# Supplementary material for: DNA Methylation Regulates Transcription Factor-Specific Neurodevelopmental but Not Sexually Dimorphic Gene Expression Dynamics in Zebra Finch Telencephalon
Source: Front Cell Dev Biol. 2021 Mar 19;9:583555. doi: 10.3389/fcell.2021.583555 (PMC8017237; doi:10.3389/fcell.2021.583555)
Supplement: Supplementary Table 1 — RRBS-sequencing protocol. [file Table_1.XLSX]

## Sheet: Table S1
Table S1: RRBS sequencing protocol.
First all samples were randomly divided over six pools (48 samples; 24 oxRRBS and 24 RRBS). For the first run of pool 5 and 6, poor data were obtained, and two reruns were performed (indicated by asterisk).

## Sheet: RRBS sequencing protocol
Pool	1	2	3	4	5	5*	6	6*
PE/SR	PE76	PE76	SR76	SR76	SR76	SR76	PE76	SR76
# dark cycles	4	7	-	-	7	7	-	-
Phix	0.02	0.02	0.05	0.4	0.2	0.2	0.1	0.15
Concentration input RRBS	1.9 pM	1.4 pM	1.7 pM	1.6 pM	1.4 pM	1.4 pM	1.4 pM	1.4 pM
