# Supplementary material for: DNA Methylation Regulates Transcription Factor-Specific Neurodevelopmental but Not Sexually Dimorphic Gene Expression Dynamics in Zebra Finch Telencephalon
Source: Front Cell Dev Biol. 2021 Mar 19;9:583555. doi: 10.3389/fcell.2021.583555 (PMC8017237; doi:10.3389/fcell.2021.583555)
Supplement: Supplementary Table 2 — Summary statistics RRBS. [file Table_2.XLSX]

## Sheet: Blad2
Sample	Sex	Age	Total reads	Reads after trimming	Percentage of trimmed reads
JD-1	F	1	18502603	16771902	9.35%
JD-2	F	1	17742730	16494396	7.04%
JD-3	F	1	12871331	12155497	5.56%
JD-4	M	1	16484269	15696468	4.78%
JD-5	M	1	21664027	20631103	4.77%
JD-6	M	1	18415585	17532907	4.79%
JD-7	F	20	24894413	21004741	15.62%
JD-8	F	20	38814232	31629200	18.51%
JD-9	F	20	11668547	10647106	8.75%
JD-10	M	20	19431211	16048739	17.41%
JD-11	M	20	12062550	11080530	8.14%
JD-12	M	20	31820106	27600339	13.26%
JD-13	F	65	27054342	24565215	9.20%
JD-14	F	65	41366072	34384768	16.88%
JD-15	F	65	24118160	20465237	15.15%
JD-16	M	65	27616311	25139896	8.97%
JD-17	M	65	9730194	8661471	10.98%
JD-18	M	65	45157885	35801797	20.72%
JD-19	F	adult	17287411	14435423	16.50%
JD-20	F	adult	22222659	19151831	13.82%
JD-21	F	adult	24957168	22809668	8.60%
JD-22	M	adult	16916937	14451661	14.57%
JD-23	M	adult	90827499	73448219	19.13%
JD-24	M	adult	30750322	25136766	18.26%
