# Supplementary material for: DNA Methylation Regulates Transcription Factor-Specific Neurodevelopmental but Not Sexually Dimorphic Gene Expression Dynamics in Zebra Finch Telencephalon
Source: Front Cell Dev Biol. 2021 Mar 19;9:583555. doi: 10.3389/fcell.2021.583555 (PMC8017237; doi:10.3389/fcell.2021.583555)
Supplement: Supplementary Table 3 — Summary statistics RNA-seq. [file Table_3.XLSX]

## Sheet: Blad1
Sample	Sex	Age	Input	Mapping percentage
JD-1	F	1	62768511	80.24%
JD-2	F	1	63531891	78.83%
JD-3	F	1	69552137	78.44%
JD-4	M	1	59066285	80.73%
JD-5	M	1	58962783	80.21%
JD-6	M	1	62675598	80.34%
JD-7	F	20	60816224	80.54%
JD-8	F	20	57373552	80.91%
JD-9	F	20	55314800	81.87%
JD-10	M	20	52157220	82.11%
JD-11	M	20	72698942	81.43%
JD-12	M	20	62643579	81.37%
JD-13	F	65	56225761	81.47%
JD-14	F	65	42779594	81.49%
JD-15	F	65	65426628	80.80%
JD-16	M	65	60887444	81.16%
JD-17	M	65	59638525	82.09%
JD-18	M	65	50740119	82.38%
JD-19	F	adult	47574941	81.69%
JD-20	F	adult	49353708	81.87%
JD-21	F	adult	50335648	81.22%
JD-22	M	adult	50062838	81.45%
JD-23	M	adult	53309447	81.01%
JD-24	M	adult	52930777	81.49%
