# Supplementary material for: DNA Methylation Regulates Transcription Factor-Specific Neurodevelopmental but Not Sexually Dimorphic Gene Expression Dynamics in Zebra Finch Telencephalon
Source: Front Cell Dev Biol. 2021 Mar 19;9:583555. doi: 10.3389/fcell.2021.583555 (PMC8017237; doi:10.3389/fcell.2021.583555)
Supplement: Supplementary Table 4 — Full output RNA-seq analysis. [file Table_4.XLSX]

## Sheet: Table S4
Table S4: Full output for the RNA-seq analysis
Columns contain the following information from left to right: “ensembl.gene.id”: ensembl gene identifier, “gene.symbol”: hgcn symbol obtained using biomart,, uniprot, STRING, or other database. “source.of.gene.symbol”: database from which the gene symbol was retrieved, “Pvalue.omnibus”: p-value for the omnibus test, “logFC.1dph”: the log fold change for male over female expression at the age 1 dp…

## Sheet: Full output for RNA-seq ana
ensembl.gene.id	gene.symbol	source.of.gene.symbol	Pvalue.omnibus	logFC.1dph	Pvalue.1dph	logFC.20dph	Pvalue.20dph	logFC.65dph	Pvalue.65dph	logFC.adult	Pvalue.adult	logFC.age	Pvalue.age	mean.1dph.F	sd.1dph.F	mean.1dph.M	sd.1dph.M	mean.20dph.F	sd.20dph.F	mean.20dph.M	sd.20dph.M	mean.65dph.F	sd.65dph.F	mean.65dph.M	sd.65dph.M	mean.adult.F	sd.adult.F	mean.adult.M	sd.adult.M	chr
ENSTGUG00000001275	GNG10	HGNC Symbol	0	0.893901	6.08e-34	0.869179	6.59e-30	0.623386	2.34e-15	0.179547	0.0291027	-2.01953	0	6976.67	363.489	12165.7	426.287	1726.33	110.464	3399.67	546.105	1243	248.024	2008.67	186.508	1162.67	38.0832	1403.33	178.786	Z
ENSTGUG00000001288	SMC2	Uniprot	0	0.891658	2.76e-14	1.05883	7.43e-13	0.769637	8.66e-05	0.213861	0.493307	-4.83477	0	2012.33	62.1718	3503.67	198.782	116.333	26.5393	260.667	26.0832	47.6667	8.0829	85.6667	14.2244	27	3.60555	33.3333	6.50641	Z
ENSTGUG00000000830	GDA	HGNC Symbol	0	0.950989	9.62e-09	0.0386054	1	0.436534	0.00161031	0.0318554	1	3.78643	0	96.6667	8.62168	175.667	18.5831	1546.33	108.454	1700.67	328.287	1121.67	238.865	1594.67	135.149	1070	94.016	1170.67	252.032	Z
ENSTGUG00000004054	CRHBP	HGNC Symbol	0	0.692749	2.11e-08	0.359521	0.00105319	0.34684	0.00120502	0.248878	0.0163147	3.79175	0	254.333	50.1431	385.667	37.072	3408.33	225.123	4712.67	841.28	2928	927.636	3836.67	518.242	2268	51.643	2869.33	253.105	Z
ENSTGUG00000001754	PHF24	HGNC Symbol	0	0.418819	6.8e-06	0.29622	0.00170137	0.257385	0.00568991	0.106168	0.270237	2.34715	0	2183.33	245.508	2745.67	379.289	7024.33	670.731	9288	1612.84	9091	2032.29	11387.7	1251.48	9192.67	334.521	10572.3	1655.81	Z
ENSTGUG00000010826	RASD2	HGNC Symbol	0	0.553099	2.86e-05	-0.0503213	1	-0.0572795	1	-0.18519	0.140518	3.80495	0	153.333	9.29157	211.333	14.6401	1436.33	75.368	1480.67	148.507	2241.67	319.276	2278.67	158.184	2071.33	92.8027	1939	127	1A
ENSTGUG00000005945	ENC1	HGNC Symbol	0	0.380409	0.000993018	0.273179	0.0425827	0.477618	0.000993018	-0.0643357	0.829605	-3.39275	0	3341	336.789	4085.33	262.233	422	20.0749	545.667	38.7341	180.667	39.9291	264.667	32.8075	171	7.2111	174.667	41.1987	Z
ENSTGUG00000000999	CAMK4	Biomart_human_ortholog	0	0.387302	0.00440445	0.161525	0.341772	0.35649	0.00440445	0.094643	0.494482	3.4136	0	517.333	113.377	635.333	112.1	4377.33	399.027	5263.33	889.141	4449	1235.08	5921	685.913	3629.67	163.102	4139.33	629.076	Z
ENSTGUG00000006883	VCAN	HGNC Symbol	0	0.45201	0.00603805	0.245525	0.365848	0.209593	0.478184	0.141797	0.493346	-3.69185	0	4822.33	604.277	6207.67	484.649	533.667	97.3259	680	137.525	225.333	27.1539	276	22.3383	193.333	33.7095	228.333	50.5404	Z
ENSTGUG00000000728	MCTP1	HGNC Symbol	0	0.321758	0.0315941	0.203822	0.111537	0.274697	0.0315941	0.0541598	0.775994	3.00088	0	295	58.0259	346.333	61.3297	1773.67	64.3843	2200	375.924	1732.67	359.917	2192.33	120.608	1721	115.313	1906.33	267.762	Z
ENSTGUG00000002646	SUSD4	HGNC Symbol	0	0.193267	0.0332921	-0.0272142	1	0.0398893	1	0.0403315	1	1.78982	0	912	59.0169	979	71.1266	2802.67	121.858	2965.33	525.157	2493.33	564.868	2674.33	136.592	1871	80.8517	2046.33	108.177	3
ENSTGUG00000010412	KCNJ4	HGNC Symbol	0	0.3269	0.039017	-0.0192297	1	0.142639	0.472136	0.142774	0.472136	2.86244	0	163.667	19.0875	192.667	12.6623	1007	57.2626	1079.33	277.039	1016.33	268.206	1173.67	167.166	737.333	64.7868	866.667	62.7721	1A
ENSTGUG00000009063	ZYG11B	HGNC Symbol	0	-0.194169	0.0426722	-0.174391	0.0457342	-0.0369058	1	-0.0593912	1	2.1423	0	1802.33	109.002	1477.67	64.0807	5820	458.396	5537.67	827.24	5713	1164.18	5852.33	628.261	4707.33	354.178	4813.33	396.182	8
ENSTGUG00000013594	TAGLN3	NCBI gene	0	-0.239931	0.0546308	0.175085	0.145212	-0.00567278	1	-0.00374758	1	3.28741	0	741.333	116.174	589	91.34	3390	252.167	4128	793.946	5573	1069.13	5839.33	589.611	5101.67	132.323	5407	203.362	1
ENSTGUG00000001002	RPS6KA1	HGNC Symbol	0	-0.252657	0.0546828	0.0907795	1	-0.240318	0.270896	0.0533409	1	-2.6584	0	1828.33	92.9534	1438.33	103.196	250.667	17.8979	286.333	26.5393	173.333	48.2217	153.333	18.5023	154.667	10.0167	170.667	17.5594	23
ENSTGUG00000006106	EPHX4	HGNC Symbol	0	0.257006	0.0564176	-0.00867328	1	0.0880231	1	-0.0210482	1	2.72141	0	390.667	81.0329	438	39.95	2037	210.941	2184.33	447.699	2130.33	545.027	2360.33	228.062	1757.33	76.2911	1842	68.5055	8
ENSTGUG00000001006	NREP	Biomart_human_ortholog	0	0.20299	0.0676916	0.319939	0.0018887	0.508933	2.13e-07	0.136628	0.191743	-2.08095	0	24895	1213.9	26896	1920.96	8123.67	536.621	10868.7	1075.12	3579	740.387	5312	186.341	2139	215.787	2513	388.653	Z
ENSTGUG00000008518	ST8SIA2	HGNC Symbol	0	-0.179664	0.0721995	-0.0321084	1	0.118736	0.604942	0.0288647	1	-3.3364	0	12037	647.377	9968.67	558.457	1583	23.6432	1668.33	260.078	763.333	173.379	867	53.8424	386.667	28.8848	419	7	10
ENSTGUG00000013634	FILIP1L	HGNC Symbol	0	0.260279	0.149644	-0.0198557	1	-0.124227	0.923642	-0.0518581	1	3.37726	0	352.667	62.3244	396.333	45.0814	3571.67	340.162	3807	666.597	2838.67	502.898	2751.33	152.792	2325.67	61.5819	2382	147.848	1
ENSTGUG00000018356	SYNPR	HGNC Symbol	0	-0.142699	0.152828	0.0651007	1	0.00209753	1	0.0326064	1	2.1485	0	4329	290.153	3677	76.2102	12422.7	1012.13	14023.7	2520.59	14124.3	3174.12	14836.3	1836.37	11643.3	157.507	12708.3	1544.28	12
ENSTGUG00000005054	CAMKV	HGNC Symbol	0	0.17222	0.195481	-0.0249188	1	-0.0267208	1	0.0372195	1	2.28811	0	7616.67	1068.5	8061.67	570.123	27438	2107.38	29141.7	5847.3	29651.3	7268.86	30588	4789.77	26505.3	1400.89	28939	1664.06	12
ENSTGUG00000012251	DYRK4	STRING	0	0.216042	0.223313	-0.0119781	1	-0.213997	0.223313	-0.0177321	1	2.94882	0	2504.33	86.1936	2739	469.403	12595.3	2190	13474	3013.27	17500.7	3039.49	15907	1239.29	15463	1573.34	16192.7	811.641	1A
ENSTGUG00000004361	LHX9	NCBI gene	0	-0.231594	0.248806	-0.130873	1	-0.123443	1	-0.0466704	1	-2.76816	0	2639.33	225.092	2103	213.052	310	26.8887	304.667	42.4539	226.667	17.2434	221.667	24.7049	245.333	28.589	252	19.9249	8
ENSTGUG00000007791			0	-0.158847	0.263541	-0.0788956	1	-0.0274774	1	0.0138611	1	-1.93935	0	13360.3	704.16	11229.7	360.311	3255.33	400.238	3325.67	657.378	2348	291.069	2441	179.301	1662.33	94.0549	1791	215.144	15
ENSTGUG00000005885	RPS15A	Uniprot	0	-0.147487	0.30686	0.0596938	1	-0.0288812	1	-0.0107968	1	-1.64562	0	16942.3	1802.8	14372.7	637.973	4651	249.682	5220.67	909.427	3703.67	923.782	3806	550.163	2743	184.659	2891.67	174.643	14
ENSTGUG00000004645	HYAL2	HGNC Symbol	0	-0.194989	0.310312	-0.0800847	0.718927	-0.150604	0.718927	0.185715	0.718927	-2.49743	0	1764.67	213.542	1449	69.347	337.333	22.3681	345	71.3372	200.333	66.5006	187.667	24.5832	131.333	13.3167	159	15.7162	12
ENSTGUG00000011196	CHD7	HGNC Symbol	0	-0.167722	0.320297	-0.193643	0.320297	0.0529043	1	0.053929	1	-2.11351	0	2954.67	227.825	2469.67	236.03	657.333	52.9371	617.667	78.2326	387.333	82.3063	423.333	51.0033	373.667	21.362	413.667	57.5876	2
ENSTGUG00000016020			0	0.214298	0.326755	-0.0130416	1	0.150898	0.512641	0.131106	0.517508	2.92305	0	340	55.0273	371	51.1175	2610.67	235.903	2796	587.741	2074.67	523.46	2423.33	487.178	1259	86.238	1471	180.411	Un
ENSTGUG00000003172	TRAF5	HGNC Symbol	0	0.16656	0.334946	-0.163497	0.334946	0.11654	0.625242	0.0605291	0.723889	-2.04102	0	4613	441.279	4856	97.0773	1663	174.949	1589.67	134.842	672	188.868	756.333	55.8957	520.333	17.6163	577.667	46.2637	3
ENSTGUG00000006683	C15orf62	HGNC Symbol	0	-0.258641	0.341019	0.12348	0.783004	-0.0914156	0.892488	0.00207335	1	3.75439	0	134.667	8.5049	105.667	15.5671	1057.67	47.8783	1237.67	178.231	1217.33	246.358	1212	226.636	1217	62.8649	1298	128.557	5
ENSTGUG00000008956	METTL9	HGNC Symbol	0	-0.138264	0.351385	-0.221553	0.139219	-0.274327	0.0839632	-0.109447	0.474059	-2.06433	0	1692	132.182	1442	62.522	419	35.5387	385.667	55.7704	281.333	56.4476	244	19.5192	207.333	11.0151	204	14.1774	14
ENSTGUG00000006774	CFAP97	HGNC Symbol	0	0.160357	0.37425	-0.0432976	1	0.00021373	1	-0.0768858	1	2.30215	0	1160	140.075	1218	154.502	5541	182.146	5736	461.418	4466	1178	4647.33	509.605	3247.33	43.1316	3277.33	212.97	4
ENSTGUG00000005176	SFRP1	HGNC Symbol	0	0.186756	0.390483	-0.327756	0.229133	0.0699064	0.907863	0.215142	0.455378	-3.20283	0	1058	87.7439	1128.67	19.0875	101.333	13.6504	86.3333	10.0167	68.3333	11.0604	75.3333	6.1101	93	19.975	115	12.1244	22
ENSTGUG00000008640	KCNG1	HGNC Symbol	0	0.141883	0.393107	-0.0584847	1	0.012163	1	0.0243817	1	2.65284	0	1384.67	132.99	1435.67	128.671	6616	724.38	6837.33	1191.13	7166	1280.5	7642	1200.5	5626	172.549	6086	305.681	20
ENSTGUG00000005475			0	-0.122408	0.410337	0.0449617	1	-0.0656669	1	0.212157	0.131783	-1.68936	0	2640.33	245.895	2275	28.6182	873.667	49.9733	974.333	210.932	553.333	122.087	555	67.0895	324.333	24.5832	400	31.3209	4A
ENSTGUG00000007490	NCKIPSD	HGNC Symbol	0	-0.157144	0.430378	-0.0799203	1	0.00545023	1	-0.0302929	1	2.52406	0	1712.33	237.971	1439	51.5655	6650.67	428.596	6780	1161.01	7038.33	1084.38	7491.67	1053.55	6157.67	289.542	6446.67	1101.51	12
ENSTGUG00000013173	PRMT8	HGNC Symbol	0	-0.164527	0.439547	-0.137669	0.439547	-0.0133548	1	-0.0477905	1	3.29794	0	679	52.259	569	32.7414	4743.33	207.693	4655.67	887.674	4972	1276.22	5119.67	184.868	3974.33	205.303	4095	329.592	1
ENSTGUG00000010009	SEMA4B	HGNC Symbol	0	-0.173186	0.456262	0.00851814	1	-0.0662081	1	0.0999873	1	-2.41262	0	3541.67	450.69	2950.33	29.6704	653	24.7588	711.667	168.791	407.667	70.8684	413.667	85.594	314.333	40.2782	358.333	21.5019	10
ENSTGUG00000003964	SH3BP5	HGNC Symbol	0	-0.10327	0.46465	-0.0341747	1	-0.0384788	1	0.0539769	1	-1.82817	0	15621	729.196	13652.3	375.953	3810.33	118.938	4012.33	680.541	2897	424.226	2989	388.189	2397	81.431	2649.33	171.465	2
ENSTGUG00000011574	RPS12	HGNC Symbol	0	-0.135494	0.466566	0.110007	0.678105	-0.0893993	0.709248	0.0760911	0.709248	-1.8267	0	25449.3	1551.96	21764	933.131	6201.67	545.02	7169.67	959.773	4949	1378.58	4848	534.07	3538	356.72	3968.67	298.034	3
ENSTGUG00000007159	CDC20	HGNC Symbol	0	-0.321939	0.478093	-0.124551	1	-0.134496	1	-0.0132146	1	-5.1248	0	1376	323.408	1033.67	102.481	63	8.7178	61.6667	9.2376	21.3333	7.57188	20.3333	7.57188	12.3333	3.05505	13	2	8
ENSTGUG00000010831	MCM5	Uniprot	0	-0.225993	0.486872	0.136575	1	0.299046	0.790431	-0.0595887	1	-3.5465	0	736.333	81.941	592.333	47.5114	60.3333	7.37111	71.3333	10.0664	31.6667	12.6623	40.6667	6.1101	31.6667	6.65833	32.3333	4.16333	1A
ENSTGUG00000002966	GABRD	HGNC Symbol	0	-0.196136	0.496042	-0.00048304	1	0.0166891	1	-0.0500297	1	5.45764	0	195.333	43.6616	160	23.8956	4564.33	512.711	4921.67	935.845	6123	951.545	6546	617.055	6426.33	203.608	6614.67	627.007	21
ENSTGUG00000004568	HMGB3	HGNC Symbol	0	-0.0962803	0.579848	0.0188397	1	-0.00582288	1	0.0458213	1	-2.01287	0	19125	365.372	16792.3	838.876	4364	111.987	4751.33	605.398	3146.67	656.367	3291.33	366.164	2380.67	35.4448	2612.67	115.539	4A
ENSTGUG00000005332	CDK1	HGNC Symbol	0	-0.11303	0.638777	0.366719	0.186915	-0.618677	0.140535	-0.785632	0.140535	-5.16201	0	1617	212.198	1404	100.494	74.6667	24.1109	104	18.2483	31	3	21.3333	5.03322	17.3333	4.93288	10.6667	4.6188	6
ENSTGUG00000002915	PLCH2	HGNC Symbol	0	-0.180242	0.67846	-0.161435	0.621364	0.0734103	1	0.0344588	1	3.03292	0	179	11.5326	148.333	10.6927	810.667	81.88	778.333	114.849	954.333	140.678	1064.33	179.581	1185.33	105.794	1297	225.887	21
ENSTGUG00000003679	RACGAP1	Uniprot	0	-0.196559	0.681331	0.107043	1	-0.106122	1	0.0311678	1	-3.24726	0	1260	172.259	1033	38.9744	151	17.088	176.333	41.6693	86	27.2213	83	3	50.6667	9.71253	55	3.4641	LGE22
ENSTGUG00000004067	ETNPPL	Uniprot	0	0.168971	0.704952	-0.175497	0.28671	0.12598	0.704952	0.0175723	1	3.91885	0	99	13.7477	104.333	13.5031	1624.67	78.6914	1559.33	332.064	992.333	187.257	1140.67	127.029	868.333	74.1103	934	8.88819	4
ENSTGUG00000010822	NUSAP1	HGNC Symbol	0	-0.186635	0.712287	0.147546	0.712287	0.266831	0.712287	-0.760747	0.0204251	-4.30636	0	1293	122.748	1067.67	50.1232	78	13.8924	92.6667	7.0946	33.6667	6.1101	42.6667	6.65833	34	13.5277	21.3333	6.1101	5
ENSTGUG00000004785	RPS4X	HGNC Symbol	0	-0.125728	0.738404	0.0769739	1	-0.095956	1	0.0480726	1	-1.80574	0	36392.3	2776.69	31314.7	1637.4	8631.67	974.536	9799	1817.37	7267	2081.86	7127.33	1147.46	5461.67	427.992	6008	311.429	4A
ENSTGUG00000011486	SHISA2	Biomart	0	-0.169551	0.778811	-0.13261	1	-0.0521105	1	0.00813859	1	-3.07753	0	859	88.017	717	35.7631	138.333	10.116	135	11.1355	62.3333	14.5029	63	10.583	37.6667	6.65833	40.3333	3.51188	1
ENSTGUG00000010166	TUBAL3	HGNC Symbol	0	0.127308	0.824384	-0.106487	0.989147	0.000487516	1	-0.0319653	1	-2.61603	0	7982.67	294.561	8187	126.19	2029.67	231.591	2023	295.437	877.333	257.166	915.333	153.298	521	57.1664	541.333	30.3535	8
ENSTGUG00000000781	UHRF1	HGNC Symbol	0	-0.205757	0.850018	-0.238515	1	-0.21122	1	-0.0852368	1	-4.60261	0	1143.33	131.184	931.667	2.08167	58.3333	6.35085	53	3	27.6667	9.45163	25	4.58258	21.6667	6.80686	21.6667	8.02081	28
ENSTGUG00000004042	ATP2A3	HGNC Symbol	0	-0.171184	0.855086	-0.0837292	1	0.0106782	1	0.0881327	1	3.62924	0	836.667	61.2563	701	181.207	6952.67	528.081	7074.33	1276.67	7554	1778.59	8000	1512.61	6145	632.149	6983	1174.71	19
ENSTGUG00000006267	HMGB2	Uniprot	0	-0.160479	0.88092	0.0875746	0.88092	-0.267791	0.88092	0.29069	0.88092	-4.16899	0	2194.33	166.025	1844.33	122.317	123.667	31.2623	142	23.6432	75.6667	29.1433	64.3333	11.0151	55.3333	8.32666	72	14.5258	4
ENSTGUG00000000887	CAMK2A	HGNC Symbol	0	0.142432	0.889744	-0.0607247	1	0.119757	0.900613	-0.00267799	1	3.83277	0	1469	145.805	1519.67	43.89	14302.7	945.846	14758.7	2546.7	16967.3	3449.17	19380.7	2260.76	14847.3	2065.68	15872	3157.91	13
ENSTGUG00000001770	EZH2	HGNC Symbol	0	-0.107823	0.89327	-0.0258979	1	-0.146934	0.89327	0.169322	0.89327	-2.65508	0	3177.67	214.621	2770.67	215.864	504.667	51.2087	534.333	104.711	357.667	75.9627	338.333	15.1438	221.333	8.32666	263.667	35.473	2
ENSTGUG00000002470	AJM1	Uniprot	0	-0.102919	0.908656	-0.118545	0.712145	-0.0374259	1	0.0328314	1	2.31829	0	1060.67	104.696	926	83.4326	4136.67	386.503	4116	835.42	3783.67	925.536	3873.67	621.107	3085.33	133.59	3361.33	318.368	17
ENSTGUG00000012539	LMO7	HGNC Symbol	0	0.0948408	0.938771	-0.178304	0.104146	-0.0064966	1	-0.0619531	1	2.21895	0	1709.67	49.5008	1716.33	211.358	7231.33	527.03	6860.33	1088.09	6278	1304.73	6559	582.506	4631.67	173.808	4725.33	341.141	1
ENSTGUG00000010368	GABRA5	Biomart_human_ortholog	0	0.128558	0.965415	0.0180707	1	0.0105975	1	0.0157797	1	3.41157	0	619	91.2414	634.667	35.6417	4698	443.697	5102.67	758.647	5047	1401.02	5273.33	432.5	4744.67	242.715	5085	327.565	1
ENSTGUG00000002403	PCSK2	HGNC Symbol	0	0.110242	0.998305	-0.0512014	1	0.101699	0.998305	-0.00558993	1	2.78728	0	3285.67	299.477	3321	251.811	16146	2465.24	16695.7	2304.03	17286.3	3980.82	19399	2149.24	16063.3	298.607	17033.3	1528.51	3
ENSTGUG00000007339	BUB1	HGNC Symbol	0	-0.139504	1	0.040796	1	0.0613655	1	-0.622533	0.0229422	-4.03467	0	1662	208.545	1416	205.02	117.333	6.65833	129.667	14.4684	50.6667	9.07377	56	5.56776	62.3333	19.6554	43	3.4641	3
ENSTGUG00000011821	FBLN1	HGNC Symbol	0	-0.0209682	1	-0.223399	0.213312	0.0719695	1	-0.402788	0.0438326	-2.31355	0	1011.33	15.5027	935.333	76.6442	250.667	19.3477	230.667	31.5647	140.667	40.501	154.333	13.5031	98.6667	12.4231	79.3333	2.51661	1A
ENSTGUG00000010995	COL3A1	HGNC Symbol	0	-0.0280603	1	0.148606	1	-0.0776112	1	-0.54444	0.0774641	-3.71666	0	1707.33	247.359	1575.67	127.54	199	45.5302	239.333	50.0133	74.6667	29.0057	73	8.7178	59.3333	11.0151	43.3333	8.32666	7
ENSTGUG00000012160	CAB39L	HGNC Symbol	0	-0.0239187	1	-0.196063	0.228119	0.0367063	1	-0.18127	0.25679	3.01123	0	429	34.0441	396	30.6105	3153.33	147.534	2948.33	431.648	2449.33	652.228	2598.33	34.8473	2053	172.346	1927.33	121.492	1
ENSTGUG00000003250	TRERF1	HGNC Symbol	0	0.0643386	1	-0.0467566	1	-0.13522	0.282365	-0.1396	0.282365	2.08349	0	600.667	18.1475	590	47.7912	1674	175.633	1747.33	329.233	2090.67	334.241	2009.67	189.954	1944	53.0754	1878	99.955	3
ENSTGUG00000008031	MCM2	HGNC Symbol	0	-0.0762981	1	-0.188354	0.364517	-0.0370832	1	-0.228746	0.305673	-2.55693	0	3366	292.734	3000.33	117.121	618.667	30.9246	585.667	96.111	344.333	108.214	348	48.775	333.667	54.9939	302.667	23.7136	12
ENSTGUG00000007863	RASL11B	HGNC Symbol	0	0.0725399	1	-0.00545587	1	-0.0215842	1	-0.13352	0.328268	3.11378	0	577.667	87.9621	569.333	45.6545	4073	329.096	4350.33	529.431	4086.33	826.662	4236	539.448	2960.67	113.536	2873.67	221.554	4
ENSTGUG00000000654	FNDC9	NCBI gene	0	0.0918139	1	0.0954517	1	0.00569907	1	0.220271	0.348412	3.94963	0	101	8.544	101	1.73205	1168.33	51.5202	1358.33	405.308	1520.67	476.355	1582.33	232.5	743.333	60.3517	925	182.601	13
ENSTGUG00000012038	PACSIN2	HGNC Symbol	0	0.00789361	1	-0.0466712	1	-0.01572	1	-0.141921	0.47262	2.40319	0	1344	195.277	1267.67	114.793	4524.67	315.678	4715.67	799.501	5644.67	1237.69	5845	390.578	5262.33	128.161	5080.67	478.236	1A
ENSTGUG00000002605	KIF4A	Uniprot	0	-0.12237	1	-0.000484498	1	-0.158677	1	-0.299623	0.490531	-3.23017	0	1745.33	288.028	1506.67	15.0111	211	26.6646	226	25.1197	134.667	28.5015	126.667	17.4738	81.3333	10.4083	70.3333	7.50555	4A
ENSTGUG00000008243	TMSB4X	NCBI gene	0	-0.0206539	1	0.148857	0.404864	-0.101291	0.603346	0.122891	0.570804	-1.86221	0	85278	3715.17	78903.3	2275.86	18236.7	655.645	21731	3419.2	15283.3	3329.09	14963	1407.14	14817	1741.03	17095	784.671	1
ENSTGUG00000011253			0	0.0137757	1	0.0237297	1	0.10117	0.958575	-0.13695	0.607894	2.55841	0	525	69.7352	497.333	29.6704	1873.33	309.332	2044.67	324.361	2430.33	603.581	2727.33	387.443	2311.67	69.0604	2233.67	140.008	9
ENSTGUG00000008892	DLG1	HGNC Symbol	0	-0.0152827	1	-0.0927717	1	-0.0204274	1	-0.134639	0.613357	2.5769	0	1091.67	97.8996	1013.67	42.548	4285.67	507.752	4308	717.962	5319.33	1140.32	5471.67	199.325	4518	264.013	4384	395.66	9
ENSTGUG00000010845	MAP7	HGNC Symbol	0	-0.0502789	1	-0.157175	0.607774	-0.0294065	1	-0.131734	0.711238	3.22864	0	430	83.863	389	29.7153	2095.33	118.382	2036.67	468.632	3024.67	690.396	3086	132.284	3794.33	228.137	3693	571.249	3
ENSTGUG00000006235			0	-0.0536203	1	-0.00697064	1	-0.201421	1	0.465009	0.760036	-3.98796	0	926	106.504	839	84.5399	109.333	7.76745	117	18.1934	40.6667	11.7189	37	5.2915	13.3333	4.6188	19.6667	5.50757	7
ENSTGUG00000012935	AKAP5	Uniprot	0	-0.0210266	1	-0.135762	0.418642	0.186137	0.141275	-0.0864147	0.805732	2.33204	0	1616.33	161.072	1495.33	141.878	6670.33	651.224	6561.33	1381.5	5933.33	1359.24	7041	372.541	4681.33	158.178	4705.67	575.306	5
ENSTGUG00000016887	CNKSR2	Biomart_human_ortholog	0	0.0938231	1	-0.121387	1	0.0556424	1	-0.155091	0.814456	3.24151	0	148.667	5.68624	149	11.5326	906.667	119.081	900.667	186.565	1107.67	239.442	1212.33	239.534	1149.33	149.487	1101	148.536	Un
ENSTGUG00000008969	CDR2	HGNC Symbol	0	0.0163855	1	-0.270702	0.481633	-0.166304	1	0.294407	0.81491	-3.95029	0	1329	61.6117	1262.67	140.87	131.667	22.723	117	18.1934	58.6667	10.116	55	13.7477	30.3333	2.88675	39.6667	11.5902	14
ENSTGUG00000008848	CHN1	HGNC Symbol	0	0.0071646	1	0.0333582	1	-0.0317596	1	-0.106576	0.940339	3.37265	0	8631.33	1110.26	8138.67	622.5	68330.7	2316.1	75310.3	12616.4	68716.3	12101	70893.3	6776.98	54581.7	4899.17	53812.3	722.8	7
ENSTGUG00000005736	CLEC18A	Biomart_human_ortholog	0	-0.0460983	1	-0.138128	1	-0.709002	0.0293422	-0.26203	1	-4.55007	0	1452.33	269.062	1322	168.929	78.3333	12.0968	76.6667	12.5033	46	8	30	10.4403	31.6667	9.0185	28	7	11
ENSTGUG00000001173	TMSB4X	HGNC Symbol	0	-0.0695445	1	0.0960354	1	-0.381147	0.220447	0.168003	1	-4.00337	0	6209	802.021	5544.67	249.985	541.667	76.7941	624	103.131	240.667	67.545	194.667	11.9304	147.667	45.3468	175.333	41.4287	13
ENSTGUG00000013074	FBXO34	HGNC Symbol	0	0.0940086	1	-0.0222172	1	0.177448	0.303259	0.00617804	1	2.62101	0	1134.33	60.0444	1138	122.315	5367	513.31	5657	682.486	4975.67	1613.1	5844	1080.05	4686	592.152	5014.67	536.735	5
ENSTGUG00000006061	PALLD	HGNC Symbol	0	-0.0360184	1	-0.179799	0.249998	0.149783	0.387717	-0.0501146	1	2.66298	0	1463.67	128.025	1338	88.8988	6292.33	288.517	5985.33	1056.94	6406.33	1628.54	7403.33	656.494	6812.33	557.14	7035.67	1188.24	4
ENSTGUG00000005426	ITM2C	HGNC Symbol	0	-0.0297172	1	0.0487211	1	0.139561	0.399397	0.0333732	1	2.45115	0	2152.67	107.686	1980.67	154.869	8555	662.342	9480	1009.78	8934.33	2392.95	10256.3	1329.76	6691.67	485.205	7295	730.984	9
ENSTGUG00000003006	VASH2	HGNC Symbol	0	0.0393307	1	-0.21766	0.43528	-0.273209	0.43528	0.0387225	1	-3.81277	0	2576.67	260.35	2490.67	215.996	327	53.2259	302.333	41.5853	124.667	31.88	107.667	5.68624	64	3.60555	70	12.2882	3
ENSTGUG00000002312	TOP2A	HGNC Symbol	0	-0.119867	1	0.239722	0.559472	-0.333002	0.470526	0.00250125	1	-4.97123	0	3969	523.997	3428.67	390.159	205.667	30.0888	257.667	9.86577	86	28.2135	70.6667	11.2398	36.6667	12.3423	39	2.64575	27
ENSTGUG00000009501	PDE1A	HGNC Symbol	0	0.0704994	1	-0.0924704	1	0.144379	0.636279	-0.0864904	1	3.59935	0	616.667	77.0346	609.333	104.165	4454.67	255.316	4479.33	529.93	5749.67	1122.17	6663.67	571.572	6145	527.501	6173	604.626	7
ENSTGUG00000009478	HLF	HGNC Symbol	0	0.0418092	1	-0.155294	0.657782	0.15507	0.657782	-0.0612156	1	3.3655	0	276.667	22.8108	267.333	6.4291	2460.33	151.912	2356.67	317.366	2101.67	411.573	2458.67	172.248	1658	175.291	1696.33	219.222	18
ENSTGUG00000017364	XPR1	HGNC Symbol	0	0.0028522	1	-0.0830921	1	0.116325	0.676662	-0.0563472	1	-2.1446	0	13984.3	935.752	13140.3	612.12	3395.67	150.965	3450	473.965	2027	466.228	2298	232.579	1613.67	49.5412	1652.67	153.027	8_random
ENSTGUG00000008166	GPM6B	HGNC Symbol	0	-0.00146909	1	0.0104708	1	0.0947754	0.756696	-0.00409316	1	1.85087	0	9617.33	429.308	9017	316.877	29353.7	2011.67	31773	4404.41	25106	4599.28	28275.3	3076.91	18821	1045.84	19982	1079.96	1
ENSTGUG00000005236	ZNF365	Uniprot	0	0.0125926	1	-0.182078	0.28587	0.119747	0.788701	0.0337644	1	3.21335	0	179.667	34.2685	170	17.0587	1133.33	85.2369	1073.33	185.974	1269	319.629	1442.67	207.953	1149.33	77.3972	1252	102.352	6
ENSTGUG00000000047	DPYSL3	HGNC Symbol	0	-0.0558547	1	-0.0524757	1	-0.127737	0.840174	-0.000243914	1	-3.35224	0	34407	3252.48	31083.7	1334.89	6589.33	539.357	6810.67	745.312	2226.33	549.611	2135.33	306.079	912.333	61.4519	969.333	32.7465	13
ENSTGUG00000008700	PI4KA	Uniprot	0	0.0571122	1	-0.00738096	1	0.0845257	0.850018	-0.0195376	1	1.63302	0	4963	325.178	4849.33	402.122	10918	756.59	11657	1570.83	11151	2260.91	12399	1027.56	10790	263.302	11345.7	1151.02	15
ENSTGUG00000000915			0	0.0141561	1	-0.0659269	1	0.133825	0.87675	-0.0152881	1	3.98063	0	171.333	29.8719	162.333	12.5033	1763	91.5041	1817.67	291.232	2094	389.193	2409	116.22	1839	247.879	1942	201.889	13
ENSTGUG00000006215	PRKCB	Biomart_human_ortholog	0	0.0660562	1	-0.178119	0.125317	0.092036	0.959095	0.0208491	1	2.33435	0	2022.33	119.371	1987	128.557	8839.33	597.989	8409.67	1516.25	7668	1598.74	8591.67	1030.62	5940.67	535.072	6440.67	996.03	14
ENSTGUG00000001284	JADE2	STRING	0	-0.110031	1	0.0253983	1	0.138895	0.964602	-0.0392344	1	2.92992	0	442.667	41.9682	385	38.4318	1112.67	128.157	1215.33	213.734	2484	493.245	2882.67	409.581	4108.67	631.915	4273	700.006	13
ENSTGUG00000005974	NELL2	HGNC Symbol	0	0.034166	1	0.0663501	1	0.0929947	0.99612	0.00354341	1	1.82386	0	17651.3	1860.43	16942	1566.21	57446.3	264.078	64650	8447.69	45960	9780.63	51397.3	4958.35	31253.3	457.83	33399	3272.13	1A
ENSTGUG00000016967	RGS4	Uniprot	0	-0.0713606	1	0.267506	0.0601906	0.0407006	1	-0.0612978	1	4.39193	0	1331.33	295.145	1184	93	12699.3	1937.47	16509.3	3285.15	23092.3	5130.25	24923.3	2699.53	21885.3	594.92	22366.7	2410.17	8_random
ENSTGUG00000012987	SOX11	HGNC Symbol	0	-0.0580495	1	-0.323035	0.0606209	0.154163	1	0.096498	1	-2.9967	0	2414.33	348.621	2183.67	232.449	429	58.4038	369.333	73.0365	198.333	52.3195	230.333	23.0723	110	4	125.667	29.2632	3
ENSTGUG00000007255	PAK6	Uniprot	0	0.0165719	1	-0.138858	0.292891	0.0694	1	0.0167906	1	2.12905	0	974.667	112.358	923.667	31.3422	3712.67	184.565	3634	595.418	3176.33	640.361	3511.67	461.73	2348.33	131.705	2532.33	242.661	5
ENSTGUG00000007310	NGEF	HGNC Symbol	0	0.0798176	1	-0.12209	0.376433	-0.0151882	1	-0.000510505	1	3.27856	0	2394	162.945	2377.67	187.556	15781.3	1266.8	15618	2900.19	19015.3	4163	19718	1907.26	16554	570.807	17641.3	1713.59	9
ENSTGUG00000010015	DLGAP1	HGNC Symbol	0	0.0393259	1	-0.138047	0.376978	0.0390286	1	-0.0255711	1	2.18014	0	1124	86.6429	1084.67	105.462	3550.33	210.372	3476.67	614.261	3901	920.824	4195	498.206	3608.33	261.687	3784.67	508.159	2
ENSTGUG00000001394	SEPT8	HGNC Symbol	0	0.0310064	1	-0.0997796	0.525168	-0.0148667	1	-0.0475235	1	2.36218	0	1302.67	77.9508	1249.67	80.5998	4811.67	358.097	4831.67	772.575	5234.33	1329.58	5403.67	478.332	4542.67	144.507	4684	485.176	13
ENSTGUG00000010241	ITPR1	HGNC Symbol	0	0.0871185	1	-0.138154	0.594382	-0.0076182	1	-0.018546	1	2.96653	0	2296.33	45.7857	2294	259.877	10010.3	1467.99	9824	2186.68	15886	3396.45	16639.7	2470.19	14673.7	522.668	15450.3	1749.56	12
ENSTGUG00000011596			0	-0.11413	1	0.376139	0.602061	0.185395	1	0.216639	1	-4.19519	0	699.333	60.5337	606.333	48.645	40.3333	7.50555	56.3333	6.65833	25.3333	6.4291	30.3333	10.0167	12.6667	6.50641	15.6667	8.5049	6
ENSTGUG00000009363	MAP2K1	HGNC Symbol	0	-0.0577364	1	0.109549	0.631276	-0.0470876	1	0.0347564	1	2.28203	0	2994.33	169.025	2699.67	92.0072	10186.3	621.985	11833.3	1882.9	11600	2270.18	11838.3	1583.21	8217	623.416	8939	422.153	10
ENSTGUG00000008866	RAP1GAP2	HGNC Symbol	0	-0.034348	1	-0.122372	0.649941	0.0485437	1	-0.0813619	1	2.67484	0	956.667	124.167	876.333	98.0833	4140.67	233.114	4092.33	644.036	4151	815.243	4517.67	533.354	4662.67	450.379	4701.33	552.913	19
ENSTGUG00000007342	INPP5D	HGNC Symbol	0	-0.057245	1	-0.150802	0.797526	0.117264	1	0.00259161	1	3.29993	0	368.667	51.1892	332.667	38.0701	2093.67	302.26	2041.67	487.288	2867	747.803	3246.67	471.748	2657.33	418.56	2832.33	226.074	9
ENSTGUG00000009264	CIT	HGNC Symbol	0	0.0882638	1	-0.131188	0.814779	0.0792914	1	-0.0153831	1	2.74315	0	3638.67	604.632	3625.33	187.58	18017	1499.38	17705.3	3360.88	18189	3786.27	20191.7	2068.03	17064	1202.47	18015.3	2060.72	15
ENSTGUG00000013461	TIAM1	HGNC Symbol	0	-0.0539612	1	-0.0963105	0.842253	0.0345498	1	-0.0136613	1	1.8423	0	2150	71.6868	1946.67	224.903	5442.33	290.552	5475	882.542	5575.67	1161.43	5987	677.661	5081.33	99.3294	5365.33	498.741	1
ENSTGUG00000013547	CXADR	STRING	0	0.0726708	1	-0.172455	0.898955	0.0359953	1	0.146834	1	-2.7661	0	3632.33	566.34	3589	356.274	878.667	31.88	831.667	35.3034	332	68.6076	359.333	58.3467	193.333	19.1398	227.333	30.2379	1
ENSTGUG00000003146	NEK2	HGNC Symbol	0	-0.176717	1	-0.0362677	1	-0.199386	1	0.380894	1	-5.00501	0	936.333	109.153	777.667	49.2172	67.6667	5.50757	70.6667	15.0444	16.3333	6.02771	15	7	6	0	8.33333	2.3094	3
ENSTGUG00000004723	ADAM8	Biomart_human_ortholog	0	-0.158573	1	-0.104371	1	-0.0977039	1	-0.0242936	1	4.44488	0	37.6667	8.0829	31.6667	2.08167	519.667	58.7906	524.667	143.98	579	114.904	570	84.8705	591	30.05	617	28.3549	6
ENSTGUG00000004534	KPNA2	HGNC Symbol	0	-0.153292	1	-0.00529271	1	-0.175898	1	0.132003	1	-4.73638	0	1492	202.502	1260.67	90.9084	90	17.3494	96.6667	15.0111	36.6667	14.5029	33.6667	3.51188	16	2.64575	18.6667	3.05505	18
ENSTGUG00000006112	PLK1	HGNC Symbol	0	-0.129633	1	-0.0938923	1	-0.184113	1	0.138803	1	-5.18488	0	781.667	145.074	670.667	65.6531	38	8.66025	38.3333	7.63763	14.3333	2.3094	13.3333	6.02771	5.66667	5.03322	6.66667	3.05505	14
ENSTGUG00000006208	CACNG3	HGNC Symbol	0	-0.120639	1	-0.0358099	1	-0.000678525	1	0.0520248	1	3.63556	0	1080	141.715	934	180.842	8935	1173.05	9450	2311.32	10577	2476.22	11138.3	2035.47	7809	329.131	8623.67	747.022	14
ENSTGUG00000004823	KIF15	HGNC Symbol	0	-0.113212	1	0.0956216	1	-0.0304966	1	0.277643	1	-4.53004	0	1404	48.4458	1218.33	155.359	93	7.54983	106.333	6.1101	35.6667	9.07377	36.6667	2.51661	18.3333	2.88675	23.6667	3.51188	2
ENSTGUG00000006351	TMEM132A	Uniprot	0	-0.109612	1	0.143571	1	-0.0448614	1	0.114664	1	-2.77916	0	4582	340.894	3984.33	104.94	753	34.3948	897.667	145.548	411.333	122.022	419	84.0417	276.333	38.553	317.667	37.2872	5
ENSTGUG00000004396	VANGL2	HGNC Symbol	0	-0.108707	1	0.0323815	1	-0.057815	1	-0.0117086	1	-2.513	0	2643	140.801	2303.67	242.021	475.667	26.3122	526.667	104.424	295.333	82.7788	299.333	85.096	222.333	18.7705	234.667	29.023	25
ENSTGUG00000003200	TNC	HGNC Symbol	0	-0.0979475	1	-0.0688949	1	-0.0395412	1	0.00855225	1	-4.22286	0	16506	986.146	14506.7	1513.32	1345.67	72.0023	1377.67	212.813	554.333	192.417	563	139.567	305	28.1603	325.667	37.314	17
ENSTGUG00000013694	PACSIN1	HGNC Symbol	0	-0.0976304	1	-0.0513076	1	0.0603124	1	-0.0252969	1	2.66384	0	1519.33	184.82	1332	40.9512	5736.33	815.971	5940	901.845	7008.67	1832.69	7649.33	1285.6	7058.33	665.248	7405.33	1137.86	26_random
ENSTGUG00000010575	ZNF521	HGNC Symbol	0	-0.0953989	1	-0.0489231	1	0.0550896	1	0.0312407	1	-2.01345	0	4397.33	346.008	3855.33	293.123	929.333	42.194	968.667	160.5	684.667	150.64	746.333	69.4286	627.667	17.4738	681.333	7.57188	2
ENSTGUG00000006133	SNAP25	HGNC Symbol	0	-0.0947393	1	-0.0183368	1	-0.0233832	1	-0.0147391	1	3.17946	0	11566.7	2310.96	10145	686.275	53908	4292.48	57493.7	11420.3	81937	17629.1	84277.7	5658.87	83047.3	5565.42	87341.3	3223.44	3
ENSTGUG00000009735	FHL2	Uniprot	0	-0.0943125	1	-0.0187691	1	-0.017025	1	-0.0461822	1	-3.18249	0	2371	96.2341	2091	387.248	360	38.0395	382.333	50.5206	174	36.1663	180.333	18.61	91.6667	12.8582	94.3333	9.86577	1
ENSTGUG00000009433	MASP1	Uniprot	0	-0.0911738	1	-0.0434369	1	0.0217528	1	0.0647252	1	-3.03497	0	2091.67	106.369	1845	85.9127	288.333	33.5012	302	89.6158	159.667	44.5459	169	30.4138	113	15.8745	125.333	18.1751	9
ENSTGUG00000002096	BRS3	HGNC Symbol	0	-0.0892722	1	0.0607977	1	0.0705559	1	0.0333046	1	2.82978	0	196	20.2237	173	30.7896	905.333	83.4286	1011	120.835	1030	245.544	1128.67	87.6489	870.333	38.397	952	163.741	4A
ENSTGUG00000006073	NOTCH1	HGNC Symbol	0	-0.0892557	1	-0.120004	1	-0.0183144	1	0.0500059	1	-2.28287	0	3771.33	200.809	3323.67	322.115	760	33.4515	755.333	150.028	501.333	105.557	518	30	399	30.5123	440.333	46.0471	17
ENSTGUG00000013140	TRIM9	Uniprot	0	-0.0883631	1	-0.00157789	1	0.00181791	1	-0.0345225	1	2.71646	0	1484.33	121.138	1310	21.9317	7209.33	1147.36	7710	1151.49	7582.33	1892.63	7967.67	1213.16	5483	271.011	5718.67	892.449	5
ENSTGUG00000007757	LIN7A	HGNC Symbol	0	-0.0838173	1	-0.0782786	1	-0.0127259	1	-0.014603	1	3.00344	0	382.333	48.0139	338.333	8.3865	1962	138.719	2002	352.305	2214	511.769	2288.33	147.527	2192.33	104.175	2311.67	213.664	1A
ENSTGUG00000004249	ASPM	HGNC Symbol	0	-0.0805299	1	-0.189767	1	-0.159981	1	-0.0127284	1	-4.41769	0	1334	170.212	1186.33	156.724	118.667	22.0303	111.667	19.0088	42.6667	11.9304	40	9.53939	17.3333	2.08167	18.3333	6.65833	8
ENSTGUG00000004912	EIF3M	HGNC Symbol	0	-0.078638	1	0.0609716	1	-0.0836372	1	0.0168882	1	-1.55463	0	7771.33	411.534	6910.67	187.276	2348.33	74.9289	2631.67	372.373	1863	346.039	1849.33	171.15	1353	113.912	1453.67	67.3968	5
ENSTGUG00000010713	PVALB	NCBI gene	0	-0.0738689	1	0.0505742	1	0.000388453	1	-0.0392007	1	3.38082	0	768.333	170.283	683.667	24.7049	3209.33	338.145	3595	776.773	5523.33	1026.84	5804.67	383.255	9155	472.295	9491	976.121	1A
ENSTGUG00000011171	SMC4	Uniprot	0	-0.0728607	1	0.00363437	1	0.0362433	1	0.0208353	1	-2.31038	0	2318.33	258.46	2071	53.563	439	4.3589	471.333	45.742	310.667	57.8129	333.667	3.21455	235.667	33.5012	254	7.2111	9
ENSTGUG00000006651	ARPP19	NCBI gene	0	-0.0671343	1	0.0237254	1	0.0189005	1	-0.059876	1	2.20872	0	5427	448.742	4863	334.162	15139.7	1677.47	16525.3	2461.67	21051.3	4495.93	22353.3	1471.64	16083.3	476.647	16431	1063.78	10
ENSTGUG00000002399	GRM3	HGNC Symbol	0	-0.066949	1	-0.0351999	1	0.023935	1	0.0641459	1	1.51814	0	8561.33	237.58	7666	92.2388	20864	94.8209	21975.7	3793.94	17076	3148.68	18294.7	2022.04	13083	60.3987	14557.7	1077.96	1A
ENSTGUG00000003123	GPR22	HGNC Symbol	0	-0.0661094	1	-0.0426965	1	0.0203736	1	-0.0744067	1	2.53338	0	871.667	30.73	781.333	59.7439	3393	79.6806	3546	577.251	3794	764.594	4029.33	241.715	3336.67	128.099	3362.33	247.082	1A
ENSTGUG00000009430	CNNM1	HGNC Symbol	0	-0.0551657	1	0.0454562	1	-0.118111	1	0.0184623	1	3.47435	0	304	32.187	274.667	39.5264	1874	253.856	2102.67	579.94	2639.33	459.14	2578	426.466	2595.67	8.96289	2796.33	154.733	6
ENSTGUG00000002190	TUBB2A	Biomart_human_ortholog	0	-0.0505012	1	0.00970618	1	0.00300962	1	0.00728662	1	-2.58826	0	78064.7	10367	70675.7	3593.52	18113.7	320.672	19607.7	3238.78	7908	2059.54	8322.67	1263.39	5000.67	362.693	5343.67	271.393	2
ENSTGUG00000012606	CHGA	HGNC Symbol	0	-0.0488919	1	0.064878	1	-0.0573578	1	0.00329576	1	2.66353	0	2645	517.754	2394	318.867	11294.3	642.133	12756.7	2540.87	12917	3029.67	12976.3	1181.8	10557.7	550.849	11250.7	433.525	5
ENSTGUG00000000652	PLPPR3	HGNC Symbol	0	-0.0392019	1	-0.0695036	1	-0.133781	1	0.0222341	1	-2.47168	0	5250	544.291	4797	307.439	1046	114.564	1074.33	205.218	635	147.163	609.333	131.367	453.333	64.5006	489.333	54.1233	28
ENSTGUG00000003831	AAK1	HGNC Symbol	0	-0.0390254	1	-0.0632282	1	0.00689075	1	-0.0119228	1	2.30091	0	2334.33	151.863	2132.33	82.6821	7889	320.169	8123.67	1362.16	8550.33	1850.31	9016.67	1061.09	7693.67	794.742	8134.67	838.824	22
ENSTGUG00000011060	DYNLT1	NCBI gene	0	-0.0309411	1	-0.0800505	1	0.0301824	1	0.029307	1	-2.39032	0	4936.67	54.2433	4536.67	160.553	980.667	47.5219	994.667	116.792	615.333	197.819	652	84.4334	473.667	38.553	514	52.915	3
ENSTGUG00000006515	TMSB15B	NCBI gene	0	-0.0287845	1	0.0574219	1	-0.0898265	1	-0.00985155	1	-2.03269	0	29224	3840.48	26867.3	1106.82	9213.33	765.905	10290.7	1625.09	4775	738.92	4764.33	680.507	2795.67	343.542	2954.33	96.7178	4A
ENSTGUG00000011563	DGKI	HGNC Symbol	0	-0.0247165	1	-0.0611951	1	0.0381881	1	0.0859829	1	2.74597	0	757	65.9394	698	19.975	3055.67	230.89	3165.33	659.091	4285.67	999.663	4621	748.599	3319.33	133.133	3755.67	344.032	1A
ENSTGUG00000002357	SMARCE1	HGNC Symbol	0	-0.0246696	1	-0.0713954	1	0.00109224	1	-0.00742482	1	-1.80558	0	7461.67	426.01	6887.67	268.571	2007.33	110.925	2055	305.707	1464	311.626	1536.33	109.701	1150.67	24.5017	1221.33	177.993	27
ENSTGUG00000002803	CCDC126	HGNC Symbol	0	-0.0154026	1	0.0295932	1	-0.0532868	1	-0.00472558	1	2.34274	0	512.333	84.5833	475.333	21.0792	2333.33	89.5786	2563.67	370.427	1905	387.314	1926.33	174.236	1353	69.419	1436.33	136.001	2
ENSTGUG00000006812	MPP1	HGNC Symbol	0	-0.0108634	1	-0.0237982	1	0.00143271	1	-0.0806887	1	2.3558	0	1098.33	172.506	1022.33	58.7055	3202.33	264.878	3408.67	743.226	4318.67	717.008	4574.67	558.513	4524.33	191.391	4562	531.235	4A
ENSTGUG00000005598	ARHGEF9	HGNC Symbol	0	-0.0100766	1	-0.0557765	1	0.0423689	1	-0.00168415	1	2.49425	0	2722.33	179.316	2538.67	206.679	10387.3	1022.26	10774.3	1993.53	12162	2820.12	13104.7	1539.24	9889	112.929	10524.3	895.354	4A
ENSTGUG00000001941	CCNA2	HGNC Symbol	0	-0.00890405	1	-0.287109	1	0.0917596	1	-0.305598	1	-4.51038	0	445.333	36.7741	416	37.6431	38.6667	5.7735	34	2	11	2.64575	12.3333	3.78594	7	3	6	1.73205	4
ENSTGUG00000008641	TRPC1	HGNC Symbol	0	0.00249627	1	0.00349146	1	0.0897727	1	-0.0669385	1	1.95371	0	2942	206.56	2767.67	228.224	7791.67	559.908	8360.67	935.091	8491	1862.2	9430.67	603.931	7722.67	444.937	7853.33	542.942	9
ENSTGUG00000002042	FAT4	HGNC Symbol	0	0.0151618	1	-0.120309	1	0.117929	1	0.0384417	1	-3.07302	0	2585.33	417.929	2452.33	217.295	365.333	21.9621	362.333	64.0807	184.667	52.5959	210	36.756	150	4.3589	163.667	15.6312	4
ENSTGUG00000006196	RASGEF1A	Uniprot	0	0.0166471	1	0.063593	1	-0.0372522	1	-0.104184	1	2.46979	0	1266.33	104.997	1203.33	140.08	4495.33	469.11	5052.67	842.075	5520	1009.25	5652.33	409.186	5018	292.039	4977.67	458.376	6
ENSTGUG00000004093	SYN2	HGNC Symbol	0	0.01735	1	-0.00969691	1	0.0208892	1	-0.0323819	1	2.7224	0	5360	1078.54	5078	247.388	22229.7	994.097	23742.3	3522.52	25398.7	5207.93	27051.3	2740.56	27677	655.723	28788.3	1553.49	12
ENSTGUG00000009919	C1orf198	Biomart_human_ortholog	0	0.021907	1	-0.0183883	1	-0.0524325	1	-0.118165	1	-1.7017	0	1801	48.2183	1716.33	36.5559	593.667	26.6521	629.333	75.5932	376	99.0152	378.667	27.6466	289	11.1355	283.333	15.2753	3
ENSTGUG00000017161	DPYSL5	Biomart_human_ortholog	0	0.026343	1	0.06743	1	0.04263	1	0.000170233	1	-2.34074	0	4348.33	374.748	4153.67	271.006	1332	95.5824	1503.67	280.365	456	101.725	495	92.3255	356.333	25.7164	379.667	28.9194	Un
ENSTGUG00000017262	YBX1	HGNC Symbol	0	0.029883	1	-0.0811691	1	-0.0556863	1	0.065142	1	-2.18344	0	43875	1619.32	42087.7	1970.14	12583	1142.94	12805.3	2132.22	6542	1645.07	6568.33	709.014	4038	300.302	4481.33	117.649	21_random
ENSTGUG00000003527	PPP3CA	HGNC Symbol	0	0.0309499	1	-0.0069424	1	0.0107962	1	-0.031245	1	2.25674	0	3138.67	452.686	3005.67	167.956	8792.33	680.441	9427	1642.43	11889	2522.77	12552.7	1131.2	11637.7	355.317	12121.3	720.717	4
ENSTGUG00000009981	RASGRF1	HGNC Symbol	0	0.0323608	1	-0.058566	1	0.0134052	1	0.0212552	1	2.25231	0	2411.33	289.956	2316.33	254.429	8572.67	936.752	8875	1665.48	8988.33	1736	9569	1277.92	7101.33	56.748	7692.33	1017.89	10
ENSTGUG00000001028	SVIL	HGNC Symbol	0	0.0420167	1	-0.122015	1	0.0540326	1	0.107049	1	-2.04756	0	2081.67	109.546	2011.33	126.769	494.333	21.5019	486.667	55.0757	314.667	68.9734	342.333	30.6649	293.333	5.68624	335.667	10.116	2
ENSTGUG00000001934	CDH9	HGNC Symbol	0	0.0446142	1	0.0118093	1	-0.0435218	1	-0.0472521	1	2.5671	0	1257.33	221.699	1215.67	80.3638	4937.67	537.945	5339.33	749.139	6034.67	1422.42	6113.33	384.266	5177	452.849	5329	369.156	2
ENSTGUG00000002022	NSF	HGNC Symbol	0	0.044855	1	0.0678925	1	0.0106529	1	-0.0165741	1	2.37587	0	6043.67	844.079	5840.67	484.645	20932.7	945.952	23588.3	3407.73	23478.3	4245.28	24983.7	3178	22140.3	1905.76	23350	2969.42	27
ENSTGUG00000012001	SULT4A1	HGNC Symbol	0	0.0541531	1	-0.100332	1	0.0716456	1	-0.0633539	1	2.82277	0	1252	87.47	1221.67	151.533	6526	324.76	6550.67	1025.57	6144.67	1610.2	6720	582.282	6596.67	58.3467	6732.67	802.945	1A
ENSTGUG00000001106	RASSF5	Uniprot	0	0.0571825	1	-0.0472262	1	0.0602024	1	-0.0337189	1	4.27018	0	86	14.1774	84	18.0831	1695.67	79.0527	1765.33	264.904	1287.67	243.562	1413.67	169.665	775.667	55.3022	808.667	133.949	26
ENSTGUG00000003464	CAMK2B	Biomart_human_ortholog	0	0.0579903	1	-0.0448392	1	0.0398086	1	0.0163072	1	2.27374	0	4109.33	316.958	4018.67	343.209	16144.7	1578.54	16857.3	2964.61	15100.3	3787.72	16272	2467.01	11886.3	600.337	12820.3	1503.37	22
ENSTGUG00000007450	CNKSR2	HGNC Symbol	0	0.0624906	1	-0.0303491	1	0.0333929	1	-0.0661164	1	3.05401	0	810.333	50.0133	795	74.7195	4407	89.37	4642	714.485	5223.67	1047.88	5601	342.451	4999	400.051	5089	449.968	1
ENSTGUG00000005641	CYP27A1	HGNC Symbol	0	0.0711842	1	0.0680513	1	-0.0707699	1	0.085575	1	3.09669	0	756.333	149.821	747.333	73.4461	4823.33	617.698	5458	1109.05	5029	1037.28	5082.33	1009.98	4053	397.984	4564	199.316	7
ENSTGUG00000004570	SLC17A6	HGNC Symbol	0	0.0745455	1	-0.0241711	1	0.0854554	1	-0.0485428	1	2.71202	0	4222	970.277	4163.33	347.693	22944.3	430.983	24293.7	3722.69	19562.7	4189.15	21744.7	2015.77	17454.3	882.047	18005	2009.96	5
ENSTGUG00000008087	ATP2B1	HGNC Symbol	0	0.0772125	1	-0.0627511	1	0.0560748	1	-0.0655595	1	1.95337	0	14278.7	1116.56	14146.7	1047.99	39426.7	2594.49	40518.7	5618.68	42404.7	8883.5	46154	3151.05	38923.7	736.59	39557.3	1348.7	1A
ENSTGUG00000010896	TYRO3	HGNC Symbol	0	0.0774124	1	-0.0207198	1	0.0521636	1	0.0346009	1	2.26237	0	2796	78.5621	2769.67	168.5	9472.33	571.822	10071	1822.36	10920.3	2377.94	11918	1918.19	8584	349.623	9384.67	1183.97	5
ENSTGUG00000013043	MYO7A	HGNC Symbol	0	0.0792639	1	-0.060233	1	0.117717	1	0.104237	1	-2.38905	0	1886.33	178.8	1867.67	152.553	455.333	24.0069	469.333	72.6659	212	50.5668	241.667	42.595	172	21.6333	196.333	12.5033	1
ENSTGUG00000007740	ADCY2	HGNC Symbol	0	0.0864431	1	-0.025106	1	-0.0295864	1	-0.0606593	1	2.58847	0	1243.33	222.158	1237.33	130.669	5161.67	278.428	5466.67	925.577	5940	1197.78	6102	441.677	5351	64.6297	5468.33	529.742	2
ENSTGUG00000013044	HPCAL1	NCBI gene	0	0.087718	1	0.072213	1	0.0231748	1	-0.0478574	1	2.63051	0	2964.67	324.71	2953	378.374	10749	1122.95	12165.7	2166.96	15373	3521.68	16395	2267.82	14000.7	374.258	14409	662.018	3
ENSTGUG00000007354	KCNC2	Uniprot	0	0.0885729	1	-0.0654134	1	-0.0626766	1	-0.00501583	1	3.228	0	561.333	92.4139	560	66.1438	3085.33	304.861	3188	681.075	4188.67	751.292	4227.67	453.335	4455.67	322.207	4742.33	720.572	1A
ENSTGUG00000005793	PDZRN4	HGNC Symbol	0	0.0889728	1	0.160223	1	0.129239	1	0.0271086	1	-2.73021	0	921.667	101.796	918	42.0357	140.667	10.9697	169.333	24.0278	85.3333	27.5015	97.3333	10.6927	76	3.60555	82.3333	6.65833	1A
ENSTGUG00000011104	MBNL2	HGNC Symbol	0	0.0918766	1	-0.0929645	1	0.0803004	1	-0.0370602	1	2.92874	0	385.333	51.0816	385	9.84886	1854.33	215.435	1866.67	307.799	2262.67	584.106	2490.33	218.692	2354.33	114.001	2441.67	108.002	1
ENSTGUG00000012194	OXR1	HGNC Symbol	0	0.0918878	1	-0.0983296	1	0.04141	1	-0.0976112	1	3.17808	0	1517.33	219.037	1515.67	22.2785	8005.67	875.856	8002.33	1014.63	10619	2117.43	11447	947.445	12218	539.117	12179.7	1383.21	2
ENSTGUG00000006435	LMNB1	HGNC Symbol	0	0.0962634	1	0.0218137	1	0.130433	1	0.0446921	1	-2.7065	0	4241	366.692	4255	253.202	673	44.3058	739	154.91	442	134.97	503	50.0899	333.333	16.0104	365.667	51.8298	Z
ENSTGUG00000000123	MATK	HGNC Symbol	0	0.205303	1	0.097821	1	-0.0496734	1	0.0559015	1	5.62851	0	53	12.7671	57.3333	2.08167	2370.67	204.512	2735	546.44	2355.67	623.179	2383.67	445.198	1358	107.587	1508	294.104	28
ENSTGUG00000004916	CCNB3	STRING	0	-0.136805	1	0.248673	1	-0.411585	1	-0.0854495	1	-4.96125	1,10618529854041E-315	619.333	122.545	529	69.6348	29.6667	8.3865	38	4.3589	12.6667	1.52753	10	2.64575	6.66667	1.1547	6.66667	2.51661	4A
ENSTGUG00000012676	GRIA4	HGNC Symbol	0	-0.174553	0.211428	-0.158086	0.211428	0.00286755	1	-0.000651559	1	2.06449	2,5991548977533E-315	1731	249.514	1436.33	25.1064	4232	511.399	4091	801.296	5023	969.633	5283.33	391.551	5421.67	65.5312	5774.33	570.079	1
ENSTGUG00000003292	LONRF3	Biomart_human_ortholog	0	-0.133897	1	-0.0730363	1	-0.0441422	1	-0.172826	0.504523	2.8392	4,54309864131729E-315	347.333	21.0079	297.667	51.5202	1364	259.097	1388	198.366	1997.33	444	2018.33	47.4377	1889.33	81.1932	1787.67	217.891	4A
ENSTGUG00000004460	SH3GL2	HGNC Symbol	1.02e-307	0.44243	3.95e-05	0.345224	0.00116113	0.279668	0.00885289	0.0271627	1	2.44295	1.13e-307	1441.67	321.287	1832	136.503	6019.67	159.127	8206.33	984.835	5945	1162.71	7570.33	551.924	5840.33	155.966	6353	866.965	Z
ENSTGUG00000002773	IGF2BP3	Uniprot	7.35e-307	-0.060572	1	-0.0759955	1	-0.216316	0.771538	0.148969	1	-2.62886	2,71910315027171E-313	1136.67	93.7568	1023	45.9239	271.333	20.5994	277	44.8442	152	28.931	137	8.544	51.3333	11.547	60.6667	21.0792	2
ENSTGUG00000012670	EEF1A1	HGNC Symbol	6.49e-306	-0.0247287	1	0.0615913	1	-0.00866377	1	0.0215019	1	-1.5064	1,0412927504221E-312	169181	14643.4	156315	9783.89	52260.7	565.686	58487	7035.47	41511.7	10277.1	43226.7	5962.34	32307	1200.99	34880.3	1705.09	3
ENSTGUG00000011316	SIPA1L1	HGNC Symbol	6.89e-304	0.051679	1	-0.166373	0.0879476	-0.00114908	1	-0.0707837	1	1.688	0	2412.67	105.311	2351	212.904	4977	366.583	4763.67	725.566	5902	1287.27	6180.33	605.356	6377.67	271.001	6475.67	682.121	5
ENSTGUG00000008231	LURAP1	Uniprot	1.69e-303	-0.0180329	1	-0.0143386	1	0.12481	0.857668	-0.0122389	1	2.3214	6,76081448738221E-310	678.333	72.1688	629	46.0326	2383.67	309.539	2541	466.164	2652	721.312	3022	542.7	2049.67	90.6936	2170.33	326.782	8
ENSTGUG00000007633	FN3K	HGNC Symbol	1.25e-302	0.0583369	1	0.037558	1	-0.0546912	1	0.0211227	1	2.35276	0	242	36	236.333	10.5987	660	43.4856	731.333	145.535	982.333	181.169	992	27.8747	1067	40.5956	1152.67	88.8275	18
ENSTGUG00000003364	TK1	HGNC Symbol	1.33e-302	-0.180844	1	0.0286044	1	0.120339	1	-0.474839	0.461749	-3.66228	0	834	136.176	691.667	28.8675	81.3333	3.05505	88.3333	10.4083	38.3333	15.3731	43.6667	13.5769	29.6667	6.02771	22.6667	2.08167	18
ENSTGUG00000006394	MAPRE1	HGNC Symbol	1.86e-302	-0.0159791	1	-0.0631627	1	0.0753946	1	-0.0158846	1	-1.76025	2,47032822920623E-323	6581.67	200.575	6106.67	112.256	2022	134.402	2075.67	210.583	1294.67	348.668	1412.33	55.5188	961.667	24.0069	1015.67	155.886	20
ENSTGUG00000003768	DNM1	HGNC Symbol	2.02e-302	-0.0116382	1	0.0385235	1	0.0261605	1	-0.0493632	1	2.59979	0	6572.33	1593	6090.33	523.435	27275.7	1075.08	30129	4504.36	28426.7	6222.97	30289.7	2713.34	27598.7	1313.74	28409.7	2641.21	17
ENSTGUG00000005386	VLDLR	HGNC Symbol	3.13937e-302	0.710954	1.18e-27	0.601731	1.34e-18	0.53014	3.86e-14	0.236395	0.000787884	-1.21939	2e-253	4485.67	144.438	6897	496.507	1744.67	55.5818	2843	355.256	1313.33	199.623	2003.67	205.933	1399.33	47.3533	1757	206.027	Z
ENSTGUG00000017456	FMOD	HGNC Symbol	3.55e-301	-0.1066	1	-0.30311	0.339824	0.215815	0.58081	0.0453772	1	5.39581	1.83e-306	18.3333	6.65833	16	7.2111	227	20.2978	196.667	47.0567	691.667	172.778	833	16	953	93.0537	1050.67	220.731	26_random
ENSTGUG00000002978	FN1	HGNC Symbol	9.96e-301	-0.1363	1	-0.0405641	1	-0.182542	0.82954	0.146696	1	-2.46544	1.29e-306	9226.33	418.02	7877.33	1207.41	2663	325.811	2794.67	411.575	863	114.529	807	124.591	618.667	92.5545	730.667	124.005	7
ENSTGUG00000002279	HMGCS1	HGNC Symbol	1.55e-299	0.48225	4.04e-12	0.288311	6.11e-05	0.55113	9.54e-15	0.254446	0.000361274	-1.30309	7.86e-272	15188	388.547	19925.7	756.573	7757.67	258.931	10236	1764.75	3884.67	777.322	5982	657.067	3024.33	191.704	3849.33	472.017	Z
ENSTGUG00000011240	KCNAB1	Biomart_human_ortholog	4.21e-298	-0.0249244	1	-0.0613483	1	0.147726	0.620621	-0.0869569	1	2.48155	5.2e-304	406.667	29.5691	375.333	31.5331	1399.33	237.551	1444	303.585	1745.67	524.923	2010	298.181	1645.67	60.5007	1648.33	76.5789	9
ENSTGUG00000012124	LRMP	HGNC Symbol	4.54e-298	0.254236	0.715306	-0.00445089	1	-0.036763	1	0.0219114	1	4.09381	6.59e-305	123.667	12.4231	138.667	24.3379	699.667	151.117	762	269.674	2290	478.003	2351.33	261.661	2678	342.694	2899.67	454.377	1A
ENSTGUG00000009780	DLL1	HGNC Symbol	3.15e-297	-0.158766	0.727022	-0.264479	0.361215	-0.060802	1	0.0769935	1	-2.68673	1,30256030104422E-316	1035	63.2693	871	59.3549	177.667	24.0069	159.333	24.5425	96	15.7162	97	12.49	77.6667	10.0167	87.3333	19.8578	3
ENSTGUG00000007254			4.05e-297	-0.147133	1	-0.262165	0.237319	0.0790953	1	0.183884	0.677373	4.36124	2,70560569880879E-316	39.3333	9.50438	33.3333	7.50555	670.333	26.7644	600.667	103.645	596.667	117.411	662.333	66.9801	395	66.1438	479.667	84.0139	5
ENSTGUG00000008032	NASP	Biomart_human_ortholog	3.23e-296	-0.128751	0.817709	-0.104557	0.917759	-0.115259	0.917759	0.0129856	1	-1.84114	9.54e-302	5431.33	392.645	4667	175.693	1230	117.512	1237.33	278.182	1030	219.344	997.333	92.9588	898.333	97.3465	962	45.9239	8
ENSTGUG00000007487	NAPB	HGNC Symbol	3.34e-294	-0.0710287	1	0.0295454	1	0.0058213	1	0.0179727	1	2.18295	5.02e-301	3982	654.693	3546.67	362.539	12029.7	1021.03	13270	2731.92	13273.3	2894.7	14040	2057.85	11652	271.205	12573	1129.11	3
ENSTGUG00000007814	CEND1	Uniprot	2.22e-292	0.0284542	1	-0.254113	0.0132633	0.10657	0.808748	-0.000625015	1	2.0945	2.25e-296	650	58.2838	622.667	68.2447	2147	123.049	1933.33	290.132	1926	439.239	2176.67	321.708	1948	224.025	2076.67	227.939	5
ENSTGUG00000007372	TRMT9B	Uniprot	2.37e-292	-0.00145378	1	-0.00942339	1	0.101749	0.441305	-0.0457349	1	1.38774	2.64e-298	2312	196.695	2168	163.805	5212.67	209.02	5569	813.004	4482.67	892.956	5054	519.693	3217.67	13.3167	3319.67	250.704	4
ENSTGUG00000012522	ASAP1	HGNC Symbol	8.16e-292	0.0389358	1	-0.174862	0.478266	0.0526321	1	-0.0774937	1	2.64402	1.09e-297	1380.33	173.926	1330.33	83.2606	6516.33	620.672	6213.67	1104.32	6528.33	1570.78	7086.67	498.622	5830.33	577.104	5902.67	904.05	2
ENSTGUG00000012501	TTC7B	HGNC Symbol	1.7e-291	-0.0657443	1	-0.00102231	1	-0.0208888	1	-0.0625643	1	1.37514	5.38e-298	2060.67	123.03	1849	133.742	3549.67	181.995	3821	602.087	3947.67	862.483	4090.67	585.179	3634.33	143.73	3704	234.25	5
ENSTGUG00000011825	CALB1	HGNC Symbol	2.88e-291	0.157294	0.933085	-0.0554503	1	-0.0236517	1	-0.0181743	1	2.65402	6.15e-298	316.667	44.456	331.333	30.5669	1656	68.2422	1732.67	429.5	1541.33	406.41	1579.33	168.049	1317.33	66.9801	1377.67	127.54	2
ENSTGUG00000005446	CLIP4	HGNC Symbol	7.23e-291	0.022176	1	-0.122968	1	0.0825284	1	-0.0304878	1	2.65273	3.78e-297	572.667	66.0177	546	52.8867	2293.67	370.694	2254.33	366.295	2881.33	670.273	3182	157.331	2578.33	285.267	2694.33	339.095	3
ENSTGUG00000003065	SNCA	NCBI gene	5.26e-290	0.076614	1	0.0986188	1	-0.0157215	1	0.0717472	1	2.48171	2e-296	4633	710.792	4580.33	555.788	17342.7	1532.15	19946.3	2977.18	20954.3	4749.8	21583.7	1069.51	16958.3	1405.05	18878.7	1128.72	4
ENSTGUG00000004403	CADPS2	HGNC Symbol	6.51e-290	0.067093	1	0.0372393	1	0.121102	0.639789	-0.0513641	1	1.90963	6.73e-296	1284	147.224	1263	144.883	3357.33	179.74	3716	722.044	3726.33	814.854	4235	232.095	3207.67	42.5245	3299	319.676	1A
ENSTGUG00000001408	CORO2A	HGNC Symbol	7.24e-289	0.459928	1.25e-06	0.336709	0.00152845	0.474618	3.57e-05	0.0960457	0.52431	-1.82883	5.78e-280	1458.33	114.657	1886.33	152.133	479.667	20.1329	653	102.781	269.667	74.0698	391	41.6053	220	14.7309	250.333	16.5025	Z
ENSTGUG00000014019			5.5e-286	-0.0495969	1	-0.176788	0.917969	-0.0758277	1	0.0616238	1	3.61328	3.61e-292	168.667	18.5831	153.333	23.6291	1308.67	246.058	1246	335.295	1629.67	372.217	1619.33	164.564	1465.67	86.3095	1634.33	264.22	Un
ENSTGUG00000008242	CXCL12	NCBI gene	1.15e-284	0.113134	1	-0.213078	1	-0.00205382	1	-0.000266064	1	-2.93719	5.31e-291	947	47.8435	961	95.5196	142.667	33.6204	132.333	12.741	74	15.5242	77.6667	11.5036	74.6667	7.37111	79.3333	7.37111	6
ENSTGUG00000008870	SLC25A1	HGNC Symbol	3.1e-284	-0.0928294	1	-0.0191508	1	0.0175354	1	-0.0391178	1	-1.65213	2.64e-290	2221.67	165.028	1955.67	63.3193	676.667	45.6545	722.333	142.205	477.667	120.683	505.667	55.3203	349.333	5.1316	362	24.98	15
ENSTGUG00000006595	GRM2	HGNC Symbol	1.44e-283	0.0490652	1	0.0620937	1	-0.0313655	1	0.174717	1	4.8825	4.92e-290	148.667	32.9292	144	38.9358	2579	205.278	2951	980.638	3817.33	957.593	3904.67	476.211	2921.67	318.461	3534.33	905.266	12
ENSTGUG00000012947	SYNE2	Biomart_human_ortholog	1.57e-283	-0.0275968	1	-0.109359	1	-0.0250423	1	-0.05313	1	-1.83656	4.47e-290	5533	272.93	5105.67	727.331	1631.33	194.021	1623.67	240.841	1103	293.714	1127.67	112.611	751.667	36.1156	769.333	17.673	5
ENSTGUG00000004937	SRC	HGNC Symbol	9.25e-283	-0.0886411	1	-0.0831875	1	-0.00218656	1	0.00227188	1	-1.69707	7.44e-289	2574.67	169.214	2275.33	106.866	669.667	63.5793	679	100.539	521.333	114.692	546.667	73.2143	469	57.6888	501	62.6418	20
ENSTGUG00000008838	ZIC1	HGNC Symbol	1.9e-282	0.0996827	1	-0.0583129	1	-0.0549546	1	0.0113866	1	-3.10605	5.14e-289	1312.33	72.7072	1317.33	129.616	141.667	27.9344	148.667	50.2925	91	19.3132	92.6667	18.5023	108.333	1.52753	115.667	19.6044	9
ENSTGUG00000013005	GAB2	Uniprot	5.85e-281	0.214473	0.0513533	-0.152827	0.371275	0.135081	0.434363	0.0874007	0.487379	-1.69955	2.53e-284	2064.67	77.106	2248.67	89.2711	678.333	26.7644	653.333	80.6494	404	76.2693	467.333	57.5529	395	14.5258	447.667	64.6555	1
ENSTGUG00000011822	CXCR4	HGNC Symbol	1.43e-280	0.0271679	1	0.261963	0.48068	0.0380206	1	0.0935105	1	-2.91272	3.95e-287	1426.33	158.248	1365.33	91.5442	255	39.6106	323	18.3576	119.333	17.1561	129	22.6053	69.3333	3.51188	78.6667	6.02771	7
ENSTGUG00000007067	CTNND1	Uniprot	4.71e-280	-0.111263	1	-0.0719899	1	0.0404499	1	0.124762	1	-1.85683	2.35e-286	2663.67	388.073	2318	64.8151	681.667	36.4737	698.333	108.029	461	100.24	498	71.0211	380	11.5326	440.667	18.5023	5
ENSTGUG00000012584	SH3BGRL2	HGNC Symbol	9.93e-280	-0.613632	0.142385	-0.197202	0.643147	0.0198766	1	0.0660349	1	4.52476	6.59e-286	28.3333	4.16333	17.3333	3.78594	294.667	19.1398	276.333	50.8953	410.667	103.467	431.667	9.50438	445.333	58.5178	497.333	78.2134	3
ENSTGUG00000009238	TOB1	HGNC Symbol	1.55e-279	-0.0288056	1	0.0693052	1	-0.022684	1	-0.00358968	1	1.74432	4.46e-286	750.667	26.1024	691.667	90.1628	1522	96.8143	1712.67	202.013	1901.33	372.921	1966.67	214.719	1820	25.3574	1929	38.1969	18
ENSTGUG00000005891	BIRC5	HGNC Symbol	4.51e-279	-0.249616	1	0.239721	1	-0.221954	1	0.490499	1	-4.48341	1.27e-284	860.333	184.906	678.333	124.167	55.3333	6.4291	69.3333	4.16333	22.6667	2.08167	20.6667	7.50555	10	4.3589	15	3.4641	3
ENSTGUG00000012409	PTPRO	HGNC Symbol	5.26e-279	-0.0488342	1	-0.107269	1	-0.0406875	1	0.0653748	1	-1.8596	1.92e-285	10335	881.65	9366.33	358.119	3306	328.699	3291	319.019	1899.33	608.664	1910	207.029	1260.33	110.006	1406.67	227.617	1A
ENSTGUG00000008648	CAVIN4	HGNC Symbol	5.41e-279	-0.0577696	1	-0.0979891	1	0.128893	1	-0.0802742	1	-2.02813	2.85e-285	1691	58.1979	1526	140.275	478.333	64.4696	477.667	49.339	263.667	43.3628	303.667	42.0278	187	12.49	188	1	2
ENSTGUG00000002570	LOC100228479	Uniprot	3.53e-277	-0.190328	0.165641	-0.0453699	1	-0.00297762	1	-0.0273476	1	2.00938	1.31e-283	1246.67	91.9366	1025.67	73.2826	2671.67	301.865	2803	669.801	4014	710.817	4230.67	536.852	3437.67	165.037	3594.33	413.275	27
ENSTGUG00000004926	RPS3A	NCBI gene	6.74e-277	-0.0633577	1	0.0244577	1	-0.00423718	1	-0.00284508	1	-1.46531	2.24e-283	25002.7	1349.37	22470.3	1091.32	7247	817.005	7924.67	1523.79	6187	1584.35	6462	975.245	5396	191.445	5731.67	336.485	4
ENSTGUG00000010648	EXO1	HGNC Symbol	4.32e-276	-0.22331	0.780645	0.359235	0.780645	0.326926	1	0.262139	1	-4.09845	4.58e-281	308.667	22.0076	248.333	13.0512	20	5.56776	27.6667	4.72582	9.33333	1.52753	12.3333	3.21455	6	1.73205	7.66667	3.05505	3
ENSTGUG00000004781	KCNA4	HGNC Symbol	5.01e-276	-0.0661405	1	-0.0910014	1	0.078555	1	-0.0356624	1	2.5556	2.13e-282	381.333	38.7986	342	43.2782	1358	196.792	1369.67	266.551	1782.67	521.049	1946.67	115.362	1551.33	75.6131	1611.67	98.541	5
ENSTGUG00000008735	JPT1	Uniprot	1.22e-275	-0.0810468	1	0.159381	0.447358	0.0516092	1	0.0108213	1	-1.77568	1.27e-281	25048.3	1476.47	22228.3	1016.58	8932	544.796	10726.3	1581.34	4760.33	1152.45	5163	455.776	2714.67	331.416	2907.33	212.043	18
ENSTGUG00000010308	ABHD3	HGNC Symbol	1.43e-275	0.23161	0.42241	-0.0399424	1	0.0626843	1	-0.106166	1	3.19604	6.05e-282	460.333	131.804	507	90.2053	3729	173.217	3892.67	517.78	3062	582.247	3350	118.655	2946.33	71.4516	2913.33	211.673	2
ENSTGUG00000005509	PLCD4	HGNC Symbol	2.69e-273	-0.285654	0.101028	-0.0685805	1	-0.311342	0.0206383	0.0344579	1	2.77198	1.59e-277	270.333	42.7122	208	30.7896	1080.67	94.8701	1115.33	230.101	1353.67	236.071	1160.67	239.086	1238.67	44.7698	1348	36.756	7
ENSTGUG00000013042	RRM2	Uniprot	1.18e-272	-0.0459186	1	0.43066	0.24088	-0.441871	0.279439	-0.632372	0.153699	-4.1325	7.13e-279	1261.33	72.0023	1147	41.7253	89	8.544	128.667	17.2143	44.6667	3.21455	35	9.16515	37.6667	20.7926	25.6667	6.02771	3
ENSTGUG00000006229	PCSK1	Uniprot	1.3e-271	0.111141	1	0.0247609	1	0.14255	0.93174	0.0908483	1	2.73614	1.51e-277	181.333	32.9292	183.667	16.5025	924.333	26.5769	1007.33	153.507	859	199.752	988.667	61.6144	791	56.6657	899.333	123.436	Z
ENSTGUG00000002568	GRIN1	NCBI gene	1.41e-270	0.0264007	1	-0.0132519	1	-0.0560786	1	-0.0454932	1	2.03931	3.81e-277	13427.7	1618.87	12814.3	626.741	45157.7	4723.53	47816.3	7041.93	44250.3	8366.4	44937.3	6020.84	31019.3	2582.77	31982.7	2037.61	17
ENSTGUG00000000352	ANP32B	HGNC Symbol	2.29e-270	-0.0640722	1	-0.076507	1	-0.0865014	1	0.18364	0.245575	-1.59449	5.25e-276	2826.67	207.206	2542	171.974	871.667	96.9244	889	147.713	653.333	173.001	642.333	70.7766	468.333	25.5799	566	32.1403	28
ENSTGUG00000001439	KDM1A	HGNC Symbol	2.95e-269	-0.0800179	1	-0.0233112	1	-0.00343377	1	-0.00981486	1	-1.24367	2.55e-275	8015.33	385.156	7123	182	2898.33	129.94	3075	539.556	2333.67	527.451	2445.33	279.429	1857	84.7172	1961.67	101.54	23
ENSTGUG00000013291	CTSB	HGNC Symbol	4.31e-268	0.00146111	1	-0.011513	1	0.0162283	1	-0.0155244	1	1.73831	8.18e-275	3182.33	305.853	2993	216.88	6849.67	640.993	7347.67	1530.56	8025.67	1722.5	8547	1149.72	7592	310.329	8010	944.666	3
ENSTGUG00000006768	HAGH	HGNC Symbol	8.13e-267	-0.0354629	1	0.04529	1	-0.00831627	1	0.0658502	1	1.76407	2.96e-273	3007.67	177.331	2754.33	125.049	7950.67	689.764	8762.67	1011.64	7350.67	1694.2	7663.67	987.164	5906.67	379.028	6561.33	162.666	14
ENSTGUG00000010936	SMOX	HGNC Symbol	1.19e-266	0.0752789	1	0.0625278	1	0.0803851	1	-0.100245	1	1.80814	2.05e-272	1222	73.0821	1208.67	75.7188	3110	291.244	3505.33	754.403	3223.33	484.042	3612.33	416.146	2860.67	52.5008	2848	359.266	4
ENSTGUG00000003307	SCN8A	HGNC Symbol	2.27e-266	-0.0657577	1	-0.127816	0.804477	0.00437271	1	0.0295697	1	2.09903	1.67e-272	3880	510.648	3478.33	238.465	12365	1302.95	12194.7	2409.36	11886.3	2390.87	12577.7	1930.36	10420.7	879.683	11350	1308.51	LGE22
ENSTGUG00000006393	PCBP4	HGNC Symbol	9.96e-266	-0.0972954	0.792787	0.329441	0.56858	0.308785	0.792787	0.270255	0.792787	-3.23615	7.21e-272	636	46.7012	557.667	39.5769	55.3333	3.05505	75	12.49	32	3.60555	42	8.66025	39	9.64365	50	3	12
ENSTGUG00000007741	CDT1	Uniprot	5.18e-264	-0.244734	0.832584	0.0973098	0.956682	-0.628373	0.3219	0.343579	0.93788	-4.30057	2.58e-269	580.667	143.123	461.333	33.5012	29.6667	3.05505	34.6667	14.2945	21.6667	6.4291	14.6667	3.21455	11.3333	1.1547	15.3333	3.21455	11
ENSTGUG00000003492	AUTS2	HGNC Symbol	1.57e-263	-0.0227834	1	-0.164454	0.157719	0.0607051	1	0.135392	0.351727	-1.40923	5.7e-269	4635.67	172.106	4283.33	61.6468	1662.67	123.33	1593.67	214.612	1216.67	264.527	1337	179.324	879.333	8.96289	1028.67	76.0548	19
ENSTGUG00000004083	LBR	HGNC Symbol	2.54e-263	-0.068947	1	-0.037236	1	0.0287776	1	-0.0457066	1	-1.70914	1.16e-269	4249.33	352.398	3805	358.233	960.667	41.5492	1008.33	142.205	843.333	183.849	898.333	40.0167	893.333	44.6356	921.667	75.9627	3
ENSTGUG00000009002	FAM64A	STRING	8.64e-262	-0.143601	1	0.0701216	1	-0.509823	0.930914	0.954786	0.375349	-4.43237	8.15e-268	357	37.2424	304	29.8161	29.6667	4.16333	33.3333	3.78594	10	4	7.33333	3.51188	3.66667	2.51661	7.66667	1.1547	19
ENSTGUG00000007048	NONO	HGNC Symbol	1.25e-261	-0.00100054	1	-0.0594874	1	-0.0828552	1	0.0503525	1	-1.26253	7.08e-268	13147.7	1192.15	12343	597.703	4731.67	201.609	4902.33	923.072	3962.33	892.467	3926	503.769	3148.67	172.61	3466.33	153.419	4A
ENSTGUG00000003789	SBK1	Uniprot	3.21e-260	-0.202777	0.0827629	-0.0667788	1	-0.0638543	1	0.0272167	1	-1.63466	4.79e-264	3119	316.375	2545.33	179.539	1004.33	41.0528	1030.67	138.688	612.667	139.285	615.667	79.877	480	45.6399	521.333	56.5184	14
ENSTGUG00000005639	FAM163B	HGNC Symbol	4.58e-260	-0.0046094	1	-0.0213359	1	-0.0654988	1	0.108157	1	2.23862	2.95e-266	453.333	70.9248	424.333	26.6333	1796.33	84.4354	1911	370.49	1658.67	328.765	1671	237.312	1124.67	45.0037	1294	170.537	17
ENSTGUG00000014281	ANKRD34C	HGNC Symbol	6.92e-260	0.157283	0.890496	-0.180918	0.372836	0.0316709	1	0.0190301	1	2.54277	1.53e-265	154	24.4336	161.333	18.5023	740.667	76.0548	702.667	114.893	739.667	140.657	797.667	159.951	564.333	41.6693	608.333	33.2014	10_random
ENSTGUG00000000055	AGAP3	HGNC Symbol	2.67e-259	-0.0318212	1	0.0469166	1	-0.0425748	1	0.012383	1	1.57475	9.12e-266	3269.33	218.928	3002.67	61.0109	6687	651.657	7461.67	1498.1	7723.33	1854.73	7884.33	1379.89	6004.33	286.154	6454	631.052	2
ENSTGUG00000000574	BARX2	HGNC Symbol	1.86e-258	-0.0717392	1	-0.265123	0.317324	0.0327938	1	0.0227376	1	4.11	3.99e-264	31.3333	2.3094	28	6.245	294	85.8429	262.333	52.5389	493.667	112.811	528.667	46.694	385.667	19.1398	417.333	42.6185	24
ENSTGUG00000010672	KCTD17	Biomart_human_ortholog	3.82e-258	-0.0300722	1	0.0890373	1	-0.0473522	1	-0.0434583	1	1.84776	2.5e-264	546	61.2944	501.333	15.0444	1267.67	53.4821	1453.67	244.656	1495.67	287.82	1526.33	207.387	1339.33	73.3576	1385	164.162	1A
ENSTGUG00000000864	SYNPO	Biomart_human_ortholog	4.45e-258	0.0719347	0.956869	-0.185219	0.819378	0.118829	0.956869	0.165633	0.892778	3.74043	1.73e-263	53	10.5357	52.3333	13.2035	670.667	130.539	635	123.219	585.667	118.888	673	112.468	329.333	21.1266	394	58.643	13
ENSTGUG00000008282	MFGE8	HGNC Symbol	1.04e-257	0.0866327	1	-0.00354272	1	-0.0245879	1	-0.0451524	1	1.9463	3.28e-264	576.333	60.1858	574.667	31.3422	1369	189.739	1471.67	289.542	1681.67	387.765	1734.33	211.486	1863.67	79.097	1925.33	199.525	10
ENSTGUG00000005728	ATP2A2	HGNC Symbol	9.98e-257	0.0781733	1	-0.0288984	1	0.0288979	1	0.0135382	1	1.68499	3.1e-263	9399.67	284.34	9322.67	683.63	21948.3	2074	23163.3	4122.83	22174.3	4490.06	23764.3	2554.66	21236.7	1308.97	22908	3519.79	15
ENSTGUG00000002322	FAM107B	Uniprot	1.23e-256	0.00965215	1	-0.150001	1	0.210531	1	-0.22822	1	-2.76296	5.62e-263	736.667	42.0991	697.333	83.9067	120.333	7.37111	117.333	30.8275	67.6667	23.5867	81	7.81025	58.6667	10.116	53.3333	8.3865	1A
ENSTGUG00000006665	TTLL7	HGNC Symbol	1.67e-256	-0.13724	1	-0.112108	1	-0.043672	1	0.00204546	1	2.37908	9.88e-263	719.333	166.581	612.333	51.5978	2662.33	163.58	2648.33	397.359	2617.33	475.086	2667	154.204	2358.33	179.723	2519	269.271	8
ENSTGUG00000011826	FABP7	HGNC Symbol	1.92e-256	0.178256	0.617347	-0.0961492	1	-0.0226642	1	0.0688207	1	-2.09126	9.67e-262	57883.3	2130.9	61488.3	5558.69	18236.7	3949.39	18427.3	4010.52	8839	1714.5	9206.33	1678.37	6609.33	955.903	7361	201.522	3
ENSTGUG00000006355	LOC100221738	Uniprot	1.19e-255	-0.23386	0.121024	-0.159384	0.42358	-0.0255422	1	0.0694659	1	2.31349	3.31e-261	1368	100.583	1093	147.238	3930.67	603.007	3802.67	891.306	4646.67	850.488	4832	662.715	4845	204.355	5419.67	482.141	7
ENSTGUG00000011755	PRR5	HGNC Symbol	2.23e-255	-0.0993391	1	0.067332	1	-0.103971	1	-0.0538477	1	-1.60867	5e-261	3813.67	476.511	3345.33	121.763	1234.67	104.002	1397	302.455	880.667	132.478	866.667	99.7614	578.333	25.3246	593	31.241	1A
ENSTGUG00000007250	MELK	HGNC Symbol	3.16e-254	0.931433	5.09e-06	0.870078	0.0122232	0.718285	0.179099	-0.407654	0.551218	-4.3337	3.67e-244	241.333	37.2872	432	28.1603	18	2	35.6667	8.32666	8.33333	3.05505	14.6667	4.93288	6.66667	4.04145	5.33333	3.05505	Z
ENSTGUG00000008011	ZNF831	Biomart_human_ortholog	3.29e-254	0.118733	1	-0.111994	1	-0.227567	0.218173	0.0336988	1	2.8783	2.09e-259	101	10.5357	103	8.18535	573	68.7895	572.667	119.926	561	80.2994	509.667	69.8307	551.667	8.02081	601.667	50.8167	20
ENSTGUG00000012443	TDP1	HGNC Symbol	4.46e-252	-0.0414189	1	0.0396123	1	-0.105121	1	0.0910811	1	-1.49255	3.68e-258	2716.67	102.065	2478.33	59.6853	829.333	30.6649	913.333	87.7515	691.333	162.583	676.333	119.885	517.667	27.7549	585.667	22.2336	5
ENSTGUG00000007097	ARX	HGNC Symbol	8.79e-252	-0.0284132	1	-0.104911	0.931679	-0.280731	0.0762321	0.182043	0.467428	-2.04205	2.94e-257	6867	960.306	6330.67	365.126	1653.67	110.387	1665.33	364.61	1289.67	295.009	1123.67	334.331	791.667	44.8367	956.667	92.7811	1
ENSTGUG00000006670	TSPAN7	Uniprot	6.38e-251	0.0178092	1	0.0165726	1	0.00611172	1	-0.00393573	1	1.64294	1.5e-257	15070	1942.91	14308	1438.65	34118.7	1650.31	37205	6385.75	33539.7	8193.09	35273	4992.86	32011.3	1302.52	34008.7	3197.4	1
ENSTGUG00000006843	CAMK2G	Biomart_human_ortholog	3.02e-250	0.00645076	1	0.0235369	1	0.0011739	1	0.0753655	1	1.87157	1.24e-256	1074	80.6164	1013.33	88.9119	2972.33	268.165	3263.33	678.364	2980	764.579	3135.33	668.255	2325.33	159.161	2607	151.977	6
ENSTGUG00000000810	NKAIN1	Uniprot	3.43e-250	-0.0650516	1	-0.0985695	1	-0.126175	1	-0.030305	1	-2.59885	1.6e-256	1503.67	297.928	1349.33	60.9945	324	44.1928	324.667	43.4665	172.667	41.0163	166.333	46.5439	97.3333	4.50925	101.667	15.3731	23
ENSTGUG00000001259	SLC39A12	NCBI gene	1.05e-249	0.288996	0.279669	-0.0536909	1	-0.00459245	1	-0.202986	0.386325	3.09192	2.25e-255	146.333	42.2532	168	44.238	1027.33	56.5361	1057	78.5812	1009.33	173.275	1057.33	54.5008	952	78.8226	877.667	23.7136	2
ENSTGUG00000007557	KDR	HGNC Symbol	1.76e-249	0.158997	0.993095	-0.087484	1	-0.0607619	1	-0.00156055	1	-2.38128	3.34e-255	1100.33	41.9563	1155.33	116.32	324.667	54.151	328	25.1197	125.667	21.7332	126.667	12.897	98.6667	1.52753	105	16.0935	4
ENSTGUG00000010301	BHLHE40	HGNC Symbol	2.47e-249	0.264455	0.298742	-0.178832	0.581628	-0.0778899	1	-0.0101969	1	3.03981	3.92e-255	259.667	16.5025	293.333	37.4477	1458	399.238	1381.33	272.695	1979.67	330.5	1987.67	304.017	1693.33	205.286	1791.33	215.352	12
ENSTGUG00000007572	SYT1	NCBI gene	3.6e-248	0.0520798	1	-0.101856	0.78058	0.129462	0.534998	-0.05912	1	1.74403	1.79e-253	7206.67	711.367	7012	381.414	17152	253.785	17204.3	2700.94	16771.7	3697.76	19160.3	1070.29	18055.3	1237.89	18496.7	2247.74	1A
ENSTGUG00000006383	NRSN1	HGNC Symbol	3.88e-248	-0.0857387	1	0.0383901	1	-0.0214901	1	0.0215334	1	2.25284	1.14e-254	664.667	119.601	588	89.202	1968	41.3884	2178	340.736	2240.33	514.599	2318	256.158	2242.33	102.007	2428	289.337	2
ENSTGUG00000009883	MTCL1	HGNC Symbol	1.75e-247	-0.193313	0.183706	-0.0865516	1	0.0123457	1	-0.00769498	1	1.99777	1.43e-253	1832	306.531	1501.33	105.765	4569.33	437.106	4661	1059.9	4990.33	1145.61	5261.33	470.054	5009.33	161.203	5309	540.011	2
ENSTGUG00000000208	TCF3	HGNC Symbol	2.52e-247	0.0138315	1	-0.235792	0.13588	0.0734469	1	0.137643	0.9614	-1.85468	4.58e-253	1612	155.936	1528	68.942	494	18.1934	450.667	61.0928	282.333	46.2637	313.333	40.0167	224.333	13.6504	263	25.5343	28
ENSTGUG00000000201	MEX3D	Uniprot	1.48e-246	-0.143116	0.320183	-0.03395	0.985564	-0.287789	0.0616098	0.219802	0.271943	-1.82526	1.3e-250	1318.67	58.8586	1122.33	61.5332	343.333	41.5251	360.667	53.9104	269	63.7887	231	35.3836	173.333	13.7961	215.333	32.3471	28
ENSTGUG00000011105	ZDHHC14	HGNC Symbol	1.34e-245	-0.00145168	1	0.0690692	1	0.00524996	1	-0.0601574	1	1.64849	8.24e-252	1027.33	89.4781	963.333	65.5312	2332	149.83	2637	464.32	2483.67	536.293	2614.67	258.661	1986	111.942	2023	157.445	3
ENSTGUG00000017412	SYT11	HGNC Symbol	3.34e-245	0.00425372	1	-0.0636622	1	0.0859327	1	0.0164233	1	1.54234	3.31e-251	5095.33	506.847	4792.33	134.5	12047	89.37	12445	2225.05	10291.7	2203.6	11498	1706.76	9033.33	527.94	9753.67	1352.33	25_random
ENSTGUG00000017345	GLUL	HGNC Symbol	4.69e-245	0.00710547	1	0.0631573	1	-0.028579	1	-0.0364294	1	2.35983	1.66e-251	4029	445.526	3801	179.502	16459	1327.68	18431	2091.25	14470	948.899	15299.3	2912.19	12672	899.374	13132.7	586.989	8_random
ENSTGUG00000008456	HECTD2	HGNC Symbol	7.09e-245	-0.145439	1	-0.10935	1	-0.00871199	1	-0.128052	1	2.78645	7.21e-251	596	131.389	505.667	59.5427	2552	238.661	2528.33	267.029	2956.67	730.814	3083.33	246.707	2976	228.587	2897.33	91.6642	6
ENSTGUG00000009557	TNK2	HGNC Symbol	1.39e-244	-0.0910153	0.828997	0.027325	1	-0.139232	0.260967	-0.0505318	1	1.53427	6.66e-250	3115.67	229.994	2747	201.204	6356.67	450.067	6990.33	1274.53	6376.67	978.004	6151.33	826.384	5991.33	176.585	6161.67	526.054	9
ENSTGUG00000001457	GABRA1	HGNC Symbol	1.5e-244	-0.033307	1	-0.219822	0.252474	-0.0736508	1	0.0104338	1	2.59308	5.84e-250	924	209.931	845.667	65.5769	3524	258.784	3266.67	637.628	4132.33	881.731	4109	201.427	4362.67	483.275	4684.33	568.81	13
ENSTGUG00000002218	B3GNT2	HGNC Symbol	1.68e-244	0.193418	0.294387	-0.0372078	1	0.0239001	1	0.115462	0.905114	2.16805	2.18e-250	764.333	180.705	819.667	91.9474	3256	112.174	3443.33	792.496	2921.33	649.694	3108.67	293.875	1735.33	30.1054	2000.33	135.648	3
ENSTGUG00000010854	MAP3K5	HGNC Symbol	1.94e-244	-0.111287	0.83627	-0.0715154	1	0.0651599	1	-0.0584365	1	1.55596	2.8e-250	620.333	16.2891	539.333	26.727	1473	38.0395	1508.67	226.63	1245	332.465	1356	109.055	1053.33	64.8254	1075.33	23.029	3
ENSTGUG00000013034	PAK1	NCBI gene	2.59e-244	0.133679	1	-0.109541	1	-0.00363651	1	0.0498455	1	2.13155	2.52e-250	485.667	33.6056	500.333	38.0832	1429	81.9024	1417.67	228.618	1669.33	323.559	1750	174.072	1642	106.452	1816.67	291.726	1
ENSTGUG00000009188	NETO1	HGNC Symbol	2.65e-244	0.0472877	1	0.00213422	1	-0.0493184	1	-0.0726829	1	1.75835	1.5e-250	1109.33	144.535	1075	49.96	2479.33	259.558	2678.67	526.261	3099.33	598.336	3144.33	265.361	2603	207.545	2628.67	17.5594	2
ENSTGUG00000011067	SERPINI1	Biomart_human_ortholog	2.73e-243	-0.0477714	1	0.13634	0.406186	-0.0145077	1	-0.00532039	1	1.67583	5.11e-249	13643	1219.82	12364.7	956.507	25027.3	2393.55	29648	5616.6	33327.3	7237.58	34673.3	4424	31467.7	2161.47	33341	1580.34	9
ENSTGUG00000012488	MTSS1	HGNC Symbol	2.77e-243	0.0560453	1	-0.105685	0.565975	-0.0454539	1	0.0671937	1	-1.19835	6.15e-249	8761.67	336.521	8557.33	548.161	3849.67	103.471	3842	491.049	2465	395.637	2524	277.842	2208.33	70.5431	2462	139.871	2
ENSTGUG00000005939	TUBA1B	Uniprot	1.3e-242	0.163921	1	0.147486	1	-0.161906	1	-0.109386	1	3.85899	1.95e-248	353.667	128.889	370.333	69.7878	3158.67	524.389	3761.67	610.806	4612.33	1196.64	4299.33	546.484	3976.67	513.325	3919	203.61	7
ENSTGUG00000017151	PHYHIP	Biomart_human_ortholog	2.83e-242	-0.0350968	1	-0.0465267	1	-0.0694515	1	0.118493	1	3.01873	1.79e-248	265.333	44.0719	243	22.6053	1391.67	288.039	1454.33	324.008	1690.33	280.65	1726	451.747	1403.67	90.1628	1621	74.9867	Un
ENSTGUG00000013438	TTF2	HGNC Symbol	2.85e-242	-0.206195	1	0.0303619	1	-0.38676	0.378922	0.216057	1	-3.45248	9.43e-248	2289	221.847	1865	242.407	230	43.4051	253.333	33.2014	135.667	35.2751	109	38.6911	86.3333	17.0392	106.333	32.8684	1
ENSTGUG00000008629	CDK17	HGNC Symbol	3.55e-242	-0.0271327	1	-0.0826583	0.978721	0.16768	0.366559	-0.122076	0.736352	2.06433	3.45e-247	2590.67	240.799	2388.33	270.086	6628.67	625.787	6735.33	1331.27	8012.33	2266.79	9331	750.602	8263.33	310.08	8092	675.851	1A
ENSTGUG00000007457	HTR2C	HGNC Symbol	5.24e-242	0.0456634	1	-0.125013	0.996143	-0.00200565	1	-0.0858383	1	2.20899	6.64e-248	351.667	34.3123	340.667	17.5594	1221	132.378	1202.67	161.252	1265	261.031	1324.67	112.545	1088.33	104.567	1095.33	181.946	4A
ENSTGUG00000006035	DTNBP1	HGNC Symbol	1.11e-241	-0.0583545	1	0.014356	1	-0.0110617	1	-0.0854	1	1.54864	7.16e-248	944.333	75.6461	851	46.5081	2161	158.427	2356.33	446.723	2144	364.04	2245.33	250.213	1519	26.8514	1525.33	139.572	2
ENSTGUG00000013073			1.23e-241	-0.0275142	1	0.0671399	1	0.0773097	1	0.0297537	1	3.19512	5.26e-248	194.667	42.501	179.333	28.6764	1368.33	166.512	1534.67	192.147	1252	356.745	1380	130.931	1053.33	155.532	1145.33	199.355	5
ENSTGUG00000008606	ARRDC4	HGNC Symbol	2.69e-241	-0.325356	0.00382313	-0.0913127	1	-0.0212631	1	-0.0321791	1	-1.80482	3.35e-242	2179	292.062	1630.33	49.4099	516.667	54.8118	518.667	47.648	387.333	89.03	399.667	24.0901	314	13.4536	326	14.1774	10
ENSTGUG00000003575	FGD3	HGNC Symbol	9.12e-241	0.024561	1	-0.0168519	1	-0.0428965	1	-0.0275855	1	-1.25971	3.49e-247	9086	787.129	8668.67	270.078	3409.67	141.426	3608.67	416.3	2697.33	512.207	2760.67	332.128	2165	50.2096	2260	181.03	12
ENSTGUG00000005457	GLRB	HGNC Symbol	9.88e-241	0.0118301	1	-0.0187893	1	0.106672	1	-0.0139018	1	2.39369	5.44e-247	858.333	180.489	811	43.3128	2856.33	150.58	3025	381.548	3372	730.457	3803	416.922	3241.67	371.722	3429.67	475.828	4
ENSTGUG00000002186	RPL37	NCBI gene	2.77e-240	0.644499	3.28e-12	0.778026	7.37e-17	0.522272	2.52e-08	0.257697	0.00624046	-1.49879	2.07e-208	15601.3	1815.71	22871.3	1566.46	4348.67	464.97	8023.33	1376.83	4338.33	1165.55	6516.33	907.177	3557.33	232.003	4538	577.429	Z
ENSTGUG00000012861	CKB	HGNC Symbol	4.23e-240	-0.0994842	0.604005	-0.00943626	1	0.0406791	1	0.00332649	1	1.32735	2.7e-246	30508.3	2606.07	26719.7	958.414	51841	3798.49	55431.7	8864.23	57881	12296.2	62683	8510.02	46121	1620.36	49207.3	3161.41	5
ENSTGUG00000003475	GALNT17	HGNC Symbol	6.09e-240	-0.17002	0.812785	-0.0807	1	0.0289893	1	0.00824216	1	2.73921	2.85e-246	2913	808.826	2423.33	252.659	12515.3	740.399	12750	2372.54	13793.3	2478.18	14907.7	2426.76	12390	911.072	13307.3	1729.06	19
ENSTGUG00000003257	LAMB1	STRING	7.15e-240	0.0378861	1	0.157325	1	-0.426655	0.0360556	0.151008	1	-2.51719	1.95e-245	2156.33	93.6447	2078.67	211.363	610.667	67.5154	732	85.0353	227.333	54.6016	180.667	52.2047	142.667	14.4684	168.667	23.8607	1A
ENSTGUG00000002894	BARD1	HGNC Symbol	1.49e-239	-0.115257	1	-0.0475675	1	0.123176	1	-0.038003	1	-2.45522	1.66e-245	1078.67	127.084	937.667	100.381	174.333	8.5049	182	31.1929	125.667	32.532	144	35.171	106	9.16515	109.667	21.1975	7
ENSTGUG00000012167	SOBP	HGNC Symbol	1.8e-239	-0.0224496	1	-0.126017	0.455858	0.0250552	1	-0.0448662	1	-1.31669	2.07e-245	6276.33	181.431	5801.67	40.129	2309.67	129.867	2274	320.169	1689	375.537	1796.33	209.402	1466.67	109.436	1514.33	122.916	3
ENSTGUG00000010001	CRMP1	HGNC Symbol	3.55e-239	0.0826508	0.866419	-0.0563134	1	-0.0389772	1	-0.112664	0.522363	-1.23024	1.52e-244	32174.7	2631.41	31974	1619.66	13479.7	109.5	13949	1959.28	10048	2589.99	10214	1421.62	7766.67	623	7643.33	428.806	4
ENSTGUG00000007541			4.92e-239	0.350103	0.404302	-0.104259	1	0.103596	1	-0.077898	1	3.40341	6.06e-245	47.3333	4.6188	56.6667	13.6504	364.333	64.2599	363.667	57.3614	457	78.4283	516.667	37.2872	389.667	52.2717	394	56.205	14
ENSTGUG00000011657	DPYSL4	Biomart_human_ortholog	4.09e-238	-0.178317	1	-0.0845798	1	-0.257636	1	0.166782	1	-3.42485	7.42e-244	1345	181.519	1118	56.4535	143.333	40.6735	148.333	45.2806	80	35.0856	69.3333	23.029	53.3333	4.04145	63.6667	1.52753	6
ENSTGUG00000004191	CAMKK1	HGNC Symbol	4.54e-238	-0.0016765	1	-0.337183	0.0420179	0.0866709	1	-0.0874975	1	3.02806	2.32e-242	159.333	30.73	149.333	19.8578	628.333	141.451	534.667	97.7053	1032.33	217.923	1147.67	82.0752	1319.67	102.846	1326	227.291	19
ENSTGUG00000008355	RPL27A	NCBI gene	2.59e-237	-0.0197886	1	0.094983	1	-0.117244	1	-0.000665644	1	-1.59694	2.03e-243	25161.3	3438.99	23320.3	908.256	6812	680.168	7842.33	1538.36	6143.67	1608.37	5911.67	623.041	4757.33	491.351	5050	64.5058	5
ENSTGUG00000013146	LAPTM4A	NCBI gene	4.07e-237	0.0309356	1	0.0283511	1	0.0413371	1	0.0338625	1	1.45694	2.01e-243	4704.33	566.182	4507	178.74	8443	512.992	9278.67	1562.94	10149.3	2371.21	10898.3	830.465	8680	352.88	9453.33	588.648	3
ENSTGUG00000004743	BDNF	NCBI gene	4.4e-237	-0.0893232	1	-0.0868958	1	-0.191422	0.392844	0.10232	1	2.64544	2.46e-242	120.667	13.4288	106.333	12.5831	607.667	116.758	615	108.917	567.667	124.001	520	32.5115	421.333	13.5031	482	43.4856	5
ENSTGUG00000012287	AKR1D1	HGNC Symbol	3.31e-236	-0.00841509	1	0.110611	0.99434	-0.169855	0.675783	0.239938	0.403227	-2.17095	4.2e-242	4152.33	287.823	3880.33	310.042	782.333	188.62	910.667	211.079	1115.67	260.003	1041	155.19	292.667	37.8726	365.667	41.1866	1A
ENSTGUG00000003608	FBXL16	STRING	4.25e-236	0.0811909	1	-0.0158714	1	0.0195104	1	-0.00393868	1	1.98961	1.56e-242	637.333	72.5282	633	39.95	1747.33	172.923	1865	367.57	2090.67	390.981	2244	384.719	1669.33	59.4671	1778	262.543	14
ENSTGUG00000011097	RPS20	HGNC Symbol	4.42e-236	-0.159007	0.450335	0.131182	0.639436	-0.0264214	1	0.059411	1	-1.65845	5.86e-241	14592	1723.77	12276.7	614.597	3631.33	193.146	4284.67	793.903	3097.67	909.619	3186.33	547.619	2462.33	201.535	2726.33	53.2009	2
ENSTGUG00000013550			5.14e-236	-0.0640451	1	-0.0523969	1	-0.181801	1	0.139915	1	-2.57953	3.4e-242	1294.67	85.2311	1164.67	103.857	246.667	19.7315	257.333	80.575	145.333	39.0683	133	20.664	95.3333	1.52753	111.667	6.50641	1
ENSTGUG00000014007	HAPLN4	Uniprot	7.01e-236	-0.166708	1	0.100619	1	0.144235	1	0.0672742	1	5.64565	5.82e-242	8	8.88819	6.66667	3.05505	151	17.4356	177	57.5065	294.333	71.5984	343.667	57.2742	396.667	38.527	443	56.6657	28_random
ENSTGUG00000005982	CCNB2	HGNC Symbol	2.58e-235	-0.0531408	0.974995	0.259332	0.764923	-0.2652	0.764923	0.293799	0.764923	-3.00414	2.63e-241	1267.33	167.479	1146.67	93.2434	139.667	12.0968	177.667	12.4231	108.667	15.5027	94.6667	19.5533	77	22.5389	100.333	11.0151	10
ENSTGUG00000005632	EPDR1	Biomart_human_ortholog	4.38e-235	0.0671368	1	-0.0931979	1	0.038292	1	-0.11844	0.930119	1.92827	1.02e-240	516.667	77.5973	507.667	37.2335	1606.67	88.9625	1628.67	323.008	1496.67	344.996	1602.33	103.857	1248	92.9892	1222	59.3043	2
ENSTGUG00000012067	PABPC1	Uniprot	1.01e-234	0.019392	1	0.0368406	1	0.0364557	1	-0.0240237	1	-1.06226	4.81e-241	24077.7	984.809	22912.3	990.88	10538.7	356.422	11607.7	1444.17	7924.33	1799.94	8512.67	870.277	6390.67	281.811	6689.33	443.024	2
ENSTGUG00000003692	MEX3A	HGNC Symbol	1.8e-234	0.0807626	1	-0.233202	0.345181	-0.0241889	1	-0.0105165	1	-2.08584	2.74e-240	1126	136.011	1120.33	94.1293	271.667	21.3854	249.667	56.0833	184	28.931	190.667	20.108	154.333	11.1505	163	10.583	25
ENSTGUG00000003788	TCAIM	HGNC Symbol	1.24e-233	-0.0557092	1	0.0910099	0.925729	-0.0457994	1	-0.120491	0.59809	1.63145	5.37e-239	1561	104.288	1409.33	43.9811	2841	279.887	3262.33	612.587	3756.33	747.079	3824.33	333.379	3552.67	263.155	3468.33	212.688	2
ENSTGUG00000010193	ECE2	Biomart_human_ortholog	1.81e-233	-0.0827817	1	0.0981686	1	-0.0728954	1	0.0141767	1	2.13628	1.71e-239	477	87.2754	422.333	47.0142	1321.67	168.055	1529.67	345.5	1516	392.195	1509.67	226.893	1449.67	37.072	1559	114.21	9
ENSTGUG00000009902	YWHAH	HGNC Symbol	6.41e-233	-0.0318842	1	-0.0141627	1	-0.0483407	1	-0.0641384	1	1.73646	3.79e-239	9340	1310.02	8558	929.284	23956.7	999.18	25479	3425.79	22512.3	4413.93	22951.7	2458.84	19412.3	571.308	19731	461.338	15
ENSTGUG00000002854	VAT1	HGNC Symbol	1.45e-232	0.156076	0.332352	-0.0483444	1	0.0372177	1	-0.229337	0.198435	-1.68907	3.52e-237	1893	125.654	1977.67	81.9288	773.333	7.76745	799.667	72.6659	376	78.3518	405.333	51.5202	308	46.0326	279.333	26.8576	27
ENSTGUG00000002910			3.54e-232	-0.233907	0.777521	-0.171723	1	0.610127	0.777521	-0.0867891	1	-4.27848	4.11e-237	270	18.0278	215.667	20.4287	19	1	18	4.58258	7	1	11.3333	1.52753	4.66667	0.57735	4.66667	2.3094	3
ENSTGUG00000003117	STXBP1	STRING	1.84e-231	0.00758162	1	-0.00449243	1	0.065202	1	0.0270178	1	1.53861	1.05e-237	4914.33	503.015	4630.67	228.745	10713.3	715.548	11488.7	1805.96	9858	2246.25	10811.3	1342.18	9340.67	472.341	10165	1475.31	17
ENSTGUG00000009153	TMEM159	NCBI gene	7.64e-231	0.00722906	1	0.122072	0.488266	-0.0371958	1	0.00731873	1	1.52971	1.6e-236	3881.67	278.741	3660.33	165.482	8490.33	549.153	9970.67	1934.65	8196	1556.65	8403	542.335	6809.33	395.589	7275.67	249.528	14
ENSTGUG00000005786	SLC16A2	Biomart_human_ortholog	2.59e-230	0.0149479	1	-0.155885	0.647342	-0.0589584	1	-0.0443485	1	-1.74266	2.36e-236	2861.33	306.582	2714.33	128.702	892.667	117.857	863.667	159.453	542.333	120.583	545	47.6235	497.667	43.2936	514.333	62.6924	4A
ENSTGUG00000004868	RCN1	STRING	3.37e-229	0.0779178	1	0.114425	1	-0.124294	1	-0.131953	1	-2.81495	1.96e-235	588.333	21.4554	582	30.4138	87.3333	14.8436	102	25.2389	54	13.7477	51.6667	2.51661	48.6667	10.0167	47.3333	5.50757	5
ENSTGUG00000012540	ME1	HGNC Symbol	1.03e-228	-0.0767722	1	-0.0310652	1	-0.0766934	1	-0.0716067	1	1.49157	1.57e-234	1634	183.989	1453	74.7462	3475	144.634	3676	735.247	3285.67	495.581	3288.67	254.75	2864	127.738	2898	172	3
ENSTGUG00000010154	LRRC4C	HGNC Symbol	1.95e-228	-0.0528804	1	0.0195703	1	-0.0313345	1	-0.0101742	1	1.27043	9.18e-235	2602.67	232.563	2353.33	57.5007	4423.33	306.647	4829	804.008	4845.67	908.771	4994	570.711	3800.33	162.004	4013.67	116.663	5
ENSTGUG00000000398	THY1	HGNC Symbol	1.85e-227	-0.0858383	1	0.025754	1	0.0253274	1	0.0267516	1	3.32263	6.81e-234	1852.67	638.715	1629.67	247.108	13892.3	593.325	15221.7	2373.11	13583.3	3899.01	14396.3	2002.9	10396.7	314.414	11310	1652.76	24
ENSTGUG00000007509	CELSR3	HGNC Symbol	3.47e-227	-0.0396733	1	-0.139013	0.201908	0.00418118	1	0.00582919	1	-1.18505	8.83e-233	10127.7	248.902	9251.33	183.288	4306	265.174	4194.33	578.191	2821.67	614.245	2967.67	320.533	2539	189.771	2714.67	265.73	12
ENSTGUG00000012465	CALM1	NCBI gene	7.11e-227	0.0721569	1	0.045887	1	0.0634461	1	-0.0399617	1	1.70472	5.75e-233	31377	6016.09	30903	2374.41	75304.7	2236.21	83676.3	12740.8	77514.7	16270.2	84775	6112.36	66406.3	986.267	68760.3	3936.27	5
ENSTGUG00000018735			7.54e-227	0.298611	0.112752	0.0176241	1	0.0133631	1	-0.13444	1	2.96818	8.1e-233	21133	5253.29	24296.7	2278.53	132605	23329.5	144014	28173.8	134150	31402.9	142360	20781.1	124178	13030.5	120561	14443.9	MT
ENSTGUG00000013312	COPS7A	HGNC Symbol	2.04e-226	-0.0347622	1	-0.0330256	1	-0.0605978	1	-0.0654918	1	1.58598	1.78e-232	1360	40.2616	1245.33	52.0032	2661	152.804	2813.67	589.247	3142.33	725.222	3162	473.595	2887	287.24	2939.67	316.563	1
ENSTGUG00000012669	CLMN	Biomart_human_ortholog	2.23e-226	0.157328	0.444653	-0.305948	0.146178	0.247923	0.280991	-0.218968	0.294061	3.34192	8.06e-230	146.333	33.1713	153.333	20.8167	990.667	96.7281	861	151.327	1182.67	278.733	1470.67	25.5016	1249.33	148.177	1146.33	153.396	5
ENSTGUG00000001174	KIF21B	HGNC Symbol	2.73e-226	0.0363634	1	-0.224316	0.555386	0.0423863	1	-0.0822076	1	-2.38241	2.21e-232	5778	488.556	5563	226.872	1747	183.524	1599.33	203.814	648	183.475	698.667	91.7842	475	99.955	479.333	86.5583	26
ENSTGUG00000001633	MAPK14	HGNC Symbol	3.98e-226	0.0268117	1	-0.0162222	1	0.0323708	1	-0.0284684	1	1.40402	2.01e-232	808.333	30.4357	773	36.0416	1522.33	102.807	1621.67	281.839	1608.33	324.496	1731	232.381	1432	41.328	1497	161.146	26
ENSTGUG00000000003	EGR1	NCBI gene	3.98e-226	0.0780707	1	0.296035	0.321759	-0.00731656	1	0.1006	1	3.85662	1.82e-231	571	128.748	566	20	5453.67	595.95	7179.67	1373.23	7103.33	1577.5	7371.67	605.021	4793.67	853.907	5456	458.174	13
ENSTGUG00000013153			1.02e-225	-0.235474	0.775572	-0.241608	0.898501	0.0647319	1	1.01081	0.0143891	-3.67867	1.57e-230	503.333	42.194	401.333	49.6622	42	9.16515	38	6.08276	25.3333	2.08167	28	1	11.3333	1.1547	24.3333	7.23418	1
ENSTGUG00000005082	TACC1	Uniprot	3.43e-225	-0.0151918	1	-0.0198085	1	-0.0108013	1	-0.0858322	1	2.17806	1.97e-231	1072.67	76.8136	997.333	82.2334	3071.33	69.0097	3254.33	468.705	3542.67	828.013	3677	184.177	3730.67	391.025	3761	696.376	22
ENSTGUG00000002473	RABL6	HGNC Symbol	3.71e-225	-0.0763519	1	-0.0182938	1	0.0324716	1	-0.0206042	1	1.32574	2.18e-231	2134.67	190.264	1899	45.2106	3692.67	122.255	3935.67	691.452	3745	877.188	3997.67	304.791	3557.67	101.589	3740.33	389.089	17
ENSTGUG00000005491	EPCAM	HGNC Symbol	4.91e-225	-0.00243882	1	-0.238662	0.996236	-0.0132212	1	0.042956	1	-3.02458	2.86e-231	612.667	41.7892	573.667	39.3743	124.333	25.0067	113.667	20.2073	46	3.60555	48	2	27.3333	6.50641	30	4.3589	3
ENSTGUG00000004118	PRNP	HGNC Symbol	5.59e-225	0.11995	1	-0.0770311	1	-0.0324202	1	0.0148325	1	2.57575	3.19e-231	711.667	55.7704	725.667	101.692	2971.67	530.566	3059	829.147	3572	1044.66	3657.33	885.594	2958	23.4307	3179.67	142.83	22
ENSTGUG00000010863	HMGXB4	HGNC Symbol	9.52e-225	-0.0853442	1	0.0661591	1	-0.0196596	1	-0.0641639	1	-1.4712	1.71e-230	3371.67	93.3292	2982.33	98.4903	956.667	8.0829	1071	74.505	810.667	150.274	841.667	92.4139	737.333	85.7982	749.667	51.4036	1A
ENSTGUG00000005698	DCLK3	Biomart_human_ortholog	9.97e-225	0.203281	1	-0.20151	1	0.0472469	1	-0.147712	1	4.47774	2.09e-230	20	3.60555	21.6667	7.50555	299	29.2062	280.667	74.5408	385	84.3386	413.667	11.9304	375	38.3145	361.667	65.0564	2
ENSTGUG00000002228	EHBP1	HGNC Symbol	1.07e-224	-0.181102	0.12543	-0.166115	0.163622	-0.134837	0.266601	0.0646738	0.568695	-1.41105	7.27e-228	12731.3	493.565	10551.7	698.934	4251.33	309.939	4060.33	434.238	3046.67	666.556	2907	283.931	2640.67	162.488	2942	352.004	3
ENSTGUG00000008916	ZFYVE9	HGNC Symbol	3.83e-224	0.0384955	1	-0.11145	0.756706	0.0531912	1	-0.0666851	1	1.58998	1.13e-229	1760	132.045	1697.67	146.473	3727.33	237.372	3696.67	452.115	3856.33	734.42	4217.33	507.697	3882.67	264.508	3957.33	512.196	8
ENSTGUG00000007782	CBFA2T3	HGNC Symbol	2.1e-223	-0.247821	0.172966	-0.0242378	1	-0.0386885	1	-0.000154435	1	-2.14483	2.66e-227	1227.67	144.341	969.667	64.2677	227	13	240.333	35.2326	165.333	45.2143	169.667	25.8134	155	16.8226	164.333	16.0416	11
ENSTGUG00000014651			2.2e-223	0.173	1	-0.25094	1	0.0308493	1	-0.0943044	1	-3.72403	4.04e-229	559.333	95.4481	594.333	102.51	188.333	24.1937	171.667	39.7031	19.6667	4.72582	21	2.64575	9.33333	1.52753	9.33333	7.0946	13_random
ENSTGUG00000012153	KCNJ3	Uniprot	1.36e-222	0.0939434	0.982951	-0.13863	0.779305	-0.109759	0.982951	0.0103576	1	2.06763	4.76e-228	739.333	36.1156	740.667	79.8394	2112.67	319.929	2080.67	527.889	2579.33	413.213	2544.33	495.945	2256.67	119.985	2421	169.717	7
ENSTGUG00000002658	KCNAB2	Uniprot	3.48e-222	-0.0385411	1	-0.0111599	1	-0.0869549	1	0.0416339	1	2.13122	2.4e-228	1645.67	317.824	1500.33	44.411	5414	525.874	5806.33	1232.47	5547.67	1153.02	5539.33	1024.95	4210	254.788	4611.33	350.879	21
ENSTGUG00000001298	VIM	HGNC Symbol	6.87e-222	-0.0308138	1	-0.00977965	1	-0.435032	0.0134999	0.0325474	1	-2.43696	2.44e-227	39690.3	2406.38	36485	368.308	6490	213.719	6958.67	1356.3	6067.67	3000.07	4581	613.244	3998	636.892	4342.67	504.123	2
ENSTGUG00000003222	SERTAD4	HGNC Symbol	9.7e-221	0.0788729	1	-0.122546	1	0.0850129	1	-0.0813146	1	-1.81098	1.24e-226	831.667	46.3717	824	30.5123	213.667	10.0167	210.667	23.8607	146.333	34.7035	162.667	18.4481	167	11.2694	168	9.53939	3
ENSTGUG00000011998	FYN	HGNC Symbol	5.6e-220	0.0186091	1	-0.112834	0.316977	-0.124153	0.314984	-0.0237546	1	-1.11712	3.54e-225	6286.33	305.696	5980	126.811	2744.67	48.0867	2726	344.423	2052.67	458.142	1973.33	207.271	1676	77.1168	1754.67	105.765	3
ENSTGUG00000004182	SLC6A1	HGNC Symbol	4.22e-219	-0.00425237	1	-0.0419624	1	0.0879271	1	0.0446339	1	1.76995	4.37e-225	3794.67	610.251	3545.67	134.5	10730	274.197	11244	1846.59	8529.33	1424.5	9568	1024.39	7817	578.627	8602.33	999.46	12
ENSTGUG00000010126	NDC80	HGNC Symbol	4.71e-219	0.0538762	1	-0.166483	1	0.272639	1	0.0826002	1	-3.65709	2.37e-225	482.333	37.5411	470	19.9249	45	13.0767	43.6667	13.0128	25.3333	6.80686	32	1.73205	16.6667	5.50757	18.6667	8.62168	2
ENSTGUG00000007884	LSM14B	HGNC Symbol	1.75e-218	-0.154298	0.0348529	-0.170589	0.0348529	-0.041	1	0.0113434	1	-1.0531	7.31e-221	4697.67	42.7707	3965.33	253.386	1689.33	103.52	1618.33	287.639	1505.33	377.399	1526.67	131.02	1452.67	50.5404	1557.67	92.6301	20
ENSTGUG00000011712	HSPH1	NCBI gene	1.95e-218	0.203368	0.249876	0.0400754	1	-0.0319418	1	-0.101033	1	2.16566	2.9e-224	4005	601.402	4330.67	582.155	16531.3	654.715	18146	1383.95	13912	1539.73	14436.7	549.263	10923.3	773.254	10825.3	369.699	1
ENSTGUG00000003640	RAC3	HGNC Symbol	2.08e-218	-0.0196249	1	0.0865611	1	0.0137042	1	0.149399	0.407079	-1.39286	3.72e-224	7185.33	716.118	6652.67	78.2581	2974.33	167.661	3393.67	452.558	1839.33	374.856	1956.67	260.93	1162.67	25.697	1371	36.3731	18
ENSTGUG00000007824	TTC28	HGNC Symbol	6.38e-218	-0.187324	0.226629	-0.413487	0.000919399	-0.210454	0.226629	0.0098346	1	-1.85506	1.45e-220	17585.3	2012.92	14509.3	679.877	5125.67	693.01	4122.33	549.868	3153.67	871.838	2861.33	349.809	2518	100.955	2689.33	102.997	15
ENSTGUG00000003231	RBL1	HGNC Symbol	9.94e-218	-0.0734681	1	-0.0675818	1	-0.08303	1	0.085547	1	-1.6159	1.67e-223	2469.33	295.097	2205.33	125.149	670.667	34.4287	689	101.533	510.667	103.176	506.333	62.1316	501.667	35.3601	566	17.4356	20
ENSTGUG00000013517	IGSF3	Uniprot	1.26e-217	0.030579	1	-0.0931842	0.968215	0.064858	1	0.177591	0.23149	-1.38859	4.05e-223	4400.67	260.776	4217.67	124.536	2103.33	136.881	2121.33	366.2	1210.33	274.535	1326	100.165	635	39	766	94.7787	1
ENSTGUG00000004094	NPTN	Uniprot	2.2e-217	0.00790117	1	0.0522671	1	-0.0352136	1	0.0289289	1	1.37161	1.67e-223	5441.33	402.319	5135.33	330.942	9731.67	784.272	10891.3	2076.04	11153.3	2646.03	11430	1873.55	8878	219.37	9648.33	750.275	10
ENSTGUG00000010794	ECT2	Uniprot	3.7e-217	-0.0513923	1	-0.224615	0.602778	-0.0227871	1	-0.113232	1	-2.2366	4.97e-223	1579	64.1171	1429	69.0724	267.333	37.8197	246.667	54.6839	239	18.5203	249	5.56776	215.667	25.0067	212	7.54983	9
ENSTGUG00000013109	VSNL1	NCBI gene	4.48e-217	0.00761084	1	0.0705095	1	-0.0461573	1	-0.0775488	1	3.04134	2.9e-223	9755	3322.75	9163.33	1218.76	50199.3	1456.99	56669.3	8156.56	59637	12159.1	60562.7	5177.38	60744.7	4082.13	61109	3355.52	3
ENSTGUG00000009503	TOLLIP	HGNC Symbol	1.83e-216	0.0940815	1	-0.0922115	1	0.0946164	1	-0.0235887	1	2.18278	2.52e-222	1106	163.67	1107.33	153.575	3725.67	272.979	3752.33	530.106	3790	825.346	4237.67	378.186	3446.67	323.545	3627	697.845	5
ENSTGUG00000013839	THBS3	HGNC Symbol	7.01e-216	-0.0719491	1	-0.145357	1	0.0258377	1	0.2074	1	-2.61087	6.7e-222	3996.33	762.483	3577.67	265.598	655	122.184	641	165.502	421.333	137.478	449.667	119.5	322	31.9531	395	11.2694	Un
ENSTGUG00000006294	PLCB1	HGNC Symbol	7.25e-216	0.0901471	1	-0.194626	0.403456	0.131928	0.905858	-0.0928187	1	2.35639	9e-221	4756.33	834.49	4751.33	355.092	16797.3	1098.95	15764	2759.56	19640.3	4631.3	22506	1849.01	17581	1813.92	17627.7	2933.62	3
ENSTGUG00000017504	ST8SIA3	HGNC Symbol	2.7e-215	0.0284804	1	-0.0799655	1	0.11151	0.814912	0.0211026	1	1.6196	8.07e-221	1055.67	66.1614	1011	69.4622	2532.67	124.997	2573	346.449	2389.33	639.267	2693.33	344.053	1991.33	114.91	2157	330.332	Z_random
ENSTGUG00000008631	TMEFF1	Uniprot	2.85e-215	0.0430187	1	-0.0648572	1	0.0964482	1	0.0572916	1	-1.78235	2.23e-221	10902	1108.48	10541.3	522.618	3576	472.369	3689	618.636	2134.67	341.664	2397.67	208.138	1448.33	24.1937	1599.67	89.0187	2
ENSTGUG00000008457	AURKA	HGNC Symbol	2.91e-215	-0.32743	0.2724	0.277901	1	-0.113037	1	-0.190549	1	-3.67931	1.11e-218	302.333	25.5408	226	17.3205	24	3	31.3333	5.03322	13.3333	3.21455	13	4.58258	10	3	9.33333	4.04145	20
ENSTGUG00000005620	CNN3	HGNC Symbol	3.66e-215	0.0219275	1	0.0263785	1	-0.128744	0.526383	-0.00374921	1	-1.3058	4.84e-221	5921.33	173.27	5649.33	393.617	2218	36.428	2428	369.493	1666.33	422.128	1594.67	180.578	1373.33	71.3956	1455	42.3202	8
ENSTGUG00000010612	TACC3	HGNC Symbol	6.97e-215	-0.160215	1	0.331291	0.393384	-0.0314102	1	-0.116905	1	-2.94933	2.39e-220	1311.67	142.683	1103.33	52.6245	152	18.3303	205.333	18.7705	107.667	32.0832	110.333	11.6762	81.6667	8.3865	80	21.2838	4
ENSTGUG00000006722	SYT12	HGNC Symbol	6.98e-215	-0.236744	1	-0.0237333	1	-0.0586046	1	0.0710985	1	4.22181	3.82e-221	283.333	79.4124	225	44.3959	2481	755.548	2632.67	645.961	4595.33	1082.31	4663.33	1252.53	3543	233.043	3958.67	168.542	5
ENSTGUG00000003426	SBDS	HGNC Symbol	1.05e-214	-0.0961441	0.822305	-0.00919578	1	0.00912175	1	-0.0319061	1	1.28812	7.5e-221	1327.33	53.9104	1166.33	73.4938	2208.33	56.7215	2372.33	447.894	2289	476.154	2415	191.679	2135	35.5949	2223	153.039	19
ENSTGUG00000004918			4.34e-214	-0.499782	0.679813	0.189894	1	0.0452252	1	0.0899088	1	5.08762	5.4e-220	20.6667	3.51188	13.6667	4.16333	392	82.5288	483.667	124.645	421	82.5409	458.333	73.3303	397.667	115.171	449.667	52.31	4A
ENSTGUG00000013476	ARHGEF17	HGNC Symbol	5.15e-214	-0.070956	1	-0.057533	1	-0.107587	1	0.0327056	1	1.85915	8.16e-220	3067.67	375.411	2742	185.825	7190	883.559	7483.33	1757.88	9483.67	2570.44	9230.67	1604.34	6875	216.693	7496.33	749.677	1
ENSTGUG00000009791	FRMD4B	Uniprot	3.19e-213	-0.0495457	1	-0.134655	0.961035	-0.192681	0.603366	0.0336275	1	-1.77216	9.43e-219	967	19	877.667	39.3234	239.667	28.746	233	8.18535	195.667	52.5769	179	16.6433	177.333	10.0167	193.333	19.3993	12
ENSTGUG00000009174	HACD3	HGNC Symbol	4.58e-213	-0.0507726	1	-0.0860934	1	0.019202	1	-0.00446816	1	1.54653	4.65e-219	1034	108.264	936.333	38.8887	2153.33	118.509	2183.33	332.693	2318	383.188	2480	269.724	1845.33	72.2795	1955.33	168.957	10
ENSTGUG00000017109			1.97e-212	0.0732042	1	-0.0717328	1	-0.0609395	1	0.0635906	1	2.30744	1.87e-218	850.667	175.329	839	105.788	3127.33	385.801	3205	609.567	3423.67	810.926	3467.67	784.509	2668.33	175.995	2967	170.344	21_random
ENSTGUG00000001046	JCAD	HGNC Symbol	3.43e-212	0.14169	0.633068	-0.130916	0.633068	0.0361048	1	-0.0758174	1	1.8053	1.62e-217	1231.33	62.9153	1275.67	105.197	2719	266.276	2671.33	530.312	3708.33	873.38	3960	129.572	3380.67	210.937	3418.33	313.965	2
ENSTGUG00000001697	ARPP21	HGNC Symbol	5.31e-212	0.15123	0.507099	-0.0275829	1	-0.0371542	1	-0.0689772	1	1.86708	6.3e-218	20961.7	1646.19	21881	2660.05	53092	8137.6	56137.7	11225.7	62338.3	17042.8	63023.3	6473.7	58047.7	3411.57	58912.7	3758.64	2
ENSTGUG00000009736	NAPG	HGNC Symbol	2.53e-211	0.0261408	0.964745	-0.0963238	0.754526	0.109238	0.722941	-0.070999	0.88515	1.48501	2.12e-216	1474.33	114.352	1409.33	84.0853	3005.67	335.59	3027	532.031	3040.33	662.735	3432.33	245.084	2798	125.431	2840.33	279.636	2
ENSTGUG00000007650	KIF2C	HGNC Symbol	2.66e-211	-0.170645	1	0.168879	1	-0.200424	1	-0.0304618	1	-3.96773	4.48e-217	616	87.7097	513.667	42.194	47.3333	4.50925	57.6667	19.8578	21	9.64365	19.3333	5.50757	18	7.54983	18.6667	6.1101	8
ENSTGUG00000003948	LOC100219837	Uniprot	4.34e-210	-0.0580006	1	-0.0762492	1	0.0214859	1	-0.117602	0.602931	1.50096	1.8e-215	1559	184.163	1406.33	157.329	3048.33	198.092	3097.33	363.742	3043.67	721.167	3219	197.616	3217	60.803	3156.33	191.087	7
ENSTGUG00000016011	STXBP2	STRING	6.65e-210	-0.0394554	1	0.015435	1	0.0562289	1	0.0504927	1	1.51006	6.12e-216	2681	397.559	2445.67	193.828	5507.67	470.432	6013.33	1177.84	5182.67	1178.02	5645	603.573	4967.67	121.923	5477.67	371.336	Un
ENSTGUG00000012668			8.19e-210	0.200547	0.671101	-0.133291	0.671101	0.20278	0.630724	-0.264829	0.354972	3.42555	2.25e-214	115.333	36.8284	124.333	9.29157	788.667	114.675	772	131.011	1038.67	246.433	1251	24.2693	1059.67	139.12	942	136.371	5
ENSTGUG00000007673	WNT8B	HGNC Symbol	1.37e-209	-0.109379	1	-0.102577	1	-0.375648	1	0.210405	1	-4.60889	1.51e-215	232	28.5832	202.333	23.4592	7	1	7	3.4641	7	2.64575	5.66667	1.1547	5.66667	3.21455	7	2	6
ENSTGUG00000003109	DTL	HGNC Symbol	1.63e-209	-0.158074	1	0.385335	1	0.0517085	1	-0.0859298	1	-4.32785	5.19e-215	203	17.3494	171	12.1244	13	2.64575	18.3333	3.21455	7.33333	1.52753	8	2.64575	2.66667	2.3094	2.66667	1.52753	3
ENSTGUG00000003645	ACKR3	HGNC Symbol	4.39e-209	0.146537	0.766099	-0.162961	0.766099	-0.192587	0.766099	-0.093606	0.766099	-1.90693	5.82e-214	675.333	29.3655	702.333	44.411	174	11.3578	166.667	11.6762	134.667	45.0037	123	22.2711	118.333	3.51188	118	4.3589	7
ENSTGUG00000000302	PLEKHJ1	Uniprot	9.15e-208	-0.0810886	1	0.133079	1	0.0348937	1	0.0970836	1	-1.68611	2.13e-213	1165.33	100.808	1033.33	3.78594	327.333	26.5769	386.667	65.7292	226.333	55.4106	243.333	46.3717	186.667	19.7569	212.667	23.5018	28
ENSTGUG00000001240	MYCL	HGNC Symbol	3.81e-207	-0.291972	0.506182	-0.175483	1	-0.192223	1	-0.0170723	1	-3.73439	2.96e-211	316.667	33.2916	243.333	19.7569	33.6667	5.50757	32.3333	12.741	18	1	16.6667	5.68624	6.33333	0.57735	6.66667	2.88675	23
ENSTGUG00000000433	GADD45G	Biomart_human_ortholog	7.82e-207	0.496401	0.000199164	0.413439	0.0138904	0.226182	0.222679	0.264686	0.222679	-2.11577	1.35e-203	799.667	59.7523	1059.33	47.4271	165.333	31.8957	236	26	140.333	42.2532	171.333	10.4083	115.667	16.2891	148	16	Z
ENSTGUG00000008432	ATP1B3	HGNC Symbol	7.93e-207	0.00520322	1	0.0488231	1	0.0173093	1	-0.052541	1	1.40574	7.26e-213	9117.33	1151.43	8570.33	413.723	17243.7	889.18	19167.7	2670.25	16993.7	2824.41	18136.3	1708.6	16513.7	515.24	16948	884.62	9
ENSTGUG00000009669	FAM19A1	HGNC Symbol	1.13e-206	-0.0129853	1	-0.0661978	1	0.0240999	1	-0.0662248	1	1.71424	1.18e-212	1262	161.948	1173.33	77.5908	3511.33	203.348	3618.33	694.221	3691.67	666.619	3951.33	294.851	1928.67	160.737	1955.67	58.4494	12
ENSTGUG00000010645	POLE	HGNC Symbol	2.42e-206	-0.0572444	1	-0.0270192	1	-0.138369	0.571364	-0.100414	0.973862	-1.4055	8.91e-212	5460	117.58	4921	228.272	1690	132.072	1792.67	348.199	1446	333.528	1381.33	213.552	1287	129.085	1276.67	71.5006	15
ENSTGUG00000018733			5.01e-206	0.180085	0.689025	-0.0551814	1	0.0884123	1	-0.0059797	1	2.52639	5.13e-212	21984	1359.31	23375	4138.67	100127	7754.41	103807	27701.4	96029.7	25576.7	106388	7202.91	87893.3	8204.01	93097.3	7906.2	MT
ENSTGUG00000009418	GOT1	Biomart_human_ortholog	6.01e-206	0.0809599	1	-0.0125133	1	-0.0405688	1	0.0538999	1	1.91754	4.66e-212	3031	286.04	3003.67	376.622	7857	538.818	8445.67	2178.85	8955.33	1972.9	9168.33	1434.45	8026.67	599.864	8863	470.536	6
ENSTGUG00000004660	MYRIP	HGNC Symbol	9.83e-206	-0.0689472	1	0.071578	1	0.0873358	1	-0.0772861	1	2.31452	1.37e-211	390.667	76.9567	348.667	26.3122	1415.67	101.687	1590.33	129.863	1289.67	286.849	1435.67	182.484	1256.67	23.7136	1269.67	121.253	2
ENSTGUG00000009641	NCAPG	HGNC Symbol	8.09e-205	-0.159781	1	-0.00255174	1	-0.360753	0.23469	-0.0650402	1	-2.72437	4.2e-210	2078.33	233.393	1748.33	213.601	274.333	46.3609	292.667	49.6017	225	66.7757	184	21.166	170.667	12.0554	174	22.5389	4
ENSTGUG00000005920	CAMKK2	HGNC Symbol	1.81e-204	-0.0990271	1	-0.140103	0.847931	0.0577039	1	-0.00628777	1	2.05188	4.28e-210	2626.33	208.15	2301.67	193.828	7189.67	793.796	7008.33	1201.05	8263	1851.25	8994.33	760.056	7031	818.603	7496.67	1482.66	15
ENSTGUG00000002647	TMEM196	HGNC Symbol	9.07e-204	0.101238	1	0.0689367	1	-0.0318909	1	-0.0265473	1	1.99712	8.65e-210	562.333	118.787	565.333	48.6758	1702.67	71.1641	1907	154.787	1700.33	341.469	1748	190.832	1489	66.7757	1556	115.806	2
ENSTGUG00000013571	PDE2A	HGNC Symbol	1.27e-203	0.0196179	1	-0.0566015	1	0.00457358	1	-0.0118517	1	1.45046	9.45e-210	5934.67	199.252	5644.33	278.204	10034.7	905.066	10375	1645.09	13124.7	2700.82	13883.7	2096.12	11715.3	811.592	12416.3	1947.84	1
ENSTGUG00000002410	JUP	HGNC Symbol	1.82e-203	-0.0543118	1	-0.000395389	1	-0.163769	0.508499	0.114706	0.993597	-1.58157	5.32e-209	4608.33	513.044	4172	91.0439	1463.67	12.5033	1577	251.621	1073	234.41	1009	167.475	778.667	112.077	896	92.5041	27
ENSTGUG00000006991	TNFAIP8L3	HGNC Symbol	2.52e-203	0.0858424	1	-0.0404628	1	0.00914091	1	-0.0154865	1	1.67016	1.95e-209	723.333	41.0406	722	69.1954	1873	92.7955	1958	266.631	1664	369.156	1751.33	143.298	1514	133.742	1597	200.007	10
ENSTGUG00000012727	ARC	HGNC Symbol	2.53e-203	0.0483333	1	0.173419	1	-0.0225072	1	-0.0295933	1	3.64959	2.98e-209	280.667	35.1615	273.333	38.6954	2464.33	484.497	2971	679.296	3223	770.485	3298.33	313.243	1945.67	253.366	2041.33	440.457	2
ENSTGUG00000012983	RPS7	NCBI gene	4.47e-203	-0.0918192	0.890297	0.192764	0.24264	-0.146597	0.513778	0.0337097	0.957467	-1.59508	4.81e-208	25968	2509.94	22857.3	1158.82	6921	460.746	8497.33	1502.36	6293	1613.14	5973.67	797.243	4484	399.06	4870.67	244.167	3
ENSTGUG00000008718	PDCD6	HGNC Symbol	6.67e-203	-0.115508	0.481947	0.149752	0.17506	-0.0149926	1	-0.0696057	0.848168	1.37718	1.51e-207	1065.67	40.5257	923.667	90.5226	1678.67	9.0185	2010	370.636	2117	442.299	2195.67	152.546	1791	81.5414	1817	124.069	2
ENSTGUG00000009658	DACT2	HGNC Symbol	2.61e-202	-0.0577237	1	-0.0154431	1	-0.0652916	1	-0.0822365	1	1.74302	3.41e-208	739	40.2865	665.667	46.5224	1457.67	7.50555	1548.67	192.666	1428.67	254.61	1443	213.094	2499.67	112.611	2517	408.501	3
ENSTGUG00000008373	DLX1	HGNC Symbol	3.25e-202	-0.0868164	1	0.0605864	1	0.119177	1	0.0155807	1	-1.96727	4.51e-208	1939.33	285.169	1717.67	225.66	428	39.1535	478.333	51.7333	289	67.6683	329.333	41.6813	294	7.81025	316.667	29.1605	7
ENSTGUG00000015030			6e-202	0.0208474	1	0.0580877	1	-0.148214	1	-0.0197557	1	2.84519	9.2e-208	108.667	17.5594	103.667	9.29157	419.333	108.519	468.333	85.6524	691	127.577	659.667	119.341	610.333	38.7599	639.333	40.6243	Un
ENSTGUG00000000906	KLF6	HGNC Symbol	1.08e-201	0.0499369	1	-0.023878	1	-0.124568	1	-0.152869	1	-2.00935	1.36e-207	1699.33	205.807	1653.33	91.2433	433.333	23.3524	454	19.3132	290.667	123.249	274	33.4515	247.667	9.07377	237	9.64365	2
ENSTGUG00000001812	VOPP1	HGNC Symbol	2.07e-201	0.0228547	1	0.104655	1	0.0467443	1	0.0587911	1	2.22797	2.84e-207	708.333	77.5199	675	110.594	2464.33	337.219	2864	627.601	2761	819.007	2969	430.177	1792.33	52.634	1980.67	102.997	2
ENSTGUG00000006027	RPL29	Uniprot	2.29e-201	-0.0503545	1	0.0970719	1	-0.000574893	1	0.143838	0.766422	-1.5762	4.52e-207	7098	705.938	6432.33	154.39	2172.33	214.043	2503.33	500.28	1679.33	393.346	1762.67	298.992	1123.67	138.753	1316.33	53.5381	12
ENSTGUG00000003295	COL18A1	STRING	2.58e-201	0.152315	0.601997	-0.101233	0.615932	0.274565	0.339008	0.44237	0.0399175	-2.22807	5.87e-206	971.667	65.2482	1014.33	35.2326	282.667	27.0617	287	92.9677	113.333	17.673	145.667	36.3501	90.6667	4.16333	131	1	7
ENSTGUG00000003557	EOMES	Uniprot	6.06e-201	-0.137322	1	0.356561	1	-0.192252	1	0.299211	1	-4.41688	7.82e-207	427.667	98.0068	365	44.7996	23.3333	2.08167	32.3333	8.32666	11.3333	4.93288	10.3333	1.52753	7.66667	3.21455	10	6.55744	2
ENSTGUG00000012021			1.89e-200	0.000342802	1	-0.128422	0.302311	0.156447	0.163558	-0.0616092	1	1.41236	1.59e-204	1990	174.826	1868	106.504	4090.67	123.711	4040.33	740.196	3780	980.064	4390.67	496.836	3387.67	163.121	3460.33	390.167	2
ENSTGUG00000002735	CNTNAP1	HGNC Symbol	3.41e-200	0.0498338	1	-0.0121391	1	0.0284926	1	-0.0711876	1	2.32701	2.59e-206	876	217.295	848.333	139.722	3692	228.272	3952.33	744.409	3109.33	586.025	3357	596.315	2725.33	101.041	2761.67	220.455	27
ENSTGUG00000001200	GPR37L1	Biomart_human_ortholog	5.68e-200	-0.0764773	1	0.0597685	1	0.0805224	1	0.0796621	1	2.65776	6.3e-206	998.333	222.104	891.667	121.476	4226	518.055	4820.33	1581.6	4601	740.575	5158.33	638.282	3808.67	16.4418	4288.33	393.002	26
ENSTGUG00000007079	LHX2	HGNC Symbol	1.26e-199	-0.122898	1	0.0496776	1	-0.109208	1	-0.138525	1	-1.80384	1.19e-204	836.333	48.8092	721.333	48.5833	195.667	20.0083	219	54.5619	158.667	13.0128	155.667	13.3167	143.333	6.65833	138.667	16.1658	17
ENSTGUG00000012450	KCNK13	HGNC Symbol	1.5e-199	0.0115909	1	-0.190363	0.4991	-0.0313443	1	-0.233254	0.488817	3.09863	2.12e-204	55.6667	9.45163	52.6667	4.16333	517.333	37.2335	493.667	136.097	388	84.3386	397.667	46.2637	223.333	12.5033	202.667	29.023	5
ENSTGUG00000002155	ZIC3	HGNC Symbol	1.53e-199	0.110904	1	-0.137732	1	-0.0928009	1	-0.453047	0.661021	-3.31193	2.4e-205	367.667	36.2951	372.333	24.0069	38.6667	1.52753	38.3333	17.6163	25.6667	13.0128	25	6.245	25.3333	4.04145	19.6667	4.04145	4A
ENSTGUG00000005853	BTF3	NCBI gene	2.83e-199	0.746072	4.67e-28	0.797848	1.78e-30	0.645322	3.14e-20	0.235377	0.000953731	-0.885312	2.48e-123	5899.67	145.194	9288.33	146.155	2710.67	145.18	5075.67	901.804	2318	554.126	3790	333.816	2191.67	181.927	2748.67	297.895	Z
ENSTGUG00000001428	GABRB2	HGNC Symbol	5.8e-199	0.0442285	1	-0.254705	0.227583	-0.0136101	1	-0.0153154	1	2.70288	4.43e-204	356.333	73.0091	344.333	11.0604	1716	142.944	1546.33	273.467	1653.33	363.049	1715	173.205	1753	216.509	1856.67	345.043	13
ENSTGUG00000004882	BIN1	HGNC Symbol	1.2e-198	-0.133656	0.763182	-0.110046	0.763182	0.165313	0.43726	0.0333854	0.952855	1.93344	1.35e-203	647	74.5386	553	18.0831	1690.33	16.563	1675.67	206.234	1527.67	353.347	1801.33	221.315	1706.67	81.304	1861.33	174.701	7
ENSTGUG00000012046	PNN	HGNC Symbol	1.31e-198	-0.0772173	0.928114	-0.0354788	1	-0.00308748	1	0.100289	0.705743	-1.09748	6.55e-204	12697.3	346.78	11299.7	377.924	4573.33	427.402	4816.67	869.918	4035.67	1023.93	4193	374.488	3567.67	89.4725	4068.67	199.214	5
ENSTGUG00000004239	APOH	Uniprot	2.75e-198	-0.645339	0.836309	0.318924	0.836309	0.35085	0.836309	-0.173726	0.836309	7.68911	2.42e-203	10.6667	2.3094	6.33333	2.88675	654.333	46.0471	906.333	478.389	1348	523.94	1770.67	140.058	1918	683.664	1809.67	279.402	18
ENSTGUG00000000050	PHLDB1	HGNC Symbol	1.18e-197	-0.168205	0.16449	-0.111823	0.567549	-0.126533	0.567549	0.0852626	0.567549	-1.3319	3.87e-201	3099.67	240.178	2593.67	145.892	1034.67	87.8768	1034	215.369	757.667	159.067	730.667	116.212	734	38	827.333	39.6779	24
ENSTGUG00000011571	RPL21	NCBI gene	1.67e-197	-0.124747	0.629265	0.057202	1	-0.0960956	0.944764	0.0631601	1	-1.33131	2.23e-202	13969.3	1413.37	12028	51.2152	4283	423.234	4774.67	632.513	3967.33	956.574	3883.33	437.541	3064.33	281.177	3402.67	256.003	1
ENSTGUG00000013361	ATP6V1A	Uniprot	2.41e-197	-0.00318412	1	-0.0115832	1	0.0128625	1	-0.013131	1	1.62165	1.45e-203	5682	992.914	5310.67	110.387	12207	226.325	13038	1936.56	12338	2588.51	13062	1284.48	12231.3	985.239	12926.7	1586.95	1
ENSTGUG00000006378	SRGAP1	HGNC Symbol	3.68e-197	0.0458178	1	-0.123076	0.967183	-0.0481259	1	-0.00758063	1	-1.51693	5.57e-203	3528.33	210.215	3420.67	255.69	1549	178.955	1523	128.129	808.333	179.606	817.667	62.0672	578.333	59.5511	612	32.9242	1A
ENSTGUG00000013045	ODC1	HGNC Symbol	4.23e-197	0.0498318	1	0.0843636	1	-0.0243169	1	0.0385203	1	-1.37229	5.19e-203	5844.33	77.681	5683.67	347.404	2168	78.1729	2461.67	291.702	1657.67	391.932	1708.67	181.357	1131.33	139.89	1234.67	24.5425	3
ENSTGUG00000006396	ANKRD13B	HGNC Symbol	5.51e-197	0.0227745	1	-0.0227223	1	-0.142041	0.527219	0.0112683	1	-1.38324	9.62e-203	6093.33	482.843	5818.67	558.93	2247.67	113.289	2388	494.384	1639.33	387.603	1561.67	271.899	1302.67	92.0072	1395.33	93.7781	19
ENSTGUG00000010525	OSBPL1A	HGNC Symbol	6.55e-196	0.169574	0.136511	-0.0324145	1	0.123537	0.381047	-0.0189802	1	1.43323	7.5e-201	2632.67	174.792	2779.33	331.853	8549	293.714	9019	1554.74	5423.67	1064.66	6211.33	593.809	3111.33	181.784	3267.33	136.566	2
ENSTGUG00000008025	SBF2	Uniprot	2.31e-195	0.0170189	1	-0.193184	0.0962965	0.068016	1	0.0574292	1	-1.32674	1.61e-200	4799	285.804	4560	415.61	1924.33	34.9619	1805	200.507	1280.67	271.644	1408.67	132.99	1024.33	70.6847	1133	52.4309	5
ENSTGUG00000004178	PIP5K1B	HGNC Symbol	2.55e-195	0.894477	1.41e-16	1.00648	3.89e-23	1.069	1.95e-26	0.27785	0.0064427	1.59622	9.11e-136	377	54.2863	657.667	46.0471	695	13.5277	1505.33	272.977	855	164.836	1877.33	53.351	963.667	24.0278	1248.33	240.005	Z
ENSTGUG00000010341	C1QTNF4	HGNC Symbol	4.16e-195	-0.0637582	1	0.0417363	1	0.100539	1	0.0158123	1	1.61164	8.09e-201	3877	684.143	3472.33	229.613	8122	631.002	8985.67	1325.71	8297	1946.71	9295	862.694	7572	233.159	8154	734.692	5
ENSTGUG00000000656	CFD	Biomart_human_ortholog	6.25e-195	-0.279098	0.232498	0.26625	0.232498	-0.177364	0.272696	0.313261	0.137551	3.06227	3.19e-198	283.333	59.2818	219	4	1306.33	126.65	1724.33	538.203	1676	427.361	1554.67	187.127	1364.33	178.945	1799.33	59.7188	28
ENSTGUG00000007561	GSE1	HGNC Symbol	9.9e-195	-0.1527	0.826087	-0.128581	0.826087	-0.150886	0.826087	0.0131903	1	-1.77243	1.49e-199	4926.33	723.52	4165.67	123.929	974	102.43	970.667	287.524	989	247.607	936.333	182.878	1019.33	96.6713	1095.33	84.7368	11
ENSTGUG00000006404	RPS24	Uniprot	1.46e-194	-0.0609377	1	0.120178	0.680923	-0.0651386	1	0.00102646	1	-1.29318	4.62e-200	19285	1478.58	17354	109.302	6059.67	654.159	7064.33	1156.99	5596	1353.91	5604	608.18	4613	400.995	4902.33	66.6658	6
ENSTGUG00000013386	ATP1A1	HGNC Symbol	1.83e-194	0.0175064	1	-0.0152218	1	0.00966552	1	-0.017546	1	1.86755	1.17e-200	11698	1166.03	11134.3	566.939	29454	2278.9	31530.7	6198.91	37932	11848.2	39345.7	2360.76	25237.7	1929.62	26639	4087.48	1
ENSTGUG00000011037	TAGAP	HGNC Symbol	1.83e-194	0.0338837	1	0.0631372	1	-0.138965	1	0.287503	0.307655	-2.19902	3.55e-200	936	72.581	898.667	17.673	147.667	9.2376	164	17.088	132.333	16.0416	127	14.5258	143	14	186.333	29.9555	3
ENSTGUG00000004878	DGKK	Uniprot	2.88e-194	-0.0308885	1	0.00153508	1	-0.020644	1	0.0055948	1	1.60139	1.87e-200	3254	444.636	2988.33	236.162	5196	710.293	5598.33	999.826	7628.33	1651.12	7935.33	1324.41	8181.33	457.097	8749.67	752.95	4A
ENSTGUG00000012866	BAG5	HGNC Symbol	3.01e-194	-0.137465	0.802188	-0.242088	0.188457	0.0824834	0.802188	-0.1446	0.802188	2.36881	1.23e-198	444	74	378.667	28.7112	1334	72.7461	1208.67	197.864	1558.67	385.568	1732	148.799	1929.33	179.784	1862.33	264.693	5
ENSTGUG00000002875	LOC100226434	Uniprot	3.23e-194	-0.0718906	1	0.337014	0.822818	-0.153199	1	-0.423643	0.92442	-3.43069	5.03e-200	475.333	53.4634	425.333	55.5908	47.3333	9.60902	64	8	40	21	37.3333	10.5987	16	7	12.6667	2.08167	21
ENSTGUG00000000809			4.08e-194	-0.00840358	1	-0.0869734	1	-0.404967	0.274131	0.0557084	1	-2.78924	6.41e-200	709	52	662	29.4618	141	21.7945	142.667	39.7157	77.3333	29.2803	60.3333	4.04145	40	14.9332	44.3333	6.80686	23
ENSTGUG00000007860	RHBDF2	HGNC Symbol	5.89e-194	-0.36531	0.365741	0.029077	1	-0.151478	1	0.0533318	1	-3.37196	7.01e-198	1204	331.325	879.333	50.6392	113.333	6.65833	127	48.2183	71	22.6053	67	17.5784	48	11.7898	53.3333	15.5349	18
ENSTGUG00000001014	NMRK2	HGNC Symbol	8.1e-194	-0.131644	1	0.0316332	1	-0.00526057	1	0.178132	1	-2.21089	2.56e-199	1138.67	134.575	976.667	54.0494	217.333	32.0052	238.333	46.801	178.667	63.8462	184.333	28.3784	110	9.53939	132.667	16.563	28
ENSTGUG00000001168	HNRNPAB	HGNC Symbol	9.39e-194	-0.021934	1	-0.0871361	1	-0.0214817	1	-0.0203843	1	-1.14944	1.27e-199	14942	620.261	13812.7	239.011	5995	372.693	6096	1093.22	4783.67	996.028	4925.67	221.462	3770	134.078	3951	181.017	13
ENSTGUG00000010025	JAKMIP1	HGNC Symbol	1.06e-193	0.114156	1	0.00596122	1	0.0989196	1	-0.0494218	1	1.69865	2.73e-199	549.333	91.5114	558	46.5188	1504.67	24.5832	1625	226.124	1319.67	346.758	1470	111.53	1097.67	43.1548	1129	83.863	4
ENSTGUG00000008799	HID1	Uniprot	1.57e-193	-0.0353914	1	-0.0917607	1	0.0572525	1	0.0189069	1	1.77039	2.5e-199	1001.67	105.306	916.333	49.9032	2468	237.394	2491.33	375.663	2462.67	426.415	2708.67	383.987	2191.33	146.943	2371.33	354.544	18
ENSTGUG00000008347	GABRA4	HGNC Symbol	2.38e-193	0.163454	0.938477	-0.170557	0.738224	-0.0994461	0.985947	-0.102097	0.985947	2.45482	1.8e-198	171.333	19.3477	180.333	30.0888	694.667	34.0783	665.333	135.884	766.667	133.8	753.667	63.1295	723.333	77.3132	718	61.6117	4
ENSTGUG00000002783	RGS7BP	HGNC Symbol	3.06e-193	1.01245	2.01e-22	0.777868	1.59e-14	0.748083	1.24e-13	0.0763346	0.577495	1.73086	5.36e-160	1148.33	159.199	2179	287.533	3196.33	173.379	5869.67	591.948	2908.67	611.32	5095.67	199.49	3390.67	195.664	3810.67	435.396	Z
ENSTGUG00000010635	CHRM4	HGNC Symbol	3.48e-193	0.0949963	1	-0.0201495	1	0.0393361	1	-0.0223667	1	1.89788	3.19e-199	508.667	22.1886	510.333	56.0833	1305.33	139.808	1394.33	325.001	1431.67	369.055	1534.67	227.177	1408	155.087	1474.67	87.7629	5
ENSTGUG00000014523	PDZRN3	HGNC Symbol	4.49e-193	0.0561819	1	0.0193476	1	0.0935073	1	0.0723077	1	-2.01266	4.2e-199	2420.67	18.0093	2363	73.5731	583.333	34.2394	640	137.525	435.667	136.592	488.333	147.46	296.333	56.0476	332.333	63.7913	12_random
ENSTGUG00000000129	KCTD16	HGNC Symbol	5.51e-193	0.147305	1	-0.116705	1	0.0866507	1	0.0470219	1	2.084	2.04e-198	294	31.241	305.333	8.32666	936	90.0722	935	216.211	921	252.149	1021	151.595	909.333	88.1892	1004	164.475	13
ENSTGUG00000010876	NALCN	HGNC Symbol	5.77e-193	0.00704388	1	-0.158973	0.302404	0.0471636	1	-0.0538943	1	1.62424	4.98e-198	1923	133.503	1812.67	174.809	4567.33	361.959	4384.67	566.966	4146	872.263	4493	346.423	4057.67	389.678	4161	179.368	1
ENSTGUG00000012661	RPLP1	NCBI gene	1.58e-192	-0.0175923	1	-0.0104173	1	-0.103881	1	0.051549	1	-1.47797	1.86e-198	29572.7	2161.95	27494.7	3635.99	9931	1024.74	10652.3	2215.91	7986	2345.08	7779.33	1390.68	5303.33	301.109	5846	259.925	2
ENSTGUG00000014941	MAPRE3	Uniprot	7.77e-192	-0.172089	0.376826	0.060552	1	-0.0573929	1	-0.0063822	1	1.75856	1.41e-197	779.333	108.744	649	37.47	1588.33	57.4659	1795.67	406.192	1933.33	456.303	1950.67	244.837	1733.33	47.2264	1839.67	218.076	3_random
ENSTGUG00000007086	RPS27A	HGNC Symbol	1.26e-191	-0.112443	0.928665	0.127094	0.928665	-0.106012	0.928665	0.0729148	0.928665	-1.51256	1.21e-196	22305.7	2842.23	19386.3	512.859	6370.67	266.256	7485	1283.87	5627	1211.13	5519	900.056	3983.67	480.551	4450.67	154.846	3
ENSTGUG00000014067	GAL	STRING	3.25e-191	0.0904353	1	0.359559	1	0.366888	1	-0.49879	1	-4.8879	2.97e-197	362	105.276	360.667	89.2431	16.3333	0.57735	22.3333	1.52753	4.66667	2.51661	6.33333	2.08167	8	5.19615	6	1	Un
ENSTGUG00000002718	AJAP1	Biomart_human_ortholog	4.09e-191	-0.151793	0.802753	-0.182785	0.393467	0.053483	1	0.00704374	1	2.10828	2.58e-196	279.333	58.6032	235.667	11.5902	859.333	98.068	809.333	89.131	839	186.719	915	141.096	748	36.6606	801	84.8705	21
ENSTGUG00000011001			4.51e-191	-0.248394	0.573199	-0.0313077	1	-0.0504601	1	0.121494	1	2.56573	8.19e-197	116.667	26.3122	92	5.2915	546.333	36.6106	578.333	124.917	519	148.563	523	79.3221	309.667	16.773	359.667	65.7292	4
ENSTGUG00000012088	LDHB	NCBI gene	4.85e-191	-0.0841725	1	0.13525	0.612867	-0.0259459	1	0.024389	1	1.66056	1.89e-196	11053	1604.04	9786.33	767.414	23437.3	956.117	27773	5190.12	25566	5700.21	26502.3	4249.33	21521.3	552.654	23293	1859.26	1A
ENSTGUG00000016614	RPS3	Biomart	5.2e-191	-0.12478	0.625248	0.13353	0.625248	-0.0935194	0.73116	0.000633244	1	-1.37125	1.03e-195	8925	958.19	7689	12.7671	2663.67	322.482	3146.67	583.193	2417.33	680.498	2370	374.712	1940.67	124.709	2067.67	170.741	Un
ENSTGUG00000011593			6.73e-191	0.0713103	1	-0.1598	1	0.466984	0.857694	0.423899	1	-3.91562	6.49e-197	387	29.8161	381.667	11.1505	35	5.2915	33.3333	8.02081	16	7.54983	23	4	8.66667	6.4291	12.3333	7.02377	6
ENSTGUG00000005109	VCAM1	Uniprot	2.4e-190	-0.0595794	1	0.249906	0.284002	-0.111655	1	-0.0154688	1	2.69619	3.33e-195	137.667	12.5033	124.333	39.7157	354	52.0481	450.333	51.4717	716	155.653	692.667	42.1466	879.333	73.9279	922	56.5066	8
ENSTGUG00000010596	RGS7	HGNC Symbol	2.6e-190	-0.095393	1	0.0347494	1	-0.0605673	1	-0.104196	1	1.81871	6.12e-196	1750.33	387.73	1535.33	150.839	3457	77.6209	3813.67	592.962	4397	895.633	4416	301.02	5044	296.56	4987	303.788	3
ENSTGUG00000011750	R3HDM1	HGNC Symbol	2.9e-190	0.0467792	1	-0.127613	0.7654	-0.0875077	1	0.00719717	1	1.69524	1.35e-195	2870	84.113	2788.67	362.18	7207.67	1112.66	7068.67	1011	6947	1397.11	6908.67	1166.99	6274	70.3776	6707.67	305.994	7
ENSTGUG00000012137	ATP6V1C1	HGNC Symbol	5.62e-190	-0.0183996	1	0.0958017	1	-0.10991	1	-0.0555134	1	1.97802	1.68e-195	3641	646.125	3368	222.583	8851.33	421.073	10193.3	1677.25	11166.7	1904.27	10872	450.641	10272	1062.88	10471.3	536.884	2
ENSTGUG00000012233	BAZ2B	HGNC Symbol	8.95e-190	-0.0903751	1	-0.0427172	1	-0.0389684	1	-0.0554398	1	-1.44705	2.34e-195	6307	604.246	5564.33	378.725	1725	186.164	1801	248.137	1495.67	370.492	1519.67	125.437	1591.67	36.1432	1627.33	81.4514	7
ENSTGUG00000004032			1.29e-189	0.071841	1	-0.00484136	1	0.0719025	1	-0.00518604	1	2.36214	1.26e-195	237.667	17.0392	234.667	24.0069	1243.67	82.0081	1332.33	191.858	1011	66.9552	1135.67	151.014	520.333	36.46	551.667	51.3939	4A
ENSTGUG00000004408			1.7e-189	-0.0504871	1	-0.0551062	1	0.0376156	1	0.0785917	1	1.93669	2.49e-195	330	51.0979	299	29.5973	986.333	60.6163	1019	117.529	780	147.986	847	163.23	839	38.4318	941	14	7
ENSTGUG00000011404	ACAT2	HGNC Symbol	8.92e-189	-0.158356	0.425574	-0.112577	0.58888	-0.165452	0.425574	0.0597067	0.707741	-1.47997	7e-193	6385.33	420.93	5377.33	219.037	2612	174.141	2608.33	516.2	1533.67	264.708	1447	200.022	947	155.155	1047.67	38.553	3
ENSTGUG00000008008			1.56e-188	0.247043	0.658154	0.0629129	1	-0.0722211	1	0.113371	1	2.68444	4.18e-194	94.6667	5.03322	105.667	22.0076	455.333	56.6598	514	114.241	477.333	64.8254	484	56.205	444	37.3229	510.667	17.673	20
ENSTGUG00000011974	C4A	Biomart_human_ortholog	2.55e-188	-0.130981	1	-0.0550898	1	0.132766	1	-0.244412	1	5.71154	5.21e-194	52	3.60555	44.6667	6.50641	2760	844.586	2800.33	596.94	1670.67	490.903	1895.67	148.665	1432	104.417	1285	318.529	1
ENSTGUG00000003325	RPL15	NCBI gene	1.94e-187	-0.0562148	1	0.0666572	1	-0.0930366	1	0.0497062	1	-1.49423	3.61e-193	17597	2426.11	15901.7	575.328	5219	569.576	5893.33	1150.81	4503.33	1137.43	4441.67	757.936	3390.67	315.478	3729.67	256.827	2
ENSTGUG00000017505	WDR7	HGNC Symbol	2.12e-187	-0.104533	0.648478	-0.0816404	0.651479	0.0923327	0.651479	0.0106319	1	1.23637	1.97e-192	3794.67	358.123	3310	124.531	6347	220.932	6475.67	1171.74	6168.33	1407.55	6893.33	859.541	5631.33	225.072	6055.33	805.147	Z_random
ENSTGUG00000002254	MCM10	HGNC Symbol	3.2e-187	-0.16344	1	-0.0508611	1	-0.274565	1	-0.521434	0.92873	-3.98424	8.7e-193	488.667	74.7953	410.667	45.2364	39.3333	14.4684	41.3333	12.6623	19	8.544	16.3333	5.1316	15.3333	4.50925	11.3333	3.51188	1A
ENSTGUG00000002244	MDH1	Uniprot	3.33e-187	0.0349602	1	0.0739275	1	-0.0573541	1	0.0286129	1	1.63384	5.39e-193	9602.67	1145.31	9211	701.678	22129	1408.9	25151.7	4830.44	22238.3	3710.74	22557.3	1941.18	18833.3	1083.72	20411.3	1890.4	3
ENSTGUG00000010996	ATP6V1H	HGNC Symbol	4.47e-187	-0.0339558	1	0.0171156	1	-0.0964577	0.662352	0.0361323	1	1.16515	1.62e-192	2568.67	119.885	2352.67	29.6704	4097	254.494	4444.33	494.022	4088.33	824.282	4018.67	442.43	3869	128.172	4218.67	221.46	2
ENSTGUG00000008632	MXRA5	HGNC Symbol	4.88e-187	0.375758	0.242867	-0.354067	0.419083	-0.421221	0.419083	-0.0875437	0.994031	-3.25649	2.51e-190	523	73.9932	639.667	135.626	101	4	85	21.9317	38	5.56776	30	12.2882	29.3333	5.50757	29.3333	5.68624	1
ENSTGUG00000009908	DRD5	HGNC Symbol	5.05e-187	-0.117185	1	0.0432526	1	0.125408	1	0.03463	1	2.17453	1.14e-192	455.667	50.6392	394.333	11.1505	1266	162.231	1406.33	269.936	1588	403.432	1810.67	255.069	1246.67	191.458	1361.67	128.539	4
ENSTGUG00000005988	RPL5	NCBI gene	7.84e-187	-0.0924978	1	-0.00456648	1	-0.105344	1	0.0267519	1	-1.40219	2.82e-192	36905.7	4045.35	32537.3	1965.44	11560.3	1581.15	12392	2230.81	9916	2115.01	9686.33	1214.1	7735	719.926	8362	81.1665	8
ENSTGUG00000009611	CABP1	Biomart_human_ortholog	1.3e-186	-0.347254	0.0429774	-0.027026	1	-0.0195531	1	-0.123628	1	2.27949	4.32e-192	230.667	41.9682	170	20	509.667	109.203	536	78.0769	800	145.434	829	56.7098	881	43.5546	862	99.1817	15
ENSTGUG00000016852	ERMN	Biomart_human_ortholog	2.45e-186	-1.08397	0.0105477	0.0200703	1	-0.00532254	1	-0.046813	1	4.94207	2.14e-192	22	8.18535	9.66667	4.93288	281	18.0278	312.667	121.533	323.333	85.5648	336	33.4066	396	112.12	406.667	15.5349	7_random
ENSTGUG00000000968	ITGB1	HGNC Symbol	2.65e-186	-0.0375413	1	-0.00131251	1	0.038868	1	0.00557716	1	-1.33028	2.67e-192	2448.33	97.3465	2239.33	72.2519	884	41.7612	949.667	115.596	612	143.147	655.667	29.7714	560	30.5123	598.667	46.0905	2
ENSTGUG00000012453	PCDH8	HGNC Symbol	3.21e-186	0.0372921	1	0.0115796	1	0.0382458	1	-0.0857233	1	-1.22021	4.91e-192	5983.33	688.692	5769.33	416.19	2927.33	200.403	3172	472.191	1754	418.341	1889	289.591	1210	64.7148	1215.67	133.08	1
ENSTGUG00000000400	CDC42SE2	HGNC Symbol	2.06e-185	0.463456	1.59e-09	0.377656	3.13e-07	0.425648	1.26e-08	0.0675366	0.463106	1.25878	7.41e-171	2206.33	158.418	2853.67	41.1866	5168.67	95.6678	7193	703.121	3893.67	846.05	5470.33	372.582	3029.33	77.3649	3384.67	362.315	Z
ENSTGUG00000000360	MLLT1	HGNC Symbol	2.27e-185	-0.106546	1	-0.102181	1	-0.0400736	1	-0.0854091	1	-1.51307	1.4e-190	3834	72.1318	3343.67	185.877	1126	22.0681	1116.67	92.2298	903	157.873	928	115.209	796	90.7138	800.667	103.905	28
ENSTGUG00000011956	KCNA1	HGNC Symbol	2.39e-185	0.0684118	1	-0.0617254	1	0.119243	1	-0.218905	0.690672	3.28183	1.36e-190	74	8.88819	73	12.49	483.333	55.1029	494	65.0922	516.667	113.993	587.667	17.8979	590	40.9268	541	110.991	1A
ENSTGUG00000017295	LZTS1	Uniprot	2.62e-185	-0.0370092	1	-0.115791	1	0.103553	1	0.156365	1	2.72744	1.26e-190	224.333	24.8261	205.333	9.50438	1319	310.09	1316.67	301.454	1143.67	232.113	1302.33	305.654	693.333	36.2951	825.333	130.128	22_random
ENSTGUG00000005956	CAP2	HGNC Symbol	2.64e-185	0.0952285	1	-0.0704559	1	0.0958891	1	0.0526881	1	1.6086	1.08e-190	1823.33	298.982	1826	79.7308	3975.67	194.099	4073	613.765	4256.33	831.265	4756	121.445	3762.67	345.014	4148.33	223.681	2
ENSTGUG00000011381	SOD2	NCBI gene	3.09e-185	-0.0709141	1	0.0859734	1	0.0280458	1	-0.00805294	1	1.45456	6.21e-191	3197.67	339.625	2853.67	134.942	5465.33	368.514	6262.33	1213.29	6893	1388.6	7409	1003.24	5517.33	388.631	5827.33	106.232	3
ENSTGUG00000009704	KIF23	Biomart_human_ortholog	3.17e-185	-0.233357	0.923771	0.378122	0.923771	0.172683	0.923771	0.721174	0.923771	-4.35239	1.82e-190	459.333	94.5798	367.333	27.5379	38	6.9282	52.6667	10.6927	11.6667	4.93288	14	9.16515	4.33333	1.52753	7.66667	3.51188	10
ENSTGUG00000004611	ABAT	HGNC Symbol	3.44e-185	-0.0413859	1	-0.0759282	1	-0.00881728	1	0.0509406	1	1.46623	6.19e-191	4327.67	638.375	3942	194.082	9561	205.786	9757.33	1360.23	7984.67	1307.67	8371.67	695.921	7427.67	517.059	8195.33	642.968	14
ENSTGUG00000007521	SGSM1	HGNC Symbol	7.66e-185	0.0317346	1	-0.12167	1	0.0525345	1	-0.107584	1	1.85885	4.16e-190	477.667	10.9697	459	50.319	1165	45.2106	1154	188.86	1225.67	320.837	1328.33	208.63	1398	124.744	1386	216.062	15
ENSTGUG00000009490	DHCR24	HGNC Symbol	1.31e-184	0.0316856	1	-0.133897	0.485312	0.177558	0.217301	-0.00182567	1	1.64672	5.38e-189	2557.67	108.657	2458.33	221.353	6554.33	64.0495	6404.33	707.574	5285	1399.96	6231	685.989	5279	714.173	5606.33	241.914	8
ENSTGUG00000001148	GAD2	HGNC Symbol	1.51e-184	-0.13621	0.708682	-0.0652421	1	0.100105	1	0.00941926	1	1.70451	5.07e-190	3005.33	559.725	2560.67	36.0185	6705	282.793	6896.33	1064.16	6210	1235.7	6974.67	464.612	6639	459.979	7100.67	281.726	2
ENSTGUG00000006352	ZNF462	HGNC Symbol	2e-184	0.263347	0.0660086	0.131638	0.640186	0.383081	0.00438338	0.0762357	0.664622	-1.73978	3.03e-186	5243.33	773.135	5912.67	498.415	1451.33	42.9108	1702	220.379	964.667	194.87	1323.67	110.437	1022.67	91.2159	1153	223.973	Z
ENSTGUG00000002176	MCF2	HGNC Symbol	2.54e-184	0.114006	0.572914	-0.11659	0.572914	0.130702	0.554303	0.0361128	0.864111	1.51559	5.9e-189	2122.33	129.214	2156.33	133.47	6791.33	239.404	6723	910.154	4209.67	964.413	4838	709.336	2999.67	268.426	3285.67	501.016	4A
ENSTGUG00000006893	WSCD2	Uniprot	2.86e-184	-0.0628681	1	0.0280273	1	0.153244	0.610128	0.020259	1	1.91323	1.18e-189	570	93.5361	512.667	45.5668	1497.33	177.81	1641.33	271.574	1501.33	394.971	1751	246.408	1342.67	53.5381	1451.67	182.144	15
ENSTGUG00000001362	RBBP4	Uniprot	6.64e-184	-0.117797	0.420602	-0.0426375	1	-0.0447888	1	-0.0624868	1	-1.09852	1.43e-188	7200.33	338.234	6233.67	311.507	2747.33	55.5818	2868.67	396.779	2225	494.003	2260.67	252.314	2012	71.9236	2057.33	306.888	23
ENSTGUG00000011985	PROSER1	HGNC Symbol	1.42e-183	0.0396704	1	-0.0670158	1	0.0580535	1	0.0809313	1	-1.20738	2.93e-189	2809.67	104.16	2711.33	134.404	1032.67	116.899	1055	103.116	794	150.053	869	83.2346	774.333	30.5996	871.667	54.8483	1
ENSTGUG00000005484	GRIA2	HGNC Symbol	3.04e-183	-0.0875297	1	-0.119176	0.748026	0.0141926	1	-0.050586	1	1.517	1.39e-188	11138.3	1323.95	9842	601.948	19706.7	1881.03	19483.7	3093.69	23814.7	5334.6	25182	2138.68	23092	631.086	23785	2629.96	4
ENSTGUG00000001082	LOC100220427	Uniprot	3.73e-183	-0.0165643	1	-0.166013	1	-0.0629197	1	0.0413306	1	-2.30378	4.52e-189	719	34.7707	668	83.6122	114.333	10.6927	109.333	15.5349	90.6667	27.3922	90.6667	5.03322	108.333	15.0444	119	22.9129	13
ENSTGUG00000002670	DEPDC1B	HGNC Symbol	4.18e-183	0.622792	0.000857719	0.600788	0.0457697	0.891887	0.0172206	-0.581659	0.12716	-3.18798	3.11e-180	204	24.2693	295	10.5357	25.6667	4.16333	42	8.66025	13	2.64575	25.3333	4.72582	16	3.4641	11.3333	1.1547	Z
ENSTGUG00000011790	MCM6	Uniprot	7.58e-183	-0.188118	0.514961	-0.132021	1	-0.0353689	1	0.0694209	1	-1.85591	1.05e-187	1831	229.321	1511.67	95.6887	449	40.5956	442.667	92.0453	320	72.1873	328.667	75.3414	267.667	34.9619	298.333	34.9333	7
ENSTGUG00000008927	KIF11	Uniprot	1.15e-182	-0.176082	0.718271	-0.0418816	1	-0.0962506	1	0.0642346	1	-1.94628	1.69e-187	1482.67	175.995	1232.67	61.5332	348.333	34.9619	361	21.7025	248.333	47.8992	243.333	8.96289	195.667	20.8167	218.667	45.7092	6
ENSTGUG00000010208	SLC35F3	HGNC Symbol	1.33e-182	-0.157332	1	-0.0114851	1	-0.0261137	1	-0.0332194	1	2.46645	1.22e-188	199.333	60.6163	167.333	33.3816	756.333	58.046	808.333	133.125	770	157.458	795	102.533	688.667	17.5594	716	41.6053	3
ENSTGUG00000010427	NPC1	HGNC Symbol	1.41e-182	-0.0371899	1	0.0884099	1	0.0728101	1	0.0058903	1	1.82219	2.83e-188	1331.33	42.0991	1218.67	80.5564	2797	344.087	3202.33	576.521	3434	946.55	3745	348.194	3456.67	207.519	3708.33	732.127	2
ENSTGUG00000004438	ZNF281	HGNC Symbol	2.15e-182	-0.0720424	1	-0.192704	0.33793	0.0513515	1	-0.0626717	1	-1.56313	1.41e-187	2040.67	123.508	1824.33	276.178	565.667	42.595	532.333	81.7394	428.667	104.543	465	47.571	470.333	25.0067	480	47.9479	8
ENSTGUG00000003277	SGO1	Biomart_human_ortholog	3e-182	-0.165078	1	0.32434	1	-0.194188	1	1.39942	0.0963807	-4.65171	7.69e-188	368.667	70.5715	309	19.1572	19	7.54983	25.3333	7.02377	10	3.60555	9.33333	0.57735	2.66667	1.1547	7.66667	2.88675	2
ENSTGUG00000004541	ARHGAP40	HGNC Symbol	4.21e-182	0.255707	0.738356	-0.162036	1	-0.105482	1	-0.112223	1	-3.13967	6.64e-187	371	25.1197	416	29.7153	74.3333	12.5033	71	4.58258	26	7	25.3333	9.07377	19.6667	4.16333	19.3333	6.4291	20
ENSTGUG00000003734	ANXA4	NCBI gene	4.46e-182	0.187286	0.357386	-0.0639754	0.98278	0.10694	0.98278	-0.0937329	0.98278	1.81171	3.95e-187	465	37.9868	496	65.5515	1382.33	76.8917	1424.33	236.113	1369.67	363.33	1543.33	214.905	988.333	59.769	987.667	110.097	22
ENSTGUG00000005797	PBRM1	STRING	5.6e-182	-0.0178579	1	-0.06077	1	0.0792829	1	0.0984848	1	-1.47682	9.26e-188	3702	245.843	3436	289.524	1165.67	51.3939	1192.67	56.1456	828.333	165.24	917	52.9434	794	77.0195	905.667	68.8065	12
ENSTGUG00000006767			1.2e-181	-0.086257	1	0.0844206	1	-0.0276963	1	-0.059099	1	1.6533	2.71e-187	628.667	40.7226	555.333	19.1398	1345	55.7584	1525	144.572	1351.33	321.341	1385	128.035	1354	138.856	1386.67	172.407	10
ENSTGUG00000005087	CETP	HGNC Symbol	1.26e-181	0.0469055	1	0.554874	0.312733	-0.418193	1	0.877052	0.837153	-4.53343	1.87e-187	223.667	37.072	217.333	48.4183	22.6667	2.08167	36	7.2111	4.66667	2.51661	3.66667	0.57735	2	2	4	2	11
ENSTGUG00000009403	RPL4	HGNC Symbol	1.36e-181	-0.142717	0.863349	0.0420483	1	-0.0691659	1	-0.0263785	1	-1.61136	7.45e-187	37239.3	4742.01	31728.3	1826.3	10172.3	555.721	11196.3	1205.64	8008.33	2108.43	8049	1379.87	6804.67	463.311	7084.33	512.228	10
ENSTGUG00000010587	SS18	HGNC Symbol	1.44e-181	-0.0569514	1	-0.262998	0.00730787	-0.0791763	1	0.0111269	1	-1.25217	1.67e-185	2554.67	144.853	2309	260.194	932.667	36.5011	837	132.435	744.333	195.434	734	61.9919	655.667	12.897	703.333	47.8992	2
ENSTGUG00000001436	HTR1D	HGNC Symbol	1.52e-181	0.0713371	1	-0.0162506	1	0.0677639	1	0.147192	1	3.08853	3.55e-187	57	6.55744	56.3333	13.5031	340	38.3145	366	109.982	389	119.202	425.667	46.9184	304.667	16.563	359.333	24.6644	23
ENSTGUG00000001100	ZNF608	HGNC Symbol	1.66e-181	0.539036	5.41e-06	0.391423	0.0034389	0.313519	0.0256761	0.0075215	1	-1.72628	1.17e-174	1721.33	269.99	2348.33	118.934	497.333	44.456	701	81.4678	376.333	61.1583	491.333	15.695	354	16.7033	379.667	63.3745	Z
ENSTGUG00000011495	MYB	HGNC Symbol	2.25e-181	-0.347276	0.115944	-0.569201	0.115944	-0.430869	0.412588	-0.240828	0.552716	-2.9996	4.85e-183	275.333	19.3477	203.333	21.3854	36.3333	6.50641	26.3333	3.21455	20.6667	8.02081	16	4.3589	20	1.73205	18	1	3
ENSTGUG00000003085	BAZ1B	HGNC Symbol	3.62e-181	-0.0722225	0.810703	-0.0966567	0.569599	-0.0330558	1	-0.0371651	1	-0.937826	4.97e-186	5925.67	165.518	5295	238.954	2264	74.3438	2276	316.814	2129	390.201	2189	201.636	2089.33	33.0807	2167.67	168.025	19
ENSTGUG00000006712	SLC4A10	HGNC Symbol	4.35e-181	-0.104314	1	-0.097481	1	0.143418	0.846821	-0.100909	1	1.95878	4.48e-186	5963	668.632	5210	632.633	15845	377.453	15918	2520.85	15024	3603.32	17304.3	1407.85	16590	2199.54	16515.7	2288.29	7
ENSTGUG00000007885			1.82e-180	-0.814099	0.223028	0.0423617	1	-0.155608	1	0.0782137	1	8.4932	1.96e-186	25.3333	28.4488	13.3333	1.1547	5579	457.289	6220	1353.61	5140.67	1913.76	4818.33	713.256	3996	680.58	4500.67	534.706	8
ENSTGUG00000013448	PPME1	HGNC Symbol	1.85e-180	-0.0215798	1	6.09e-05	1	0.00117163	1	-0.021515	1	1.05358	1.71e-186	4959.67	247.896	4584	61.2617	7306.67	258.152	7855.33	1100.28	7390.33	1534.77	7790.67	1045.02	6881.33	82.0325	7229	784.105	1
ENSTGUG00000001247	CACNB2	HGNC Symbol	1.97e-180	0.0346889	1	-0.172716	0.352047	0.0319779	1	-0.10358	1	1.79511	2.88e-185	744.333	141.959	715	22.2711	1785	67.5796	1700	214.497	2012	467.013	2148.33	134.797	1878	52.6023	1862	180.519	2
ENSTGUG00000002833	SCD5	HGNC Symbol	4.46e-180	-0.0311774	1	0.0327506	1	0.0324326	1	-0.00807637	1	1.30104	5.09e-186	5907.33	366.789	5420.33	70.7413	10037	744.075	11030.3	1647.37	11157	2682.69	11982.3	1969.03	9098.33	576.196	9656.67	1254.28	4
ENSTGUG00000013012	DAAM1	HGNC Symbol	2.88e-179	0.0747452	1	-0.0739193	1	0.0594405	1	-0.0633432	1	-1.37656	8.56e-185	5799	135.192	5733.33	223.505	2247	168.609	2289	273.68	1520.33	305.631	1659	120.05	1252.67	124.005	1282	227.165	5
ENSTGUG00000005592	CD59	Biomart_human_ortholog	4.19e-179	0.0815821	1	-0.0399214	1	0.0385784	1	0.000505024	1	2.09019	4.74e-185	485	132.015	480	14.5258	1386.67	68.821	1445.67	162.066	1490	213.797	1616.33	102.754	1582.67	102.496	1682.67	46.5761	5
ENSTGUG00000012127	SYNDIG1L	HGNC Symbol	4.55e-179	-0.146309	1	0.055905	1	-0.0678244	1	0.111299	1	2.14384	1.35e-184	374.667	67.5747	317.333	38.4231	837	55.0545	940.333	188.261	1397	331.711	1410	328.069	1115	70.406	1282	121.012	5
ENSTGUG00000005965			5.63e-179	0.0526715	1	-0.0251567	1	0.00439928	1	-0.137775	0.74979	1.76703	1.98e-184	5731.67	771.181	5578	303.835	14791.3	505.348	15557.3	1855.43	14294.3	2736	15031.3	840.583	13499	1341.47	13112.3	1888.72	12
ENSTGUG00000012020	REV3L	HGNC Symbol	5.63e-179	-0.0405841	1	-0.144772	0.478511	-0.0563433	1	-0.0339885	1	-1.32518	2.31e-184	5407	601.491	4934	370.247	1859	104.848	1801	189.549	1379.33	281.489	1391.33	82.0325	1409	43.9659	1463.33	49.5412	3
ENSTGUG00000008999	PPP1R2	Biomart_human_ortholog	1.03e-178	0.0369032	1	-0.113885	1	0.0809392	1	-0.0518469	1	1.68845	4.88e-184	1261	79.2275	1215.33	108.51	2808	448.508	2788	515.608	3444	966.956	3769.67	214.218	2615	35.5387	2687	209.974	9
ENSTGUG00000013190	FKBP1B	HGNC Symbol	3.48e-178	-0.0970806	1	0.0256427	1	0.00206209	1	-0.0304174	1	1.77008	3.87e-184	839.667	103.645	736.333	36.8556	2500.33	278.101	2754	643.239	2044	406.181	2157.33	390.523	1438	110.218	1499.33	94.3416	3
ENSTGUG00000014138	KCNJ10	HGNC Symbol	4.99e-178	0.0725049	1	0.0430601	1	0.10246	1	-0.0983775	1	2.54039	1.07e-183	796	134.978	785.333	67.3523	4155.67	196.358	4604.67	808.795	3043.33	829.224	3430	675.423	2891.67	361.897	2892	662.174	Un
ENSTGUG00000004210	H3F3A	NCBI gene	8.34e-178	-0.043652	1	-0.0194631	1	-0.0584322	1	-0.00866238	1	-1.216	1.26e-183	19474.3	477.218	17735.3	499.023	6815.67	370.283	7260	1410.53	5691	1215.16	5716.33	406.412	5191.33	553.941	5468.33	288.185	3
ENSTGUG00000008676	CDCA7	HGNC Symbol	9.17e-178	-0.065609	1	-0.172418	1	-0.134649	1	-0.00114343	1	-2.63645	1.65e-183	762.333	63.5164	684.333	95.2698	191.333	33.0807	182	25.7099	75	23.388	70.6667	6.4291	46.6667	15.6312	49.6667	8.0829	7
ENSTGUG00000000635	ACTR3B	STRING	1.35e-177	0.0346143	1	0.0275969	1	-0.0456453	1	-0.0576721	1	1.05932	3.55e-183	2673	80.0687	2571.33	149.54	5195.67	163.353	5682.67	671.948	4002.67	879.564	4063.67	418.975	3068.33	171.596	3136.33	110.961	2
ENSTGUG00000010472	RPL32	NCBI gene	2.12e-177	-0.118655	1	0.0945648	1	-0.0655388	1	0.00558777	1	-1.50377	1.35e-182	24482.3	2461.57	21201.3	1454.05	6755.33	753.813	7789	1821.43	6127.67	1529.51	6159.67	1135.95	4749.33	532.583	5066.67	251.258	12
ENSTGUG00000007225	BUB1B	Biomart_human_ortholog	2.53e-177	-0.204908	1	0.384243	0.266207	0.190232	1	-0.236367	1	-2.95281	4.5e-182	966	136.722	788.333	28.9885	157.333	14.1892	220	15.5242	73.3333	23.1157	86.6667	12.897	42	17.0587	38	8.88819	5
ENSTGUG00000011518	RPL7	NCBI gene	3.55e-177	-0.117881	0.880081	0.0956535	0.902353	-0.105257	0.902353	-0.0569296	0.902353	-1.34562	5.88e-182	10343.7	815.28	8953.67	347.515	3249	160.894	3733	603.301	2818	620.285	2758	397.004	2316.67	269.166	2360.67	96.0434	2
ENSTGUG00000011217	CLVS1	HGNC Symbol	5.26e-177	0.0847399	0.859067	-0.101495	0.859067	-0.00139865	1	-0.0980544	0.859067	1.33222	5.82e-182	708	75.9408	704.333	39.8288	1263.33	100.271	1270.67	246.151	1346	280.647	1411	124.744	1350	39.3446	1342.33	89.0019	2
ENSTGUG00000000470	CPAMD8	HGNC Symbol	7.68e-177	-0.0946076	1	-0.192459	1	-0.20205	1	-0.260181	1	-2.6887	3.17e-182	553.667	69.0966	487	23.5797	119.333	20.6478	113	26	48.6667	13.5769	44.3333	7.50555	43	8.88819	38.3333	10.0167	28
ENSTGUG00000007332	PRDX4	HGNC Symbol	1.18e-176	-0.0897444	0.886873	0.0241115	1	-0.120816	0.603725	-0.0644342	1	-1.17723	1.48e-181	7911.33	467.425	6980.67	442.85	2998.67	30.9892	3287	599.203	2439.67	416.402	2368	264.176	1941.33	199.931	1970.33	37.421	1
ENSTGUG00000012279	TRIM24	HGNC Symbol	1.52e-176	0.0250554	1	0.217233	0.25542	-0.0338941	1	0.0997688	1	-1.6767	5.75e-182	1509.33	89.5005	1442	93.1826	490.333	28.746	614	102.103	332.667	115.023	335.667	21.9393	211	16.3707	239.667	28.3608	1A
ENSTGUG00000011210	NT5DC3	HGNC Symbol	5.56e-176	0.0269734	1	0.0515946	1	0.0766797	1	-0.165546	0.709412	2.14386	3.23e-181	429.667	66.5307	410.333	9.07377	1448.67	139.919	1600.33	197.789	1365.33	231.554	1521	182.56	1241.33	175.358	1180.67	152.057	1A
ENSTGUG00000013100	PHC1	Uniprot	6.15e-176	0.0179698	1	-0.315289	0.00639095	-0.322951	0.00738855	-0.0711608	1	-1.44786	1.26e-178	1410.33	9.2376	1340.67	76.0548	544.333	56.7656	471.667	91.6588	377.667	78.6469	318.667	71.5984	304	30.05	308	21	1
ENSTGUG00000002152	DUSP22	HGNC Symbol	6.77e-176	-0.0347613	1	-0.26723	0.0238	0.0288038	1	-0.165535	0.375216	-1.39908	4.85e-180	1780.67	106.829	1631	106.151	628	17.7764	559	60.531	443	105.057	472.333	37.6342	425.667	35.6978	405	58.2065	2
ENSTGUG00000009395	CDH7	HGNC Symbol	6.9e-176	-0.0146822	1	-0.159042	0.723991	0.100329	1	0.0393082	1	-1.62691	1.84e-181	2439.33	194.104	2266.33	83.008	822.333	73.6637	790.667	87.1225	517.333	92.6517	581.667	45.5448	395.667	19.4251	433.667	67.951	2
ENSTGUG00000011746	SPRED1	HGNC Symbol	9.76e-176	-0.0601386	1	-0.037902	1	-0.0333756	1	-0.0801536	1	1.2813	2.71e-181	1315.67	53.9846	1184.67	56.1635	2219.67	221.618	2315	266.803	2343.67	447.37	2407.67	219.901	2152.67	89.2543	2170.67	210.339	5
ENSTGUG00000001374	ZBTB8B	Uniprot	1.07e-175	-0.137027	0.925162	-0.159395	0.925162	0.0270282	1	0.0426214	1	-1.73279	1.35e-180	1387.67	83.008	1185.33	105.51	385.333	24.3379	369.333	36.4737	262.333	82.9237	279.333	64.6864	225.667	17.5024	248	39	23
ENSTGUG00000011737	RASGRP1	HGNC Symbol	1.51e-175	0.303065	0.226162	0.0559337	1	0.0793039	1	-0.209236	0.372865	2.57162	2.08e-180	151.333	17.6163	175.667	33.0807	571	22.5167	630.333	85.0078	739	157.191	818.333	75.6395	845.333	104.357	776.333	48.6861	5
ENSTGUG00000008155	PLD5	HGNC Symbol	3.48e-175	-0.182204	0.956063	-0.0786174	1	0.191309	0.99791	-0.130416	1	-2.25593	6.07e-180	860.667	145.273	711.667	51.3939	181	15.0997	185	33.7787	114.667	27.3922	137	2	80.6667	4.6188	78.3333	10.0167	3
ENSTGUG00000007315	MYT1	Uniprot	3.62e-175	-0.152113	0.518783	-0.169269	0.518783	0.124943	0.641969	0.00809476	1	-1.54809	1.77e-179	2455.67	243.755	2077.33	127.61	818.667	35.4448	783.667	126.587	477.667	113.465	548.667	77.2938	455.333	38.4231	488	55.9732	20
ENSTGUG00000007009	CRB2	HGNC Symbol	5.38e-175	-0.118699	1	-0.0698293	1	0.00224299	1	0.0857468	1	-1.54948	4.49e-180	1213.33	92.0887	1050	37	327.333	28.3608	336.333	65.2865	293	73.328	308	62.2334	227.667	11.5902	257.333	21.5484	17
ENSTGUG00000002274	NRN1	NCBI gene	1.85e-174	-0.0321132	1	-0.077769	1	0.0281659	1	0.0243161	1	2.25832	2.48e-180	779	141.099	714.333	43.501	2641.33	421.673	2710.67	683.243	2770.67	609.502	2968	428.508	2392.67	138.962	2598.33	527.936	2
ENSTGUG00000009008	ANO4	HGNC Symbol	3.5e-174	-0.0905674	1	-0.154791	1	0.0850199	1	-0.11807	1	2.42664	2.24e-179	257.333	66.335	226.667	9.45163	869.667	33.546	841.333	130.967	1000.67	214.143	1110.33	25.658	1018.67	27.5379	1001.33	118.34	1A
ENSTGUG00000011728	CA2	HGNC Symbol	3.91e-174	0.278554	0.19008	0.097295	1	-0.0132894	1	0.00886507	1	2.4632	9.61e-180	482.667	113.209	550	71.0845	2032.33	323.874	2308	244.27	2118.67	498.504	2209.33	307.685	1968	112.77	2109	198.008	2
ENSTGUG00000012478	SYNCRIP	HGNC Symbol	4.05e-174	-0.0593972	1	-0.0576146	1	0.010534	1	0.0294509	1	-1.00565	1.34e-179	4462.33	227.496	4024	217.378	1926.67	10.0167	1994.33	310.033	1534	343.039	1614.67	104.314	1221.33	13.6504	1326	62.9603	3
ENSTGUG00000008602	MAPK1	HGNC Symbol	5.1e-174	0.066784	1	-0.0368531	1	0.058787	1	-0.118148	0.853868	1.54811	2.69e-179	2368.67	290.366	2326.33	73.5278	5269	181.75	5506.67	625.041	4918	1099.1	5359.33	376.171	4916.33	341.579	4829.33	491.664	15
ENSTGUG00000004591	EIF4EBP2	Uniprot	5.59e-174	-0.157563	1	-0.177388	1	-0.0201793	1	0.343588	0.445014	-2.45641	5.96e-179	864.333	94.8701	727	50.2693	177	20.664	168	15.3948	97	24.5764	101.333	23.0723	63.3333	9.07377	85.6667	22.942	6
ENSTGUG00000006927			1.51e-173	-0.125925	0.479463	0.145944	0.377602	0.0480563	1	0.0264365	1	1.46761	2.22e-178	16562.7	1790.6	14241	532.653	28443	1376.3	33909.7	5494.03	33412.3	7267.87	36534.3	6432.63	28462	1932.34	30795.3	1147.31	20
ENSTGUG00000011700	HMGB1	HGNC Symbol	5.5e-173	-0.101387	0.393327	-0.126951	0.365863	-0.0680351	0.45266	-0.130793	0.365863	-1.10285	5.81e-177	12993.3	316.792	11371	517.719	4764	169.673	4698.67	774.836	4124.67	909.71	4109	292.486	3941.67	153.663	3828.33	337.023	1
ENSTGUG00000001653	RUFY3	HGNC Symbol	6.72e-173	-0.0430045	1	-0.0649955	1	-0.00775787	1	-0.0224822	1	-0.853588	2.22e-178	15584.3	445.682	14202.7	627.823	7460	111.072	7677.33	1157.22	5761.67	1199.61	6000.67	412.75	5109.67	155.85	5362	552.609	4
ENSTGUG00000017533	RHOC	HGNC Symbol	8.07e-173	-0.0793784	1	-0.0630979	1	-0.231953	1	0.0369641	1	-2.81822	1.55e-178	669	151.384	595.667	23.7557	111.333	6.35085	114	32.7872	53	7.81025	47.6667	7.02377	50.3333	2.08167	55	5.2915	26_random
ENSTGUG00000009105	NUP205	Uniprot	1.91e-172	-0.0909124	0.725352	-0.0368066	1	-0.114949	0.635484	-0.0344558	1	-1.09832	3.32e-177	3714.33	156.219	3274.33	157.001	1230	88.476	1285	146.523	1178.67	183.178	1152.33	168.566	1207	31.5119	1255	87.178	1A
ENSTGUG00000000094			2.09e-172	-0.303851	0.407501	0.0728884	0.97697	-0.251941	0.812401	0.389248	0.548387	-2.9292	3.97e-176	496.333	63.7992	378	48.5077	56	1.73205	63	10.8167	42	4.3589	37.3333	10.116	27.3333	7.23418	38	5.56776	2
ENSTGUG00000002522	DGKB	HGNC Symbol	2.12e-172	0.0708768	0.984117	-0.117069	0.984117	0.272336	0.198692	-0.156586	0.916057	2.56533	1.35e-176	897.333	254.881	881.333	34.0343	2802.67	357.17	2778	486.568	4321	1000.13	5466	268.559	4570.33	278.705	4366	325.374	2
ENSTGUG00000016284	GRINA	Biomart_human_ortholog	2.68e-172	-0.00473353	1	0.00580493	1	-0.10156	1	0.0865613	1	1.6485	1.03e-177	1166.33	133.422	1088.33	136.236	2480.33	140.337	2685.33	477.169	2885	727.596	2827.33	539.727	2372.67	150.44	2681.33	178.374	Un
ENSTGUG00000003605	SMARCD1	Uniprot	3.22e-172	-0.131798	0.516769	0.0257015	1	-0.05052	1	0.012739	1	-1.26708	5.09e-177	3606.33	227.808	3090.67	147.056	1164	45.9021	1271	145.007	1005	281.192	1013.67	128.43	880.333	40.8085	945.333	62.5007	LGE22
ENSTGUG00000001722	SFPQ	Uniprot	3.31e-172	-0.0147583	1	-0.0880118	0.685835	0.00124066	1	0.020863	1	-0.904437	9.65e-178	13261.3	768.503	12325.7	452.862	5663	226.709	5734.67	860.014	4825.33	975.633	5070	480.413	4543	87.9261	4909.67	382.917	23
ENSTGUG00000011875	FAR2	HGNC Symbol	6.86e-172	0.0780078	1	-0.0487133	1	0.0873532	1	-0.0693113	1	2.00193	1.76e-177	459	77.2722	454.333	32.0052	1226	85.2936	1270.33	156.212	1315.33	286.287	1465	145.434	1461	148.96	1489.67	296.102	1A
ENSTGUG00000007820	UBE2QL1	HGNC Symbol	1.19e-171	-0.032669	1	0.0431183	1	-0.000731566	1	0.0164048	1	1.05662	1.82e-177	7416.33	195.198	6805	198.048	11766	362.199	13017	1720.18	11144	2058.59	11746.3	1269.22	9156.33	514.356	9844	319.892	2
ENSTGUG00000006047	GHITM	NCBI gene	1.2e-171	0.00575697	1	-0.00835231	1	0.0424448	1	-0.0465813	1	1.21465	2.02e-177	5276.67	265.963	4970	237.059	8714.67	566.182	9338	1536.89	8980	1771.98	9764	1445.4	8182.67	428.095	8441.67	781.481	6
ENSTGUG00000013372	STXBP5L	HGNC Symbol	1.86e-171	-0.086825	1	-0.0518401	1	0.030206	1	0.0117604	1	1.85364	2.66e-177	2836.33	228.505	2508.33	210.001	5744	973.983	5977.33	1371.34	7766	875.504	8430.33	951.607	7580.67	499.926	8123.33	452.365	1
ENSTGUG00000010454	MADD	HGNC Symbol	2.08e-171	-0.0362614	1	-0.104984	0.643233	-5.15e-06	1	-0.0824259	0.88345	1.2017	2.1e-176	6399	593.278	5858.67	421.218	9820.67	663.508	9820	1530.97	10188.3	2053.34	10703.7	1049.59	11330	324.547	11395.3	931.171	5
ENSTGUG00000010411	LHX8	HGNC Symbol	2.42e-171	-0.0130209	1	-0.0109461	1	-0.0378399	1	-0.171566	0.803723	-1.66792	6.08e-177	984.333	45.5448	916.333	100.281	219	11.7898	233.333	26.7644	200.333	46.9184	204.333	23.2881	250	10.4403	235.667	9.29157	8
ENSTGUG00000005860	SLC12A5	HGNC Symbol	2.88e-171	-0.0376695	1	-0.124855	1	0.0760653	1	-0.0740229	1	2.48049	8.29e-177	2765.33	538.769	2522.67	200.241	11877	828.624	11665.7	1826.86	10636.7	2034.36	11872	2053.9	10020	1573.38	10194	2156.26	20
ENSTGUG00000010059	CCSAP	Biomart_human_ortholog	3.42e-171	0.142751	1	-0.0998266	1	0.0882467	1	-0.0964575	1	2.57931	1.13e-176	186.333	37.8726	193.667	39.5769	980.667	65.0641	975	87.5386	814.333	180.267	902.333	21.2211	725	55.3263	723.667	98.6526	3
ENSTGUG00000001299	NAV1	HGNC Symbol	3.6e-171	0.0584132	0.934933	-0.170518	0.142765	0.0735323	0.934933	0.0936832	0.934933	-1.19006	8.87e-176	11922.7	663.197	11648.3	317.717	6270	113.86	5973.67	762.079	3586	857.507	3954.33	568.286	2347.33	242.929	2673.67	387.923	26
ENSTGUG00000006180	DCX	HGNC Symbol	5.05e-171	0.175937	1	-0.562289	0.0169326	0.155996	1	0.0152486	1	-2.81861	1.19e-175	2874.33	591.172	3052	542.362	748	80.075	537.333	89.4558	230	59.4054	269	38.5746	186.667	31.4696	202	47.6235	4A
ENSTGUG00000007465	GAS7	HGNC Symbol	8.74e-171	0.189268	1	-0.0310569	1	0.0878118	1	0.0667135	1	2.53296	1.99e-176	194.667	15.3079	208.667	20.0333	724.333	55.7704	754	98.2293	817.667	217.785	905	148.111	987.333	100.326	1106.33	207.977	18
ENSTGUG00000004737	PLCG1	HGNC Symbol	1.05e-170	-0.144266	0.413123	-0.0387376	0.893228	-0.141851	0.413123	-0.170491	0.380717	-1.39223	1.2e-174	3740	328.872	3176.33	182.643	1040.67	73.9347	1090	170.561	992.667	230.478	946.333	179.89	950	85.8429	900.667	127.336	20
ENSTGUG00000007603	PPP1R12A	HGNC Symbol	1.36e-170	0.0694646	1	-0.0757401	1	0.0542762	1	-0.0467129	1	1.4463	4.59e-176	2857.33	349.224	2814.67	205.855	6252.67	182.155	6375	865.357	5777.33	1203.41	6273.33	320.219	4970.67	242.168	5132	567.407	1A
ENSTGUG00000012004	RPL30	NCBI gene	1.72e-170	-0.0507279	1	0.164648	0.666874	-0.0714252	1	0.0394129	1	-1.62773	4.97e-176	10377.3	555.635	9397.33	736.55	2654.67	302.566	3196	578.668	2438.33	485.813	2447	386.602	1830.67	329.139	2002.33	155.455	2
ENSTGUG00000004564	CPEB1	Biomart_human_ortholog	2.05e-170	-0.0684399	1	0.0749774	1	-0.0983725	1	-0.00143505	1	1.78405	6.15e-176	436	47.697	389.667	38.553	876.333	104.51	996	195.768	1074	194.278	1062.33	194.021	1167	100.354	1240	69.1954	10
ENSTGUG00000006982	RAB3IP	Uniprot	2.16e-170	-0.0420948	1	-0.0330529	1	0.00768207	1	-0.0479988	1	1.47117	3.16e-176	1881	341.091	1711.67	77.3067	4344.33	38.527	4582.67	812.415	3872.67	837.114	4082	428.116	2852.33	137.326	2932	119.787	1A
ENSTGUG00000010942	LOC100219288	NCBI gene	7.03e-170	-0.140158	0.936443	0.0727998	1	-0.104832	1	0.223751	0.48834	-1.85404	1.11e-174	2071.33	304.199	1762.67	73.146	454.333	33.5609	514.667	116.466	405	99.5942	396.667	71.6543	286	33.4066	353.667	37.099	9
ENSTGUG00000013400	IGSF11	HGNC Symbol	2.62e-169	0.0342017	1	-0.104474	0.948271	0.118117	0.948271	-0.0473625	1	1.63453	2.45e-174	493.333	64.671	474	42.6732	1271	50.2693	1275.67	218.177	1121.67	224.959	1285.67	238.206	911.667	63.0661	940	76.3151	1
ENSTGUG00000006858	P2RX5	Uniprot	4.95e-169	-0.0915843	1	-0.0879444	1	0.119269	1	0.0477824	1	2.90951	1.2e-174	96.3333	21.5716	84.6667	19.8578	408.333	34.9619	417.333	105.025	474	83.1384	541.667	39.5517	597	36.5923	659.333	132.851	19
ENSTGUG00000008966	PITPNM3	HGNC Symbol	5.36e-169	-0.0079666	1	-0.251376	0.310656	0.0989162	1	-0.0697888	1	2.57341	9.2e-174	1225.67	260.492	1142.67	76.4221	4768.33	369.683	4298.67	853.613	5410.33	1416.29	6036.67	529.247	5605	672.17	5715.67	1075.16	19
ENSTGUG00000004143	FAIM2	HGNC Symbol	7.89e-169	0.151716	1	-0.0325534	1	0.112916	1	0.0306578	1	2.17355	2.21e-174	733	69.8642	764	85.0176	2239	307.176	2356	402.128	2617.33	766.063	2956.67	611.033	2438	150.19	2666.33	632.165	LGE22
ENSTGUG00000014829	ZNF629	Biomart_human_ortholog	8.63e-169	-0.181441	0.276031	-0.127919	0.796757	-0.0517447	1	-0.00964688	1	-1.47884	9e-173	2148	187.112	1780.33	133.59	698	88.3855	686.333	103.317	501.667	113.632	508.333	76.5398	403	35.5528	426.333	58.6202	Un
ENSTGUG00000006663	RPS2	HGNC Symbol	1.24e-168	-0.135674	0.716361	0.116865	0.792352	-0.101632	0.792352	0.0801428	0.792352	-1.38762	3.89e-173	34245.3	4221.46	29288	1503.36	12494.7	223.066	14633.3	3010.79	8736.33	2219.17	8577.67	1511.69	5999	544.978	6741	227.535	14
ENSTGUG00000012536	EFR3A	HGNC Symbol	1.29e-168	-0.0385713	1	-0.0570551	1	0.110747	1	-0.0378501	1	2.27337	2.95e-174	1535	322.74	1400	96.0052	4420.33	141.811	4563.33	566.113	5108	936.263	5795	405.989	5941.33	728.65	6190.33	1240.01	2
ENSTGUG00000012657	ELMOD1	HGNC Symbol	2.79e-168	-0.13914	0.363166	0.0638433	0.939505	0.0749609	0.939505	-0.219711	0.0368656	1.44839	9.88e-172	4171.33	694.49	3548.33	144.14	7110.33	227.276	7962.67	882.336	7653.67	2023.09	8385	819.017	8381.67	136.881	7671	703.546	1
ENSTGUG00000012314	GPR63	HGNC Symbol	3.53e-168	-0.0768606	1	-0.329466	0.0208968	0.046981	1	-0.0165598	1	2.2567	7.3e-172	229.667	32.3161	204.333	11.1505	1155.67	174.314	986.333	196.309	772.667	192.9	834	89.0112	530	7	559	83.2646	3
ENSTGUG00000016192	GALNT18	HGNC Symbol	4.66e-168	-0.0268144	1	0.0304655	1	-0.0478298	1	0.0723439	1	1.44532	1.13e-173	1242	145.588	1143.67	57.8734	2695.33	80.5998	2963.67	465.811	2431.33	397.53	2481	279.587	1939.33	74.144	2170.33	181.927	5_random
ENSTGUG00000010077	SEMA4G	HGNC Symbol	5.55e-168	0.0380928	1	-0.0530676	1	0.015686	1	0.0308651	1	1.88561	7.96e-174	1094.67	154.157	1054.33	54.7753	2656.67	329.181	2772.33	644.331	3205	750.002	3410.33	628.557	2822.33	283.1	3080	556.423	6
ENSTGUG00000008215			8.1e-168	-0.3433	0.986615	-0.0700649	1	0.147319	1	-0.0585318	1	3.74983	1.97e-173	34.3333	16.1967	25.3333	9.60902	284.667	48.9524	294	88.0682	293.333	59.7857	340	34.8281	286.667	8.5049	293.667	37.899	15
ENSTGUG00000014911	SLC30A3	Biomart	1.3e-167	-0.00573229	1	0.559189	0.000978209	0.308607	0.185569	-0.135816	1	3.88068	4.15e-168	15.3333	4.50925	14.3333	6.65833	173.667	22.723	276	54.8361	149.333	41.489	194.333	42.7122	123	17.3205	119	7.93725	3_random
ENSTGUG00000012934	PRCP	HGNC Symbol	2.77e-167	0.0664347	1	-0.0464144	1	-0.10933	1	0.105946	1	1.63359	2.53e-172	386	37.6431	379.667	54.8847	988	21.7025	1028.67	147.056	988.333	162.949	963	52	660.667	48.5215	757.333	65.2712	1
ENSTGUG00000017352	CACNA1E	HGNC Symbol	2.97e-167	0.0915625	0.829079	-0.108081	0.712657	0.0136152	1	0.0300218	1	1.2735	2.05e-172	6323.67	437.214	6322	292.493	11595.7	854.561	11572.7	1929.3	11517	2566.69	12214.3	1782.98	10452.3	706.642	11388	1446.31	8_random
ENSTGUG00000010365	RGS12	HGNC Symbol	3.02e-167	-0.0713484	1	-0.0792277	1	0.186516	0.620181	-0.0413452	1	2.25336	2.29e-172	1394.33	189.004	1248	153.294	4811.33	151.573	4890	828.171	4974	1215.5	5886.67	325.961	3883.67	516.494	4036.33	667.965	4
ENSTGUG00000015488	SMARCA4	Biomart_human_ortholog	3.11e-167	-0.0155736	1	-0.0887989	0.988397	0.0228057	1	0.0223809	1	-1.03508	7.97e-173	11624.7	440.709	10800.7	468.338	5669.67	297.766	5741	936.033	3859	931.313	4121.33	684.691	2905.33	106.275	3146.67	348.492	Un
ENSTGUG00000015913	TUBA1A	Biomart	5.24e-167	-0.0187645	1	0.0061815	1	-0.0359199	1	0.0871012	1	-1.34785	9.22e-173	345247	38327.8	319963	17994.9	132326	6034.93	143212	25116.9	91931.3	23076.6	94579.7	19870.2	68795.7	5295.42	77730	5596.58	Un
ENSTGUG00000012230	BHLHE41	Biomart_human_ortholog	5.39e-167	-0.0242682	1	-0.185296	0.580408	-0.114892	1	-0.0632844	1	2.25998	6.03e-172	155	25.632	143	8.544	497	75.6241	471.333	98.5004	599.667	106.8	578.667	21.5019	525.667	25.1064	536	48.5901	1A
ENSTGUG00000008910	SLC13A5	HGNC Symbol	7.33e-167	0.0702403	1	0.0637147	1	-0.011439	1	0.135898	1	1.97744	3.26e-172	484	58.9661	477.333	85.5005	1753.33	94.1931	1978.67	367.772	1401.33	331.18	1463	239.977	981	87.023	1146.33	80.2517	19
ENSTGUG00000009356	RASA3	HGNC Symbol	8.24e-167	-0.0122214	1	-0.0692095	1	0.039779	1	0.0529647	1	-1.25128	1.52e-172	3781.33	413.304	3516	126.929	1496.33	48.0035	1538	259.561	1049.67	129.307	1141.67	81.5128	853.333	67.2409	942.333	61.46	1
ENSTGUG00000008249	WBP2	Uniprot	1.15e-166	-0.0227494	1	-0.0221975	1	-0.0165566	1	0.0118092	1	1.36114	1.43e-172	1462	30.1993	1351	13.7477	2692.67	183.764	2837	299.782	2630.33	507.013	2736.33	302.604	2556.67	41.6213	2751.33	469.862	18
ENSTGUG00000004465			2.65e-166	0.143329	1	-0.0288307	1	-0.0175416	1	-0.128202	1	3.18483	5.49e-172	45.3333	12.5033	47	3.60555	298.667	25.8908	312	32.4191	301.333	61.1746	310	11.7898	335.333	41.7892	327.667	51.6753	4A
ENSTGUG00000007582	KIAA0513	HGNC Symbol	5.89e-166	-0.0938087	1	-0.0566851	1	-0.0702343	1	-0.0811202	1	1.26247	4.6e-171	1421.67	143.075	1250.67	88.2175	2113.33	174.489	2188.33	386.929	2552	542.534	2548.67	239.237	2487.67	152.546	2505.33	247.68	11
ENSTGUG00000009918			7.3e-166	0.0454377	1	-0.0735106	1	0.0728831	1	0.315783	0.382294	-1.87548	1.91e-171	489.667	10.2632	474	21.6333	159.333	3.05505	163	24.8797	90.3333	28.2902	99.3333	15.1767	54	4	71.6667	11.8462	3
ENSTGUG00000011049	STK24	HGNC Symbol	7.32e-166	0.0051748	1	-0.12778	0.759635	0.166224	0.472194	-0.0528337	1	1.83483	1.71e-170	287	17.088	270.667	36.9098	750	38.9358	734.333	71.8076	702.667	185.866	820.333	51.3258	718	43.2666	738.333	90.1628	1
ENSTGUG00000001091	DYRK3	HGNC Symbol	1.4e-165	-0.0574742	1	-0.0536369	1	-0.034484	1	-0.051324	1	-1.2191	4.9e-171	1921.67	53.6128	1734	103.942	953.333	20.0333	986.667	122.851	547.333	120.035	561.667	84.4354	369.333	10.504	379	43.5086	26
ENSTGUG00000008402	ADAP1	Biomart_human_ortholog	2.44e-165	0.0766445	1	0.0335834	1	-0.0530423	1	-0.0352016	1	1.69429	4.62e-171	2075.33	440.025	2052.33	296.972	5414	523.516	5967	1032.56	5314.33	1132.85	5390.33	783.459	4009	62.6498	4170	390.649	14
ENSTGUG00000000446	CKS2	HGNC Symbol	2.91e-165	0.82746	0.000235469	1.4749	4.2e-09	1.09255	3.88e-05	-0.0716053	1	-3.12079	2.71e-157	719.667	57.5529	1199	166.982	63.3333	13.0128	188.667	13.6137	54.6667	19.5021	121.667	33.5012	57	23.516	58	22.9129	Z
ENSTGUG00000011827	SERINC1	HGNC Symbol	8.12e-165	-0.0432314	1	0.0373891	1	0.011486	1	-0.0403243	1	1.01304	1.86e-170	36285.3	371.9	33030.7	658.927	47082.3	3382.41	51998.3	8198.01	56532.3	12677.3	59649.7	5991.77	48933	1619.75	50718	5258.24	3
ENSTGUG00000009980	EPB41L3	Uniprot	8.99e-165	0.0649733	1	-0.0607106	1	0.0624828	1	-0.0779122	1	2.05211	2.2e-170	3393.67	952.62	3322.33	371.672	9981.33	547.987	10298.7	1616.15	10225	2305.28	11148.3	800.603	10333	210.815	10412	462.73	2
ENSTGUG00000010048	ABCC5	HGNC Symbol	9.29e-165	-0.0155822	1	-0.0245417	1	-0.0123376	1	-0.0176628	1	1.56571	1.19e-170	2223	310.772	2062.67	142.567	4648.33	571.822	4872.67	471.526	4632.67	704.115	4854.67	435.769	4555.67	250.352	4784	146.738	9
ENSTGUG00000004296	ATP2B2	Uniprot	1.38e-164	0.110677	1	-0.0484497	1	0.0848237	1	-0.0068967	1	2.70632	2.37e-170	1981.33	332.687	2003	189.613	10220	476.551	10630.7	1744.37	9510	2668.33	10475.7	583.284	8571	1451.36	9145.67	1999.03	12
ENSTGUG00000010491	RYR2	HGNC Symbol	1.4e-164	-0.0810384	1	-0.117499	1	0.0182316	1	-0.0441281	1	2.39727	3.23e-170	2873	734.147	2542.67	113.756	8261	1177.63	8195.33	1577.33	11199	2605.75	11919.3	643.808	12415	980.806	12808.3	568.957	3
ENSTGUG00000003174	JPT2	HGNC Symbol	1.51e-164	-0.017233	1	-0.0581179	1	0.00507155	1	-0.159806	1	-1.8521	3.29e-170	812	89.5377	753.667	61.1746	191.333	16.9214	197	16.7033	158	53.6749	164.333	17.0978	139.333	3.78594	132.667	5.68624	14
ENSTGUG00000003609	HNRNPH3	HGNC Symbol	2.17e-164	0.0282683	1	-0.065431	1	-0.0689464	1	-0.0225221	1	-1.0482	6.61e-170	13654	211.185	13089.7	1014.95	5322.33	479.329	5478.67	896.769	4773.33	1147.92	4743	375.855	4297.33	166.055	4495.33	219.73	6
ENSTGUG00000011969	SDC2	HGNC Symbol	2.51e-164	0.175819	0.0794336	0.071913	1	0.00171671	1	0.00205468	1	1.21358	3.02e-169	1449.67	65.0718	1537.33	100.585	2721	125.654	3086	539.769	2583.33	542.529	2714.67	351.968	2188	98.5343	2332.33	156.698	2
ENSTGUG00000002345	HCN1	HGNC Symbol	3.04e-164	0.387771	0.0931806	0.140811	0.822856	0.379828	0.0331463	-0.0602458	0.869752	2.79279	1.93e-167	99.3333	12.897	122	11	476.333	23.4379	566.333	137.06	488.333	114.657	661.333	41.0163	622	79.7747	637	99.2321	Z
ENSTGUG00000009010	EPN3	HGNC Symbol	3.89e-164	-0.0898019	1	-0.0720838	1	0.0343853	1	0.107094	1	1.5474	2.34e-169	1905	211.54	1680	211.516	3674	440.586	3785.33	894.117	4115.67	785.939	4456.33	734.115	3509.33	118.534	4024.67	318.001	18
ENSTGUG00000013445	SYNJ1	HGNC Symbol	4.01e-164	0.0276987	1	-0.111478	0.386575	0.0529312	1	0.00445695	1	1.06983	4.93e-169	5445.33	247.601	5213	344.835	8402.33	368.945	8374	1333.4	7966.67	1436.15	8689.33	663.303	8070.67	340.924	8631.67	859.205	1
ENSTGUG00000008674	LGI1	HGNC Symbol	4.29e-164	0.0642476	1	0.111008	1	-0.0771654	1	-0.0363274	1	2.10715	1.39e-169	1500	442.417	1466	55.9732	4464.67	158.885	5184	728.649	4957.67	1006.3	4925.67	352.751	4467	229.541	4623.67	129.516	6
ENSTGUG00000007363	RASD1	HGNC Symbol	4.57e-164	-0.120966	0.998045	0.05066	0.998045	-0.102281	0.998045	0.142763	0.765501	1.79546	5.61e-169	576.333	91.1171	496.667	57.1431	1285	183.278	1432.67	272.14	1459	315.913	1426.33	140.251	1270.33	47.69	1492	80.5419	14
ENSTGUG00000017464	ATP2B4	HGNC Symbol	4.61e-164	-0.0422102	1	-0.0958467	1	0.129569	1	0.102863	1	1.79492	5.58e-169	1828	38.0395	1668	229.941	4669.67	200.131	4712	799.657	4486	1107.16	5136.33	705.511	3872	552.289	4445.67	705.112	26_random
ENSTGUG00000010897	MCM4	HGNC Symbol	4.65e-164	-0.0767297	1	-0.042903	1	-0.0422615	1	-0.0996944	1	-1.51323	1.72e-169	3177	174.451	2832.67	189.395	892.667	43.9811	929.333	100.585	756	213.492	760	77.9487	704.667	66.9054	698.333	47.2264	2
ENSTGUG00000002886	SNX10	HGNC Symbol	2.08e-163	-0.03484	1	0.0364924	1	0.0657085	1	0.0541727	1	1.50924	5.72e-169	641.333	27.5379	587.333	28.2902	1248.67	130.124	1380.67	263.5	1336.67	259.423	1464	57.1664	1153.67	109.226	1277.33	126.429	2
ENSTGUG00000013364	SIDT1	HGNC Symbol	3.1e-163	0.0378856	1	-0.0463327	1	0.0511388	1	0.158204	0.858298	2.06646	1.73e-168	666.333	55.5818	642.667	5.03322	3282.67	445.76	3395.33	405.593	1999.67	306.283	2200.33	381.584	1124.33	182.618	1335.33	114.71	1
ENSTGUG00000012580	SLC24A4	Biomart_human_ortholog	4.3e-163	0.264457	0.84477	-0.327354	0.383648	0.0929976	0.84477	-0.222323	0.84477	4.00278	1.51e-167	41.3333	13.6504	46.6667	4.04145	443.333	29.023	381	94.5727	527.333	211.533	587.667	73.5822	678	18.6815	621	109.083	5
ENSTGUG00000009582	CRTAC1	Biomart_human_ortholog	7.53e-163	-0.112184	1	-0.0576134	1	-0.0960811	1	0.190316	0.714205	2.42021	6.64e-168	359	86.0174	312.333	21.7332	1563	32.078	1641.67	526.965	1400	353.806	1374	257.552	999.333	83.5244	1213.33	69.6156	6
ENSTGUG00000000938	HNRNPM	HGNC Symbol	7.55e-163	0.0782866	1	-0.0455948	1	-0.0862403	1	-0.0270202	1	-1.13591	4.67e-168	6675.33	611.753	6624	271.02	2369	234.412	2478.67	510.201	2212.33	459.343	2193.67	318.858	2135.33	180.093	2229.33	123.265	28
ENSTGUG00000006635	ATP6AP2	HGNC Symbol	7.8e-163	-0.0606028	1	0.036681	1	0.0159984	1	-0.0289634	1	1.08785	1.73e-168	8801.67	806.81	7915.33	356.876	14215	592.134	15762.3	3089.05	13739	2910.3	14562	1376.53	10790.3	61.0765	11254	600.677	1
ENSTGUG00000009998	RPL31	NCBI gene	7.85e-163	-0.111847	0.546004	0.154754	0.241317	-0.113901	0.546004	0.0352487	0.859112	-1.15191	7.54e-167	7759	613.537	6740	126.463	2560	264.03	3069.67	573.913	2547	600.157	2477.67	417.307	1971.33	98.6526	2147	55.4617	1
ENSTGUG00000008974	FAM65B	Biomart	1.17e-162	-0.170236	0.45738	-0.13284	0.650428	0.0547687	1	0.0121169	1	1.72597	9.42e-168	1313	215.527	1093	27.2213	3343.67	163.2	3303.33	696.685	2824	553.634	3072.67	169.913	2557.67	305.786	2752	319.629	2
ENSTGUG00000002229	OXCT1	Uniprot	2.13e-162	0.407798	3.08e-06	0.25224	0.00472789	0.447451	1.65e-07	0.0904849	0.344455	1.356	4.75e-155	2095	233.983	2611	278.747	3867.33	267.863	4978.67	1014.33	3835.33	957.822	5449	446.006	4207.67	78.9451	4780.67	566.968	Z
ENSTGUG00000010247			2.3e-162	-0.00693053	1	0.0102953	1	-0.155155	0.717492	-0.0035754	1	1.8857	1.12e-167	3002.67	441.74	2804.67	272.636	8069.33	884.302	8779	1824.01	8362.67	1575.19	7989	1524.57	7305	653.645	7725.33	315.781	10
ENSTGUG00000010657	ACTL6A	HGNC Symbol	2.57e-162	-0.141577	0.398693	-0.0940161	1	-0.0106073	1	-0.0166021	1	-1.27296	1.27e-166	1564.33	73.3576	1332.33	60.575	512	38.9358	514.667	60.3352	403.667	73.9752	421.667	43.0155	409.333	12.2202	430.667	54.8847	9
ENSTGUG00000009931	EEF1B2	HGNC Symbol	7.01e-162	-0.108446	1	0.128847	0.953871	-0.0585983	1	-0.0652506	1	-1.42971	7.66e-167	17894	2359.67	15604	1029.01	5095	99.6544	6005	1141.22	4718.67	1022.44	4773.33	700.107	3770.33	472.976	3827	26.8514	7
ENSTGUG00000010805	TCF7L2	HGNC Symbol	7.87e-162	0.262219	1	-0.225935	1	-0.076701	1	-0.216906	1	-3.73609	6.99e-167	1499.67	556.497	1674.67	401.997	145	47.697	133.333	33.5012	72.3333	13.2035	72.3333	11.0604	72	11.2694	66	6.55744	6
ENSTGUG00000015884	PMF1	Uniprot	8.28e-162	-0.14401	1	-0.124264	1	-0.087002	1	0.18049	1	-2.75178	3.78e-167	774	116.863	659.333	53.2572	119	5	118.333	42.8991	63.6667	8.62168	63.3333	6.65833	60	20.664	72.6667	14.0119	Un
ENSTGUG00000000661	GRIN3A	HGNC Symbol	1.07e-161	0.652561	1.13e-15	0.497024	2.25e-10	0.577375	2.78e-13	0.24514	0.00224651	1.18271	2.12e-132	1402	138.683	2066.33	156.465	2959	293.634	4509.67	902.278	2485.67	575.139	3880.33	406.656	1902.33	19.7569	2406	310.372	Z
ENSTGUG00000017358	SCN2B	HGNC Symbol	1.74e-161	-0.143417	0.431314	-0.0260946	1	-0.0517369	1	0.0249645	1	1.39802	5.91e-167	1673.67	136.001	1420.33	33.2616	2749.33	219.092	2908.67	556.421	3193	832.338	3222.67	517.865	2993	133.877	3248.33	384.401	24_random
ENSTGUG00000017194	EPHB2	HGNC Symbol	1.99e-161	0.0283986	1	-0.141711	0.570497	-0.0619807	1	-0.0354932	1	-1.29468	9.78e-167	3304.67	218.82	3166	218.062	1235	85.7671	1205	202.724	916.333	220.509	922.333	205.505	841	30.4467	874.333	80.637	21_random
ENSTGUG00000004334	RPS6	NCBI gene	2.1e-161	0.901147	1.34e-17	1.09709	4.39e-25	0.900087	1.55e-17	0.289728	0.00680611	-1.23578	4.07e-107	18650.3	2535.94	32723	752.584	6313.33	448.297	14513.7	2311.69	5530	1267.9	10891	1663.53	5714	249.096	7479	1654.5	Z
ENSTGUG00000000641	PTBP1	HGNC Symbol	3.3e-161	-0.153555	0.213518	-0.17172	0.213518	-0.107168	0.588807	-0.0017453	1	-1.19159	2.47e-164	1660.67	52.5484	1401.67	75.4343	550	14.1774	525.667	74.144	464.667	103.587	452.333	55.5908	489.667	23.1805	520.667	36.1156	28
ENSTGUG00000006033	NSA2	NCBI gene	3.87e-161	0.937027	2.04e-24	0.988513	7.36e-26	0.932652	4.04e-23	0.238005	0.013585	-1.01855	8.2e-92	4200	417.716	7551.33	505.284	1674	105.447	3590.67	803.335	1423.33	338.556	2843	285.69	1629	153.646	2049.67	313.58	Z
ENSTGUG00000009534	MSI1	HGNC Symbol	4.62e-161	-0.0690555	1	-0.121939	1	-0.077343	1	0.045396	1	-1.36866	3.14e-166	1935.33	75.3414	1731.33	61.7117	629.333	29.4845	622.333	83.7994	501.333	100.481	500.667	83.6082	453.333	31.5331	499	66.7757	15
ENSTGUG00000002184	TUBB4B	NCBI gene	1.03e-160	-0.3282	0.296826	0.105583	1	-0.237703	0.670255	0.00595136	1	-2.48304	2.63e-164	29643	5423.08	22188	4026.31	5904.67	626.419	6687.67	450.713	3037	750.032	2708.67	560.258	2157.33	371.43	2288.33	278.166	2
ENSTGUG00000017327			2.1e-160	-0.0240901	1	0.0105033	1	-0.115384	0.5053	-0.0496108	1	-1.03828	1.15e-165	30122.7	1211.94	27811.7	659.35	11782.3	812.926	12746.3	2009.77	10196.7	1899.72	9923	1067.62	9353.33	875.848	9596	208.624	23_random
ENSTGUG00000007991	MGLL	HGNC Symbol	2.2e-160	-0.0341222	1	-0.035708	1	-0.00801742	1	-0.154566	0.848725	2.00205	1.04e-165	1291.67	63.7364	1183.67	21.9621	4690.33	278.671	4919.33	1000.19	3418.33	671.572	3572.67	335.861	3086.67	544.836	2962.67	483.864	12
ENSTGUG00000008436	SV2B	HGNC Symbol	2.63e-160	-0.0975836	1	-0.204473	0.400838	0.142408	0.86593	-0.000401041	1	2.13004	6.71e-165	871.333	144.922	763.667	48.0451	3980.67	190.707	3682.67	434.99	2489.67	643.175	2861.67	210.915	1796	258.789	1918.67	292.545	10
ENSTGUG00000007157	HELLS	HGNC Symbol	3.69e-160	-0.134915	0.549278	-0.0205941	1	-0.0703291	1	0.00466473	1	-1.29541	8.71e-165	2079.67	145.607	1779.33	30.2379	670.667	18.1751	712.667	119.274	616.667	141.316	614.333	30.4357	457.667	26.1024	488	27.6225	6
ENSTGUG00000008100	EPB41L4B	STRING	4.3e-160	0.0669929	1	-0.221186	0.605691	0.20353	0.605691	-0.0433037	1	2.69945	1.24e-164	166.667	34.0783	163.667	12.0139	613.333	60.9289	565.667	99.7614	862.333	254.193	1034.33	73.5142	913.333	133.867	946.667	149.768	2
ENSTGUG00000010149	FZD7	HGNC Symbol	4.83e-160	-0.131709	0.535731	-0.252953	0.204312	0.257179	0.204312	-0.0314989	1	-1.66533	6.41e-164	868	70.0571	744.667	39.879	245	21.7025	221.333	34.2394	162	35.1568	204	43	158	9.84886	164.333	12.5033	7
ENSTGUG00000000448	SHC3	HGNC Symbol	1.27e-159	1.12174	3.75e-10	0.628131	0.000115924	0.890965	2.67e-08	0.181035	0.308764	2.84881	2.51e-149	137.667	17.9536	280.667	32.1299	738	128.035	1231.67	326.511	803.333	225.054	1562.67	212.942	1021	151.644	1238	236.095	Z
ENSTGUG00000000658	PRTN3	Biomart_human_ortholog	1.35e-159	-0.308181	0.275809	0.256608	0.275809	-0.0195141	1	0.338589	0.129557	2.95905	3.99e-163	211.667	46.6512	160	27.7849	913.333	89.0468	1198	385.081	1097	288.423	1131.33	113.068	919.333	88.0303	1234	17.5784	28
ENSTGUG00000008375	KIF20B	HGNC Symbol	1.92e-159	-0.150881	1	0.144952	1	-0.194067	1	-0.0895916	1	-2.27044	1.93e-164	1110.67	90.3567	939.333	62.7402	168.333	39.1067	200.667	36.5285	150.667	16.6233	139	6.9282	148.333	27.1539	147.667	21.5484	6
ENSTGUG00000010414	CSNK1E	Uniprot	2.79e-159	-0.0472069	1	-0.083433	1	-0.060563	1	0.0512119	1	-1.08111	1.51e-164	5829.33	110.12	5300.33	420.65	2360.67	83.7038	2378	200.92	1940	417.467	1951.33	227.016	1558.33	52.6245	1718	89.6047	1A
ENSTGUG00000001461	GABRG2	Biomart_human_ortholog	2.94e-159	-0.0727527	1	-0.0648321	1	-0.0182529	1	0.0104804	1	1.49273	6.4e-165	1136.67	127.61	1015	101.129	2293.67	146.943	2366.33	416.698	2234	536.072	2302	148.321	2106	22.2711	2261.67	251.09	13
ENSTGUG00000011195	SYNE1	HGNC Symbol	3.12e-159	0.0475257	1	-0.185593	0.562296	0.0261411	1	-0.0993813	1	2.08447	3.54e-164	4966.33	778.717	4817.33	336.607	12540.7	1764.54	11829.3	1940.27	16145.7	4440.41	17242.7	1511.76	18367	1151	18214	572.168	3
ENSTGUG00000002247	XKRX	Biomart_human_ortholog	5.04e-159	0.225788	0.54639	0.0633449	1	0.175028	0.601108	0.0590278	1	2.31673	5.52e-164	226	28.5832	247.667	19.5021	985.667	66.9054	1112	227.216	851	203.251	1011.67	234.14	675.333	68.5371	750.333	137.209	4A
ENSTGUG00000005191	KCNK15	Biomart_human_ortholog	6.98e-159	0.193688	0.66375	-0.0269375	1	-0.0216363	1	-0.0762232	1	2.0948	2e-164	269.667	45.0814	290	42.5088	882.667	109.226	938.333	212.491	940	126.349	985.333	145.414	808	16.0935	817.333	114.845	20
ENSTGUG00000003080			8.92e-159	0.238692	0.24207	0.0218322	1	-0.161019	0.605022	0.0394077	1	2.0645	8.97e-164	573.333	81.3962	635	92.0489	1657	176.859	1803.67	226.31	2045	321.184	1933	158.3	1850.67	208.486	2020	234.444	21
ENSTGUG00000012460	DIAPH3	HGNC Symbol	1.1e-158	-0.0613665	1	0.0490382	1	0.126631	1	0.370192	0.606738	-2.73415	2.91e-164	526.667	43.4665	474.667	42.194	69.3333	16.8622	76.3333	4.93288	47.6667	21.5948	54	7.2111	40.6667	7.50555	56	2.64575	1
ENSTGUG00000010274	NPTXR	HGNC Symbol	3.12e-158	-0.0183509	1	0.0516331	1	-0.0586923	1	0.0893826	1	1.81177	9.92e-164	4909	585.518	4548.33	173.581	14423.3	1397.71	16123.3	3038.94	13317	3075.39	13547.7	2758.13	8807.33	488.973	9990.33	1746.36	1A
ENSTGUG00000013075	DLGAP5	Uniprot	3.2e-158	-0.0794272	1	-0.247852	1	0.230456	1	-0.240206	1	-2.91526	1.18e-163	520.667	70.316	461.667	80.7548	69.6667	10.2632	63.3333	11.2398	41.3333	12.2202	50.3333	7.02377	40	9.53939	36	4	5
ENSTGUG00000002191	CHGB	Biomart_human_ortholog	3.83e-158	-0.105981	1	-0.101691	1	-0.0405436	1	0.115136	1	1.8119	2.77e-163	4273.33	314.456	3726.67	262.43	10358.7	2030.53	10421.3	2311.55	12320.3	3431.79	12487.3	1542.79	8385.33	874.587	9673.33	1183.04	3
ENSTGUG00000003871	RPL14	NCBI gene	3.94e-158	-0.0645525	1	0.0841786	1	-0.0661764	1	0.0402627	1	-1.38619	1.45e-163	16407.7	1504.14	14741.3	868.97	5121.33	326.23	5836	889.676	4513.33	1261.49	4487.33	429.619	3438.67	440.804	3751.67	190.794	2
ENSTGUG00000000340	DRD1	NCBI gene	8.87e-158	-0.0999514	0.82629	0.0629038	1	0.290358	0.000481798	0.0347429	1	1.27653	2.85e-159	879.667	54.0031	771	35.5106	1359.67	122.034	1529	259.305	1489.33	358.148	1908	195.622	1312.33	48.0035	1432.67	130.6	13
ENSTGUG00000000907	E2F2	HGNC Symbol	1.04e-157	-0.148154	1	0.404712	1	0.102862	1	-0.0829643	1	-4.49396	3.63e-163	217.667	18.5023	184	23.0651	10.3333	3.21455	14.6667	5.68624	5.33333	4.50925	6	1.73205	4	2.64575	4	2.64575	23
ENSTGUG00000006395	ZMIZ1	HGNC Symbol	2.08e-157	0.0205284	1	-0.22597	0.416743	-0.00499917	1	-0.0347896	1	-1.858	7.94e-163	4930	679.755	4692.33	515.261	1555.33	71.7031	1410.33	136.639	824.667	156.219	868	89.0169	755	102.196	786.667	112.01	6
ENSTGUG00000006502	RPL8	NCBI gene	2.76e-157	-0.13823	0.415603	0.0434702	1	-0.183647	0.181723	0.0737893	1	-1.26635	3.12e-161	12969.7	1312.04	11091.3	1117	4589	444.869	5112.33	1178.42	3911.33	954.507	3601	412.955	2710	221.353	3035	204.595	1
ENSTGUG00000010313			2.86e-157	-0.00541997	1	-0.0753147	1	0.0421776	1	-0.0394174	1	1.16342	1.22e-162	4071	346.507	3803.67	186.358	6378	261.708	6520.67	1065	6584.33	1219.07	7141.67	734.676	6345.33	483.659	6579.33	604.791	10
ENSTGUG00000000617	HCN2	Biomart_human_ortholog	3.22e-157	-0.104831	1	0.0151448	1	-0.0310327	1	0.0193564	1	1.5913	6.19e-163	871.667	94.1081	759.333	55.9673	1623	147.218	1773.67	384.648	1884.67	396.851	1946.33	315.525	1836	114.25	1985.33	255.073	28
ENSTGUG00000010289	GPR78	HGNC Symbol	3.23e-157	-0.35079	0.13171	-0.00146507	1	0.00750098	1	-0.0166133	1	2.35967	6.99e-163	119.333	16.2891	87.6667	9.60902	588	40.1497	634	125.491	424	95.2523	450	49.689	221.667	12.5033	233.333	15.0444	4
ENSTGUG00000000909			4.89e-157	0.155331	0.916921	-0.196382	0.916921	0.153323	0.916921	0.21419	0.916921	3.11997	1.53e-161	78	15.3948	81.6667	23.8607	702	61.7333	666.667	185.109	545.667	122.317	644	181.414	312.667	37.6475	387	41.5812	26
ENSTGUG00000010774	KLHL14	HGNC Symbol	4.99e-157	0.308168	0.186175	0.0780469	1	0.285374	0.820817	-0.163022	1	-2.48939	1.27e-160	318.667	14.5717	370.667	18.4481	78	11	88.3333	10.5987	36	5.2915	46.3333	2.08167	28.6667	8.3865	27.3333	11.5036	2
ENSTGUG00000012572	SLAIN1	HGNC Symbol	8.71e-157	-0.0642904	1	-0.0751365	1	0.0760973	1	0.0230218	1	-1.50136	2.75e-162	4338	441.263	3900.33	710.138	1389	99.5791	1415.67	195.792	970.667	222.738	1072.33	146.787	865.333	29.8719	936.667	91.7297	1
ENSTGUG00000003615	FBXL16	Biomart_human_ortholog	1.27e-156	-0.01953	1	0.0584072	1	-0.0141959	1	0.0756867	1	2.09206	2.96e-162	324.333	56.748	300.333	19.0351	866.667	89.7905	978.667	243.71	1122	225.805	1181.33	278.418	884.333	39.6274	994	123.867	14
ENSTGUG00000013329	CHD4	HGNC Symbol	1.95e-156	-0.159952	0.00595642	-0.143103	0.0168781	-0.0446637	0.983992	-0.0245963	0.983992	-0.737206	3.41e-157	17343.7	395.501	14576.7	505.694	7747.33	349.603	7553.67	1201.61	6886.67	1421.39	7004	638.474	6673.67	216.001	6986	491.385	1
ENSTGUG00000012644	TMEM30A	HGNC Symbol	2.1e-156	0.0112697	1	-0.0286627	1	0.0250527	1	-0.0462732	1	1.16534	4.74e-162	3181.33	369.606	3007	126.89	5297	327.371	5592.33	926.842	5325.33	1085.36	5683	512.368	4580	105.958	4729	581.139	3
ENSTGUG00000001626	PIK3C3	HGNC Symbol	2.14e-156	0.9121	2.52e-33	0.863085	8.47e-31	0.950747	1.44e-36	0.220729	0.00386092	0.775385	1.98e-66	2292	156.387	4045.33	154.085	3013.33	129.063	5901	924.981	2841.67	546.29	5767.33	464.556	3105.67	106.533	3867.33	679.49	Z
ENSTGUG00000002555	HMGN5	NCBI gene	3.35e-156	-0.00587795	1	-0.0211626	1	-0.0642678	1	-0.0887089	1	-1.22443	9.72e-162	15603.3	671.473	14588.7	265.877	4720.33	414.517	4997.67	777.532	4774.33	943.121	4778.33	200.351	4838.67	466.68	4820.67	342.15	4A
ENSTGUG00000005854	KLHL2	HGNC Symbol	3.67e-156	0.0379326	1	-0.00149533	1	0.0511326	1	-0.0613889	1	1.41149	9.86e-162	6663	872.653	6413.33	244.95	10564.3	819.435	11327	1546.95	13280.7	3274.84	14363.3	1484.81	14407.3	296.8	14673.7	1399.62	4
ENSTGUG00000002826	MSN	HGNC Symbol	3.84e-156	0.150763	0.467736	-0.217031	0.17338	-0.158278	0.467736	0.0234822	1	-1.44966	6.08e-160	2617.67	258.504	2731.67	133.362	944	6	870	90.8625	730.667	238.202	680	75.6637	592.333	52.0032	641	38.1576	4A
ENSTGUG00000008882	DAGLB	HGNC Symbol	4.37e-156	-0.155234	0.325532	-1.07e-05	1	0.00753599	1	-0.0698423	1	1.35264	1.97e-161	922.667	65.6836	777.667	45.0814	1495.33	73.3303	1606	216.797	1670	245.495	1779.33	239.669	1567.67	38.371	1591.67	163.858	14
ENSTGUG00000000737			7.68e-156	0.0167012	1	-0.209365	0.411671	0.168275	0.624071	-0.0201264	1	2.16371	2.73e-160	799.667	150.288	758.333	49.085	3241.33	43.3167	3016.33	508.189	2436.67	538.407	2862.67	151.16	2083.67	308.366	2198.33	393.556	2
ENSTGUG00000008837	ZIC4	Uniprot	1.73e-155	-0.103593	1	0.0626235	1	-0.713485	0.342577	0.900629	0.0943474	-3.64397	1.29e-160	213.667	28.0416	186.333	25.7164	13.3333	2.08167	15	2.64575	12	3	7.66667	2.3094	8.66667	3.05505	17.3333	3.05505	9
ENSTGUG00000000650	ALDOB	HGNC Symbol	3.09e-155	-0.120464	1	0.134794	1	0.0500937	1	-0.0589671	1	2.19177	1.53e-160	164.333	12.6623	141.667	15.9478	416.333	72.5971	491.667	82.5853	547.333	133.44	593.667	70.9389	547.333	70.3231	560	68.4617	Z
ENSTGUG00000007851	MDGA1	HGNC Symbol	4.46e-155	-0.0532206	1	-0.258053	0.555107	0.110368	1	0.127967	1	-2.24019	2.02e-160	854.333	108.025	773.333	121.858	243.333	9.45163	216.333	2.51661	103.667	23.2881	118	26	77.3333	13.4288	90	15.6205	3
ENSTGUG00000009235	WFIKKN2	HGNC Symbol	4.69e-155	0.352657	0.99677	-0.973993	0.652119	-0.517188	1	-0.389155	1	-6.02622	7.56e-160	193.333	62.2923	231.333	68.9734	5.66667	2.88675	3	2	2.33333	1.52753	1.66667	1.1547	1.66667	0.57735	1.33333	1.52753	18
ENSTGUG00000007921	DCUN1D4	HGNC Symbol	5.15e-155	0.0563643	1	-0.0207115	1	-0.0875897	1	-0.0827927	1	1.58466	2.42e-160	1441	219.57	1407.33	162.18	3266	165.702	3463.67	545.065	3313.67	699.574	3261.33	225.314	2924.33	185.055	2926.33	156.746	4
ENSTGUG00000012532	ADCY8	HGNC Symbol	5.31e-155	-0.11625	1	-0.0529971	1	-0.00517257	1	0.0341972	1	1.60353	1.36e-160	1347.67	161.556	1165	92.8924	2766.33	190.056	2866.33	432.5	3019.33	514.079	3180.67	297.897	2520	133.3	2739	228.541	2
ENSTGUG00000003937	SPTAN1	Uniprot	7.16e-155	-0.0363688	1	-0.0739458	1	0.0367773	1	-0.0250192	1	0.958261	4.26e-160	24656	1796.27	22572	1387.88	38090.3	2808.62	38840	5362.77	33826	6206.81	36582.7	4215.09	28978	526.559	30328	2131.86	17
ENSTGUG00000002627	MCFD2	HGNC Symbol	1.04e-154	0.0111138	1	-0.00385565	1	0.0690361	1	-0.0119941	1	1.7777	2.18e-160	610.333	70.6706	577	27.7849	1602.67	112.117	1726	295.721	1548	199.452	1711.67	95.5737	1251	44.911	1322.33	115.682	3
ENSTGUG00000003013	FLVCR1	HGNC Symbol	1.12e-154	0.160893	1	-0.188754	1	-0.0690576	1	0.0541509	1	-2.4273	7.58e-160	1855.67	366.308	1950	337.574	420.333	38.527	393.333	30.3699	223	87.7097	218	17.0587	195	7.54983	216.333	40.4145	3
ENSTGUG00000005247	PLLP	NCBI gene	1.5e-154	-0.117866	1	-0.201267	1	-0.313943	0.483163	-0.093381	1	3.76541	3.68e-159	215.667	28.9885	186.333	49.521	2492.67	42.7707	2354.33	611.122	1989.67	753.588	1673	329.61	1943.33	564.302	1931	163.521	11
ENSTGUG00000003469	CHRNA3	HGNC Symbol	3.56e-154	0.248278	1	-0.11397	1	0.132815	1	0.0740101	1	3.39116	1.55e-159	47.3333	2.88675	52.6667	13.6504	307.333	39.6779	309	98.9747	456	117.222	526	94.1754	384.333	54.6291	430.333	26.3502	10
ENSTGUG00000004310	SOGA1	Uniprot	3.91e-154	0.0581079	1	-0.133467	1	0.109196	1	0.0397105	1	-1.59045	1.66e-159	2112	186.88	2060.67	25.482	807.333	18.4752	792.667	137.66	403.333	69.2122	463	96.9691	383.667	62.8517	420	48.5695	20
ENSTGUG00000001355			6.5e-154	-0.132481	1	-0.281622	0.158176	-0.0129845	1	-0.0781516	1	-1.83398	2.53e-158	1015	86.5043	871.333	94.0762	354.333	26.3881	313	44.441	166.667	38.553	174.667	53.6874	135	14.7309	136.333	20.2073	23
ENSTGUG00000001320	ALDH7A1	HGNC Symbol	7.98e-154	0.493248	4.2e-07	0.155797	0.387829	0.091367	0.901876	0.0564712	0.901876	-1.31526	7.87e-148	3628	337.834	4799.33	284.235	1576	91.9293	1903	426.253	1090.67	162.032	1234.33	194.248	933.667	101.791	1031.67	35.7258	Z
ENSTGUG00000004112	CDIP1	HGNC Symbol	9.51e-154	-0.15053	0.638137	-0.0326185	1	-0.12026	0.787473	0.0208474	1	1.63406	6.58e-159	1409.33	162.254	1192.33	90.124	2702.67	290.03	2855.33	599.934	3396.33	1068.05	3258.33	495.04	2870	134.904	3106.33	387.18	14
ENSTGUG00000002408	SMARCA5	HGNC Symbol	1.48e-153	-0.112127	0.284619	-0.0713741	0.708445	-0.157234	0.0864407	-0.0617652	0.708445	-0.936616	9.04e-157	6047.67	197.315	5253	234.698	2569.67	149.286	2631	411.027	2231.33	512.543	2094	198.789	1882.33	103.838	1915.33	50.1631	4
ENSTGUG00000004943	TSC22D3	HGNC Symbol	1.51e-153	-0.16978	0.41118	0.101993	0.666567	-0.127934	0.591774	0.0567825	0.686221	1.54931	3.85e-158	598.333	54.3722	499.333	46.1122	1055.33	50.0533	1221.67	239.166	1245.67	244.017	1204.33	187.5	1172.67	56.3235	1295.33	62.6126	4A
ENSTGUG00000000549	APLP2	HGNC Symbol	3.43e-153	0.0950592	0.515132	-0.0148176	1	0.0108643	1	-0.0294271	1	0.942703	1.5e-158	17583	804.768	17626.7	774.552	26002.3	597.371	27632	3772.13	25332	5884.95	26669	2501.59	22746.7	783.661	23743.3	1988.1	24
ENSTGUG00000006338	SH3GLB1	HGNC Symbol	4.14e-153	-0.00637933	1	0.0649813	1	-0.0590172	1	0.0150348	1	-0.923054	1.46e-158	5898.33	159.362	5513	107.685	2628.67	111.787	2965.33	536.261	2250.67	448.348	2271.33	175.047	1735.33	42.4421	1865	68.5493	8
ENSTGUG00000010626	SLBP	HGNC Symbol	4.17e-153	-0.10166	1	-0.0639014	1	0.0761511	1	-0.0737171	1	-1.85956	2.5e-158	622.667	30.9246	544.333	16.2891	134.333	13.0512	139	30.8058	110.333	40.7226	121.333	15.9478	109	13	110	5	4
ENSTGUG00000005380	SBNO1	HGNC Symbol	4.25e-153	0.049289	1	-0.0956516	1	0.107897	1	-0.06641	1	1.42316	6.1e-158	4214	376.419	4098	632.567	7599.33	318.55	7625	1012.07	8398.67	2033.51	9433.67	746.918	8447	219.411	8591.33	606.075	15
ENSTGUG00000011434	LANCL1	HGNC Symbol	4.8e-153	0.0169256	1	0.0263172	1	0.0918084	0.9383	-0.0983473	0.9383	1.21459	6.24e-158	1671.33	88.7938	1588.33	61.7765	3319	249.02	3626.33	453.516	2803.33	758.337	3110.33	339.933	2221	84.0417	2214.33	313.197	7
ENSTGUG00000011134	SDCBP	HGNC Symbol	5.06e-153	0.00234046	1	0.0510478	1	-0.0723742	1	-0.0742007	1	1.15016	4.03e-158	4362	292.406	4102	290.243	6471	458.244	7226.67	1279.03	7414.67	1525.65	7389	638.226	6782	418.542	6837	153.795	2
ENSTGUG00000001476	HMMR	HGNC Symbol	8.67e-153	-0.0315892	1	-0.0551822	1	-0.0653365	1	-0.286336	0.279606	-1.76523	7.08e-158	738.333	23.2881	678.667	50.2925	206.667	20.0333	214	28.931	146	16.8226	147.667	16.1967	130	7.54983	113	16.8226	13
ENSTGUG00000001840	UGT8	HGNC Symbol	2.16e-152	-0.311991	0.651948	-0.0350696	1	0.0427301	1	-0.0973579	1	3.53721	4.94e-158	136	61.441	102.333	25.482	1588	184.619	1683.33	388.721	868.333	248.922	926	69.347	739	118.457	735.667	78.6469	4
ENSTGUG00000000544			2.41e-152	-0.078189	1	-0.0114377	1	-0.0882605	1	0.151991	1	-1.4917	1.79e-157	1049.67	78.5451	933.667	29.4845	316	29.5127	337	40.3361	249.333	65.5159	244.667	17.6163	208.333	11.0151	246.667	27.2274	1B
ENSTGUG00000011319	HTRA1	HGNC Symbol	4.49e-152	0.100215	1	0.323439	0.0240763	0.031377	1	0.0368587	1	2.01074	1.31e-155	1559.67	334.144	1566.67	107.072	4850.67	232.388	6547.67	1379.18	4668.33	1065.83	5009.67	365.888	3647	271.055	4001.33	763.083	6
ENSTGUG00000007874	RPL13	HGNC Symbol	4.73e-152	-0.171867	0.375298	0.0338964	1	-0.14464	0.524796	0.0646875	1	-1.38062	4.38e-156	20353	3189.11	16977.3	578.446	6334.67	490.745	6981	1298.35	5471.67	1315.54	5222.33	946.802	4082	358.833	4541	255.846	11
ENSTGUG00000010205	DIRAS3	NCBI gene	5.61e-152	-0.0115322	1	-0.0234972	1	-0.0616234	1	-0.00781227	1	1.74518	1.16e-157	631	99.5038	586.667	53.929	1293.33	189.371	1376.33	336.384	1621	367.359	1633	248.771	1599.33	119.872	1690	48.5695	8
ENSTGUG00000005418			1.7e-151	0.0392569	1	-0.346328	0.102912	-0.0735848	1	0.105984	1	2.86743	1.5e-155	96	3.60555	92.6667	13.2035	487.667	85.8739	409.667	82.5187	574	190.292	565	91.7006	506.667	13.6504	584	133.147	4A
ENSTGUG00000014262	RGMA	Uniprot	2.24e-151	-0.0615913	1	-0.0946913	1	0.0334222	1	0.0394679	1	-1.36667	9.5e-157	1953.33	148.702	1755	19.4679	680	26.5141	688.667	137.06	502	129.526	539	106.353	418.333	22.053	459	84.4512	10_random
ENSTGUG00000001869	AMPH	HGNC Symbol	4.98e-151	0.0166715	1	-0.0643476	1	-0.00497945	1	-0.0581093	1	1.17516	1.96e-156	3796.33	455.603	3603.67	255.52	7095.67	283.553	7280.67	902.222	6023	1176.52	6295	386.208	5403	123.758	5526.67	471.212	2
ENSTGUG00000012414	RGCC	HGNC Symbol	1.27e-150	0.0893821	1	0.0821868	1	-0.0200144	1	-0.0551045	1	1.5832	5.39e-156	768.333	56.0744	767.667	41.2351	1524.33	41.3562	1745	410.26	1939	500.946	1999	214.399	1573.33	71.8633	1606.67	58.4494	1
ENSTGUG00000015501	KCNJ9	HGNC Symbol	1.33e-150	-0.0687735	1	0.108664	1	0.0684231	1	0.0873302	1	2.06602	6.92e-156	1234.67	244.562	1107.33	147.181	3501.67	501.789	4086.67	1031.51	3841	1008.67	4219	705.59	3064.33	39.6274	3475.33	486.562	Un
ENSTGUG00000017113	PINK1	HGNC Symbol	2.96e-150	-0.148927	1	0.127056	1	0.0781554	1	0.0128408	1	1.97112	1.9e-155	2568	354.294	2175	36.0555	5872.33	469.176	6856.67	517.109	7438.67	2309.4	8201	1679.13	6521.33	515.18	7010.67	793.364	21_random
ENSTGUG00000002867	BRCA1	Biomart_human_ortholog	3.52e-150	-0.334213	0.217081	0.282941	0.514019	-0.110286	0.833813	0.630604	0.0407679	-2.68845	5.53e-153	558.333	97.1665	416.333	37.8197	59.6667	13.6137	78	6.55744	53	10.8167	52	18.5203	38	3.60555	62.6667	10.0167	27
ENSTGUG00000003617	HMCN1	HGNC Symbol	5.94e-150	-0.105674	1	-0.0236211	1	0.233504	0.468324	-0.0239145	1	-1.75181	6.31e-155	1063.33	143.082	929	62.522	341	35.5106	361.333	53.0031	180.333	52.5008	221.667	36.9639	150	20	157.333	19.1398	8
ENSTGUG00000014970	NPM1	HGNC Symbol	7.1e-150	-0.00726584	1	0.0290075	1	-0.0951494	0.849595	-0.0607301	1	-0.985324	3.97e-155	19129.3	91.5278	17875	740.614	7975	199.707	8751.67	1390.84	7188.33	1463.99	7064	637	5650.33	385.656	5752	52.259	13_random
ENSTGUG00000010913	GGACT	HGNC Symbol	1.01e-149	0.277139	0.311815	-0.0542246	1	-0.131999	1	0.10113	1	2.37208	9.19e-155	187.667	10.6927	214	36.5923	831.667	58.6884	871	234.923	868.667	287.914	818	85.8604	614.333	47.3533	704	111.072	1
ENSTGUG00000010173	TYMS	Uniprot	1.03e-149	-0.320396	0.579981	0.00810423	1	-0.236892	1	-0.148582	1	-3.07669	1.11e-153	559	74.5453	420.667	62.8039	41	7.93725	44	3	39.6667	9.29157	35	3.60555	50.6667	11.5902	48.6667	19.4251	2
ENSTGUG00000013033	AQP11	HGNC Symbol	2.3e-149	0.225362	1	-0.0582458	1	-0.0095103	1	-0.0318762	1	3.23511	5.16e-155	23.6667	0.57735	26	2.64575	227.333	14.0119	233.333	16.4418	173	29.7153	181.333	26.5769	129.667	18.8768	135.333	26.3881	1
ENSTGUG00000006682	CASP3	HGNC Symbol	4.39e-149	-0.100822	1	0.0100636	1	0.0574116	1	0.187226	1	-1.87901	2.37e-154	1451.67	125.033	1267.33	217.523	418.333	27.7909	454	82.4379	260.667	57.9511	286	63.3167	160.667	3.05505	194	24.98	4
ENSTGUG00000010057	LONRF2	HGNC Symbol	4.43e-149	-0.0967042	1	-0.0794138	1	-0.0231115	1	-0.075071	1	-1.58144	2.64e-154	2137.67	169.521	1878	243.797	552	68.0882	557	42.1426	454	114.473	466.333	28.0238	486.667	15.885	492.333	54.151	1
ENSTGUG00000006754	HELT	HGNC Symbol	6.93e-149	-0.236742	0.846138	-0.0771133	1	-0.410816	0.726549	-0.207958	1	-3.05201	2.68e-153	386.333	55.3655	307.667	31.3741	40.3333	5.03322	41.6667	20.232	35	9.64365	27.6667	8.32666	24.6667	3.21455	22.6667	3.21455	4
ENSTGUG00000006789	MAPK6	Uniprot	1.2e-148	-0.0711181	1	0.0185075	1	-0.00538249	1	-0.0540981	1	1.2656	3.5e-154	9802.33	1007.32	8756.33	439.246	12637	875.293	13772.3	2190.64	18058.3	3573.41	18885.3	1226.04	18643.7	816.442	19144.3	2103.88	10
ENSTGUG00000014947	ARF3	Uniprot	2.28e-148	-0.118943	0.857842	0.125731	0.857842	-0.00155733	1	0.101916	0.857842	1.52913	3.76e-153	2344.67	221.811	2023.67	73.5686	5461.33	418.589	6455.33	1469.02	5085.67	1419.64	5327.33	1185.77	3186.33	282.518	3643	331.103	Un
ENSTGUG00000009461	PRICKLE2	HGNC Symbol	2.94e-148	-0.0182563	1	-0.0785764	1	0.0102354	1	0.048072	1	1.57519	9.34e-154	808	140.146	747.333	30.7463	1796	161.929	1830.67	329.667	1743.33	396.936	1846	307.078	1526.33	113.918	1682.33	185.133	12
ENSTGUG00000011653	RYR3	HGNC Symbol	6.59e-148	0.140919	1	-0.136432	1	-0.0333142	1	-0.0328694	1	2.35807	2.78e-153	1075.67	237.235	1114.33	141.624	3842.67	518.957	3732.33	412.273	4049	1106.15	4166.33	581.803	4631.67	302.53	4815.67	146.65	5
ENSTGUG00000007634	SEZ6L	HGNC Symbol	2.72e-147	-0.0741939	1	-0.0310358	1	-0.0484804	1	0.0218696	1	1.7606	6.45e-153	3982.33	591.366	3542	461.52	8815	1386.09	9325.67	2091.9	10758.7	2404.12	10956.7	1925.26	8494.33	202.557	9198.67	1059.56	15
ENSTGUG00000004138	ACTG1	HGNC Symbol	3.29e-147	-0.0425321	1	-0.0185937	1	-0.000299734	1	0.0172365	1	-1.11868	7.77e-153	88843.3	6397.57	80985.3	1019.77	35826.7	2091.21	38049.7	5901.87	26787.3	7159.59	28065.3	4984.37	23889	1585.21	25776.7	2885.76	22
ENSTGUG00000011793	GJD2	HGNC Symbol	3.38e-147	-0.124775	0.940486	-0.135843	0.940486	0.0481207	0.940486	0.167409	0.940486	-1.50474	1.08e-151	948.667	9.50438	817.667	74.8086	551.333	35.7258	538.333	65.5159	204.667	48.6038	222	15.6205	98	15.7162	117.333	15.1438	5
ENSTGUG00000006801	SCRT2	HGNC Symbol	4.21e-147	-0.214964	0.404253	-0.182359	0.706173	0.153874	0.740797	0.116195	0.740797	-1.80905	7.62e-151	1137.33	51.2478	921.333	87.9621	284.667	36.2261	269.667	39.1706	184.333	34.1516	215.333	42.1466	174.667	19.1398	201.333	11.8462	20
ENSTGUG00000008933	SHCBP1	HGNC Symbol	5.88e-147	-0.180098	1	0.152615	1	0.226492	1	0.185027	1	-3.31861	3.29e-152	1836	263.391	1523.33	115.106	183	82.9397	216	59.4306	111.333	14.5029	139.667	39.5517	71.6667	12.0139	87	12.53	11
ENSTGUG00000007090	RTN4	Uniprot	5.91e-147	-0.048117	1	-0.0102192	1	-0.000424228	1	-0.0160293	1	0.80651	1.5e-152	26344.3	1268.34	23921.7	1190.34	35434.3	1776.15	37902	6242.01	33565	7527.41	35150.3	3806.81	27419	405.3	28886.7	2260.27	3
ENSTGUG00000017499	TMCC2	Uniprot	1.01e-146	-0.121818	1	0.0871659	1	0.0415414	1	0.0579726	1	1.59756	5.75e-152	1433.33	209.039	1234	69.3758	2644.33	253.445	3029.67	571.544	3007.33	776.068	3264	630.217	2939	208.238	3261.33	368.193	26_random
ENSTGUG00000000119	SMARCC1	Uniprot	1.13e-146	-0.0400515	1	-0.15833	0.239044	0.0071475	1	0.0464251	1	-1.12142	1.44e-151	5196.67	292.107	4745.33	82.7124	2129.67	92.5275	2071.33	510.091	1636	460.355	1720	297.232	1361	51.2152	1498.33	168.055	2
ENSTGUG00000001220			1.4e-146	0.111958	1	-0.231699	0.306386	0.116041	1	-0.0208886	1	2.18975	4.76e-151	241.333	51.8684	244.667	25.3837	821	33.0454	754	117.898	803.667	213.017	910.667	80.3077	824.667	80.5254	866.333	110.663	2
ENSTGUG00000012599	SLITRK1	HGNC Symbol	1.83e-146	-0.0741238	1	-0.00884355	1	0.0690463	1	-0.00714425	1	0.980769	1.04e-151	3560	357.409	3170.33	138.684	5146.33	166.584	5522	1008.49	5058.67	1116.7	5563.33	640.626	4194	101.158	4443	317.709	1
ENSTGUG00000012113	SESN1	HGNC Symbol	1.85e-146	-0.0777972	0.954008	0.0237457	1	-0.0229133	1	-0.147593	0.115872	1.03876	9.87e-151	1568.67	52.5484	1394.67	35.5293	2318.67	116.509	2519	198.03	2306	506.264	2379.33	267.741	2109	59.2537	2027.67	157.836	3
ENSTGUG00000008871	MELTF	HGNC Symbol	2.63e-146	0.317183	0.062976	-0.0604942	1	0.0165992	1	-0.0588573	1	1.97367	2.18e-151	237	49.93	276.667	21.0792	616.667	82.3974	634.333	94.7699	784.667	133.178	837.667	67.0099	826	92.3418	843.333	29.9555	9
ENSTGUG00000003386	COL6A2	HGNC Symbol	2.66e-146	-0.0965885	0.928472	0.196651	0.928472	-0.312148	0.859216	0.626794	0.126521	-2.90315	2.43e-151	621.667	147.548	546.333	45.5668	118	18.5203	147.667	47.585	50.3333	10.9697	43	13.0767	25.3333	8.02081	41.6667	4.04145	7
ENSTGUG00000008821	KCNC1	HGNC Symbol	2.74e-146	-0.00715627	1	-0.0347859	1	0.0141999	1	-0.0622313	1	1.28062	8.12e-152	1010.67	41.7892	943.667	16.1658	1616.67	84.4768	1702.33	313.162	1782.67	339.142	1890	128.829	1814	184.285	1854.33	238.917	5
ENSTGUG00000012833			4.01e-146	0.0499496	1	0.0377697	1	0.161814	0.299858	0.0609924	1	1.418	1.23e-150	688.667	89.7626	669.333	55.1755	1686	71.1407	1863.67	300.091	1168	251.936	1375.33	195.513	1059	64.6297	1176.33	100.281	5
ENSTGUG00000004321	SLC24A2	HGNC Symbol	4.86e-146	0.793142	0.00645797	-0.0763899	0.999207	0.425581	0.0445407	0.144398	0.999207	3.43986	2.94e-149	29	11.1355	47.3333	1.52753	297.333	24.7857	300	24.5561	230.333	60.9289	324	35.6791	310	45.299	367	84.788	Z
ENSTGUG00000000512	SNCB	HGNC Symbol	5.55e-146	-0.234499	0.153215	0.209658	0.195002	0.000940489	1	0.010355	1	1.81575	2.43e-150	5743	1123.52	4578	262.823	11667.3	959.55	14542	2609.13	13102.7	3174.94	13878.3	2717.64	13583.3	795.892	14550.3	947.605	13
ENSTGUG00000002762	LRRC17	Uniprot	9.91e-146	0.272685	0.690218	-0.454308	0.592643	0.842608	0.410736	0.204678	0.844568	-4.01564	1.91e-150	268.667	16.773	306.333	95.9236	34	13.0767	27	9.53939	5.66667	3.05505	10.6667	1.1547	8.66667	2.51661	10.6667	3.05505	1A
ENSTGUG00000010602	PEX5L	Uniprot	1.33e-145	0.00333028	1	-0.293084	0.179058	0.125122	1	-0.0793124	1	2.51008	8.6e-150	223	53.6936	209.667	13.4288	874	56.9298	769.667	163.58	906	212.035	1038	129.387	977.667	158.985	984.333	31.9739	9
ENSTGUG00000005466	PLPPR5	HGNC Symbol	1.42e-145	0.257075	0.0943892	-0.110579	1	0.0674437	1	-0.0775159	1	1.79038	2.63e-150	964	179.419	1082.33	80.5316	3309	190.589	3287.33	374.505	2592.33	597.356	2823.33	64.7637	2044	87.7895	2057	33.4515	8
ENSTGUG00000010811	PDE7B	HGNC Symbol	3.43e-145	0.0952422	1	-0.194763	0.836641	0.0690221	1	-0.0917871	1	2.48044	3.65e-150	310.667	38.6825	311.667	33.2466	1006.33	66.2143	941.667	217.808	1349.33	359.085	1485	101.208	1578.33	215.996	1577.33	165.44	3
ENSTGUG00000007357	RAD51	HGNC Symbol	3.8e-145	-0.102464	1	0.394924	0.195561	-0.174459	1	-0.334964	0.434369	-2.3606	9.71e-150	517.333	64.2599	452.333	19.6554	76.6667	15.8219	109	23.516	67.3333	23.1157	62.6667	12.0968	64.3333	7.50555	54.3333	7.02377	5
ENSTGUG00000004923	PRAG1	Uniprot	7.02e-145	-0.0400083	1	-0.0166367	1	-0.231392	0.603096	0.0463875	1	-1.84281	3.7e-150	995.333	89.9185	910	71.3372	333.333	23.4592	355	61.5386	189.667	41.9325	170.667	24.8261	120.333	30.0888	132.333	17.5594	4
ENSTGUG00000005960	PTPRN	HGNC Symbol	7.19e-145	-0.0213072	1	0.0326927	1	-0.0486681	1	0.00752172	1	1.56353	1.72e-150	6641.67	793.142	6136.67	621.539	12921.7	1484.85	14230	2429.95	15285.7	4245.79	15459.7	2515.93	13138.3	1313.3	14061.3	1285.05	7
ENSTGUG00000009974	TMEM200C	Biomart_human_ortholog	8.22e-145	-0.306116	0.0815863	0.0525987	1	-0.107391	1	0.0373378	1	1.92956	7.43e-150	252.333	21.0792	191.333	13.0512	633.667	100.381	704.667	118.753	675.333	193.779	654.333	113.808	533.667	24.8261	583.667	51.6753	2
ENSTGUG00000007144	DTX4	Uniprot	1.17e-144	-0.105763	1	-0.0863436	1	-0.0642315	1	0.0254694	1	-1.24575	1.74e-149	3176	419.633	2773.67	177.241	1301.33	40.3774	1324.33	275.547	877.667	171.594	883.333	106.143	683.333	51.5881	740.333	54.0494	5
ENSTGUG00000011951	NTF3	HGNC Symbol	2.83e-144	-0.226247	0.857826	-0.157077	1	-0.0953404	1	0.363507	1	-2.86805	1.82e-148	222	13.5277	178	7	30.3333	1.1547	29.3333	6.50641	20.6667	8.32666	20.3333	6.4291	11.6667	2.3094	16	5	1A
ENSTGUG00000004766	RASL10B	HGNC Symbol	3.46e-144	-0.0797013	1	-0.169341	1	0.272492	0.46989	0.0476094	1	2.97845	9.22e-149	321.667	36.6106	286	33.1512	2100	218.406	2046	691.521	1694.33	372.793	2169.67	551.559	1392.33	254.559	1540	377.541	19
ENSTGUG00000001546	SERF1A	Biomart_human_ortholog	4.19e-144	0.932391	2.08e-24	1.15457	3.55e-37	0.917509	2.33e-24	0.349927	0.000110653	0.929496	6.35e-65	1872.67	231.345	3350	84.788	2406.33	157.995	5776	1059.87	2711.67	582.286	5363.67	389.746	2737.67	330.722	3726.67	625.781	Z
ENSTGUG00000012151	PPFIBP1	HGNC Symbol	7.83e-144	-0.0783222	1	-0.154198	0.361565	-0.00997862	1	0.031053	1	1.39589	1.38e-148	4856.67	463.467	4317.67	474.647	10542	909.804	10189	1536.95	8502	1667.85	8878.67	878.13	7756	157.674	8449.33	1295.01	1A
ENSTGUG00000003055			1.19e-143	0.270077	0.482297	0.463425	0.0337049	0.159707	0.482297	0.371227	0.102525	3.21129	1.71e-145	84	24.6374	95	8.88819	387.333	55.3203	577	123.778	644.333	167.479	761.667	223.308	618	68.4324	854.667	232.474	17
ENSTGUG00000009005	TEKT1	HGNC Symbol	1.49e-143	-0.128666	1	-0.118948	1	-0.144628	1	0.0707408	1	-2.06053	1.61e-148	627.333	14.4684	539	54.5069	137	15.8745	136.333	25.5799	96	17.7764	91.3333	7.37111	83.3333	9.81495	92.6667	19.5533	19
ENSTGUG00000010074	LPIN2	Uniprot	1.79e-143	0.0819424	0.976395	-0.114822	0.976395	0.114368	0.976395	-0.127043	0.976395	1.6204	6.28e-148	824.333	87.5233	818.667	44.0606	1705.67	65.3631	1685	202.615	1746.33	293.03	1996	102.781	2130.67	178.001	2076	155.965	2
ENSTGUG00000004640	NDRG4	HGNC Symbol	2.16e-143	-0.100086	1	-0.0265624	1	0.0123902	1	-0.00323919	1	1.99065	4.85e-149	7854	1956.85	6850.67	584.948	24958	2006.97	26420.3	4664.31	20587	5418.17	21818.7	3846	18540	1211.84	19757.3	2913.48	11
ENSTGUG00000004084	F2RL1	HGNC Symbol	5.57e-143	0.609279	0.000228507	0.601854	0.013575	0.272594	0.61277	0.0476789	1	-2.39342	1.35e-139	229.333	22.8546	328.667	15.5349	43.3333	5.85947	70.6667	8.62168	35	10.4403	44.3333	9.2376	26	2.64575	28.6667	7.50555	Z
ENSTGUG00000005150			5.91e-143	0.0638714	1	0.131077	1	0.0930329	1	0.0737035	1	1.80673	6.61e-148	2241.33	489.138	2191.67	218.088	4927.67	611.057	5840	1331.71	6495.67	1412.49	7259	728.129	5017.33	486.046	5615.33	438.876	1
ENSTGUG00000005967	MMP9	Uniprot	6.94e-143	-0.0898114	1	0.0679913	1	-0.0924268	1	-0.0542163	1	1.51845	4.66e-148	322.333	32.1299	284.333	25.5016	577	50.4777	649.333	97.6542	686.667	127.618	679.333	97.736	644.667	47.0567	660.667	40.5257	20
ENSTGUG00000016643	MFAP2	HGNC Symbol	7.51e-143	0.0442918	1	-0.0976246	1	0.447169	0.828333	-0.767481	0.144594	-3.57575	3.64e-148	357.667	103.886	347	21.9317	32	10	32.6667	12.5033	14.6667	4.72582	21	3.4641	24	2	15	3.60555	Un
ENSTGUG00000007226	SLC35G2	HGNC Symbol	8.84e-143	0.0359973	1	0.0764947	1	-0.060241	1	-0.156701	1	-1.50219	4.67e-148	1510	181.596	1450.33	115.18	617.667	31.5331	703	129.965	340	37.7492	347	71.4213	268.333	7.0946	256	7.93725	9
ENSTGUG00000005096	BSN	Biomart_human_ortholog	1.15e-142	0.0511709	1	-0.152846	0.884732	0.117193	1	0.0598041	1	1.88244	1.78e-147	1716	62.0725	1667.67	54.2801	4398.33	500.68	4253	787.909	4582	1195.71	5187.67	709.208	4594.33	596.218	5131	1143.18	12
ENSTGUG00000009476	TCTEX1D2	Uniprot	1.19e-142	-0.282883	0.00365274	0.0647686	1	-0.084782	1	-0.0649541	1	1.29933	1.27e-146	1138.33	19.8578	878	18.0278	1645.67	267.855	1852	338.869	2015.67	447.782	1988.67	163.393	1773	70.0571	1799.33	111.33	9
ENSTGUG00000010566	ADD3	Uniprot	1.24e-142	0.0196275	1	-0.10535	0.837493	0.111675	0.837493	-0.109773	0.837493	1.28796	6.93e-147	2731.33	280.892	2599.67	205.624	6234	72.1318	6221.67	811.532	4292	985.355	4836	369.671	4071	241.199	4024.33	450.588	6
ENSTGUG00000003077	NTRK2	HGNC Symbol	1.28e-142	0.54051	1.53e-05	0.252559	0.0742819	0.571746	3.89e-06	0.158749	0.220936	1.89266	1.88e-138	1996	279.802	2725.67	235.483	6021.67	165.385	7693.33	1190.43	5237.33	1146.14	8169.33	620.242	5558	597.649	6644.67	1373.54	Z
ENSTGUG00000012761	EEF1D	HGNC Symbol	1.47e-142	0.00593849	1	0.141535	0.464601	-0.0425176	1	0.0570195	1	-1.16653	1.14e-147	9908.33	963.854	9347.67	276.292	3581.67	340.355	4251.67	756.577	3168.33	796.03	3235.33	565.558	2523.67	239.337	2790.33	94.1612	2
ENSTGUG00000011727	FMN1	HGNC Symbol	1.97e-142	-0.0106961	1	-0.171835	1	0.156547	1	-0.124305	1	3.23427	2.16e-147	45.6667	12.6623	42.6667	16.5025	251	15.0997	239	31.5753	309	90.5373	356.667	31.5331	375.333	29.6704	367	38.4318	5
ENSTGUG00000006679	ADGRL2	HGNC Symbol	2.17e-142	-0.0631232	1	0.00185782	1	0.0467768	1	-0.0310672	1	-1.11211	9.42e-148	6181.33	580.422	5550.67	43.3167	2173.33	137.602	2341.67	370.484	1783.33	411.662	1930.67	202.589	1951.67	68.9227	2028.33	118.72	8
ENSTGUG00000011412	SMOC1	HGNC Symbol	2.36e-142	0.226935	0.146628	0.0872917	1	-0.0168213	1	-0.0040504	1	-1.52005	4.23e-146	1127.67	99.5707	1239.33	116.835	335	14.7309	385	77.3111	268.333	42.0278	280.333	57.761	287.667	34.356	305.667	36.1709	5
ENSTGUG00000005242	SERINC3	HGNC Symbol	7.99e-142	-0.0234584	1	-0.0694397	1	-0.0893529	1	0.0256712	1	1.12587	7.8e-147	2724	129.642	2516.67	62.7721	4357	302.635	4481	843.401	4470.33	996.615	4409.33	642.075	3842.67	82.9237	4162.67	469.001	20
ENSTGUG00000007122	SORBS1	HGNC Symbol	1.39e-141	0.0520375	1	-0.166907	0.228986	-0.0212303	1	-0.0772154	1	1.34138	5.86e-146	2094	212.139	2039	202.03	3516.33	424.658	3365.67	531.618	3880.67	987.856	3996	496.239	4417	281.302	4456.33	315.652	6
ENSTGUG00000006719	IGF2BP2	Uniprot	1.6e-141	-0.158015	0.831719	0.0819127	1	-0.180253	0.831719	-0.0256892	1	-1.69961	4.86e-146	2722	262.258	2294.33	291.205	973.667	122.582	1098.67	96.9656	575	141.418	535	79.7559	324.333	59.5343	338.667	12.5831	9
ENSTGUG00000003587	MYADML2	HGNC Symbol	3.46e-141	-0.428753	1	0.0765521	1	0.0441025	1	0.0623106	1	3.97902	9.82e-147	16.3333	8.32666	11.3333	2.88675	114	3	128.333	9.07377	180.333	36.7741	196.667	46.0688	177.333	22.0303	197.333	35.9073	18
ENSTGUG00000009644	IDH1	HGNC Symbol	3.49e-141	0.0106375	1	-0.104834	0.893257	0.0656604	1	0.0976356	0.904427	-1.0798	3.25e-146	4705.67	414.551	4449	229.678	2596.33	114.146	2586.67	299.39	1454.67	256.87	1601.67	153.155	998.333	70.1166	1137.33	103.099	7
ENSTGUG00000008226	DYNC1I2	HGNC Symbol	3.57e-141	-0.0584013	1	-0.0468222	1	-0.0160518	1	-0.0281871	1	-0.869933	2.22e-146	12690.3	358.851	11444	586.985	5645	160.838	5876.67	892.75	4729	1040.22	4888	386.004	4229.33	238.11	4408.33	243.361	7
ENSTGUG00000008855	SLC6A8	Uniprot	4.35e-141	-0.041647	1	-0.000857754	1	-0.0646147	1	0.0593751	1	1.36692	1.78e-146	4172.67	383.518	3802	311.572	7355	627.568	7953.67	1711.13	8085.33	1785.16	8186.33	1519.41	6954.67	161.463	7726.67	800.011	12
ENSTGUG00000017342	RGS16	HGNC Symbol	4.85e-141	0.0458159	1	-0.00224897	1	-0.0513857	1	0.0522199	1	2.92278	1.14e-146	399	141.87	385.333	93.8847	2518.33	112.322	2713.33	436.955	2350.67	284.771	2421	406.904	1658.67	131.348	1828.67	131.956	8_random
ENSTGUG00000005832	PAK2	HGNC Symbol	4.88e-141	-0.0560265	1	-0.23751	0.170234	0.0477445	1	0.102679	1	-1.4747	1.06e-145	1126.33	45.7639	1015.67	72.1549	388	37.0405	353.333	42.9224	247.333	70.0024	265.333	6.50641	235.333	13.0512	269.333	30.4357	9
ENSTGUG00000002870	NLN	HGNC Symbol	6.34e-141	0.610514	3.01e-15	0.439152	1.39e-07	0.473066	6.52e-08	0.224338	0.0103871	-0.977618	4.78e-113	1609	94.2974	2308	201.167	743.333	21.0792	1086.67	196.179	565.333	78.5005	828.667	69.0821	567.667	23.9653	706	56.7186	Z
ENSTGUG00000018220	NUP93	HGNC Symbol	6.54e-141	0.0258415	1	0.0699653	1	-0.0898592	1	0.014861	1	-1.00111	4.13e-146	5983.33	374.011	5718.67	500.406	2723.33	218.221	3068	448.902	2217.33	395.103	2195.33	212.9	1571.33	130.512	1689	86.954	11
ENSTGUG00000018255	FAM217B	HGNC Symbol	1.35e-140	-0.0244472	1	-0.0270335	1	0.0863931	1	0.013553	1	2.20689	4.02e-146	179.333	18.1475	165.667	24.7049	380.333	62.6445	402.333	84.4413	653.667	146.21	730.333	94.4475	755.667	74.4737	816	148.091	20
ENSTGUG00000001363	PPFIA4	HGNC Symbol	1.41e-140	-0.0387343	1	-0.0392405	1	-0.0447041	1	-0.0730859	1	1.02426	1.06e-145	7724	593.303	7057	244.221	11619	778.512	12194	2194.65	11638.7	2527.3	11876	1665.74	10082.3	299.584	10224	1184.84	26
ENSTGUG00000008569	WSB1	STRING	2.45e-140	-0.107829	1	0.0123922	1	-0.0394438	1	0.110159	1	-1.38325	2.75e-145	2613.33	109.829	2277	17.0587	773.333	30.2379	846.333	220.582	619.333	110.961	638	119.378	631	77.6724	722.333	34.3851	19
ENSTGUG00000000148			3.09e-140	0.0216172	1	-0.0426383	1	0.0364728	1	-0.086662	1	1.86713	1.13e-145	323.667	47.7214	308	21.3776	715	131.685	746.333	135.183	825.667	184.186	890.333	123.896	1024.67	103.905	1027.33	98.764	13
ENSTGUG00000004085	IQGAP2	HGNC Symbol	4.55e-140	0.352515	0.00163688	0.334855	0.00427565	0.430563	0.00054799	0.0753335	0.649675	-1.39942	3.99e-137	1707.33	155.725	2048	111.45	585.667	7.0946	787.667	31.2623	387.333	58.3124	549.667	54.7936	443.667	7.23418	498.333	62.0672	Z
ENSTGUG00000000670	OPCML	HGNC Symbol	5.22e-140	0.114298	0.90092	-0.0154206	1	0.0300051	1	0.0670327	1	1.32496	2.95e-145	2006	231.89	2036.67	251.246	4589.33	227.95	4890.33	772.224	3799	778.048	4076.33	448.224	2750.33	109.829	3076	440.203	24
ENSTGUG00000001523	ANTXR2	Uniprot	6.59e-140	-0.173483	0.997666	-0.044927	1	-0.0992996	1	0.0174013	1	-1.97821	1.46e-144	691.667	88.9513	577	37.2693	160.667	8.14453	166.333	11.0604	103.333	20.5994	101	8	98.6667	8.02081	106.667	21.5716	4
ENSTGUG00000015645	BAX	Uniprot	6.93e-140	-0.177077	0.339575	0.088179	1	-0.204211	0.339575	0.0202633	1	-1.4526	1.38e-143	2142.67	257.555	1777	96.9072	689	52.144	792	173.251	558.667	122.186	513.333	112.571	371.667	22.8983	401.667	41.138	Un
ENSTGUG00000013596	PHLDB2	Uniprot	7.42e-140	0.0361412	1	-0.214412	0.63506	0.126518	1	-0.0998557	1	-1.84262	5.27e-145	2036	275.098	1963	302.172	528.333	53.2009	488	60.6053	357	105.057	409.333	44.0946	374	25	371.333	45.4899	1
ENSTGUG00000009144	NWD2	HGNC Symbol	8.37e-140	0.0911144	1	-0.12851	1	0.0429769	1	0.0125637	1	1.99174	4.46e-145	1825	429.246	1820.33	86.1936	6957	405.027	6827	867.094	5816	1536.68	6261	546.38	3696.67	147.717	3975.67	415.849	4
ENSTGUG00000003758	FBLN2	HGNC Symbol	1.07e-139	0.442043	0.000684751	-0.134749	1	0.124684	1	-0.0851387	1	-1.70953	5.71e-139	571.667	11.7189	729	52.144	183.667	21.0317	180	31.4325	115.667	16.1658	133.333	24.5425	141.667	24.0069	142.333	17.1561	12
ENSTGUG00000010026	LOC100190123	Uniprot	1.65e-139	0.173995	0.211341	0.142436	0.313454	0.0291032	1	-0.00736008	1	1.31348	7.56e-144	1005	105.74	1063	80.6164	1721	66.8356	2042.67	298.098	1929.67	442.633	2052.67	92.9157	1842.67	122.198	1948	35.7911	2
ENSTGUG00000018231	PPP3R1	Uniprot	1.87e-139	0.0726182	1	-0.00208929	1	0.0493653	1	0.0497272	1	1.51702	6.49e-145	2591	454.54	2554.33	142.711	6105.67	221.152	6547.33	868.052	5641.33	1287.35	6096	479.013	4266.33	220.287	4713.33	769.422	3
ENSTGUG00000006148	CDC7	HGNC Symbol	2.08e-139	-0.103	1	0.314891	0.737842	-0.223879	1	-0.737999	0.0585302	-2.65467	7.99e-144	226.333	11.5902	197.667	5.50757	30.3333	3.05505	40.3333	3.05505	23	5.2915	20.6667	4.50925	25.6667	5.03322	16.3333	4.04145	8
ENSTGUG00000013480	RPS3	STRING	2.23e-139	-0.060558	1	0.176232	0.383494	-0.0972666	1	0.0903595	1	-1.3558	4.18e-144	14425.3	1875.51	12997.7	197.849	4232.67	532.047	5135.33	807.389	3998	1100.94	3926.33	624.513	3284.33	333.617	3717.33	216.763	1
ENSTGUG00000003178	TRIM39	Uniprot	2.96e-139	-0.512759	0.442077	-0.214147	1	-0.140724	1	0.0988292	1	4.13409	2.41e-144	31	6.55744	20.3333	1.52753	271	42	256.333	104.844	362	120.237	341.333	68.5298	375.667	102.617	426.667	41.5251	19
ENSTGUG00000009973	RAVER2	HGNC Symbol	3.02e-139	-0.0130158	1	0.0642649	1	0.139981	0.725468	-0.125201	0.809213	-1.1855	3.34e-144	1088.67	5.85947	1012.33	33.3067	410	13.4536	463	88.5042	316.667	73.1049	365.333	33.126	281.333	6.65833	274.667	23.4592	8
ENSTGUG00000002866	CYCS	NCBI gene	4.47e-139	0.0658504	1	0.0754192	1	-0.0410597	1	0.0546122	1	1.36752	2.63e-144	6397.67	760.935	6279.33	375.995	14330	457.607	16313.7	3403.61	12332	2393.14	12581.3	765.781	9105.33	880.459	10044	58.4123	2
ENSTGUG00000010319	FAM131A	Uniprot	4.92e-139	-0.167093	0.891916	0.020621	1	-0.0584759	1	0.072653	1	1.9048	2.15e-144	409.667	51.2087	342.333	4.04145	1009	114.162	1109.33	272.414	1178.67	263.644	1199.33	255.723	875	61.0492	980.667	153.826	9
ENSTGUG00000008666	TECPR1	HGNC Symbol	5.73e-139	0.0340503	1	-0.0620609	1	1.15e-05	1	-0.0677171	1	1.36514	2.58e-144	3686.33	386.898	3539.33	66.252	7245	602.63	7467.67	1030.02	6963.33	1472.57	7295.67	634.431	6359.33	352.662	6476	1053.29	14
ENSTGUG00000000202	MBD3	HGNC Symbol	5.8e-139	-0.0973317	1	-0.215143	0.140819	-0.0838835	1	-0.00869142	1	-1.35072	3.48e-143	1712.33	143.012	1503.67	42.6654	860.667	80.0271	799	128.651	452.333	102.481	447	39.1535	271.667	23.4592	287	25.0599	28
ENSTGUG00000003876	IQSEC1	HGNC Symbol	2.1e-138	0.0483415	1	-0.115527	1	0.00353097	1	0.0642291	1	1.4411	1.83e-143	3256.33	406.744	3159.67	190.427	5901.33	323.036	5849.33	872.75	6050.67	1194.62	6401.33	724.29	7121.67	560.332	7954	1153.38	12
ENSTGUG00000000903	PAM	HGNC Symbol	2.94e-138	0.496989	9.11e-10	0.257788	0.00211533	0.285336	0.000799613	0.00325824	1	1.17741	6.14e-133	3653	354.171	4839	244.041	6012.67	307.23	7697.33	806.685	6816	1380.63	8678.33	374.643	6605	329.824	7049.67	780.929	Z
ENSTGUG00000009049	CACNA1G	HGNC Symbol	3e-138	0.0327571	1	-0.14945	0.660389	-0.0203137	1	0.0629611	1	1.60154	3.64e-143	2159.33	262.172	2074	194.61	5054	745.254	4903	878.269	4993.33	1100.72	5210.67	732.907	4125.67	267.519	4590.33	309.516	18
ENSTGUG00000018465			3.05e-138	-0.1375	1	0.0738198	1	0.0308368	1	0.0956042	1	-1.72507	3.59e-143	1445.33	123.229	1234.67	30.5014	412	35.5106	467.667	72.5144	277	88.2553	297.333	76.2911	207	26.9072	235.667	27.3008	23
ENSTGUG00000001186	HNRNPA0	HGNC Symbol	4.69e-138	-0.104847	1	-0.153296	1	0.0105266	1	0.124728	1	-1.68311	5.11e-143	3287.33	519.679	2876.33	114.544	831.333	141.359	812	225.887	710.333	189.088	754	179.307	576.333	21.2211	669.333	53.0031	13
ENSTGUG00000009953	STK32B	HGNC Symbol	5.86e-138	-0.000280823	1	0.049437	1	-0.152208	1	-0.121253	1	-1.93007	2.27e-143	860.667	170.969	804	84.6581	224	12.1655	250	42.4382	162.667	44.6132	153.333	27.9344	118	14.1067	115.333	5.1316	4
ENSTGUG00000000309	RPL26	HGNC Symbol	7.65e-138	-0.0926198	1	0.0439507	1	-0.112005	0.935963	0.0871944	1	-1.1456	1.74e-142	14514.3	1317.71	12789.3	580.938	5379.67	594.559	5961.67	954.577	4625.33	1237.85	4483.67	719.143	3586.33	383.164	4047	147.177	13
ENSTGUG00000009969	RANGAP1	HGNC Symbol	2.97e-137	-0.0118336	1	0.0505748	1	-0.0042233	1	-0.0863784	0.971143	1.02246	2.58e-142	3460.33	62.5327	3218.67	86.4889	4513	325.005	5027	800.359	5335.33	978.188	5610	733.789	4994	207.719	5009.67	418.786	1A
ENSTGUG00000015225	H2AFV	NCBI gene	3.05e-137	-0.165428	0.67295	0.0136955	1	-0.104011	1	0.0958105	1	-1.49845	1.17e-141	9416	1800.89	7894	290.264	2733.33	248.577	2981	661.172	2285	551.546	2235	376.788	1741	194.8	1976	10.8167	13_random
ENSTGUG00000002629	RPL22	HGNC Symbol	5.2e-137	-0.0957912	1	0.0451404	1	-0.074348	1	0.0391446	1	-1.28559	4.62e-142	8176.33	1230.57	7195.33	371.282	2756	285.033	3066	585.208	2425	631.1	2410.67	347.106	1786.67	168.298	1950	49.7896	21
ENSTGUG00000005682	VAV2	HGNC Symbol	5.21e-137	-0.0572926	1	-0.0807294	1	0.0628277	1	0.064219	1	-1.35618	2.76e-142	3691.67	137.005	3334	228.843	1390.67	147.161	1408	110.123	921.667	235.385	999	26	755.667	51.1599	842.667	143.075	17
ENSTGUG00000010362	RBBP8	HGNC Symbol	6.2e-137	0.0258768	1	0.135825	1	-0.0583922	1	0.15103	1	-2.18323	1.87e-142	523	62.6019	500.667	23.4379	102.333	15.0111	121.333	20.6478	68.6667	14.0119	69.6667	19.6044	71.3333	15.885	84.3333	5.68624	2
ENSTGUG00000006170	RPL23A	NCBI gene	8.76e-137	-0.0456517	1	0.0839692	1	-0.0854263	1	0.161785	0.644457	-1.42416	8.77e-142	14364.3	1715.73	13072.3	605.239	4056.67	664.338	4599.33	580.422	3892.33	1130.4	3840.67	712.58	3082.33	163.531	3662.67	335.704	19
ENSTGUG00000004168	DPYSL2	HGNC Symbol	1.61e-136	-0.0407779	1	-0.0608335	1	-0.0128036	1	-0.0114858	1	-0.982544	6.71e-142	35410.7	1797.73	32270	1915.58	16494.7	292.057	17021.3	2432.24	11060.3	1853.54	11584.3	1280.18	10700.7	464	11334.3	1517.37	22
ENSTGUG00000015249	BMP1	Biomart_human_ortholog	2.57e-136	-0.0891274	1	0.0691403	1	-0.0959396	1	0.105488	1	-2.01529	1.32e-141	921	128.16	813.333	88.9513	170	8.544	193	43.5086	108	16.5227	106.333	5.50757	198	50.0899	226	2.64575	Un
ENSTGUG00000009034	ACOT13	NCBI gene	2.79e-136	0.0621185	1	0.129541	0.372173	-0.152877	0.25429	-0.0402887	1	1.22937	4.49e-140	1346.67	85.5823	1319.67	97.4389	2207	97.7548	2605.67	526.908	2492.67	467.177	2354.67	191.26	2153.67	103.413	2224	127.754	2
ENSTGUG00000003118			3.4e-136	0.00137919	1	-0.069368	1	-0.0461172	1	0.0640019	1	-0.945745	1.99e-141	2882	114.175	2709	30.7896	1177.33	80.3762	1209.33	204.123	1022.67	218.683	1041.33	148.062	985.667	35.9212	1097.33	85.143	19
ENSTGUG00000000604	GRAMD1B	Biomart_human_ortholog	4.1e-136	-0.103448	1	-0.0865275	1	0.0625044	1	-0.0680795	1	1.72833	2.55e-141	411.667	53.1539	359.333	11.0151	1001.67	95.5528	1008.33	139.865	917	165.502	1009	112.414	884	75.02	901.333	157.001	24
ENSTGUG00000006320	KNTC1	HGNC Symbol	5.05e-136	-0.177699	1	-0.147927	1	0.142322	1	-0.210881	1	-2.78218	7.22e-141	369	73.8173	307	31.5753	52.3333	6.65833	50.6667	5.68624	31	4.58258	36	4.58258	29.3333	3.21455	27	4.58258	15
ENSTGUG00000002853	ZC4H2	HGNC Symbol	5.23e-136	0.0820512	1	0.0452903	1	0.0529598	1	-0.0542836	1	-1.62184	2.25e-141	2436.33	496.377	2420.67	81.4514	617	41.2189	678.667	41.0041	537	132.408	580.333	37.421	558.667	62.0672	573.667	49.4402	4A
ENSTGUG00000006211	LAMP5	HGNC Symbol	5.82e-136	-0.236685	0.543011	0.0410624	1	0.0238119	1	0.0376925	1	2.31552	2.07e-141	337.333	53.6128	268.667	27.6827	997.667	132.085	1103.33	199.44	1103.33	344.194	1172.33	275.126	1141	182.929	1242.33	170.735	3
ENSTGUG00000015758	SEPT4	Biomart_human_ortholog	6.95e-136	-0.065513	1	-0.0561077	1	0.00956705	1	-0.0555904	1	2.00586	2.06e-141	133.667	15.5671	120	24.2693	394	35.0428	410.667	101.569	401.333	89.03	422.667	30.5014	329.333	18.1751	338	50.4777	Un
ENSTGUG00000010946	SLC7A14	HGNC Symbol	1.23e-135	0.00132351	1	-0.187768	0.788114	-0.00421267	1	0.0166303	1	2.23574	1.05e-140	445.667	99.3244	418.333	65.0564	1539.67	121.517	1450	201.472	1693.33	418.428	1768.67	236.424	1306	111.53	1416.33	339.089	9
ENSTGUG00000008388	HTR7	HGNC Symbol	1.62e-135	-0.0436808	1	-0.132883	1	0.293376	0.119077	0.148017	1	2.37269	4.85e-139	83.6667	9.0185	76.3333	12.5033	315.333	40.2036	308.667	40.5257	316.333	99.8516	400.667	17.0978	247.333	13.0512	292	32.187	6
ENSTGUG00000007552	CPSF4	HGNC Symbol	4.48e-135	-0.0479795	1	-0.0307976	1	-0.00629791	1	-0.038667	1	-1.03297	2.02e-140	2881	199.61	2617.67	85.4244	1072.33	37.8065	1131.33	191.605	1009.67	254.826	1052	122.992	879	22.5389	909.333	7.76745	14
ENSTGUG00000001987			7e-135	0.0432735	1	-0.0150409	1	0.0874679	1	-0.0207425	1	-1.99603	1.83e-140	376.667	21.0792	364.667	15.8219	113.667	11.5036	121.333	27.1539	55.6667	7.37111	62.6667	10.0664	47	7.2111	49.3333	6.02771	2
ENSTGUG00000003253	IDH3A	NCBI gene	1.25e-134	0.0318835	1	-0.14235	0.244529	0.0264453	1	-0.0877012	0.866938	1.11506	7.92e-139	3553.67	196.51	3412.33	290.906	5569	354.738	5438.67	965.467	5752	1327.97	6110	298.079	5484	61.7981	5487.67	186.527	10
ENSTGUG00000009870	ATG4C	HGNC Symbol	1.43e-134	-0.0936452	0.849095	0.0595621	1	0.0309129	1	-0.0595402	1	1.01828	1.67e-139	2671	161.056	2348	19.975	3445.67	222.855	3868.33	662.446	3930.67	882.925	4204	381.422	3640.67	149.112	3709.67	85.5239	8
ENSTGUG00000008996	HNRNPA3	HGNC Symbol	1.87e-134	-0.0689363	0.881873	-0.140514	0.272214	0.117508	0.410423	0.0160049	1	-0.991599	1.28e-138	25228.3	788.693	22592.7	932.068	9401.33	612.52	9168.67	1360.56	8386	2124.04	9431	254.778	8457.33	99.6511	9090	691.642	7
ENSTGUG00000005948	HEXB	HGNC Symbol	3.67e-134	0.894207	1.54e-21	0.749623	9.34e-14	0.542728	1.24e-07	0.24113	0.0192916	-1.0523	6.22e-91	1419	84.309	2474.67	212.653	543.333	2.51661	981.667	152.054	521.333	108.666	798.667	92.3598	582.333	47.0567	734.667	122.786	Z
ENSTGUG00000000491	HSPA8	Uniprot	4.2e-134	-0.0160157	1	0.0221803	1	-0.112262	0.442428	-0.0920973	0.617381	1.0035	1.91e-138	66672.3	2070.24	61986.7	5831.38	100651	9970.81	109691	15601	100000	18588.7	97553.7	12464.4	86075.7	4653.99	85905.3	4178.8	24
ENSTGUG00000013112	RIMKLB	HGNC Symbol	5.47e-134	0.00108716	1	-0.0746023	1	-0.0212582	1	-0.0753628	1	-1.09247	2.77e-139	4707.67	393.462	4429.33	377.95	2185.33	118.069	2213.67	158.532	1443.67	328.982	1490	166.91	1261.67	54.9212	1274.67	78.6215	1
ENSTGUG00000002702	EFNB1	Biomart_human_ortholog	6.88e-134	0.020396	1	-0.0811327	1	-0.148962	1	0.0532208	1	-1.50284	4.04e-139	2449.33	289.18	2334.33	86.5814	766.333	52.7289	776.667	102.002	654.667	139.371	622.333	88.8951	486.333	12.0554	540.333	130.082	4A
ENSTGUG00000010857	PLD1	Biomart_human_ortholog	7.27e-134	0.18425	0.388513	-0.216554	0.227562	0.0603692	1	-0.0538236	1	1.75982	4.98e-138	965.333	143.514	1028	38.9744	3398.33	104.309	3134.67	480.739	2353.67	549.682	2575	335.161	1967.33	231.535	2027.67	386.309	9
ENSTGUG00000005772	DTD1	NCBI gene	7.73e-134	-0.132598	0.314272	0.0661591	1	-0.0527544	1	0.0330111	1	-0.985035	6.42e-138	6616.33	459.713	5661	91.0988	2724	133.653	3072.33	552.806	2259.33	347.209	2300.67	222.855	1789	138.043	1943.67	12.8582	3
ENSTGUG00000002251	LRRC3C	HGNC Symbol	8.12e-134	-0.225822	0.526236	-0.104193	1	0.129422	1	-0.00252697	1	-1.99923	7.16e-138	700.667	77.5521	562.333	34.9619	188.667	18.7172	188	20.2237	93	11.5326	107.667	17.1561	83	25.7099	88.3333	15.885	27
ENSTGUG00000010527	C11orf49	HGNC Symbol	8.66e-134	-0.0117892	1	0.0464311	1	0.0551688	1	0.0285327	1	1.30568	3.73e-139	1034.67	127.798	961.667	6.50641	1974.67	130.619	2183.33	203.886	1914.67	454.755	2087	291.913	1446.67	35.9212	1572.33	161.544	5
ENSTGUG00000012972			9.16e-134	0.268574	0.117174	-0.107273	0.827027	0.167957	0.470081	0.035897	0.971874	1.77944	5.91e-138	351.333	35.2326	398	58.4038	1089	11.7898	1082.33	128.103	857.333	223.429	1008.67	195.229	838.333	32.5935	917.667	134.225	5
ENSTGUG00000001952	LIMD2	NCBI gene	9.53e-134	-0.132322	1	0.00536935	1	-0.0474187	1	0.0158578	1	-1.45355	1.31e-138	2375.67	236.542	2037	130.541	941.333	74.3259	1024	266.145	572.667	121.632	586.333	121.759	369.333	54.1233	396.667	4.50925	27
ENSTGUG00000005095	SNRPD1	NCBI gene	1.06e-133	-0.0813901	0.886055	-0.00761793	1	-0.113037	0.886055	-0.119029	0.886055	-1.15596	2.54e-138	6892.67	551.143	6124.67	564.617	2411	299.601	2567	309.802	2228	439.577	2167	250.701	1911.33	195.97	1870.33	11.3725	2
ENSTGUG00000001234	KLHL12	HGNC Symbol	1.24e-133	-0.270752	0.00318136	-0.070112	1	-0.0477545	1	-0.0314906	1	1.17262	1.06e-137	970.333	15.1767	755	21.6564	1349.67	92.5113	1379.33	173.321	1597.33	351.848	1628.67	255.817	1338	48.775	1396.67	182.867	26
ENSTGUG00000002041	ANKRD50	HGNC Symbol	1.68e-133	-0.0689491	1	-0.179733	0.289749	0.0896622	1	-0.00021922	1	-1.27137	3.91e-138	3899.67	447.144	3497	287.564	1785.67	75.4343	1688.33	201.922	1045.33	257.187	1163.33	132.349	757.333	36.1156	806.667	92.2298	4
ENSTGUG00000013236	SLC25A27	NCBI gene	1.98e-133	0.0839187	1	0.238755	0.399361	-0.00774348	1	0.265419	0.352796	2.57288	2.66e-137	127	19.975	126.333	13.3167	455.667	84.5123	582	145.688	615.333	184.785	643.333	143.35	493	63.6475	630	35.0286	3
ENSTGUG00000001322	C1QL3	HGNC Symbol	3.46e-133	-0.0825612	1	-0.0845586	1	-0.0367767	1	0.0592229	1	1.72898	1.78e-138	741	134.209	658.333	61.8897	1924.33	287.863	1951	312.391	1851.67	379.276	1902.33	338.37	1359.33	99.143	1508.33	127.422	2
ENSTGUG00000002069	NUP155	HGNC Symbol	3.46e-133	0.715475	2.47e-18	0.815412	2.11e-21	0.669842	7.81e-15	0.205085	0.0210572	-0.884116	2.86e-84	2357	79.1896	3634.67	176.896	953	43	1804.67	272.94	916.667	148.601	1539	153.727	964	62.7455	1186.67	219.748	Z
ENSTGUG00000009813	CDH5	Uniprot	3.67e-133	0.294192	0.0637995	0.0325387	1	0.000760651	1	0.0671267	1	-1.73079	3.29e-136	583.333	33.7095	672	67.9117	252	15.7162	277	34.7707	113.333	23.1157	118.667	22.745	86	2	96	14.1067	11
ENSTGUG00000012545	KCNQ3	HGNC Symbol	5.86e-133	-0.0316183	1	-0.196481	0.56452	0.151964	0.840088	0.0399712	1	2.02126	2.04e-137	1267.33	176.597	1163.67	98.5004	3900	343.437	3647.67	635.594	3451.67	713.902	4041.33	407.571	3371.33	467.343	3709.67	672.012	2
ENSTGUG00000000608	GALNT11	HGNC Symbol	7.02e-133	0.0395555	1	0.0215305	1	-0.0526084	1	-0.0301832	1	1.33123	2.65e-138	693	70.7672	668	19.6977	1399.33	151.583	1532	286.885	1390.33	224.656	1415	140.46	999	83.8809	1040	16.3707	2
ENSTGUG00000002689	CDCA7L	HGNC Symbol	1.02e-132	0.0365558	1	-0.0575581	1	-0.257271	0.138913	-0.317385	0.0481739	-1.53282	1.58e-136	1698.67	132.001	1638.67	132.247	526	29.8161	544.333	93.2166	409.333	72.7622	359	62.6498	421	56.4535	359.333	14.7422	2
ENSTGUG00000017503			1.35e-132	0.0306795	1	0.0574364	1	0.0599959	1	0.0198723	1	1.537	6.19e-138	430	13.5277	412.667	43.0852	936	100.419	1042.33	123.573	963.333	289.581	1046	132.14	743.667	51.0523	804	111.638	Z_random
ENSTGUG00000011513	TERF1	HGNC Symbol	1.55e-132	-0.109259	1	-0.540148	0.359385	-0.0493004	1	-0.0549411	1	-3.18935	1.72e-137	207.667	21.5948	180.667	13.5769	27.6667	5.1316	20.3333	2.08167	12	7.2111	12	2	13.6667	2.51661	14	2.64575	2
ENSTGUG00000016752	NES	Biomart_human_ortholog	3.87e-132	-0.161124	1	-0.0808868	1	0.235395	1	-0.265768	1	-3.16374	2.98e-137	778.667	111.778	655	15.5242	54	6	55.3333	18.8237	41	5.2915	51.3333	15.0444	88	17.4356	78	30.2655	Un
ENSTGUG00000012578	TTK	Biomart_human_ortholog	7.4e-132	-0.0858771	1	-0.0568291	1	-0.114915	1	-0.289529	0.933644	-2.46815	5.15e-137	617.333	64.5936	546.333	53.8919	93	9.53939	95.6667	5.1316	68.6667	8.96289	67.3333	13.0512	79.6667	15.2753	69	13.7477	3
ENSTGUG00000005197	RSPRY1	HGNC Symbol	1.04e-131	-0.0507148	1	-0.15596	0.761365	-0.0745962	1	-0.100423	1	-1.37792	1.5e-136	1248.67	86.9329	1132.67	129.469	424.667	12.897	409	52.5738	325.667	76.5136	324.667	50.2427	297	8.18535	295	25.865	11
ENSTGUG00000010852	MFSD6	HGNC Symbol	1.09e-131	-0.0380642	1	0.0681985	1	0.0870443	1	-0.0422468	1	1.63341	6.67e-137	627.667	42.6654	573.667	23.4379	1221	63.4114	1382	250.892	1392	396.095	1532	123.016	1402	158.073	1454	224.729	7
ENSTGUG00000000819	CHAF1A	HGNC Symbol	1.29e-131	-0.101639	1	-0.122885	1	-0.033301	1	0.0594832	1	-1.26886	2.64e-136	1838.67	159.754	1610	44.3058	552.333	38.8887	548.667	127.033	527.333	111.195	542	67.1789	493.333	44.9926	545.333	24.0278	28
ENSTGUG00000007559	GRK3	HGNC Symbol	1.4e-131	-0.0775084	1	-0.172377	0.607954	0.130622	0.922324	-0.0397708	1	1.78494	4.43e-136	847.667	114.094	753.333	27.1539	2194.33	33.2315	2090.67	289.938	1902	461.701	2175.67	168.66	1960	195.786	2042	409.699	15
ENSTGUG00000010444	NEFH	Biomart_human_ortholog	1.89e-131	-0.341936	0.0614703	0.0739702	1	-0.0192641	1	0.0368532	1	2.01523	1.56e-136	259.667	61.6144	192	18	673.667	91.183	761.333	143.57	686.333	164.269	709	77.5951	589.667	4.50925	645.667	92.6139	15
ENSTGUG00000005365	GUCY1B3	Uniprot	2.61e-131	0.0599894	1	0.0495159	1	-0.126255	1	-0.0576353	1	1.89522	1.89e-136	2005.67	474.18	1956.33	8.14453	5285.33	365.243	5851	1086.17	5968.33	1041.55	5767	517.536	5020.33	538.617	5130.67	301.364	4
ENSTGUG00000008310	ARVCF	HGNC Symbol	3.47e-131	0.0348889	1	-0.0977472	1	-0.00728454	1	-0.0743089	1	-1.23263	2.02e-136	2412.33	144.569	2320.33	216.643	929	75.3459	931	114.948	748.667	216.583	773.667	81.0021	602	48.4974	610	81.5598	15
ENSTGUG00000001443	AKAP9	Biomart_human_ortholog	3.66e-131	-0.0754413	1	-0.0472497	1	-0.0324602	1	0.021606	1	-0.975163	3.27e-136	12244	372.729	10905.3	55.5908	4938.33	253.046	5151.67	873.895	4116.33	629.394	4259.33	462.663	3861	269.371	4156	170.564	2
ENSTGUG00000013292	ENO2	HGNC Symbol	3.68e-131	-0.100964	1	0.0619466	1	-0.0884729	1	-0.109053	1	3.49061	1.47e-136	1442.67	687.788	1252.67	265.059	8558.33	553.73	9647.67	1838.88	11746.7	2632.22	11643.3	1930.77	13649.3	394.216	13487.7	1262.65	1
ENSTGUG00000017231	NOTCH2	Uniprot	4.6e-131	0.0660854	1	-0.248014	0.0625419	0.13311	0.731513	0.064561	1	-1.30746	3.9e-135	3719.67	27.5379	3657.67	174.921	1463.33	29.7377	1318.67	127.868	932.333	168.09	1091.33	272.827	933	56.5066	1039.33	78.079	8_random
ENSTGUG00000012898	INF2	Uniprot	5.33e-131	0.14546	0.640847	-0.126693	0.640847	-0.0896845	0.776745	-0.0574277	0.776745	1.36648	2.27e-135	442.667	42.5245	459.667	8.62168	896.667	77.0022	881.667	120.168	896	199.697	885.667	150.789	824	80.9877	843.667	70.8825	5
ENSTGUG00000007055	NFX1	HGNC Symbol	6.42e-131	0.108118	1	-0.129742	0.931626	0.0829022	1	-0.0734561	1	1.53578	1.44e-135	946	121.791	957.333	117.24	2134.33	185.338	2097.33	337.779	2102.33	486.231	2327.33	107.51	1856.67	187.276	1878	124.744	2
ENSTGUG00000011991	RND3	HGNC Symbol	7.52e-131	-0.1849	0.695808	0.0393085	1	-0.152585	1	0.029541	1	-1.71564	3.9e-135	1259.67	176.741	1040.67	41.1987	291.333	27.6466	321	44.0341	273	67.7569	258	54.5069	211	16.5227	230	52.0288	7
ENSTGUG00000007014	WNT5A	HGNC Symbol	8.01e-131	0.0478411	1	0.185937	1	0.0319238	1	0.102237	1	-2.46006	2.7e-136	558.333	43.2474	542	54.2863	90.3333	10.0167	111.333	35.2326	69	26.0576	74	25.5343	55	12.53	62.6667	10.116	12
ENSTGUG00000001373	ZBTB8A	HGNC Symbol	8.91e-131	-0.0262409	1	-0.00566571	1	-0.0431805	1	0.145843	0.964938	-1.32052	5e-136	1242.67	101.323	1146.33	38.2143	454.667	23.1805	486.667	71.0235	328.667	90.4728	334.667	69.0242	271	23.6432	319	16.5227	23
ENSTGUG00000004944	ATAD5	Biomart_human_ortholog	1.02e-130	-0.0538906	1	0.0114297	1	-0.0559482	1	0.0256971	1	-2.04774	3.49e-136	826	41.6173	746.667	80.1644	164.667	19.4251	180.333	53.426	132.333	19.1398	133.667	9.29157	119.333	17.673	129.333	13.0512	18
ENSTGUG00000009000			1.03e-130	-0.0482367	1	0.144825	1	0.0190977	1	0.101387	1	-4.42261	3.15e-136	163.333	16.773	148.333	30.6159	10.6667	5.85947	12.6667	3.05505	5	3	5.33333	2.08167	2.33333	1.1547	2.66667	1.52753	19
ENSTGUG00000000913	CCNY	HGNC Symbol	1.71e-130	-0.151519	0.47972	-0.0521623	1	0.124966	0.541986	-0.0558548	1	1.32595	4.83e-135	720	12.53	608.333	33.7244	1159.33	47.0035	1199.67	154.299	1170.67	278.083	1336.33	165.404	1280.33	86.4947	1308	54.6717	2
ENSTGUG00000000582	RPS11	NCBI gene	2.09e-130	-0.255245	0.110498	0.111672	1	-0.0501467	1	0.0832375	1	-1.47527	1.77e-133	16341.3	3045.35	12858	647.396	4655.67	562.502	5384.67	652.613	3878	829.537	3969.67	892.118	2858.33	239.596	3223.33	340.954	1B
ENSTGUG00000004584	RPSA	NCBI gene	2.54e-130	-0.142885	0.845198	0.0255957	1	-0.0627802	1	0.0297497	1	-1.37092	5.13e-135	22462.7	3833.37	19116	381.115	7736.33	86.2863	8514.33	1849.48	5697	1323.82	5756.33	976.019	4462	341.319	4832.67	66.1539	2
ENSTGUG00000001486	TMOD1	HGNC Symbol	4.01e-130	0.832263	7.16e-11	0.475244	6.85e-05	0.347075	0.0056051	0.101523	0.486126	1.75953	3.42e-124	263.333	53.426	440	58.9661	909	44	1360	179.407	669	54.8361	904.667	54.1972	682.333	40.5134	780.333	95.0438	Z
ENSTGUG00000010834	RNF103	HGNC Symbol	4.17e-130	0.0762381	1	-0.00296193	1	0.0301946	1	0.0472181	1	1.02509	2.7e-135	1321	52.2015	1307.33	46.4901	1967.33	116.518	2125.33	460.695	1962.33	487.658	2091.33	183.718	1849.67	56.8976	2033	80.075	4
ENSTGUG00000008719	TMPO	Biomart_human_ortholog	4.4e-130	-0.0374809	1	-0.0671018	1	0.045229	1	0.0232065	1	-1.16712	2.05e-135	2660.33	236.479	2433.67	174.901	797.667	4.04145	818	103	777	167.592	836.667	20.502	894	45.4313	967	85.5804	1A
ENSTGUG00000009868	MDFIC2	HGNC Symbol	4.63e-130	-0.10188	1	-0.124417	1	0.194587	1	0.12808	1	3.68712	6.78e-135	16	4.58258	14	5.56776	119	13.7477	117	13.8924	145.333	20.502	177.667	26.7644	149.333	17.0098	173.667	10.2144	12
ENSTGUG00000010336	NID1	HGNC Symbol	4.89e-130	-0.120729	1	-0.119491	1	0.181833	1	0.16236	1	-2.04416	5.75e-135	2255	241.957	1951.67	315.605	885.333	130.91	875.333	77.681	267.333	70.2163	318	55.2449	195	40.7308	233	53.1131	3
ENSTGUG00000010641	MDK	HGNC Symbol	4.99e-130	0.126182	1	-0.0792854	1	-0.236989	1	-0.062214	1	-2.2726	4.46e-135	827	128.736	849	97.8928	175	24.2693	178	27.074	121.333	18.1475	109.667	7.23418	105	9.16515	106.333	21.0079	5
ENSTGUG00000001714	PDCD6IP	HGNC Symbol	5.14e-130	-0.0149503	1	-0.0197156	1	-0.0435219	1	0.00453585	1	1.07206	1.82e-135	3186.67	206.408	2962.33	185.759	4473.33	445.319	4751.33	814.3	5116.33	1092.43	5203.33	427.469	4582.67	24.6847	4895	439.282	2
ENSTGUG00000008909	LRRK1	HGNC Symbol	5.93e-130	-0.0467722	1	-0.0994441	1	-0.0922778	1	0.123279	1	2.85065	3.58e-135	991	300.002	898.667	89.6679	5392.33	949.089	5467.33	1499.19	6015.67	1469.99	5889.33	552.124	3802	239.952	4442.33	1294.28	10
ENSTGUG00000017296	ATP6V1B2	Uniprot	6.96e-130	-0.0149777	1	0.0404661	1	0.00810412	1	0.0105739	1	1.32781	2.21e-135	7764.67	849.395	7203.33	512.33	15870.3	557.6	17545	2482.39	13946.7	3202.4	14766.3	2325.26	11202	1225.47	12028	1325.07	22_random
ENSTGUG00000005898	NEU4	HGNC Symbol	7.59e-130	-0.685108	0.0160128	0.248169	0.555539	0.0959504	1	-0.0528033	1	3.26226	1.79e-134	66	9.84886	38.3333	11.9304	460.667	17.3877	578.667	38.0307	348	21.0713	400.667	85.5005	239.667	8.14453	247	65.8255	9
ENSTGUG00000009884	PMM1	HGNC Symbol	8.23e-130	0.000318481	1	-0.0441436	1	0.0739557	1	-0.0795657	1	1.87511	4.29e-135	373.667	38.553	350.333	27.3008	827.333	16.2891	864.667	132.191	1013	197.385	1121	113.767	1079.67	85.5005	1093.67	273.581	1A
ENSTGUG00000003405	TOP2B	Uniprot	1.33e-129	-0.0646121	1	-0.0276361	1	-0.00653128	1	-0.0536921	1	-0.790335	1.54e-134	15804.7	1085.07	14173.3	399.678	6439.33	304.421	6795.33	1010.22	6296.33	1331.04	6563.33	569.856	6281.67	123.662	6438.67	308.335	2
ENSTGUG00000000713	NR2F1	HGNC Symbol	1.52e-129	0.430072	2.74e-05	0.456257	2.15e-05	0.575391	6.03e-08	0.267018	0.0103126	-1.24223	4.47e-118	4648.67	303.067	5883	598.679	1426.67	141.047	2111	398.406	1294	328.871	2020.67	357.562	1436	53.563	1848.67	367.355	Z
ENSTGUG00000003031	NAA35	HGNC Symbol	1.95e-129	1.02411	6.09e-34	0.867903	1.44e-25	1.0035	3.92e-33	0.240831	0.00454772	0.729124	2.73e-48	2003.67	195.472	3823.33	119.081	2804.67	138.508	5507.33	863.283	2345.67	510.342	4918	353.572	2692	150.09	3399	597.832	Z
ENSTGUG00000008380	GABRA2	HGNC Symbol	2.24e-129	0.0882571	1	-0.0829922	1	0.098941	1	-0.0417044	1	1.95426	1.49e-134	1181.67	207.462	1179	31.4802	3463	204.36	3489	586.253	3419.33	791.616	3845	322.261	3101	255.507	3215.67	412.73	4
ENSTGUG00000001024	HMGN2	STRING	2.31e-129	-0.126051	0.831102	0.11822	0.831102	-0.047137	0.831102	0.128991	0.831102	-1.21364	1.58e-133	6307.33	697.149	5429	90.4157	1926	111.476	2263	504.174	1802.67	370.446	1833	210.473	1649.33	216.038	1917	155.345	23
ENSTGUG00000006492	CCPG1	HGNC Symbol	2.49e-129	0.0591638	1	-0.0148485	1	0.0700629	1	-0.0706636	1	1.08651	2.69e-134	3698.67	451.148	3614.67	236.128	5837.67	214.603	6217	937.576	5569.67	1106.18	6110.33	261.458	5495	143.377	5566	211.781	10
ENSTGUG00000011745	WWP1	HGNC Symbol	2.8e-129	0.00552005	1	-0.0835126	1	0.0483595	1	-0.13197	0.380769	1.12792	1.32e-133	1446.67	150.248	1363.33	66.1236	2226.67	127.021	2259.33	333.332	2295.33	503.671	2479.67	141.5	2287.67	97.3721	2225	219.638	2
ENSTGUG00000004627	LUZP2	Uniprot	3.16e-129	-0.139286	0.805003	0.0526187	1	0.105589	1	-0.0070508	1	1.48283	3.43e-134	1094.33	198.437	930.667	36.6788	2141.67	91.1281	2394.33	399.071	2052.33	415.742	2320.67	278.687	1839.67	205.135	1953.33	241.664	5
ENSTGUG00000016411	LOC100225674	Uniprot	3.53e-129	0.116975	1	0.0224342	1	0.247408	0.362277	0.0919473	1	2.3431	1.28e-133	163.333	21.362	166.667	24.1937	545.333	71.0235	590.333	67.5154	619.667	140.603	775.333	110.677	585	28.1603	668.333	178.892	Un
ENSTGUG00000007281	MICU3	HGNC Symbol	4.39e-129	-0.123915	0.766015	-0.0357237	0.973348	0.0748803	0.973348	-0.111362	0.766015	1.29874	9.87e-134	2699.67	368.647	2325	286.084	4292	305.396	4510.67	758.071	4665.67	966.711	5132.33	227.597	4554.67	282.213	4489.67	279.325	4
ENSTGUG00000001080	HOMER3	HGNC Symbol	1.34e-128	-0.277725	0.143965	-0.129685	1	0.116906	1	-0.045458	1	-1.77355	1.44e-131	872.667	41.0528	676.667	64.671	260.333	26.1024	254.667	34.2685	136.667	56.8008	154	23.8956	125.333	11.3725	129.333	13.0128	28
ENSTGUG00000004114	SV2C	HGNC Symbol	1.58e-128	0.136393	1	0.116192	1	0.707706	0.000546974	0.0250902	1	3.24697	1.1e-129	113.333	28.3078	116.667	10.7858	555.333	24.0901	646.333	181.23	642	171.105	1097.33	150.048	1036	215.933	1128.67	246.358	Z
ENSTGUG00000004818	HOPX	Biomart_human_ortholog	2.46e-128	-0.0400853	1	0.102018	1	-0.269852	0.662076	-0.155822	1	4.121	5.94e-133	11.3333	2.08167	10.3333	3.21455	95.3333	22.5019	111	38.1969	227.333	42.8291	198	22.7156	137	14.9332	130.333	13.2035	4
ENSTGUG00000005026	MRTFB	Uniprot	2.75e-128	0.0782522	1	-0.209008	1	0.171352	1	-0.145992	1	2.8919	6.85e-133	644	129.572	639.333	100.6	3023.33	223.681	2787	608.799	3388.33	978.974	3966	218.238	4303	793.473	4155.67	651.774	14
ENSTGUG00000003161	CBX2	Biomart_human_ortholog	4.08e-128	-0.0136574	1	-1.0843	0.0497429	0.163183	1	-0.719077	1	-4.32351	3.58e-133	164	26.0576	153	40.5956	16	3	8	1.73205	5.33333	1.1547	6.33333	1.52753	3.66667	0.57735	2.33333	1.52753	18
ENSTGUG00000007065	SEMA6D	HGNC Symbol	4.21e-128	0.116345	1	-0.0999969	1	0.0738597	1	0.0864653	1	-1.34093	8.57e-133	4248.33	456.667	4325.67	281.489	1736.33	56.1635	1739.33	192.786	1113.67	280.017	1230	87.6185	931	69.217	1053	84.4452	10
ENSTGUG00000008067	PLXNA1	HGNC Symbol	4.42e-128	0.0256025	1	-0.171516	0.355782	0.117366	0.841657	0.067787	1	-1.24997	9.92e-133	13725	901.431	13120.7	696.091	5737.67	100.664	5448.33	614.944	3872	880.141	4413	619.572	3069.33	307.344	3442	657.502	12
ENSTGUG00000003138	HNRNPK	HGNC Symbol	7.25e-128	0.144719	0.0535754	0.187762	0.00887987	0.0645183	0.744133	0.0544726	0.744133	-0.796407	2.23e-129	10347.3	258.91	10750	610.125	4742.33	94.6485	5801.67	746.943	4382.33	930.878	4801.67	421.358	3692.67	175.654	4087	390.831	Z
ENSTGUG00000006993	CYP19A1	NCBI gene	8.97e-128	-0.139605	1	0.182033	1	-0.439971	0.284982	-0.303775	0.713172	4.79732	1.46e-131	20.3333	2.88675	17.3333	1.52753	260	34.0441	311.333	56.2168	498.667	308.328	367.667	66.0025	548.333	47.8992	475.667	109.988	10
ENSTGUG00000004132	NEO1	HGNC Symbol	1.29e-127	0.0486596	1	-0.0729696	1	-0.091363	1	0.0711237	1	-1.24581	1.03e-132	6939.33	416.946	6747	405.982	2812.67	285.386	2865.33	342.223	2007.33	396.486	1991.33	356.907	1670.67	159.017	1868.67	218.573	10
ENSTGUG00000016340	IDH2	Biomart_human_ortholog	2.58e-127	-0.153258	1	0.00602356	1	-0.146423	1	0.356892	0.818846	-2.64262	2.98e-132	694.333	105.044	587	40.5956	119.667	20.5508	130.333	40.8575	76.3333	7.0946	74	31.3209	40.6667	10.6927	55.6667	12.7017	Un
ENSTGUG00000000312	OAZ1	NCBI gene	9.13e-127	-0.0641762	1	0.170536	0.233799	-0.0306864	1	0.0411864	1	1.30022	4.07e-131	40819.3	3598.46	36570	3909.63	78831.7	2332.64	95583.3	15569.3	71550	13921.7	73790.3	7540.14	54498	2820.74	59520.3	1840.63	28
ENSTGUG00000006280	SCRG1	HGNC Symbol	1.19e-126	0.365552	0.254949	0.107361	1	-0.0748813	1	0.176166	1	2.64732	2.33e-131	83	22.5389	100.333	17.2434	658.333	11.5902	763.333	130.585	401.667	71.5146	398.667	25.1064	249.333	48.0867	298.667	20.8407	4
ENSTGUG00000005851	PRICKLE1	HGNC Symbol	1.51e-126	-0.0971286	1	-0.102773	1	-0.0131302	1	0.00363329	1	1.6255	9.19e-132	816.333	171.41	715.667	64.5006	1821.67	168.506	1832.33	368.225	1844.33	515.384	1891	87.5386	1558	130.847	1664	127.326	1A
ENSTGUG00000010237	TMEM131	HGNC Symbol	1.82e-126	-0.0585337	1	-0.0486954	1	0.0323167	1	-0.0202479	1	-1.04516	1.13e-131	7890.33	830.849	7116.33	423.945	3702.33	282.426	3844.33	450.613	2449.67	523.294	2622.33	203.603	2034.67	44.411	2132	37.2693	1
ENSTGUG00000004824	PAX6	HGNC Symbol	4.07e-126	-0.0213109	1	-0.000641742	1	0.21305	0.691792	-0.0718574	1	-1.6921	2.68e-131	940.667	35.4448	869.333	47.0354	201	14.4222	218.333	59.0113	187.667	31.3741	230	38.1051	210	39.3573	212	30.2655	5
ENSTGUG00000002332	ENTPD2	Uniprot	8.88e-126	0.152344	0.891935	-0.112572	1	0.0520028	1	0.0707781	1	1.6899	1.18e-130	866.667	57.735	904	47.571	3171.33	359.892	3141	233.103	1747.67	222.648	1942.67	388.757	1568	58.3866	1757.33	216.355	17
ENSTGUG00000016706			9.25e-126	0.00439515	1	0.104958	1	0.300576	0.492219	0.351392	0.482687	-2.01641	8.18e-131	390.333	25.658	368	42.5088	113.667	4.04145	132	31.241	51	5	66.6667	14.0119	41	6.55744	55.6667	4.16333	7_random
ENSTGUG00000011466	CTBP2	Uniprot	9.25e-126	0.0318548	1	-0.102476	1	-0.208058	0.636681	-0.0696575	1	-1.66561	9.2e-131	1706.67	275.801	1641.33	36.8284	502	50.8626	501.333	68.8573	400	80.6164	363.667	43.4089	319.333	63.3193	324.333	51.0131	6
ENSTGUG00000013895	RPS5	Uniprot	3.01e-125	-0.155983	0.795182	0.0913021	0.795182	-0.160287	0.795182	0.148982	0.795182	-1.44752	3.02e-129	10408.7	1437.82	8772.67	247.819	3346.33	272.386	3834.33	651.422	2659.67	431.141	2543.67	634.402	1784	233.846	2107.33	187.271	Un
ENSTGUG00000007084	PPP2R3A	HGNC Symbol	3.29e-125	-0.0595986	1	-0.213308	0.547726	-0.103724	1	0.195324	0.6751	-1.65881	7.29e-130	1099.33	82.803	989.667	124.809	353.667	6.80686	330	67.5056	232.333	49.6622	229	70.0571	174	15.6205	212.333	29.1433	9
ENSTGUG00000006777	DYNLT3	HGNC Symbol	4.28e-125	0.0245603	1	-0.00376465	1	-0.0263143	1	-0.0722707	1	1.71738	1.76e-130	716.667	114.133	684.333	101.353	2078	209.466	2202.33	108.708	1658	237.462	1725.33	169.93	1382	120.835	1396.67	65.041	1
ENSTGUG00000017332	SMAP2	HGNC Symbol	6e-125	-0.037394	1	-0.0393671	1	-0.0294083	1	0.0253741	1	1.20565	2.47e-130	1081.33	47.648	988.333	20.6478	1745.33	138.349	1838.33	414.517	1956	545.726	2005.33	340	1552	70.4486	1683	157.788	23_random
ENSTGUG00000004375	CACNG5	HGNC Symbol	6.61e-125	-0.154117	1	-0.0428701	1	0.022477	1	0.0727579	1	2.06756	3.17e-130	392	133.686	329.333	7.50555	1477.33	118.052	1555.67	377.022	1285.33	323.045	1369	236.121	676	27.7849	757	53.1131	18
ENSTGUG00000003395	ATF1	HGNC Symbol	7.39e-125	-0.0746326	1	-0.151573	0.237301	0.0807655	1	-0.0386095	1	1.14089	6.23e-129	1537.67	73.146	1373.33	134.552	2372	246.737	2310.33	510.314	2429.33	574.614	2687	286.355	2270.33	91.1336	2354.67	198.304	LGE22
ENSTGUG00000003555	STX1A	HGNC Symbol	1.02e-124	-0.0621148	1	-0.0846237	1	-0.0171304	1	-0.000350303	1	1.12971	7.95e-130	6556.33	611.621	5890	277.087	10747.3	646.778	10889.3	1589.9	10419.7	2589.06	10750.7	1090.15	8911.33	394.875	9517.33	1543.54	19
ENSTGUG00000001252	LOC100223131	Uniprot	1.06e-124	-0.288365	0.0935423	0.197598	0.415547	-0.010815	1	0.191009	0.415547	-1.57445	4.81e-127	27028	3891.94	20756	1308.22	7899.67	831.674	9778.33	1907.31	5787.33	1642.64	6074.33	1845.75	3713.33	161.175	4522	549.835	26
ENSTGUG00000009957	AGT	HGNC Symbol	1.09e-124	0.0273048	1	-0.0479382	1	0.15528	1	-0.0144503	1	3.93381	4.85e-130	1149.33	376.815	1098	463.123	13724.3	957.878	14337.3	2699.94	11781.7	1493.04	13946	1396.16	11301.3	258.403	11939	1585.8	3
ENSTGUG00000004848			1.16e-124	0.319899	1	0.00123738	1	-0.00364248	1	-0.0917711	1	3.39339	5.32e-130	13.3333	3.21455	15.6667	4.72582	93.6667	6.1101	101	18.2483	124	24.98	130.333	24.5425	122	3	122	22.3383	14
ENSTGUG00000009572	GPI	HGNC Symbol	1.45e-124	0.108828	0.74728	0.09061	0.856756	-0.0518727	1	-0.0063863	1	1.10479	2.63e-129	5391	677.133	5440.33	400.822	8511.33	184.895	9754	1427.4	8905.67	2156.22	8983	1036.61	7892.33	304.219	8359	426.095	11
ENSTGUG00000002109	HP1BP3	HGNC Symbol	1.47e-124	-0.117078	0.37533	-0.0462852	1	-0.0391924	1	0.0122774	1	-0.881817	8.67e-129	6468.33	470.347	5602.67	115.647	2614.67	143.73	2730.33	492.815	2332.33	439.024	2389.33	246.691	2234	150.123	2397	111.072	21
ENSTGUG00000001961	BRIX1	HGNC Symbol	1.5e-124	0.948222	3.23e-26	1.0648	3.63e-28	0.846652	2.69e-18	0.231705	0.0217759	-0.804075	3.13e-56	1001.33	40.6243	1814	87.0689	415.333	41.5251	939	203.477	429.667	62.7402	813.333	40.2782	464.667	38.8887	582.333	97.0275	Z
ENSTGUG00000012612	MEI4	HGNC Symbol	2.11e-124	0.0584431	1	-0.100654	1	-0.115465	1	0.04744	1	2.81378	1.34e-129	44.3333	14.0119	43.3333	3.21455	236.333	9.07377	237.667	42.595	239.667	57.7697	230	19.0788	211.333	35.1615	232.333	8.02081	3
ENSTGUG00000006052	PGK1	Biomart_human_ortholog	2.67e-124	-0.0141315	1	0.0698048	1	0.0642552	1	-0.0196844	1	1.1599	2.13e-129	4558.67	381.76	4232	292.739	7686.67	405.542	8667	1357.17	7375.33	1670.2	8076	777.568	6139	254.024	6445.33	474.743	4A
ENSTGUG00000010910	NHSL1	HGNC Symbol	4.2e-124	0.0297265	1	-0.157049	0.326433	0.144031	0.376421	0.0327781	1	-1.10507	1.68e-128	4341.33	386.609	4163	196.296	2082.33	26.5769	2012	316.602	1238	296.187	1434	171.747	1135.67	112.696	1239.67	150.361	3
ENSTGUG00000007852	CYGB	HGNC Symbol	5.35e-124	0.117398	1	-0.0851435	1	0.0061769	1	-0.00011929	1	1.52853	3.6e-129	623.333	121.706	633.667	40.6981	1259	123.56	1272.33	160.818	1349.67	306.87	1424.67	217.854	1374.33	63.264	1468.67	240.386	18
ENSTGUG00000003169	RD3	HGNC Symbol	5.37e-124	0.124754	1	0.158342	1	0.161617	1	0.00479635	1	2.19825	1.55e-128	117.667	17.9536	120.333	11.3725	479.333	15.1767	577.333	119.056	464	97.1802	545.667	28.746	248	31.607	264.667	12.5831	3
ENSTGUG00000012828	PANX1	Biomart	6.1e-124	0.493114	0.0721679	0.0489214	1	0.125016	1	-0.0647667	1	-2.91011	4.86e-126	256.667	46.2637	339.667	51.1599	51.6667	12.0554	57.3333	6.80686	24	12.7671	27	2.64575	18	4.58258	18.3333	4.04145	1
ENSTGUG00000013275	MCM3	HGNC Symbol	6.55e-124	-0.0771098	1	0.164073	1	0.0640759	1	-0.201155	1	-2.61827	3.57e-129	2317.67	214.106	2064	17	363	52.7162	437.667	78.9325	253	98.1377	274.333	76.7094	190.667	70.0095	175.333	40.501	3
ENSTGUG00000003736	CENPE	Biomart_human_ortholog	7.35e-124	-0.175751	1	-0.0810698	1	-0.184759	1	0.106237	1	-4.02253	5.91e-129	241.667	66.5607	200.667	20.5994	22	4.58258	22	6.245	9.33333	1.52753	8.66667	0.57735	4.66667	2.08167	5.33333	2.51661	4
ENSTGUG00000004466	TMEM108	Uniprot	7.51e-124	-0.210687	0.306836	-0.0661184	1	0.00613582	1	-0.19408	0.65916	-1.5678	2.79e-127	781.667	42.1466	632.667	57.709	220	29.0517	226.333	34.5881	164.667	37.5544	173.667	26.2742	153.667	14.8436	143	10.1489	2
ENSTGUG00000002584	HGF	HGNC Symbol	9.1e-124	0.0415811	1	-0.170225	1	0.0446107	1	0.0410223	1	-3.08127	3.24e-129	476.667	182.53	462	26.2869	44.3333	4.16333	42.3333	9.07377	38.3333	2.3094	42	5.56776	38.6667	5.50757	42.3333	2.08167	1A
ENSTGUG00000012150	AREL1	HGNC Symbol	1.04e-123	-0.012916	1	-0.0352742	1	0.031891	1	-0.0212804	1	1.04715	4.52e-129	2599	180.602	2415	39.0384	4064.67	210.336	4238.67	408.855	3896	678.639	4214.67	653.076	3355.67	212.547	3519.33	220.826	5
ENSTGUG00000012999	KIDINS220	HGNC Symbol	1.33e-123	-0.00329259	1	-0.101597	0.962928	0.0597812	1	-0.0653603	1	-1.01191	1.47e-128	40425.3	1939.77	37863.3	1207.03	19340	1169.15	19364.3	3036.71	12938.7	2290.6	14178.7	1085.42	11477.7	701.467	11691	982.484	3
ENSTGUG00000012082	CACNB4	Biomart_human_ortholog	1.41e-123	0.0739791	1	-0.196619	0.572169	0.124616	1	0.021708	1	1.96463	4.48e-128	696.333	43.4665	688.333	69.407	2388.33	128.36	2220.67	355.148	1985	536.266	2247.67	204.534	1627	228.633	1768.67	371.425	7
ENSTGUG00000009898	CSDC2	HGNC Symbol	1.68e-123	-0.132251	0.563634	-0.0183796	1	-0.0144048	1	-0.027402	1	-1.10948	5.74e-128	3564.67	308.824	3053.67	218.873	1499.67	150.218	1584.33	171.57	1076.67	188.272	1129	190.528	859.667	22.2785	899.333	110.753	1A
ENSTGUG00000002986	BAIAP2	HGNC Symbol	6.71e-123	-0.122914	0.503899	-0.0758094	0.869664	-0.171415	0.144181	0.0211209	1	1.16959	1.05e-126	1362	32.45	1175	83.0181	2083	282.643	2125	372.392	2344.67	435.524	2195.33	259.801	1941	133.551	2093.67	101.786	18
ENSTGUG00000001636	DCK	Uniprot	9.33e-123	0.172415	1	0.00907272	1	-0.295075	1	-0.84978	0.528049	-3.80463	8.63e-128	176	22.3383	186.333	34.9619	17.3333	7.02377	18.6667	3.78594	8.66667	2.3094	7.33333	2.51661	8	3	4.66667	2.51661	4
ENSTGUG00000007181	PDK3	HGNC Symbol	9.7e-123	0.113455	0.918842	0.0118851	1	-0.0382615	1	0.0124012	1	1.18576	6.88e-128	631.667	32.9292	642.333	52.2526	968	42.4617	1050	169.39	1164	273.845	1185.67	115.777	1037.33	7.23418	1114.33	88.2629	1
ENSTGUG00000003211	KCNH8	HGNC Symbol	9.7e-123	-0.122522	1	-0.0367243	1	0.174548	1	0.0182513	1	-1.97048	1.17e-127	520.333	38.397	449	4	151.667	6.65833	160	33.7787	83.3333	20.5994	98.6667	20.5508	53.6667	15.5027	57.6667	9.45163	2
ENSTGUG00000010492	PLCL1	HGNC Symbol	1.55e-122	-0.0640067	1	-0.0329732	1	-0.0225284	1	-0.244523	0.0589403	-1.20014	1.13e-126	2327.33	177.588	2094.33	190.959	755	21.0713	788	44.238	691	165.036	710.667	57.1781	721.333	89.5842	647.667	40.8085	7
ENSTGUG00000002528	PLPP1	HGNC Symbol	1.56e-122	0.947726	8.69e-24	1.09155	1.83e-31	1.01149	2.93e-27	0.249153	0.00892501	0.820563	2.25e-48	1314.67	180.68	2377	93.9521	1672.67	30.2379	3838.33	594.081	1667.67	365.871	3516.67	280.029	1837	127.542	2333	460.042	Z
ENSTGUG00000003637	ASIC1	HGNC Symbol	2.71e-122	0.0164924	1	-0.0123617	1	0.0737203	1	0.102274	1	1.16322	4.41e-127	1703.33	80.6494	1618.33	83.008	3451	232.321	3697	754.575	2804.33	699.149	3095.67	537.174	1925.33	137.311	2205.33	312.718	LGE22
ENSTGUG00000010376	GPR137B	HGNC Symbol	2.99e-122	0.0233322	1	0.00319506	1	-0.203687	0.15241	-0.0871253	1	1.43349	2.76e-126	829	26.8514	791.333	51.0523	1278.67	32.532	1376.67	173.782	1921	726.474	1715.33	106.927	1826.67	24.5017	1830.33	109.162	3
ENSTGUG00000000051	LMNB2	HGNC Symbol	3.02e-122	0.0412033	1	-0.260651	0.34338	0.0198272	1	-0.0315623	1	-1.76286	3.3e-127	1871.67	373.979	1811	149.278	493.333	27.7909	441.333	72.6659	360.667	90.9194	382.333	24.4199	377	32.5115	394.333	73.1596	28
ENSTGUG00000002940	SRPK2	Uniprot	3.75e-122	0.0436009	1	-0.0374177	1	0.0472833	1	-0.0823956	1	0.952046	5.83e-127	8467	908.801	8182	154.182	13702	775.313	14364.7	2216.77	12016.3	2453.79	12993.3	852.471	9900.33	277.022	9948.33	443.18	1A
ENSTGUG00000006327	GABRA3	HGNC Symbol	3.92e-122	0.0160938	1	-0.184446	0.214627	-0.0139575	1	-0.00395535	1	-1.16045	6.98e-127	3273	276.722	3108.33	130.852	1323.67	96.1475	1257	286.794	977	214.567	1020.67	208.407	921	24.7588	977.333	57.7264	4A
ENSTGUG00000004200	FXN	HGNC Symbol	5.38e-122	1.09156	3.84e-19	0.891257	7.28e-15	1.1415	6.62e-23	0.31586	0.00695168	1.31528	1.17e-74	302.667	24.5832	605.667	52.176	609.667	9.86577	1217	174.158	532	137.764	1221	82.8674	632.333	61.7117	842	193.75	Z
ENSTGUG00000000683	CETN3	NCBI gene	6.07e-122	0.942016	8.44e-24	0.953387	8.29e-23	0.932266	2.98e-21	0.181224	0.0875385	-0.843508	9.33e-59	1515.33	8.02081	2735	177.113	742.333	49.0951	1548.67	274.737	601	103.937	1206	89.0169	607	95.828	734.333	120.674	Z
ENSTGUG00000011282			6.12e-122	0.116916	1	0.0468434	1	-0.0874187	1	-0.0445335	1	-1.78378	5.06e-127	820.667	107.909	833	69.5414	228.667	11.7189	252	14.7309	143.333	25.5799	141.667	31.7857	165.333	16.1658	170.667	9.29157	3
ENSTGUG00000015321	RPS5	STRING	9.43e-122	-0.0975946	1	0.0441441	1	-0.0298859	1	0.231934	0.369869	-1.62696	1.63e-126	11581.7	2227.48	10171.7	455.362	3447.67	518.421	3823.67	726.734	2572.33	603.239	2665.67	575.421	1727.67	200.141	2160.67	239.784	Un
ENSTGUG00000011376	FNDC1	HGNC Symbol	1.13e-121	0.0891429	1	-0.220147	0.415123	0.0312573	1	0.0610306	1	-1.64869	1.86e-126	761.333	51.0327	759.333	52.5484	401.667	20.5264	370.667	44.0151	126.667	8.96289	137.667	26.6896	110.333	11.3725	122.667	11.9304	3
ENSTGUG00000000659	TMEM246	HGNC Symbol	1.52e-121	0.700801	6.91e-05	1.13854	1.08e-06	0.760778	0.00581897	-0.0215438	1	-2.33668	3.12e-114	201.333	11.5036	307	22.6053	34.3333	3.51188	81.3333	17.5024	25.6667	3.21455	45.6667	3.51188	26.6667	5.50757	28	7	Z
ENSTGUG00000003610	CLSTN1	HGNC Symbol	1.56e-121	-0.0205666	1	-0.00525862	1	0.0600837	1	-0.0252661	1	1.09574	8.42e-127	32966.3	2624.18	30454.3	1171.13	50698.7	1004.28	54312.3	7728.08	49330.7	11257.2	53798.7	5640.33	46957.3	2018.41	49261.3	6795.77	21
ENSTGUG00000001917	MAD2L1	HGNC Symbol	1.75e-121	-0.140062	1	0.221134	1	-0.749726	0.19891	0.06054	1	-3.99038	1.45e-126	1038.67	209.003	886	61	74.3333	16.773	93.3333	28.7286	44	21.5174	27.6667	6.65833	29.6667	15.5349	32.6667	11.5902	4
ENSTGUG00000002769	NAPEPLD	HGNC Symbol	2.36e-121	-0.172833	0.748948	-0.0205587	1	-0.0119398	1	0.0618389	1	1.67584	1.39e-126	335.333	45.2364	279.667	39.6779	663.333	70.7696	698	53.3948	724.667	119.822	761	96.8143	732.667	47.1734	814	44.9333	1A
ENSTGUG00000006266	PPP1R7	HGNC Symbol	9.97e-121	-0.0522636	1	0.0119078	1	0.0228281	1	0.0575932	1	1.06825	6.03e-126	2918.67	272.471	2640.33	74.6615	4346.67	385.518	4728	922.599	4693.33	1077.49	4998.33	593.136	3587.33	310.684	3970	196.122	9
ENSTGUG00000000875	SLC6A17	HGNC Symbol	1.25e-120	0.0874527	1	-0.0974595	1	0.0448893	1	0.00187028	1	1.75937	8.24e-126	2215.33	324.429	2204.33	217.774	6743	226.192	6753.67	854.526	5368.33	887.969	5842.33	574.317	4454	648.863	4776.33	1014.55	26
ENSTGUG00000006759	SYTL5	HGNC Symbol	1.44e-120	0.203768	0.882989	-0.194027	0.864175	0.0979647	1	-0.0850712	1	2.2916	3.88e-125	101.333	1.52753	109.667	11.0151	322.333	49.6622	300.667	68.6319	347.667	71.6752	392.333	79.4313	500.333	42.9224	501.667	20.4287	1
ENSTGUG00000012633	KDM5A	HGNC Symbol	1.97e-120	-0.0951442	0.762132	-0.144939	0.319574	0.0151773	1	0.00757589	1	-0.984153	1.27e-124	3272.33	203.574	2878	162.816	1317	55.6507	1275.67	127.9	1127.67	233.447	1198	138.264	998.333	72.5902	1069.33	97.7258	1A
ENSTGUG00000005138	RCL1	HGNC Symbol	2.35e-120	1.07364	7.28e-22	0.933461	6.84e-14	0.96811	6.84e-14	0.311111	0.0211842	-1.14135	1.69e-71	510.667	30.4357	1010	60.3573	208.333	14.9778	426.667	38.527	165	34	339.333	41.0163	177.333	22.5462	234.667	50.1431	Z
ENSTGUG00000006053	DGKG	Biomart_human_ortholog	2.62e-120	0.179179	0.467178	0.0628814	1	0.0283349	1	-0.0676609	1	1.52967	3.18e-125	599.333	63.0661	637.333	71.6961	1105	82.4864	1249.33	270.278	1479	372.026	1571.67	93.2541	1315	101.015	1340.67	232.158	9
ENSTGUG00000014278	SLC44A2	HGNC Symbol	3.5e-120	-0.0605392	1	-0.129451	1	-0.0895466	1	0.175743	1	-1.66015	4.22e-125	2694.33	60.136	2428.67	196.729	840	59.6322	832.333	175.671	549	255.325	530	90.5041	454.667	56.1456	547	48.4458	Un
ENSTGUG00000016805	NR4A1	Uniprot	3.88e-120	-0.234525	1	0.11295	1	-0.184247	1	0.233203	1	3.31545	9.48e-125	83.6667	19.6554	66.6667	14.3643	520.333	109.564	604	114.752	749	150.702	694.667	53.1256	382.333	40.7226	480.333	146.739	7_random
ENSTGUG00000013610	CD47	Uniprot	3.96e-120	0.125851	1	-0.0589791	1	-0.0140606	1	-0.160745	0.758234	1.71065	7.56e-125	305.333	19.5533	313.333	44.7698	826.667	73.2006	854	122.119	763.667	181.995	787	60.2329	679.667	47.1628	646.333	43.0968	1
ENSTGUG00000010850	ITPKA	Uniprot	4.1e-120	-0.0233599	1	-0.0928452	1	0.0655557	1	-0.0153368	1	1.9557	2.42e-125	293.667	45.5448	271.667	20.8407	724.667	116.573	731.333	160.157	939.667	230.47	1027	98.9293	752.333	24.7857	794.667	117.823	5
ENSTGUG00000006852	EPHB1	HGNC Symbol	4.62e-120	-0.193446	0.10657	-0.120026	0.630867	-0.0434477	1	0.036815	1	-1.09528	4.11e-123	5419.33	576.078	4446.33	336.051	2187.67	74.4468	2174	416.864	1860	549.421	1879	259.877	1198	92.9677	1310	118.983	9
ENSTGUG00000006444	RPL18A	HGNC Symbol	6.12e-120	-0.166107	0.728672	0.157026	0.728672	-0.0905581	1	0.025715	1	-1.44541	4.36e-124	12062.7	1890.75	10093.3	421.88	3286.33	413.421	3956.67	858.816	3060	850.252	3034.33	691.021	2462.33	182.267	2661.67	57.5702	1A
ENSTGUG00000012786	KHDRBS2	HGNC Symbol	6.63e-120	-0.0540679	1	-0.0188773	1	0.0771525	1	-0.11447	1	-1.16345	8.15e-125	1867.67	105.102	1690.33	140.827	616.333	33.126	654.333	97.5209	569	141.63	626.333	74.0023	554.333	25.5799	544.333	34.7898	3
ENSTGUG00000005914			7.18e-120	-0.0652439	1	-0.0130347	1	-0.0375313	1	-0.0203557	1	1.3448	3.07e-125	750.333	54.3078	673.667	93.2166	1277.33	122.087	1366	264.535	1396	274.796	1437.33	239.546	1289.67	64.0729	1354	110.014	11
ENSTGUG00000010843	NEMP2	HGNC Symbol	8.54e-120	0.150898	1	0.172543	1	0.0935036	1	-0.110954	1	-1.63514	2.72e-124	738	89.6883	768.667	115.82	222.333	11.9304	269.667	36.074	162	37.2424	181.333	23.2451	143	7.93725	141	14.5258	7
ENSTGUG00000006464	SEMA3F	HGNC Symbol	1.08e-119	-0.15579	0.844456	-0.124087	1	-0.0859023	1	-0.0154225	1	-1.45968	5.15e-124	2549	287.908	2149.33	115.106	758.333	48.5215	750.667	138.226	601.333	39.5517	607.333	79.9521	546.333	66.7108	573.333	40.5134	12
ENSTGUG00000009797	NRP2	HGNC Symbol	1.19e-119	-0.050531	1	-0.0269266	1	0.0295065	1	-0.0425715	1	-1.42393	5.76e-125	3955.67	226.058	3585.33	140.575	1318.67	50.8167	1374.33	55.0121	878.333	264.356	935.667	202.003	935.667	88.4892	965.333	58.1578	7
ENSTGUG00000011194	SCHIP1	Biomart_human_ortholog	1.33e-119	-0.11558	0.657969	0.024013	1	-0.0139318	1	0.00822286	1	1.10041	9.42e-125	4450.33	416.185	3851.33	154.533	6883.33	705.942	7559	1544.46	6966	1528.19	7233.67	735.359	5550.33	307.898	5932.67	133.493	9
ENSTGUG00000003264	TLE4	Uniprot	1.56e-119	0.311455	0.00013113	0.167919	0.0870557	0.347315	0.000120332	0.060895	0.617272	-0.978988	1.99e-115	2120	83.8809	2470	209.115	1069.33	18.5831	1289.67	156.858	723	168.223	960	49.4267	632.667	19.3477	703.333	91.6642	Z
ENSTGUG00000000865	RPS15	NCBI gene	1.77e-119	-0.0543401	0.770913	0.120022	0.653564	-0.241192	0.121427	0.152943	0.626088	-1.31757	1.85e-123	2746.67	275.391	2483.33	76.6964	952	85.9826	1113	193.605	827.667	189.466	742.333	188.945	553	22.6053	653	8.88819	28
ENSTGUG00000006403	KLF4	Biomart_human_ortholog	2.23e-119	0.955324	1.18e-07	0.902195	0.000213444	0.684564	0.0164829	0.484802	0.0941621	-2.32303	1.68e-106	186	24.2693	339.333	40.464	37.3333	7.57188	76	24.2487	27.3333	11.0604	46	11.2694	23	3	34.3333	5.50757	Z
ENSTGUG00000002192			2.52e-119	0.0493286	1	-0.0815615	1	-0.0758964	1	0.115262	1	-2.44315	1.14e-124	25740.7	8723.92	24987.7	3998.21	7172	356.268	7375.67	2194.29	3134.33	827.593	3156	732.408	1745.67	100.485	2009.33	307.359	2
ENSTGUG00000010728	EIF3D	HGNC Symbol	3.16e-119	-0.0891552	1	0.00519485	1	-0.0481577	1	-0.0119679	1	-0.955142	4.68e-124	9785	975.615	8640.67	309.523	3960.67	248.172	4288.67	853.827	3512	806.766	3574	504.358	2985.33	117.475	3147.67	117.543	1A
ENSTGUG00000007573	ANKRD33B	HGNC Symbol	3.27e-119	-0.00826566	1	-0.243788	0.429497	-0.0319258	1	-0.0161149	1	2.22371	7.68e-124	74	8.7178	69	8.18535	179	25.9422	162.333	30.0389	304	79.1896	311.667	39.2088	291	17.5784	306.667	31.6439	2
ENSTGUG00000001910	NEUROD6	HGNC Symbol	4.39e-119	0.063376	1	0.050137	1	0.0646631	1	0.00420373	1	-1.13052	3.42e-124	24810.3	1772.02	24367.7	1256.2	11386.7	753.135	12562.3	870.568	7450.67	1334.04	8210.67	759.355	6081	300.651	6475.67	366.881	2
ENSTGUG00000006602	CNTRL	HGNC Symbol	5.29e-119	-0.10345	0.936748	-0.11096	0.936748	-0.0748216	0.976216	-0.054597	0.976216	-1.04945	2.94e-123	4224.67	134.076	3693	327.657	1630	105.513	1618	176.83	1308	238.598	1308.33	134.664	1344.67	23.2881	1373.33	63.5164	17
ENSTGUG00000010323	CLCN2	Biomart_human_ortholog	6.66e-119	-0.0785098	1	0.0858776	1	-0.194974	0.611029	0.159471	0.840946	2.04994	4.17e-123	119.333	17.5594	106	6.55744	374.667	18.23	429	84.8705	384	94.3027	354	73.8986	264	39.2301	313.667	20.5994	9
ENSTGUG00000011342	UNC80	Biomart_human_ortholog	6.84e-119	0.0273265	1	-0.152703	0.603435	-0.0608386	1	-0.031035	1	1.45803	1.46e-123	2058.67	196.307	1965.67	150.164	3917	537.804	3795.33	803.095	4074.33	937.623	4090	398.094	4417.33	374.655	4609	491.826	7
ENSTGUG00000010196	INPP4A	HGNC Symbol	6.98e-119	0.0490272	1	-0.0916694	1	0.0621629	1	-0.109203	1	1.38645	1.43e-123	3045	458.586	2956	173.675	5293.33	258.864	5348	842.846	5901	1365.88	6443	534.801	6172.67	565.201	6101.67	586.502	1
ENSTGUG00000010248	RPL3	HGNC Symbol	8.16e-119	-0.161803	0.586074	0.0440027	1	-0.276819	0.0746924	-0.0950618	1	-1.43055	2.43e-122	21890	3155.47	18404	1236.85	6006.67	985.546	6701.67	1577.46	6063.33	1742.71	5247	1045.91	4901.67	446.359	4867.67	110.002	1A
ENSTGUG00000005502	MSH2	HGNC Symbol	1.04e-118	-0.064706	1	-0.0196081	1	0.0795728	1	-0.0342377	1	-1.03134	1.12e-123	3057	184.497	2746.67	99.7112	1165.33	74.1912	1239	184	1031.33	208.769	1143	124.012	894.667	29.4845	929.667	64.4386	3
ENSTGUG00000003203	FRMD3	HGNC Symbol	1.12e-118	0.292483	0.111033	0.21639	0.379927	0.61788	0.000985001	0.116861	0.640212	-1.79816	4.52e-120	624	126.028	716.333	46.2853	197	12.53	247.333	45.0925	96.3333	22.942	153.667	10.9697	102	6.08276	117.667	3.05505	Z
ENSTGUG00000001264	NT5C1A	HGNC Symbol	1.14e-118	0.00579507	1	0.0636849	1	-0.171605	0.687692	-0.0841243	1	1.7668	2.72e-123	430.667	28.2902	406.333	55.9494	949.333	164.664	1069	212.784	1088	124.852	1036.67	250.5	1125.33	71.7658	1129.67	100.072	23
ENSTGUG00000010875	TNIK	HGNC Symbol	1.18e-118	-0.00105426	1	-0.135456	0.14374	0.0340061	1	-0.0487646	1	0.885674	1.13e-122	9865.33	592.27	9254.67	487.693	14482.3	1268.62	14150.3	2053.58	12586.3	2845.43	13490	1425.79	12152.7	533.327	12504	714.127	9
ENSTGUG00000009723	WBP2NL	HGNC Symbol	1.48e-118	0.0290551	1	0.0214584	1	0.0339126	1	-0.0429687	1	1.161	8.08e-124	832.667	50.0233	797.333	23.2451	1281.33	67.2483	1403.67	265.513	1379	382.153	1473.33	156.928	1309.33	106.931	1353.33	111.733	1A
ENSTGUG00000009782	NCL	HGNC Symbol	1.54e-118	-0.111624	0.490321	-0.0669062	1	-0.0494884	1	-0.00757101	1	-0.871709	9.42e-123	20690.7	1613.26	17989	356.257	8806	550.419	9070.67	1599.53	7902.33	1969.12	7964.33	704.475	6743	29.4449	7132.33	236.276	9
ENSTGUG00000004488	FEZF1	HGNC Symbol	2.07e-118	-0.0879938	1	0.19613	1	-0.353874	1	0.818647	0.844896	-4.14647	1.23e-123	142.667	2.3094	125.667	24.6847	5.66667	3.05505	7	1.73205	6.66667	5.68624	5.33333	1.52753	3.33333	0.57735	6.33333	4.04145	1A
ENSTGUG00000006325	GLRA3	HGNC Symbol	2.2e-118	-0.098349	1	-0.260338	0.850478	0.370333	0.417139	-0.0122627	1	3.80044	1.66e-122	85.6667	34.0049	74.6667	11.2398	1002.33	100.62	887.333	54.0123	700.333	199.149	940.667	60.0444	731.333	165.506	778	203.664	4
ENSTGUG00000012831			2.99e-118	0.0136658	1	-0.0254512	1	0.144503	0.52171	-0.0128664	1	1.30548	6.13e-123	1038.67	73.2826	985.333	98.4395	2427.67	211.145	2549.67	291.298	1653	386.016	1918	323.399	1439.67	80.3264	1521	148.078	5
ENSTGUG00000005272	TES	Uniprot	3.84e-118	-0.0228146	1	0.0595572	1	0.0593159	1	-0.203705	1	-2.38544	1.88e-123	273.333	28.006	252.667	26.7644	50.3333	10.6927	56.6667	11.1505	38	3.60555	42	10	25.6667	5.50757	23.6667	3.21455	1A
ENSTGUG00000002720	C1orf174	Biomart_human_ortholog	4.32e-118	-0.213336	0.737439	-0.0114612	1	0.0197543	1	-0.0795174	1	1.96752	2.62e-123	164.667	24.1109	133.667	32.3471	405.667	40.612	433.667	77.106	461	75.9408	494.333	75.5667	406.667	27.7909	409	8.66025	21
ENSTGUG00000007196	RPL35	Biomart_human_ortholog	6.46e-118	-0.228861	0.159288	0.0595978	1	0.000485837	1	0.039206	1	-1.35242	2.17e-121	10217.3	1439.2	8202	580.132	3080.33	408.527	3454.67	612.007	2623.67	716.482	2758.33	515.148	2113.67	233.327	2305.67	36.0879	17
ENSTGUG00000008381	DLX2	Biomart_human_ortholog	6.82e-118	-0.337786	0.167511	-0.287465	0.300529	-0.420574	0.143151	0.0434553	1	-2.16352	3.25e-120	1047.67	239.283	780.333	77.1125	212	12.7671	186.667	24.5425	156	31.225	124	22.0681	118.333	8.73689	129	25.2389	7
ENSTGUG00000000122	SH3RF2	Uniprot	9.5e-118	0.37259	1	-0.101744	1	0.0995778	1	0.0552682	1	4.50389	5.28e-123	10.6667	2.3094	13	4.3589	153.333	25.0067	157.667	73.6365	218.667	40.5257	249.333	61.5007	220.667	35.0048	245	44.3058	13
ENSTGUG00000009458	RPLP0	HGNC Symbol	1.31e-117	-0.131253	1	0.123155	1	-0.123348	1	0.0785719	1	-1.38303	5.79e-122	36806	7335.26	31578.3	944.649	10975	442.064	12856.7	2068.5	10153	2639.06	9845	1508.33	7443.67	403.843	8356.33	305.974	15
ENSTGUG00000011078	RAB11FIP2	HGNC Symbol	1.44e-117	0.210461	0.956324	-0.12001	1	0.12128	1	-0.0811405	1	2.37711	1.94e-122	302.667	70.529	328	22.1133	1220.33	82.6216	1200	149.251	1265	379.111	1425.67	83.3926	1121.33	221.365	1132.67	168.239	6
ENSTGUG00000004175	KALRN	Uniprot	3.34e-117	0.0789536	1	-0.205386	0.378677	-0.0168201	1	-0.02605	1	1.7377	1.02e-121	1028	192.541	1020.33	129.624	2168.67	243.808	2020	380.669	2683.33	600.617	2777.33	272.287	2848	258.2	2986.67	394.229	7
ENSTGUG00000006629	KAT6B	HGNC Symbol	3.73e-117	0.0456865	1	-0.158266	0.581772	-0.00363489	1	-0.0122688	1	-1.2458	4.5e-122	4169.33	590.087	4043.67	217.62	1393.67	51.6753	1341.33	157.151	1236.33	301.016	1289.67	107.361	1221.33	70.2875	1290.67	118.682	6
ENSTGUG00000008264	DUSP14	HGNC Symbol	4.13e-117	-0.0856449	1	-0.141016	0.550346	-0.0992748	1	0.072631	1	1.32192	2.34e-121	365	35.0856	323	29.5466	698.667	64.2599	682	121.507	670.667	123.135	659.667	76.9437	544.333	10.116	609.333	44.5234	19
ENSTGUG00000009308	NDC1	HGNC Symbol	5.02e-117	-0.0368156	1	-0.0205541	1	-0.246561	0.119118	-0.0234992	1	-1.27553	1.95e-121	1194.33	30.6649	1092.67	41.4769	361.667	23.0723	384	55.6776	369.667	80.5067	329.333	69.1689	330.667	13.4288	346.333	35.5715	8
ENSTGUG00000005576	PHYHIPL	HGNC Symbol	5.35e-117	-0.0245535	1	0.00864161	1	-0.00655347	1	0.00906833	1	1.16576	2.11e-122	2322.33	425.987	2139.33	140.319	3795	182.978	4121	779.031	3793	712.267	3969.33	348.44	3279	57.376	3509	124.214	6
ENSTGUG00000000770	SPARC	HGNC Symbol	6.81e-117	0.0359909	1	0.0136019	1	-0.0365396	1	-0.0214482	1	1.31629	3.12e-122	11449.7	2096.45	11007.3	685.986	30501.3	2557.87	33131.3	5362.24	19479.7	3276.07	20085.3	2287.75	14120.7	945.819	14816	1203.22	13
ENSTGUG00000000150	KLHL18	HGNC Symbol	6.94e-117	-0.0178187	1	-0.0208835	1	-0.0656704	1	0.119253	0.697315	1.15239	1.59e-121	1504.33	82.7305	1395.33	91.2213	2407.67	177.371	2562.33	496.377	2822.33	802.448	2819	417.551	1865.33	167.852	2160.33	247.276	2
ENSTGUG00000007630	SBK2	HGNC Symbol	9.23e-117	0.191498	1	0.165411	1	-0.478655	0.121667	0.330226	0.477886	4.92961	1.01e-119	4.33333	1.52753	4.66667	3.05505	116	8	138	26.8514	116	27.5136	87	16.5227	80	9.53939	107.333	16.0728	2
ENSTGUG00000006402	NACC2	Uniprot	1.11e-116	0.080024	1	-0.170202	0.885287	-0.0318865	1	-0.0666262	1	1.94463	1.79e-121	237.667	20.7926	235.333	22.1886	664.667	77.106	637	110.145	678.333	122.075	699	103.595	698.333	56.0387	712.333	122.317	17
ENSTGUG00000003323	CRABP1	HGNC Symbol	1.15e-116	-0.514665	0.149299	-0.0896621	1	-0.0269207	1	0.311857	1	-3.01067	6.36e-119	927	428.07	603.667	86.8927	114	16.4621	115.333	20.4042	59	21.7025	60	9.53939	42.6667	13.8684	56.3333	1.52753	10
ENSTGUG00000004376	PKM	HGNC Symbol	2.88e-116	0.0337602	1	0.0266568	1	0.000492725	1	-0.0316216	1	1.10949	1.39e-121	15768.3	641.578	15150	437.278	22892	2599.92	25165.7	4969.24	26239.3	7827.97	27393.7	4028.88	23863.3	1659.5	24840	1605.25	10
ENSTGUG00000017518	MFSD4A	HGNC Symbol	3.25e-116	-0.257733	0.497071	-0.010349	1	0.0390991	1	0.0335624	1	2.13044	1.9e-121	169.667	17.6163	133	11.1355	485.333	76.6312	518.667	118.496	498.667	120.018	539.667	93.2166	442	41.6053	483.667	84.6542	26_random
ENSTGUG00000000790	CHEK1	HGNC Symbol	3.37e-116	-0.128527	1	0.0926587	1	-0.160908	1	0.243532	1	-1.99101	7.45e-121	582.667	92.9534	500.333	19.6554	95.6667	11.0604	110.333	23.5443	120	20.2978	112.333	10.2632	78	11.2694	98.6667	19.0875	24
ENSTGUG00000000946	FBN3	HGNC Symbol	4.95e-116	0.0658588	1	0.179621	1	0.512099	1	0.339304	1	-3.07591	2.58e-121	198.333	24.8261	195	25.9808	40.3333	8.5049	49	6.55744	7.66667	3.05505	11.6667	5.50757	10.6667	1.52753	14.3333	5.1316	28
ENSTGUG00000010787	NOL4	Uniprot	8.2e-116	0.0837979	0.837201	-0.0670787	0.837201	0.0930257	0.837201	-0.0352432	0.837201	-0.830979	4.3e-120	4397.33	215.458	4376.33	126.259	2154.67	137.758	2209.67	311.153	1815.67	364.615	2033.67	202.367	1468	71.631	1524.67	133.613	2
ENSTGUG00000008556	RAPGEF4	Uniprot	2.47e-115	0.104048	1	0.0529329	1	0.0602558	1	-0.104671	1	1.32546	4.79e-120	2158.67	389.415	2174.67	76.5398	4110.33	199.51	4581.33	654.845	4099.33	916.497	4464.33	391.358	3609.33	200.829	3572.67	245.084	7
ENSTGUG00000009051	MBP	Biomart	2.72e-115	-0.528519	0.244535	0.0337965	1	-0.00389608	1	-0.0977064	1	4.82958	1.31e-120	672.333	439.155	432.667	44.5459	13831.7	1896.01	15388.3	3514.81	10062	2569.07	10475.7	1345.51	10103	2022.04	10033.7	571.556	2
ENSTGUG00000010807	GLS	Uniprot	5.33e-115	0.0655978	1	-0.185359	0.449896	0.0682196	1	-0.0913953	1	1.61367	2.65e-119	2072	444.051	2034.33	66.5307	4941.33	504.395	4635.33	383.294	4577	843.867	5060	386.59	4465	188.947	4472.33	509.718	7
ENSTGUG00000002932	TAX1BP1	HGNC Symbol	6.6e-115	-0.0155365	1	-0.052658	1	0.00592209	1	-0.0839664	0.759252	0.811014	1.39e-119	5213.33	455.759	4838.67	127.033	7159.67	238.11	7422.67	1057.98	6601	1411.06	6941	596.111	5774.33	59.5343	5800	384.566	2
ENSTGUG00000000896	CBARP	Uniprot	6.8e-115	-0.0562993	1	-0.153598	0.79706	0.0719715	1	0.0851491	1	1.60843	1.88e-119	1722.67	244.79	1556.33	135.09	4343.67	726.782	4241	1150.76	4111.67	1045.52	4526.67	710.348	2673	137.579	3026.33	413.928	28
ENSTGUG00000010089	SLC1A2	Biomart_human_ortholog	7.24e-115	0.0500617	1	-0.277697	0.722203	0.10931	1	-0.145034	1	3.10512	2.2e-119	594.333	152.027	579	87.47	5042	729.724	4431.33	847.031	2947.33	640.948	3354.67	210.101	3637	902.418	3506.67	346.829	5
ENSTGUG00000013125	SLC2A3	Uniprot	7.71e-115	0.0297656	1	-0.0760972	1	0.0423522	1	-0.0440589	1	1.02832	9.54e-120	2124	159.135	2034	61.441	3662.33	171.083	3725.67	495.748	3006.67	711.394	3236.33	310.389	2718.67	109.829	2816	430.673	1
ENSTGUG00000004052	PLEC	Biomart	8.83e-115	0.040228	1	-0.219912	0.71585	0.0700344	1	0.0769446	1	2.31225	1.96e-119	2862.67	301.142	2761.67	561.001	9354	1554.25	8646.67	1578.64	10291.7	3605.5	11182.3	1806.56	11253	908.525	12674.7	2012.85	10
ENSTGUG00000004881	FGFR1	HGNC Symbol	9.56e-115	-0.239814	0.123483	-0.0479258	1	-0.145091	0.726888	-0.0420926	1	-1.34305	9.99e-118	5341.33	743.924	4253.33	127.159	1915	71.631	1990.33	264.765	1390.33	444.403	1315.33	267.713	1042.67	67.3226	1076.33	118.45	22
ENSTGUG00000001257	KDM5B	HGNC Symbol	1.06e-114	-0.222747	0.00264797	-0.0929721	0.627006	0.0184258	1	0.0453483	1	-0.824947	1.19e-115	6658	392.179	5358	124.808	2809	309.259	2830.33	443.55	2603.67	588.619	2768.33	369.335	2030	15.8745	2229.33	133.208	26
ENSTGUG00000000727	PTPRN2	Uniprot	1.07e-114	-0.00566805	1	-0.158513	0.461988	0.0735724	1	-0.00340627	1	1.36547	3.47e-119	3863	352.6	3610	60.3987	8036.67	554.604	7744.67	1412.46	7081.67	1507.92	7832	931.146	6152.33	705.103	6561.33	1051.45	2
ENSTGUG00000001967	PLXNA4	STRING	1.41e-114	-0.0926667	1	-0.120398	1	-0.0335678	1	-0.139521	1	-1.72277	1.33e-119	2283.33	442.331	2011.33	125.381	627	45.299	613	47.697	437	103.116	448	60.3075	423.333	67.5747	410.667	70.713	1A
ENSTGUG00000001530	PRDM8	Biomart_human_ortholog	1.49e-114	0.0743455	1	-0.0937553	1	-0.102296	1	0.0752838	1	-1.34244	1.97e-119	2039.67	272.07	2022	185.548	687.667	56.5007	694.333	113.742	598.333	167.804	583.667	91.5715	499.333	24.1109	560.333	76.1993	4
ENSTGUG00000002398	KLHL4	HGNC Symbol	1.56e-114	0.0433122	1	-0.0912356	1	0.0738219	1	0.0326808	1	1.24708	2.41e-119	592.333	34.1223	572.333	51.3258	1028.33	87.6945	1038.67	180.736	1034	271.465	1136.67	150.098	950.333	21.2211	1036.67	114.422	4A
ENSTGUG00000007037	RASGRF2	Uniprot	1.65e-114	0.563108	0.000305043	0.128119	0.791115	0.300509	0.0616373	-0.0396145	0.988991	1.92851	9.87e-117	188.667	31.5013	261.667	26.2742	634	48.4974	743.667	96.8624	588.333	143.647	756.667	72.0023	541	97.2574	562.333	95.5109	Z
ENSTGUG00000002581	CALM2	NCBI gene	2.89e-114	0.0331765	1	0.109321	0.49332	-0.00133554	1	-0.035507	1	0.927938	7.42e-119	116316	9979.95	111618	4548.22	156971	7863.32	182136	27850.5	170453	35551.1	178225	13686.9	141391	6886.94	146498	1992.5	3
ENSTGUG00000011744	FAM98B	HGNC Symbol	3.56e-114	-0.182045	0.0451253	-0.0578355	1	-0.05927	1	-0.0788325	1	-0.908793	1.12e-116	2917	87.1091	2415.67	215.63	1223	26.8887	1267	218	992	227.059	994.333	60.136	951	23.0651	957.333	26.0832	5
ENSTGUG00000005715	RAPGEF2	HGNC Symbol	4.21e-114	0.0396316	1	-0.0626555	1	0.0249447	1	-0.140691	0.217578	0.986112	3.47e-118	3436.33	262.081	3316.33	168.025	4572	219.228	4697.67	597.948	4698.67	943.556	5017	395.838	5631	381.808	5449	630.971	4
ENSTGUG00000002107	SH2D5	Biomart_human_ortholog	4.87e-114	0.0894661	1	-0.0469164	1	-0.154931	1	0.1107	1	2.58174	5.56e-119	147	31.5753	146.667	2.51661	406.667	102.574	426.333	116.723	868.333	184.868	832	213.776	759	107.615	868.333	58.3981	21
ENSTGUG00000007056	PPP3CB	Biomart_human_ortholog	7.04e-114	0.0272796	1	-0.0633984	1	0.0526154	1	-0.0972269	0.725992	0.924387	2.65e-118	4107	423.319	3925.67	223.961	6618.67	184.785	6829.33	1140.15	5795.33	1288.97	6281	452.686	4565	79.8812	4539.67	204.314	6
ENSTGUG00000002985			1.04e-113	-0.00845091	1	-0.156277	0.602858	-0.0667111	1	-0.0190093	1	1.4942	2.32e-118	335.333	24.9867	313	30.6105	709	52.3068	688	148.956	699.333	159.205	703.667	137.537	637.667	26.1598	671	100.18	18
ENSTGUG00000006089	SPEG	HGNC Symbol	1.14e-113	-0.0598452	1	-0.0288283	1	-0.0247442	1	0.0324176	1	1.11384	6.85e-119	2413.33	204.676	2173.67	11.2398	3341.33	452.133	3534	727.599	3798.67	780.454	3934.33	588.823	3699.33	139.156	4033	441.87	7
ENSTGUG00000007667	RPS16	NCBI gene	1.43e-113	-0.101922	0.814484	0.141375	0.814484	-0.126024	0.814484	0.00775232	1	-1.24735	5.96e-118	16079	2093.57	14056.3	445.261	5531	508.339	6596	1461.82	4920	1111.44	4764.33	706.927	3530	369.809	3777.33	254.016	1A
ENSTGUG00000009794	PTMA	HGNC Symbol	1.48e-113	-0.014054	1	-0.122896	0.959068	-0.182003	0.445505	-0.0209575	1	-1.31644	3.14e-118	11516	1233.15	10734.3	828.791	3831	623.266	3807	810.124	3557.33	1007.64	3246.67	212.095	2820.67	52.7763	2960	421.059	9
ENSTGUG00000008527	GABBR2	HGNC Symbol	1.67e-113	-0.0319306	1	-0.101122	1	0.100651	1	-0.030264	1	1.44947	2.64e-118	1637.33	279.543	1501.33	101.041	3739.67	99.3496	3743	524.034	3037.67	641.682	3415.67	224.959	2645.33	284.771	2763.67	309.692	2
ENSTGUG00000015697			2.45e-113	0.14651	0.774977	0.143579	0.774977	0.14012	0.774977	-0.111083	0.774977	-1.34594	2.11e-117	1014.33	78.239	1055	60.8276	414.333	34.1516	490.333	42.0159	249	64.0937	288	46.8081	235	27.6225	231.333	6.65833	Un
ENSTGUG00000012209	ACYP1	NCBI gene	2.52e-113	0.0405574	1	0.10048	1	0.154735	0.716926	0.0768379	1	1.544	1.05e-117	1060	125.168	1022.67	90.9744	2074	368.33	2370.67	228.417	2233.67	442.151	2630.67	528.334	2056.67	221.121	2301.67	51.4814	5
ENSTGUG00000017338			2.52e-113	0.0959727	1	0.352012	0.209597	-0.10243	1	-0.120138	1	2.7722	2.75e-117	360.667	82.9779	361.667	34.5881	1841.33	353.107	2519.33	534.754	1774.33	112.722	1789	328.236	1642	276.225	1601.33	163.525	8_random
ENSTGUG00000008825			2.66e-113	0.101102	0.898339	-0.145044	0.408683	0.0444131	1	-0.050536	1	1.18858	1.48e-117	2306	140.353	2326.33	274.899	4321.67	159.626	4199.67	586.986	3734.67	956.695	4010	281.203	3676	100.593	3772.67	57.5007	1A
ENSTGUG00000006841	FUBP1	HGNC Symbol	3.23e-113	0.0245548	1	-0.0474587	1	0.0865659	1	-0.0706221	1	-0.990333	3.8e-118	11244.7	1156.91	10738.3	866.381	4581.67	77.6938	4767.67	665.713	3754	870.653	4158.33	216.32	3800.33	43.1432	3851.67	231.833	8
ENSTGUG00000001010	DAPK3	HGNC Symbol	4.24e-113	-0.163386	0.606921	-0.0613969	1	-0.165938	0.606921	0.0279633	1	1.56377	1.56e-117	1846.67	205.31	1549	262.467	3903.33	462.197	4074.33	1126.22	4298.67	1175.63	3992.67	467.263	3062	236.286	3321	217.676	28
ENSTGUG00000010095			4.64e-113	0.0532317	1	-0.351967	0.307009	0.160084	1	-0.166912	1	3.06851	5.29e-117	306	78.5621	298	7.54983	2612.33	382.629	2168.33	387.007	1430.67	373.607	1673.67	47.648	1877.67	438.926	1782	156.771	5
ENSTGUG00000015876			5.24e-113	-0.084498	1	-0.0436787	1	-0.114352	0.939149	0.0278527	1	-1.07275	1.2e-117	39056.3	2354.82	34557.7	2364.52	18907	1591.67	19764.3	3690.56	12802.7	3109.76	12486.3	2677.33	8832.67	752.414	9592.67	910.675	Un
ENSTGUG00000006837	RPH3A	HGNC Symbol	6.33e-113	-0.128389	1	-0.0773075	1	0.0577962	1	0.0182514	1	1.63943	5.52e-118	1680	273.342	1440.33	86.5583	3789.67	701.342	3883.33	971.105	3639.33	879.858	3965.33	516.452	3165	153.581	3422.67	449.155	15
ENSTGUG00000011964	HDAC2	HGNC Symbol	7.29e-113	-0.0752357	1	-0.0990696	1	-0.0276297	1	-0.00418994	1	-0.971917	1.47e-117	7483.33	123.29	6674.67	459.787	3078.33	146.77	3110	658.103	2710	598.815	2778	238.006	2240.67	180.339	2370	80.1686	3
ENSTGUG00000008623	NPTX2	HGNC Symbol	8.51e-113	-0.0961371	1	-0.0406827	1	0.0470906	1	0.140263	1	2.3958	7.16e-118	806	257.564	704	107.084	2912	558.702	3052.67	646.897	3168.67	1132.38	3389.33	430.623	2489	152.424	2922	309.819	14
ENSTGUG00000004720	ABL1	HGNC Symbol	9.94e-113	-0.0830183	1	0.0251811	1	-0.0221432	1	-0.0879007	1	-1.11626	1.55e-117	2741.67	47.543	2426.33	179.06	1045.33	55.7704	1144.33	164.81	847	200.905	875.333	168.968	750	40.0375	751	36.428	17
ENSTGUG00000001872	TPM2	HGNC Symbol	2.12e-112	0.206599	0.00834679	0.254629	0.0013474	0.207895	0.00906789	0.0574595	0.553816	-0.851296	8.38e-111	4003.67	338.249	4339.67	189.16	1867.67	97.5773	2401.33	415.122	1485.33	367.002	1791.33	161.203	1421.67	35.5715	1577.67	183.328	Z
ENSTGUG00000009192	ACOX2	HGNC Symbol	2.94e-112	0.0582941	1	0.000302373	1	-0.121559	1	-0.127057	1	1.79083	5.05e-117	319.333	54.6382	311.667	27.3922	775	92.7308	840	186.518	837	141.82	808	23.0651	827.667	120.126	806.333	72.6659	12
ENSTGUG00000005463	RPL7A	NCBI gene	2.98e-112	-0.138075	1	0.220567	0.43233	-0.0685044	1	0.0752131	1	-1.56661	1.45e-116	25935	6332.09	22151	1150.76	6723.67	731.352	8393.67	1073.77	5996.67	1232.9	6064	1189.35	4649.33	486.041	5202.67	460.776	17
ENSTGUG00000002564	KCNH4	HGNC Symbol	5.55e-112	-0.233949	1	0.0449862	1	-0.0291209	1	0.0617956	1	2.66919	3.14e-117	66	15.7162	52.6667	3.05505	180	36.5103	203	77.6209	329.333	67.87	338.333	34.6458	333	35	369.667	22.3681	27
ENSTGUG00000008351	GPR146	HGNC Symbol	7.79e-112	0.222144	0.285999	-0.00327575	1	0.0775245	1	0.0331566	1	1.54232	1.44e-116	251.667	20.7926	275.333	19.5021	563.333	69.9738	605	95.6922	608.667	105.292	676	55.0182	482	28.5132	526	75.4983	14
ENSTGUG00000003856	ZBED4	Uniprot	1.35e-111	-0.187997	0.213952	-0.0302622	1	-0.0711311	1	0.0206769	1	-1.2027	3.79e-115	1472.67	151.757	1214.33	88.3761	477.333	34.5881	501.333	46.1122	440.667	88.9401	440.333	41.4287	365	10.4403	393.667	9.50438	1A
ENSTGUG00000005151	DSCAM	HGNC Symbol	1.64e-111	-0.160199	0.423661	-0.0456839	1	-0.0927032	1	-0.0996257	1	1.27725	6.24e-116	1102.33	202.587	924	13.0767	1901.67	108.744	1970.33	180.578	1848.33	338.06	1829.67	247.27	1714.33	126.777	1704.33	160.531	1
ENSTGUG00000009968			1.96e-111	-0.33571	1	0.325023	1	-0.37373	1	0.544671	1	-4.41816	1.01e-115	220.667	59.3492	164	19.6723	9.66667	5.03322	13	1.73205	3.66667	0.57735	3	3.60555	6	4.3589	9.33333	3.78594	5
ENSTGUG00000002617	BSPRY	HGNC Symbol	2.82e-111	-0.460699	0.203031	-0.142145	1	0.568792	0.425617	0.228541	1	-3.05236	1.1e-113	330.333	91.1281	226	32.909	45.3333	8.32666	44.3333	6.65833	13.6667	7.23418	21.3333	8.0829	17.3333	2.08167	21.6667	6.4291	17
ENSTGUG00000006519	PLP1	HGNC Symbol	3e-111	-0.650479	0.167559	0.0866149	1	0.105953	1	-0.0278023	1	5.71643	1.63e-116	750.333	565.482	444	21.7025	32416.7	3238.64	37439.7	9786.5	19585	5217.47	21922.7	2793.12	15795.3	3280.11	16517.3	2458.02	4A
ENSTGUG00000014753	PPM1G	HGNC Symbol	3.82e-111	-0.114646	0.602321	-0.103875	0.602321	-0.121512	0.602321	-0.0297153	0.921863	-0.951429	7.32e-115	7549	777.693	6553	419.36	3386.67	185.014	3389.33	515.081	2718.67	697.115	2607	306.431	2193.67	158.308	2285	102.211	3_random
ENSTGUG00000000645	PLPPR1	HGNC Symbol	3.89e-111	0.0931576	0.555174	0.144518	0.245147	0.109183	0.555174	-0.0433444	0.734342	-0.901385	8.04e-115	4198.67	365.218	4203.33	230.596	1857.67	59.5007	2203	226.581	1453.33	288.876	1644	119.302	1486.67	41.2593	1534.33	43.9356	Z
ENSTGUG00000008416	SRSF1	HGNC Symbol	5.9e-111	-0.0911994	0.573966	-0.0923041	0.573966	-0.132982	0.222383	0.0282863	0.875118	-0.805511	2.12e-114	5755.67	196.37	5075.33	178.464	2447	232.439	2469	390.881	2332	512.009	2230.67	258.003	2122.67	134.805	2305.67	234.163	19
ENSTGUG00000006459	XPOT	HGNC Symbol	6.28e-111	-0.0672319	1	-0.00267942	1	0.0179556	1	-0.0562522	1	0.908345	5.87e-116	3230	271.166	2894.33	134.946	4365	197.454	4692	754.23	4431.33	1045.32	4680	380.13	3792.67	86.0484	3878	97.811	1A
ENSTGUG00000001193			1.01e-110	0.225174	1	-0.428371	0.414165	0.240138	1	-0.0010429	1	-2.88607	4.6e-115	238.333	26.3881	262	48.0416	64.6667	5.7735	52	11.5326	20.3333	5.50757	25.3333	6.1101	11.6667	3.05505	12.3333	8.0829	13
ENSTGUG00000008930	LDHA	Uniprot	1.16e-110	0.0373644	0.97667	0.0801917	0.97667	-0.124365	0.870716	0.109554	0.879602	1.28753	6.47e-115	4854	647.396	4661	362.062	8388.33	344.815	9540.67	1510.28	9924.67	2365.8	9581.33	1462.15	7020.67	324.799	8042.67	156.746	5
ENSTGUG00000010189	AFAP1	HGNC Symbol	1.77e-110	0.0769719	1	-0.261013	0.36146	-0.0840785	1	-0.167659	1	-1.7357	5.06e-115	1973	495.031	1959	351.551	698.333	38.1095	629	117.299	414	101.602	407.333	33.6502	324.333	13.0128	307	23.0651	4
ENSTGUG00000016809	CENPA	Biomart_human_ortholog	2.05e-110	0.432454	0.338679	-0.18099	1	-0.74517	1	2.40401	0.176331	-4.93838	6.33e-114	74.6667	6.4291	94.6667	10.6927	6	4	5.66667	3.05505	1.66667	0.57735	1	0	0.333333	0.57735	2.33333	1.52753	Un
ENSTGUG00000008322	TMEM9B	Biomart_human_ortholog	3.04e-110	-0.00643393	1	0.0824822	1	-0.00692962	1	0.0127336	1	1.17042	2.56e-115	2160	293.02	2017.33	126.832	3610.67	299.582	4106.33	526.156	3649.67	876.903	3787.33	234.449	2908.33	64.361	3117.67	65.7749	5
ENSTGUG00000010475	NR1H3	Uniprot	3.41e-110	-0.197634	0.182328	-0.025006	1	-0.0470097	1	-0.0367529	1	1.2504	5.06e-115	508	24.4336	416	26.0576	731.333	61.1583	776	157.467	861	249.141	865.667	48.5215	829	26.9072	860	68.2349	5
ENSTGUG00000006573	CDKN2AIP	HGNC Symbol	3.69e-110	-0.0961149	1	0.0195337	1	0.0585794	1	-0.0717844	1	-0.992658	1.19e-114	1856.67	107.058	1632	153.454	701	44.6766	766	125.742	625.333	163.531	680	71.0211	582.667	11.2398	590.333	42.9108	4
ENSTGUG00000001367	ACBD7	NCBI gene	3.76e-110	0.00932514	1	0.0512009	1	0.0492405	1	0.0226402	1	2.32832	2e-115	1147.33	353.557	1083.33	205.115	4408.33	309.951	4939	1018.95	4106	560.974	4499.67	334.575	3474.33	298.808	3741	257.214	2
ENSTGUG00000001963	DCAF7	HGNC Symbol	4.84e-110	-0.0565273	1	-0.139282	0.777511	-0.0322447	1	-0.0240798	1	-1.17738	8.16e-115	2354.33	161.711	2125.33	169.252	959	11.2694	937.667	153.962	712	122.049	734.333	83.5125	575.667	67.5747	604.333	95.4376	27
ENSTGUG00000003483			5.81e-110	0.060748	1	-0.0463182	1	0.0377765	1	0.00634	1	1.20404	4.37e-115	599	71.5262	585.667	9.07377	1039.33	20.5508	1080.67	121.624	959.667	178.001	1034.33	68.2227	968.333	5.68624	1035.33	101.278	4A
ENSTGUG00000002879	RASGEF1B	HGNC Symbol	6.7e-110	-0.206966	0.405255	-0.0201376	1	-0.0510928	1	0.0352807	1	1.58646	6.37e-115	356.667	26.9506	290.333	23.1805	606	74.2765	641.667	135.493	778	196.655	782.333	56.5892	745.333	49.1155	813.333	73.7044	4
ENSTGUG00000007008	AK5	Biomart_human_ortholog	7.62e-110	-0.0539471	1	0.0260549	1	0.0799419	1	-0.0630645	1	1.17516	9.94e-115	3189.67	552.046	2877.33	186.551	4576	268.345	5001	667.508	5223.33	1072.35	5801	757.762	5026	285.533	5116.33	263.608	8
ENSTGUG00000008586	AGBL4	Uniprot	7.76e-110	-0.0802668	1	-0.168045	1	-0.0543682	1	0.0320999	1	3.19922	6.15e-115	20.6667	5.50757	18.3333	1.52753	81.6667	12.4231	78.6667	24.0069	168.333	21.0792	172.333	28.9367	171.333	21.7332	186	13.4536	8
ENSTGUG00000007704	WIPI2	HGNC Symbol	7.88e-110	-0.0482192	1	0.139158	0.15016	-0.00112977	1	-0.125813	0.183321	0.874062	6.04e-113	2978	238.822	2701	47.085	3232	114.092	3829.67	564.714	4140	940.161	4328	371.973	3985.33	57.6223	3889	273.445	14
ENSTGUG00000000666	IGSF9B	Biomart_human_ortholog	1.1e-109	-0.0218189	1	-0.166994	1	-0.144068	1	-0.0272237	1	3.19268	1.18e-114	199.333	67.0025	184	23.516	829.667	168.298	797.667	197.698	1766.67	726.961	1643.33	312.222	1612	354.157	1693.67	365.202	24
ENSTGUG00000002624	RNF207	HGNC Symbol	1.12e-109	-0.277809	0.616536	0.290374	1	-0.307007	1	0.231895	1	-2.53337	3.41e-113	249.667	24.5832	193.667	21.1266	28	6.55744	37	10.4403	28.6667	11.9304	24.3333	7.76745	24	2.64575	30	4.58258	21
ENSTGUG00000002661	ATP6V0A1	HGNC Symbol	1.14e-109	-0.118451	0.87567	0.0777705	1	0.033556	1	-2.2e-05	1	1.21043	1.52e-114	5919.67	725.37	5105.67	223.27	9687.67	456.519	11002.3	1631.15	9271.67	2554.1	9902	1358.13	8471.67	573.518	9046.67	1367.57	27
ENSTGUG00000014392	STMN4	Uniprot	1.2e-109	-0.0184432	1	0.0117563	1	-0.03602	1	-0.0791325	1	-1.12986	8.31e-115	7728.33	524.214	7168.67	843.494	3675.67	304.035	3988	643.783	2379.33	587.771	2431.67	295.287	1776.67	126.686	1790.33	143.779	3_random
ENSTGUG00000011541	MTPN	HGNC Symbol	1.39e-109	0.0315615	0.968837	-0.0914589	0.905896	0.110688	0.905896	-0.148156	0.583795	1.32265	1.23e-113	1930	156.704	1852.67	153.324	4167	179.775	4216.33	726.438	3685	1119.14	4125.33	402.961	2773	116.735	2670	358.151	1A
ENSTGUG00000015188	DBN1	Uniprot	1.69e-109	-0.0406229	1	-0.109082	0.910395	-0.00992675	1	0.0304256	1	-0.998375	2.22e-114	10251.7	1120.04	9376	710.053	4747.67	427.86	4752	902.811	3454.33	750.409	3614.67	576.455	2836.33	98.4192	3086.33	271.647	13_random
ENSTGUG00000000342	AQP1	Uniprot	1.7e-109	-0.197331	1	-0.0286696	1	-0.0499341	1	0.0198581	1	2.30381	1.02e-114	258.667	45.0814	211.333	54.0956	830.667	141.058	872.333	128.376	906	148.321	918.667	47.1734	791	98.6053	854.333	97.7872	2
ENSTGUG00000007714	SEPT9	HGNC Symbol	1.9e-109	0.00123862	1	0.00195362	1	0.0840331	1	0.0583793	1	-1.00664	1.49e-114	3112.67	115.418	2924	83.863	1542.33	60.0444	1668.67	294.227	1022.67	287.009	1135.33	240.034	784	36.3456	868.667	48.2321	18
ENSTGUG00000009702	PGAM1	Uniprot	2.07e-109	-0.107559	1	0.0783868	1	-0.0320008	1	-0.0249065	1	1.23659	2.53e-114	3470.67	457.039	3017.33	274.93	5946	469.626	6773.33	1257.25	5906.33	1407.63	6080	968.242	4797.33	112.091	5022.33	419.006	6
ENSTGUG00000012411	HAS2	Uniprot	5.12e-109	0.21285	1	-0.32334	1	-0.00119851	1	0.205367	1	-3.01901	1.01e-113	259	41.5812	282.667	24.5425	30.3333	8.32666	26	7	24.3333	8.0829	25.3333	2.08167	20	3.60555	24.6667	15.1438	2
ENSTGUG00000004639	NFIB	HGNC Symbol	6.52e-109	0.556996	7.14e-05	0.383148	0.0151229	0.731199	1.77e-06	-0.0189628	1	-1.55142	9e-102	1160.33	174.225	1603.33	231.141	344.333	35.0048	483.333	66.0101	235	62.2656	407.667	19.8578	324.333	39.2726	341	29.6142	Z
ENSTGUG00000004287	FAM241A	Biomart_human_ortholog	7.94e-109	0.00440558	1	-0.223398	0.918425	-0.145951	1	-0.135398	1	-1.86906	1.16e-113	440.333	47.0779	415	62.8649	128	4.3589	117.667	10.6927	85.6667	19.0351	81	14.5258	66	6.55744	64	6.55744	4
ENSTGUG00000007030	SVOP	HGNC Symbol	8.82e-109	-0.0298809	1	0.0913261	1	-0.0569158	1	-0.000826547	1	1.67371	7.32e-114	476	95.6922	436.333	55.5008	924.667	114.605	1061	199.276	1114.33	246.281	1130.33	204.101	1126.67	18.61	1201.67	151.004	15
ENSTGUG00000010424	TMEM184B	HGNC Symbol	1.29e-108	-0.0133093	1	-0.0237476	1	0.01017	1	-0.116521	1	1.38539	1.49e-113	1347.33	44.1059	1253.67	111.698	2657	214.553	2801	333.438	2616	596.558	2757	281.377	2254	312.971	2223	390.482	1A
ENSTGUG00000006761	NUP107	HGNC Symbol	1.91e-108	-0.059767	1	0.0042531	1	-0.0832083	1	-0.122032	0.553244	-0.901872	9.49e-113	2751.33	129.682	2479.33	122.981	1031	97.5346	1110	162.816	1009.33	160.407	1005.33	99.2287	1067.67	42.4421	1043.67	59.7857	1A
ENSTGUG00000017554	RPS23	NCBI gene	2.12e-108	0.899143	2.08e-10	1.16403	2.03e-16	0.889072	2.83e-10	0.426629	0.00244258	-1.37805	2.35e-77	13219.3	2526.91	23156.7	594.278	3881	527.64	9367.67	1777.18	3674.67	1046.6	7166.33	1482.63	3486	458.411	5017.33	1128.61	Z_random
ENSTGUG00000001134	GNAI3	HGNC Symbol	2.26e-108	-0.0537004	1	0.0127478	1	-0.012388	1	-0.0277866	1	-0.77874	2.32e-113	5689	120.129	5143	119.862	3026.33	96.7385	3290	514.518	2218.67	492.574	2304.33	271.294	1798.67	3.21455	1881	208.029	26
ENSTGUG00000005838	PHACTR1	HGNC Symbol	2.73e-108	0.132806	1	-0.0705084	1	0.0703807	1	0.0218705	1	1.9208	2.31e-113	937.333	131.059	964.667	111.608	2810	392.382	2873.33	476.245	2857.33	553.86	3147.67	153.722	2191	427.344	2380.33	420.814	2
ENSTGUG00000011638	BNIP3	Biomart_human_ortholog	3.82e-108	-0.0826468	0.980415	0.136463	0.540713	-0.0468556	0.980415	0.0961731	0.980415	1.17393	2.91e-112	3971.67	337.7	3520	97.5346	5038.33	396.956	5988.67	1284.09	6812	1403.77	6977.33	1001.52	6244	582.248	7097.33	361.901	6
ENSTGUG00000016992	RPS26	Uniprot	5.41e-108	-0.0769298	1	-0.0897401	1	0.0148975	1	0.130028	1	-1.49782	6.75e-113	7593.33	930.779	6773.33	833.941	2611.33	473.082	2638.33	428.095	1816.33	487.947	1913.67	212.89	1297	224.982	1508	105.532	Un
ENSTGUG00000003503	GCNT1	HGNC Symbol	6.32e-108	0.721408	0.00064959	0.900213	0.0121985	0.820785	0.106778	0.52806	0.212606	-2.85765	1.59e-104	104.333	9.50438	161.667	3.51188	14.3333	3.51188	29	6.245	7.33333	4.16333	13.6667	4.93288	9.33333	1.52753	14.3333	5.03322	Z
ENSTGUG00000007379	LONRF1	HGNC Symbol	7.84e-108	-0.147368	1	-0.0445181	1	-0.0521946	1	-0.0546305	1	1.63763	6.51e-113	284.667	33.5012	242	44.5084	550.333	49.0748	571.667	64.3843	657	117.847	663.333	4.72582	603.667	48.1906	619.333	54.0401	4
ENSTGUG00000010041	ACTA1	Biomart_human_ortholog	8.57e-108	0.0632312	1	-0.127207	1	-0.0698279	1	0.0080382	1	-1.20766	1.35e-112	2234.67	155.809	2194	82.0183	925	106.353	911	136.605	695	199.188	690.333	99.4451	564	60.2578	604.667	103.78	3
ENSTGUG00000001667	AQP3	HGNC Symbol	1.11e-107	0.745779	0.110271	0.779982	0.000517421	0.321181	0.283459	0.0719605	0.936162	3.66248	1.53e-107	12.6667	13.2791	20	5.2915	106.333	10.4083	195	14.7986	123.667	10.2632	164.333	18.9297	159.333	23.029	178.667	30.2379	Z
ENSTGUG00000012808	HSP90AA1	Uniprot	1.22e-107	0.00437438	1	0.037335	1	-0.0849752	1	-0.0536275	1	1.26554	1.39e-112	64353	6879.33	60629.7	9239.29	112087	6073.09	123185	13710.9	120410	18529.7	119624	6796.94	97829.7	4628.78	100061	1891.03	5
ENSTGUG00000008732	HEATR5B	HGNC Symbol	1.42e-107	0.0538024	1	-0.094101	1	-0.00910615	1	-0.0506284	1	1.01308	2.8e-112	8255	590.475	8044	426.086	14218.3	436.823	14228	1370.3	11409	2165.55	11927	1205.37	10974.7	450.713	11304	1335.41	3
ENSTGUG00000003625			2.08e-107	0.38896	0.7999	-0.193371	1	0.187148	1	0.185785	1	-3.76826	2.15e-111	191.333	16.7432	234	54.8088	14.6667	2.88675	14	8.7178	8.33333	7.76745	9.66667	2.3094	11	4	13.3333	3.51188	7
ENSTGUG00000012257			2.86e-107	0.428415	0.117529	-0.14043	1	-0.186881	1	0.0114245	1	2.78845	7.23e-112	236.667	40.0791	300.333	73.8941	1212.67	313.965	1189.67	317.997	1684	586.43	1527.33	109.551	1317.33	42.8991	1415	139.825	1A
ENSTGUG00000012704	GPR19	STRING	3.41e-107	-0.276166	0.11201	0.0144082	1	-0.13815	0.782724	-0.0070493	1	1.58999	1.09e-111	319.667	51.4717	248	5.2915	645.667	79.0337	706.667	161.649	683	119.654	654.667	75.7914	550	45.6399	582.667	34.7898	1A
ENSTGUG00000012503	BID	Biomart_human_ortholog	4.68e-107	0.00146518	1	0.101825	1	0.120448	1	0.152436	1	-2.55342	2.67e-112	723.667	51.2087	680.333	35.3459	147	24.3311	168.667	12.5831	78.6667	19.7315	89.3333	8.5049	49.3333	27.0617	58	13.7477	1A
ENSTGUG00000010848			5.19e-107	0.472174	0.00925057	0.0832266	1	-0.0444887	1	-0.0480874	1	2.15751	1.54e-111	344	112.343	447	75.5447	1961.33	38.0175	2206.33	84.0972	1320.67	223.717	1355.33	181.269	780	24.6374	802.667	73.0023	5
ENSTGUG00000014002	NCAN	STRING	6.17e-107	-0.089078	1	0.0055567	1	-0.0360289	1	0.203281	0.255533	-1.23728	2.74e-111	8915.67	1129.79	7869.33	331.573	3381.67	411.877	3658	708.585	2646	596.01	2735	712.423	1811.33	121.665	2217.33	115.518	28_random
ENSTGUG00000008685	EPS15	Uniprot	7.05e-107	0.152973	0.224758	-0.048165	1	0.108032	0.586006	-0.0489961	1	1.03593	6.22e-111	4566.67	437.441	4766.33	399.84	8263.33	511.039	8592.33	1290.99	6910	1433.48	7806.67	705.749	5802.33	299.604	5979.33	559.861	8
ENSTGUG00000011973	LAMA4	HGNC Symbol	7.78e-107	0.22282	0.508616	-0.0763336	1	-0.0146178	1	0.0642786	1	-1.63642	7.28e-111	3652.67	172.793	4009.67	441.72	1568.33	173.828	1610	272.991	750.667	42.9108	798	53.8145	588.667	109.038	655.667	42.336	3
ENSTGUG00000004409	SLC15A2	Biomart_human_ortholog	7.91e-107	-0.0359536	1	-0.195199	0.724352	0.015702	1	0.0452333	1	2.00199	1.66e-111	252.667	48.4183	231	44.238	839.667	50.6491	785	68.4178	621.667	120.964	662.667	84.1982	690.333	127.033	758.667	69.888	7
ENSTGUG00000002197	C7	HGNC Symbol	8.82e-107	1.253	0.00271228	1.30345	6.71e-08	1.35851	2.02e-08	0.318967	0.202106	3.90176	8.17e-92	8.66667	3.05505	19.6667	7.63763	83.6667	12.0554	222.667	34.6747	87	13.8924	236.333	34.8473	141.667	35.019	189.667	68.8501	Z
ENSTGUG00000002952	HPRT1	HGNC Symbol	9e-107	-0.0398345	1	0.115106	1	-0.113989	1	0.067088	1	1.7632	1.68e-111	868	198.598	789.667	62.1477	2175.33	72.5902	2563.33	704.706	2193.67	364.105	2141.33	172.871	1712	44.3058	1899.67	138.247	4A
ENSTGUG00000002877			1.05e-106	-0.153753	1	0.261648	1	-0.739426	0.405634	-0.168386	1	-3.87992	1.59e-111	252.333	64.2599	214.333	54.4549	17	3.60555	21.6667	1.52753	16.6667	5.68624	10.6667	3.21455	6.33333	2.3094	6	5.56776	21
ENSTGUG00000004546	GSG1L	HGNC Symbol	4.12e-106	-0.139169	1	-0.0531696	1	0.0104235	1	-0.0181035	1	1.88023	2.55e-111	185.667	39.7157	158	15.0997	408.667	56.2168	427	107.531	652.333	136.001	693	118.697	366	4.58258	385.667	53.6781	14
ENSTGUG00000013534	CADM2	HGNC Symbol	4.15e-106	0.055682	1	-0.0992108	1	0.121052	1	-0.110913	1	1.52753	1.58e-110	975.333	131.093	951.333	43.2936	2348.33	89.5563	2356.67	432.007	1962.33	436.798	2230.67	103.467	1824.67	147.46	1807	319.005	1
ENSTGUG00000003513	ALYREF	Uniprot	4.42e-106	-0.0982889	1	0.0236585	1	-0.137915	0.948396	0.0766417	1	-1.20957	1.48e-110	2392.33	326.304	2100	68.7895	788	57.6888	866	181.794	750.667	202.132	711.667	75.8837	600.333	58.6202	672.667	44.1173	18
ENSTGUG00000006088	RNF182	HGNC Symbol	5.98e-106	0.0220402	1	-0.186249	1	-0.143995	1	-0.114515	1	-1.80547	8.01e-111	521	75.0267	496.667	18.4752	168.667	8.02081	159.333	18.7705	103.667	22.8108	99	17.6918	78	1.73205	76.6667	17.1561	2
ENSTGUG00000004562	RBFOX1	HGNC Symbol	6.24e-106	0.0903527	0.997361	-0.140413	0.378527	0.0366219	1	0.0018371	1	1.08166	3.41e-110	3404.33	438.58	3400.67	260.98	5671	287.771	5545.33	986.785	5390	1237.11	5794	682.824	4825.33	294.349	5150.33	508.787	14
ENSTGUG00000009676	AP2A2	HGNC Symbol	7.05e-106	0.0139671	1	-0.080504	1	0.110677	1	-0.0667938	1	1.24883	2.01e-110	9711	1500.94	9197.33	615.167	17474.3	31.5013	17730.3	2384.77	15587.7	3752.55	17543	1403.48	16067.7	1282.16	16364.7	1784.85	5
ENSTGUG00000017178			8.49e-106	0.0479644	1	-0.327912	0.78165	-0.344988	0.78165	0.373186	0.78165	-2.67411	1.4e-110	371.333	75.8705	361	60.8933	103	27.2213	88.3333	8.5049	46.3333	18.0093	37.6667	6.65833	16.6667	3.78594	23	1	Un
ENSTGUG00000003660	GTSE1	STRING	9.45e-106	-0.152958	1	0.0251673	1	-0.188106	1	0.191237	1	-1.65536	6.1e-110	813.667	75.6395	688	34.0735	222.333	20.5508	242.333	35.5715	177.333	48.1283	162	11.5326	128.667	10.9697	156.333	24.5832	1A
ENSTGUG00000007622	CMBL	Uniprot	1.02e-105	-0.243419	1	0.236417	1	-0.215679	1	-0.0911435	1	2.99981	4.41e-110	200.333	72.5282	159	53.7029	1030.33	36.2951	1296.33	106.265	1168	154.619	1061.67	68.9662	932.333	103.636	928	93.3113	2
ENSTGUG00000006561	SLC9A3R2	HGNC Symbol	1.08e-105	-0.0761442	1	-0.0579292	1	0.128011	0.751442	0.0122416	1	1.22536	3.08e-110	1532	112.468	1364	63.498	2668	257.373	2767.67	443.46	2374	345.156	2759.67	470.664	2228.33	125.866	2396.67	251.349	14
ENSTGUG00000002504	PPM1K	HGNC Symbol	1.1e-105	-0.0670505	1	0.0403094	1	-0.0514909	1	0.0180043	1	1.07008	1.05e-110	1729	61.5386	1549.67	98.231	2355	142.06	2596	306.1	2672.67	354.514	2749.67	476.347	2431.33	145.953	2619	144.087	4
ENSTGUG00000015205	LOC100221103	Uniprot	1.94e-105	-0.0755986	1	-0.0863594	1	-0.0498628	1	0.101393	1	1.90249	2.25e-110	140.667	11.9304	125.333	10.2144	418	50.8626	426.667	110.961	384	84.0179	392.667	68.1347	293.667	27.6104	336	46.1844	4_random
ENSTGUG00000001003	STARD4	HGNC Symbol	2.14e-105	0.848172	3.93e-24	0.962319	9.8e-31	1.03033	8.99e-35	0.305098	0.000277924	0.467404	1.62e-21	1710.67	134.842	2895	163.478	1711.67	37.8065	3593	575.068	1587.67	342.171	3404.33	368.948	1844	64.1561	2432.33	424.539	Z
ENSTGUG00000013119	NID2	Uniprot	2.93e-105	0.120581	1	-0.0392825	1	-0.339417	0.584348	0.202995	1	-2.04834	6.8e-110	361.333	34.7755	369.333	70.7201	129	7	135.333	21.362	58.3333	10.504	48.6667	13.8684	36.6667	5.1316	45	10.4403	5
ENSTGUG00000011008	PHACTR2	HGNC Symbol	3.12e-105	0.186287	0.117274	-0.154382	0.171758	0.159489	0.171758	0.0202771	1	1.08649	8.23e-108	1251.33	17.4738	1338.33	129.423	2843	30.348	2735	263.34	1952.67	475.786	2280.33	256.714	1414.67	92.7811	1529.67	160.288	3
ENSTGUG00000006910	TAX1BP3	HGNC Symbol	3.18e-105	-0.126725	1	0.00241734	1	-0.0778232	1	-0.184635	1	-1.80982	7.5e-110	606.333	38.553	521.667	19.0088	147.667	24.9867	160.333	40.0666	122.667	40.2036	121	18.6815	96	23.5797	90	17.0587	19
ENSTGUG00000003246	KAT2B	Uniprot	3.58e-105	-0.123826	0.510529	-0.128447	0.510529	0.0288825	0.929306	-0.0887747	0.653698	1.06239	3.9e-109	2095.33	94.5216	1807.33	207.329	2762.33	243.947	2722	476.595	3138.33	714.917	3343.67	178.621	3155.67	95.3223	3155.33	83.9901	2
ENSTGUG00000006309	LOC100225730	Uniprot	3.7e-105	-0.520747	0.0603531	-0.030314	1	0.146783	1	0.777925	0.942443	-3.55809	6.24e-106	113	5	74	7.54983	13	4.3589	13.6667	1.52753	4	1	4.66667	2.08167	2.33333	2.08167	4.33333	0.57735	20
ENSTGUG00000007183	SPTBN1	HGNC Symbol	3.71e-105	0.0595192	1	-0.101979	0.964679	0.0672074	1	0.038342	1	1.05636	1.15e-109	27255.3	2322.04	26673.3	2142.7	46525	3709.66	46456	6709.93	42153.3	10002.8	45924	1949.1	34333.7	1499.08	37617.7	4350.59	3
ENSTGUG00000004208	TJP2	HGNC Symbol	4.09e-105	0.28845	0.00042471	-0.0568464	1	-0.0400942	1	-0.198	0.0198524	0.950883	4.08e-106	1026	28.5832	1176.33	49.6622	1587.67	116.693	1641	251.732	1582	326.483	1611.33	89.4893	1611.33	100.61	1494	76	Z
ENSTGUG00000004537	SLC32A1	HGNC Symbol	4.38e-105	-0.195989	0.0305804	0.0159136	1	-0.0263701	1	0.0478265	1	0.959891	2.95e-109	4038.33	412.58	3302.67	74.272	5606.67	21.5948	6112.33	993.785	5290	1343.45	5439.67	725.412	4564.33	222.877	5030	519.541	20
ENSTGUG00000012412	UBE2J1	HGNC Symbol	4.69e-105	0.0281054	1	0.0839868	1	-0.0533813	1	0.0291493	1	0.949064	9.84e-110	1694.67	72.1688	1620.33	32.7159	2532.33	158.017	2880	358.585	2439.33	558.901	2464.33	307.656	1987.67	174.449	2154	98.1478	3
ENSTGUG00000004797	KLC4	Biomart_human_ortholog	6.87e-105	-0.115488	0.325021	0.0268447	1	-0.0316329	1	0.00747805	1	0.832082	1.37e-109	5942.67	347.887	5150	139.646	6866	470.621	7534.67	1293.59	7796.33	1576.61	8033.33	1042.24	6799.67	531.765	7266.67	303.447	3
ENSTGUG00000001325	AZIN2	HGNC Symbol	7.5e-105	-0.156049	0.714879	0.0106726	1	-0.0257408	1	-0.0468269	1	1.45801	7.4e-110	1786.67	354.403	1504.33	112.434	3450.33	194.222	3765.33	842.704	3587	658.915	3737.33	635.687	2860.33	174.701	2951.67	355.227	23
ENSTGUG00000017488	MALT1	HGNC Symbol	1.43e-104	-0.0327454	1	-0.116344	1	-0.343066	0.0446064	-0.058836	1	-1.47463	1.47e-108	1519	92.3688	1395	173.908	430.667	28.3784	424.333	26.6333	409.333	122.871	335.667	50.5206	376	34.0441	382.333	42.0159	Z_random
ENSTGUG00000003374	RARB	Uniprot	1.96e-104	0.0621316	1	0.00318657	1	0.115508	1	0.038937	1	1.81613	2.23e-109	188.333	17.7858	184.667	26.9506	424.333	17.4738	459	80.5543	524.333	118.289	592.333	46.801	460.333	55.4286	504	95.247	2
ENSTGUG00000004103	H2AFY2	Biomart_human_ortholog	2.58e-104	-0.143171	0.216708	-0.0869608	0.757227	0.058771	0.757227	-0.19077	0.143275	-0.951691	5.21e-107	1671.67	44.0038	1421.33	74.8487	679.667	24.7857	687	75.0267	599.667	161.01	651.333	62.7482	513	16.5227	477.667	3.78594	6
ENSTGUG00000015881	R3HDM2	Biomart_human_ortholog	3.32e-104	-0.000203474	1	-0.105621	1	0.0279149	1	0.033409	1	1.18003	5.13e-109	1574.33	87.8996	1477.33	48.9932	2699.33	354.094	2712.67	644.92	2606.67	621.362	2779.67	320.052	2286	129.835	2496.33	310.816	Un
ENSTGUG00000006582	SYNGR3	Uniprot	3.47e-104	0.264558	0.047006	-0.0946813	0.431635	0.134456	0.431635	0.184869	0.231245	1.34978	5.41e-107	660.333	70.3017	744	91.6897	1706	126.645	1720.67	259.893	1209.67	250.56	1399	214.774	971.667	30.9892	1179.67	211.311	14
ENSTGUG00000002827	CENPK	HGNC Symbol	3.84e-104	1.00081	7.49e-24	1.19683	6.66e-30	1.08327	6.98e-25	0.398805	0.000140077	-0.646151	2.62e-30	1106	55.7584	2075.67	55.0121	465	32.187	1141.67	113.632	491.333	106.8	1088	50.319	599.333	23.3524	844.333	181.396	Z
ENSTGUG00000005159	ZMAT4	HGNC Symbol	4.1e-104	0.064619	1	-0.068178	1	-0.0195361	1	0.151645	0.795632	1.47787	1.16e-108	660	129.201	646.667	54.3722	1625	79.5676	1682	401.396	1551.67	463.139	1583.67	143.326	900.333	64.291	1062.33	13.6504	22
ENSTGUG00000004500	TBC1D8B	HGNC Symbol	4.85e-104	-0.136457	0.595502	-0.0368138	1	-0.0751918	1	0.0663842	1	1.1432	1.21e-108	915.667	70.2377	782	69.4766	1505.67	24.6847	1573.33	161.113	1381.67	229.09	1383.67	103.732	1204.33	74.6615	1341.67	82.3549	4A
ENSTGUG00000005481	GPC1	HGNC Symbol	5.35e-104	0.0309533	1	-0.181906	0.492762	0.0938744	1	0.0335532	1	-1.30092	1.17e-108	3990.33	45.5668	3824.67	192.547	1747.33	84.8076	1639.67	156.526	1077	244.841	1204.67	164.564	826.333	138.904	903.333	149.38	9
ENSTGUG00000000140	NR3C1	HGNC Symbol	6.3e-104	0.112855	1	-0.296127	0.0659452	0.0314153	1	-0.0355597	1	1.66365	1.99e-107	335.667	19.218	340.667	15.6312	585	104.518	514.333	122.892	879	165.276	945.333	97.2951	1011.33	93.8367	1055.33	194.284	13
ENSTGUG00000009778	ADAMTS7	Biomart_human_ortholog	6.32e-104	0.0197306	1	0.0599668	1	0.303881	0.420722	0.0721103	1	-1.90402	8.21e-109	943	29.4449	897.667	42.7707	260.333	25.8134	294	72.9178	150.333	24.5832	199.333	82.0995	123.667	27.5741	138.333	18.0093	10
ENSTGUG00000007821	TALDO1	NCBI gene	6.75e-104	-0.128812	0.502699	0.0663573	1	-0.103082	0.771127	0.0652671	1	-0.952052	1.18e-107	6552.67	721.011	5623	127.362	2459.33	131.554	2787.33	642.847	2386.33	549.049	2324.33	204.437	1995.33	130.424	2217.67	30.5341	5
ENSTGUG00000015499	TANGO2	Biomart_human_ortholog	7.09e-104	0.436405	0.0452569	-0.00651127	1	0.0673245	1	-0.150604	1	2.09158	3.24e-108	92.3333	21.5019	117.333	14.2244	351.667	19.8578	376	44.5084	345	74.4849	378	12.2882	283.667	37.1663	271.333	14.1539	15_random
ENSTGUG00000013151	NIN	STRING	9.47e-104	-0.118822	1	-0.146401	1	-0.189823	1	-0.108129	1	-1.71067	3.52e-108	939.667	170.489	813.333	118.787	260.667	27.6827	251.333	17.2143	188	40.1497	173.667	37.6873	173.333	7.57188	171.333	23.6291	5
ENSTGUG00000004078	MAPK11	HGNC Symbol	1.59e-103	-0.0589407	1	-0.0862888	1	-0.130052	1	-0.0585575	1	-1.21369	3.57e-108	1968.33	114.378	1773	67	690.333	38.0832	702	138.391	584.333	124.585	556.667	42.0278	542.333	63.9479	553	28.688	1A
ENSTGUG00000014095	LOC105760055	Uniprot	2.3e-103	0.227478	1	-0.127129	1	-0.116456	1	-0.013013	1	2.69427	2.87e-108	89.6667	17.2143	98.6667	22.5019	432	69.7782	430.333	103.645	562	168.52	539	57.2975	390	70.0857	412.667	88.5005	Un
ENSTGUG00000007900	SCG2	HGNC Symbol	2.76e-103	0.110548	1	0.0386476	1	-0.0451761	1	-0.00991689	1	1.47024	2.39e-108	6499	1281.42	6567	876.083	15012.7	691.601	16544.7	2078.18	13210	2695.89	13463	961.588	11381	594.343	12007.7	534.631	9
ENSTGUG00000002373	EEF1E1	Uniprot	3.32e-103	-0.0467971	1	-0.0188469	1	-0.0514314	1	-0.0261569	1	0.979734	2.93e-108	1556	95.687	1414	91.8477	2245	87.4814	2384	365.783	2297	428.573	2331.67	191.818	1903.33	116.131	1985.33	100.719	2
ENSTGUG00000011724	RAB3GAP1	HGNC Symbol	3.41e-103	0.0868972	1	0.0221928	1	-0.0113874	1	-0.0430054	1	1.10644	3.29e-108	2095	145.01	2087.33	93.5004	3336	315.957	3629.67	335.092	3499.67	722.76	3644.33	378.698	3008.33	300.507	3103.67	126.982	7
ENSTGUG00000012214	RSPO2	Uniprot	3.5e-103	0.448154	0.133309	-0.212628	0.611025	-0.128942	0.991419	-0.0233778	1	2.36098	2.44e-107	48.3333	2.51661	62	13.5277	196.333	18.037	183	43.4856	227	47.4658	217.333	21.1975	216.667	16.1658	227.333	33.0202	2
ENSTGUG00000003639	RCN2	HGNC Symbol	3.54e-103	0.053325	1	0.0397545	1	-0.0214433	1	-0.0887687	1	1.06151	5.82e-108	5086.33	512.135	4952.67	291.222	7436.67	82.3792	8231	1317.82	8398	2026.02	8592	254.207	7205	475.398	7190.67	170.016	10
ENSTGUG00000002675	SMAD1	HGNC Symbol	3.72e-103	-0.0358521	1	-0.0934041	1	-0.0898263	1	0.0620077	1	-1.378	4.09e-108	1391	61.6117	1275.67	93.1146	499	21.7945	505.333	100.749	374.667	90.1628	371	66.3626	285.333	36.46	317.667	54.0494	4
ENSTGUG00000006496	MEGF10	HGNC Symbol	4.3e-103	0.456698	0.00427203	-0.0253747	1	0.427616	0.0315601	0.35477	0.0905247	-1.68084	3.77e-102	605.333	35.1046	782	94.016	223	20.664	235.667	39.1067	125.667	27.5379	177.667	26.5393	102.667	18.037	140.333	27.3008	Z
ENSTGUG00000000127			5.41e-103	0.0742427	1	0.294576	0.324023	0.0348204	1	0.129375	1	2.40268	4.67e-107	196.667	42.4539	194	24.2693	707.667	69.0821	950	346.624	786.667	256.003	848.333	196.978	648.667	22.5019	751.667	47.1204	13
ENSTGUG00000003472	P4HB	HGNC Symbol	7.75e-103	-0.0522409	1	0.0437167	1	-0.0566757	1	0.0106494	1	-0.77906	1.3e-107	5734.33	340.33	5193.67	153.132	2513	75.3591	2785.67	417.663	2394.33	473.62	2423.67	296.082	2035.33	37.8726	2184.67	210.384	18
ENSTGUG00000007659	PXYLP1	HGNC Symbol	9.26e-103	0.0180517	1	-0.0884369	1	0.0195	1	0.0665623	1	-1.4334	7.01e-108	1736.67	11.5036	1651	48.3839	703.333	79.3494	710.333	65.0641	418	95.687	445	51.0294	319	55.6687	354.667	54.9029	9
ENSTGUG00000003076			1.05e-102	0.138982	1	0.0896763	1	-0.0450329	1	-0.131272	1	2.07676	1.72e-107	127	12.49	131.333	25.5799	379.333	41.7413	435	97.2471	432.667	110.024	438.667	57.7437	389.333	57.0117	379.667	61.4193	21
ENSTGUG00000014886	LRRTM2	HGNC Symbol	1.22e-102	0.0989761	1	-0.0773461	1	0.0186955	1	-0.0536347	1	1.09191	2.46e-107	1223	61.9435	1229.33	54.8847	1991.67	90.0907	2028.33	290.443	1925	311.718	2061.33	191.86	1831	51.0294	1882.67	249.885	13_random
ENSTGUG00000011591			1.51e-102	-0.0973329	1	-0.287219	1	0.0323437	1	-0.869833	0.936475	-3.93285	1.78e-107	117.333	5.03322	102.667	15.0444	8	2.64575	7	2.64575	5.33333	1.1547	5.66667	4.72582	4.66667	3.21455	2.66667	0.57735	6
ENSTGUG00000000540	RRM1	Biomart_human_ortholog	1.94e-102	-0.0523719	1	-0.0189193	1	-0.0159562	1	-0.0257875	1	-1.4086	1.59e-107	817	56.4004	739	49.1528	247.333	18.0093	262.333	28.0951	210	30.2655	219.333	22.1886	186.667	13.6504	195.333	22.4796	1B
ENSTGUG00000010867	ITGBL1	HGNC Symbol	2.29e-102	0.388522	0.0297429	0.00153718	1	-0.103383	1	0.376513	0.44465	-1.95171	3.33e-104	217.333	2.51661	267	5.19615	68.3333	12.7017	73.6667	15.0111	44	6	43	4.3589	27.6667	4.72582	38.3333	9.71253	1
ENSTGUG00000000732	TTC37	Biomart_human_ortholog	2.73e-102	0.988689	3.32e-36	1.04168	1.03e-38	0.905775	5.01e-30	0.22653	0.00467866	0.191796	5.8e-05	1388	56.2939	2586.33	147.229	1020	107.252	2258	364.49	1157.67	242.116	2282	315.77	1541	122.479	1925	303.783	Z
ENSTGUG00000006855	LANCL3	HGNC Symbol	3.91e-102	-0.0494708	1	-0.192719	1	-0.019707	1	-0.0820804	1	2.70174	5.88e-107	63.6667	12.6623	57.6667	8.14453	298	37.3229	276.667	31.4696	277	61.0246	286.667	34.5302	315.667	46.6083	319.667	83.0321	1
ENSTGUG00000009432	SLC7A10	HGNC Symbol	4.83e-102	0.0328144	1	0.0640828	1	-0.305618	0.355124	0.0265477	1	-1.84136	8.98e-107	1275.33	161.878	1222	44.5758	353	1	393	41.1461	245	46.8722	213.667	37.581	196	25.2389	212.667	43.7302	11
ENSTGUG00000005642	PLEKHB2	NCBI gene	5.81e-102	-0.381991	0.0248672	-0.147684	1	-0.045937	1	-0.0811027	1	1.87518	3.59e-106	755	95.6399	541.333	86.0078	1610.67	53.2009	1572	358.565	1789.67	298.55	1817.33	63.4061	1870	242.963	1890.33	322.058	9
ENSTGUG00000017148	UHMK1	HGNC Symbol	6.31e-102	0.0378764	1	-0.0289498	1	-0.00658372	1	-0.0844687	1	1.33155	6.31e-107	639.667	93.5111	615.667	26.1024	1294	38.0395	1355.33	102.617	1118	215.771	1168.67	95.1332	1077	44.238	1085	165.448	8_random
ENSTGUG00000005460	SMARCA2	HGNC Symbol	8.78e-102	0.778731	4.32e-20	0.626925	9.07e-14	0.74269	1.22e-18	0.142583	0.109287	0.825359	2.24e-60	3948.67	166.572	6369	578.184	5027.67	169.013	8343.67	1188.09	4933.67	1050.01	8627.67	485.001	6377.33	55.2932	7526.33	1457.33	Z
ENSTGUG00000010986	AIG1	HGNC Symbol	1.06e-101	-0.0899002	1	-0.0744359	1	0.0595213	1	-0.028427	1	1.3264	1.38e-106	1311.33	153.158	1157	137.546	2305.67	325.603	2357.33	426.059	2283	648.792	2460.33	122.349	2187.67	85.6874	2274.67	80.4322	3
ENSTGUG00000007606	CUEDC2	HGNC Symbol	1.39e-101	-0.0624142	1	0.0850258	0.965926	0.04906	1	-0.0702798	1	0.850678	8.05e-106	2674	210.145	2407.33	126.057	2987.33	203.028	3407.67	531.363	3447	719.88	3745.67	413.51	3475	216.585	3523.33	265.83	6
ENSTGUG00000007143	STAG1	Uniprot	1.46e-101	0.0298414	1	-0.0523531	1	0.0526473	1	-0.0974254	1	-0.976052	2.28e-106	3237.67	244.152	3103.33	223.025	1269	47	1319.67	240.469	1068.33	230.151	1165	117.384	1213.33	56.003	1207.67	106.002	9
ENSTGUG00000001137	SNCAIP	HGNC Symbol	1.56e-101	1.00408	3.55e-18	0.888101	5.11e-14	1.03768	6.98e-18	0.297189	0.014816	-0.985121	5.19e-55	1699	137.099	3199.33	251.162	765	27.7849	1518	169.859	552.333	118.429	1186.67	83.1705	681	60.531	897	221.723	Z
ENSTGUG00000007514	SALL1	HGNC Symbol	1.81e-101	0.0469842	1	-0.137155	0.412063	0.0900831	0.990578	-0.00699821	1	-0.922132	8.56e-106	4597.67	62.1718	4458	315.29	1903.33	126.16	1873	426.564	1598.67	317.328	1790	201.099	1741	129.317	1842.33	108.583	11
ENSTGUG00000003290	CCNF	HGNC Symbol	2.04e-101	-0.109658	1	0.318277	0.589739	-0.122387	1	-0.288112	0.647527	-2.16264	7.48e-106	676.333	64.6323	588.667	73.9211	103.667	13.3167	139.667	29.6704	104.333	34.4287	101	37	103	29.7153	89.6667	7.37111	14
ENSTGUG00000000877	EFNA2	HGNC Symbol	2.47e-101	-0.197539	0.729188	-0.14039	1	-0.391776	0.238419	0.0602805	1	-1.94033	6.12e-105	421	75	344	17.6918	111.667	10.6927	109	14.7986	79	25.5147	63	16.5227	49.6667	2.51661	55	5	28
ENSTGUG00000006049	TMEM120B	HGNC Symbol	3.03e-101	-0.0931865	1	0.0648103	1	-0.00412875	1	0.0396001	1	1.04113	4.44e-106	748	26.4575	658.333	53.2572	1116	80.9877	1258.67	235.12	1183.67	220.221	1237	46.6047	838.667	15.2753	916.667	23.1157	15
ENSTGUG00000012694	SLC45A4	HGNC Symbol	3.1e-101	0.142796	1	-0.216426	0.747151	0.0332459	1	-0.119692	1	2.17222	1.24e-105	326.667	69.0604	338	6.55744	1064.67	57.5529	982	158.237	1148.67	275.141	1231	85.4927	1160.67	208.02	1144.33	265.918	2
ENSTGUG00000008568	D1DR	Uniprot	3.26e-101	0.00669995	1	0.111477	1	-0.153357	1	0.332672	0.80321	4.05975	1.15e-105	34.3333	5.1316	32.3333	0.57735	391.333	101.323	448.333	65.8357	382	61.0246	380	114.896	386.333	69.8164	521	145.083	6
ENSTGUG00000015653	MYO1A	HGNC Symbol	4.15e-101	0.376186	0.276201	-0.107961	1	-0.211458	1	0.695238	0.148344	-2.70743	3.41e-104	262	17.6918	320	33.1512	71.6667	15.885	73	27.6225	23.6667	9.07377	21.3333	5.50757	17	7.81025	29.3333	5.03322	Un
ENSTGUG00000005800	RXRA	HGNC Symbol	4.17e-101	-0.0181702	1	-0.0419805	1	0.0162877	1	0.0899878	1	1.36695	4.73e-106	618.667	50.2925	573.333	77.7003	937.667	118.576	984.333	218.482	1153	179.156	1235	168.25	1243.67	67.159	1412.67	198.973	17
ENSTGUG00000002953	JAZF1	HGNC Symbol	4.18e-101	0.0886879	1	-0.0708271	1	0.099289	1	0.0475908	1	1.23305	1.24e-105	586.333	95.0438	584.667	44.0606	1278.33	67.87	1305.33	155.52	1005	247.259	1125.33	126.895	756	43.1393	833	98.7472	2
ENSTGUG00000007612	ZCCHC14	HGNC Symbol	4.22e-101	-0.0410728	1	-0.134342	1	0.0413875	1	0.074489	1	-1.23882	6.8e-106	1716	129.341	1566.67	99.7514	649.667	35.473	633.667	94.5745	455.333	111.195	490.333	57.1781	436	40.4475	490.333	75.2485	11
ENSTGUG00000013280	ATN1	HGNC Symbol	5.85e-101	-0.0679469	1	-0.0157414	1	0.0492565	1	0.0976966	0.767581	-0.794347	2.47e-105	6476.67	540.849	5799	151.199	2874	133.551	3057	448.305	2450.33	507.183	2667	353.764	2286.33	56.3678	2608	278.91	1
ENSTGUG00000009094	KNDC1	Uniprot	6.71e-101	-0.0893424	1	0.024923	1	-0.154542	0.977745	-0.12428	1	1.65798	2.5e-105	695.667	126.824	613	39.3573	1311.67	162.057	1439	314.076	1654	340.013	1553.67	70.5856	1673	153.659	1631.67	101.589	6
ENSTGUG00000001070	STMN1	HGNC Symbol	8.87e-101	0.0806974	1	-0.015401	1	-0.00202334	1	-0.0619511	1	-1.04286	1.33e-105	23068.3	2058.39	22931.3	656.543	9164.67	1233.2	9755	1763.98	7712	1610.6	8094.33	1028.91	7745.67	798.564	7879	452.381	23
ENSTGUG00000004198	GRM8	HGNC Symbol	9.33e-101	0.0577168	1	-0.0675153	1	-0.040902	1	-0.0282019	1	1.54364	8.43e-106	615.667	127.005	599.667	75.5072	1546	109.503	1588.33	254.048	1323.67	224.193	1353	98.4886	1079	25.5147	1125.67	82.9478	1A
ENSTGUG00000010974	HIVEP2	HGNC Symbol	9.35e-101	0.130037	1	-0.263803	0.187607	0.0451263	1	-0.0133449	1	1.77598	1.09e-104	4039	553.208	4157	345.362	13637.7	1062.45	12203	2393.85	10571.3	2895.61	11393.3	787.956	7922	1050.33	8377.33	922.554	3
ENSTGUG00000010924	COL5A2	HGNC Symbol	9.53e-101	0.156532	0.85497	0.117068	1	0.0967944	1	-0.0409512	1	-1.34511	6.11e-105	3497	185.599	3655.67	175.215	1034	28.688	1226.67	372.937	974	209.036	1091.33	104.002	996	188.47	1030	89.6047	7
ENSTGUG00000000298	NEURL1B	HGNC Symbol	1e-100	0.0635748	1	-0.200591	0.0927589	-0.103127	0.886091	-0.0116966	1	1.16227	4.12e-104	628	51.0294	616.667	21.9621	1190.67	33.0202	1117	196.741	1110.67	284.5	1080.67	136.236	875	68.942	925.667	126.001	13
ENSTGUG00000013132	GNG2	HGNC Symbol	1.03e-100	-0.02613	1	-0.0320329	1	0.0932134	1	-0.0884858	1	-0.999723	1.81e-105	7990.67	811.438	7359	714.557	3658.67	264.046	3856	636.755	2727.33	614	3071.33	561.587	2171.33	115.041	2176	197.122	5
ENSTGUG00000002922	ETV4	HGNC Symbol	1.14e-100	-0.179911	1	0.141959	1	-0.025774	1	0.107458	1	-1.87008	4.34e-105	914.667	188.293	759	52.2015	225	26.5141	265.667	30.5341	168	48.5077	172.333	28.0238	111.333	10.0167	127.667	21.0792	27
ENSTGUG00000006971	ACOT12	Biomart_human_ortholog	1.19e-100	1.12664	0.000995892	0.954911	6.2e-05	0.986887	4.23e-05	0.425791	0.0682897	3.59325	2.56e-93	16.3333	5.7735	33.6667	8.0829	145	28.5132	304.333	71.2835	149.333	56.5361	311	60.5558	179	15.6205	257.667	90.5336	Z
ENSTGUG00000009117	IGDCC3	HGNC Symbol	1.51e-100	-0.11605	1	-0.136712	1	-0.119162	1	0.13374	1	-1.82657	3.91e-105	427.333	39.8037	371	48.816	91.3333	1.52753	89.3333	15.3079	78.6667	13.0512	76.6667	15.5027	77.6667	13.0128	90.6667	6.65833	10
ENSTGUG00000004274	PITX2	Uniprot	1.72e-100	0.375612	1	3.10232	0.266657	-0.865602	1	0.433458	1	-7.22854	4.65e-105	107.333	36.2951	129.667	57.1868	0	0	1	1	0.666667	0.57735	0.333333	0.57735	0.666667	1.1547	1	1	4
ENSTGUG00000007574	SLC6A9	HGNC Symbol	1.87e-100	-0.043614	1	-0.123009	0.970296	0.0101995	1	0.0379112	1	1.28883	3.63e-105	881	106.658	801.333	78.2326	1812.33	82.5187	1798.33	328.78	1477.33	273.88	1569.33	169.164	1257.33	107.156	1377.67	196.309	8
ENSTGUG00000006659	GCHFR	HGNC Symbol	1.89e-100	-0.35495	0.29386	-0.138821	1	-0.340809	0.211262	-0.050515	1	2.59227	3.22e-104	107.667	14.0475	79	9.53939	255.667	35.1331	251.333	50.3024	516.667	149.165	434.667	75.5006	590.333	55.6447	604.333	94.3416	5
ENSTGUG00000000552	FANCC	HGNC Symbol	2.25e-100	1.02324	4.46e-05	1.16477	0.00183576	0.992801	0.017539	0.464349	0.26704	-2.93622	1.04e-92	128.667	22.5019	245.333	31.1341	13.6667	4.04145	33	2.64575	10.6667	3.05505	22.6667	8.62168	12.6667	0.57735	18.6667	4.6188	Z
ENSTGUG00000000715	FAM172A	HGNC Symbol	2.34e-100	0.90977	4.09e-27	0.890695	9.28e-25	0.942174	1.37e-26	0.202171	0.0284947	-0.519577	2.83e-27	1471.67	14.6401	2595.33	61.3297	855.667	33.7244	1714	328.219	728	148.987	1467	99.5791	764.333	55.5908	938.667	159.193	Z
ENSTGUG00000012943	FBXO25	HGNC Symbol	2.69e-100	-0.125162	0.833853	0.0296321	1	-0.0430568	1	-0.108271	0.847575	1.15619	7.4e-105	825.667	95.7723	709.333	16.2583	1633	51.9711	1783.67	176.704	1346	289.684	1366.33	78.0085	896.667	48.2632	885.667	51.984	3
ENSTGUG00000000490	UNC5A	HGNC Symbol	3.47e-100	0.0129459	1	0.11164	1	0.0724948	1	0.0395183	1	1.37613	6.78e-105	4416.67	664.663	4189.33	219.286	8096	910.006	9453.33	2063.66	8542	1648.29	9545.33	1973.79	7094.67	763.231	7755	626.228	13
ENSTGUG00000009086	TPCN1	HGNC Symbol	3.72e-100	0.0769896	1	-0.0958868	1	0.165276	0.310058	-0.02168	1	1.19144	4.82e-104	1333.33	70.7272	1320.33	83.7397	2340	253.164	2380	597.38	2226.67	489.659	2622.33	348.127	2003	173.519	2102.67	204.998	15
ENSTGUG00000011413			3.87e-100	-0.117313	0.249444	-0.0327614	1	-0.0405962	1	0.0442177	1	-0.735239	7.96e-104	3598.67	96.6247	3116.67	192.858	1782.33	27.5741	1871	226.378	1567.67	344.724	1598.67	177.292	1122.67	49.2172	1231	49.1223	3
ENSTGUG00000008791	SERPIND1	HGNC Symbol	4.16e-100	0.251297	0.192426	-0.0137797	1	0.0338087	1	0.0331835	1	-1.43378	1.52e-103	2715.33	30.6649	3036.33	428.451	1433.33	104.203	1539	361.037	605.333	67.2409	662	132.729	511	55.4887	553.667	66.5157	15
ENSTGUG00000000381	RGS14	HGNC Symbol	5.11e-100	-0.21797	0.162157	-0.0584782	1	-0.0724875	1	0.0544997	1	1.35809	1.79e-104	1607.67	238.689	1298.33	33.7095	3026.67	408.363	3121	535.594	3067	726.993	3070	575.501	2155.33	115.889	2386	247.556	13
ENSTGUG00000001381	ADORA1	HGNC Symbol	7.95e-100	0.0550702	1	-0.0930506	1	-0.115256	1	-0.071616	1	1.75298	1.49e-104	368.333	90.6661	359.667	6.4291	739	137.808	746.333	153.132	1029	188.741	1004	151.433	1024.33	113.315	1039	122.111	26
ENSTGUG00000009591	SPIRE1	HGNC Symbol	8.99e-100	0.0950315	1	-0.323173	0.00177793	0.0837795	1	0.0410894	1	1.21172	2.58e-101	800.667	93.2434	802.667	39.5769	1474.67	86.1994	1272	261.643	1316.33	196.381	1473.67	139.633	1335	60.63	1464.33	151.186	2
ENSTGUG00000008926			9.5e-100	-1.36697	0.000392257	0.117131	1	0.0612294	1	0.176209	1	4.93059	1.28e-104	53	47.0319	19	3.60555	494	64.3739	583	158.606	895.667	185.271	993.333	243.003	693.333	45.742	837.667	154.098	15
ENSTGUG00000011802	TPD52L1	HGNC Symbol	9.92e-100	0.0190146	1	0.0595708	1	0.103104	0.985959	0.0743778	1	1.07245	4.41e-104	843.333	61.1583	802	60.803	1006	82.0183	1129.67	198.137	1484.67	403.158	1659.67	172.946	1226.33	118.496	1374.33	84.0853	3
ENSTGUG00000005370	ANXA2	HGNC Symbol	1.13e-99	-0.173672	1	-0.0376349	1	-0.172974	1	0.0882007	1	-1.6775	7.05e-104	1015.33	68.0172	845.667	101.106	246.667	14.5029	256.667	27.0247	198.333	75.0355	183	38.7427	200.333	23.5018	226	10.583	10
ENSTGUG00000006421	ASB5	STRING	1.16e-99	0.148575	0.816094	0.128056	0.816094	0.0280443	1	-0.0444026	1	1.3552	4.38e-104	472.667	45.5448	491.333	7.76745	833.333	44.8813	980.333	164.925	936.333	180.971	1008.33	162.05	877	49	901.333	54.0771	4
ENSTGUG00000012917	CDCA4	HGNC Symbol	1.6e-99	-0.0744389	1	0.0275852	1	-0.147076	1	-0.163115	1	-1.79475	1.99e-104	1231.67	118.602	1097.67	13.7961	263.667	65.5312	294.667	107.872	265.667	62.5167	249.667	3.78594	226.667	19.5533	215.667	29.4845	5
ENSTGUG00000007679	TNRC18	Biomart_human_ortholog	1.79e-99	-0.0830034	0.959143	-0.131541	0.381444	0.0327798	1	-0.0507252	1	-0.862988	1.73e-103	6470.67	197.71	5740.67	310.935	2648.33	137.66	2597.67	404.203	2283.33	501.606	2451.67	280.913	2501.33	174.245	2574.67	282.068	14
ENSTGUG00000009761	ARMC9	HGNC Symbol	2.02e-99	-0.0345413	1	-0.121385	0.324031	-0.149857	0.169744	0.038051	1	0.925406	1.1e-102	1634.33	86.3269	1496.67	47.184	2292	68.7895	2266.33	324.512	2283.33	426.582	2161	182.666	2062.67	133.163	2250.67	35.019	9
ENSTGUG00000000557	THOC3	HGNC Symbol	2.22e-99	-0.167109	0.319611	0.0559931	1	-0.101895	1	-0.047326	1	-1.07739	5.94e-103	3258	417.242	2723.33	94.6273	1096.67	105.249	1223	170.22	1090.33	250.767	1069	158.483	930	42.7902	957	77.0909	13
ENSTGUG00000002358	TXNDC5	HGNC Symbol	2.35e-99	-0.0433146	1	0.0571852	1	0.031414	1	0.086953	1	-1.1376	2.68e-104	1257	74.1148	1145.33	39.9541	501	30.6431	560.333	82.0081	374	57.8187	403	37.1618	308.333	7.50555	348.667	33.3816	2
ENSTGUG00000002133	GPAT3	Biomart_human_ortholog	2.37e-99	-0.106366	1	-0.032366	1	-0.0951544	1	0.0782856	1	1.29508	5.44e-104	669.333	36.2951	583.333	14.3643	1030	151.04	1091	263.272	1239.67	295.468	1212.33	113.562	1102.33	82.0081	1240	133.638	4
ENSTGUG00000009386	ATP6V0E2	Biomart_human_ortholog	2.82e-99	-0.157642	0.130474	0.169873	0.110366	-0.112213	0.33497	0.0317075	0.876446	0.972354	5.8e-102	9950.33	1066.63	8369	290.99	13272	1500.77	16047.3	2587.91	14132	2884.81	13803	2289.13	11329.3	479.901	12315	494.946	6
ENSTGUG00000017547	SEMA6A	HGNC Symbol	3.15e-99	0.323377	0.00383944	0.136053	0.453527	0.259487	0.0423946	0.00328364	1	-1.13442	5.35e-99	2257.33	393.548	2646.33	81.7088	940.333	62.6924	1113.33	155.809	719.333	177.523	898.333	76.5136	677	54.9909	723.667	90.5888	Z_random
ENSTGUG00000018741	ND2	NCBI gene	3.39e-99	0.0538454	1	0.0531081	1	0.0364595	1	0.139361	0.416417	1.0613	2.11e-103	72907.3	6450.68	71041.7	7196.87	127689	4178.62	143684	33696.9	111683	24052	120091	11429	83366	4752.03	97483.7	671.469	MT
ENSTGUG00000003655	GTSE1	Biomart_human_ortholog	3.41e-99	-0.0115025	1	-0.0531325	1	-0.219303	1	-0.126178	1	-1.83847	4.64e-104	490.667	37.2335	457.667	66.1614	132	4.3589	137.333	27.0617	95	25.9422	85.3333	5.7735	81	2.64575	79	22.1133	1A
ENSTGUG00000004950	SH3D19	HGNC Symbol	3.81e-99	0.00777687	1	-0.0507796	1	0.0824665	1	0.0705258	1	-1.31986	3.39e-104	1748.33	250.408	1649.33	122.737	691.667	57.8389	716	60.2578	426.333	70.4651	474.667	25.482	389	23.3024	435.667	50.0633	4
ENSTGUG00000012816	TECPR2	Biomart_human_ortholog	4.41e-99	-0.00419275	1	-0.095913	0.675999	0.0236658	1	-0.126367	0.38218	0.931533	5.05e-103	1309.33	98.231	1225.33	40.0167	1828.67	127.445	1844.33	313.371	1788.67	368.219	1910	225.858	1759.33	78.7485	1718.33	181.313	5
ENSTGUG00000018539	POFUT1	HGNC Symbol	5.26e-99	0.000662369	1	0.0845493	1	-0.0884156	1	0.132058	1	-1.44373	6.21e-104	1262.33	130.791	1186	108.042	389.333	40.104	445.667	88.5231	338.667	107.723	331.333	21.3854	254.333	22.5906	297.333	46.0579	20
ENSTGUG00000000320	CRYAB	Uniprot	6.03e-99	-0.980337	0.0951889	0.0787753	1	-0.0707362	1	0.150053	1	4.70532	6.24e-104	17	11.5326	8	2.64575	192.333	50.58	222	75.3193	254.667	101.51	248.667	40.6735	220.667	54.1233	259.667	44.0946	24
ENSTGUG00000003183			8.22e-99	-0.088496	0.965862	0.123625	0.64657	-0.0932414	0.965862	0.0694926	0.965862	1.07267	9.56e-103	3036.67	355.086	2682	28.6182	4450.67	402.463	5211.67	804.025	4739.67	996.978	4697.67	743.039	3773.33	68.821	4213	284.231	17
ENSTGUG00000017546	COMMD10	HGNC Symbol	9.14e-99	1.05401	1.6e-28	0.88375	3.77e-21	0.924445	8.74e-23	0.255053	0.00760035	0.715622	3.34e-37	1105	180.831	2152	135.1	1399	38	2785.33	497.727	1386.33	287.928	2757.67	247.954	1555.67	135.692	1982.33	331.684	Z_random
ENSTGUG00000011201	PLPP4	HGNC Symbol	1.18e-98	-0.0684169	1	-0.110209	1	0.227124	0.256291	0.0142006	1	1.6051	1.5e-102	738	185.987	659.667	62.4286	1989.33	131.154	1981	285.69	1477.33	410.671	1798.67	203.267	1191.33	122.075	1284	179.307	6
ENSTGUG00000012148	CTHRC1	HGNC Symbol	1.31e-98	0.0630378	1	0.133659	1	-0.307818	0.737584	-0.0749339	1	-2.02262	2.31e-103	374.667	45.5448	368	64.5058	94.3333	9.07377	112	29.5973	66.6667	13.6137	57	12.1244	49.6667	1.1547	50.3333	11.547	2
ENSTGUG00000010922	SNTG1	HGNC Symbol	1.33e-98	-0.112692	0.835586	-0.231722	0.15619	0.146715	0.664481	-0.10075	0.835586	1.47097	8.83e-102	566	103.552	492	56.9298	1169.33	52.5198	1072	164.648	1055.67	271.929	1216.67	54.5558	1032.67	48.2113	1025.33	63.3745	2
ENSTGUG00000006818	ANGPT4	HGNC Symbol	1.39e-98	-0.0401416	1	-0.196327	1	-0.233582	1	0.753329	0.00183023	-2.1281	4.89e-102	712.667	62.4286	651	95.8958	210.333	44.7698	199.667	51.0718	88	16.5227	79.6667	23.9653	69	17.7764	123.667	16.1658	20
ENSTGUG00000012695	RIMS1	HGNC Symbol	1.71e-98	0.101182	1	-0.0853106	1	0.08471	1	-0.0192461	1	1.064	6.77e-103	3694.33	390.016	3720.33	302.895	6466.33	378.809	6529.67	828.493	5595.67	1097.36	6227.67	556.259	4924.33	324.822	5181	518.995	3
ENSTGUG00000013481	SERPINH1	HGNC Symbol	2.16e-98	0.0055989	1	0.099466	1	-0.13123	1	0.216989	0.890749	-1.67622	3.63e-103	1519.67	152.395	1437	181.678	575	28.1603	662	93.7923	306.333	48.3356	295.333	34.356	198	10.4403	246	77.0909	1
ENSTGUG00000008365	CLCN4	HGNC Symbol	2.63e-98	0.129044	1	-0.113168	1	0.128023	1	-0.0108635	1	1.7263	6.88e-103	1027.67	187.236	1054.67	42.8991	2573	93.984	2547.67	419.562	2419	578.547	2765.33	323.809	2505	352.885	2659.33	463.157	1
ENSTGUG00000012870	FBXO9	HGNC Symbol	3.01e-98	-0.0211959	1	0.0929419	1	0.0164922	1	-0.0478131	1	0.989935	6.43e-103	2838	418.555	2620.67	51.0816	4238	191.789	4854.33	653.569	4076.33	848.508	4309	276.364	3425.67	137.012	3525.67	138.904	3
ENSTGUG00000004072	HEBP2	Biomart_human_ortholog	3.19e-98	-0.41189	0.998558	0.270906	0.998558	-0.0214099	1	0.283844	0.771842	3.80112	2.5e-102	15.6667	5.50757	11	2	51.3333	9.50438	66.3333	12.3423	185	44.5421	191.667	58.6202	211.667	31.7228	274	43	8
ENSTGUG00000004669	ANO3	HGNC Symbol	3.34e-98	0.0540099	1	-0.23982	0.993399	0.203733	1	-0.0784058	1	2.74764	1.68e-102	229.333	80.3264	223	37.3229	889	85.7496	812	185.2	1038.33	282.217	1246	120.403	1510	315.035	1528	242.594	5
ENSTGUG00000012239	SUCLA2	HGNC Symbol	3.38e-98	0.0947169	1	0.00557442	1	-0.0179365	1	0.0794813	1	1.08328	5.86e-103	4972.33	542.187	4982	362.232	9077	237.405	9818.67	1732.19	7960	1239.99	8297.33	700.692	5979	395.299	6702.33	267.156	1
ENSTGUG00000015659	FTL	Uniprot	3.73e-98	-0.168562	0.578394	-0.175127	0.578394	-0.410589	0.0223564	0.397869	0.0227987	-1.61897	3.24e-100	5312.67	682.5	4445.33	380.233	1402.33	91.7842	1349	335.2	1339.67	578.215	1047.67	257.257	875	75.3459	1222.33	86.153	Un
ENSTGUG00000003256	ATP6V0C	HGNC Symbol	3.85e-98	-0.0283262	1	0.14654	0.56026	-0.0254554	1	0.0049005	1	1.22317	1.25e-102	17768	2435.12	16319.3	1456.37	29134	593.28	34814	6708.56	30104.3	6296.1	31097.3	3350.55	26061	2229.74	27731	1181.87	14
ENSTGUG00000006654	MYO5A	HGNC Symbol	4.04e-98	0.061835	1	-0.166938	0.809445	0.14757	0.816656	-0.102037	1	1.61624	3.96e-102	3962.33	669.733	3882.67	405.542	8304	789.816	7935	1206.97	8941.67	2106.05	10360.3	576.903	9291.33	743.992	9262.33	1727.36	10
ENSTGUG00000006790	BCL11A	HGNC Symbol	4.13e-98	0.106854	1	-0.00481542	1	0.00872724	1	-0.102672	1	-1.02883	1.55e-102	2817.33	174.268	2850.67	227.212	1162	57	1243.33	152.504	971.667	176.5	1026.67	85.4888	932	57.6541	926	116.55	3
ENSTGUG00000007437	OTULINL	Uniprot	4.5e-98	0.0644771	0.853703	-0.15243	0.710359	0.278741	0.118165	0.161452	0.710359	1.72639	8.12e-101	145	23.516	142.333	8.5049	595.333	88.2119	575	87.5386	286.667	55.5098	366.333	53.9104	217.667	15.5671	258.667	12.741	2
ENSTGUG00000003709	PHF2	HGNC Symbol	6.81e-98	-0.0732815	1	-0.0617218	1	-0.0605939	1	-0.0108775	1	-0.88152	1.91e-102	3739.67	56.003	3339.33	166.091	1579.67	107.723	1628.67	260.608	1388	360.393	1389	161.279	1291.33	4.50925	1363.67	62.3084	12
ENSTGUG00000007640	JPH3	STRING	7.25e-98	0.135035	0.614742	-0.178263	0.256506	-0.0340432	1	0.0247754	1	1.22129	9.26e-102	638.667	31.9739	659	74.6458	1137.33	145.37	1079	160.72	1159.33	217.012	1190.33	123.087	1064.67	122.067	1154.67	107.268	11
ENSTGUG00000002298	FRMD4A	HGNC Symbol	7.91e-98	0.0587082	1	-0.207838	0.200982	0.0703624	1	-0.0262585	1	-1.17215	4.51e-102	4459.33	372.35	4362	310.227	2200	77.8267	2040.33	221.306	1315.33	341.879	1445.67	180.47	1046.67	125.835	1096.33	137.311	1A
ENSTGUG00000012142	BAALC	HGNC Symbol	9.71e-98	0.208267	0.852374	-0.0314031	1	0.0887671	1	-0.0264662	1	1.94282	1.34e-102	206.667	17.9258	224.333	25.4231	600	62.7933	628	88.7299	675.667	158.001	754.667	66.1614	524.667	28.9194	550.333	97.5209	2
ENSTGUG00000013094	CDKN3	HGNC Symbol	1.27e-97	-0.444966	0.46444	-0.295708	1	-0.196383	1	0.564696	1	-4.20209	1.73e-100	107.667	18.9033	74.3333	3.05505	5.33333	1.52753	4.66667	2.08167	4.33333	2.3094	4	4	1.66667	1.52753	2.66667	2.51661	5
ENSTGUG00000004000	SNX4	HGNC Symbol	1.57e-97	-0.0234678	1	-0.0237644	1	0.0240027	1	0.0249112	1	-0.775182	1.4e-102	3998.67	243.069	3689.67	29.5691	2197.33	23.094	2330.67	387.874	1615.33	316.685	1721	111.66	1200.67	17.8979	1300.67	94.2037	7
ENSTGUG00000002819	EHMT1	Uniprot	1.8e-97	-0.0837342	1	0.0103739	1	0.0424587	1	0.0914239	1	-0.868595	7.16e-102	4253	74.9867	3769.67	228.231	2021.67	127.61	2179.67	190.647	1505.67	313.462	1632.67	248.665	1255	48.8672	1424.67	123.553	17
ENSTGUG00000009826	SLC25A22	HGNC Symbol	1.98e-97	0.0100836	1	0.0714933	1	-0.136983	0.347888	0.00581086	1	0.986444	1.56e-101	2035.33	150.699	1922.67	185.209	2996.33	180.578	3371	352.603	3158	781.862	3009.67	346.988	2482.67	43.6157	2655.67	228.038	5
ENSTGUG00000011931	CFL2	HGNC Symbol	2.37e-97	-0.000751994	1	0.0354366	1	0.0198737	1	-0.0133861	1	-0.844829	1.84e-102	6224	552.962	5837.33	257.954	2998.33	110.002	3293	323.77	2220.33	498.309	2357.33	214.003	2128.33	43.3167	2247.67	211.51	5
ENSTGUG00000009578	AFDN	HGNC Symbol	2.68e-97	0.0345934	1	-0.187578	0.285274	0.0330863	1	-0.0246618	1	-1.13805	9.06e-102	8316.33	1118.75	8005	635.399	3687.67	152.28	3460	309.85	2482.33	590.842	2661	188.947	2253.33	94.3628	2359.67	188.855	3
ENSTGUG00000007135	TPD52L2	Uniprot	2.73e-97	-0.0122549	1	0.0314079	1	0.0432068	1	0.0229559	1	0.829237	3.17e-102	1497.67	81.2978	1393.67	22.8108	1963	98.7725	2166.67	420.588	1931.33	476.546	2080.33	226.93	1653	74.1013	1788.67	158.336	20
ENSTGUG00000002864	SGTB	HGNC Symbol	2.88e-97	0.875799	3.3e-11	0.636873	9.61e-07	0.851045	4.89e-11	0.251782	0.0573243	1.49614	2.66e-78	1224	234.352	2108.33	174.176	2620	188.263	4388	782.964	2504.67	719.803	4694.67	306.211	2974.33	216.634	3793	773.694	Z
ENSTGUG00000015563	GATAD2B	Biomart_human_ortholog	2.91e-97	0.130178	0.701343	-0.13632	0.701343	0.0455253	1	0.00794416	1	-1.0555	2.95e-101	2853.67	160.5	2936.33	283.594	1394	103.058	1367	226.405	1000.67	254.41	1084	194.085	762.333	14.2945	817.667	148.288	Un
ENSTGUG00000001579	HAUS1	HGNC Symbol	2.91e-97	0.929982	1.68e-10	0.927739	2.76e-08	1.05886	2.75e-09	0.125417	0.618555	-1.50144	2.04e-74	329	42.9302	589.333	45.6545	101	10.1489	205.667	21.1266	74.3333	9.60902	163.667	27.3008	91.3333	12.741	106.333	23.0072	Z
ENSTGUG00000004020	AGRN	HGNC Symbol	3.09e-97	-0.0479916	1	-0.106221	1	0.0997175	1	0.0593025	1	-1.31649	4.99e-102	8870	750.68	8055.67	414.947	3581.33	253.421	3610.67	861.421	2593.67	751.503	2921	905.618	1594	100.18	1774	276.339	21
ENSTGUG00000000497	GRAMD1B	Uniprot	3.52e-97	-0.00594077	1	-0.103791	1	0.0753367	1	-0.0825772	1	1.71663	6.16e-102	362.333	55.8957	338.333	9.86577	889	87.1952	885.333	143.197	837.333	125.524	934	104.231	804.667	80.1644	813.667	180.229	24
ENSTGUG00000001890	ARHGEF39	HGNC Symbol	3.91e-97	0.802262	0.000512023	1.34738	7.77e-06	0.362256	0.607024	0.377523	0.607024	-2.62054	4.77e-92	164.333	10.116	269	7.81025	21.3333	6.80686	58	9.16515	18.3333	2.88675	25	12.1244	18.6667	3.05505	26	11.7898	Z
ENSTGUG00000005049	KCNS1	Biomart_human_ortholog	5.61e-97	-0.18269	1	-0.187134	1	0.00172986	1	0.10731	1	2.11281	1.77e-101	193	71.4213	159.333	24.2143	668.333	36.3501	635.333	137.584	580.667	111.402	612.667	94.3204	437.333	8.73689	503.667	92.6409	20
ENSTGUG00000001820	TMEM8B	Uniprot	1.03e-96	0.651721	4.3e-10	0.622	1.57e-09	0.561998	3.8e-08	0.252132	0.0141783	1.15042	2.36e-77	2266.33	104.887	3343.33	60.7399	3229	398.418	5364.33	1087.84	3894	859.141	6084.67	1359.59	4224	319.592	5380.67	1142.63	Z
ENSTGUG00000002579	ANKRD55	HGNC Symbol	1.03e-96	0.950579	6.15e-20	0.990763	2.35e-22	0.960089	8.32e-21	0.249686	0.0154512	0.829	7.8e-42	466.667	57.8129	845.667	19.7569	589.333	58.1062	1255	155.374	542	81.8719	1116.33	150.514	769	35.5106	977	201.68	Z
ENSTGUG00000008053	DUSP6	HGNC Symbol	1.26e-96	0.0775691	1	0.179525	0.454274	0.0183014	1	-0.0235614	1	1.46496	6.3e-101	389.667	38.371	386	20.4206	910	85.1587	1099	141.679	855	178.799	906	65.643	567	44.9778	595	93.2094	1A
ENSTGUG00000002975	SCRN1	Uniprot	2.06e-96	-0.0175135	1	-0.00951349	1	0.0310481	1	-0.0460081	1	1.00288	1.97e-101	2817	410.143	2610	151.891	5097.67	287.653	5450	849.892	4182	978.795	4451.67	303.54	2897.67	171.797	2985.67	156.097	2
ENSTGUG00000011095	ALDH1L2	Uniprot	2.13e-96	0.321167	0.0200912	-0.0108997	1	0.110246	0.90161	-0.143971	0.881473	-1.2937	5.74e-98	2560.33	264.092	3005.67	355.222	1127	69.3109	1195	75.1465	776.333	248.456	868.333	74.9689	645.667	38.4231	621.667	40.0167	1A
ENSTGUG00000014936	COL3A1	Biomart_human_ortholog	2.16e-96	-0.14743	1	0.198568	1	-0.279094	1	-0.649664	1	-3.90433	3.44e-101	132	31	112.333	15.885	12.6667	5.50757	15.6667	4.04145	6.66667	4.72582	5.66667	1.1547	3	1	2	1	Un
ENSTGUG00000001837	FOXP4	HGNC Symbol	2.73e-96	-0.00356211	1	-0.123512	1	-0.0169121	1	-0.0908504	1	-1.99607	2.67e-101	239	9	223.667	20.0333	65.3333	8.02081	64.6667	10.9697	35.6667	7.76745	37	4.3589	34.3333	6.1101	34.3333	4.16333	26
ENSTGUG00000002441	NDUFS4	NCBI gene	4.4e-96	0.917469	7.21e-23	1.10773	6.46e-33	0.900931	1.66e-22	0.315804	0.000721722	0.560499	2.21e-24	1189.67	103.66	2108	125.176	1222.67	90.4231	2844.33	611.547	1310	265.814	2572.33	283.803	1353	150.37	1797	273.593	Z
ENSTGUG00000003767	NECAB3	HGNC Symbol	5.56e-96	-0.275192	0.0765731	0.0219466	1	-0.12819	0.806886	0.13536	0.806886	1.44206	8.46e-100	529.333	84.3347	410.333	3.78594	937	101.868	1032.33	279.101	1071	148.956	1043.67	163.989	757.667	28.4312	886	63.7887	20
ENSTGUG00000000750	SLC37A2	HGNC Symbol	8.34e-96	-0.444976	0.0591745	0.0502974	1	0.0370612	1	-0.0352415	1	2.31121	1.42e-100	200	55.4617	138.333	20.4042	769	96.6282	848	120.254	564.333	160.967	609	110.395	488.333	34.1955	509	90.7028	24
ENSTGUG00000013264	TFAP2D	HGNC Symbol	9.75e-96	0.0906198	1	-0.24749	0.481445	0.27616	0.481445	-0.000433676	1	-1.74206	5.33e-100	1103.67	205.719	1107.33	189.194	430.667	27.9702	388	63.9766	194	40.0375	245.667	6.65833	162.667	19.5021	173.667	33.0202	3
ENSTGUG00000008752	MSANTD3	HGNC Symbol	1.05e-95	-0.174078	0.920411	-0.0232831	1	-0.0397151	1	-0.257162	0.649031	-1.73958	8.32e-100	1039	184.643	865	158.606	276.333	18.7705	293	42.5088	192.333	59.7439	193.667	15.8219	184	13.8924	163.333	25.1462	2
ENSTGUG00000015160	PA2G4	Biomart_human_ortholog	1.11e-95	-0.0356676	1	0.0165544	1	-0.0837446	1	0.0941284	1	-1.14271	1.61e-100	1197.33	112.855	1098	46.3573	430.333	25.8134	470.333	99.5707	397.333	101.323	393	60.5062	311	35.9305	353.667	35.9212	Un
ENSTGUG00000012841	EIF5	HGNC Symbol	1.16e-95	-0.0821132	0.749179	0.0908767	0.749179	-0.0491888	0.809999	-0.0631587	0.809999	0.799271	1.22e-99	17733.3	823.72	15729.7	916.919	20195	877.554	23134.7	3794.35	22702.7	4762.79	23051	2439.82	20551.3	844.731	20904	385.265	5
ENSTGUG00000013013	KCTD21	HGNC Symbol	1.42e-95	0.135473	1	-0.0656123	1	-0.0993186	1	-0.146505	1	1.98046	3.78e-100	100.333	21.8251	103.667	18.1475	272.667	18.7172	278.333	22.745	308	68.7241	299.667	18.8768	330.667	24.9466	318	19	1
ENSTGUG00000007383	FLNB	HGNC Symbol	1.47e-95	0.119267	0.889083	-0.168834	0.494538	-0.111646	0.889083	-0.0546705	0.889083	-1.15488	1.91e-99	4526.67	63.0106	4620.33	411.743	1822.67	124.649	1737.67	254.969	1479.33	402.737	1436.67	327.247	1387.67	130.787	1418	135.503	12
ENSTGUG00000017448	TIPARP	HGNC Symbol	1.68e-95	0.052551	1	-0.110641	1	0.0737942	1	0.0474172	1	1.37504	4.25e-100	388.667	46.6512	378.667	13.6504	679	34.7707	679.667	140.144	755.333	162.636	838	181.816	733	62.0967	805.333	31.6439	9_random
ENSTGUG00000006554	GLRA4	HGNC Symbol	2.52e-95	0.00269559	1	-0.153855	1	-0.0337486	1	-0.0455836	1	1.6855	5.35e-100	616.667	32.2542	580.667	85.6874	1652	236.888	1594.33	252.953	1476.33	82.6579	1555	252.097	1181.67	148.001	1222	219.05	4A
ENSTGUG00000002871	USH2A	HGNC Symbol	2.56e-95	-0.0120545	1	-0.131673	1	0.0132483	1	0.0240206	1	1.49553	4.46e-100	856.667	148.44	797	76.1774	1641	259.902	1618.67	360.697	1682.67	383.239	1771.33	96.5419	1806	114.241	1956	279.727	3
ENSTGUG00000008459	CDC45	Uniprot	3.69e-95	-0.151692	1	-0.353961	1	0.575927	1	-0.656822	1	-3.832	7.09e-100	182.667	23.6291	155	26.1534	21.6667	8.14453	18.3333	4.04145	6.33333	4.04145	10	5.19615	5	3.60555	3.33333	0.57735	15
ENSTGUG00000005749	LOC100224754	Uniprot	3.7e-95	0.0729771	1	0.380854	1	0.0354096	1	-0.931431	0.569873	-3.98511	4.46e-100	148	23.8956	146.667	27.0617	15.3333	5.03322	21.3333	6.35085	3.33333	3.21455	3.66667	1.1547	6.66667	4.04145	3.66667	2.51661	11
ENSTGUG00000012213	NEK9	HGNC Symbol	5.39e-95	0.00331433	1	0.000228543	1	-0.103194	1	-0.0214052	1	-0.868277	9.1e-100	1721	79.1896	1619	94.8736	687.667	19.6554	739.667	102.754	676.667	122.973	664	90.3383	653	23.8118	685	50.5866	5
ENSTGUG00000004747	GRIN2A	HGNC Symbol	5.7e-95	-0.055494	1	-0.336911	0.487047	0.025235	1	-0.0780857	1	3.01717	2.83e-99	399.667	92.8027	361.667	56.4476	2708.67	435.982	2289	506.758	2273.33	806.083	2425.33	223.339	2055.67	283.937	2072.67	342.534	14
ENSTGUG00000002687	ERCC8	HGNC Symbol	5.73e-95	0.98277	2.35e-24	1.1051	6.81e-28	0.910252	1.35e-19	0.375696	0.000202312	-0.586262	8.59e-27	1279	51.4684	2372.67	21.5484	589.667	38.2797	1370.67	281.507	632.333	96.4642	1256.33	127.771	692	39.6863	959.667	192.563	Z
ENSTGUG00000003563	GRIA3	HGNC Symbol	7.2e-95	-0.0194253	1	-0.115741	0.447887	-0.00801045	1	0.143315	0.264842	0.947612	2e-98	4348.33	239.886	4024	323.028	6076	739.053	6019.67	936.235	6202.33	1181.14	6494	718.835	5273.67	166.89	6204.67	556.253	4A
ENSTGUG00000006881	CACNA1H	HGNC Symbol	1.2e-94	0.108331	0.844654	-0.130751	0.839166	0.0598241	0.844654	0.126164	0.844654	-1.07112	1.13e-98	1661	111.216	1682.67	96.5885	897	65	881	127.824	527	96.9381	581	106.86	397	27.4044	461.667	44.6019	14
ENSTGUG00000000833	DCPS	Uniprot	1.45e-94	-0.262366	0.247783	-0.0582202	1	0.0593561	1	-0.310929	0.210625	-1.6295	1.76e-97	1983.67	284.367	1556.67	181.731	487.333	81.941	507.333	136.552	413.667	131.081	449	94.5992	390	4.58258	335.333	63.0106	24
ENSTGUG00000013187	EPHB6	HGNC Symbol	1.57e-94	-0.066947	1	-0.0210004	1	0.0166645	1	0.0342617	1	-1.09878	2.02e-99	2254.67	80.3762	2021.67	97.2231	954	70.6329	1013	182.962	800.333	228.719	844.333	125.484	494.667	37.018	540.667	99.1581	1
ENSTGUG00000009770	PARD3B	HGNC Symbol	1.8e-94	-0.0228147	1	-0.108727	0.992484	0.0744236	1	-0.0397284	1	-0.941875	4.58e-99	1607	32.7872	1485.33	57.7437	767.667	29.3995	767	116.666	521.667	107.24	578.333	82.6579	506.667	15.695	525.667	69.0821	7
ENSTGUG00000002849	RPL27	HGNC Symbol	2.94e-94	-0.149897	0.444504	0.12997	0.544558	-0.129572	0.544558	0.0520574	0.728659	-1.00749	1.61e-97	15461.7	1882.11	13085.3	483.902	5634.67	376.147	6638	1180.39	5510	1181.08	5326.33	801.254	4258.67	273.5	4688.33	55.0848	27
ENSTGUG00000012590	LRTM2	HGNC Symbol	2.98e-94	0.0807962	1	-0.184069	0.877145	-0.0531109	1	-0.120222	1	1.86323	1.35e-98	169.667	13.5769	168.333	2.51661	407.667	28.5365	386.333	72.8583	495.667	124.066	499	53.1131	500	27.1846	492.667	140.536	1A
ENSTGUG00000001795	LEMD2	Uniprot	3.06e-94	-0.0793285	1	0.0304206	1	0.0435698	1	-0.0102539	1	-0.967785	6.47e-99	1641	114.385	1457.33	37.0045	718.333	18.7705	787.667	99.6209	539	141.52	581.333	87.7629	478.667	25.4231	505	43.715	26
ENSTGUG00000007749	HDGFL3	HGNC Symbol	3.09e-94	0.0232286	1	-0.00535469	1	0.0698532	1	-0.0686985	1	-0.825151	5.28e-99	4486.33	415.5	4278	210.905	1976.67	212.738	2117.67	341.037	1707.67	380.899	1873	129.965	1712.67	104.002	1738.67	110.645	10
ENSTGUG00000011523	RDH11	Uniprot	3.33e-94	0.110241	1	-0.165809	1	0.0817604	1	-0.130008	1	-1.73488	8.2e-99	1338	164.508	1358.33	43.2474	368.667	77.7839	358.333	106.519	274.667	63.9088	305	56.5066	271	56.9298	262.667	26.0256	5
ENSTGUG00000001854	RALA	NCBI gene	3.52e-94	0.0135816	1	-0.0496538	1	-0.00569067	1	-0.0381137	1	-0.981893	3.36e-99	6188.67	701.496	5858.33	207.02	2928	119.637	3035.33	402.563	2126	474.166	2212	130.296	1789	97.2163	1852.67	52.1664	2
ENSTGUG00000006354	PPM1H	HGNC Symbol	4.38e-94	-0.0536618	1	-0.112568	1	0.113581	1	0.120281	1	1.45394	2.8e-98	450	55.3805	406.667	7.37111	954.333	48.5833	943.333	123.517	856.333	206.268	965.333	72.5006	723	56.7186	840	149.663	1A
ENSTGUG00000002118	CDS1	HGNC Symbol	5.45e-94	-0.0768341	1	-0.235892	0.650058	-0.0639488	1	-0.0672832	1	2.32755	2.05e-98	54.3333	11.5902	48.3333	4.04145	191.333	24.0901	175.667	42.1228	200.667	55.7165	199	15.8745	194.667	12.8582	198.333	32.532	4
ENSTGUG00000011829			5.55e-94	-0.400386	1	-0.20252	1	-0.103786	1	-0.0520587	1	5.3017	7.35e-99	3.33333	2.3094	2.33333	0.57735	77.6667	22.1886	73	19.6977	96.6667	19.218	95.6667	37.1663	89.6667	11.7189	92.3333	16.8622	7
ENSTGUG00000000988	NRAS	Uniprot	5.66e-94	0.093935	1	-0.0739257	1	0.161339	0.906173	0.0133337	1	-1.24043	1.76e-98	961.333	58.9689	963.667	21.3854	426.333	10.7858	434.333	43.9356	256.667	84.5596	299.333	56.7215	230	31.4802	247.333	30.6649	26
ENSTGUG00000006742	TRA2B	Uniprot	6.01e-94	0.0981876	1	0.0324441	1	-0.0968884	1	-0.0164312	1	-0.960787	2.5e-98	3812.33	67.8847	3832.67	366.357	1602.67	49.339	1769.33	353.644	1465.67	371.974	1430.33	144.763	1270	139.46	1333	15.7162	9
ENSTGUG00000006436	BCAR1	HGNC Symbol	6.66e-94	-0.0791243	1	-0.030857	1	0.0155364	1	0.122628	0.729915	1.07711	2.51e-98	2394.33	165.482	2127.33	111.33	3747.67	448.327	3959.67	810.032	3875	821.772	4136.67	668.44	2732.67	117.56	3175.33	447.694	11
ENSTGUG00000010211	ABLIM2	HGNC Symbol	6.89e-94	0.00121397	1	-0.0649522	1	0.0362937	1	-0.0695106	1	1.29684	9.81e-99	1047.67	178.248	985.667	198.651	2193	156.346	2250.33	305.863	1761.67	436.635	1886.33	208.51	1587.67	66.0782	1610.67	87.1799	4
ENSTGUG00000002111	ARHGEF6	HGNC Symbol	8.47e-94	-0.0244333	1	-0.109046	0.715026	0.0527053	1	-0.0281232	1	0.949731	3.3e-98	1300.33	97.4491	1200	90.1388	1844.33	37.6342	1837	249.544	1829.67	383.482	1993	236.095	1630	22.6053	1702.67	137.715	4A
ENSTGUG00000007607			9.17e-94	0.316531	0.156833	-0.147943	1	0.090451	1	0.0477705	1	1.81216	6.06e-98	170.667	29.2973	199.333	13.3167	450	56	438.667	95.2698	507	125.176	567	109.234	458.333	21.362	506	119.929	15
ENSTGUG00000014894	CBX1	HGNC Symbol	1.07e-93	-0.158308	0.873216	-0.0135521	1	-0.106677	1	0.0820961	1	-1.36172	8.17e-98	1275.67	145.679	1073.33	44.5009	430	44.7996	458	76.531	332	54.0648	325.333	52.2047	254.667	13.3167	287	20.5183	Un
ENSTGUG00000010426	MYBPC3	HGNC Symbol	1.44e-93	-0.122969	1	0.103386	1	0.0242949	1	0.239517	1	4.24526	2.42e-98	19	9.16515	16.3333	1.52753	251.333	36.9098	295.667	114.378	257	58.5577	268.667	79.0337	198.667	49.8029	248.667	14.5717	5
ENSTGUG00000011187	FBXO5	HGNC Symbol	1.64e-93	-0.255655	0.451153	-0.483037	0.23339	-0.55817	0.23339	0.242406	0.542581	-2.43079	1.56e-96	238.333	19.0875	187.667	19.8578	43	9.84886	33	6.245	33.6667	5.85947	24	9.64365	20.6667	2.51661	26	1.73205	3
ENSTGUG00000009517	ADGRA3	Uniprot	1.68e-93	-0.0139708	1	-0.0334542	1	-0.0417417	1	-0.014179	1	-0.930129	1.65e-98	3184.67	308.147	2959.67	132.035	1356	75.6241	1432	314.933	1096.67	212.801	1119.33	109.441	1103	83.4686	1159.67	12.0554	4
ENSTGUG00000009123	PRKAR2A	STRING	1.72e-93	0.0334316	1	-0.0500802	1	-0.0360775	1	-0.0322158	1	-1.0016	1.93e-98	2057	109.995	1977	124.145	975.667	31.9739	1007.33	74.144	715	184.307	728.333	85.3307	584	31.241	609.667	103.355	12
ENSTGUG00000011810	DARS	HGNC Symbol	2.24e-93	0.121118	0.603424	-0.0896709	0.792153	0.0278849	0.985685	-0.164354	0.34023	-0.990842	5.37e-97	4550	241.895	4647	316.953	2142	154.049	2176.33	456.531	1729.67	415.517	1828	88.8988	1382.67	66.1085	1310	97.5038	7
ENSTGUG00000012405	SNTB1	Uniprot	2.34e-93	-0.0638709	1	-0.04511	1	0.0699756	1	0.162063	1	2.08064	5.09e-98	130	17.7764	116.667	10.6927	516.667	66.2143	536.333	86.3153	328	31.0483	366.667	45.6107	293.667	5.50757	349.667	47.7214	2
ENSTGUG00000001165	CCNH	HGNC Symbol	3.27e-93	0.981062	9.45e-34	0.988195	6.74e-33	0.948914	1.38e-30	0.298736	0.000591821	0.0836711	0.0937117	1148	22.6053	2129.67	186.527	845	55	1806	309.598	878.667	216.299	1772.67	184.939	1080.67	33.6204	1420	254	Z
ENSTGUG00000008509	CALCB	Uniprot	3.48e-93	0.419628	0.944735	-0.382948	1	3.9796	0.000120132	0.53427	1	-5.09984	5.32e-97	136	24.4336	169.667	91.4403	5.66667	1.52753	4.66667	1.52753	0.333333	0.57735	7.33333	2.3094	3	1	4.66667	1.52753	5
ENSTGUG00000012216	EIF3E	Uniprot	3.67e-93	-0.171969	0.122136	0.0174323	1	-0.106253	0.681637	-0.0700829	0.98443	-0.883324	4.92e-96	6533	563.987	5439.33	486.484	2854.33	87.9223	3103.67	421.265	2500.67	510.835	2431.33	167.53	1900	114.503	1921.67	55.2298	2
ENSTGUG00000009731	NCK2	HGNC Symbol	3.69e-93	-0.085852	1	-0.049071	1	-0.0718391	1	0.0115544	1	-1.2382	7.94e-98	980	9.64365	867.333	69.2122	358.667	24.1937	372	48.2183	297.667	64.0338	297.333	43.5469	220.667	6.65833	236.333	7.37111	1
ENSTGUG00000001133	ABI1	HGNC Symbol	5.12e-93	-0.00635171	1	-0.00709938	1	-0.0434815	1	-0.0875493	0.973566	0.846312	1.35e-97	5074	549.977	4739	255.184	6383.33	381.231	6819	922.642	6515	1378.85	6631	555.292	6572	355.793	6570	106.508	2
ENSTGUG00000006178	ALDH1A2	HGNC Symbol	5.21e-93	0.294899	0.115173	0.158831	0.765502	0.14181	0.765502	-0.0206315	1	1.67608	7.56e-97	546.667	140.93	629.333	51.3842	1625.67	111.393	1952.33	279.507	1430.67	294.181	1652	69.1954	973	49.4267	1023	121.083	10
ENSTGUG00000009703	ST6GAL2	NCBI gene	6.69e-93	0.151091	1	-0.137453	1	-0.0124708	1	0.0678008	1	-1.58918	2.41e-97	1432.67	266.898	1493.33	145.809	459	13	449.333	77.7453	333.667	89.2263	345	18.5203	293.333	52.9371	327.333	13.2035	1
ENSTGUG00000009853	RAB28	HGNC Symbol	7.16e-93	-0.103458	1	-0.034443	1	-0.116495	0.947256	-0.0744	1	1.14602	3.02e-97	572.667	57.3265	499.667	48.5215	960.333	29.3655	1009.33	165.609	919	172.2	893	84.8587	771.667	55.1574	779.333	23.029	4
ENSTGUG00000013742	RARA	Biomart_human_ortholog	8.14e-93	-0.158183	0.70637	0.0248217	1	0.029759	1	0.0172769	1	1.3502	1.14e-97	760	132.729	640	48.5901	1395.33	170.412	1532	310.981	1431	323.575	1540.67	252.397	1048	47.0319	1130.33	113.2	Un
ENSTGUG00000012713	SETD3	HGNC Symbol	8.82e-93	0.0191674	1	-0.020137	1	-0.00211276	1	-0.0410184	1	0.774375	9.7e-98	1794.33	104.577	1706.67	74.2047	2258	119.528	2395	338	2269	477.297	2375	208.847	2037.67	12.6623	2107	108.752	5
ENSTGUG00000002164	FZD2	HGNC Symbol	9.01e-93	-0.0620201	1	-0.0510101	1	-0.099658	1	-0.116607	1	-1.70136	1.38e-97	499	91	449.667	16.0728	143.333	4.50925	149.667	32.8684	103.333	23.4592	101	11.3578	87.3333	7.50555	85.6667	4.72582	27
ENSTGUG00000011311	PLEKHA1	Uniprot	9.36e-93	-0.0700056	0.944473	-0.112511	0.944473	0.106326	0.944473	-0.10271	0.944473	1.07176	1.5e-96	784.333	73.146	702	40.7063	970.333	112.878	968.333	191.422	1160.67	261.959	1306	100.145	1339.33	52.2909	1330	152.895	6
ENSTGUG00000011933	POSTN	HGNC Symbol	9.93e-93	0.243121	0.465513	-0.115341	1	0.200275	0.831942	0.0106906	1	-1.68296	2.46e-96	809.667	170.447	901.667	112.882	307	47.697	302.667	26.1598	186	37.7227	224	27.8747	121.667	14.8436	130.333	18.8768	1
ENSTGUG00000004417	HAUS6	Biomart_human_ortholog	1.17e-92	0.873324	7.83e-11	1.11593	5.39e-12	0.982282	1.2e-09	0.0964029	0.690467	-1.32674	3.84e-67	355.333	10.9697	610.667	61.2318	89.3333	3.05505	208.667	33.5609	91.3333	17.0098	190	23.388	139.333	10.504	159.333	45.0925	Z
ENSTGUG00000012040	GTF3C6	HGNC Symbol	1.3e-92	0.00431913	1	-0.0106017	1	0.0203834	1	0.0288968	1	-1.18903	1.05e-97	955	69.6348	900	80.9135	332.333	15.0111	356	76.3741	303.333	66.5758	323.333	48.0035	251.333	12.0968	272.333	9.60902	3
ENSTGUG00000018747	COX1	NCBI gene	1.95e-92	0.00923012	1	0.027442	1	-0.0668189	1	0.0152246	1	1.17283	2.29e-97	534802	29848.4	505281	27358	966865	42125	1.06799e+06	233157	888822	157600	896452	84585.9	713828	74562.9	765474	18200.3	MT
ENSTGUG00000009911	KCNIP2	HGNC Symbol	1.99e-92	-0.104256	1	-0.0444934	1	0.131386	0.925398	0.0789065	1	1.28844	9.89e-97	771.667	78.2134	673.333	69.1761	1265.33	144.015	1324	284.056	1317.67	310.992	1516.67	233.035	1181.67	21.5019	1332.33	205.938	6
ENSTGUG00000011714	IAPP	Uniprot	2.15e-92	0.316522	0.717756	-0.0568082	1	0.0184253	1	0.205952	0.893766	2.57157	6.63e-97	60.6667	4.16333	71	6.08276	232	72.753	240	57.1927	352.667	64.3143	376	36.6606	263.333	60.3849	321.333	27.7909	1A
ENSTGUG00000009214	MAD2L1BP	HGNC Symbol	2.38e-92	-0.360137	1	0.558323	1	-0.0675791	1	-0.430574	1	-4.27996	4.08e-96	120	9.64365	87.6667	25.3837	6.33333	1.52753	10	2.64575	2.66667	2.08167	2.66667	2.88675	3	2	2.33333	1.52753	3
ENSTGUG00000003973	CPLX3	HGNC Symbol	2.98e-92	-0.116142	1	-0.0136984	1	-0.110348	1	0.322176	0.0352385	1.5617	4.32e-95	597	127.047	518	60.2246	1631	49.7293	1745.33	376.544	1297.33	324.102	1259.33	187.204	744.667	38.4231	987.667	26.3502	10
ENSTGUG00000003160	USP3	HGNC Symbol	3.1e-92	-0.01442	1	-0.118171	1	-0.038187	1	-0.0622955	1	-1.03454	6.72e-97	2462	299.915	2287	152.148	1046.67	30.1054	1032.67	84.5596	786.667	174.872	802	71.3583	776.333	49.5614	792	69.6563	10
ENSTGUG00000018461	RPS25	NCBI gene	3.76e-92	-0.141042	0.542812	0.056014	1	-0.0521677	1	0.0392519	1	-0.997651	3.79e-96	13179.3	1318.85	11219.3	233.582	5252.67	594.15	5875	1090.9	4553.33	1051.34	4615.33	600.751	3565.67	370.959	3890.67	106.829	24
ENSTGUG00000012260	VASH1	HGNC Symbol	3.84e-92	0.115668	1	-0.212219	0.555074	-0.0903438	1	0.141161	1	-1.46527	2.71e-96	1645.67	183.288	1677.33	345.876	702	18.0831	647.667	59.5007	409	126.582	397	32.909	309.333	13.3167	364	46.8722	5
ENSTGUG00000012889	AGPAT5	NCBI gene	4.65e-92	0.0166578	1	-0.0594179	1	0.041256	1	-0.037467	1	0.976744	7.35e-97	1624.33	216.523	1541.67	96.6971	2764.33	66.0025	2850.67	347.635	2257.67	458.573	2430.67	120.981	1872.67	61.8088	1940.67	80.314	3
ENSTGUG00000010093	SGSM3	HGNC Symbol	4.81e-92	-0.141584	0.41387	-0.103989	0.709809	0.0046825	1	0.0286389	1	1.00507	2.52e-96	1203	64.2106	1023	48.4458	1774.67	72.2795	1783.33	341.768	1687	403.835	1773	232.979	1448	115.182	1574.67	199.013	1A
ENSTGUG00000010345	DOK7	HGNC Symbol	6.29e-92	0.0853541	1	-0.0598046	1	0.0876921	1	-0.0371323	1	2.18425	7.74e-97	99.6667	18.1475	99.3333	7.63763	427.333	29.1605	435.667	4.93288	332.667	109.006	367.667	67.6486	252.667	36.1985	262.333	33.546	4
ENSTGUG00000005507	PARL	NCBI gene	6.33e-92	-0.188192	0.236064	0.0440233	1	-0.184625	0.294574	0.0285898	1	-1.11016	7.28e-95	1517	124.575	1249	83.1625	537	40.7308	598.333	120.703	496.667	108.822	460.333	81.8372	385	36.0971	417	14.7309	9
ENSTGUG00000000581	ARHGAP32	STRING	7.12e-92	0.0473132	1	-0.176446	0.417607	0.139644	0.649729	0.0369171	1	1.31756	1.26e-95	3035	109.38	2945	143.635	5766	507.495	5499	1076.72	5567.33	1361.73	6435	1073.93	4944	588.316	5432	1121.2	24
ENSTGUG00000004458	NELL1	HGNC Symbol	7.75e-92	-0.0794066	1	-0.0757217	1	-0.00148008	1	0.000475022	1	1.02509	1.38e-96	6797	369.037	6043.33	271.073	10315.3	562.036	10540.3	1727.63	10110.3	2659.91	10488.7	789.672	8404.33	556.779	8979.33	1297.69	5
ENSTGUG00000004751	RIMBP2	HGNC Symbol	8.09e-92	0.0152153	1	-0.134046	0.961252	0.115483	0.991902	0.00852301	1	1.32338	4.1e-96	2612.67	595.201	2475	216.12	5036.67	458.821	4958.33	991.646	4441.67	1101.36	5026.33	607.808	4413.33	295.646	4736.67	565.261	15
ENSTGUG00000010330	LRRC7	STRING	8.77e-92	0.0704527	1	-0.210364	0.142169	0.0523392	1	0.0321227	1	1.24119	1.83e-95	2242.33	212.321	2211.33	150.607	4465	363.753	4144.67	735.721	3781	740.194	4123	391.035	3427.33	327.882	3746.33	608.273	8
ENSTGUG00000010198	CACNA1I	HGNC Symbol	1.15e-91	0.0936018	1	-0.204974	0.237688	-0.065746	1	0.0181979	1	1.34793	1.57e-95	632.667	76.3697	633.667	58.6202	1195	178.446	1105.67	103.78	1276.67	248.605	1284	142.211	1139.33	136.504	1229	146.072	1A
ENSTGUG00000002759	IPO11	HGNC Symbol	1.17e-91	0.975841	5.04e-29	1.02961	3.79e-32	0.900654	5.75e-25	0.284719	0.0012516	0.369243	5.69e-13	1311.67	117.717	2419	67.0895	1238	59.5735	2724.33	478.958	1276	231.359	2513.67	303.513	1357.33	79.7266	1767.33	343.595	Z
ENSTGUG00000001210	RPL11	HGNC Symbol	1.4e-91	-0.159382	0.464164	0.100712	0.748087	-0.137531	0.57088	0.0295486	0.991615	-1.0665	4.78e-95	17305.7	2186.92	14541.7	441.629	6277	736.41	7253.33	1443.37	5983.67	1467.18	5725.67	964.42	4453.33	422.529	4828	70.5053	23
ENSTGUG00000004394			1.59e-91	-0.0569403	1	-0.2436	1	0.0874938	1	-0.399402	0.977972	-2.33507	4.07e-96	184	6.55744	166	14.7986	40.3333	7.23418	36.6667	6.65833	21.3333	4.04145	24	6.55744	22	4.3589	17.6667	5.68624	25
ENSTGUG00000003684	CMTM8	HGNC Symbol	2.05e-91	0.0273191	1	-0.158794	1	-0.139278	1	0.109144	1	-1.94747	2.69e-96	264.667	15.695	253.333	17.8979	69.6667	9.86577	67	13.5277	48	11.7898	45.6667	5.85947	36.6667	5.03322	42	8.7178	2
ENSTGUG00000002216	CAMK1D	Biomart_human_ortholog	3.27e-91	0.237241	0.213218	-0.128616	0.961414	0.115268	0.961414	-0.10808	0.961414	1.45356	5.79e-95	455.333	85.4478	503.667	37.2872	847.333	66.1539	833.667	130.144	975.333	295.283	1095.67	117.585	1097.33	108.177	1086	133.653	1A
ENSTGUG00000006799	FANCL	HGNC Symbol	3.73e-91	-0.17547	0.612435	0.360506	0.0474803	0.0446303	1	-0.0994692	1	-1.44789	2.94e-94	1017.33	51.2282	845.667	16.9214	226	42.5676	310.667	61.3379	244	66.8132	262	22.0681	246.667	24.9867	244.667	16.4418	3
ENSTGUG00000000636	SLC30A5	HGNC Symbol	4.35e-91	0.851163	8.48e-25	1.01486	1.86e-34	0.931519	4.27e-29	0.251251	0.00285042	0.292608	2.21e-09	2313.33	146.1	3921	165.082	2076	110.892	4516.67	751.674	2010	387.625	4023.33	298.423	2138	139.309	2720.33	516.915	Z
ENSTGUG00000001577	PON2	Uniprot	5.42e-91	-0.0315419	1	0.0382674	1	0.0541264	1	0.216501	0.351406	1.56851	4.36e-95	641	117.69	587.667	63.5164	1615.67	69.9738	1785	266.466	1236	278.194	1363	201.067	1021.67	120.006	1264.67	91.2159	2
ENSTGUG00000004426	MYBL2	Biomart_human_ortholog	6.62e-91	-0.312023	1	0.217589	1	-0.159954	1	0.113484	1	-2.84686	7.86e-95	423.333	33.0807	320	27.7308	56	27.4044	70	3.60555	33.6667	10.6927	31.3333	8.3865	25.3333	2.08167	29.3333	10.0664	20
ENSTGUG00000007705	BTBD1	STRING	7.71e-91	0.063335	1	-0.01739	1	-0.0186753	1	-0.00496963	1	1.01731	8.32e-96	1807.33	129.647	1774.67	245.81	2810.67	46.7047	2985.33	404.92	2939	589.285	3038	174.387	2221	92.5365	2348.33	72.0162	10
ENSTGUG00000017216	PACS2	HGNC Symbol	8.51e-91	0.0178605	1	-0.206706	0.0258004	0.165358	0.106949	-0.113027	0.345932	-0.810341	4.39e-93	2502.33	214.143	2377	109.995	1197.33	6.1101	1117.33	168.364	925	224.715	1084.33	113.958	978.333	53.2572	963	86.8504	8_random
ENSTGUG00000011521	SGK1	HGNC Symbol	8.72e-91	0.0839079	1	-0.00617162	1	-0.0753921	1	-0.105368	1	1.07672	3.8e-95	1180.33	132.38	1173	60.3987	1896	46.8615	2036	333.216	1941.33	444.398	1916.67	52.0032	1689.67	72.9475	1670.67	133.665	3
ENSTGUG00000008293	SLC25A12	HGNC Symbol	8.8e-91	-0.134524	0.658392	0.0644328	1	-0.0290884	1	0.0139342	1	1.1148	2.01e-95	2307.67	153.865	1970.67	166.362	3234	315.197	3638.33	635.448	3593.33	534.061	3723	307	3155.33	294.028	3386.67	125.341	7
ENSTGUG00000006939	ISCU	NCBI gene	9.05e-91	-0.0153444	1	0.229972	0.0970435	0.00902913	1	-0.0116082	1	1.26285	2.06e-94	1995	168.08	1852.33	138.019	2738.33	289.97	3486	957.507	3655	850.002	3866.33	664.45	3477.33	314.897	3657.67	146.719	15
ENSTGUG00000001782	RPS10	Uniprot	9.27e-91	-0.080315	1	0.131766	1	-0.0415539	1	0.131543	1	-1.25998	3.6e-95	13545.3	2479.98	12054.3	739.622	4512.67	503.398	5336.33	1124.96	4023.33	1212.93	4085.33	853.324	2999.67	328.836	3487.33	85.5122	26
ENSTGUG00000007304	OPRL1	HGNC Symbol	1.03e-90	0.0355877	1	0.00179879	1	0.0544214	1	0.0363968	1	-1.12799	1.03e-95	1281.33	119.542	1233.67	23.1157	493.333	24.379	531	88.6961	368.333	71.8146	402.333	47.0567	387.333	50.362	422.333	20.2073	20
ENSTGUG00000006990			1.17e-90	1.51033	0.000168632	0.951176	0.000266148	0.865165	0.000669182	0.617403	0.0115167	3.79464	7.62e-85	10	1.73205	27	6.9282	111	21.3776	232	50.7642	130	51.0686	249.333	37.7536	139	31.0966	228	75.7166	Z
ENSTGUG00000010838	RMND5A	HGNC Symbol	1.25e-90	0.00856477	1	-0.021116	1	0.0781927	1	-0.0615177	1	0.78774	4.71e-95	2138.67	117.628	2019	72.3395	2521.67	152.644	2687.33	559.471	2696.67	604.791	2971.33	161.5	2597.33	63.2877	2651.67	230.196	4
ENSTGUG00000010632	AIFM3	HGNC Symbol	1.38e-90	0.0259858	1	-0.0634891	1	-0.235095	0.0833748	-0.0849398	1	1.26277	6.86e-94	800	60.2246	764.667	101.026	1162.67	50.9346	1200	223.622	1425	278.534	1278.67	209.689	1731	118.528	1739	291.321	15
ENSTGUG00000007042	TMX2	Uniprot	1.41e-90	-0.173572	0.231786	0.0946728	0.778188	-0.0525696	0.778188	0.108663	0.778188	1.07772	2.37e-94	1507.33	165.27	1255.67	69.0097	2059.33	159.001	2370.33	481.175	2285	555.123	2318.33	381.682	1890.33	55.8957	2169.67	139.4	5
ENSTGUG00000003818	ARSB	HGNC Symbol	1.56e-90	1.05247	1.93e-14	1.00707	6.43e-11	1.10057	6.16e-11	0.398065	0.0177612	-1.259	1.45e-57	313.333	13.7961	610.667	31.5647	120	2	258.333	24.9065	80	22.6053	179.333	8.0829	101.667	3.78594	143	42.4382	Z
ENSTGUG00000011537	PLEK2	HGNC Symbol	1.63e-90	-0.00600835	1	0.210342	1	-0.58284	0.193298	0.178591	1	-2.40684	5.25e-95	199.667	29.6704	186.333	18.037	28	6.245	35	6.245	32.3333	4.50925	22.6667	2.88675	21.3333	1.1547	25.6667	2.08167	5
ENSTGUG00000006028	DUSP7	HGNC Symbol	1.64e-90	0.105861	1	-0.0272134	1	-0.0295905	1	-0.00237187	1	1.21331	2.19e-95	853.333	46.4579	861.333	33.5012	1623.33	136.793	1713	301.244	1546.33	337.956	1588.33	174.03	1219.67	135.663	1301.33	214.861	12
ENSTGUG00000007508	TOX3	HGNC Symbol	1.64e-90	0.147659	0.711527	-0.173756	0.711527	-0.0338082	1	0.151469	0.711527	-1.24569	2.77e-94	949	84.664	986.333	58.0029	361.333	28.4488	342.333	24.6644	289	67.8454	296	23.4307	253.333	31.2623	299.333	8.32666	11
ENSTGUG00000001687	KIAA0319L	HGNC Symbol	1.86e-90	-0.130631	0.196486	-0.0525661	1	-0.0294881	1	-0.144162	0.148073	0.816332	1.09e-93	1948.67	43.062	1671	35.5106	2544.67	159.375	2649.67	507.801	2383.33	490.057	2448.67	225.638	2182	88.6059	2103.33	179.157	23
ENSTGUG00000001531	CDCA8	Biomart_human_ortholog	1.88e-90	-0.292433	0.828561	0.0964959	1	0.10141	1	0.156834	1	-2.49713	2.67e-94	364	100.419	279.333	14.2244	56.3333	11.3725	65.6667	18.61	38	16.3707	42.3333	8.14453	28.6667	6.50641	34	2.64575	23
ENSTGUG00000007876	MEX3B	Biomart_human_ortholog	2.46e-90	0.16927	1	-0.141355	1	0.114199	1	0.0740449	1	-1.98224	7.8e-95	763.667	85.967	808.333	105.813	219.667	54.5558	214	41.6773	141	39.6863	159	19.0788	96.3333	10.9697	108.333	43.2474	10
ENSTGUG00000007124	PTPRR	HGNC Symbol	3.07e-90	0.0105343	1	-0.00660821	1	0.0215199	1	-0.0649109	1	1.11154	3.75e-95	965	150.343	911.333	61.7603	1855.67	95.0807	1979.33	203.126	1521	237.796	1629.67	141.737	1132	31.607	1153	111.66	1A
ENSTGUG00000007377	ZNF622	HGNC Symbol	3.62e-90	0.0114325	1	-0.0149362	1	-0.107444	1	0.0209122	1	-0.944456	6.33e-95	1933.33	101.046	1830	96.5609	781	28.688	831.667	120.259	719	145.021	703.667	100.54	655.333	37.2335	706.667	29.2803	2
ENSTGUG00000001248	INIP	NCBI gene	3.8e-90	1.01039	3.77e-30	1.09329	6.47e-35	0.964861	3.38e-27	0.384835	4.19e-05	0.133975	0.0106824	1326.67	35.6978	2509	66.9104	1199.67	57.2742	2759.67	477.101	1092	199.93	2246.33	223.288	997.333	123.872	1389.67	238.137	Z
ENSTGUG00000012705	CREBL2	NCBI gene	4.24e-90	0.0813703	1	-0.0333361	1	-0.107805	1	-0.077049	1	1.26384	1.38e-94	1001	99.3378	991.333	117.619	1478	37.6431	1545.33	141.737	1939.33	447.741	1881.67	158.396	1971.67	83.4286	1994	240.963	1A
ENSTGUG00000005897	OGDHL	Uniprot	4.88e-90	-0.0327769	1	-0.0296424	1	-0.0468403	1	-0.00570471	1	0.982391	5.82e-95	2469.67	115.846	2266.33	151.579	3599.67	58.6202	3777	372.779	3443	692.555	3508.67	466.648	3222.33	91.0897	3431.33	597.423	6
ENSTGUG00000001469	XPA	HGNC Symbol	5.52e-90	0.873088	3.65e-19	1.03892	4.98e-25	0.853258	2.01e-17	0.276207	0.00693056	-0.662406	5.58e-34	1983	188.936	3409	118.317	895.333	59.7188	1987	390.933	900.333	169.459	1707.67	93.0931	984.667	109.587	1273.33	217.093	Z
ENSTGUG00000003393	MEGF9	Uniprot	7.56e-90	-0.0217237	1	-0.157263	0.321258	0.151419	0.321258	0.0307133	1	1.0696	3.63e-93	1616	73	1494.67	109.258	2534.67	230.808	2447.67	470.111	2589	511.207	3034.33	386.707	1994	59.1946	2174.67	293.006	17
ENSTGUG00000007744	PTCH2	Uniprot	1.01e-89	-0.125609	1	-0.0901244	1	-0.0936746	1	-0.0303386	1	-1.29473	5.97e-94	845	65.9621	726	53.7308	262	14.7309	265	39.6863	232	30.05	231	40.3361	218	12.1244	227.667	29.1947	8
ENSTGUG00000006713	B3GNT9	HGNC Symbol	1.02e-89	-0.0197958	1	-0.0810434	1	0.0708561	1	0.162115	1	2.25021	3.03e-94	40.3333	4.16333	37.3333	3.05505	178.667	15.5027	181.333	21.1975	124.333	15.2753	138	13.8924	102.667	14.0475	122.333	13.0128	11
ENSTGUG00000003415	SLC2A13	HGNC Symbol	1.17e-89	0.0865797	1	-0.291417	0.315161	0.119148	1	-0.0188314	1	2.14557	1.4e-93	380.333	86.7429	379.333	58.6202	1473.33	31.7228	1289.67	212.829	1098.33	203.505	1263.67	211.399	1179.67	225.039	1247.33	250.408	1A
ENSTGUG00000002857			1.27e-89	0.49388	0.128163	-0.0765477	1	0.0306002	1	-1.0437	0.00913665	-2.80192	2.89e-91	203.333	20.502	269.333	42.4539	32	6	32.6667	6.50641	21.6667	8.73689	23.3333	11.6762	30.3333	10.6927	15.6667	8.62168	27
ENSTGUG00000006143	RAB34	HGNC Symbol	1.43e-89	-0.248562	0.643128	-0.299035	0.643128	-0.0481075	1	0.308106	0.643128	-2.03414	1.4e-93	531.667	98.0068	420.667	9.45163	140.333	22.942	122.333	22.2785	80.6667	30.8599	81.6667	15.5027	53	7.54983	69.6667	7.57188	19
ENSTGUG00000009815	COPS7B	HGNC Symbol	1.47e-89	0.0231043	1	0.00808528	1	0.0105654	1	-0.0631391	1	-0.97886	1.65e-94	978.333	32.8836	933.667	74.7819	420.667	5.7735	455	61.2454	346	75.08	364.667	16.5025	303	9.53939	309	37	9
ENSTGUG00000012588	LGMN	Uniprot	1.62e-89	0.068608	1	0.0765575	1	0.00611385	1	-0.0223911	1	1.02849	3.16e-94	1926.33	269.017	1893.67	166.23	2625.33	78.2581	2989.33	540.419	2974	589.003	3136.33	265.905	2812.67	165.122	2946.33	151.757	5
ENSTGUG00000006839	CACNA1D	HGNC Symbol	2.38e-89	0.0817491	1	-0.180885	0.113379	0.0140672	1	0.00362077	1	0.992883	6e-93	2709.67	314.454	2692	203.654	3992.67	260.949	3783.33	552.089	3754.67	739.623	3989.67	316.829	4152.33	161.661	4430.67	314.834	12
ENSTGUG00000008823	CSE1L	HGNC Symbol	2.88e-89	-0.0385714	1	0.00400843	1	-0.0238186	1	0.0187052	1	-0.707242	3.88e-94	6246.67	256.629	5705.33	151.004	2974.67	31.0054	3212.33	486.932	2632	581.57	2715.67	264.746	2380	43.5546	2563.33	130.929	20
ENSTGUG00000008245	SDHA	Uniprot	2.97e-89	-0.0564377	1	0.0507087	1	0.0141892	1	-0.021508	1	1.15614	3.65e-94	4570.67	622.438	4121.67	279.232	6358.33	305.608	7147	1658.83	7687	1610.42	8196.33	1253.89	6958	169.496	7292	310.015	2
ENSTGUG00000011849	LRP1B	HGNC Symbol	4.41e-89	0.00231955	1	-0.274659	0.193355	-0.0126112	1	0.01766	1	1.75689	5.61e-93	963.333	150.527	904.667	60.1775	2708.67	313.746	2390	318.704	2411.67	804.021	2507	323.909	2017.33	45.0592	2172	156.24	7
ENSTGUG00000000995	EPC1	HGNC Symbol	4.49e-89	-0.0214695	1	-0.0650184	1	0.0162303	1	-0.049337	1	-0.945191	6.52e-94	2511	51.7977	2322.33	165.122	1012.67	15.5671	1038	113.618	914.333	217.13	966.667	133.717	843.667	46.2313	866.667	41.8848	2
ENSTGUG00000001125	SNX2	HGNC Symbol	4.49e-89	0.938202	2.48e-25	1.07247	1.93e-32	0.966524	1.34e-26	0.252915	0.00565766	0.368246	4.15e-12	3017.33	208.27	5423.67	138.774	2679.33	227.403	6061.33	992.403	2764	403.501	5702.33	411.335	3281.67	164.537	4182	864.363	Z
ENSTGUG00000001700	PCDHAC2	HGNC Symbol	4.69e-89	0.086693	1	-0.156923	0.613415	0.0372204	1	-0.0534522	1	1.29778	2.71e-93	1738.67	259.423	1732.33	201.376	3809.67	453.03	3666.33	683.052	3157.33	823.966	3387.33	450.912	2625	65.8863	2697.67	300.136	13
ENSTGUG00000011615	MOXD1	HGNC Symbol	6.03e-89	-0.200123	0.920494	-0.10288	1	-0.125937	1	0.0305722	1	1.82059	1.74e-93	232.667	42.8291	189.667	11.3725	511	88.0511	516.333	141.903	711.333	164.713	677.667	28.006	461.667	15.8219	503.333	88.2345	3
ENSTGUG00000004068	UBE2Q1	Uniprot	7.06e-89	-0.114232	0.3969	0.103719	0.406831	-0.00405077	1	-0.0455873	1	0.791517	1e-92	4464	254.419	3874.33	223.146	5112.33	275.141	5910	931.552	5503.33	1093.07	5782	686.732	4948.67	213.968	5092	64.2106	25
ENSTGUG00000010554	SOX2	HGNC Symbol	7.46e-89	-0.00172767	1	-0.0150736	1	-0.104922	1	0.0714542	1	-0.908443	1.79e-93	2542.33	118.056	2382.67	149.004	1105	55.5698	1183.33	260.003	979.667	231.554	957.333	145.211	811	21	905.667	29.9555	9
ENSTGUG00000008348	BMP7	HGNC Symbol	8.47e-89	-0.0247996	1	0.0475854	1	-0.0215469	1	0.0330193	1	-1.40353	8.65e-94	936	37.51	863	46.1194	296	32.6956	329.667	74.8086	228	87.6071	233	46.8615	221	34.5109	240.667	18.23	20
ENSTGUG00000007605	SPC25	Uniprot	8.85e-89	0.0268134	1	0.501148	0.974653	-0.744336	0.719046	-0.351278	1	-3.99589	1.29e-93	217.333	43.1432	208.667	55.0485	12	4.58258	18.6667	14.3643	11	1	7	4.58258	8	2.64575	6.66667	3.78594	7
ENSTGUG00000008192	SDCCAG8	HGNC Symbol	9.62e-89	0.0248224	1	-0.02243	1	-0.068237	1	-0.0774298	1	-1.05109	1.51e-93	1984	155.019	1898	159.737	849.667	19.6554	898	122.748	670	138.849	672.667	100.162	582.667	54.3078	586.667	9.07377	3
ENSTGUG00000002167	RPL23	HGNC Symbol	1.22e-88	-0.123809	1	0.175541	0.683644	-0.0937586	1	0.0220058	1	-1.28741	9.32e-93	17482	2799.5	15071	420.394	5786.33	661.651	6989.33	950.235	5017	1433.53	4914.33	584.844	3766	505.608	4054	197.454	27
ENSTGUG00000010462	SPATS2L	HGNC Symbol	1.34e-88	-0.0503361	1	-0.0109438	1	0.00084077	1	0.0718076	1	-0.9588	2.19e-93	1616.33	78.2453	1465.67	93.5165	778.667	36.2951	830.667	114.028	535.333	92.6517	565	73.0821	442	10.1489	493.333	33.2315	7
ENSTGUG00000007826	RBBP7	HGNC Symbol	1.68e-88	-0.0151053	1	-0.00705483	1	-0.044198	1	0.0949185	1	-1.34813	1.93e-93	595.667	38.8115	553	30	224	24.5764	239	26.6271	145.667	22.745	149	23.388	131.667	10.7858	149.667	12.5831	1
ENSTGUG00000006640	TPX2	HGNC Symbol	1.92e-88	-0.0268731	1	0.209854	1	-0.385084	0.644951	0.390877	0.644951	-2.62199	5.75e-93	2036.67	221.55	1879	133.09	266	22.5167	332	83.5943	281.333	156.848	214.333	43.0968	156.667	51.7816	219.667	45.2806	20
ENSTGUG00000008211	LOC100224823	Uniprot	1.93e-88	-0.0427967	1	-0.0695987	1	0.0735701	1	-0.0298892	1	-1.13527	3.15e-93	2424	298.849	2206.67	212.531	848.333	9.45163	868.667	117.142	698	164.912	769.333	86.6968	760.333	84.0079	794.333	95.4376	20
ENSTGUG00000000947	NRP1	HGNC Symbol	2.02e-88	-0.0307084	1	-0.138002	0.945649	-0.0321737	1	-0.0846326	1	-1.14749	5.57e-93	3130.33	488.909	2876	196.771	1491	101.148	1448.67	138.443	864.333	205.51	883.333	94.733	803	60.3075	807.333	110.564	2
ENSTGUG00000005951	TLL1	HGNC Symbol	2.37e-88	0.0175998	1	-0.255097	0.0783153	-0.130546	0.891425	0.052998	1	-1.1307	4.71e-92	1293	91.0165	1230	50.319	550.333	48.4183	494.333	60.3435	428.667	92.6355	412.667	56.1635	346	22.8692	382.667	53.0031	4
ENSTGUG00000000897	KCNA2	HGNC Symbol	2.68e-88	0.104563	1	-0.0776143	1	0.0580211	1	-0.0584065	1	1.29554	6.79e-93	1066.33	200.163	1073.67	6.02771	1945	112.343	1989.67	384.512	1855.33	459.285	2017	180.533	1970.33	112.838	2020	299.501	26
ENSTGUG00000009492	CEP192	Uniprot	3.14e-88	-0.017448	1	0.0871739	1	-0.0142074	1	-0.101409	1	-1.36559	4.46e-93	1261.67	138.944	1171.33	80.8352	351.333	38.8887	399.667	44.7363	320	87.0689	331.333	15.885	359.667	51.0327	357	30.5123	2
ENSTGUG00000006334	GPSM1	Uniprot	3.96e-88	-0.0597487	1	0.0356541	1	0.000888233	1	0.0511764	1	1.53558	4.52e-93	556.333	82.002	499.667	52.0513	1081.33	91.5442	1198	252.501	1306.67	496.968	1350	240.626	956.333	57.3265	1055	94.7787	17
ENSTGUG00000013243	RCAN2	HGNC Symbol	4.88e-88	0.293074	0.40253	-0.183104	0.948793	0.153811	0.948793	-0.074065	0.948793	2.13059	3.67e-92	262	53.3573	301.333	34.6458	753	60.5062	713.667	137.384	869.667	211.221	1009	38.9358	1122.67	174.809	1143.67	304.633	3
ENSTGUG00000005551	PITPNA	Uniprot	5.1e-88	0.0244753	1	0.123227	0.91793	0.0661534	1	0.00372241	1	1.16546	2e-92	1099.67	139.873	1050.67	139.719	1851.67	145.332	2173.67	341.69	1686	350.565	1858.33	221.992	1590	32.1403	1698.67	142.942	19
ENSTGUG00000009253	FGF12	HGNC Symbol	5.14e-88	0.0454404	1	0.032346	1	0.00438507	1	-0.0295626	1	1.11084	5.94e-93	4866.67	469.696	4719.33	499.932	7332.33	530.849	8097	1653.07	8063.67	1694.49	8490.67	941.695	7130.67	859.031	7409.33	307.041	9
ENSTGUG00000000609	ATP12A	HGNC Symbol	5.25e-88	-0.0640205	1	0.162653	0.921455	0.0105987	1	0.0217708	1	1.58064	1.59e-92	1287.33	245.207	1154.33	137.143	2828.33	161.175	3425.33	733.356	2639.33	673.76	2796	407.209	2317.33	239.354	2510.67	379.292	24
ENSTGUG00000015631	NACA	Biomart_human_ortholog	5.4e-88	-0.047462	1	-0.0139948	1	-0.1493	0.438937	-0.0118799	1	-0.964843	2.22e-92	17263	1755.11	15694	554.236	7174.67	796.147	7649.33	1548.93	6424.33	1215.58	6121.67	821.337	5261.33	357.01	5535.67	148.827	Un
ENSTGUG00000010212	HSD17B12	HGNC Symbol	5.51e-88	0.0352469	0.833577	-0.0582548	0.833577	0.0752664	0.79371	0.0940203	0.625462	0.725988	1.07e-91	2522.67	146.828	2427.67	204.437	3813	217.952	3928.33	483.638	3064.67	678.23	3382.67	358.398	2153.33	14.4684	2448	189.81	5
ENSTGUG00000003170	WHRN	HGNC Symbol	6.5e-88	0.105467	1	-0.0864254	1	-0.0239641	1	0.0344691	1	1.56215	1.06e-92	772	139.556	779.667	90.7377	2075.67	347.702	2103.33	385.477	1967	467.7	2038	402.496	1156	159.088	1257.33	139.608	17
ENSTGUG00000012253	MARCH7	HGNC Symbol	7.77e-88	-0.0661774	1	-0.141599	0.104911	-0.00404032	1	-0.0420167	1	-0.679136	2.63e-91	5027.67	291.589	4509.67	378.503	2623.33	87.0306	2556.67	344.753	2142	465.742	2240	244.276	1901.33	39.1195	1965	92.7739	7
ENSTGUG00000001161	GPR158	HGNC Symbol	9.51e-88	0.0512095	1	-0.145788	1	0.104582	1	-0.0837237	1	2.26186	2.22e-92	1329.67	342.643	1293	197.122	4747.33	255.508	4594.67	837.07	4608	1076.78	5172.33	121.129	4496	818.601	4539.67	790.609	2
ENSTGUG00000012157	GPD2	HGNC Symbol	1.34e-87	0.0728875	1	-0.0168503	1	0.139488	1	0.0323646	1	1.38077	4.18e-92	1587.33	255.852	1567	161.753	3441.33	372.178	3661.67	859.016	3002	775.662	3468	643.061	2431	144.762	2650.33	253.902	7
ENSTGUG00000015769	APOH	Biomart_human_ortholog	1.39e-87	0	1	0.750956	0.0982808	0.362435	0.852707	0.196549	1	9.45837	3.14e-90	0	0	0	0	33.6667	4.93288	61.3333	16.1658	80	29.5127	106	12	114.333	41.489	139.667	55.7345	18_random
ENSTGUG00000003869	SCAMP5	HGNC Symbol	2.5e-87	-0.0359512	1	0.0176947	1	-0.0351714	1	0.0382148	1	0.752794	4.11e-92	6343.33	422.249	5805.33	397.518	8261.67	350.921	8977.33	1174.4	7432.67	1811.02	7591.33	960.929	6615.67	289.706	7232.33	502.504	10
ENSTGUG00000011766	C2CD5	HGNC Symbol	2.61e-87	-0.0765646	1	-0.036165	1	-0.0646341	1	-0.0138451	1	0.874624	6.47e-92	3766	260.432	3350.33	173.385	4504	408.494	4749.67	1010.31	4966	1014.08	4990.67	452.802	4891.67	153.448	5150	134.268	1A
ENSTGUG00000009915	CHKA	HGNC Symbol	2.85e-87	-0.0804346	1	0.0789953	1	0.0213583	1	-0.0859897	1	0.837842	2.29e-91	3233	359.755	2866.67	78.5005	3480.67	238.106	3963.33	710.517	4164.67	1063.16	4401.67	457.701	4241.67	107.156	4246.67	75.4343	5
ENSTGUG00000012161	RIMS2	HGNC Symbol	3.92e-87	0.0115207	1	-0.103318	1	0.124353	1	-0.0372786	1	1.28698	1.85e-91	1447.33	189.078	1369	75.4785	2284.67	211.911	2283.33	352.876	2488.67	673.801	2821	183.959	2748.67	304.935	2859.33	359.664	2
ENSTGUG00000000428	MXD3	Uniprot	4.31e-87	-0.0521548	1	0.111633	1	-0.123691	1	-0.240617	1	-2.10145	7.82e-92	258	23.6432	233.333	10.2632	56	7	65.6667	21.1266	47	13.1149	45.6667	11.3725	29.3333	2.3094	26.3333	6.65833	13
ENSTGUG00000003755	YTHDC2	Uniprot	4.55e-87	0.981957	3.03e-29	1.06454	6.79e-34	0.95291	2.19e-27	0.346193	0.000161766	0.0771874	0.158393	3394	254.378	6289	253.355	2756.33	85.629	6200.33	898.248	2512.33	423.684	5135.33	582.066	2790.67	167.216	3793.67	832.83	Z
ENSTGUG00000011289	MYBL1	HGNC Symbol	4.97e-87	0.0289908	1	-0.185198	1	-0.0711787	1	-0.0330202	1	-2.41446	6.37e-92	206.667	28.2194	198	19.6977	52.3333	6.65833	50	18.0278	27	2.64575	27.3333	5.50757	16	2.64575	16.6667	6.4291	2
ENSTGUG00000011445	ERH	HGNC Symbol	5.26e-87	-0.0622087	1	0.0396768	1	-0.12341	0.563975	0.0240032	1	-0.8476	3.06e-91	5897.33	321.326	5302	74.0203	2555.33	147.422	2825.33	489.086	2482.33	492.057	2393	205.563	1841.33	172.906	1986	70.1926	5
ENSTGUG00000003668	TSPAN3	HGNC Symbol	5.59e-87	0.0135943	1	0.112693	0.46302	0.0121822	1	0.037553	1	0.816879	3.44e-91	8562.67	625.199	8111.67	205.047	11270.7	710.226	13134	2233.33	11214.7	2711.69	11889.7	2002.96	9045	150.96	9878.33	569.906	10
ENSTGUG00000007627	INSM1	Biomart_human_ortholog	5.77e-87	-0.106253	1	-0.196752	1	0.19473	1	0.195023	1	-1.64289	3.85e-91	548.333	26.1598	477.667	43.0968	166	11.5326	156	26.8887	113.667	22.5019	138	36.428	82.6667	9.86577	101	19.2873	3
ENSTGUG00000001128	GFPT2	Uniprot	6.7e-87	0.26508	0.426973	0.421542	0.426973	-0.219101	0.555712	-0.492782	0.426973	-2.34461	2.57e-90	205.667	4.04145	232	29.4618	33	5.56776	47.6667	12.4231	32	8.544	29	1.73205	31.3333	12.3423	23.6667	1.1547	13
ENSTGUG00000000391	PLCD1	HGNC Symbol	6.82e-87	0.0324268	1	-0.117312	1	-0.101457	1	-0.150285	1	1.76504	3.21e-91	777.667	39.4631	747	92.6337	2345	379.008	2344.67	549.94	1843	422.028	1807.33	293.313	1736	328.242	1659	38.6911	2
ENSTGUG00000002758	EZH1	Uniprot	8.01e-87	-0.213234	0.0654063	-0.114022	0.677498	-0.0406853	1	-0.0302481	1	1.02179	1.28e-90	812	19.9249	657.667	35.3883	877.667	93.0448	874.333	173.42	1211.67	217.776	1245	150.27	1243.33	63.9479	1298	155.164	27
ENSTGUG00000008983	PTPN5	Uniprot	9.94e-87	-0.0927798	1	-0.03989	1	0.123617	0.824415	-0.0599225	1	1.10396	5.9e-91	1863.67	178.864	1640.33	120.259	2686	208.502	2795.33	300.284	2989	710.779	3411	523.506	2507.67	249.466	2556.67	38.1095	5
ENSTGUG00000009158	PEBP1	NCBI gene	1.02e-86	-0.0418898	1	0.184096	0.296867	-0.0293587	1	0.0322811	1	1.22159	9.79e-91	11105.3	1048.19	10116.7	497.641	18395	2786.32	22524.7	3963.52	18809.7	4577.65	19382.7	3456.35	15643	1730.46	16974.7	786.461	15
ENSTGUG00000013160	ATL1	HGNC Symbol	1.03e-86	-0.113022	1	-0.0983931	1	0.0199019	1	0.0373912	1	1.29566	2.53e-91	2947	345.744	2552.33	228.693	5673	899.912	5723	1272.96	4869.33	905.926	5223.33	636.243	4262.67	232.285	4660.67	430.174	5
ENSTGUG00000009352	CADPS	Uniprot	1.23e-86	-0.0489975	1	-0.0488012	1	0.0551941	1	0.0163568	1	0.934428	2.4e-91	8846	1251.79	8014.33	395.647	12718.3	135.149	13257.7	2127.23	11561.3	2392.54	12574.3	853.201	10676.3	432.639	11511	1290.52	12
ENSTGUG00000005901	FNBP1L	HGNC Symbol	1.49e-86	0.0739852	1	-0.154696	0.55878	0.0822609	1	-0.045532	1	-1.06025	9.59e-91	9023.33	971	8919.67	953.171	4348	343.527	4187.67	475.973	2771	681.426	3069.33	206.694	2619.33	128.702	2700	153.581	8
ENSTGUG00000000241	ARHGEF37	STRING	1.58e-86	-0.138469	1	-0.220967	0.721484	-0.0688423	1	-0.101919	1	1.99977	9.73e-91	215.667	39.0171	183.333	19.3477	498	75.9737	458.333	125.117	607	113.53	606.667	29.1433	728	16.5227	726	153.717	13
ENSTGUG00000018303			1.72e-86	0.0941167	1	-0.234067	0.107993	0.0183634	1	-0.0224912	1	1.27528	5.08e-90	735.667	77.4876	737.667	74.7016	1198.33	211.902	1092.67	190.182	1318.33	319.858	1396.67	138.457	1491.67	59.5511	1564.33	133.365	6
ENSTGUG00000011795	STXBP6	HGNC Symbol	1.74e-86	0.160694	1	-0.00564555	1	0.13394	1	-0.0520733	1	1.5938	6e-91	253.333	27.0247	265.667	11.9304	516.667	26.3502	555.667	109.929	577	164.694	656.667	34.1516	602.333	80.1332	620.667	103.404	5
ENSTGUG00000008967	BDH1	HGNC Symbol	1.9e-86	-0.0877922	0.929829	-0.101856	0.855799	0.0417585	1	-0.00757797	1	0.90699	9.99e-91	3126.67	182.33	2760.67	81.1008	4460.67	631.106	4468	801.074	4178.33	1024.65	4505.33	630.003	3524.67	96.8624	3737.67	388.775	9
ENSTGUG00000005436	CDK2AP1	NCBI gene	1.93e-86	-0.0604852	1	0.0178114	1	0.0328955	1	-0.0400344	1	-0.919519	3.68e-91	2559	194.903	2301.67	130.251	1116	33.8083	1219.67	232.726	946.667	177.624	1018.33	99.6812	756.333	84.7368	781.667	41.065	15
ENSTGUG00000001464	FHL3	HGNC Symbol	1.96e-86	-0.133222	1	0.0931119	1	-0.14789	1	0.153988	1	-1.40277	1.78e-90	714.667	73.4597	611.667	7.37111	212	22	245	55.4887	198	46.0326	188.667	36.5559	136.667	4.72582	162	21.3776	23
ENSTGUG00000002566	CAMTA1	HGNC Symbol	2.07e-86	0.0195529	1	-0.131626	1	0.0901822	1	-0.0277143	1	1.52723	6.29e-91	3995	693.449	3793.33	92.4788	7088.67	554.392	6946.67	1044.11	8162	1632	9133	500.297	9470.67	1088.22	9935.67	1929.02	21
ENSTGUG00000008198	FANCI	HGNC Symbol	2.39e-86	-0.00401388	1	-0.0882215	1	0.112306	1	-0.497838	0.0525206	-1.89869	2.15e-90	587.667	18.0093	550	22.2711	132	18.1934	134	43.1393	93.6667	24.1109	106	28	128.667	9.71253	97.3333	22.745	10
ENSTGUG00000004601	CEP95	Biomart_human_ortholog	3.05e-86	-0.0119024	1	0.0479618	1	-0.0574115	1	0.0875479	1	-1.04392	5.2e-91	2304	36.0139	2147.67	186.151	857	135.178	957.333	191.526	780.667	194.323	785.333	91.0897	696.333	14.7422	788	68.5055	18
ENSTGUG00000012819	ANKRD9	HGNC Symbol	3.43e-86	-0.131581	1	-0.155501	1	-0.0263997	1	-0.0575666	1	1.99514	7.99e-91	195	51.5655	167.333	24.0069	608.667	52.8425	590	121.445	544.667	96.5471	571.333	135.153	462	44.6766	473.667	62.0833	5
ENSTGUG00000003968	TBCA	NCBI gene	4.27e-86	0.981065	1.08e-28	1.08572	1.6e-34	0.962494	1.77e-27	0.30349	0.00132567	0.0169855	0.964404	3756	300.215	6951	379.714	2863.33	152.608	6550.67	1229.49	2795.67	530.85	5725.33	420.558	2900	220.093	3822.33	674.681	Z
ENSTGUG00000006250	RET	HGNC Symbol	4.29e-86	0.0860092	1	0.0247623	1	-0.0967911	1	-0.00138845	1	-1.15742	1.02e-90	1075.67	83.6441	1071.67	45.7202	531.667	59.769	584.333	121.878	342	54.9454	336.667	14.5717	238.333	11.5902	253.333	30.1054	6
ENSTGUG00000017102	LMBR1L	Uniprot	4.56e-86	-0.115771	1	0.179756	1	0.510541	1	0.0147963	1	-3.25328	8.63e-91	154.667	9.50438	133.667	20.5994	24.6667	5.1316	30.3333	12.5831	8.66667	4.04145	13	6.245	4.66667	2.51661	5	3.60555	Un
ENSTGUG00000001019	SRP19	NCBI gene	5.53e-86	0.929473	1.5e-20	1.04983	8.13e-25	0.973753	2.59e-21	0.255918	0.0147489	-0.583286	3.52e-25	2656.33	292.55	4752	324.74	1450.33	162.927	3232	566.003	1210.67	250.081	2491.67	188.585	1313	166.28	1675.67	321.239	Z
ENSTGUG00000009548	KCNIP4	HGNC Symbol	7.56e-86	-0.308929	0.0610487	-0.142501	0.858969	0.00554666	1	-0.0382482	1	1.47997	6.62e-90	411.333	73.2143	310.667	31.628	614	44.5309	599	83.6481	825	121.897	873	50.0899	785.333	45.3689	811.667	41.3078	4
ENSTGUG00000008143	TLK1	HGNC Symbol	9.83e-86	-0.0832011	1	-0.0493224	1	0.0928757	1	-0.0717859	1	1.00446	5.29e-90	1870.33	176.642	1657	140.865	2875.33	249.492	2983.67	410.549	2540.67	473.259	2842.33	161.215	2310.67	194.058	2340	94.4087	7
ENSTGUG00000002291	C5orf34	HGNC Symbol	1.05e-85	0.836605	4.44e-06	0.807662	0.000578065	0.933318	0.000487592	0.149635	0.725285	-1.9495	1.9e-76	164.667	19.1398	276.333	17.3877	40	1	75.6667	17.673	27	8.66025	54	3.4641	30.6667	10.6927	36.3333	10.4083	Z
ENSTGUG00000013562	DGAT2	HGNC Symbol	1.09e-85	0.0218351	1	0.21555	0.166757	-0.0332627	1	-0.0277593	1	1.29974	1.97e-89	428.333	30.9246	407.667	12.4231	815.333	110.238	1020.67	185.735	769.333	112.349	797	116.22	623	49.1223	651	75.4453	1
ENSTGUG00000001695	SHROOM3	HGNC Symbol	1.38e-85	-0.131048	1	0.00734319	1	-0.348738	0.692866	0.0528573	1	-2.20224	4.83e-90	584	44.8442	500.667	14.5717	124.667	23.094	135.667	39.0043	83.3333	26.5016	68	4.58258	66.3333	28.006	73	14.1774	4
ENSTGUG00000002437	CHM	Uniprot	1.63e-85	0.0170411	1	-0.0113547	1	-0.0133914	1	-0.0186216	1	1.20726	1.73e-90	810.667	114.509	768.667	18.4481	1355.67	81.941	1445.33	231.746	1397.33	341.667	1442.67	87.2315	1241.67	127.108	1308	170.877	4A
ENSTGUG00000000044	RPL17	NCBI gene	2.06e-85	0.767074	5.18e-07	1.23407	8.56e-16	0.99637	9.68e-11	0.414884	0.00671543	-1.31748	1.23e-60	8034	2270.34	12870	127.859	2312	179.753	5855	940.101	2026	531.026	4238.33	671.34	2228.67	227.212	3180.33	677.323	Z
ENSTGUG00000002631	SOCS5	HGNC Symbol	3.22e-85	-0.0654111	1	-0.12234	1	0.0697987	1	-0.0295421	1	1.24349	1.21e-89	501.333	40.0666	449.333	10.6927	820.333	38.7986	813	152.145	834.667	176.435	919	99.7397	813.333	66.7633	851.333	158.885	3
ENSTGUG00000008572	RPS13	Uniprot	3.4e-85	-0.0764113	1	0.0836346	1	0.126276	1	0.107462	1	-1.52929	8.11e-90	3494.33	645.273	3110	115.547	994.667	113.015	1137	228.499	862.333	314.643	973	204.941	606	125.869	695.667	70.946	5
ENSTGUG00000009679	RPL35A	NCBI gene	4.31e-85	-0.227609	0.475442	0.155138	0.800657	-0.00625324	1	0.175381	0.800657	-1.462	1.9e-88	6082.33	1345.93	4881.67	111.186	1679.33	193.092	2012.67	402.91	1485.33	466.676	1548.33	368.025	1077.67	153.513	1291.33	38.371	9
ENSTGUG00000001372	ZBTB8OS	HGNC Symbol	4.63e-85	-0.0558653	0.783992	0.203311	0.393602	-0.176412	0.508431	-0.132038	0.671328	-1.19854	8.44e-89	1401.33	70.7201	1265	66.4605	432.667	29.6704	532.333	42.595	432.667	137.791	397	38.4318	416.667	31.5647	405.333	57.0731	23
ENSTGUG00000013391	VANGL1	HGNC Symbol	4.65e-85	0.171296	0.749893	-0.253531	0.39925	0.151204	0.848978	-0.0434305	1	-1.49724	9.32e-89	723	82.0183	765.333	74.7819	283.667	38.7341	256.333	37.421	159.333	41.1015	184.667	15.3079	162	21.6333	167.667	25.5408	1
ENSTGUG00000010524	ZFYVE28	HGNC Symbol	4.97e-85	-0.0455848	1	0.0308682	1	0.0206094	1	-0.108886	1	1.49238	9.44e-90	201	25.865	183	20.2237	347.667	22.5019	379.667	32.3161	386	59.5567	411.667	28.9194	453	8.7178	447.333	33.2315	4
ENSTGUG00000012217	FOS	HGNC Symbol	5.24e-85	-0.0630648	1	0.338521	0.395439	-0.0215663	1	0.33346	0.395439	2.67201	2.83e-88	188	48.5077	169	14.5258	884.333	122.655	1206	276.491	995.667	292.855	1006.33	79.7266	514.333	98.3379	685.667	152.382	5
ENSTGUG00000004593	MMP17	HGNC Symbol	5.31e-85	-0.076811	1	-0.0509039	1	-0.0187523	1	0.0189777	1	-0.763278	2.28e-89	2415.33	173.926	2149	102.806	1281.33	88.8951	1335	258.304	1014.67	218.781	1050.33	107.686	722	13.4536	778	38.9744	15
ENSTGUG00000001925	TARS	HGNC Symbol	5.57e-85	0.731971	1.2e-21	0.42982	5.46e-08	0.50491	2.44e-10	0.183949	0.0225203	-0.61339	6.67e-47	3856.67	167.106	6016	575.975	2149	97.7804	3113.67	468.172	1884.67	346.471	2820	354.102	1986	70.5479	2411	393.584	Z
ENSTGUG00000005441	PLPPR4	HGNC Symbol	8.24e-85	0.0121926	1	-0.340349	0.36681	0.234717	0.681733	-0.257214	0.681733	2.59319	5.93e-88	337	87.0172	319	10.583	1938.67	181.803	1640.33	344.246	1425.67	272.574	1751	166.61	1208.67	314.192	1082.33	237.563	8
ENSTGUG00000002834	PPWD1	HGNC Symbol	8.65e-85	0.93949	8.21e-23	1.03467	1.22e-25	0.985971	4.16e-23	0.256231	0.0115296	-0.482178	5.2e-19	1365	81.5046	2459.33	89.5563	723.333	8.73689	1593.67	219.532	687.333	146.118	1420	39.1535	785.667	80.1332	1002.67	178.015	Z
ENSTGUG00000007865	SLC6A15	HGNC Symbol	8.76e-85	-0.0592468	1	-0.0463425	1	-0.0332168	1	-0.00502157	1	-0.721652	2.52e-89	5519	432.586	4970	103.378	2748.67	147.582	2860	384.891	2289.67	452.451	2354	299.261	1993.33	22.6789	2114.33	126.824	1A
ENSTGUG00000003071			8.76e-85	0.694579	7.69e-18	0.723114	2.29e-19	0.616503	1.03e-14	0.131482	0.122743	0.643173	5.07e-42	1463.67	153.735	2220.67	66.6658	1551.33	148.52	2770	607.424	1733.33	370.654	2786.33	264.791	1901.67	142.5	2218	220.81	Z
ENSTGUG00000012263	SYBU	HGNC Symbol	9.3e-85	-0.0372777	1	0.121121	0.925276	-0.0268103	1	-0.0543509	1	1.11668	3.77e-89	4629.33	949.616	4225.33	298.55	7275.33	360.956	8489	967.803	7044.67	1209.76	7306.33	883.765	6407.33	415.122	6558	239.33	2
ENSTGUG00000003644	UBQLN4	HGNC Symbol	1.2e-84	-0.189425	0.0106245	-0.142153	0.060997	-0.218119	0.00266945	-0.0674526	0.373229	0.738852	6.36e-84	6740.33	491.844	5546.67	98.4598	8558.67	496.654	8373.33	1578.68	8366	1838.04	7571.67	1120.82	6567.33	222.059	6667.33	479.74	25
ENSTGUG00000006388	WDR17	HGNC Symbol	1.39e-84	-0.0275154	1	-0.179217	0.845132	0.178177	0.845132	-0.0393207	1	1.64427	1.65e-88	780.667	119.232	718.333	32.0052	1294	74.1013	1227	134.533	1663.33	441.659	1961	93.4077	2303.67	182.769	2391.33	521.176	4
ENSTGUG00000002685	EDA	HGNC Symbol	1.47e-84	-0.0165183	1	0.186396	0.636575	-0.0939637	1	0.248014	0.636575	-1.36502	7.78e-89	498.333	24.2143	463	37.3229	199.333	19.218	244.333	34.1955	138.667	24.7857	136.667	14.4684	79	10	99.6667	8.5049	4A
ENSTGUG00000010717	INPP5J	Biomart_human_ortholog	1.49e-84	-0.180057	0.0919821	-0.0452286	1	0.0575139	1	0.0773288	1	0.905194	2.57e-88	1602.33	115.768	1329.33	72.2657	1853.67	18.1475	1941	363.014	2061.67	465.378	2251	256.624	1976.33	122.001	2223.33	241.048	15
ENSTGUG00000007123			2e-84	0.570331	0.0018835	0.176386	0.708763	0.185063	0.708763	-0.103913	0.708763	1.85496	2.92e-87	118.333	10.2632	165	9.53939	375.667	62.0027	455.667	68.413	375	149.409	440.333	86.5236	328	32.5115	325.667	49.0544	Z
ENSTGUG00000003382	METTL7A	HGNC Symbol	2.03e-84	0.0281786	1	0.134824	1	-0.206457	1	0.023961	1	3.31069	5.07e-89	29.3333	6.50641	28	6.245	200	49.1121	239	79.019	223.667	8.62168	212.667	66.5006	197	15.7162	212.667	12.0968	LGE22
ENSTGUG00000005048	MINPP1	HGNC Symbol	2.11e-84	0.216376	0.16129	-0.00424461	1	0.0680822	1	-0.0663184	1	1.17499	1.65e-88	402.667	48.6038	439.333	47.606	881.333	20.9841	944.333	118.585	704.333	127.602	781	136.484	523	30.4467	532.333	63.5007	6
ENSTGUG00000015338	GFRA4	Biomart_human_ortholog	2.53e-84	0.111021	0.719492	-0.241121	0.147697	0.105354	0.719492	0.312226	0.147697	-1.22064	1.95e-87	509	15.0997	516	8	282.333	23.3524	256.333	32.7465	141.667	36.8556	160	32.187	95.6667	9.2376	126.667	20.5264	4_random
ENSTGUG00000000306	ADCYAP1R1	HGNC Symbol	2.67e-84	-0.0517363	1	-0.100909	1	0.167902	0.885785	-0.203679	0.771599	1.83623	3.52e-88	224.333	53.4634	203	17.0587	692	44.7102	690	91.9946	534	116.923	629.333	80.8723	477.667	75.6395	442.333	68.0906	2
ENSTGUG00000012613	HTR1B	HGNC Symbol	4.24e-84	-0.0624155	1	-0.0178549	1	0.0648827	1	-0.03517	1	1.21914	7.02e-89	2537	369.972	2274	319.839	4302	251.942	4578.33	801.624	4236	941.312	4643.33	530.338	3650.33	333.62	3802	493.906	3
ENSTGUG00000003044	NSL1	HGNC Symbol	5.08e-84	-0.0309079	1	-0.0242964	1	-0.0993655	1	0.055844	1	-0.954	1.24e-88	1176.33	41.1015	1081.33	28.8848	508	21.9317	537.667	81.5434	430.667	126.116	417.667	30.8599	355	26.5141	393	34.3948	3
ENSTGUG00000010745	CHST1	HGNC Symbol	5.33e-84	-0.0454883	1	-0.0240212	1	-0.0318303	1	-0.0388446	1	1.2908	6.96e-89	2271.33	387.461	2064	126.582	3608.67	487.944	3823	729.398	4420.33	1183.19	4553	1021.39	3693.67	323.432	3827.33	266.326	5
ENSTGUG00000010735	B4GALT6	HGNC Symbol	7.2e-84	0.0838708	1	-0.101895	1	0.118687	1	-0.0777792	1	1.43157	3.64e-88	1185.33	260.939	1178.33	103.886	2457.33	62.3244	2457.33	367.905	2305.67	614.317	2605	216.176	2228.33	142.43	2250	202.741	2
ENSTGUG00000000682	PAXIP1	HGNC Symbol	7.52e-84	-0.13035	0.756013	-0.161595	0.756013	0.0778581	1	0.0331612	1	-1.13556	1.2e-87	1019.67	58.4323	875.333	92.6139	358.333	15.885	345.333	54.7753	294	71.6868	326	63.3798	292.667	30.3699	318.667	20.306	2
ENSTGUG00000001446	DNAJA1	NCBI gene	7.9e-84	0.972119	1.49e-30	0.964609	5.74e-30	0.906858	1.01e-26	0.245304	0.00417064	0.169545	0.00118562	5362	208.199	9878	594.223	4410	196.792	9227.33	1105.54	4325.33	682.452	8562	707.551	5216	413.24	6610	1310.73	Z
ENSTGUG00000015061	RELL2	Uniprot	8.32e-84	-0.245381	0.331804	-0.00928759	1	-0.129583	1	-0.00117011	1	1.5788	3.13e-88	320	55.7494	253.333	40.6735	621.333	64.6555	663.333	101.195	660.667	159.889	634.667	107.072	600	74.1822	638.667	60.4676	13_random
ENSTGUG00000013158			8.42e-84	-0.133157	1	-0.121958	1	0.0437244	1	0.038897	1	1.415	2.87e-88	1318.33	218.884	1126.67	88.9344	2653	194.059	2639.67	669.821	2415.67	486.223	2628.33	392.505	2064.67	247.954	2250.67	90.5226	5
ENSTGUG00000000834	IDI1	Biomart_human_ortholog	9.44e-84	-0.142233	0.29899	-0.235227	0.0208365	0.0520347	1	0.0135954	1	-0.885942	4.55e-86	4820.67	233.029	4106.33	324.68	2623.33	133.125	2409.67	433.78	1613	277.049	1761.67	148.689	1324.33	31.2623	1418.33	92.1539	2
ENSTGUG00000007698	RPS8	Uniprot	1e-83	-0.115758	1	0.0844917	1	-0.0893409	1	0.0581271	1	-1.04449	8.03e-88	16185	2765.43	14043	386.069	5820.67	621.23	6635.33	1138.01	5572.67	1499.6	5483.33	824.282	4554.67	363.287	5041.33	183.957	8
ENSTGUG00000001224	PLXDC2	HGNC Symbol	1.18e-83	0.122888	1	-0.0939832	1	0.0621069	1	-0.17758	0.525496	1.38294	1.55e-87	578	83.2106	589.667	25.1462	914.333	55.5818	927.333	178.214	1057.67	223.003	1153.33	59.8025	1491.33	45.0814	1407.67	281.098	2
ENSTGUG00000005314	NPY2R	HGNC Symbol	1.41e-83	0.0914278	1	-0.0260508	1	0.105019	1	0.0341368	1	1.24306	4.43e-88	501.333	71.8424	501.667	57.9511	726	30.05	765.333	98.6577	856	142.713	972	114.843	978.667	57.7437	1070	176.545	4
ENSTGUG00000008705	RBM47	HGNC Symbol	1.65e-83	0.353382	0.263548	-0.757526	0.127986	-0.295679	1	0.190496	1	-2.73933	2.67e-86	88.6667	8.0829	106.333	5.03322	19	2	12	2.64575	10.6667	6.1101	9	3.60555	7.66667	2.08167	9.33333	2.08167	4
ENSTGUG00000000341	SFXN1	HGNC Symbol	1.86e-83	0.129209	0.616754	-0.000498804	1	0.0496202	1	0.0701043	1	0.996682	8.22e-88	2053.33	150.673	2111	274.793	3341.67	319.124	3581.67	468.19	2901.33	593.712	3150	275.768	2702	56.2939	3008.33	150.354	13
ENSTGUG00000007343	RAI1	Uniprot	1.86e-83	-0.102501	1	-0.11533	1	0.030293	1	0.0340125	1	-0.986654	1.34e-87	2481.33	90.6495	2169.33	80.3513	1002.67	85.2193	1002.67	239.321	837.333	199.803	897	144.523	746.333	57.9511	816.333	137.769	14
ENSTGUG00000004850	RBM15B	Uniprot	1.97e-83	-0.133148	0.361463	-0.0848883	1	-0.0406232	1	-0.0662996	1	-0.831269	8.15e-87	2198	140.759	1881.67	61.8897	1030	94.5727	1045.67	182.045	835.333	197.703	854	154.619	709.667	45.6545	721.333	37.7403	12
ENSTGUG00000012283	TSTD3	HGNC Symbol	3.08e-83	-0.201258	0.329015	0.000523338	1	-0.106265	0.806666	-0.135647	0.776565	1.31094	3.47e-87	926.667	117.585	756	101.148	1540	126.996	1654.33	213.563	1787	494.703	1720.67	115.626	1358.33	77.6681	1315	57.2626	3
ENSTGUG00000000128	CADM1	Uniprot	4e-83	0.0553697	1	-0.0254694	1	-0.0402287	1	0.0983329	1	-0.851194	1.38e-87	6305.67	524.534	6159	171.875	3085	174.244	3247.33	386.738	2551	782.628	2581	389.832	2004	85.5395	2284.67	180.045	24
ENSTGUG00000007906	VWC2	HGNC Symbol	4.11e-83	-0.145107	0.575363	0.0119744	1	-0.0359552	1	-0.0901379	1	1.06956	1.66e-87	726.333	89.6233	617.333	52.3482	955	15.0997	1041	210.801	998.667	141.394	1031.33	116.766	1144.33	68.3032	1143	55.9732	2
ENSTGUG00000002375	ISL1	HGNC Symbol	4.54e-83	0.563543	0.00160975	0.421836	0.0741377	0.0760472	1	-0.168611	1	-1.76142	1.44e-81	320	18.735	444.333	44.5234	100.667	11.5902	144	7.54983	78	19.0788	86	11.2694	59.3333	8.0829	56	9.84886	Z
ENSTGUG00000006175			4.68e-83	-0.0309422	1	0.0952275	1	-0.0631315	1	0.00508395	1	1.4665	9.42e-88	538	112.743	493	57.1927	1239	84.0179	1424	220.81	1124	191.518	1138.67	172.291	773	82.5288	823.667	61.0765	3
ENSTGUG00000016211	NCAPH2	Biomart_human_ortholog	6.81e-83	0.0217216	1	0.692778	0.124284	0.0673436	1	-0.116995	1	-2.69128	2.05e-87	230.333	29.5353	219.667	7.50555	21.6667	5.68624	38	10.3923	22.6667	5.68624	25	9.84886	26	7	25.3333	10.9697	1A_random
ENSTGUG00000012065	DDO	HGNC Symbol	7.17e-83	-0.237468	1	0.00829539	1	0.0486308	1	-0.144393	1	2.18137	1.57e-87	72	6.08276	57.3333	7.37111	276	35.5106	300	67.1342	175.333	17.5594	193	46.0326	199.333	14.5717	192.333	26.2742	3
ENSTGUG00000003128	DPH3	HGNC Symbol	9.25e-83	-0.0766279	1	0.070404	1	0.0331517	1	-0.108837	1	1.05477	4.86e-87	1120.67	131.561	997.333	39.7157	1739	137.884	1951.67	185.864	1672.67	445.118	1786.67	206.887	1400	135.115	1380.33	41.501	2
ENSTGUG00000002097	WDR70	HGNC Symbol	9.97e-83	1.00722	1.73e-31	0.962483	2.64e-28	0.97729	8.15e-29	0.205755	0.0436094	0.0505348	0.3995	1474.67	80.0333	2782	96.8917	1128.33	26.8576	2372.67	410.663	1085.33	192.635	2247.67	177.103	1357.67	48.3873	1674	342.895	Z
ENSTGUG00000006083	HMGCR	HGNC Symbol	1.01e-82	0.684011	7.44e-17	0.34117	5.82e-05	0.467974	3.03e-08	0.135233	0.125305	-0.702587	3.62e-55	9036.33	991.184	13643.3	771.271	5668.33	165.385	7730.67	1154.89	3979.33	829.64	5782	669.184	3865	177.434	4533.33	716.191	Z
ENSTGUG00000002032	SLC1A3	HGNC Symbol	1.03e-82	0.287771	0.0033155	-0.0210313	1	0.210004	0.0471887	0.0886314	0.763012	1.00381	2.57e-84	3974.67	563.678	4548	168.52	7862.67	435.789	8343.33	1135.59	5671	789.599	6948	637.32	4739.67	213.158	5380.33	666.299	Z
ENSTGUG00000012071	CDC40	HGNC Symbol	1.59e-82	-0.0200441	1	-0.0451725	1	-0.0873492	0.716294	-0.127974	0.27129	0.787462	4.62e-86	1282.33	79.4124	1187	53.8424	1422	74.7262	1484.67	251.106	1733.33	341.323	1711.67	135.356	1631	66.4304	1587	48.8672	3
ENSTGUG00000006725			1.62e-82	0.0179158	1	-0.0409069	1	0.0452525	1	0.0557546	1	1.31469	2.69e-87	623.333	44.6132	593	69.3974	1128.67	101.52	1196.67	374.826	1147.33	258.372	1245.33	214.183	1001	109.995	1105.33	27.0617	14
ENSTGUG00000012212	TANC1	HGNC Symbol	2.01e-82	-0.0059046	1	0.0690229	1	-0.144641	0.541103	0.0167029	1	1.08714	1.5e-86	1623.33	140.429	1518.33	185.409	2294.67	57.7437	2588.67	347.598	2490.33	495.726	2380	239.025	2499.67	157.151	2691.67	161.562	7
ENSTGUG00000008003			2.73e-82	0.08604	1	0.0911309	1	0.100185	1	0.206845	0.55283	1.70608	3.6e-86	168.667	35.5012	167.667	11.5036	282	13.8564	324.333	66.1992	418.667	86.4311	468	13.8924	464.333	16.4418	571.333	90.9194	9
ENSTGUG00000003318	SLC25A5	NCBI gene	3.57e-82	-0.0711743	1	0.0624483	1	-0.0267349	1	0.0718488	1	1.05387	1.03e-86	5679	365.508	5071	517.976	8447	891.228	9527.67	1998.5	8663	1830.52	8999.33	1477.95	6932	357.48	7738	100.165	4A
ENSTGUG00000006585	RPL36AL	Uniprot	3.79e-82	-0.0579024	1	0.0450152	1	-0.075159	1	0.0118824	1	-0.938933	9.47e-87	12344.7	1385.83	11144.7	115.006	5071.33	723.686	5607	802.882	4725	1013.59	4706.33	498.671	3689.33	328.409	3956.67	377.937	4A
ENSTGUG00000015176			4.25e-82	0.0670703	1	-0.0891978	1	-0.0615075	1	-0.140223	1	2.01774	1.16e-86	104.667	8.73689	103	8.7178	247.333	55.3203	251	71.631	316.333	72.5695	319	53.2259	403.667	44.6132	391	68.0882	13_random
ENSTGUG00000009907	ACO2	HGNC Symbol	4.28e-82	-0.0995843	0.380645	-0.0176194	1	0.016829	1	-0.0265421	1	0.657941	1.86e-86	20425.7	1106.33	17883.3	276.241	25676.3	1140.73	27315.3	4472.41	21963.3	5017.99	23321.3	2919.14	18753.3	582.718	19598	1264.28	1A
ENSTGUG00000000131	CPLX1	HGNC Symbol	5.06e-82	0.305856	0.243084	-0.140053	1	0.0827485	1	-0.0460275	1	1.94133	2.46e-86	626.667	156.826	726.333	71.4586	2215.67	66.2143	2150.33	236.113	1778	337.901	1983.67	29.4845	1714.33	155.828	1778	427.004	Z
ENSTGUG00000011586	MKI67	Biomart_human_ortholog	5.88e-82	-0.0509619	1	-0.292223	1	-0.41076	1	-0.0878704	1	-4.01246	9.23e-87	91	12.2882	82.3333	14.1892	7.66667	4.50925	6.66667	2.51661	4.66667	2.08167	3.66667	2.51661	2	1	2	1.73205	6
ENSTGUG00000008060	GAD1	Uniprot	5.94e-82	-0.198383	0.485435	-0.274876	0.158905	0.00524209	1	-0.0304825	1	1.6006	1.86e-85	1783	408.023	1457.67	156.097	3888.67	122.659	3460	509.258	3565	637.551	3761.67	138.074	3516	613.178	3668.67	291.179	7
ENSTGUG00000011675	INPP5A	HGNC Symbol	6.86e-82	-0.0786453	1	0.0110727	1	0.0511137	1	-0.120229	1	1.12112	2.93e-86	960.333	171.375	852	40	1611.67	38.8501	1753.33	317.051	1469.67	279.087	1596.67	91.8767	1243.67	111.02	1220.67	127.892	6
ENSTGUG00000009648	TUBB6	Uniprot	6.93e-82	-0.236932	0.358137	-0.0391083	1	-0.450839	0.0153862	0.0116567	1	-1.52484	3.13e-84	1309.67	141.139	1043	10.8167	442.333	36.074	462	63.2139	364.333	188.641	272.667	46.694	193	20.2978	207	6.55744	2
ENSTGUG00000002483	DNAJC7	Uniprot	7.95e-82	-0.0602791	1	-0.0749141	1	0.0455388	1	-0.0680179	1	0.787477	5.55e-86	3306	146.369	2975.67	181.009	4467	241.851	4548.33	556.717	4062.67	832.539	4386.67	234.413	3445.33	84.002	3506.67	460.257	27
ENSTGUG00000012995	SIX6	HGNC Symbol	8.91e-82	-0.482653	0.622254	-0.910452	0.622254	-1.00841	0.758806	1.26009	0.758806	-4.95358	1.51e-84	83	19.9249	55.3333	14.1892	5.33333	1.52753	3	1	2	1.73205	1	1	0.333333	0.57735	1	1	5
ENSTGUG00000000082	LNPEP	Biomart_human_ortholog	9.25e-82	0.972156	2.27e-22	0.949574	6.49e-22	0.827931	3.44e-17	0.243695	0.0152596	0.661059	1.88e-29	735.333	106.613	1353.67	129.554	815.667	25.8908	1692.33	224.268	893.667	205.947	1656.67	128.161	1018.67	73.5686	1289	232.966	Z
ENSTGUG00000008688	IRS2	Uniprot	9.61e-82	-0.0669358	1	-0.111355	1	-0.0758473	1	-0.116279	1	1.6125	3.7e-86	676.667	92.7919	607.333	50.0233	1427.33	200.43	1405.33	225.154	1594.33	396.404	1580.33	188.075	1417.67	168.749	1396.67	267.25	1
ENSTGUG00000005691	MRPS27	HGNC Symbol	1.12e-81	0.997058	3.3e-31	1.01787	6.25e-32	0.839562	3.16e-22	0.254421	0.00728147	-0.0945193	0.0669384	3281.67	229.012	6144.67	59.2481	2244	132.148	4905.33	990.305	2342.67	445.291	4424.33	533.761	2586.33	293.205	3293.67	545.139	Z
ENSTGUG00000008564			1.17e-81	-0.0576954	1	-0.0125209	1	0.0222245	1	-0.0392753	1	-1.42385	1.82e-86	826.333	99.7263	743	66.7757	244.667	15.1767	261	38.1182	197	61.6117	209.333	47.8156	200.667	23.7136	207.333	13.8684	19
ENSTGUG00000004028	NEUROG3	Uniprot	1.38e-81	-0.0643314	1	-1.90426	0.239532	-0.425628	1	-0.597998	1	-5.13795	2.85e-86	59.6667	13.5769	53.6667	3.78594	2.66667	1.52753	0.666667	1.1547	1.33333	1.1547	1	1.73205	1	1	0.666667	0.57735	6
ENSTGUG00000016025	PLXDC1	Uniprot	1.44e-81	0.40641	1	-0.159554	1	-0.355645	0.724686	0.00878164	1	4.14552	9.8e-86	9.33333	4.16333	11.6667	4.6188	265.333	48.0451	259.667	93.7248	209	42.5793	172.333	32.5013	53.6667	6.02771	57.6667	28.9885	Un
ENSTGUG00000011019	RIC8B	STRING	1.49e-81	-0.0760805	1	-0.0820624	1	0.0269171	1	-0.0185515	1	-0.907791	5.82e-86	2357.33	79.5257	2096.33	134.031	941.667	35.1615	963.333	203.008	875.667	147.001	940	87.155	785	36.5103	823	22.3383	1A
ENSTGUG00000000178	ATP5ME	Uniprot	1.58e-81	0.898159	1.76e-17	1.19016	2.51e-29	0.960804	1.13e-19	0.362849	0.000606633	0.584829	1.45e-20	3459.33	400.287	6044.67	376.161	3764	366.673	9292.33	2198.67	3701	837.327	7584	1047.78	3699	354.226	5084.67	919.161	Z
ENSTGUG00000008691	STRN	HGNC Symbol	1.63e-81	0.108193	1	-0.193705	0.594809	0.179501	0.594809	0.0116774	1	1.54599	3.69e-85	782.667	143.577	792.333	91.4895	2073.67	72.8583	1944.33	270.853	1662.33	388.145	1961.33	60.4345	1342	209.215	1441.67	124.821	3
ENSTGUG00000013847	CTXN1	HGNC Symbol	1.85e-81	0.0225803	1	0.031098	1	-0.0410359	1	0.10738	1	1.54014	3.83e-86	2537	494.968	2416.33	228.601	6738.33	606.011	7456	1873.23	5799.67	1390.97	5938.33	1181.69	3535.33	579.824	4050.33	391.86	28_random
ENSTGUG00000004036	PCNA	NCBI gene	1.87e-81	-0.158234	0.801785	0.0268294	1	-0.0404822	1	0.0617006	1	-1.19573	1.58e-85	5952	894.961	5011	107.782	1836	162.613	2018	367.325	1812	404.726	1875.67	264.685	1515.67	68.821	1681.33	46.4794	22
ENSTGUG00000006135	COL4A3BP	HGNC Symbol	2.01e-81	0.922613	6.52e-14	0.817649	1.19e-11	0.965486	1.98e-15	0.242341	0.0511497	1.08344	1.97e-49	830	106.226	1476.67	105.983	1272.33	8.5049	2399	224.08	1212	242.539	2482.33	148.086	1573.33	73.5957	1995.33	536.21	Z
ENSTGUG00000006757	SLC25A4	HGNC Symbol	2.32e-81	-0.110742	1	-0.034945	1	-0.0639347	1	0.0591403	1	1.34371	4.97e-86	421.333	8.5049	366.333	13.5031	863.333	103.394	908	166.622	764.667	183.718	775.667	151.018	578.667	47.606	642.667	64.361	4
ENSTGUG00000007596			2.35e-81	0.086951	1	0.602174	0.711982	-1.28844	0.0703575	-0.342554	1	-3.96045	7.67e-86	201.333	77.5005	200	72.9178	11	1.73205	17.6667	4.93288	12.6667	5.50757	5.33333	1.52753	8.33333	1.52753	7	2.64575	7
ENSTGUG00000008779	CEP55	HGNC Symbol	2.39e-81	-0.173042	1	0.123311	1	-0.270681	1	0.544936	0.996432	-3.22528	7.58e-86	193.333	30.0222	161	16.0935	19.3333	2.3094	22.6667	8.32666	11.3333	5.03322	9.66667	4.72582	10	7	15.6667	6.02771	6
ENSTGUG00000006677	BCL2L1	HGNC Symbol	2.41e-81	-0.0109227	1	-0.0464366	1	-0.0919786	1	-0.0271963	1	0.909666	8.44e-86	1666.67	153.106	1553	76.6877	1971.67	161.878	2048.33	270.484	2482.33	528.597	2445.67	304.884	2284.33	113.606	2392	325.286	20
ENSTGUG00000008771	OSBPL9	Uniprot	2.47e-81	-0.0957067	0.869314	0.000531202	1	0.068704	1	-0.128279	0.742476	-0.88405	3.45e-85	1625	102.942	1427.67	43.6616	641.333	34.0783	689	85.44	590	164.545	644.667	71.2484	582.333	15.885	567.667	52.7289	8
ENSTGUG00000003506	PPL	HGNC Symbol	2.76e-81	-0.15094	1	0.217762	0.87415	-0.0187209	1	-0.494187	0.0216323	2.31609	1.55e-83	227.667	38.8373	193.333	38.5011	393.667	64.5316	500.333	172.164	720.333	174.921	751.667	184.177	1707.67	389.791	1291	146.325	14
ENSTGUG00000013397			3.43e-81	-0.00377756	1	-0.227629	0.390917	0.0997206	1	0.0177295	1	1.63006	3.99e-85	530.333	57.9511	497.667	68.8065	1496.33	159.061	1368.67	254.657	1096.67	373.504	1213.67	130.485	985.667	85.6174	1063.33	116.835	1
ENSTGUG00000002790	CWC27	HGNC Symbol	3.45e-81	0.968829	6.09e-25	0.977243	1.59e-23	0.96534	9.04e-23	0.217513	0.0323738	-0.426924	1.73e-15	1041.33	15.5027	1915	131.046	584.333	55.4106	1240	228.164	552.667	114.893	1128.67	57.657	646.667	19.3993	802.333	163.286	Z
ENSTGUG00000009801	RPLP2	HGNC Symbol	4.27e-81	-0.128244	1	0.00185621	1	-0.0313117	1	-0.0204469	1	-1.09177	2.09e-85	8759	961.5	7531.33	765.333	3277.67	188.651	3551.33	757.755	2838.33	783.671	2901	353.215	2317.33	331.711	2419	165.756	5
ENSTGUG00000008549	CPNE9	HGNC Symbol	4.34e-81	-0.149824	1	0.0562732	1	0.0375871	1	0.325167	0.0637617	1.61617	3.6e-84	754.333	148.446	639.333	85.1489	1784.33	322.593	2019	613.206	1753.67	477.739	1883.67	306.231	1024.33	68.6319	1369.33	154.975	12
ENSTGUG00000011202	RARRES1	Uniprot	4.43e-81	0.152922	0.769963	-0.745593	0.0373624	-1.10106	0.000763427	-0.348754	0.594633	-2.89184	6.57e-84	3604.33	410.913	3764.33	474.478	532.333	43.5928	339.333	50.0833	577.667	374.919	265	84.309	337.667	48.0035	284	109.412	9
ENSTGUG00000006374			4.56e-81	0.1315	0.715068	-0.164119	0.62715	0.227373	0.26595	-0.0419759	0.945469	1.45041	2.48e-84	925	61.9919	950.667	60.5007	1983	148.819	1899.33	343.206	1958.33	542.277	2381.67	285.556	1656	189.768	1723.67	395.576	4A
ENSTGUG00000009963	ADAM23	HGNC Symbol	4.92e-81	-0.0261559	1	0.00920597	1	0.0208057	1	-0.0728148	1	1.09309	8.99e-86	3493	562.011	3214.67	245.919	5303	409.16	5727.67	844.897	5568	1445.45	5855.67	279.768	4819	167.628	4882	482.995	7
ENSTGUG00000003940	TFAP4	HGNC Symbol	5.26e-81	-0.213976	0.995476	-0.0898176	1	-0.0629338	1	-0.103238	1	-1.82954	5.89e-85	555	135.503	450.667	26.727	131	17.3494	131.667	13.6137	101	26	101.667	16.5025	88	13.4536	87.3333	12.897	14
ENSTGUG00000008302	ACAN	HGNC Symbol	6.21e-81	0.0259313	1	-0.318356	1	0.34364	1	-0.0204706	1	-2.80977	1.32e-85	3870.67	660.58	3708.67	957.418	1248.33	372.011	1079.33	170.283	183.333	89.1983	235.333	37.6076	266.667	30.3699	283.333	118.095	10
ENSTGUG00000013371	POLQ	Uniprot	6.24e-81	0.0287581	1	0.0791581	1	0.0367488	1	-0.0275878	1	-1.26305	9.22e-86	939.333	95.7305	899.667	80.6494	379.333	59.3661	432	85.8545	244.667	67.1739	264	58.2752	225	16.3707	234.667	1.52753	1
ENSTGUG00000007485	PRR11	HGNC Symbol	6.87e-81	-0.15187	1	0.582772	1	0.0034522	1	-0.488015	1	-4.10164	1.75e-85	111.667	11.6762	94	20.0749	6.66667	4.04145	10.6667	2.3094	4	2.64575	4.33333	4.16333	2.66667	1.1547	2	1.73205	19
ENSTGUG00000010060	RAB4A	HGNC Symbol	7.15e-81	-0.00821819	1	0.0586644	1	-0.0479524	1	-0.0702886	1	1.0934	1.81e-85	676.333	61.3297	631.333	49.9633	1083.33	28.8848	1214.67	193.053	1055.33	146.988	1078.33	69.7878	911.667	4.04145	922.667	38.4231	3
ENSTGUG00000006780	PFKL	STRING	7.47e-81	-0.0338893	1	0.0433825	1	-0.0776865	1	-0.0123671	1	1.18165	1.51e-85	1184.67	99.7714	1086.33	121.253	1638	89.2132	1828	400.783	2080.33	425.176	2090.33	502.536	1938	118.773	2045	208.624	9
ENSTGUG00000000043	C18orf32	Biomart_human_ortholog	8.03e-81	1.09025	1.93e-17	1.13984	3.7e-19	0.98714	5.53e-15	0.201968	0.133237	1.00323	3.93e-39	983.333	237.887	1957.33	81.347	1322.33	99.7864	3145	595.097	1480	270.385	3084	254.364	1854.33	208.433	2280	432.586	Z
ENSTGUG00000000928	SRSF3	NCBI gene	8.38e-81	-0.122701	0.52044	0.0569654	1	-0.0972578	0.769935	0.0176243	1	-0.808201	2.03e-84	18714	1280.29	16142	316.436	7470	388.161	8357	1374.8	7544.67	1188.43	7434.33	511.256	6628	455.376	7127	245.145	26
ENSTGUG00000009491	MMD	HGNC Symbol	9.83e-81	0.0932332	0.994949	0.00174965	1	0.00725326	1	-0.168943	0.217029	-0.883134	1.79e-84	13789	1349.86	13821.7	1303.29	7194.67	381.93	7659.33	483.279	5214.33	1237.6	5470	504.062	4516.33	155.712	4273	195.323	18
ENSTGUG00000005881	ATP6V0D1	HGNC Symbol	1.07e-80	-0.05516	1	0.0447259	1	-0.0420852	1	-0.0266232	1	0.756485	3e-85	9625.67	743.858	8687.33	167.36	12260	819.446	13631.7	2388.42	11534.7	2699.53	11767.7	1855.04	10068.7	92.5113	10538.7	1100.8	11
ENSTGUG00000010939	PCMTD1	HGNC Symbol	1.23e-80	0.0190774	1	-0.164661	0.657503	0.0420635	1	-0.0733612	1	1.31918	8.55e-85	659.667	63.8853	628	98	1046	88.476	1004	166.009	1208.33	277.615	1300	69.347	1334.33	47.1734	1350.33	98.0017	2
ENSTGUG00000011260	LSS	HGNC Symbol	1.44e-80	-0.154782	0.48413	-0.236142	0.114495	0.104162	0.648751	0.12189	0.648751	-1.0833	2.55e-83	3470	154.068	2927.33	245.044	1510.33	192.461	1390.67	349.745	969.667	180.578	1104.67	249.548	887	31.241	1026	42.5323	7
ENSTGUG00000009650	GCC2	Uniprot	1.53e-80	-0.000100744	1	-0.206679	0.437804	0.115855	1	-0.0390102	1	1.48778	2.06e-84	1481	305.069	1390.67	184.893	3347.67	154.384	3125.33	529.502	2925.67	631.427	3304.67	86.6737	2635.33	234.585	2738.33	329.462	1
ENSTGUG00000003708	CSPG4	HGNC Symbol	1.65e-80	0.0699779	1	0.0879395	1	-0.252805	1	0.377655	0.676157	-2.11797	5.33e-85	419.333	44.2982	415	85.773	130.333	13.6137	150.667	40.5504	61.6667	23.1157	53.6667	9.50438	39.3333	14.6401	54.6667	16.5025	10
ENSTGUG00000004325	ADCY5	STRING	1.83e-80	0.0676328	1	0.0272261	1	0.0914459	1	-0.0501085	1	1.14806	5.8e-85	691.333	50.5206	682	113.459	918.667	56.9766	1005	141.481	1153.33	289.742	1278.33	64.7019	1244	86.238	1278	81.2835	7
ENSTGUG00000005073	MARCH4	HGNC Symbol	2.15e-80	0.156281	0.470193	-0.0401718	1	0.186475	0.470193	-0.06826	1	-1.05597	7.06e-84	754.667	28.5715	789.333	49.0951	350	9	367	62	236.667	50.6392	281.667	9.0185	229	5.19615	233	42.5088	7
ENSTGUG00000003360	GPR52	HGNC Symbol	2.29e-80	0.0511022	1	-0.0774601	1	-0.0185871	1	-0.194019	0.99691	1.96166	9.47e-85	128	36.0139	124.333	10.2632	314.333	19.2959	322	79.5676	423	118.655	435.333	24.0069	377.333	18.8237	351.667	36.1156	8
ENSTGUG00000002343	DRAXIN	HGNC Symbol	2.69e-80	-0.194133	0.5352	0.165091	0.5352	-0.0351592	1	-0.202657	0.5352	-1.27848	2.03e-83	2365.67	410.563	1940	173.251	803.667	66.5232	967	137.066	591	44.0341	615.667	84.8842	560.667	16.2583	517.333	8.3865	21
ENSTGUG00000015696	CTNND1	Biomart_human_ortholog	2.94e-80	-0.179608	1	-0.179897	1	0.00632899	1	0.0823678	1	-1.81818	3.67e-84	236	19.1572	195.667	11.9304	67	7.93725	63.6667	10.2632	38.6667	10.5987	40.6667	4.16333	34.3333	5.03322	38.6667	6.50641	5_random
ENSTGUG00000011748	MEIS2	HGNC Symbol	2.97e-80	-0.0435838	1	-0.0577876	1	0.0183682	1	-0.0117156	1	-0.71067	7.62e-85	6816.33	283.68	6219.33	571.105	3631.67	130.806	3756.67	575.91	3012	623.539	3196	257.099	2231.67	60.6658	2355.67	159.528	5
ENSTGUG00000009720	UACA	HGNC Symbol	3.58e-80	-0.26417	0.266736	-0.207918	0.647053	-0.175798	0.647053	0.050008	0.962726	-1.46703	6.88e-83	1176.33	184.3	918.667	162.608	267	38.1576	248.667	44.7698	292.333	60.575	270	33.4215	291	23.4307	321	26.2107	10
ENSTGUG00000000423	OXSR1	HGNC Symbol	3.67e-80	0.00919426	1	-0.0949637	1	-0.0542212	1	-0.0743145	1	-0.950697	1.14e-84	2086.33	187.5	1969	33.6452	1027.67	65.5312	1033	108.088	730	135.525	739	68.352	629.333	30.6649	637.333	91.8386	2
ENSTGUG00000008467	SHROOM2	HGNC Symbol	5.23e-80	0.0275641	1	-0.151867	0.815747	0.019866	1	-0.121574	1	-1.13242	2.48e-84	3748	472.67	3584.67	195.807	1705	101.059	1644	225.027	1110.33	323.434	1169.33	140.222	1035.33	114.247	1013.33	84.2457	1
ENSTGUG00000000146	PIGG	HGNC Symbol	5.37e-80	1.01464	4.66e-25	0.842065	5.9e-18	1.13688	6.74e-31	0.229103	0.0227005	0.44303	1.33e-14	1229.67	77.9508	2331.33	72.6659	1441	78.886	2774.67	341.292	1090	219.119	2513	243.625	1372.67	39.1706	1723	398.964	Z
ENSTGUG00000016175			5.68e-80	0.159138	1	0.407062	1	-0.0913343	1	-0.422539	1	-3.16904	1.6e-84	134.667	21.362	141.333	23.7557	16.6667	3.21455	24	11.1355	10.3333	0.57735	10.3333	4.16333	8	3.4641	6.33333	1.52753	Un
ENSTGUG00000006646	BCOR	Uniprot	6.15e-80	-0.187845	0.339086	-0.181728	0.360343	-0.083285	1	0.0879885	1	-1.10231	7.6e-83	2263	175.168	1865	163	732.667	77.7967	702.667	202.327	688	142.38	682.667	76.7876	706	23.4307	801.333	123.144	1
ENSTGUG00000010932	ABRACL	HGNC Symbol	6.48e-80	-0.047715	1	0.140635	0.669992	-0.17172	0.514069	0.0225263	1	1.28149	1.28e-83	480	56.9561	435.333	30.7463	951	125.503	1122	127.597	910.333	254.003	842	102.587	612.333	43.8786	659.667	68.8065	3
ENSTGUG00000005738	MMRN2	Uniprot	6.73e-80	0.0756794	1	0.360483	0.107185	-0.163565	1	0.0733673	1	-1.58596	9.22e-84	990.667	55.4106	981	85.1058	278.333	25.1064	387.333	81.5864	238.333	60.0528	220.667	37.1124	185	30	206	33.5112	6
ENSTGUG00000012930	DLGAP2	HGNC Symbol	7.01e-80	0.145559	1	-0.367222	0.23115	0.234564	0.778365	0.00853843	1	2.39876	3.43e-83	639	169.767	665	119.147	2724.33	508.307	2250.33	345.503	2528.33	813.143	3101.67	207.503	2357.33	298.021	2538.33	475.157	3
ENSTGUG00000009447	CLEC19A	HGNC Symbol	7.79e-80	0.426401	0.260761	0.420653	0.335689	0.841464	0.151977	0.571062	0.335689	-2.82767	2.08e-82	133.667	14.7422	169.333	32.6548	17	2	25	14.1774	9.66667	2.08167	18.3333	4.50925	11.3333	1.1547	18	7	14
ENSTGUG00000013193	ITSN2	HGNC Symbol	7.93e-80	0.0851034	1	-0.0782135	1	0.00549642	1	-0.0111328	1	1.03543	2.13e-84	1522.33	169.344	1516.33	86.3964	2011	59.6322	2047.33	282.935	2331	492.11	2457.33	363.847	2532.67	122.349	2680	291.774	3
ENSTGUG00000013176	KLHL29	HGNC Symbol	9.16e-80	-0.102475	0.830509	-0.0297909	1	0.0591678	1	-0.00344243	1	-0.821237	8.02e-84	1559.33	36.4737	1363	52.0288	697.667	29.3655	735.333	112.117	605.667	161.939	659.333	83.859	506	1.73205	537.667	51.5978	3
ENSTGUG00000003403	CEP78	HGNC Symbol	9.64e-80	0.909117	3.5e-19	0.836034	3.43e-15	0.849002	3e-15	0.322991	0.00218683	-0.685895	1.74e-33	1246.67	93.7781	2198.33	207.404	542.667	59.769	1040	148.899	510.667	118.374	963.333	119.304	748.667	50.6392	998.333	145.015	Z
ENSTGUG00000011112	PENK	NCBI gene	1.07e-79	-0.0410477	1	0.0889654	1	-0.133439	0.814892	0.00422108	1	-0.998779	5.1e-84	13378.3	295.002	12223	887.909	5279.33	121.714	6027.67	774.59	5022.67	838.069	4824.67	318.359	3792.33	391.62	4017.67	500.983	2
ENSTGUG00000003711	HOMER1	HGNC Symbol	1.07e-79	0.351042	0.0239055	0.157787	0.538593	0.408829	0.00561141	0.138072	0.538593	1.52242	2.33e-80	900.333	146.302	1078.33	127.555	2264.67	304.162	2695.67	321.733	1899	502.406	2613.33	106.162	1582	143.983	1864.67	400.877	Z
ENSTGUG00000004826	TVP23A	HGNC Symbol	1.09e-79	0.0138956	1	0.116828	1	-0.0514506	1	0.052163	1	1.50313	3.01e-84	1195.33	120.226	1128.67	173.373	2254.67	260.12	2605	352.804	2595.67	623.995	2636.67	484.011	2248	65.3911	2466.33	221.301	14
ENSTGUG00000012921	JAG2	HGNC Symbol	1.18e-79	0.0641532	1	-0.130706	0.733108	-0.00854578	1	-0.02128	1	-0.936066	5.75e-84	1891	100.643	1859	163.915	975.333	55.8241	956	122.479	671	158.085	699	70.5479	579.333	23.1589	608	51.643	5
ENSTGUG00000008178	DCN	HGNC Symbol	1.31e-79	0.017062	1	0.0255147	1	-0.0320511	1	0.0561782	1	-1.46611	1.78e-84	1657	309.86	1578.67	89.2263	578	37.1618	636	153.971	383.667	63.9557	396.333	46.1772	337	16.8226	371	34.6987	1A
ENSTGUG00000012967	KCNH5	HGNC Symbol	1.32e-79	0.0864558	1	-0.151508	1	-0.167344	1	-0.0172378	1	1.69842	1.12e-83	105.667	12.4231	105.333	21.5019	316	19.1572	305	33.1813	264	62.6498	246.333	33.5012	207	3	218.667	49.085	5
ENSTGUG00000001814	BLVRA	Uniprot	1.34e-79	0.129435	1	0.137957	1	-0.0379565	1	-0.200291	0.9713	1.93859	1.07e-83	87	15.8745	89.3333	13.7961	268.333	37.8197	315.667	31.0215	286	68.7895	292	44.0341	199.667	25.7941	185	34.0441	2
ENSTGUG00000011863	MAN1A1	HGNC Symbol	1.73e-79	0.045443	1	-0.000681812	1	0.050596	1	-0.0702939	1	1.33679	3.45e-84	280.667	16.5025	271.667	23.2451	469	20.0749	501.667	45.7639	588.667	130.124	637.333	65.7673	472.333	9.07377	479	44.9778	3
ENSTGUG00000010195	COLEC12	HGNC Symbol	2.22e-79	0.211804	0.112891	-0.207353	0.112891	0.0632607	1	-0.0434335	1	1.09639	3.74e-82	680	83.0723	740.333	77.7967	1433.33	111.24	1338.33	244.074	1122	272.897	1221	79.6178	886.667	74.0968	916.667	74.272	2
ENSTGUG00000018737	ND1	NCBI gene	2.44e-79	0.125909	1	0.045118	1	0.0490426	1	0.0553657	1	1.20886	7.21e-84	98628	7232.39	100957	10866.5	194843	4278.83	219376	64572.5	170795	34181.2	185381	17525.5	133091	16125.1	146842	5591.99	MT
ENSTGUG00000002830	OSBPL3	HGNC Symbol	2.45e-79	0.0905093	1	-0.102956	1	-0.005915	1	-0.0862256	1	1.34788	8.93e-84	347	52.5071	346.667	23.7136	659.667	51.2087	657.667	69.5006	664	144.648	694.333	85.3307	640.333	99.6711	643.667	79.3872	2
ENSTGUG00000012255	HTR2A	HGNC Symbol	2.77e-79	-0.167298	1	0.05427	1	0.248159	0.887134	-0.0506911	1	2.60908	1.41e-83	42.6667	11.6762	35.6667	9.29157	142.333	9.81495	159.667	36.6652	176.333	46.0471	219	41.0366	189.667	28.9194	196	43.4856	1
ENSTGUG00000003154	PLCL2	HGNC Symbol	2.81e-79	0.0268479	1	-0.085398	1	0.0214517	1	-0.0276862	1	1.10397	6.6e-84	1023.67	139.4	979	72.6292	1672.33	48.9932	1702.33	294.408	1641	372.267	1740.33	113.778	1428	91.5369	1492	110.964	2
ENSTGUG00000002676	RPL12	HGNC Symbol	2.88e-79	-0.176781	0.775001	-0.0139694	1	-0.189535	0.775001	0.0384895	1	-1.36593	4.56e-83	13784	2739.58	11477.7	750.529	4303.33	687.317	4550	516.286	3838.67	1104.76	3548.33	726.276	2872.33	315.744	3139.67	208.097	17
ENSTGUG00000011047	SHTN1	HGNC Symbol	2.94e-79	0.0288017	1	-0.0870769	1	0.133158	1	-0.0425244	1	-1.11219	1.01e-83	6135.33	586.642	5867	348.505	4122	410.796	4144.33	307.302	1712.33	348.721	1963.67	132.681	1148	52.3737	1189.67	207.085	6
ENSTGUG00000012184	FGFR1OP2	Uniprot	3.04e-79	-0.0257807	1	-0.14826	0.564085	0.136136	0.564085	-0.0362013	1	1.10408	7.2e-83	315.333	3.51188	291	29.7153	458	24.2693	445	74.6257	511.667	122.165	588	69.8642	458	29	475.333	20.502	1A
ENSTGUG00000008891	VPS35	HGNC Symbol	3.07e-79	-0.0310713	1	0.0349673	1	-0.0309313	1	-0.0797875	1	0.793853	1.19e-83	6075	353.017	5578.33	338.37	7662	538.406	8446.33	1234.38	7730.67	1560.64	7937	681.562	6778.67	99.4502	6810.33	269.537	11
ENSTGUG00000001501	VPS50	Uniprot	3.37e-79	0.203267	0.14457	-0.00890029	1	0.0798515	0.996067	-0.113606	0.836557	1.09059	6.53e-83	2020.33	177.455	2183	166.466	3333.67	203.52	3560	547.68	3314.67	339.256	3726.33	267.225	3080.33	326.204	3025	201.129	2
ENSTGUG00000004140	PSAP	STRING	3.75e-79	-0.0360763	1	-0.0228559	1	0.0466569	1	-0.0289291	1	0.840219	7.72e-84	29415	2489.82	26906.7	1155.99	40506.3	1341.43	42820.3	5352.85	36024.7	8203.22	38983.7	3921.86	33415	1876.94	34961.7	4501.97	6
ENSTGUG00000003715	RALY	HGNC Symbol	4.14e-79	0.0232036	1	-0.0264178	1	0.00385295	1	-0.0270542	1	-1.0597	5.86e-84	1320.67	60.4759	1261	94.8209	655	87.178	690.333	95.626	444	102.937	470	112.254	316.667	15.885	331	29	20
ENSTGUG00000006744	RAP1B	HGNC Symbol	4.34e-79	0.0411235	1	-0.0141784	1	0.00440994	1	-0.0638758	1	-0.820537	8.99e-84	2081.33	143.309	2010.67	95.0281	1223.67	41.2351	1302.67	167.279	827	159.236	872.667	104.146	598.333	49.1664	608.667	20.4042	1A
ENSTGUG00000002698	FAM155B	HGNC Symbol	4.67e-79	0.0257662	1	-0.249052	0.0596344	0.00275134	1	0.130316	0.81913	-1.0143	1.56e-82	1329.33	85.4478	1272	89.5154	625	17.6918	566	86.6545	444.667	101.106	469.333	97.0069	381	33.7194	444	37.51	4A
ENSTGUG00000005290	PNKD	Biomart_human_ortholog	4.76e-79	-0.308357	0.60838	-0.0399707	1	-0.0352621	1	0.228513	1	-2.11616	1.59e-82	670.667	157.976	510.333	110.509	140	30.1164	147	23.2594	92	30.8058	94	23.8956	69.3333	10.0167	86.3333	13.3167	7
ENSTGUG00000010980	OXT	Biomart_human_ortholog	6.61e-79	0.0686723	1	-0.53145	0.631063	-1.4681	0.0248788	-0.803959	0.484002	-4.1119	3.01e-83	276.333	44.0492	272.333	24.5425	20.6667	18.5023	15	5.2915	16.3333	5.50757	6	2	12	7	7.33333	4.93288	4
ENSTGUG00000007759	SH3GL3	HGNC Symbol	7.21e-79	-0.000217824	1	0.0328379	1	-0.0927184	1	-0.0504728	1	0.835526	3.61e-83	3768.67	392.342	3536	298.893	5223.67	295.163	5751.67	885.067	4729.33	963.718	4646	298.35	4414.67	188.686	4534.67	203.525	10
ENSTGUG00000011576	PI15	HGNC Symbol	7.76e-79	0.527516	0.411918	-0.92726	0.0535972	-0.339613	0.806194	-0.469979	0.806194	-3.54079	2.08e-81	297.667	160.656	404.667	34.5302	67.3333	22.2336	37.3333	4.50925	19.3333	8.0829	16	4.58258	14	4.58258	10.6667	3.78594	2
ENSTGUG00000008121	LFNG	Uniprot	7.85e-79	-0.0839871	1	-0.0852885	1	0.101176	1	0.139103	1	-1.34352	3.28e-83	1698	216.693	1503.33	94.8701	533.333	53.9475	549.333	192.723	460.667	97.2077	522	107.392	369.333	35.7258	433.667	57.977	14
ENSTGUG00000013154			8.94e-79	-0.21943	0.825767	0.000157862	1	-0.161361	1	-0.037114	1	-1.6805	1.42e-82	880	140.524	709.333	132.666	223.333	2.08167	240.333	35.019	182.333	42.7239	171.667	32.0052	150.667	19.1398	155.333	28.9194	5
ENSTGUG00000015889	SEZ6	Uniprot	9.23e-79	-0.0418037	1	0.0422103	1	0.0927782	1	0.0808376	1	1.19231	3.48e-83	4922.33	602.756	4488	671.833	8035.67	1033.91	8940.33	1950.57	7874.67	1519.66	8893.67	1684.68	6928.33	99.1077	7810.33	714.018	19_random
ENSTGUG00000001674	NOL6	HGNC Symbol	9.44e-79	1.01059	4.33e-24	1.02339	9.95e-25	0.91148	4.95e-20	0.288857	0.00389392	0.504139	6.2e-18	1075.67	39.9291	2036.67	147.432	1055	93.0537	2311.67	413.108	1139.67	233.258	2258	308.992	1357.67	38.6825	1776.33	435.58	Z
ENSTGUG00000005735	SAP130	HGNC Symbol	9.61e-79	-0.0384313	1	-0.18805	0.0521922	0.00415824	1	0.0323869	1	-0.763862	3.24e-82	2641.33	80.0333	2414.67	58.2866	1351.33	134.188	1276.33	199.841	1021.67	226.368	1074.33	120.815	960.667	33.6056	1045.33	64.5006	9
ENSTGUG00000013496	EPHA6	HGNC Symbol	1.09e-78	-0.0562227	1	-0.12572	1	0.20493	0.682261	0.0474363	1	1.69513	1.08e-82	760.667	24.4199	686.667	38.7857	1982	148.738	1939.67	249.452	1603.33	430.479	1911	45.7384	1488	340.739	1645.33	346.758	1
ENSTGUG00000001801	ZGRF1	Biomart_human_ortholog	1.14e-78	-0.0344381	1	-0.0877637	1	-0.00010121	1	-0.166575	1	-1.67055	2.51e-83	765.667	79.1475	701.333	97.1717	182	12.53	184	39.1535	147.667	38.2143	153.667	18.7172	190.333	32.3161	180.667	32.3934	4
[truncated: 12,239 more rows]

## Sheet: DEG_age
ensembl.gene.id	gene.symbol	source.of.gene.symbol	Pvalue.omnibus	logFC.1dph	Pvalue.1dph	logFC.20dph	Pvalue.20dph	logFC.65dph	Pvalue.65dph	logFC.adult	Pvalue.adult	logFC.age	Pvalue.age	mean.1dph.F	sd.1dph.F	mean.1dph.M	sd.1dph.M	mean.20dph.F	sd.20dph.F	mean.20dph.M	sd.20dph.M	mean.65dph.F	sd.65dph.F	mean.65dph.M	sd.65dph.M	mean.adult.F	sd.adult.F	mean.adult.M	sd.adult.M	chr
[truncated: 10,180 more rows]

[truncated: 4 more sheets: DEG_sex 1dph, DEG_sex 20dph, DEG_sex 65dph, DEG_sex adult]
