# Supplementary material for: DNA Methylation Regulates Transcription Factor-Specific Neurodevelopmental but Not Sexually Dimorphic Gene Expression Dynamics in Zebra Finch Telencephalon
Source: Front Cell Dev Biol. 2021 Mar 19;9:583555. doi: 10.3389/fcell.2021.583555 (PMC8017237; doi:10.3389/fcell.2021.583555)
Supplement: Supplementary Table 5 — Functional enrichment analysis for differentially expressed genes for effect of sex, using genomatix and metascape (available online via https://doi.org/10.5281/zenodo.4278907 or http://biobix.be/plastoscine/). [file Table_5.XLSX]

## Sheet: Blad1
Table S5: Functional enrichment analysis for differentially expressed genes for effect of sex, using genomatix and metascape .
Available online via https://doi.org/10.5281/zenodo.4278907 or http://biobix.be/plastoscine/
