# Supplementary material for: DNA Methylation Regulates Transcription Factor-Specific Neurodevelopmental but Not Sexually Dimorphic Gene Expression Dynamics in Zebra Finch Telencephalon
Source: Front Cell Dev Biol. 2021 Mar 19;9:583555. doi: 10.3389/fcell.2021.583555 (PMC8017237; doi:10.3389/fcell.2021.583555)
Supplement: Supplementary Table 6 — Summary of age and sex specific changes in expression of DNA-RNA writer-reader-eraser proteins and histone variants. [file Table_6.XLSX]

## Sheet: Data Sheet 3
Table S6: Summary of age and sex specific changes in expression of DNA-RNA writer-reader-eraser proteins and histone variants

## Sheet: Age RNAseq
class	ensembl.gene.id	gene.symbol	source.of.gene.symbol	Pvalue.omnibus	logFC.1dph	Pvalue.1dph	logFC.20dph	Pvalue.20dph	logFC.65dph	Pvalue.65dph	logFC.adult	Pvalue.adult	logFC.age	Pvalue.age	mean.1dph.F	sd.1dph.F	mean.1dph.M	sd.1dph.M	mean.20dph.F	sd.20dph.F	mean.20dph.M	sd.20dph.M	mean.65dph.F	sd.65dph.F	mean.65dph.M	sd.65dph.M	mean.adult.F	sd.adult.F	mean.adult.M	sd.adult.M	chr
RNA eraser	ENSTGUG00000004477	ALKBH4	HGNC Symbol	6.22e-12	0.153913	0.884242	0.264843	0.188408	-0.0580836	0.884242	0.133608	0.884242	0.555888	4.62e-13	426.667	30.8923	445.667	87.0881	405	19.0526	524	86.238	525	143.168	530	130.679	423	33.4215	492.667	6.50641	19
RNA eraser	ENSTGUG00000007229	ALKBH5	HGNC Symbol	1.42e-35	-0.195502	0.485781	-0.10846	1	0.0490975	1	-0.123754	1	0.909351	1.34e-38	657.333	21.5484	539.333	70.5715	790	90.2663	785	96.9072	866	178.553	940	91.5369	830.333	110.419	815.333	173.601	14
RNA eraser	ENSTGUG00000012660	ALKBH8	Uniprot	7.04e-15	0.142126	1	-0.0432787	1	0.177852	1	0.353084	0.147028	-0.703955	1.78e-16	373	15.1327	387	38.6911	182	48.0729	190.333	54.2801	162.667	34.9905	193.667	26.7644	138	4.3589	187	13.2288	1
RNA eraser	ENSTGUG00000014018	ALKBH8	Biomart_human_ortholog	2.16e-05	-0.49163	0.294379	-0.757566	0.133065	-0.319164	0.908834	0.204166	0.908834	-0.774747	3.74e-05	43	2.64575	28.6667	0.57735	22	2.64575	14	3.60555	19	6.245	16.3333	0.57735	10.3333	2.51661	12.6667	2.3094	Un
SWI/SNF	ENSTGUG00000000997	ARID1A	Uniprot	6.94e-62	-0.0399477	1	-0.0638996	1	-0.0630948	1	0.0611801	1	-0.650895	7.16e-66	3926.33	2.08167	3586	115.495	2036	102.059	2103	407.858	1763	462.955	1765	279.55	1494	94.6942	1660.33	135.876	23
SWI/SNF	ENSTGUG00000011113	ARID1B	HGNC Symbol	6.17e-06	0.104911	0.620654	-0.0913662	0.704312	-0.00891299	1	0.00792478	1	-0.206627	4.45e-07	4281.67	155.359	4327	249.217	3219.33	144.091	3250	528.671	2618.33	598.366	2723.67	255.314	2427.67	38.175	2596.33	119.182	3
SWI/SNF	ENSTGUG00000006070	ARID2	Uniprot	1.17e-31	-0.0779186	1	-0.0918428	1	-0.00323013	1	0.00557283	1	-0.623188	5.28e-35	1689.33	167.956	1504	154.26	807	16.8226	816	134.57	715.333	166.674	748.333	98.47	755	47.0319	807.333	65.9191	1A
SWI/SNF	ENSTGUG00000000667	ARID3A	STRING	0.00467197	-0.204343	0.770244	-0.159883	0.770244	-0.405215	0.28743	0.468705	0.145421	-0.338567	0.0194217	87	11.1355	71	13.7477	41	2.64575	39.6667	11.0604	50.6667	14.8436	40	5.2915	45.6667	8.62168	67.3333	7.50555	28
SWI/SNF	ENSTGUG00000004014	ARID3B	HGNC Symbol	2.09e-18	0.0125924	1	-0.0152478	1	-0.162502	1	0.0013319	1	-0.75025	2.14e-21	294.333	18.5023	278.667	12.741	123.333	14.5029	132	34.5109	125.333	43.3167	117	26.5141	130.333	10.7858	139	15.0997	10
SWI/SNF	ENSTGUG00000001746	ARID3C	Uniprot	2.6e-34	0.231164	1	0.751798	1	1.13618	0.642984	0.441663	1	-2.92102	9.28e-38	33	1.73205	36.3333	5.7735	2.33333	0.57735	4.33333	1.52753	1.66667	0.57735	4	3.60555	3.66667	1.1547	5.33333	2.08167	Z
SWI/SNF	ENSTGUG00000010246	ARID4B	HGNC Symbol	6.42e-10	-0.144143	0.525592	-0.105472	0.604006	0.049088	0.757231	-0.141169	0.525592	0.350998	4.94e-11	2158.33	196.815	1834	130	1899.67	17.5594	1894.33	226.5	1832.67	386.187	1977.67	49.9233	1913.67	145.445	1848.67	147.028	3
SWI/SNF	ENSTGUG00000005270	ARID5B	HGNC Symbol	7.55e-07	0.0648187	1	-0.107863	1	0.079839	1	-0.114121	1	-0.337961	2.16e-08	2555	313.597	2506	85.6096	1918.67	74.3797	1912	262.12	1306.33	284.356	1442.33	47.3744	1278	135.897	1261	179.469	6
histone reader	ENSTGUG00000003835	BRD1	HGNC Symbol	8.12e-55	-0.0596916	1	-0.126927	0.7459	-0.0668137	1	-0.0103703	1	-0.768446	1.46e-58	3708.67	444.541	3338.33	136.698	1785.67	73.1186	1750.33	178.31	1527	278.345	1533	147.959	1318.33	52.5389	1391	80.1686	1A
histone reader	ENSTGUG00000005739	BRD3	HGNC Symbol	5.39e-34	-0.0648183	1	-0.205729	0.709456	-0.0265746	1	-0.025485	1	-0.948711	2.32e-37	1080.33	46.0145	968.667	142.423	435.667	35.3601	405.333	58.046	355	69.7209	365.667	26.3122	400	66.7308	420.333	73.4189	17
histone reader	ENSTGUG00000008471	BRD7	HGNC Symbol	1.87e-32	-0.0567418	1	-0.0356664	1	-0.00921361	1	0.00382523	1	-0.489454	5.06e-36	5281.33	359.09	4764.33	243.377	2878.33	140.873	3025.33	521.514	2547.33	461.624	2657	149.643	2394	167.955	2549.67	10.5987	11
histone reader	ENSTGUG00000000354	BRD8	Biomart_human_ortholog	1.63e-18	-0.0629926	1	0.0719244	1	0.0823156	1	-0.0224846	1	-0.412879	3.95e-21	2332	187.192	2098	115.308	1219.67	70.7272	1376.33	176.095	1184.33	216.823	1322.33	175.261	1154.67	67.5302	1209.67	93.5539	13
histone reader	ENSTGUG00000006776	BRD9	Biomart	9.45e-14	0.0206772	1	-0.0358682	1	0.0913433	1	-0.0405878	1	-0.397172	2.38e-16	2068	232.646	1969.33	41.5251	1243.67	91.6642	1305.33	207.503	1074.33	270.141	1190	67.9485	1028.33	45.7857	1064	55.8301	2
histone writer	ENSTGUG00000012760	CFAP300	Uniprot	0.00363502	0.253766	1	-0.203172	1	-0.00669969	1	0.577907	0.903426	-0.897647	0.000316881	120.333	39.145	134.667	27.5741	61.6667	31.8172	60.6667	50.7182	47.3333	7.57188	51	22.2711	35.6667	8.02081	56.3333	10.116	NA
histone writer	ENSTGUG00000005959	CHAT	Uniprot	0.00794916	-0.43341	0.455658	-0.122767	1	-0.0547474	1	0.207583	1	0.534486	0.00140059	63	25.5147	43.6667	6.1101	59.6667	7.63763	58.3333	2.3094	52.3333	7.02377	53.3333	6.65833	52.3333	11.0604	64.3333	10.116	NA
DNA writer	ENSTGUG00000013708	DNMT1	Biomart_human_ortholog	8.79e-29	0.043645	1	0.0176416	1	-0.063009	1	-0.0918211	1	-0.70847	3.15e-32	959.333	46.2637	928	34.2199	454	83.2166	498	143.042	409.667	94.4793	411.333	59.5343	416	27.8747	416.333	59.079	Un
DNA writer	ENSTGUG00000014910	DNMT1	STRING	2.15e-10	0.0895316	1	0.0944488	1	0.0704279	1	-0.088241	1	-0.77355	6.78e-13	149.333	20.4287	149	5.2915	68	6	78.6667	20.5994	58.6667	16.9214	64.6667	16.6233	62	7	62.3333	18.4481	Un
DNA writer	ENSTGUG00000006412	DNMT3B	HGNC Symbol	7.92e-15	-0.0154859	1	-0.237365	1	-0.355621	1	0.724037	0.346853	-1.67573	3.44e-17	101.667	13.0512	94.6667	8.32666	23.6667	5.68624	21.6667	4.6188	23.3333	12.0968	18.6667	7.02377	19.3333	6.50641	33.3333	22.5019	20
histone writer	ENSTGUG00000000295	DOT1L	HGNC Symbol	6.3e-29	0.0608318	1	-0.227406	0.844099	-0.0959994	1	0.0564915	1	-1.0507	3.72e-32	1208.67	253.461	1185.33	205.203	588.333	38.2143	538.667	124.557	395	93.9628	386	31.5753	347.667	52.2526	386.333	68.3837	28
histone writer	ENSTGUG00000010016	EP300	HGNC Symbol	2.1e-10	-0.0335161	1	-0.124605	0.671609	-0.0321261	1	0.0659532	1	-0.330511	2.33e-12	3815.67	291.133	3500.67	182.571	2041	216.562	2011.67	328.119	2085	465.046	2141.33	236.204	2270.33	153.787	2530.67	186.358	1A
histone writer	ENSTGUG00000002758	EZH1	Uniprot	8.01e-87	-0.213234	0.0654063	-0.114022	0.677498	-0.0406853	1	-0.0302481	1	1.02179	1.28e-90	812	19.9249	657.667	35.3883	877.667	93.0448	874.333	173.42	1211.67	217.776	1245	150.27	1243.33	63.9479	1298	155.164	27
histone writer	ENSTGUG00000001770	EZH2	HGNC Symbol	0	-0.107823	0.89327	-0.0258979	1	-0.146934	0.89327	0.169322	0.89327	-2.65508	0	3177.67	214.621	2770.67	215.864	504.667	51.2087	534.333	104.711	357.667	75.9627	338.333	15.1438	221.333	8.32666	263.667	35.473	2
histone variant	ENSTGUG00000010521	H1F0	HGNC Symbol	1.14e-07	0.29914	1	0.0367465	1	-0.105444	1	-0.353884	1	1.1826	1.54e-09	192	118.051	221.333	57.5702	424	18.6815	478.333	161.42	313.333	121.414	301	84.6581	342	61.2127	284	10.8167	1A
histone variant	ENSTGUG00000009303	H2AFJ	Biomart_human_ortholog	4.45e-09	0.315274	0.745001	0.0933736	1	0.0145017	1	-0.0150629	1	0.846392	3.36e-11	61	18.3576	71.3333	17.0392	105.667	7.63763	122	29	85.3333	17.6163	90.6667	20.108	68.6667	8.5049	72.3333	6.02771	1A
histone variant	ENSTGUG00000015225	H2AFV	NCBI gene	3.05e-137	-0.165428	0.67295	0.0136955	1	-0.104011	1	0.0958105	1	-1.49845	1.17e-141	9416	1800.89	7894	290.264	2733.33	248.577	2981	661.172	2285	551.546	2235	376.788	1741	194.8	1976	10.8167	13_random
histone variant	ENSTGUG00000004103	H2AFY2	Biomart_human_ortholog	2.58e-104	-0.143171	0.216708	-0.0869608	0.757227	0.058771	0.757227	-0.19077	0.143275	-0.951691	5.21e-107	1671.67	44.0038	1421.33	74.8487	679.667	24.7857	687	75.0267	599.667	161.01	651.333	62.7482	513	16.5227	477.667	3.78594	6
histone variant	ENSTGUG00000018162	H2AFY2	Biomart_human_ortholog	3.91e-12	0.139027	1	-0.10698	1	0.192324	1	0.382594	0.928417	-0.995212	2.04e-14	76	10.5357	78.6667	2.88675	35.3333	6.4291	35.3333	8.3865	26	11.3578	31	4.58258	20.6667	6.35085	28.6667	2.51661	6
histone variant	ENSTGUG00000003502	H2AFZ	HGNC Symbol	1.26e-54	-0.234926	0.021516	0.182459	0.0983292	-0.062831	1	-0.015032	1	0.785728	1.58e-56	4464.67	388.811	3559.33	65.2482	4573	588.574	5594.67	1126.99	5556.67	1220.78	5590.67	705.163	4711.33	378.743	4951	41.7612	4
histone variant	ENSTGUG00000004210	H3F3A	NCBI gene	8.34e-178	-0.043652	1	-0.0194631	1	-0.0584322	1	-0.00866238	1	-1.216	1.26e-183	19474.3	477.218	17735.3	499.023	6815.67	370.283	7260	1410.53	5691	1215.16	5716.33	406.412	5191.33	553.941	5468.33	288.185	3
histone writer	ENSTGUG00000008338	HAT1	HGNC Symbol	1.27e-26	-0.066551	1	0.0837676	1	-0.0218382	1	-0.0443574	1	-0.519145	9.61e-30	1839.67	65.3631	1650	56.0446	931.333	24.5425	1064.33	213.94	909	172.259	939.333	41.0163	801.667	10.6927	826	36.5923	7
histone eraser	ENSTGUG00000001420	HDAC1	HGNC Symbol	1.23e-45	-0.0249373	1	-0.134385	0.526884	0.0191579	1	-0.00520326	1	-0.660128	2.91e-49	1444.33	37.072	1332.67	33.0807	785.667	78.6151	767.333	95.0228	623.333	110.138	664.333	57.5007	548.667	47.648	582.333	53.5008	23
histone eraser	ENSTGUG00000004003	HDAC10	Uniprot	3.96e-40	-0.106339	1	0.334934	1	-0.289513	1	-0.173371	1	-1.85175	1.08e-43	152.333	11.9304	132.667	14.5717	25.6667	3.78594	35.3333	15.5027	38.6667	13.6137	33	9.16515	24.6667	9.0185	23.3333	7.37111	1A
histone eraser	ENSTGUG00000003803	HDAC11	HGNC Symbol	2.55e-65	0.110362	1	-0.113997	1	0.0936931	1	0.0921808	1	1.24131	3.08e-69	878.667	113.032	889.333	124.001	1646	100.479	1642.33	302.791	1494.67	234.142	1689.67	277.961	1369	36.2905	1548.33	120.604	12
histone eraser	ENSTGUG00000011964	HDAC2	HGNC Symbol	7.29e-113	-0.0752357	1	-0.0990696	1	-0.0276297	1	-0.00418994	1	-0.971917	1.47e-117	7483.33	123.29	6674.67	459.787	3078.33	146.77	3110	658.103	2710	598.815	2778	238.006	2240.67	180.339	2370	80.1686	3
histone eraser	ENSTGUG00000015013	HDAC3	HGNC Symbol	1.18e-05	-0.147388	0.261984	0.0379637	1	-0.105547	0.697298	-0.0259539	1	-0.218261	2.71e-06	1793	178.72	1519.67	43.3167	1062.33	71.2484	1172.33	171.652	1089	199.369	1068	149.613	972	12.49	1016.33	77.565	13_random
histone eraser	ENSTGUG00000003197	HDAC4	HGNC Symbol	7.64e-09	0.133515	1	-0.206968	0.57557	0.0512919	1	-0.0827845	1	0.509926	2.02e-10	1382.67	82.2456	1428.33	290.851	1841	142.787	1722.33	363.291	1420	334.794	1536	127.597	1270.33	251.066	1282.33	202.786	7
histone eraser	ENSTGUG00000004801	HDAC8	HGNC Symbol	3.88e-37	-0.153456	0.348569	0.0282008	1	-0.0965005	1	0.031782	1	-0.630683	8.38e-40	3256	235.408	2750.67	187.329	1529	106.902	1689	426.103	1470	299.982	1450	222.852	1241.33	37.099	1348	6	4A
histone eraser	ENSTGUG00000002613	HDAC9	HGNC Symbol	2.12e-50	0.0671619	1	-0.189313	0.757607	0.208565	0.757607	0.0149667	1	1.40962	1.06e-53	417	56.4712	410.333	41.5853	843.333	94.0071	794.667	183.811	741	190.568	891	69.282	803	145.492	868.333	157.265	2
histone writer	ENSTGUG00000003218	HHAT	HGNC Symbol	4.59e-20	0.159124	1	0.181438	1	0.393348	0.366958	-0.139642	1	-1.12265	1.99e-22	405.667	68.5371	424.333	12.0139	168	31.0966	208.333	56.6068	120	25.7099	167	19	109	13.2288	105.667	25.7164	3
histone writer	ENSTGUG00000000261	HHATL	HGNC Symbol	5.98e-41	0.187877	1	0.104001	1	0.284636	0.523152	-0.12485	1	1.59618	5.66e-44	100.333	3.05505	107.333	16.1967	236.333	36.7469	275.667	86.031	224.333	33.7095	291	56.6304	201.667	13.0512	197.333	53.4634	2
histone variant	ENSTGUG00000003725	HIST1H2BA	Biomart_human_ortholog	2.29e-28	0.014201	1	-0.168586	1	0.0539727	1	-0.217524	1	1.59783	1.42e-31	112.667	59.9361	106.333	8.32666	214.667	39.3107	206.333	47.9826	264.667	60.9289	289.333	44.1852	273	17.6918	251.333	56.8976	1A
histone variant	ENSTGUG00000009311	HIST2H2AC	HGNC Symbol	0.0148816	-0.0494151	1	0.0551389	1	0.00840611	1	0.195177	1	-0.401038	0.0009775	290.667	64.291	263.333	36.0185	238.333	17.1561	268	58.7963	150.667	40.8207	158.667	44.3772	90	16.0935	109.667	15.0111	1A
histone variant	ENSTGUG00000009301	HIST2H3D	STRING	0.000619439	-0.0536254	1	0.279595	1	-0.0886859	1	0.251257	1	1.27282	1.74e-05	10	7	9	3.4641	17	3.60555	21.6667	4.50925	18.3333	3.51188	18.3333	3.78594	12.6667	3.21455	16	7.2111	1A
histone writer	ENSTGUG00000016381	JMJD1C	Biomart_human_ortholog	0.0214652	-0.165126	0.517818	-0.00512833	1	-0.108968	1	0.00475831	1	-0.181898	0.00875407	1035	83.6242	867	91.3291	680.667	74.3259	725.667	95.191	600	179.719	578.333	74.3326	569.333	28.4488	607	3.4641	6_random
histone writer	ENSTGUG00000003582	JMJD8	HGNC Symbol	0.00155921	-0.176884	0.598156	0.0489653	1	-0.0683837	1	0.105449	1	-0.257697	0.00029342	2764	505.96	2294	137.706	1617.67	196.297	1816.33	511.694	1581.33	288.28	1592.33	201.401	1347.33	114.727	1539.33	8.14453	14
histone eraser	ENSTGUG00000001439	KDM1A	HGNC Symbol	2.95e-269	-0.0800179	1	-0.0233112	1	-0.00343377	1	-0.00981486	1	-1.24367	2.55e-275	8015.33	385.156	7123	182	2898.33	129.94	3075	539.556	2333.67	527.451	2445.33	279.429	1857	84.7172	1961.67	101.54	23
histone eraser	ENSTGUG00000006257	KDM1B	HGNC Symbol	1.47e-33	0.0908572	1	-0.134275	1	0.126627	1	-0.0824119	1	0.982851	1.05e-36	855.667	156.864	856	132.102	1570.67	64.4696	1527.67	108.076	1253.67	326.247	1425	129.105	965.667	133.613	974.667	143.11	2
histone eraser	ENSTGUG00000006001	KDM2B	HGNC Symbol	1.5e-10	-0.0283233	1	-0.0815663	0.912182	0.0118019	1	-0.049338	1	-0.246513	1.31e-12	4500.33	70.4651	4147	336.352	2863.67	206.713	2907	400.216	2674	541.527	2831	290.742	2501.33	95.3642	2573	143.792	15
histone eraser	ENSTGUG00000000007	KDM3B	HGNC Symbol	8.81e-29	-0.0483953	1	-0.107858	1	-0.0495376	1	0.00486955	1	-0.584103	5.03e-32	3390.67	282.259	3082.33	258.086	1665.67	52.176	1657.33	199.525	1555.67	366.308	1574	148.253	1558.33	149.587	1666.33	165.425	13
histone eraser	ENSTGUG00000007417	KDM4A	HGNC Symbol	0.000727991	-0.111471	0.806891	-0.0678719	1	0.00828157	1	-0.0931959	0.96408	-0.190328	0.000119304	3154.67	83.3627	2739.67	34.9476	2008.33	42.1584	2064	308.919	1933.33	326.834	2052.67	238.265	1761.33	201.391	1762.33	237.828	8
histone eraser	ENSTGUG00000000775	KDM4B	HGNC Symbol	2.88e-31	-0.0665634	1	-0.09591	1	-0.0898167	1	0.0425087	1	-0.57344	2.56e-34	1872	12.53	1679	91.0439	989.667	68.2447	996.333	148.021	936.667	275.304	912	55.7494	737.667	50.797	810	99.3529	28
histone eraser	ENSTGUG00000012633	KDM5A	HGNC Symbol	1.97e-120	-0.0951442	0.762132	-0.144939	0.319574	0.0151773	1	0.00757589	1	-0.984153	1.27e-124	3272.33	203.574	2878	162.816	1317	55.6507	1275.67	127.9	1127.67	233.447	1198	138.264	998.333	72.5902	1069.33	97.7258	1A
histone eraser	ENSTGUG00000001257	KDM5B	HGNC Symbol	1.06e-114	-0.222747	0.00264797	-0.0929721	0.627006	0.0184258	1	0.0453483	1	-0.824947	1.19e-115	6658	392.179	5358	124.808	2809	309.259	2830.33	443.55	2603.67	588.619	2768.33	369.335	2030	15.8745	2229.33	133.208	26
histone eraser	ENSTGUG00000006075	KDM6A	Uniprot	0.0130616	0.0349533	1	-0.153235	0.383686	0.0428095	1	-0.069292	1	0.16429	0.00507944	2449.67	242.348	2354.33	61.5819	2387	103.087	2309.67	348.664	1877	411.616	2026	96.4365	1759.67	54.6839	1787.67	207.772	1
histone eraser	ENSTGUG00000011686	KDM7A	HGNC Symbol	1.61e-33	-0.278193	0.182396	-0.337806	0.0636581	-0.0450447	1	-0.0936626	1	1.03623	3.22e-35	339.667	74.628	263	13.8924	462.333	40.501	390.667	46.5439	448.667	97.7002	454.333	18.1475	501	53.0189	500.667	51.6366	1A
histone eraser	ENSTGUG00000009477	KDM8	HGNC Symbol	4.59e-37	-0.0117091	1	-0.0420046	1	-0.0695478	1	0.00927316	1	-0.810727	6.32e-41	1019.67	59.3661	947.667	62.6445	503	23	528	100.539	402.333	40.6735	408	60.0583	339	30.05	364	50.0899	14
DNA reader	ENSTGUG00000016925	MBD2	Biomart_human_ortholog	0.0340643	-0.213563	1	-0.0342639	1	-0.122384	1	0.0573053	1	0.313744	0.00569009	205.667	51.4036	167	28.0535	159.667	25.3837	168.667	43.0039	178.333	37.2201	172.667	31.6439	169.667	14.1892	187.667	11.9304	Un
DNA reader	ENSTGUG00000000202	MBD3	HGNC Symbol	5.8e-139	-0.0973317	1	-0.215143	0.140819	-0.0838835	1	-0.00869142	1	-1.35072	3.48e-143	1712.33	143.012	1503.67	42.6654	860.667	80.0271	799	128.651	452.333	102.481	447	39.1535	271.667	23.4592	287	25.0599	28
DNA reader	ENSTGUG00000010478	MBD4	Biomart_human_ortholog	1.54e-06	-0.175512	1	0.167434	1	-0.0815468	1	0.0607733	1	-0.471967	5.42e-08	808.667	56.9766	672.333	52.9748	366.333	70.4651	440.667	66.6508	381.667	84.4413	380.333	42.8291	388.333	54.8483	427.667	75.6593	12
DNA reader	ENSTGUG00000011939	MBD5	HGNC Symbol	0.000287717	-0.0783302	1	-0.121724	0.594947	-0.048294	1	0.0440395	1	0.198796	3.72e-05	1646	45.5741	1464	43.5086	1331.67	101.53	1317	216.52	1332.67	302.46	1352.33	185.36	1273.33	37.072	1402.33	220.509	7
RNA writer	ENSTGUG00000011451	METTL10	Uniprot	2.63e-07	0.363179	0.031188	0.0298407	1	0.0844432	1	-0.0277144	1	0.447361	3.83e-08	334.333	60.9289	403.667	48.0867	372	29.1033	409.333	79.1033	366.667	115.76	403	33.7787	343	55.0273	358.333	17.0098	6
RNA writer	ENSTGUG00000017274	METTL13	HGNC Symbol	4.9e-23	0.0037835	1	0.0243159	1	-0.169835	0.654249	0.164698	0.654249	-0.630421	1.3e-25	954	50.1099	896.667	59.9361	441.333	30.0389	489.333	164.214	476	114.328	444	73.1232	387	16.3707	461.667	28.0416	8_random
RNA writer	ENSTGUG00000004772	METTL15	HGNC Symbol	0.000275207	0.0444464	1	0.115521	1	-0.168676	1	-0.12895	1	-0.398924	1.31e-05	373.333	30.1054	360.667	21.1266	220.333	48.8501	256.333	54.1233	227	43.715	212.667	32.1299	174.667	20.2073	170.333	18.7705	5
RNA writer	ENSTGUG00000013370	METTL16	HGNC Symbol	1.33e-20	-0.177689	0.315444	-0.0910654	0.908462	-0.12474	0.781729	-0.0486991	0.908462	-0.529836	2.37e-22	2986.67	292.476	2483.67	254.5	1514.67	17.3877	1535.33	272.14	1453	268.736	1395.67	63.5793	1267.33	143.235	1301.67	34.5302	1
RNA writer	ENSTGUG00000010049	METTL21A	HGNC Symbol	4.69e-17	0.0398782	1	0.293649	0.340585	-0.295936	0.340585	-0.042025	1	0.884213	1.72e-18	272.667	49.5614	262.667	17.9258	343.667	35.7957	462.333	185.29	457.667	62.9788	396.333	56.6951	294	55.6507	303.333	15.0444	7
RNA writer	ENSTGUG00000004596	METTL22	HGNC Symbol	4.05e-09	0.109148	1	0.234518	0.149695	-0.0739004	1	-0.0432375	1	-0.38568	3.02e-10	954	46.8722	966.667	66.6658	506.667	50.2925	636.667	73.1118	522.667	94.733	521.333	33.6056	546.667	35.2184	564	27.6225	14
RNA writer	ENSTGUG00000012070	METTL24	HGNC Symbol	1.81e-07	0.0561552	1	0.118742	1	-0.152123	1	-0.137248	1	-0.820876	1.23e-09	103.667	11.3725	101	8.88819	35	2	41	9.53939	39.3333	9.29157	37.6667	18.1475	57	12.53	55	6.245	3
RNA writer	ENSTGUG00000003112	METTL2A	STRING	1.26e-14	-0.103174	1	-0.00580306	1	0.00410009	1	-0.00934767	1	-0.457141	3.26e-17	760.667	62.2281	664.667	20.9841	432.667	19.0875	465	86.539	362.667	72.8583	382.667	64.0729	338.333	20.502	358	37.7227	27
RNA writer	ENSTGUG00000010144	METTL4	HGNC Symbol	1.46e-08	-0.0747299	1	-0.00877905	1	-0.0599135	1	0.122029	1	0.409479	1.49e-10	846.333	60.4676	753	85.0647	803.667	77.0865	853.667	115.63	823.667	128.345	832	44.0341	672.333	38.7599	779.333	61.8574	2
RNA writer	ENSTGUG00000003382	METTL7A	HGNC Symbol	2.03e-84	0.0281786	1	0.134824	1	-0.206457	1	0.023961	1	3.31069	5.07e-89	29.3333	6.50641	28	6.245	200	49.1121	239	79.019	223.667	8.62168	212.667	66.5006	197	15.7162	212.667	12.0968	LGE22
RNA writer	ENSTGUG00000008185	METTL8	HGNC Symbol	0.00343196	0.311253	0.509257	-0.187454	1	-0.04876	1	-0.0053926	1	0.428654	0.00051544	203.333	37.5278	237	35.6791	239.667	27.4287	230	83.2106	220.667	23.7978	226.333	17.9536	198.667	50.6195	210.333	31.5331	7
RNA writer	ENSTGUG00000008956	METTL9	HGNC Symbol	0	-0.138264	0.351385	-0.221553	0.139219	-0.274327	0.0839632	-0.109447	0.474059	-2.06433	0	1692	132.182	1442	62.522	419	35.5387	385.667	55.7704	281.333	56.4476	244	19.5192	207.333	11.0151	204	14.1774	14
DNA writer	ENSTGUG00000011337	N6AMT2	Uniprot	0.00445084	-0.0761789	1	0.0479476	1	-0.0275114	1	0.0309762	1	-0.366629	0.000155272	305.333	40.6243	271.333	11.7189	192	5.19615	214.667	60.9289	160	30.4467	165	15.5242	135	14.7309	147.333	29.9054	1
histone writer	ENSTGUG00000000530	PRDM10	HGNC Symbol	5.41e-07	0.0075609	1	-0.0448585	1	0.00736017	1	0.00786614	1	0.337055	3.2e-09	2192.67	265.94	2069.67	122.46	1961	119.411	2044.67	314.659	1915.33	461.885	2022	207.964	1999.33	170.53	2140	153.268	24
histone writer	ENSTGUG00000010291	PRDM11	Uniprot	8.95e-06	0.0255912	1	-0.177207	1	0.0815561	1	0.0885686	1	-0.496957	1.5e-07	327.667	27.7369	312.667	22.8983	181.333	5.68624	171.667	23.5443	152.333	40.9186	171.333	28.0951	160	22.0681	181.667	28.2902	5
histone writer	ENSTGUG00000004692	PRDM12	Biomart_human_ortholog	2.77e-52	-0.468858	0.556848	-0.196279	1	-1.48474	0.0404431	0.424964	1	-3.14203	1.12e-54	118.667	15.2753	80.3333	28.0238	12.3333	4.16333	11.3333	3.78594	10	2.64575	3.66667	1.52753	6.33333	2.51661	9	5.19615	17
histone writer	ENSTGUG00000005437	PRDM15	HGNC Symbol	6.04e-10	0.014758	1	-0.137484	0.865835	0.0478209	1	-0.0305728	1	-0.390376	4.35e-12	1117.67	100.047	1060.33	88.0587	667.333	42.6185	649.667	65.4548	579	84.6581	634.667	81.4637	584.667	53.1633	610	55.8659	1
histone writer	ENSTGUG00000002807	PRDM16	HGNC Symbol	2.6e-75	0.101522	1	-0.281524	0.741179	0.178825	1	0.0580904	1	-1.80354	1.35e-79	417.333	61.1746	420.667	24.173	115	9.53939	102	22.8692	70.6667	17.1561	85	21.6564	82	12.2882	91	16.5227	21
histone writer	ENSTGUG00000010962	PRDM4	Uniprot	2.45e-07	0.000406959	1	-0.0442549	1	0.0198263	1	-0.131533	0.640461	-0.282568	4.43e-09	1230.67	92.7218	1155.67	69.407	810	49.4874	845.333	150.214	697.667	149.072	742.667	87.2315	670.667	37.8462	652.333	84.5833	1A
histone writer	ENSTGUG00000001920	PRDM5	HGNC Symbol	8.73e-11	0.148665	1	-0.0317251	1	-0.245227	1	0.260954	1	-1.11128	3.48e-13	48.6667	2.88675	50.6667	0.57735	21.3333	2.51661	22.6667	10.6927	18	6.55744	16	5.2915	12	1	15.3333	2.51661	4
histone writer	ENSTGUG00000001530	PRDM8	Biomart_human_ortholog	1.49e-114	0.0743455	1	-0.0937553	1	-0.102296	1	0.0752838	1	-1.34244	1.97e-119	2039.67	272.07	2022	185.548	687.667	56.5007	694.333	113.742	598.333	167.804	583.667	91.5715	499.333	24.1109	560.333	76.1993	4
histone writer	ENSTGUG00000014560	PRMT1	Uniprot	1.04e-13	-0.000390346	1	-0.0529078	1	0.111685	1	0.0253407	1	-0.486189	2.36e-16	1229	115.659	1154	40.8412	732	94.5357	756.333	99.2841	585.333	153.132	661.333	88.7374	536.667	7.63763	584	120.337	Un
histone writer	ENSTGUG00000014327	PRMT1	STRING	4.52e-18	-0.0887055	1	-0.0653397	1	0.0356957	1	-0.092089	1	-0.461851	1.38e-20	1515.33	145.139	1338	33.7787	889.667	74.3124	913.333	128.461	743.333	179.266	800.667	124.279	668.333	29.3655	667.667	52.9182	Un
histone writer	ENSTGUG00000015757	PRMT3	HGNC Symbol	0.000508209	-0.350688	0.228649	0.281582	0.424213	-0.0287677	1	-0.0770818	1	-0.387575	0.000427876	2490	472.939	1835.33	496.655	1082.67	65.6074	1418.67	226.394	1115	165.629	1148.33	81.347	1285	269.316	1300.33	133.613	5_random
histone writer	ENSTGUG00000006916	PRMT7	HGNC Symbol	0.00255926	0.0249275	1	0.166653	0.329008	-0.0523602	1	-0.0354328	1	0.202101	0.000539846	980	92.1466	937	75.4387	840.667	74.144	1011.33	124.532	818.667	204.5	824	70.4486	725.333	64.6632	752	12.49	11
histone writer	ENSTGUG00000013173	PRMT8	HGNC Symbol	0	-0.164527	0.439547	-0.137669	0.439547	-0.0133548	1	-0.0477905	1	3.29794	0	679	52.259	569	32.7414	4743.33	207.693	4655.67	887.674	4972	1276.22	5119.67	184.868	3974.33	205.303	4095	329.592	1
histone writer	ENSTGUG00000002612	PRMT9	Uniprot	0.00875354	-0.0240921	1	0.102609	1	-0.0881079	1	-0.0199492	1	-0.183758	0.00104919	1365	49.7896	1260.33	53.7804	857.667	65.7597	987.333	108.427	894.333	218.852	881.667	143.786	769.667	27.3008	806.333	33.6502	4
histone writer	ENSTGUG00000004063	SET	Uniprot	1.37e-34	-0.0093508	1	0.0333779	1	-0.0233449	1	0.0404861	1	-0.454896	2.56e-38	11093.7	242.034	10354	411.767	6368.33	304.909	7003.67	962.684	5882.67	1616.94	6004.67	386.795	4820.67	36.4737	5279	349.999	17
histone writer	ENSTGUG00000001615	SETBP1	HGNC Symbol	2.76e-28	0.466878	0.00380353	0.293945	0.112072	0.67882	1.63e-05	0.181345	0.272613	-0.80085	1.87e-23	1724.33	288.271	2239	188.55	690	25.3574	904.667	109.29	618.333	145.59	1034	53.0283	859.667	107.361	1046.67	295.395	Z
histone writer	ENSTGUG00000015123	SETD1A	Biomart_human_ortholog	0.0171776	-0.641906	0.484194	-0.170673	1	0.751045	0.447092	0.091947	1	-0.687748	0.0189195	105	27.8388	62.3333	42.2177	38.3333	1.52753	37	9.53939	31.3333	15.695	55.3333	18.8237	32.3333	10.4083	36.6667	6.1101	Un
histone writer	ENSTGUG00000006093	SETD1B	Uniprot	4.12e-44	-0.0328458	1	-0.283537	0.1634	0.122634	1	-0.0316157	1	-1.02329	2.71e-47	1563.67	197.869	1433.67	84.3169	608.667	23.6291	538	102.137	471.333	103.549	539.667	38.2797	565	93.9521	591	103.966	15
histone writer	ENSTGUG00000000164	SETD2	HGNC Symbol	1.37e-12	-0.0184727	1	-0.0850367	1	0.0114543	1	-0.0548198	1	-0.296908	6.62e-15	5295	321.552	4912	199.677	3324.33	236.011	3372	547.044	3085	650.528	3261	297.31	2785	87.4014	2860.33	340.171	2
histone writer	ENSTGUG00000012713	SETD3	HGNC Symbol	8.82e-93	0.0191674	1	-0.020137	1	-0.00211276	1	-0.0410184	1	0.774375	9.7e-98	1794.33	104.577	1706.67	74.2047	2258	119.528	2395	338	2269	477.297	2375	208.847	2037.67	12.6623	2107	108.752	5
histone writer	ENSTGUG00000004731	SETD4	HGNC Symbol	0.00173663	-0.253126	0.809608	0.0130059	1	-0.157858	1	-0.705858	0.00429097	-0.309508	0.03923	235	37.8021	185.667	23.0723	114.333	20.1329	126.333	55.0848	137.333	41.0041	127.333	16.6233	158	26	103	10.8167	1
histone writer	ENSTGUG00000008497	SETD5	HGNC Symbol	1.64e-06	0.037682	1	-0.156986	0.305969	0.00222787	1	0.0714805	1	-0.263395	9.14e-08	2418	58.5577	2329.67	79.0084	1707	25.3574	1641	178.048	1423.67	295.314	1496.67	154.299	1247.67	51.0718	1401.67	258.194	12
histone writer	ENSTGUG00000005902	SETD6	HGNC Symbol	1.73e-67	-0.075791	1	-0.0607941	1	-0.231956	0.124436	0.0300193	1	-0.930937	8.15e-71	835.667	42.3596	745.333	52.0416	350	22.5167	360.333	45.3468	332.667	67.5747	298.333	56.7656	254.333	8.32666	276	2.64575	11
histone writer	ENSTGUG00000002430	SETD7	Uniprot	4.54e-06	-0.0196804	1	-0.237291	0.674533	0.179304	0.985404	-0.140484	0.985404	0.498755	3.73e-07	779.333	171.165	722	59.0254	840.667	35.6417	761.333	66.0631	762.667	164.214	907.333	46.1122	754.333	171.512	731	109.503	4
histone writer	ENSTGUG00000002597	SETD9	HGNC Symbol	5.05e-64	0.990583	2.95e-23	1.03227	2.1e-23	0.935944	2.07e-19	0.310071	0.0055482	-0.173972	0.0055482	683.333	73.2826	1274.33	81.3286	430.333	44.4335	950	209.771	435.667	105.633	872.333	104.615	523.667	23.4592	693.333	125.532	Z
histone writer	ENSTGUG00000004684	SETDB1	HGNC Symbol	3.29e-09	-0.128104	0.90465	-0.0295564	1	-0.0657255	1	0.114543	0.932911	-0.361869	7.67e-11	2474.33	286.018	2127.67	129.477	1511	100.165	1594	261.689	1295.67	273.782	1305.67	270.156	1102.67	39.8288	1272.67	146.018	25
histone eraser	ENSTGUG00000003480	SIRT1	HGNC Symbol	4.83e-44	-0.129358	0.35998	-0.064237	1	0.0532322	1	-0.0222547	1	-0.589828	5.98e-47	2530.67	100.371	2174.67	167.721	1106.67	77.8867	1134.33	129.152	1083.67	187.415	1185.67	125.301	1212.33	32.2542	1269.33	33.0202	6
histone eraser	ENSTGUG00000006129	SIRT5	Uniprot	5.46e-16	-0.199811	0.532455	0.15071	0.844281	-0.0956282	1	-0.0369537	1	0.641205	4.11e-18	798	121.05	652.667	35.949	717	21.9317	861.667	208.33	855	233.544	842.333	161.649	882	35.5949	919	159.678	2
histone eraser	ENSTGUG00000000987	SIRT6	HGNC Symbol	1.69e-51	-0.0362567	1	0.095126	1	-0.0262273	1	-0.0126781	1	-0.980181	1.08e-55	1511.33	229.374	1384.67	19.1398	596.333	16.1967	688	141.746	540.667	156.273	553	73.5459	462.667	57.6223	486.333	24.7857	28
histone eraser	ENSTGUG00000003547	SIRT7	Biomart_human_ortholog	0.00385454	-0.142693	1	-0.107115	1	-0.10054	1	0.313079	0.352095	-0.337742	0.00129673	251	20.8087	213.667	32.0208	149	16.6433	150	41.328	130	37	126.667	20.5994	117.667	20.5264	155.333	24.1109	18
DNA eraser	ENSTGUG00000003754	TET1	Biomart_human_ortholog	5.42e-06	-0.00513741	1	-0.448814	0.617341	0.34293	0.919041	-0.115741	1	0.944366	4.09e-07	353	172.676	330.333	46.0036	664.333	141.118	520	98.6864	404.333	171.086	530	65.5973	440.667	89.5005	435.333	103.413	6
DNA eraser	ENSTGUG00000003782	TET2	HGNC Symbol	1.52e-12	-0.00699317	1	-0.270257	0.126017	0.0472268	1	0.0509179	1	-0.522047	2.68e-14	2319	397.249	2167.33	176.024	1438.33	71.2835	1276.67	162.805	1056.33	281.967	1138.67	91.4349	1016.33	125.285	1123	128.172	4
DNA eraser	ENSTGUG00000017323	TET3	Uniprot	0.00110265	0.417985	0.155263	-0.393824	0.155263	0.549051	0.0547191	0.00899101	1	-0.303911	0.0485915	252.333	72.9475	317.333	29.0918	241.333	22.3681	194.333	29.3655	120.333	36.6652	182	4	150.667	13.0512	162.667	49.2172	22_random
DNA reader	ENSTGUG00000000781	UHRF1	HGNC Symbol	0	-0.205757	0.850018	-0.238515	1	-0.21122	1	-0.0852368	1	-4.60261	0	1143.33	131.184	931.667	2.08167	58.3333	6.35085	53	3	27.6667	9.45163	25	4.58258	21.6667	6.80686	21.6667	8.02081	28
DNA reader	ENSTGUG00000008861	UHRF1BP1L	HGNC Symbol	8.76e-45	0.0910136	1	-0.0721156	1	0.0831934	1	-0.0602187	1	0.797603	2.38e-48	2640	359.635	2639.67	207.76	3781	273.095	3841	400.411	3275.33	775.933	3621.67	323.33	3030	185.135	3095.67	300.257	1A
DNA reader	ENSTGUG00000004941	UHRF2	HGNC Symbol	3.05e-27	0.654885	4.75e-09	0.508684	8.72e-06	0.694849	2.1e-09	0.0998498	0.486344	-0.361278	1.38e-08	1012.67	97.9864	1496.67	88.9513	671	21	1025.67	125.926	542.333	148.598	911.333	45.7967	590	61.5792	676.667	140.632	Z
RNA reader	ENSTGUG00000004452	YTHDC1	Uniprot	5.03e-10	-0.0211507	1	-0.0639094	1	0.0193192	1	-0.0963991	1	-0.379443	2.63e-12	3113	259.81	2878.67	355.359	1662.67	115.613	1700	141.099	1664.33	384.125	1761.33	105.841	1767.33	43.0155	1760.67	166.986	4
RNA reader	ENSTGUG00000007565	YTHDF1	HGNC Symbol	0.00294818	-0.0223262	1	-0.156169	0.211785	0.0417546	1	-0.107459	0.642548	0.154994	0.00245342	3305.67	161.091	3058	246.075	3086	183.576	2976.33	382.785	2534.33	615.718	2709.67	102.89	2338.67	65.6836	2310	103.407	20
RNA reader	ENSTGUG00000017347	YTHDF2	HGNC Symbol	8.92e-46	-0.0737347	1	-0.0129299	1	-0.00264741	1	0.036708	1	-0.518356	1.75e-49	3369	145.145	3006	71.7565	1891	120.379	2017	320.875	1627.33	377.834	1700.67	152.317	1352.67	17.6163	1479	152.45	23_random
RNA reader	ENSTGUG00000011243	YTHDF3	HGNC Symbol	2.51e-05	-0.00176177	1	-0.0219746	1	-0.00475645	1	-0.0411481	1	0.184281	3.11e-07	2430.67	48.5215	2281	172.218	2199.67	63.5793	2325.33	282.068	1987.33	428.287	2076	197.707	1709.33	28.5715	1768.33	109.71	2
DNA reader	ENSTGUG00000012931	ZBTB1	HGNC Symbol	2.01e-11	-0.0635186	1	-0.0541832	1	0.03232	1	-0.00485885	1	-0.367959	6.82e-14	2373	81.4125	2132.33	218.5	1456.33	110.654	1502.33	166.53	1255.67	280.938	1340	67.1044	1115	66.1438	1185.33	141.302	5
DNA reader	ENSTGUG00000011647	ZBTB10	HGNC Symbol	2.21e-53	-0.0604428	1	-0.116631	0.957998	0.0438946	1	0.0577505	1	-0.729654	4.36e-57	964	34.6987	868	60.3075	437.333	27.6466	433.333	55.8957	396.333	77.5134	430	60.3573	370.333	21.3854	410.333	24.1937	2
DNA reader	ENSTGUG00000000116	ZBTB16	Uniprot	4.81e-12	-0.0147755	1	0.120306	1	-0.175293	1	-0.187031	1	0.957586	2.45e-14	182	4.58258	169	19.1572	239.667	9.2376	272.333	62.1718	200.667	48.6861	189.667	45.0925	338.667	55.2298	316	23.5797	24
DNA reader	ENSTGUG00000002039	ZBTB17	HGNC Symbol	0.000379255	-0.173772	0.443657	-0.00816314	1	-0.108429	1	-0.0181884	1	0.263583	4.13e-05	2482	383.004	2068.33	137.914	2035.33	273.076	2185	447.013	2166.33	553.245	2110	346.931	1837.33	77.7967	1932.67	186.618	21
DNA reader	ENSTGUG00000008247	ZBTB18	HGNC Symbol	1e-58	0.00783627	1	-0.0864885	1	0.0621533	1	-0.02474	1	-0.776731	6.32e-63	14598.3	1827.07	13797.7	623.348	8186.33	331.164	8254.33	911.858	5962.67	1056.75	6566	668.376	4508	192.468	4724	425.268	3
DNA reader	ENSTGUG00000011276	ZBTB2	HGNC Symbol	1.28e-27	-0.147068	0.862268	-0.116914	1	0.0224858	1	0.070504	1	-0.711224	2.34e-30	730.667	21.5948	620	33.6006	320	33.6006	317.667	60.0028	301.667	57.0731	321.667	23.4379	276.333	46.0579	308.333	16.6533	3
DNA reader	ENSTGUG00000005526	ZBTB21	HGNC Symbol	0.00673491	0.188346	0.51898	-0.236232	0.51898	0.226114	0.51898	0.123433	0.51898	0.255086	0.0123419	505	116.245	540.667	75.831	568.667	53.2009	515.667	71.5006	375.333	97.5004	457.333	30.2875	417.667	33.2916	485.333	58.3895	1
DNA reader	ENSTGUG00000012932	ZBTB25	HGNC Symbol	8.94e-33	-0.0942229	1	0.0740588	1	0.0454328	1	0.0751623	1	-0.692343	4.48e-36	1910.33	175.603	1679.33	55.5368	910	64.1561	1034.67	210.267	774.333	172.654	841.667	165.784	690	73.9797	772.667	30.5014	5
DNA reader	ENSTGUG00000018200	ZBTB26	HGNC Symbol	3.99e-42	-0.162207	1	-0.0779659	1	0.186426	1	-0.168376	1	-1.23987	2.18e-45	423.333	49.5715	355.667	30.0222	145	2.64575	148.333	30.6649	105	35.3412	123.667	20.502	114	19.5192	108	9.53939	17
DNA reader	ENSTGUG00000007424	ZBTB34	HGNC Symbol	1.58e-13	0.0737207	1	-0.13524	1	0.0585095	1	-0.113236	1	-0.734309	4.03e-16	707.333	163.647	700.667	120.571	354	22.1133	344	43.3128	284	46.8081	313	26	303	39.9625	299	42	17
DNA reader	ENSTGUG00000008376	ZBTB38	HGNC Symbol	3.36e-35	0.039821	1	-0.0768038	1	0.0508431	1	-0.0530474	1	0.854491	7.36e-39	2196	427.164	2120.67	273.617	2785.67	54.0494	2831.67	329.321	2791.67	661.167	3028	264.456	2981	49.5177	3055.67	103.176	9
DNA reader	ENSTGUG00000015649	ZBTB39	HGNC Symbol	5.09e-46	-0.0987568	1	0.12327	1	0.03863	1	0.137114	1	-1.22517	7.66e-50	755.667	77.106	663.333	14.8436	217	12.7671	253.667	31.0698	193.667	40.1539	209.667	37.5411	227.667	42.5245	268	85.1587	Un
DNA reader	ENSTGUG00000007422	ZBTB43	HGNC Symbol	4.84e-05	0.141013	0.690276	-0.197021	0.615969	0.197777	0.615969	-0.019283	1	0.348412	1.27e-05	660.333	110.731	684	86.0174	715.333	58.4836	667.333	65.3095	584	159.32	696.333	17.3877	577.333	51.2868	607	50.2693	17
DNA reader	ENSTGUG00000000733	ZBTB44	Uniprot	0.000278093	0.110124	1	-0.168845	1	0.144576	1	-0.0312943	1	0.412437	1.67e-05	532.667	70.7766	539.333	98.1852	476.667	48.2632	452.667	60.5007	492.333	125.285	570.333	89.8128	607	88.8988	635.333	140.507	24
DNA reader	ENSTGUG00000007131	ZBTB46	Uniprot	2.14e-07	0.0656071	1	-0.303712	0.048629	0.14934	0.859041	-0.0834487	1	-0.36979	7.96e-08	725.333	115.474	711.667	47.0354	547	25.2389	474	44.7996	339.667	68.8573	398	65	380.667	29.7714	383.667	65.041	20
DNA reader	ENSTGUG00000000272	ZBTB47	HGNC Symbol	5.93e-52	-0.0816449	1	0.10146	1	0.0228131	1	0.00454814	1	0.741656	9.62e-56	980	83.4686	869.333	25.4231	1104.33	56.8888	1275	198.048	1132.67	265.086	1207	169.832	1075	65.8711	1148.67	126.532	2
DNA reader	ENSTGUG00000002589	ZBTB48	HGNC Symbol	2.5e-13	0.00245268	1	0.140087	1	0.0153678	1	0.0248551	1	-0.502577	6.6e-16	881	82.9277	830	89.822	430.333	39.3107	510.333	105.377	431	113.318	457.333	79.3242	426	29.8664	460.333	3.51188	21
DNA reader	ENSTGUG00000009920	ZBTB49	HGNC Symbol	4.09e-19	-0.0283089	1	0.0400072	1	-0.108792	1	-0.023305	1	-0.583477	4.15e-22	886	56.0268	815.333	21.3854	397.333	46.9184	439	79.3788	428	73.6953	420.333	72.2311	421	30.5123	439.667	23.4592	4
DNA reader	ENSTGUG00000007188	ZBTB5	HGNC Symbol	1.08e-69	0.085171	1	0.0627716	1	0.13221	1	0.0857825	1	-1.17874	4.6e-74	486.333	21.4554	484.333	20.502	188.667	7.37111	211.667	25.3837	144	34.6987	166	28.3549	125.333	8.32666	141.667	15.5027	Z
DNA reader	ENSTGUG00000006932	ZBTB6	HGNC Symbol	5.36e-10	-0.0384713	1	0.120336	1	0.0338071	1	-0.102994	1	-0.385306	4.94e-12	659	58.8133	602.333	45.3689	343.333	20.6478	402	74.505	345.333	75.3746	370.333	32.5628	354.333	25.5408	351.667	45.5448	17
DNA reader	ENSTGUG00000000028	ZBTB7C	HGNC Symbol	3.78e-10	0.181305	1	0.19127	1	0.436979	1	-0.311993	1	-1.16362	3.25e-12	53.6667	3.21455	57	11.5326	17.6667	3.51188	21.6667	5.1316	13.6667	6.80686	19.3333	6.02771	21.3333	7.0946	18.3333	5.1316	Z
DNA reader	ENSTGUG00000001373	ZBTB8A	HGNC Symbol	8.91e-131	-0.0262409	1	-0.00566571	1	-0.0431805	1	0.145843	0.964938	-1.32052	5e-136	1242.67	101.323	1146.33	38.2143	454.667	23.1805	486.667	71.0235	328.667	90.4728	334.667	69.0242	271	23.6432	319	16.5227	23
DNA reader	ENSTGUG00000001374	ZBTB8B	Uniprot	1.07e-175	-0.137027	0.925162	-0.159395	0.925162	0.0270282	1	0.0426214	1	-1.73279	1.35e-180	1387.67	83.008	1185.33	105.51	385.333	24.3379	369.333	36.4737	262.333	82.9237	279.333	64.6864	225.667	17.5024	248	39	23
DNA reader	ENSTGUG00000001372	ZBTB8OS	HGNC Symbol	4.63e-85	-0.0558653	0.783992	0.203311	0.393602	-0.176412	0.508431	-0.132038	0.671328	-1.19854	8.44e-89	1401.33	70.7201	1265	66.4605	432.667	29.6704	532.333	42.595	432.667	137.791	397	38.4318	416.667	31.5647	405.333	57.0731	23

## Sheet: sex 1dph RNAseq
class	ensembl.gene.id	gene.symbol	source.of.gene.symbol	Pvalue.omnibus	logFC.1dph	Pvalue.1dph	logFC.20dph	Pvalue.20dph	logFC.65dph	Pvalue.65dph	logFC.adult	Pvalue.adult	logFC.age	Pvalue.age	mean.1dph.F	sd.1dph.F	mean.1dph.M	sd.1dph.M	mean.20dph.F	sd.20dph.F	mean.20dph.M	sd.20dph.M	mean.65dph.F	sd.65dph.F	mean.65dph.M	sd.65dph.M	mean.adult.F	sd.adult.F	mean.adult.M	sd.adult.M	chr
histone variant	ENSTGUG00000003502	H2AFZ	HGNC Symbol	1.26e-54	-0.234926	0.021516	0.182459	0.0983292	-0.062831	1	-0.015032	1	0.785728	1.58e-56	4464.67	388.811	3559.33	65.2482	4573	588.574	5594.67	1126.99	5556.67	1220.78	5590.67	705.163	4711.33	378.743	4951	41.7612	4
histone eraser	ENSTGUG00000004875	KDM4C	Biomart_human_ortholog	1.17e-21	0.879913	3.66e-07	1.01189	2.33e-08	1.07948	1.6e-09	0.243586	0.186323	0.213735	0.0698703	107.667	1.52753	186.333	19.0351	78.3333	15.0111	169.333	27.3008	80.6667	17.0392	179	20	119	4.58258	150.667	40.0666	Z
histone eraser	ENSTGUG00000001257	KDM5B	HGNC Symbol	1.06e-114	-0.222747	0.00264797	-0.0929721	0.627006	0.0184258	1	0.0453483	1	-0.824947	1.19e-115	6658	392.179	5358	124.808	2809	309.259	2830.33	443.55	2603.67	588.619	2768.33	369.335	2030	15.8745	2229.33	133.208	26
histone writer	ENSTGUG00000001615	SETBP1	HGNC Symbol	2.76e-28	0.466878	0.00380353	0.293945	0.112072	0.67882	1.63e-05	0.181345	0.272613	-0.80085	1.87e-23	1724.33	288.271	2239	188.55	690	25.3574	904.667	109.29	618.333	145.59	1034	53.0283	859.667	107.361	1046.67	295.395	Z
histone writer	ENSTGUG00000002597	SETD9	HGNC Symbol	5.05e-64	0.990583	2.95e-23	1.03227	2.1e-23	0.935944	2.07e-19	0.310071	0.0055482	-0.173972	0.0055482	683.333	73.2826	1274.33	81.3286	430.333	44.4335	950	209.771	435.667	105.633	872.333	104.615	523.667	23.4592	693.333	125.532	Z
DNA reader	ENSTGUG00000004941	UHRF2	HGNC Symbol	3.05e-27	0.654885	4.75e-09	0.508684	8.72e-06	0.694849	2.1e-09	0.0998498	0.486344	-0.361278	1.38e-08	1012.67	97.9864	1496.67	88.9513	671	21	1025.67	125.926	542.333	148.598	911.333	45.7967	590	61.5792	676.667	140.632	Z
RNA reader	ENSTGUG00000003755	YTHDC2	Uniprot	4.55e-87	0.981957	3.03e-29	1.06454	6.79e-34	0.95291	2.19e-27	0.346193	0.000161766	0.0771874	0.158393	3394	254.378	6289	253.355	2756.33	85.629	6200.33	898.248	2512.33	423.684	5135.33	582.066	2790.67	167.216	3793.67	832.83	Z
DNA reader	ENSTGUG00000016690	ZBTB45	STRING	0.0344392	0.866443	0.0045641	-0.23566	1	0.144157	1	-0.117498	1	-0.0480749	1	48	5	82.3333	5.50757	46	9.16515	41.6667	6.4291	41.3333	19.3477	47.3333	12.6623	49.3333	9.29157	48	13.0767	NA

## Sheet: sex 20 dph RNAseq
class	ensembl.gene.id	gene.symbol	source.of.gene.symbol	Pvalue.omnibus	logFC.1dph	Pvalue.1dph	logFC.20dph	Pvalue.20dph	logFC.65dph	Pvalue.65dph	logFC.adult	Pvalue.adult	logFC.age	Pvalue.age	mean.1dph.F	sd.1dph.F	mean.1dph.M	sd.1dph.M	mean.20dph.F	sd.20dph.F	mean.20dph.M	sd.20dph.M	mean.65dph.F	sd.65dph.F	mean.65dph.M	sd.65dph.M	mean.adult.F	sd.adult.F	mean.adult.M	sd.adult.M	chr
SWI/SNF	ENSTGUG00000013032	ARID4A	STRING	0.0449571	-0.113979	0.919151	-0.32651	0.0357898	0.077337	0.919151	-0.164026	0.919151	0.0845126	0.919151	855.667	105.044	743	121.112	725	81.6823	616.667	50.9542	556.333	103.51	615.667	33.8428	656.333	59.4755	624	57.6108	5
histone eraser	ENSTGUG00000004875	KDM4C	Biomart_human_ortholog	1.17e-21	0.879913	3.66e-07	1.01189	2.33e-08	1.07948	1.6e-09	0.243586	0.186323	0.213735	0.0698703	107.667	1.52753	186.333	19.0351	78.3333	15.0111	169.333	27.3008	80.6667	17.0392	179	20	119	4.58258	150.667	40.0666	Z
histone writer	ENSTGUG00000002597	SETD9	HGNC Symbol	5.05e-64	0.990583	2.95e-23	1.03227	2.1e-23	0.935944	2.07e-19	0.310071	0.0055482	-0.173972	0.0055482	683.333	73.2826	1274.33	81.3286	430.333	44.4335	950	209.771	435.667	105.633	872.333	104.615	523.667	23.4592	693.333	125.532	Z
DNA writer	ENSTGUG00000004941	UHRF2	HGNC Symbol	3.05e-27	0.654885	4.75e-09	0.508684	8.72e-06	0.694849	2.1e-09	0.0998498	0.486344	-0.361278	1.38e-08	1012.67	97.9864	1496.67	88.9513	671	21	1025.67	125.926	542.333	148.598	911.333	45.7967	590	61.5792	676.667	140.632	Z
RNA writer	ENSTGUG00000003755	YTHDC2	Uniprot	4.55e-87	0.981957	3.03e-29	1.06454	6.79e-34	0.95291	2.19e-27	0.346193	0.000161766	0.0771874	0.158393	3394	254.378	6289	253.355	2756.33	85.629	6200.33	898.248	2512.33	423.684	5135.33	582.066	2790.67	167.216	3793.67	832.83	Z
DNA writer	ENSTGUG00000007131	ZBTB46	Uniprot	2.14e-07	0.0656071	1	-0.303712	0.048629	0.14934	0.859041	-0.0834487	1	-0.36979	7.96e-08	725.333	115.474	711.667	47.0354	547	25.2389	474	44.7996	339.667	68.8573	398	65	380.667	29.7714	383.667	65.041	20

## Sheet: sex 65 dph RNAseq
class	ensembl.gene.id	gene.symbol	source.of.gene.symbol	Pvalue.omnibus	logFC.1dph	Pvalue.1dph	logFC.20dph	Pvalue.20dph	logFC.65dph	Pvalue.65dph	logFC.adult	Pvalue.adult	logFC.age	Pvalue.age	mean.1dph.F	sd.1dph.F	mean.1dph.M	sd.1dph.M	mean.20dph.F	sd.20dph.F	mean.20dph.M	sd.20dph.M	mean.65dph.F	sd.65dph.F	mean.65dph.M	sd.65dph.M	mean.adult.F	sd.adult.F	mean.adult.M	sd.adult.M	chr
histone eraser	ENSTGUG00000004875	KDM4C	Biomart_human_ortholog	1.17e-21	0.879913	3.66e-07	1.01189	2.33e-08	1.07948	1.6e-09	0.243586	0.186323	0.213735	0.0698703	107.667	1.52753	186.333	19.0351	78.3333	15.0111	169.333	27.3008	80.6667	17.0392	179	20	119	4.58258	150.667	40.0666	Z
histone reader	ENSTGUG00000001615	SETBP1	HGNC Symbol	2.76e-28	0.466878	0.00380353	0.293945	0.112072	0.67882	1.63e-05	0.181345	0.272613	-0.80085	1.87e-23	1724.33	288.271	2239	188.55	690	25.3574	904.667	109.29	618.333	145.59	1034	53.0283	859.667	107.361	1046.67	295.395	Z
histone writer	ENSTGUG00000002597	SETD9	HGNC Symbol	5.05e-64	0.990583	2.95e-23	1.03227	2.1e-23	0.935944	2.07e-19	0.310071	0.0055482	-0.173972	0.0055482	683.333	73.2826	1274.33	81.3286	430.333	44.4335	950	209.771	435.667	105.633	872.333	104.615	523.667	23.4592	693.333	125.532	Z
DNA reader	ENSTGUG00000004941	UHRF2	HGNC Symbol	3.05e-27	0.654885	4.75e-09	0.508684	8.72e-06	0.694849	2.1e-09	0.0998498	0.486344	-0.361278	1.38e-08	1012.67	97.9864	1496.67	88.9513	671	21	1025.67	125.926	542.333	148.598	911.333	45.7967	590	61.5792	676.667	140.632	Z
RNA reader	ENSTGUG00000003755	YTHDC2	Uniprot	4.55e-87	0.981957	3.03e-29	1.06454	6.79e-34	0.95291	2.19e-27	0.346193	0.000161766	0.0771874	0.158393	3394	254.378	6289	253.355	2756.33	85.629	6200.33	898.248	2512.33	423.684	5135.33	582.066	2790.67	167.216	3793.67	832.83	Z

## Sheet: sex adult RNAseq
class	ensembl.gene.id	gene.symbol	source.of.gene.symbol	Pvalue.omnibus	logFC.1dph	Pvalue.1dph	logFC.20dph	Pvalue.20dph	logFC.65dph	Pvalue.65dph	logFC.adult	Pvalue.adult	logFC.age	Pvalue.age	mean.1dph.F	sd.1dph.F	mean.1dph.M	sd.1dph.M	mean.20dph.F	sd.20dph.F	mean.20dph.M	sd.20dph.M	mean.65dph.F	sd.65dph.F	mean.65dph.M	sd.65dph.M	mean.adult.F	sd.adult.F	mean.adult.M	sd.adult.M	chr
histone writer	ENSTGUG00000004731	SETD4	HGNC Symbol	0.00173663	-0.253126	0.809608	0.0130059	1	-0.157858	1	-0.705858	0.00429097	-0.309508	0.03923	235	37.8021	185.667	23.0723	114.333	20.1329	126.333	55.0848	137.333	41.0041	127.333	16.6233	158	26	103	10.8167	1
histone writer	ENSTGUG00000002597	SETD9	HGNC Symbol	5.05e-64	0.990583	2.95e-23	1.03227	2.1e-23	0.935944	2.07e-19	0.310071	0.0055482	-0.173972	0.0055482	683.333	73.2826	1274.33	81.3286	430.333	44.4335	950	209.771	435.667	105.633	872.333	104.615	523.667	23.4592	693.333	125.532	Z
RNA reader	ENSTGUG00000003755	YTHDC2	Uniprot	4.55e-87	0.981957	3.03e-29	1.06454	6.79e-34	0.95291	2.19e-27	0.346193	0.000161766	0.0771874	0.158393	3394	254.378	6289	253.355	2756.33	85.629	6200.33	898.248	2512.33	423.684	5135.33	582.066	2790.67	167.216	3793.67	832.83	Z
