# Supplementary material for: DNA Methylation Regulates Transcription Factor-Specific Neurodevelopmental but Not Sexually Dimorphic Gene Expression Dynamics in Zebra Finch Telencephalon
Source: Front Cell Dev Biol. 2021 Mar 19;9:583555. doi: 10.3389/fcell.2021.583555 (PMC8017237; doi:10.3389/fcell.2021.583555)
Supplement: Supplementary Table 7 — TFBS analysis for differentially expressed genes for the effect of age or sex. [file Table_7.XLSX]

## Sheet: Table S7
Table S7: TFBS analysis for differentially expressed genes for the effect of age or sex.
Columns contain the following information from left to right: “TF”: transcription factor symbol, “Counts”: the number of TFBS found in promotor regions of differentially expressed genes, “Counts_ns”: the number of TFBS found in promoter regions of the outgroup, “class”: TF class, “family”: TF family, “p-value”: p-value for chi-squared test, “direction”: whether the TF is enriched or depleted, “FD…

## Sheet: TFBS_Age
TF	Counts (n=10193)	Counts_ns (n=3452)	class	family	p_value	direction	FDR	logFC	FC	filter
EWSR1-FLI1	7885	2327	Tryptophan cluster factors	Ets-related factors	3.35324e-31	enriched	1.53578e-28	0.198565	1.14756	FALSE
RREB1	7216	2095	C2H2 zinc finger factors	Factors with multiple dispersed zinc fingers	3.81408e-28	enriched	8.73424e-26	0.222175	1.16649	FALSE
ASCL1	7792	2326	Basic helix-loop-helix factors (bHLH)	MyoD / ASC-related factors	9.58269e-26	enriched	1.46296e-23	0.182068	1.13451	FALSE
ZNF263	7234	2131	C2H2 zinc finger factors	More than 3 adjacent zinc finger factors	6.16187e-24	enriched	7.05535e-22	0.201189	1.14965	FALSE
TFAP2A(var.2)	6274	1795	Basic helix-span-helix factors (bHSH)	AP-2	6.95973e-23	enriched	6.37512e-21	0.243327	1.18372	FALSE
KLF9	6518	1885	C2H2 zinc finger factors	Three-zinc finger Kruppel-related factors	2.23085e-22	enriched	1.70288e-20	0.22779	1.17104	FALSE
SP1	7288	2165	C2H2 zinc finger factors	Three-zinc finger KrÃ¼ppel-related factors	5.10797e-22	enriched	3.34207e-20	0.189082	1.14004	FALSE
ZNF384	6586	1915	C2H2 zinc finger factors	More than 3 adjacent zinc finger factors	1.24108e-21	enriched	7.1052e-20	0.219984	1.16472	FALSE
SP2	7220	2144	C2H2 zinc finger factors	Three-zinc finger KrÃ¼ppel-related factors	1.6316e-21	enriched	8.30301e-20	0.18962	1.14046	FALSE
KLF16	6313	1824	C2H2 zinc finger factors	Three-zinc finger KrÃ¼ppel-related factors	5.77149e-21	enriched	2.64334e-19	0.229146	1.17214	FALSE
SP3	6316	1826	C2H2 zinc finger factors	Three-zinc finger KrÃ¼ppel-related factors	7.53606e-21	enriched	3.13774e-19	0.22825	1.17141	FALSE
E2F6	6514	1902	Fork head / winged helix factors	E2F-related factors	4.31608e-20	enriched	1.6473e-18	0.213952	1.15986	FALSE
ZNF740	5499	1551	C2H2 zinc finger factors	Other factors with up to three adjacent zinc fingers	5.98851e-20	enriched	2.1098e-18	0.263896	1.20072	FALSE
TFAP2B	5796	1654	Basic helix-span-helix factors (bHSH)	AP-2	8.47321e-20	enriched	2.72774e-18	0.247024	1.18676	FALSE
PLAG1	6413	1869	C2H2 zinc finger factors	More than 3 adjacent zinc finger factors	8.93365e-20	enriched	2.72774e-18	0.216658	1.16204	FALSE
STAT1::STAT2	6223	1803	STAT domain factors::STAT domain factors	STAT factors::STAT factors	1.07004e-19	enriched	3.06299e-18	0.225136	1.16889	FALSE
IRF1	7061	2102	Tryptophan cluster factors	Interferon-regulatory factors	1.55803e-19	enriched	4.19751e-18	0.186035	1.13763	FALSE
TFAP2C	5750	1641	Basic helix-span-helix factors (bHSH)	AP-2	1.81566e-19	enriched	4.61985e-18	0.246912	1.18666	FALSE
ZIC4	6024	1737	C2H2 zinc finger factors	More than 3 adjacent zinc finger factors	2.6215e-19	enriched	6.3192e-18	0.23205	1.1745	FALSE
SP8	6184	1794	C2H2 zinc finger factors	Three-zinc finger KrÃ¼ppel-related factors	3.73329e-19	enriched	8.54924e-18	0.223286	1.16739	FALSE
ZIC3	6022	1738	C2H2 zinc finger factors	More than 3 adjacent zinc finger factors	4.12547e-19	enriched	8.99744e-18	0.23074	1.17344	FALSE
EGR3	5327	1500	C2H2 zinc finger factors	Three-zinc finger KrÃ¼ppel-related factors	4.41105e-19	enriched	9.18301e-18	0.266286	1.20271	FALSE
REST	6527	1918	C2H2 zinc finger factors	Factors with multiple dispersed zinc fingers	9.71614e-19	enriched	1.93478e-17	0.204743	1.15248	FALSE
CTCF	6068	1761	C2H2 zinc finger factors	More than 3 adjacent zinc finger factors	2.63985e-18	enriched	5.03771e-17	0.222752	1.16696	FALSE
KLF5	7049	2112	C2H2 zinc finger factors	Three-zinc finger KrÃ¼ppel-related factors	8.03306e-18	enriched	1.45638e-16	0.176734	1.13032	FALSE
NR2C2	6110	1780	Nuclear receptors with C4 zinc fingers	RXR-related receptors (NR2)	8.26766e-18	enriched	1.45638e-16	0.217221	1.16249	FALSE
ZIC1	6126	1786	C2H2 zinc finger factors	More than 3 adjacent zinc finger factors	9.24448e-18	enriched	1.56814e-16	0.216139	1.16162	FALSE
THAP1	6320	1864	C2CH THAP-type zinc finger factors	THAP-related factors	1.25814e-16	enriched	2.05796e-15	0.199448	1.14826	FALSE
MZF1(var.2)	5640	1635	C2H2 zinc finger factors	More than 3 adjacent zinc finger factors	5.9274e-16	enriched	9.36121e-15	0.22433	1.16823	FALSE
TFAP2A	5657	1641	Basic helix-span-helix factors (bHSH)	AP-2	6.19068e-16	enriched	9.4511e-15	0.223388	1.16747	FALSE
SP4	5174	1477	C2H2 zinc finger factors	Three-zinc finger KrÃ¼ppel-related factors	6.42836e-16	enriched	9.49739e-15	0.246536	1.18636	FALSE
EGR4	5107	1462	C2H2 zinc finger factors	Three-zinc finger KrÃ¼ppel-related factors	3.91803e-15	enriched	5.52015e-14	0.242458	1.18301	FALSE
KLF14	4601	1293	C2H2 zinc finger factors	Three-zinc finger KrÃ¼ppel-related factors	3.9774e-15	enriched	5.52015e-14	0.269151	1.2051	FALSE
RBPJ	6274	1863	Rel homology region (RHR) factors	CSL-related factors	4.92757e-15	enriched	6.63773e-14	0.189683	1.14051	FALSE
CTCFL	6514	1948	C2H2 zinc finger factors	More than 3 adjacent zinc finger factors	6.13232e-15	enriched	8.02458e-14	0.179476	1.13247	FALSE
STAT3	5822	1709	STAT domain factors	STAT factors	9.10603e-15	enriched	1.15849e-13	0.206288	1.15372	FALSE
PPARG::RXRA	6497	1944	Nuclear receptors with C4 zinc fingers::Nuclear receptors with C4 zinc fingers	Thyroid hormone receptor-related factors (NR1)::RXR-related receptors (NR2)	9.79437e-15	enriched	1.21238e-13	0.178671	1.13184	FALSE
SMAD2::SMAD3::SMAD4	5499	1599	SMAD/NF-1 DNA-binding domain factors::SMAD/NF-1 DNA-binding domain factors::SMAD/NF-1 DNA-binding domain factors	SMAD factors::SMAD factors::SMAD factors	1.0459e-14	enriched	1.26058e-13	0.219925	1.16467	FALSE
ZEB1	6301	1876	Homeo domain factors	HD-ZF factors	1.14219e-14	enriched	1.34134e-13	0.185847	1.13748	FALSE
MSC	5749	1686	Basic helix-loop-helix factors (bHLH)	Tal-related factors	1.47571e-14	enriched	1.68969e-13	0.207632	1.15479	FALSE
SOX15	4474	1257	High-mobility group (HMG) domain factors	SOX-related factors	1.65213e-14	enriched	1.84555e-13	0.269506	1.2054	FALSE
TFAP2B(var.2)	5440	1584	Basic helix-span-helix factors (bHSH)	AP-2	3.35068e-14	enriched	3.65383e-13	0.21796	1.16309	FALSE
E2F4	4655	1321	Fork head / winged helix factors	E2F-related factors	4.18258e-14	enriched	4.45494e-13	0.255076	1.1934	FALSE
INSM1	5943	1760	C2H2 zinc finger factors	Factors with multiple dispersed zinc fingers	7.60806e-14	enriched	7.82151e-13	0.193542	1.14357	FALSE
TCF7L1	4366	1228	High-mobility group (HMG) domain factors	TCF-7-related factors	7.68489e-14	enriched	7.82151e-13	0.267927	1.20408	FALSE
ZBTB18	5759	1697	C2H2 zinc finger factors	More than 3 adjacent zinc finger factors	8.21464e-14	enriched	8.17892e-13	0.200757	1.1493	FALSE
FOXC2	4887	1404	Fork head / winged helix factors	Forkhead box (FOX) factors	1.48018e-13	enriched	1.44238e-12	0.237332	1.17881	FALSE
EBF1	4754	1361	Rel homology region (RHR) factors	Early B-Cell Factor-related factors	2.0424e-13	enriched	1.94879e-12	0.2424	1.18296	FALSE
POU3F3	3879	1073	Homeo domain factors	POU domain factors	2.09426e-13	enriched	1.95749e-12	0.29196	1.2243	FALSE
TFAP2B(var.3)	5392	1576	Basic helix-span-helix factors (bHSH)	AP-2	2.14455e-13	enriched	1.9644e-12	0.212479	1.15868	FALSE
TWIST1	5082	1472	Basic helix-loop-helix factors (bHLH)	Tal-related factors	2.58425e-13	enriched	2.32076e-12	0.225544	1.16922	FALSE
EGR2	3891	1079	C2H2 zinc finger factors	Three-zinc finger KrÃ¼ppel-related factors	3.39447e-13	enriched	2.98975e-12	0.288372	1.22126	FALSE
GLIS2	5138	1493	C2H2 zinc finger factors	More than 3 adjacent zinc finger factors	4.11329e-13	enriched	3.5545e-12	0.220918	1.16548	FALSE
IRF3	4852	1399	Tryptophan cluster factors	Interferon-regulatory factors	6.47379e-13	enriched	5.49073e-12	0.232109	1.17455	FALSE
HIC2	5192	1514	C2H2 zinc finger factors	Factors with multiple dispersed zinc fingers	7.49026e-13	enriched	6.23734e-12	0.215851	1.16139	FALSE
NRF1	4768	1372	Basic leucine zipper factors (bZIP)	Jun-related factors	8.17703e-13	enriched	6.68764e-12	0.235029	1.17693	FALSE
NHLH1	6087	1821	Basic helix-loop-helix factors (bHLH)	Tal-related factors	8.96495e-13	enriched	7.20342e-12	0.178926	1.13204	FALSE
NEUROD1	5577	1646	Basic helix-loop-helix factors (bHLH)	Tal-related factors	9.75413e-13	enriched	7.7024e-12	0.198451	1.14747	FALSE
ZBTB7B	4061	1141	C2H2 zinc finger factors	More than 3 adjacent zinc finger factors	1.47745e-12	enriched	1.1469e-11	0.269462	1.20536	FALSE
TFAP2C(var.2)	5258	1542	Basic helix-span-helix factors (bHSH)	AP-2	2.50556e-12	enriched	1.91257e-11	0.207637	1.1548	FALSE
RARA::RXRA	4648	1345	Nuclear receptors with C4 zinc fingers::Nuclear receptors with C4 zinc fingers	Thyroid hormone receptor-related factors (NR1)::RXR-related receptors (NR2)	1.2773e-11	enriched	9.59019e-11	0.22693	1.17034	FALSE
TCF3	5884	1765	Basic helix-loop-helix factors (bHLH)	E2A-related factors	1.70853e-11	enriched	1.2466e-10	0.175055	1.12901	FALSE
SOX10	5319	1572	High-mobility group (HMG) domain factors	SOX-related factors	1.71475e-11	enriched	1.2466e-10	0.196479	1.1459	FALSE
FOXC1	4147	1181	Fork head / winged helix factors	Forkhead box (FOX) factors	1.85167e-11	enriched	1.3251e-10	0.249985	1.18919	FALSE
SNAI2	5512	1640	C2H2 zinc finger factors	More than 3 adjacent zinc finger factors	2.77059e-11	enriched	1.9522e-10	0.186806	1.13824	FALSE
POU5F1	4489	1296	Homeo domain factors	POU domain factors	2.81874e-11	enriched	1.95603e-10	0.230254	1.17304	FALSE
ZSCAN4	4796	1399	C2H2 zinc finger factors	More than 3 adjacent zinc finger factors	3.24525e-11	enriched	2.2184e-10	0.215361	1.16099	FALSE
NRL	4271	1225	Basic leucine zipper factors (bZIP)	Maf-related factors	3.55639e-11	enriched	2.39533e-10	0.239718	1.18076	FALSE
TFAP2C(var.3)	5253	1555	Basic helix-span-helix factors (bHSH)	AP-2	5.00881e-11	enriched	3.32469e-10	0.194153	1.14405	FALSE
TFAP2A(var.3)	5402	1606	Basic helix-span-helix factors (bHSH)	AP-2	5.48192e-11	enriched	3.58674e-10	0.187947	1.13914	FALSE
TCF4	5916	1785	Basic helix-loop-helix factors (bHLH)	E2A-related factors	1.02204e-10	enriched	6.59286e-10	0.166624	1.12243	FALSE
ZBTB7C	4169	1197	C2H2 zinc finger factors	More than 3 adjacent zinc finger factors	1.10885e-10	enriched	7.05352e-10	0.238204	1.17952	FALSE
RUNX1	5710	1715	Runt domain factors	Runt-related factors	1.17959e-10	enriched	7.4007e-10	0.173208	1.12756	FALSE
ID4	5880	1774	Basic helix-loop-helix factors (bHLH)	HLH domain only	1.33915e-10	enriched	8.28826e-10	0.166736	1.12252	FALSE
HOXA10	4051	1160	Homeo domain factors	HOX-related factors	1.59053e-10	enriched	9.69018e-10	0.242079	1.1827	FALSE
TFDP1	4909	1445	Fork head / winged helix factors	E2F-related factors	1.61067e-10	enriched	9.69018e-10	0.202285	1.15052	FALSE
EGR1	4081	1170	C2H2 zinc finger factors	Three-zinc finger Kruppel-related factors	1.6371e-10	enriched	9.69018e-10	0.24034	1.18127	FALSE
KLF4	4980	1469	C2H2 zinc finger factors	Three-zinc finger Kruppel-related factors	1.65536e-10	enriched	9.69018e-10	0.199237	1.14809	FALSE
POU3F4	3265	905	Homeo domain factors	POU domain factors	1.67145e-10	enriched	9.69018e-10	0.289019	1.22181	FALSE
ZNF282	4012	1148	C2H2 zinc finger factors	More than 3 adjacent zinc finger factors	1.86613e-10	enriched	1.06836e-09	0.243125	1.18355	FALSE
NFATC3	4554	1328	Rel homology region (RHR) factors	NFAT-related factors	2.22298e-10	enriched	1.25695e-09	0.215805	1.16135	FALSE
SPIC	4588	1341	Tryptophan cluster factors	Ets-related factors	3.07351e-10	enriched	1.71667e-09	0.212482	1.15868	FALSE
MEF2A	3693	1048	MADS box factors	Regulators of differentiation	4.34522e-10	enriched	2.39773e-09	0.25508	1.1934	FALSE
TP53	2348	620	p53 domain factors	p53-related factors	4.88879e-10	enriched	2.66555e-09	0.359018	1.28255	FALSE
RARA::RXRG	4746	1397	Nuclear receptors with C4 zinc fingers::Nuclear receptors with C4 zinc fingers	Thyroid hormone receptor-related factors (NR1)::RXR-related receptors (NR2)	5.70639e-10	enriched	3.07474e-09	0.202306	1.15054	FALSE
POU2F2	4358	1268	Homeo domain factors	POU domain factors	5.90904e-10	enriched	3.14691e-09	0.219037	1.16396	FALSE
ESR2	5171	1541	Nuclear receptors with C4 zinc fingers	Steroid hormone receptors (NR3)	6.98946e-10	enriched	3.67951e-09	0.184502	1.13642	FALSE
PKNOX2	4182	1215	Homeo domain factors	TALE-type homeo domain factors	1.58219e-09	enriched	8.23457e-09	0.221162	1.16567	FALSE
POU3F1	3749	1074	Homeo domain factors	POU domain factors	1.97288e-09	enriched	1.01526e-08	0.241437	1.18217	FALSE
TCF7L2	4478	1315	High-mobility group (HMG) domain factors	TCF-7-related factors	2.25638e-09	enriched	1.14825e-08	0.205717	1.15326	FALSE
E2F8	3583	1021	Fork head / winged helix factors	E2F-related factors	2.42974e-09	enriched	1.22288e-08	0.249111	1.18847	FALSE
PPARA::RXRA	3850	1109	Nuclear receptors with C4 zinc fingers::Nuclear receptors with C4 zinc fingers	Thyroid hormone receptor-related factors (NR1)::RXR-related receptors (NR2)	2.86752e-09	enriched	1.42753e-08	0.233525	1.1757	FALSE
PKNOX1	3613	1032	Homeo domain factors	TALE-type homeo domain factors	3.08226e-09	enriched	1.51793e-08	0.24568	1.18565	FALSE
BCL6B	3589	1026	C2H2 zinc finger factors	More than 3 adjacent zinc finger factors	4.34906e-09	enriched	2.11901e-08	0.244477	1.18466	FALSE
MEF2D	3376	957	MADS box factors	Regulators of differentiation	4.44187e-09	enriched	2.14145e-08	0.25665	1.1947	FALSE
PRDM1	4072	1185	C2H2 zinc finger factors	More than 3 adjacent zinc finger factors	5.06244e-09	enriched	2.41521e-08	0.218776	1.16375	FALSE
SPI1	4744	1409	Tryptophan cluster factors	Ets-related factors	5.79262e-09	enriched	2.73507e-08	0.189358	1.14026	FALSE
NFKB1	3841	1110	Rel homology region (RHR) factors	NF-kappaB-related factors	5.98335e-09	enriched	2.7963e-08	0.228848	1.1719	FALSE
MYF6	3522	1007	Basic helix-loop-helix factors (bHLH)	MyoD / ASC-related factors	7.35958e-09	enriched	3.40473e-08	0.244257	1.18448	FALSE
TGIF2	3365	957	Homeo domain factors	TALE-type homeo domain factors	8.76569e-09	enriched	4.01468e-08	0.251941	1.19081	FALSE
NFIC::TLX1	4065	1186	SMAD/NF-1 DNA-binding domain factors::Homeo domain factors	Nuclear factor 1::NK-related factors	9.22225e-09	enriched	4.18197e-08	0.215077	1.16077	FALSE
HOXA13	4031	1175	Homeo domain factors	HOX-related factors	9.56687e-09	enriched	4.29571e-08	0.216403	1.16183	FALSE
FOXB1	3797	1099	Fork head / winged helix factors	Forkhead box (FOX) factors	1.11825e-08	enriched	4.97242e-08	0.226594	1.17007	FALSE
FOXP2	4635	1377	Fork head / winged helix factors	Forkhead box (FOX) factors	1.26858e-08	enriched	5.58661e-08	0.188966	1.13995	FALSE
NFE2L2	4097	1199	Basic leucine zipper factors (bZIP)	Jun-related factors	1.42717e-08	enriched	6.22517e-08	0.210662	1.15722	FALSE
PBX3	5358	1622	Homeo domain factors	TALE-type homeo domain factors	1.63124e-08	enriched	7.04819e-08	0.161846	1.11872	FALSE
POU1F1	3646	1052	Homeo domain factors	POU domain factors	1.72176e-08	enriched	7.36976e-08	0.231105	1.17373	FALSE
ELK4	3519	1011	Tryptophan cluster factors	Ets-related factors	1.84973e-08	enriched	7.84422e-08	0.237308	1.17879	FALSE
POU5F1B	3321	947	Homeo domain factors	POU domain factors	1.94181e-08	enriched	8.15915e-08	0.248107	1.18765	FALSE
E2F7	2746	763	Fork head / winged helix factors	E2F-related factors	2.178e-08	enriched	9.06839e-08	0.285502	1.21883	FALSE
GATA6	2899	812	Other C4 zinc finger-type factors	GATA-type zinc fingers	2.2589e-08	enriched	9.32049e-08	0.273929	1.2091	FALSE
ZBTB7A	4930	1480	C2H2 zinc finger factors	More than 3 adjacent zinc finger factors	2.56054e-08	enriched	1.04708e-07	0.173916	1.12812	FALSE
NFATC2	5685	1737	Rel homology region (RHR) factors	NFAT-related factors	2.99304e-08	enriched	1.21311e-07	0.148488	1.10841	FALSE
POU6F2	2557	705	Homeo domain factors	POU domain factors	3.22773e-08	enriched	1.28948e-07	0.296683	1.22832	FALSE
MTF1	3491	1005	C2H2 zinc finger factors	More than 3 adjacent zinc finger factors	3.25321e-08	enriched	1.28948e-07	0.23437	1.17639	FALSE
GATA5	2322	631	Other C4 zinc finger-type factors	GATA-type zinc fingers	3.26594e-08	enriched	1.28948e-07	0.317582	1.24624	FALSE
FOXF2	3101	879	Fork head / winged helix factors	Forkhead box (FOX) factors	3.4111e-08	enriched	1.33528e-07	0.256724	1.19476	FALSE
POU2F1	3517	1014	Homeo domain factors	POU domain factors	3.58176e-08	enriched	1.39021e-07	0.232213	1.17464	FALSE
CEBPA	3295	942	Basic leucine zipper factors (bZIP)	C/EBP-related	3.64287e-08	enriched	1.40205e-07	0.244405	1.1846	FALSE
POU3F2	3611	1045	Homeo domain factors	POU domain factors	3.81075e-08	enriched	1.45444e-07	0.226821	1.17025	FALSE
FOXA1	4354	1290	Fork head / winged helix factors	Forkhead box (FOX) factors	3.96733e-08	enriched	1.50168e-07	0.192896	1.14306	FALSE
SCRT1	3763	1095	C2H2 zinc finger factors	More than 3 adjacent zinc finger factors	4.00205e-08	enriched	1.50241e-07	0.218878	1.16383	FALSE
NFIA	4021	1180	SMAD/NF-1 DNA-binding domain factors	Nuclear factor 1	4.12841e-08	enriched	1.53724e-07	0.206693	1.15404	FALSE
FIGLA	5281	1602	Basic helix-loop-helix factors (bHLH)	Tal-related factors	4.57534e-08	enriched	1.68992e-07	0.158863	1.11641	FALSE
YY1	4236	1252	C2H2 zinc finger factors	More than 3 adjacent zinc finger factors	4.83088e-08	enriched	1.77003e-07	0.196394	1.14583	FALSE
PHOX2A	2788	781	Homeo domain factors	Paired-related HD factors	5.32538e-08	enriched	1.93573e-07	0.273762	1.20896	FALSE
CDX2	3978	1168	Homeo domain factors	HOX-related factors	5.99821e-08	enriched	2.16313e-07	0.205929	1.15343	FALSE
LEF1	4298	1274	High-mobility group (HMG) domain factors	TCF-7-related factors	6.15549e-08	enriched	2.19506e-07	0.192226	1.14253	FALSE
TGIF1	3440	992	Homeo domain factors	TALE-type homeo domain factors	6.18259e-08	enriched	2.19506e-07	0.231922	1.1744	FALSE
SOX4	4412	1313	High-mobility group (HMG) domain factors	SOX-related factors	7.40574e-08	enriched	2.60332e-07	0.186492	1.13799	FALSE
SOX8	3746	1093	High-mobility group (HMG) domain factors	SOX-related factors	7.44618e-08	enriched	2.60332e-07	0.214983	1.16069	FALSE
IRF2	3920	1151	Tryptophan cluster factors	Interferon-regulatory factors	8.58355e-08	enriched	2.97823e-07	0.205891	1.1534	FALSE
SCRT2	3983	1172	C2H2 zinc finger factors	More than 3 adjacent zinc finger factors	8.94224e-08	enriched	3.07936e-07	0.202809	1.15094	FALSE
NR4A2	3427	990	Nuclear receptors with C4 zinc fingers	NGFI-B-related receptors (NR4)	9.15851e-08	enriched	3.1303e-07	0.229371	1.17232	FALSE
NKX3-1	2495	691	Homeo domain factors	NK-related factors	9.79452e-08	enriched	3.32288e-07	0.290208	1.22282	FALSE
NFIX	4631	1388	SMAD/NF-1 DNA-binding domain factors	Nuclear factor 1	1.01784e-07	enriched	3.42773e-07	0.176242	1.12994	FALSE
MEF2C	4956	1498	MADS box factors	Regulators of differentiation	1.18285e-07	enriched	3.95435e-07	0.164064	1.12044	FALSE
NFKB2	3949	1163	Rel homology region (RHR) factors	NF-kappaB-related factors	1.29554e-07	enriched	4.29968e-07	0.201562	1.14994	FALSE
SPDEF	1913	511	Tryptophan cluster factors	Ets-related factors	1.59024e-07	enriched	5.23978e-07	0.342367	1.26784	FALSE
CDX1	3832	1126	Homeo domain factors	HOX-related factors	1.66902e-07	enriched	5.46007e-07	0.204816	1.15254	FALSE
GLI2	3184	915	C2H2 zinc finger factors	More than 3 adjacent zinc finger factors	1.80095e-07	enriched	5.84991e-07	0.236922	1.17848	FALSE
FOXG1	2927	833	Fork head / winged helix factors	Forkhead box (FOX) factors	2.11542e-07	enriched	6.82296e-07	0.25096	1.19	FALSE
FOXP1	3670	1075	Fork head / winged helix factors	Forkhead box (FOX) factors	2.40061e-07	enriched	7.68866e-07	0.209369	1.15618	FALSE
GLIS1	3178	915	C2H2 zinc finger factors	More than 3 adjacent zinc finger factors	2.52628e-07	enriched	8.03496e-07	0.234201	1.17626	FALSE
FOXK1	3472	1011	Fork head / winged helix factors	Forkhead box (FOX) factors	2.72032e-07	enriched	8.59246e-07	0.21791	1.16305	FALSE
RARA(var.2)	4143	1232	Nuclear receptors with C4 zinc fingers	Thyroid hormone receptor-related factors (NR1)	2.88831e-07	enriched	9.06058e-07	0.187599	1.13887	FALSE
STAT1	4650	1401	STAT domain factors	STAT factors	2.95678e-07	enriched	9.21228e-07	0.168699	1.12404	FALSE
HOXB13	3806	1121	Homeo domain factors	HOX-related factors	3.00046e-07	enriched	9.28521e-07	0.201415	1.14983	FALSE
NEUROG2	2097	572	Basic helix-loop-helix factors (bHLH)	Tal-related factors	3.40374e-07	enriched	1.04625e-06	0.312165	1.24157	FALSE
GLIS3	4126	1228	C2H2 zinc finger factors	More than 3 adjacent zinc finger factors	3.75081e-07	enriched	1.14525e-06	0.186359	1.13789	FALSE
POU4F1	3654	1073	Homeo domain factors	POU domain factors	4.10106e-07	enriched	1.2439e-06	0.205752	1.15329	FALSE
ZNF143	4121	1227	C2H2 zinc finger factors	More than 3 adjacent zinc finger factors	4.16391e-07	enriched	1.24923e-06	0.185785	1.13744	FALSE
FOXK2	3366	979	Fork head / winged helix factors	Forkhead box (FOX) factors	4.17318e-07	enriched	1.24923e-06	0.21958	1.16439	FALSE
NFYB	2036	554	Other alpha	NFY	4.22495e-07	enriched	1.25651e-06	0.315705	1.24462	FALSE
RUNX3	3048	876	Runt domain factors	Runt-related factors	4.27534e-07	enriched	1.2633e-06	0.236786	1.17836	FALSE
NFYA	2176	598	Other alpha	NFY	4.33037e-07	enriched	1.27135e-06	0.301387	1.23233	FALSE
TP73	2376	662	p53 domain factors	p53-related factors	5.14106e-07	enriched	1.49975e-06	0.281557	1.21551	FALSE
MEIS2	5069	1546	Homeo domain factors	TALE-type homeo domain factors	5.60323e-07	enriched	1.62423e-06	0.151086	1.11041	FALSE
MEIS3	4341	1302	Homeo domain factors	TALE-type homeo domain factors	5.65968e-07	enriched	1.63027e-06	0.175224	1.12914	FALSE
HMBOX1	1318	335	Homeo domain factors	POU domain factors	6.02853e-07	enriched	1.72567e-06	0.414043	1.33241	FALSE
MAF::NFE2	3709	1094	Basic leucine zipper factors (bZIP)::Basic leucine zipper factors (bZIP)	Maf-related factors::Jun-related factors	6.6123e-07	enriched	1.88101e-06	0.199343	1.14818	FALSE
MEF2B	2897	830	MADS box factors	Regulators of differentiation	6.80815e-07	enriched	1.91998e-06	0.241302	1.18206	FALSE
BATF::JUN	2657	753	Basic leucine zipper factors (bZIP)::Basic leucine zipper factors (bZIP)	B-ATF-related factors::Jun-related factors	6.83312e-07	enriched	1.91998e-06	0.257002	1.19499	FALSE
HNF4G	4818	1463	Nuclear receptors with C4 zinc fingers	RXR-related receptors (NR2)	7.09429e-07	enriched	1.98121e-06	0.15743	1.1153	FALSE
MYC	3428	1003	Basic helix-loop-helix factors (bHLH)	bHLH-ZIP factors	7.79099e-07	enriched	2.16259e-06	0.210971	1.15747	FALSE
RORB	2551	721	Nuclear receptors with C4 zinc fingers	Thyroid hormone receptor-related factors (NR1)	9.50889e-07	enriched	2.62354e-06	0.260917	1.19824	FALSE
NR3C1	2540	718	Nuclear receptors with C4 zinc fingers	Steroid hormone receptors (NR3)	1.04102e-06	enriched	2.85503e-06	0.260698	1.19806	FALSE
RELB	4413	1330	Rel homology region (RHR) factors	NF-kappaB-related factors	1.04874e-06	enriched	2.85906e-06	0.168259	1.1237	FALSE
PPARG	3339	976	Nuclear receptors with C4 zinc fingers	Thyroid hormone receptor-related factors (NR1)	1.08308e-06	enriched	2.93521e-06	0.212389	1.1586	FALSE
PBX2	3787	1123	Homeo domain factors	TALE-type homeo domain factors	1.12299e-06	enriched	3.02547e-06	0.191623	1.14205	FALSE
ZBTB33	2582	732	C2H2 zinc finger factors	Other factors with up to three adjacent zinc fingers	1.1558e-06	enriched	3.09564e-06	0.256499	1.19458	FALSE
FOSL2	2769	793	Basic leucine zipper factors (bZIP)	Fos-related factors	1.39231e-06	enriched	3.70744e-06	0.241898	1.18255	FALSE
NFIC	4480	1355	SMAD/NF-1 DNA-binding domain factors	Nuclear factor 1	1.55996e-06	enriched	4.12984e-06	0.163132	1.11971	FALSE
TAL1::TCF3	3712	1101	Basic helix-loop-helix factors (bHLH)::Basic helix-loop-helix factors (bHLH)	Tal-related factors::E2A-related factors	1.7028e-06	enriched	4.48209e-06	0.191308	1.1418	FALSE
BACH2	4210	1266	Basic leucine zipper factors (bZIP)	Jun-related factors	1.79734e-06	enriched	4.7039e-06	0.171468	1.1262	FALSE
NR1H2::RXRA	3199	934	Nuclear receptors with C4 zinc fingers::Nuclear receptors with C4 zinc fingers	Thyroid hormone receptor-related factors (NR1)::RXR-related receptors (NR2)	1.92702e-06	enriched	5.01464e-06	0.214052	1.15994	FALSE
REL	4499	1363	Rel homology region (RHR) factors	NF-kappaB-related factors	1.99324e-06	enriched	5.15765e-06	0.160744	1.11786	FALSE
GATA3	2041	564	Other C4 zinc finger-type factors	GATA-type zinc fingers	2.17486e-06	enriched	5.59598e-06	0.293435	1.22555	FALSE
GSX2	2772	797	Homeo domain factors	HOX-related factors	2.32208e-06	enriched	5.94142e-06	0.236201	1.17789	FALSE
NR2F1	3684	1095	Nuclear receptors with C4 zinc fingers	RXR-related receptors (NR2)	2.78302e-06	enriched	7.08124e-06	0.188268	1.13939	FALSE
HNF1A	2712	779	Homeo domain factors	POU domain factors	2.88214e-06	enriched	7.29292e-06	0.237588	1.17902	FALSE
DUX4	2907	842	Homeo domain factors	Paired-related HD factors	2.95654e-06	enriched	7.4332e-06	0.225565	1.16923	FALSE
IRF7	4410	1336	Tryptophan cluster factors	Interferon-regulatory factors	2.97003e-06	enriched	7.4332e-06	0.160784	1.11789	FALSE
NR2F2	3215	942	Nuclear receptors with C4 zinc fingers	RXR-related receptors (NR2)	3.00229e-06	enriched	7.47309e-06	0.208945	1.15584	FALSE
TEAD1	3764	1122	TEA domain factors	TEF-1-related factors	3.0757e-06	enriched	7.61443e-06	0.18412	1.13612	FALSE
HOXD13	3766	1123	Homeo domain factors	HOX-related factors	3.23718e-06	enriched	7.97112e-06	0.183601	1.13571	FALSE
MNX1	3165	927	Homeo domain factors	HOX-related factors	3.66539e-06	enriched	8.97727e-06	0.20949	1.15628	FALSE
GCM1	4020	1208	GCM domain factors	GCM factors	3.79413e-06	enriched	9.24315e-06	0.172501	1.12701	FALSE
CENPB	1588	426	Psq-type HTH domain		4.04943e-06	enriched	9.8129e-06	0.336211	1.26244	FALSE
RELA	4833	1480	Rel homology region (RHR) factors	NF-kappaB-related factors	4.11912e-06	enriched	9.92924e-06	0.145247	1.10592	FALSE
MAFK	3338	985	Basic leucine zipper factors (bZIP)	Maf-related factors	4.68989e-06	enriched	1.12459e-05	0.198714	1.14767	FALSE
HES7	2966	864	Basic helix-loop-helix factors (bHLH)	Hairy-related factors	4.71518e-06	enriched	1.12477e-05	0.217341	1.16259	FALSE
DUXA	2313	655	Homeo domain factors	Paired-related HD factors	5.31425e-06	enriched	1.2611e-05	0.258124	1.19592	FALSE
NR3C2	2541	728	Nuclear receptors with C4 zinc fingers	Steroid hormone receptors (NR3)	5.49088e-06	enriched	1.2963e-05	0.241312	1.18207	FALSE
MAFF	3376	999	Basic leucine zipper factors (bZIP)	Maf-related factors	5.95393e-06	enriched	1.39841e-05	0.194684	1.14447	FALSE
IRF4	2891	842	Tryptophan cluster factors	Interferon-regulatory factors	6.75601e-06	enriched	1.5787e-05	0.217602	1.1628	FALSE
RORA(var.2)	2608	751	Nuclear receptors with C4 zinc fingers	Thyroid hormone receptor-related factors (NR1)	7.02923e-06	enriched	1.6279e-05	0.233985	1.17608	FALSE
MYB	3195	941	Tryptophan cluster factors	Myb/SANT domain factors	7.03764e-06	enriched	1.6279e-05	0.201475	1.14987	FALSE
RARA	3028	887	Nuclear receptors with C4 zinc fingers	Thyroid hormone receptor-related factors (NR1)	7.40469e-06	enriched	1.7042e-05	0.209285	1.15611	FALSE
GATA2	2556	735	Other C4 zinc finger-type factors	GATA-type zinc fingers	7.8707e-06	enriched	1.80239e-05	0.235997	1.17772	FALSE
SREBF2	3829	1150	Basic helix-loop-helix factors (bHLH)	bHLH-ZIP factors	8.05531e-06	enriched	1.83549e-05	0.173259	1.1276	FALSE
HSF4	2794	812	Heat shock factors	HSF factors	8.3636e-06	enriched	1.8963e-05	0.220706	1.1653	FALSE
FOS::JUN(var.2)	1705	466	Basic leucine zipper factors (bZIP)::Basic leucine zipper factors (bZIP)	Fos-related factors::Jun-related factors	8.42122e-06	enriched	1.89899e-05	0.309296	1.2391	FALSE
RORA	2902	847	Nuclear receptors with C4 zinc fingers	Thyroid hormone receptor-related factors (NR1)	8.45838e-06	enriched	1.89899e-05	0.214539	1.16033	FALSE
EN2	1688	461	Homeo domain factors	NK-related factors	8.91022e-06	enriched	1.97256e-05	0.310402	1.24005	FALSE
HESX1	1688	461	Homeo domain factors	Paired-related HD factors	8.91022e-06	enriched	1.97256e-05	0.310402	1.24005	FALSE
ESRRA	3383	1004	Nuclear receptors with C4 zinc fingers	Steroid hormone receptors (NR3)	8.9153e-06	enriched	1.97256e-05	0.19047	1.14114	FALSE
ONECUT3	2953	864	Homeo domain factors	HD-CUT factors	9.09901e-06	enriched	2.00353e-05	0.211004	1.15749	FALSE
AR	3094	910	Nuclear receptors with C4 zinc fingers	Steroid hormone receptors (NR3)	9.37583e-06	enriched	2.05461e-05	0.20346	1.15146	FALSE
HEY2	2340	667	Basic helix-loop-helix factors (bHLH)	Hairy-related factors	9.45445e-06	enriched	2.06197e-05	0.248676	1.18812	FALSE
TFAP4	4957	1528	Basic helix-loop-helix factors (bHLH)	bHLH-ZIP factors	9.8182e-06	enriched	2.13115e-05	0.135748	1.09866	FALSE
JUND	2349	671	Basic leucine zipper factors (bZIP)	Jun-related factors	1.14024e-05	enriched	2.46334e-05	0.245588	1.18558	FALSE
FOS	2486	716	Basic leucine zipper factors (bZIP)	Fos-related factors	1.37615e-05	enriched	2.95904e-05	0.23372	1.17586	FALSE
EVX2	1419	380	Homeo domain factors	HOX-related factors	1.40211e-05	enriched	3.00078e-05	0.338729	1.26464	FALSE
NEUROD2	1265	333	Basic helix-loop-helix factors (bHLH)	Tal-related factors	1.46287e-05	enriched	3.11625e-05	0.363469	1.28652	FALSE
FOXD1	2416	694	Fork head / winged helix factors	Forkhead box (FOX) factors	1.47544e-05	enriched	3.12848e-05	0.237539	1.17898	FALSE
EVX1	1466	395	Homeo domain factors	HOX-related factors	1.55255e-05	enriched	3.27216e-05	0.329886	1.25691	FALSE
RORC	2468	711	Nuclear receptors with C4 zinc fingers	Thyroid hormone receptor-related factors (NR1)	1.55749e-05	enriched	3.27216e-05	0.233347	1.17556	FALSE
TEAD3	3438	1026	TEA domain factors	TEF-1-related factors	1.588e-05	enriched	3.32103e-05	0.182464	1.13482	FALSE
FOXL1	2416	695	Fork head / winged helix factors	Forkhead box (FOX) factors	1.73305e-05	enriched	3.52773e-05	0.235461	1.17728	FALSE
FOXI1	2416	695	Fork head / winged helix factors	Forkhead box (FOX) factors	1.73305e-05	enriched	3.52773e-05	0.235461	1.17728	FALSE
FOXD2	2416	695	Fork head / winged helix factors	Forkhead box (FOX) factors	1.73305e-05	enriched	3.52773e-05	0.235461	1.17728	FALSE
FOXO4	2416	695	Fork head / winged helix factors	Forkhead box (FOX) factors	1.73305e-05	enriched	3.52773e-05	0.235461	1.17728	FALSE
FOXO6	2416	695	Fork head / winged helix factors	Forkhead box (FOX) factors	1.73305e-05	enriched	3.52773e-05	0.235461	1.17728	FALSE
FOXP3	2416	695	Fork head / winged helix factors	Forkhead box (FOX) factors	1.73305e-05	enriched	3.52773e-05	0.235461	1.17728	FALSE
TEAD4	3927	1188	TEA domain factors	TEF-1-related factors	1.76481e-05	enriched	3.57648e-05	0.162818	1.11947	FALSE
ARNT::HIF1A	2413	695	Basic helix-loop-helix factors (bHLH)::Basic helix-loop-helix factors (bHLH)	PAS domain factors::PAS domain factors	2.02067e-05	enriched	4.07695e-05	0.233669	1.17582	FALSE
VSX1	2038	576	Homeo domain factors	Paired-related HD factors	2.19879e-05	enriched	4.38401e-05	0.260939	1.19826	FALSE
VSX2	2038	576	Homeo domain factors	Paired-related HD factors	2.19879e-05	enriched	4.38401e-05	0.260939	1.19826	FALSE
NKX3-2	2483	718	Homeo domain factors	NK-related factors	2.20157e-05	enriched	4.38401e-05	0.227954	1.17117	FALSE
SRY	3113	922	High-mobility group (HMG) domain factors	SOX-related factors	2.21782e-05	enriched	4.39723e-05	0.193393	1.14345	FALSE
JUN(var.2)	2585	751	Basic leucine zipper factors (bZIP)	Jun-related factors	2.2691e-05	enriched	4.47951e-05	0.221205	1.16571	FALSE
NKX6-1	2826	829	Homeo domain factors	NK-related factors	2.31812e-05	enriched	4.5528e-05	0.207243	1.15448	FALSE
IRF8	3026	894	Tryptophan cluster factors	Interferon-regulatory factors	2.33261e-05	enriched	4.5528e-05	0.196991	1.1463	FALSE
GSC2	1885	528	Homeo domain factors	Paired-related HD factors	2.33604e-05	enriched	4.5528e-05	0.27388	1.20906	FALSE
NR4A1	3120	925	Nuclear receptors with C4 zinc fingers	NGFI-B-related receptors (NR4)	2.45999e-05	enriched	4.77406e-05	0.191946	1.1423	FALSE
PAX5	3175	943	Paired box factors	Paired domain only	2.47633e-05	enriched	4.78548e-05	0.189353	1.14025	FALSE
SREBF1	3551	1067	Basic helix-loop-helix factors (bHLH)	bHLH-ZIP factors	2.73259e-05	enriched	5.25852e-05	0.172591	1.12708	FALSE
HINFP	3425	1026	C2H2 zinc finger factors	Factors with multiple dispersed zinc fingers	2.89961e-05	enriched	5.55657e-05	0.176999	1.13053	FALSE
ISL2	2423	701	Homeo domain factors	HD-LIM factors	3.13548e-05	enriched	5.98354e-05	0.227234	1.17059	FALSE
PITX3	2187	626	Homeo domain factors	Paired-related HD factors	3.39825e-05	enriched	6.45808e-05	0.242644	1.18316	FALSE
PAX9	2623	766	Paired box factors	Paired domain only	3.44798e-05	enriched	6.52552e-05	0.213727	1.15968	FALSE
ESR1	3115	926	Nuclear receptors with C4 zinc fingers	Steroid hormone receptors (NR3)	3.58266e-05	enriched	6.75249e-05	0.188074	1.13924	FALSE
FOXO3	2699	791	Fork head / winged helix factors	Forkhead box (FOX) factors	3.68427e-05	enriched	6.91556e-05	0.208601	1.15557	FALSE
SOX13	3111	925	High-mobility group (HMG) domain factors	SOX-related factors	3.74101e-05	enriched	6.9934e-05	0.187779	1.13901	FALSE
HNF4A	3379	1013	Nuclear receptors with C4 zinc fingers	RXR-related receptors (NR2)	3.87901e-05	enriched	7.2219e-05	0.175888	1.12966	FALSE
PAX1	2620	767	Paired box factors	Paired domain only	4.62464e-05	enriched	8.57525e-05	0.210194	1.15684	FALSE
RXRB	3437	1034	Nuclear receptors with C4 zinc fingers	RXR-related receptors (NR2)	5.05581e-05	enriched	9.33694e-05	0.170839	1.12571	FALSE
SIX2	3873	1178	Homeo domain factors	HD-SINE factors	5.09474e-05	enriched	9.37105e-05	0.155038	1.11345	FALSE
FOXH1	3511	1059	Fork head / winged helix factors	Forkhead box (FOX) factors	5.51623e-05	enriched	0.000101057	0.167105	1.1228	FALSE
HNF1B	2268	655	Homeo domain factors	POU domain factors	5.55808e-05	enriched	0.000101418	0.229779	1.17266	FALSE
POU4F3	3541	1069	Homeo domain factors	POU domain factors	5.60332e-05	enriched	0.000101838	0.165821	1.1218	FALSE
PROP1	2964	880	Homeo domain factors	Paired-related HD factors	5.65861e-05	enriched	0.000102436	0.189896	1.14068	FALSE
USF2	2292	663	Basic helix-loop-helix factors (bHLH)	bHLH-ZIP factors	5.83199e-05	enriched	0.00010516	0.227452	1.17077	FALSE
ELF5	3286	986	Tryptophan cluster factors	Ets-related factors	6.26615e-05	enriched	0.000112545	0.174599	1.12865	FALSE
ZNF24	3172	949	C2H2 zinc finger factors	More than 3 adjacent zinc finger factors	6.57167e-05	enriched	0.000117571	0.178838	1.13197	FALSE
T	1818	513	T-Box factors	Brachyury-related factors	6.67373e-05	enriched	0.000118933	0.263247	1.20018	FALSE
RXRG	3403	1025	Nuclear receptors with C4 zinc fingers	RXR-related receptors (NR2)	6.77234e-05	enriched	0.000120222	0.169109	1.12436	FALSE
ESRRB	3139	939	Nuclear receptors with C4 zinc fingers	Steroid hormone receptors (NR3)	7.32561e-05	enriched	0.000129542	0.179034	1.13213	FALSE
JDP2(var.2)	1316	357	Basic leucine zipper factors (bZIP)	Fos-related factors	7.89959e-05	enriched	0.000139154	0.320089	1.24841	FALSE
HES5	2375	692	Basic helix-loop-helix factors (bHLH)	Hairy-related factors	8.32419e-05	enriched	0.000146072	0.217009	1.16232	FALSE
FOSL2::JUND(var.2)	1508	417	Basic leucine zipper factors (bZIP)::Basic leucine zipper factors (bZIP)	Fos-related factors::Jun-related factors	8.43718e-05	enriched	0.000146905	0.292443	1.22471	FALSE
POU4F2	3486	1054	Homeo domain factors	POU domain factors	8.45909e-05	enriched	0.000146905	0.163623	1.1201	FALSE
TBR1	3580	1085	T-Box factors	TBrain-related factors	8.46788e-05	enriched	0.000146905	0.16019	1.11743	FALSE
GBX2	1810	512	Homeo domain factors	HOX-related factors	8.60668e-05	enriched	0.000148749	0.2597	1.19723	FALSE
E2F3	634	152	Fork head / winged helix factors	E2F-related factors	8.95562e-05	enriched	0.000154198	0.498337	1.41258	FALSE
BARX1	2164	625	Homeo domain factors	NK-related factors	9.20981e-05	enriched	0.000157981	0.229698	1.17259	FALSE
ERF	2029	582	Tryptophan cluster factors	Ets-related factors	9.33792e-05	enriched	0.000159581	0.239603	1.18067	FALSE
EN1	1627	455	Homeo domain factors	NK-related factors	9.6114e-05	enriched	0.000163644	0.276201	1.211	FALSE
IRF9	3857	1178	Tryptophan cluster factors	Interferon-regulatory factors	0.00010078	enriched	0.000170953	0.149065	1.10885	FALSE
MAFG	2704	800	Basic leucine zipper factors (bZIP)	Maf-related factors	0.000106629	enriched	0.000180207	0.194949	1.14468	FALSE
GABPA	2842	845	Tryptophan cluster factors	Ets-related factors	0.000108992	enriched	0.000183524	0.187809	1.13903	FALSE
HIF1A	2119	612	Basic helix-loop-helix factors (bHLH)	PAS domain factors	0.000113871	enriched	0.000191036	0.229706	1.1726	FALSE
SPIB	4887	1524	Tryptophan cluster factors	Ets-related factors	0.000121571	enriched	0.000202784	0.119012	1.08599	FALSE
ELF1	2177	631	Tryptophan cluster factors	Ets-related factors	0.000121759	enriched	0.000202784	0.224555	1.16842	FALSE
LBX1	2282	665	Homeo domain factors	NK-related factors	0.000127681	enriched	0.000211877	0.216798	1.16215	FALSE
MEIS1	2344	685	Homeo domain factors	TALE-type homeo domain factors	0.000128905	enriched	0.000213136	0.212722	1.15887	FALSE
FOSB::JUNB	2053	592	Basic leucine zipper factors (bZIP)::Basic leucine zipper factors (bZIP)	Fos-related factors::Jun-related factors	0.000134365	enriched	0.000220873	0.23199	1.17445	FALSE
NR1A4::RXRA	2705	802	Nuclear receptors with C4 zinc fingers::Nuclear receptors with C4 zinc fingers	Thyroid hormone receptor-related factors (NR1)::RXR-related receptors (NR2)	0.000134549	enriched	0.000220873	0.19188	1.14225	FALSE
GRHL2	3602	1096	Grainyhead domain factors	Grainyhead-related factors	0.000136595	enriched	0.000223431	0.154476	1.11302	FALSE
RAX	1936	555	Homeo domain factors	Paired-related HD factors	0.00014043	enriched	0.000228885	0.240445	1.18136	FALSE
LHX2	1910	547	Homeo domain factors	HD-LIM factors	0.000146455	enriched	0.000237378	0.241886	1.18254	FALSE
ZNF410	2555	754	C2H2 zinc finger factors	More than 3 adjacent zinc finger factors	0.000146677	enriched	0.000237378	0.198613	1.14759	FALSE
FOS::JUND	2300	672	Basic leucine zipper factors (bZIP)::Basic leucine zipper factors (bZIP)	Fos-related factors::Jun-related factors	0.000152485	enriched	0.000245533	0.213026	1.15912	FALSE
VENTX	1295	354	Homeo domain factors	NK-related factors	0.000152788	enriched	0.000245533	0.309056	1.2389	FALSE
FOSB::JUNB(var.2)	902	234	Basic leucine zipper factors (bZIP)::Basic leucine zipper factors (bZIP)	Fos-related factors::Jun-related factors	0.000163094	enriched	0.000261179	0.384545	1.30545	FALSE
PDX1	1958	563	Homeo domain factors	HOX-related factors	0.000163927	enriched	0.000261597	0.2361	1.1778	FALSE
HOXC13	2211	644	Homeo domain factors	HOX-related factors	0.000166304	enriched	0.00026447	0.217492	1.16271	FALSE
JDP2	1989	573	Basic leucine zipper factors (bZIP)	Fos-related factors	0.000166966	enriched	0.000264604	0.233362	1.17557	FALSE
FOSL2::JUN(var.2)	1581	444	Basic leucine zipper factors (bZIP)::Basic leucine zipper factors (bZIP)	Fos-related factors::Jun-related factors	0.000172969	enriched	0.000273171	0.270131	1.20592	FALSE
GCM2	2955	886	GCM domain factors	GCM factors	0.000190259	enriched	0.000299446	0.175705	1.12952	FALSE
FOSL2::JUN	2073	601	Basic leucine zipper factors (bZIP)::Basic leucine zipper factors (bZIP)	Fos-related factors::Jun-related factors	0.000199183	enriched	0.000312417	0.224209	1.16814	FALSE
JUNB	2380	700	Basic leucine zipper factors (bZIP)	Jun-related factors	0.000209685	enriched	0.000327767	0.20346	1.15146	FALSE
FOSL1::JUN	2299	674	Basic leucine zipper factors (bZIP)::Basic leucine zipper factors (bZIP)	Fos-related factors::Jun-related factors	0.000212907	enriched	0.000331671	0.208112	1.15518	FALSE
RUNX2	2435	718	Runt domain factors	Runt-related factors	0.000216897	enriched	0.000336742	0.199792	1.14853	FALSE
ETV4	1279	351	Tryptophan cluster factors	Ets-related factors	0.00021921	enriched	0.000338198	0.303399	1.23405	FALSE
ETV5	1369	379	Tryptophan cluster factors	Ets-related factors	0.000219312	enriched	0.000338198	0.290778	1.2233	FALSE
JUN::JUNB(var.2)	1490	417	Basic leucine zipper factors (bZIP)::Basic leucine zipper factors (bZIP)	Jun-related factors::Jun-related factors	0.000225592	enriched	0.000346715	0.275119	1.21009	FALSE
ETV3	1673	475	Tryptophan cluster factors	Ets-related factors	0.000240447	enriched	0.00036831	0.254364	1.19281	FALSE
ONECUT2	2152	628	Homeo domain factors	HD-CUT factors	0.000254961	enriched	0.00038924	0.214767	1.16052	FALSE
HOXC10	1886	543	Homeo domain factors	HOX-related factors	0.00025687	enriched	0.000390852	0.234231	1.17628	FALSE
USF1	2857	857	Basic helix-loop-helix factors (bHLH)	bHLH-ZIP factors	0.000281146	enriched	0.000426373	0.17506	1.12901	FALSE
TBX2	3588	1098	T-Box factors	TBX2-related factors	0.000308882	enriched	0.000465539	0.146227	1.10667	FALSE
SOX21	3473	1060	High-mobility group (HMG) domain factors	SOX-related factors	0.000309004	enriched	0.000465539	0.150044	1.1096	FALSE
OTX2	1872	540	Homeo domain factors	Paired-related HD factors	0.000320372	enriched	0.000481083	0.231475	1.17403	FALSE
FOSL1::JUND	2053	598	Basic leucine zipper factors (bZIP)::Basic leucine zipper factors (bZIP)	Fos-related factors::Jun-related factors	0.000328214	enriched	0.000491248	0.217442	1.16267	FALSE
OLIG2	1402	392	Basic helix-loop-helix factors (bHLH)	Tal-related factors	0.000349369	enriched	0.000521208	0.276486	1.21124	FALSE
NKX6-2	2789	837	Homeo domain factors	NK-related factors	0.000372506	enriched	0.000553921	0.174374	1.12847	FALSE
LBX2	1670	477	Homeo domain factors	NK-related factors	0.000383658	enriched	0.000568658	0.245713	1.18568	FALSE
ETV1	1281	355	Tryptophan cluster factors	Ets-related factors	0.000400956	enriched	0.000592381	0.289305	1.22205	FALSE
OTX1	1229	339	Homeo domain factors	Paired-related HD factors	0.000414137	enriched	0.000609887	0.296053	1.22778	FALSE
MAX::MYC	2559	763	Basic helix-loop-helix factors (bHLH)::Basic helix-loop-helix factors (bHLH)	bHLH-ZIP factors::bHLH-ZIP factors	0.000416312	enriched	0.000611125	0.183751	1.13583	FALSE
NR1H4	2864	863	Nuclear receptors with C4 zinc fingers	Thyroid hormone receptor-related factors (NR1)	0.000450993	enriched	0.000659919	0.168525	1.12391	FALSE
FOS::JUN	2083	610	Basic leucine zipper factors (bZIP)::Basic leucine zipper factors (bZIP)	Fos-related factors::Jun-related factors	0.000460662	enriched	0.000671921	0.209707	1.15645	FALSE
FOSL2::JUND	1970	574	Basic leucine zipper factors (bZIP)::Basic leucine zipper factors (bZIP)	Fos-related factors::Jun-related factors	0.000476217	enriched	0.000692404	0.216999	1.16231	FALSE
JUN	3093	939	Basic leucine zipper factors (bZIP)	Jun-related factors	0.0005086	enriched	0.000737148	0.157735	1.11553	FALSE
POU6F1	1489	422	Homeo domain factors	POU domain factors	0.000542278	enriched	0.000780643	0.256954	1.19495	FALSE
TBX21	3504	1075	T-Box factors	TBrain-related factors	0.000543546	enriched	0.000780643	0.142592	1.10389	FALSE
NFIL3	1842	534	Basic leucine zipper factors (bZIP)	C/EBP-related	0.000543723	enriched	0.000780643	0.224287	1.1682	FALSE
VAX1	2091	614	Homeo domain factors	NK-related factors	0.000562335	enriched	0.000804842	0.205808	1.15333	FALSE
NFE2	2044	599	Basic leucine zipper factors (bZIP)	Jun-related factors	0.00057023	enriched	0.000813599	0.208693	1.15564	FALSE
MXI1	2701	812	Basic helix-loop-helix factors (bHLH)	bHLH-ZIP factors	0.000595132	enriched	0.000846492	0.171868	1.12652	FALSE
TBX19	1808	524	T-Box factors	Brachyury-related factors	0.00061542	enriched	0.000872639	0.224682	1.16852	FALSE
GSC	1823	529	Homeo domain factors	Paired-related HD factors	0.000634861	enriched	0.000897427	0.222901	1.16708	FALSE
ETS1	2240	663	Tryptophan cluster factors	Ets-related factors	0.000643668	enriched	0.000907077	0.194344	1.1442	FALSE
MEOX1	1988	583	Homeo domain factors	HOX-related factors	0.000750635	enriched	0.00105457	0.207676	1.15483	FALSE
NR4A2::RXRA	2762	834	Nuclear receptors with C4 zinc fingers::Nuclear receptors with C4 zinc fingers	NGFI-B-related receptors (NR4)::RXR-related receptors (NR2)	0.000770567	enriched	0.00107926	0.16552	1.12157	FALSE
EMX2	1399	396	Homeo domain factors	NK-related factors	0.000789385	enriched	0.00110225	0.258749	1.19644	FALSE
CREB1	1642	473	Basic leucine zipper factors (bZIP)	CREB-related factors	0.00080806	enriched	0.0011249	0.233468	1.17566	FALSE
E2F2	1049	287	Fork head / winged helix factors	E2F-related factors	0.000821283	enriched	0.00113984	0.307818	1.23783	FALSE
TEAD2	4387	1373	TEA domain factors	TEF-1-related factors	0.000845921	enriched	0.00117049	0.113829	1.0821	FALSE
FOSL2::JUNB	1963	576	Basic leucine zipper factors (bZIP)::Basic leucine zipper factors (bZIP)	Fos-related factors::Jun-related factors	0.000864633	enriched	0.00119278	0.206845	1.15416	FALSE
Pax6	2053	605	Paired box factors	Paired plus homeo domain	0.000873612	enriched	0.00120154	0.200652	1.14922	FALSE
PAX3	1469	419	Paired box factors	Paired plus homeo domain	0.000913827	enriched	0.00125122	0.247738	1.18734	FALSE
BATF3	1890	553	Basic leucine zipper factors (bZIP)	B-ATF-related factors	0.000915197	enriched	0.00125122	0.21096	1.15746	FALSE
RXRA::VDR	2589	779	Nuclear receptors with C4 zinc fingers::Nuclear receptors with C4 zinc fingers	RXR-related receptors (NR2)::Thyroid hormone receptor-related factors (NR1)	0.000919979	enriched	0.00125291	0.170625	1.12555	FALSE
MSX2	2213	657	Homeo domain factors	NK-related factors	0.000921905	enriched	0.00125291	0.189964	1.14074	FALSE
TFEB	1926	565	Basic helix-loop-helix factors (bHLH)	bHLH-ZIP factors	0.000974999	enriched	0.00132115	0.207211	1.15445	FALSE
MITF	1331	376	Basic helix-loop-helix factors (bHLH)	bHLH-ZIP factors	0.000985899	enriched	0.00132842	0.261632	1.19883	FALSE
FOSL1::JUN(var.2)	775	204	Basic leucine zipper factors (bZIP)::Basic leucine zipper factors (bZIP)	Fos-related factors::Jun-related factors	0.00098616	enriched	0.00132842	0.363553	1.28659	FALSE
GBX1	1467	419	Homeo domain factors	HOX-related factors	0.00100758	enriched	0.00135329	0.245772	1.18573	FALSE
EMX1	1797	524	Homeo domain factors	NK-related factors	0.00101871	enriched	0.00136424	0.215877	1.16141	FALSE
BARHL2	1051	289	Homeo domain factors	NK-related factors	0.00105407	enriched	0.00140747	0.300547	1.23161	FALSE
HOXA2	1614	466	Homeo domain factors	HOX-related factors	0.00107028	enriched	0.00142497	0.230164	1.17297	FALSE
CLOCK	1823	533	Basic helix-loop-helix factors (bHLH)	PAS domain factors	0.00112088	enriched	0.00148801	0.212033	1.15832	FALSE
EOMES	3450	1064	T-Box factors	TBrain-related factors	0.00118337	enriched	0.00156642	0.135024	1.09811	FALSE
BSX	1809	529	Homeo domain factors	NK-related factors	0.00119841	enriched	0.00158176	0.211778	1.15811	FALSE
TBX5	4078	1273	T-Box factors	TBX2-related factors	0.00121201	enriched	0.00159512	0.117555	1.08489	FALSE
HOXC11	1330	377	Homeo domain factors	HOX-related factors	0.00121644	enriched	0.00159636	0.256715	1.19476	FALSE
FOSL1::JUNB	2053	608	Basic leucine zipper factors (bZIP)::Basic leucine zipper factors (bZIP)	Fos-related factors::Jun-related factors	0.00130196	enriched	0.00170371	0.193516	1.14355	FALSE
SMAD3	1011	278	SMAD/NF-1 DNA-binding domain factors	SMAD factors	0.00135121	enriched	0.00176312	0.300552	1.23162	FALSE
NKX2-8	3246	998	Homeo domain factors	NK-related factors	0.00138416	enriched	0.00180098	0.139477	1.10151	FALSE
VAX2	1855	545	Homeo domain factors	NK-related factors	0.00142439	enriched	0.00184808	0.205017	1.1527	FALSE
DMRT3	2500	754	DM-type intertwined zinc finger factors	DMRT	0.00149601	enriched	0.00193551	0.167217	1.12289	FALSE
MEOX2	2429	731	Homeo domain factors	HOX-related factors	0.00151697	enriched	0.0019571	0.170345	1.12533	FALSE
HOXC12	1637	476	Homeo domain factors	HOX-related factors	0.00157515	enriched	0.00202646	0.219946	1.16469	FALSE
GATA1::TAL1	2838	865	Other C4 zinc finger-type factors::Basic helix-loop-helix factors (bHLH)	GATA-type zinc fingers::Tal-related factors	0.00158891	enriched	0.00203843	0.152028	1.11113	FALSE
ATF7	982	270	Basic leucine zipper factors (bZIP)	Jun-related factors	0.00160927	enriched	0.00205879	0.300689	1.23173	FALSE
NOTO	1944	575	Homeo domain factors	NK-related factors	0.00171641	enriched	0.00218974	0.19532	1.14498	FALSE
MSX1	1925	569	Homeo domain factors	NK-related factors	0.00174235	enriched	0.00221248	0.196284	1.14574	FALSE
HOXD12	1256	356	Homeo domain factors	HOX-related factors	0.0017439	enriched	0.00221248	0.256813	1.19484	FALSE
HOXD11	1457	420	Homeo domain factors	HOX-related factors	0.00188571	enriched	0.00238579	0.232465	1.17484	FALSE
JUNB(var.2)	629	163	Basic leucine zipper factors (bZIP)	Jun-related factors	0.00190441	enriched	0.00240281	0.386114	1.30687	FALSE
GRHL1	2040	607	Grainyhead domain factors	Grainyhead-related factors	0.00196547	enriched	0.00247304	0.186726	1.13818	FALSE
SOX9	2302	692	High-mobility group (HMG) domain factors	SOX-related factors	0.0020008	enriched	0.00250605	0.17197	1.1266	FALSE
ETV6	3160	973	Tryptophan cluster factors	Ets-related factors	0.00200446	enriched	0.00250605	0.137338	1.09987	FALSE
MIXL1	1875	554	Homeo domain factors	Paired-related HD factors	0.00200813	enriched	0.00250605	0.196858	1.1462	FALSE
BHLHE23	1309	374	Basic helix-loop-helix factors (bHLH)	Tal-related factors	0.00213516	enriched	0.00265735	0.245281	1.18532	FALSE
CREB3L1	2656	808	Basic leucine zipper factors (bZIP)	CREB-related factors	0.00214214	enriched	0.0026588	0.154754	1.11323	FALSE
TBX20	3725	1161	T-Box factors	TBX1-related factors	0.00218543	enriched	0.00270521	0.119798	1.08658	FALSE
CREB3	1626	475	Basic leucine zipper factors (bZIP)	CREB-related factors	0.00223746	enriched	0.00276215	0.213253	1.1593	FALSE
KLF13	2923	896	C2H2 zinc finger factors	Three-zinc finger KrÃ¼ppel-related factors	0.0022478	enriched	0.00276745	0.143805	1.10482	FALSE
FOS::JUNB	1939	576	Basic leucine zipper factors (bZIP)::Basic leucine zipper factors (bZIP)	Fos-related factors::Jun-related factors	0.00240448	enriched	0.00295242	0.189098	1.14005	FALSE
MLX	1243	354	Basic helix-loop-helix factors (bHLH)	bHLH-ZIP factors	0.00241763	enriched	0.00296063	0.249931	1.18915	FALSE
ALX3	2431	736	Homeo domain factors	Paired-related HD factors	0.00254158	enriched	0.00310412	0.161698	1.1186	FALSE
FOSL1	2265	682	Basic leucine zipper factors (bZIP)	Fos-related factors	0.00255	enriched	0.00310612	0.169593	1.12474	FALSE
CUX2	899	247	Homeo domain factors	HD-CUT factors	0.00259622	enriched	0.00315403	0.301736	1.23263	FALSE
FOSL2::JUNB(var.2)	921	254	Basic leucine zipper factors (bZIP)::Basic leucine zipper factors (bZIP)	Fos-related factors::Jun-related factors	0.00268582	enriched	0.00325425	0.296298	1.22799	FALSE
VDR	2658	811	Nuclear receptors with C4 zinc fingers	Thyroid hormone receptor-related factors (NR1)	0.0027911	enriched	0.00337288	0.150493	1.10995	FALSE
HOXB2	1919	571	Homeo domain factors	HOX-related factors	0.00288859	enriched	0.00348152	0.186718	1.13817	FALSE
ESX1	1760	520	Homeo domain factors	Paired-related HD factors	0.00295528	enriched	0.00355254	0.196918	1.14625	FALSE
TFCP2	1424	413	Grainyhead domain factors	CP2-related factors	0.00311638	enriched	0.0037364	0.223661	1.16769	FALSE
ONECUT1	1746	516	Homeo domain factors	HD-CUT factors	0.00315242	enriched	0.00376973	0.196536	1.14594	FALSE
BHLHE40	1426	414	Basic helix-loop-helix factors (bHLH)	Hairy-related factors	0.00328121	enriched	0.00391353	0.222197	1.16651	FALSE
HEY1	1911	570	Basic helix-loop-helix factors (bHLH)	Hairy-related factors	0.00351885	enriched	0.00418605	0.18322	1.13541	FALSE
BHLHE22	1110	315	Basic helix-loop-helix factors (bHLH)	Tal-related factors	0.00375552	enriched	0.00445603	0.255062	1.19339	FALSE
LMX1A	2437	742	Homeo domain factors	HD-LIM factors	0.00402383	enriched	0.00474978	0.153541	1.1123	FALSE
LMX1B	2437	742	Homeo domain factors	HD-LIM factors	0.00402383	enriched	0.00474978	0.153541	1.1123	FALSE
FOSL1::JUND(var.2)	1213	348	Basic leucine zipper factors (bZIP)::Basic leucine zipper factors (bZIP)	Fos-related factors::Jun-related factors	0.0040864	enriched	0.00481123	0.239346	1.18046	FALSE
OLIG3	1558	458	Basic helix-loop-helix factors (bHLH)	Tal-related factors	0.0042476	enriched	0.00498821	0.204201	1.15205	FALSE
NKX2-3	3244	1008	Homeo domain factors	NK-related factors	0.00427458	enriched	0.00500705	0.124204	1.08991	FALSE
TP63	1768	526	p53 domain factors	p53-related factors	0.00457321	enriched	0.00534319	0.186909	1.13832	FALSE
ETV2	2387	727	Tryptophan cluster factors	Ets-related factors	0.00466343	enriched	0.00543473	0.153097	1.11195	FALSE
FOSB::JUN	1311	380	Basic leucine zipper factors (bZIP)::Basic leucine zipper factors (bZIP)	Fos-related factors::Jun-related factors	0.0047004	enriched	0.00546392	0.224522	1.16839	FALSE
HOXB3	2088	630	Homeo domain factors	HOX-related factors	0.00485937	enriched	0.00563441	0.166624	1.12243	FALSE
SREBF2(var.2)	1236	357	Basic helix-loop-helix factors (bHLH)	bHLH-ZIP factors	0.00525886	enriched	0.00608222	0.229608	1.17252	FALSE
PAX7	1465	430	Paired box factors	Paired plus homeo domain	0.00535101	enriched	0.0061732	0.206418	1.15382	FALSE
PBX1	2300	700	Homeo domain factors	TALE-type homeo domain factors	0.00544131	enriched	0.00626161	0.154133	1.11275	FALSE
LHX6	1588	470	Homeo domain factors	HD-LIM factors	0.00579209	enriched	0.00664856	0.194404	1.14425	FALSE
PAX4	1205	348	Paired box factors	Paired plus homeo domain	0.00591687	enriched	0.00677482	0.2298	1.17267	FALSE
TFE3	1288	375	Basic helix-loop-helix factors (bHLH)	bHLH-ZIP factors	0.00649232	enriched	0.00740923	0.218096	1.1632	FALSE
ELK1	1379	404	Tryptophan cluster factors	Ets-related factors	0.0065033	enriched	0.00740923	0.209121	1.15598	FALSE
OLIG1	1294	377	Basic helix-loop-helix factors (bHLH)	Tal-related factors	0.00657493	enriched	0.00747225	0.217127	1.16242	FALSE
MLXIPL	1315	384	Basic helix-loop-helix factors (bHLH)	bHLH-ZIP factors	0.00686553	enriched	0.00778319	0.21381	1.15975	FALSE
SHOX	1843	554	Homeo domain factors	Paired-related HD factors	0.00722666	enriched	0.00807271	0.172024	1.12664	FALSE
ISX	1843	554	Homeo domain factors	Paired-related HD factors	0.00722666	enriched	0.00807271	0.172024	1.12664	FALSE
LHX9	1843	554	Homeo domain factors	HD-LIM factors	0.00722666	enriched	0.00807271	0.172024	1.12664	FALSE
PRRX1	1843	554	Homeo domain factors	Paired-related HD factors	0.00722666	enriched	0.00807271	0.172024	1.12664	FALSE
RAX2	1843	554	Homeo domain factors	Paired-related HD factors	0.00722666	enriched	0.00807271	0.172024	1.12664	FALSE
UNCX	1843	554	Homeo domain factors	Paired-related HD factors	0.00722666	enriched	0.00807271	0.172024	1.12664	FALSE
ATF4	2342	718	Basic leucine zipper factors (bZIP)	ATF-4-related factors	0.00861671	enriched	0.00960207	0.143611	1.10467	FALSE
MNT	1815	547	Basic helix-loop-helix factors (bHLH)	bHLH-ZIP factors	0.00917898	enriched	0.0102038	0.168282	1.12372	FALSE
GSX1	2152	657	Homeo domain factors	HOX-related factors	0.0096515	enriched	0.0107031	0.149638	1.10929	FALSE
HLF	1197	349	Basic leucine zipper factors (bZIP)	C/EBP-related	0.00972025	enriched	0.0107533	0.21605	1.16155	FALSE
ELF3	2746	852	Tryptophan cluster factors	Ets-related factors	0.00985941	enriched	0.010881	0.126332	1.09151	FALSE
TFEC	1965	597	Basic helix-loop-helix factors (bHLH)	bHLH-ZIP factors	0.0106448	enriched	0.0117195	0.156652	1.1147	FALSE
HSF2	2775	863	Heat shock factors	HSF factors	0.0113283	enriched	0.0124421	0.122981	1.08898	FALSE
BHLHE41	1231	361	Basic helix-loop-helix factors (bHLH)	Hairy-related factors	0.0113864	enriched	0.0124605	0.207686	1.15483	FALSE
MGA	3186	999	T-Box factors	TBX6-related factors	0.0113995	enriched	0.0124605	0.111115	1.08006	FALSE
JUND(var.2)	2615	811	Basic leucine zipper factors (bZIP)	Jun-related factors	0.0121346	enriched	0.0132325	0.126963	1.09199	FALSE
EHF	2380	734	Tryptophan cluster factors	Ets-related factors	0.012386	enriched	0.0134746	0.135035	1.09812	FALSE
MYBL2	807	228	Tryptophan cluster factors	Myb/SANT domain factors	0.013144	enriched	0.0142653	0.26146	1.19869	FALSE
DLX6	1746	529	Homeo domain factors	NK-related factors	0.0149893	enriched	0.0162295	0.16064	1.11778	FALSE
ELF4	2377	735	Tryptophan cluster factors	Ets-related factors	0.015064	enriched	0.0162719	0.131251	1.09524	FALSE
HSF1	2533	787	Heat shock factors	HSF factors	0.0161479	enriched	0.0174018	0.124337	1.09001	FALSE
YY2	2135	657	C2H2 zinc finger factors	More than 3 adjacent zinc finger factors	0.0171271	enriched	0.0184136	0.138196	1.10053	FALSE
FEV	1425	427	Tryptophan cluster factors	Ets-related factors	0.0183177	enriched	0.0196476	0.17658	1.1302	FALSE
RFX2	1545	467	Fork head / winged helix factors	RFX-related factors	0.0211421	enriched	0.022624	0.164038	1.12042	FALSE
MYBL1	656	184	Tryptophan cluster factors	Myb/SANT domain factors	0.0217473	enriched	0.0232173	0.271916	1.20741	FALSE
MYCN	2087	644	Basic helix-loop-helix factors (bHLH)	bHLH-ZIP factors	0.0223719	enriched	0.0238287	0.134224	1.0975	FALSE
TBX15	3675	1170	T-Box factors	TBX1-related factors	0.0230649	enriched	0.0245098	0.0891614	1.06375	FALSE
RFX3	1892	581	Fork head / winged helix factors	RFX-related factors	0.024056	enriched	0.0255038	0.141228	1.10284	FALSE
SIX1	3246	1028	Homeo domain factors	HD-SINE factors	0.0250729	enriched	0.0265205	0.0967484	1.06936	FALSE
TEF	1003	295	TEA domain factors	TEF-1-related factors	0.0273362	enriched	0.0288478	0.20346	1.15146	FALSE
TBX1	3404	1082	T-Box factors	TBX1-related factors	0.0280573	enriched	0.029473	0.0914562	1.06545	FALSE
TBX4	3404	1082	T-Box factors	TBX2-related factors	0.0280573	enriched	0.029473	0.0914562	1.06545	FALSE
DBP	907	266	Basic leucine zipper factors (bZIP)	C/EBP-related	0.033559	enriched	0.0351716	0.207602	1.15477	FALSE
FLI1	1706	524	Tryptophan cluster factors	Ets-related factors	0.0346699	enriched	0.036253	0.140905	1.1026	FALSE
ERG	1785	550	Tryptophan cluster factors	Ets-related factors	0.0354497	enriched	0.0369839	0.136346	1.09912	FALSE
RFX4	1855	573	Fork head / winged helix factors	RFX-related factors	0.035886	enriched	0.0373541	0.132738	1.09637	FALSE
ELK3	1378	418	Tryptophan cluster factors	Ets-related factors	0.0367095	enriched	0.0381246	0.158927	1.11646	FALSE
SRF	1434	437	MADS box factors	Responders to external signals (SRF/RLM1)	0.0401986	enriched	0.0416538	0.152265	1.11131	FALSE
RHOXF1	2861	907	Homeo domain factors	Paired-related HD factors	0.0438805	enriched	0.0453663	0.0952707	1.06827	FALSE
XBP1	1463	448	Basic leucine zipper factors (bZIP)	XBP-1-related factors	0.0472996	enriched	0.048791	0.145285	1.10595	FALSE
CEBPG	1021	306	Basic leucine zipper factors (bZIP)	C/EBP-related	0.0521937	enriched	0.0537185	0.176305	1.12999	FALSE
JUN::JUNB	1861	580	Basic leucine zipper factors (bZIP)::Basic leucine zipper factors (bZIP)	Jun-related factors::Jun-related factors	0.0570208	enriched	0.058555	0.119879	1.08664	FALSE
MAX	1839	574	Basic helix-loop-helix factors (bHLH)	bHLH-ZIP factors	0.0634758	enriched	0.0650378	0.117724	1.08502	FALSE
E2F1	583	170	Fork head / winged helix factors	E2F-related factors	0.0845769	enriched	0.0864648	0.215887	1.16142	FALSE
IRF5	2599	830	Tryptophan cluster factors	Interferon-regulatory factors	0.0930847	enriched	0.0949506	0.084699	1.06047	FALSE
CEBPE	1072	330	Basic leucine zipper factors (bZIP)	C/EBP-related	0.11672	enriched	0.118795	0.137693	1.10014	FALSE
CUX1	953	292	Homeo domain factors	HD-CUT factors	0.124405	enriched	0.126336	0.144433	1.1053	FALSE
CEBPD	1032	321	Basic leucine zipper factors (bZIP)	C/EBP-related	0.170725	enriched	0.172991	0.122723	1.08879	FALSE
CEBPB	1031	321	Basic leucine zipper factors (bZIP)	C/EBP-related	0.175847	enriched	0.177788	0.121325	1.08773	FALSE
HOXA5	2187	704	Homeo domain factors	HOX-related factors	0.195129	enriched	0.196848	0.0732315	1.05207	FALSE
RFX5	1990	639	Fork head / winged helix factors	RFX-related factors	0.201147	enriched	0.202473	0.0768062	1.05468	FALSE
GMEB2	294	85	SAND domain factors	GMEB	0.213458	enriched	0.214395	0.228207	1.17138	FALSE
PROX1	1544	493	Homeo domain factors	HD-PROS factors	0.227632	enriched	0.22813	0.0849388	1.06064	FALSE
ZBED1	522	167	C2H2 zinc finger factors	BED zinc finger factors	0.540374	enriched	0.540374	0.0821273	1.05858	FALSE

## Sheet: TFBS_Sex 1dph
TF	Counts (n=746)	Counts_ns (n=3452)	class	family	p_value	direction	FDR	logFC	FC	filter
POU3F3	334	1073	Homeo domain factors	POU domain factors	9.3678e-13	enriched	4.29045e-10	0.526455	1.44039	FALSE
ZNF384	519	1915	C2H2 zinc finger factors	More than 3 adjacent zinc finger factors	2.03271e-12	enriched	4.65492e-10	0.326647	1.2541	FALSE
POU2F2	370	1268	Homeo domain factors	POU domain factors	8.52275e-11	enriched	1.05885e-08	0.433227	1.35025	FALSE
IRF1	549	2102	Tryptophan cluster factors	Interferon-regulatory factors	9.24759e-11	enriched	1.05885e-08	0.2733	1.20857	FALSE
SOX21	320	1060	High-mobility group (HMG) domain factors	SOX-related factors	1.73133e-10	enriched	1.5859e-08	0.482264	1.39693	FALSE
STAT1::STAT2	485	1803	STAT domain factors::STAT domain factors	STAT factors::STAT factors	2.66218e-10	enriched	2.03213e-08	0.315842	1.24474	FALSE
NFE2L2	350	1199	Basic leucine zipper factors (bZIP)	Jun-related factors	5.24039e-10	enriched	3.42871e-08	0.43378	1.35077	FALSE
CEBPA	288	942	Basic leucine zipper factors (bZIP)	C/EBP-related	9.69719e-10	enriched	5.06566e-08	0.500527	1.41473	FALSE
POU3F4	279	905	Homeo domain factors	POU domain factors	9.95435e-10	enriched	5.06566e-08	0.512532	1.42655	FALSE
SOX15	361	1257	High-mobility group (HMG) domain factors	SOX-related factors	1.41364e-09	enriched	6.47446e-08	0.410271	1.32894	FALSE
SOX4	373	1313	High-mobility group (HMG) domain factors	SOX-related factors	1.93219e-09	enriched	8.04494e-08	0.394566	1.31455	FALSE
POU2F1	300	1014	Homeo domain factors	POU domain factors	9.12036e-09	enriched	3.48094e-07	0.453162	1.36904	FALSE
POU5F1B	283	947	Homeo domain factors	POU domain factors	1.42162e-08	enriched	5.00847e-07	0.467623	1.38283	FALSE
HOXA10	331	1160	Homeo domain factors	HOX-related factors	3.20636e-08	enriched	1.04894e-06	0.400963	1.32039	FALSE
CDX2	331	1168	Homeo domain factors	HOX-related factors	6.5399e-08	enriched	1.99685e-06	0.391048	1.31135	FALSE
BATF::JUN	232	753	Basic leucine zipper factors (bZIP)::Basic leucine zipper factors (bZIP)	B-ATF-related factors::Jun-related factors	7.4699e-08	enriched	2.06582e-06	0.51166	1.42569	FALSE
SP8	469	1794	C2H2 zinc finger factors	Three-zinc finger KrÃ¼ppel-related factors	7.66789e-08	enriched	2.06582e-06	0.274665	1.20971	FALSE
FOXF2	262	879	Fork head / winged helix factors	Forkhead box (FOX) factors	9.77104e-08	enriched	2.48619e-06	0.463889	1.37925	FALSE
POU3F1	308	1074	Homeo domain factors	POU domain factors	1.0403e-07	enriched	2.50767e-06	0.408193	1.32702	FALSE
NKX3-1	215	691	Homeo domain factors	NK-related factors	1.5147e-07	enriched	3.46866e-06	0.525836	1.43977	FALSE
HOXA13	330	1175	Homeo domain factors	HOX-related factors	1.74498e-07	enriched	3.80572e-06	0.378062	1.2996	FALSE
EWSR1-FLI1	576	2327	Tryptophan cluster factors	Ets-related factors	1.86411e-07	enriched	3.81794e-06	0.195854	1.1454	FALSE
MAF::NFE2	311	1094	Basic leucine zipper factors (bZIP)::Basic leucine zipper factors (bZIP)	Maf-related factors::Jun-related factors	1.94546e-07	enriched	3.81794e-06	0.395559	1.31545	FALSE
MYB	275	941	Tryptophan cluster factors	Myb/SANT domain factors	2.00067e-07	enriched	3.81794e-06	0.435422	1.35231	FALSE
POU1F1	301	1052	Homeo domain factors	POU domain factors	2.11147e-07	enriched	3.86821e-06	0.404886	1.32398	FALSE
FOXP2	374	1377	Fork head / winged helix factors	Forkhead box (FOX) factors	3.31289e-07	enriched	5.83579e-06	0.329767	1.25681	FALSE
ETV4	125	351	Tryptophan cluster factors	Ets-related factors	3.7239e-07	enriched	6.31684e-06	0.720642	1.64792	FALSE
PRDM1	330	1185	C2H2 zinc finger factors	More than 3 adjacent zinc finger factors	4.02727e-07	enriched	6.55415e-06	0.365836	1.28863	FALSE
FOXC1	329	1181	Fork head / winged helix factors	Forkhead box (FOX) factors	4.15001e-07	enriched	6.55415e-06	0.366335	1.28907	FALSE
HOXB13	315	1121	Homeo domain factors	HOX-related factors	4.4555e-07	enriched	6.80206e-06	0.378822	1.30028	FALSE
TBX19	170	524	T-Box factors	Brachyury-related factors	5.20221e-07	enriched	7.68585e-06	0.586153	1.50124	FALSE
ELF5	283	986	Tryptophan cluster factors	Ets-related factors	5.42343e-07	enriched	7.76228e-06	0.409399	1.32813	FALSE
RREB1	526	2095	C2H2 zinc finger factors	Factors with multiple dispersed zinc fingers	6.34495e-07	enriched	8.70527e-06	0.216369	1.16181	FALSE
IRF3	377	1399	Tryptophan cluster factors	Interferon-regulatory factors	6.46243e-07	enriched	8.70527e-06	0.318425	1.24697	FALSE
FOXC2	378	1404	Fork head / winged helix factors	Forkhead box (FOX) factors	6.72194e-07	enriched	8.79614e-06	0.3171	1.24582	FALSE
POU3F2	296	1045	Homeo domain factors	POU domain factors	7.30251e-07	enriched	9.23479e-06	0.390351	1.31071	FALSE
POU4F2	298	1054	Homeo domain factors	POU domain factors	7.56045e-07	enriched	9.23479e-06	0.387694	1.3083	FALSE
TCF7L1	338	1228	High-mobility group (HMG) domain factors	TCF-7-related factors	7.66206e-07	enriched	9.23479e-06	0.34897	1.27365	FALSE
NRL	337	1225	Basic leucine zipper factors (bZIP)	Maf-related factors	8.5578e-07	enriched	9.80287e-06	0.348224	1.27299	FALSE
STAT3	444	1709	STAT domain factors	STAT factors	8.66901e-07	enriched	9.80287e-06	0.265664	1.20219	FALSE
POU4F1	302	1073	Homeo domain factors	POU domain factors	8.7755e-07	enriched	9.80287e-06	0.381155	1.30238	FALSE
ZSCAN4	375	1399	C2H2 zinc finger factors	More than 3 adjacent zinc finger factors	1.27774e-06	enriched	1.39334e-05	0.310751	1.24035	FALSE
SOX10	413	1572	High-mobility group (HMG) domain factors	SOX-related factors	1.34726e-06	enriched	1.43499e-05	0.281797	1.21571	FALSE
FOXP1	301	1075	Fork head / winged helix factors	Forkhead box (FOX) factors	1.47152e-06	enriched	1.53172e-05	0.373684	1.29566	FALSE
ETV3	155	475	Tryptophan cluster factors	Ets-related factors	1.50957e-06	enriched	1.5364e-05	0.594526	1.50998	FALSE
SOX8	304	1093	High-mobility group (HMG) domain factors	SOX-related factors	2.2023e-06	enriched	2.16965e-05	0.364035	1.28702	FALSE
DUX4	245	842	Homeo domain factors	Paired-related HD factors	2.22649e-06	enriched	2.16965e-05	0.429146	1.34644	FALSE
MNX1	265	927	Homeo domain factors	HOX-related factors	2.39562e-06	enriched	2.28582e-05	0.403608	1.32281	FALSE
SPIC	360	1341	Tryptophan cluster factors	Ets-related factors	2.52097e-06	enriched	2.35634e-05	0.312945	1.24224	FALSE
ETS1	201	663	Tryptophan cluster factors	Ets-related factors	2.73036e-06	enriched	2.50101e-05	0.488372	1.40286	FALSE
PPARA::RXRA	307	1109	Nuclear receptors with C4 zinc fingers::Nuclear receptors with C4 zinc fingers	Thyroid hormone receptor-related factors (NR1)::RXR-related receptors (NR2)	2.78684e-06	enriched	2.50269e-05	0.357236	1.28097	FALSE
ETV1	122	355	Tryptophan cluster factors	Ets-related factors	2.95927e-06	enriched	2.57736e-05	0.669247	1.59024	FALSE
GATA6	237	812	Other C4 zinc finger-type factors	GATA-type zinc fingers	2.99486e-06	enriched	2.57736e-05	0.433592	1.35059	FALSE
NEUROG2	178	572	Basic helix-loop-helix factors (bHLH)	Tal-related factors	3.14573e-06	enriched	2.57736e-05	0.526047	1.43998	FALSE
VSX1	179	576	Homeo domain factors	Paired-related HD factors	3.15136e-06	enriched	2.57736e-05	0.524076	1.43801	FALSE
VSX2	179	576	Homeo domain factors	Paired-related HD factors	3.15136e-06	enriched	2.57736e-05	0.524076	1.43801	FALSE
FOXB1	304	1099	Fork head / winged helix factors	Forkhead box (FOX) factors	3.52499e-06	enriched	2.82528e-05	0.356137	1.27999	FALSE
ETV5	128	379	Tryptophan cluster factors	Ets-related factors	3.57787e-06	enriched	2.82528e-05	0.644131	1.5628	FALSE
ZBTB18	437	1697	C2H2 zinc finger factors	More than 3 adjacent zinc finger factors	3.72661e-06	enriched	2.88924e-05	0.252904	1.1916	FALSE
CDX1	310	1126	Homeo domain factors	HOX-related factors	3.78503e-06	enriched	2.88924e-05	0.349318	1.27396	FALSE
PKNOX1	288	1032	Homeo domain factors	TALE-type homeo domain factors	4.16514e-06	enriched	3.12727e-05	0.368883	1.29135	FALSE
PROP1	252	880	Homeo domain factors	Paired-related HD factors	4.65151e-06	enriched	3.43612e-05	0.406105	1.3251	FALSE
FOXK2	275	979	Fork head / winged helix factors	Forkhead box (FOX) factors	5.18553e-06	enriched	3.7698e-05	0.378308	1.29982	FALSE
TEAD1	308	1122	TEA domain factors	TEF-1-related factors	5.41677e-06	enriched	3.87638e-05	0.345115	1.27025	FALSE
FOXA1	346	1290	Fork head / winged helix factors	Forkhead box (FOX) factors	5.76121e-06	enriched	4.05342e-05	0.311658	1.24113	FALSE
HOXD13	308	1123	Homeo domain factors	HOX-related factors	5.84118e-06	enriched	4.05342e-05	0.343829	1.26912	FALSE
GATA5	191	631	Other C4 zinc finger-type factors	GATA-type zinc fingers	6.17303e-06	enriched	4.21977e-05	0.486118	1.40067	FALSE
EHF	216	734	Tryptophan cluster factors	Ets-related factors	6.65704e-06	enriched	4.48371e-05	0.445436	1.36173	FALSE
MEF2B	239	830	MADS box factors	Regulators of differentiation	6.8593e-06	enriched	4.52692e-05	0.414084	1.33245	FALSE
MEF2D	269	957	MADS box factors	Regulators of differentiation	6.91888e-06	enriched	4.52692e-05	0.379272	1.30069	FALSE
BCL6B	285	1026	C2H2 zinc finger factors	More than 3 adjacent zinc finger factors	7.13891e-06	enriched	4.6051e-05	0.362188	1.28537	FALSE
SP3	462	1826	C2H2 zinc finger factors	Three-zinc finger KrÃ¼ppel-related factors	8.49032e-06	enriched	5.40079e-05	0.227463	1.17077	FALSE
ZIC3	443	1738	C2H2 zinc finger factors	More than 3 adjacent zinc finger factors	9.04247e-06	enriched	5.67322e-05	0.238135	1.17947	FALSE
SPDEF	160	511	Tryptophan cluster factors	Ets-related factors	9.17061e-06	enriched	5.67587e-05	0.534934	1.44888	FALSE
HLF	118	349	Basic leucine zipper factors (bZIP)	C/EBP-related	9.35266e-06	enriched	5.71136e-05	0.645745	1.56455	FALSE
E2F4	351	1321	Fork head / winged helix factors	E2F-related factors	1.07016e-05	enriched	6.44913e-05	0.298097	1.22952	FALSE
PAX3	136	419	Paired box factors	Paired plus homeo domain	1.10517e-05	enriched	6.57361e-05	0.586841	1.50195	FALSE
T	160	513	T-Box factors	Brachyury-related factors	1.12619e-05	enriched	6.61277e-05	0.529298	1.44323	FALSE
POU4F3	293	1069	Homeo domain factors	POU domain factors	1.34649e-05	enriched	7.74505e-05	0.342896	1.2683	FALSE
KLF9	473	1885	C2H2 zinc finger factors	Three-zinc finger Kruppel-related factors	1.35285e-05	enriched	7.74505e-05	0.215532	1.16113	FALSE
GATA2	214	735	Other C4 zinc finger-type factors	GATA-type zinc fingers	1.4901e-05	enriched	8.42551e-05	0.430051	1.34728	FALSE
POU5F1	344	1296	Homeo domain factors	POU domain factors	1.64258e-05	enriched	9.17439e-05	0.2966	1.22825	FALSE
MYF6	278	1007	Basic helix-loop-helix factors (bHLH)	MyoD / ASC-related factors	1.66282e-05	enriched	9.17554e-05	0.353278	1.27746	FALSE
NKX6-1	236	829	Homeo domain factors	NK-related factors	1.77746e-05	enriched	9.6914e-05	0.3976	1.31731	FALSE
SCRT1	298	1095	C2H2 zinc finger factors	More than 3 adjacent zinc finger factors	1.83732e-05	enriched	9.89989e-05	0.332638	1.25931	FALSE
ERG	168	550	Tryptophan cluster factors	Ets-related factors	1.87461e-05	enriched	9.90963e-05	0.499215	1.41344	FALSE
STAT1	367	1401	STAT domain factors	STAT factors	1.8824e-05	enriched	9.90963e-05	0.27758	1.21216	FALSE
MEF2A	287	1048	MADS box factors	Regulators of differentiation	1.94412e-05	enriched	0.000101182	0.341669	1.26722	FALSE
SP1	530	2165	C2H2 zinc finger factors	Three-zinc finger KrÃ¼ppel-related factors	2.0404e-05	enriched	0.000103881	0.179882	1.13279	FALSE
NKX3-2	209	718	Homeo domain factors	NK-related factors	2.04133e-05	enriched	0.000103881	0.429704	1.34696	FALSE
PHOX2A	224	781	Homeo domain factors	Paired-related HD factors	2.14619e-05	enriched	0.000108017	0.408361	1.32718	FALSE
LEF1	338	1274	High-mobility group (HMG) domain factors	TCF-7-related factors	2.26245e-05	enriched	0.000112631	0.295915	1.22766	FALSE
SIX2	316	1178	Homeo domain factors	HD-SINE factors	2.47151e-05	enriched	0.00012038	0.311842	1.24129	FALSE
EVX2	124	380	Homeo domain factors	HOX-related factors	2.48968e-05	enriched	0.00012038	0.594526	1.50998	FALSE
KLF16	458	1824	C2H2 zinc finger factors	Three-zinc finger KrÃ¼ppel-related factors	2.5146e-05	enriched	0.00012038	0.216499	1.16191	FALSE
SP2	525	2144	C2H2 zinc finger factors	Three-zinc finger KrÃ¼ppel-related factors	2.52325e-05	enriched	0.00012038	0.180269	1.1331	FALSE
SOX9	202	692	High-mobility group (HMG) domain factors	SOX-related factors	2.61651e-05	enriched	0.00012334	0.433768	1.35076	FALSE
NFYA	179	598	Other alpha	NFY	2.63915e-05	enriched	0.00012334	0.469999	1.38511	FALSE
ERF	175	582	Tryptophan cluster factors	Ets-related factors	2.68701e-05	enriched	0.000124308	0.476521	1.39138	FALSE
TAL1::TCF3	298	1101	Basic helix-loop-helix factors (bHLH)::Basic helix-loop-helix factors (bHLH)	Tal-related factors::E2A-related factors	2.81606e-05	enriched	0.000128976	0.324755	1.25245	FALSE
FOSL2	226	793	Basic leucine zipper factors (bZIP)	Fos-related factors	2.87483e-05	enriched	0.000130363	0.399187	1.31876	FALSE
BHLHE23	122	374	Basic helix-loop-helix factors (bHLH)	Tal-related factors	3.0107e-05	enriched	0.000135186	0.594028	1.50946	FALSE
TWIST1	381	1472	Basic helix-loop-helix factors (bHLH)	Tal-related factors	3.12234e-05	enriched	0.000138838	0.26027	1.1977	FALSE
GATA3	170	564	Other C4 zinc finger-type factors	GATA-type zinc fingers	3.28784e-05	enriched	0.000144792	0.480025	1.39477	FALSE
TGIF2	264	957	Homeo domain factors	TALE-type homeo domain factors	3.53318e-05	enriched	0.000154114	0.352204	1.27651	FALSE
JUNB	203	700	Basic leucine zipper factors (bZIP)	Jun-related factors	3.62258e-05	enriched	0.000156523	0.42431	1.34193	FALSE
BHLHE22	106	315	Basic helix-loop-helix factors (bHLH)	Tal-related factors	3.71174e-05	enriched	0.000158876	0.638897	1.55714	FALSE
ELF3	239	852	Tryptophan cluster factors	Ets-related factors	3.98667e-05	enriched	0.000169064	0.376342	1.29805	FALSE
ETV2	209	727	Tryptophan cluster factors	Ets-related factors	4.30451e-05	enriched	0.000180868	0.411733	1.33028	FALSE
FOS	206	716	Basic leucine zipper factors (bZIP)	Fos-related factors	4.85143e-05	enriched	0.000201996	0.41287	1.33133	FALSE
PKNOX2	322	1215	Homeo domain factors	TALE-type homeo domain factors	5.03754e-05	enriched	0.000207855	0.294361	1.22634	FALSE
SCRT2	312	1172	C2H2 zinc finger factors	More than 3 adjacent zinc finger factors	5.43649e-05	enriched	0.000221259	0.30083	1.23185	FALSE
PAX7	135	430	Paired box factors	Paired plus homeo domain	5.48621e-05	enriched	0.000221259	0.538808	1.45277	FALSE
JUN(var.2)	214	751	Basic leucine zipper factors (bZIP)	Jun-related factors	5.53346e-05	enriched	0.000221259	0.398983	1.31858	FALSE
EVX1	126	395	Homeo domain factors	HOX-related factors	5.55564e-05	enriched	0.000221259	0.561756	1.47606	FALSE
POU6F2	202	705	Homeo domain factors	POU domain factors	7.62577e-05	enriched	0.000301086	0.406917	1.32585	FALSE
ELF4	209	735	Tryptophan cluster factors	Ets-related factors	8.1262e-05	enriched	0.000318103	0.395944	1.3158	FALSE
RBPJ	462	1863	Rel homology region (RHR) factors	CSL-related factors	8.62872e-05	enriched	0.000334911	0.198522	1.14752	FALSE
ZIC4	435	1737	C2H2 zinc finger factors	More than 3 adjacent zinc finger factors	8.81774e-05	enriched	0.000339372	0.212674	1.15883	FALSE
TGIF1	269	992	Homeo domain factors	TALE-type homeo domain factors	9.15802e-05	enriched	0.000347929	0.327451	1.25479	FALSE
OLIG2	124	392	Basic helix-loop-helix factors (bHLH)	Tal-related factors	9.19202e-05	enriched	0.000347929	0.549671	1.46375	FALSE
IRF7	347	1336	Tryptophan cluster factors	Interferon-regulatory factors	9.34171e-05	enriched	0.000349361	0.265272	1.20186	FALSE
NRF1	355	1372	Basic leucine zipper factors (bZIP)	Jun-related factors	9.38239e-05	enriched	0.000349361	0.259795	1.19731	FALSE
Pax6	177	605	Paired box factors	Paired plus homeo domain	9.91696e-05	enriched	0.000364263	0.436999	1.35379	FALSE
SMAD3	94	278	SMAD/NF-1 DNA-binding domain factors	SMAD factors	9.94167e-05	enriched	0.000364263	0.645833	1.56464	FALSE
TCF7L2	342	1315	High-mobility group (HMG) domain factors	TCF-7-related factors	0.000101886	enriched	0.000370349	0.26719	1.20346	FALSE
NR2F2	257	942	Nuclear receptors with C4 zinc fingers	RXR-related receptors (NR2)	0.000103493	enriched	0.000373227	0.336226	1.26245	FALSE
ELF1	183	631	Tryptophan cluster factors	Ets-related factors	0.000110932	enriched	0.000396929	0.424389	1.342	FALSE
NFYB	164	554	Other alpha	NFY	0.000117918	enriched	0.000415941	0.453995	1.36983	FALSE
ELK3	130	418	Tryptophan cluster factors	Ets-related factors	0.000118481	enriched	0.000415941	0.525194	1.43913	FALSE
FOXG1	231	833	Fork head / winged helix factors	Forkhead box (FOX) factors	0.00012061	enriched	0.000415941	0.359761	1.28321	FALSE
NFIL3	159	534	Basic leucine zipper factors (bZIP)	C/EBP-related	0.000120735	enriched	0.000415941	0.462372	1.37781	FALSE
CEBPG	101	306	Basic leucine zipper factors (bZIP)	C/EBP-related	0.000120787	enriched	0.000415941	0.611009	1.52733	FALSE
TEF	98	295	TEA domain factors	TEF-1-related factors	0.000125968	enriched	0.000430547	0.620324	1.53722	FALSE
FEV	132	427	Tryptophan cluster factors	Ets-related factors	0.000132201	enriched	0.000448074	0.516487	1.43047	FALSE
EGR3	382	1500	C2H2 zinc finger factors	Three-zinc finger KrÃ¼ppel-related factors	0.000133053	enriched	0.000448074	0.236867	1.17843	FALSE
FOXK1	272	1011	Fork head / winged helix factors	Forkhead box (FOX) factors	0.000137239	enriched	0.000458798	0.31608	1.24494	FALSE
ZNF740	393	1551	C2H2 zinc finger factors	Other factors with up to three adjacent zinc fingers	0.000139393	enriched	0.000462624	0.229587	1.1725	FALSE
DBP	90	266	Basic leucine zipper factors (bZIP)	C/EBP-related	0.000143201	enriched	0.000471843	0.646756	1.56564	FALSE
RXRB	277	1034	Nuclear receptors with C4 zinc fingers	RXR-related receptors (NR2)	0.000149127	enriched	0.000487859	0.309907	1.23963	FALSE
TEAD4	312	1188	TEA domain factors	TEF-1-related factors	0.000152619	enriched	0.000495741	0.281268	1.21526	FALSE
GRHL2	291	1096	Grainyhead domain factors	Grainyhead-related factors	0.000157389	enriched	0.000503346	0.297028	1.22861	FALSE
EGR4	373	1462	C2H2 zinc finger factors	Three-zinc finger KrÃ¼ppel-related factors	0.000158127	enriched	0.000503346	0.239489	1.18057	FALSE
CTCF	438	1761	C2H2 zinc finger factors	More than 3 adjacent zinc finger factors	0.000158257	enriched	0.000503346	0.202793	1.15092	FALSE
NFATC3	343	1328	Rel homology region (RHR) factors	NFAT-related factors	0.000171467	enriched	0.000541598	0.25721	1.19517	FALSE
MEOX1	170	583	Homeo domain factors	HOX-related factors	0.000172787	enriched	0.000542029	0.432224	1.34931	FALSE
BACH2	329	1266	Basic leucine zipper factors (bZIP)	Jun-related factors	0.000177892	enriched	0.000554247	0.266067	1.20253	FALSE
E2F7	213	763	Fork head / winged helix factors	E2F-related factors	0.000188832	enriched	0.000584284	0.369355	1.29178	FALSE
NEUROD2	107	333	Basic helix-loop-helix factors (bHLH)	Tal-related factors	0.000190236	enriched	0.000584284	0.572274	1.48686	FALSE
JUND	191	671	Basic leucine zipper factors (bZIP)	Jun-related factors	0.000191359	enriched	0.000584284	0.397445	1.31717	FALSE
RXRG	274	1025	Nuclear receptors with C4 zinc fingers	RXR-related receptors (NR2)	0.000194291	enriched	0.000589306	0.306809	1.23697	FALSE
SMAD2::SMAD3::SMAD4	402	1599	SMAD/NF-1 DNA-binding domain factors::SMAD/NF-1 DNA-binding domain factors::SMAD/NF-1 DNA-binding domain factors	SMAD factors::SMAD factors::SMAD factors	0.000205861	enriched	0.000620246	0.218282	1.16335	FALSE
ELK1	125	404	Tryptophan cluster factors	Ets-related factors	0.0002072	enriched	0.000620246	0.517758	1.43173	FALSE
HOXC13	184	644	Homeo domain factors	HOX-related factors	0.000224685	enriched	0.000668219	0.40283	1.3221	FALSE
LBX1	189	665	Homeo domain factors	NK-related factors	0.000228618	enriched	0.000675531	0.395217	1.31514	FALSE
LMX1A	207	742	Homeo domain factors	HD-LIM factors	0.00025773	enriched	0.000749974	0.368397	1.29092	FALSE
LMX1B	207	742	Homeo domain factors	HD-LIM factors	0.00025773	enriched	0.000749974	0.368397	1.29092	FALSE
MAFF	267	999	Basic leucine zipper factors (bZIP)	Maf-related factors	0.000258833	enriched	0.000749974	0.30654	1.23674	FALSE
HOXC10	159	543	Homeo domain factors	HOX-related factors	0.000260431	enriched	0.000749974	0.438259	1.35497	FALSE
MEF2C	379	1498	MADS box factors	Regulators of differentiation	0.000262	enriched	0.000749974	0.227417	1.17074	FALSE
SRY	249	922	High-mobility group (HMG) domain factors	SOX-related factors	0.000274856	enriched	0.000781888	0.321564	1.24968	FALSE
ZNF263	514	2131	C2H2 zinc finger factors	More than 3 adjacent zinc finger factors	0.000277229	enriched	0.000783769	0.158495	1.11612	FALSE
ASCL1	554	2326	Basic helix-loop-helix factors (bHLH)	MyoD / ASC-related factors	0.000284578	enriched	0.000795143	0.140292	1.10213	FALSE
TFDP1	367	1445	Fork head / winged helix factors	E2F-related factors	0.000286119	enriched	0.000795143	0.232967	1.17525	FALSE
VAX1	176	614	Homeo domain factors	NK-related factors	0.00028646	enriched	0.000795143	0.407522	1.32641	FALSE
SPI1	359	1409	Tryptophan cluster factors	Ets-related factors	0.000289845	enriched	0.000799692	0.237569	1.179	FALSE
FOSB::JUNB	170	592	Basic leucine zipper factors (bZIP)::Basic leucine zipper factors (bZIP)	Fos-related factors::Jun-related factors	0.000355739	enriched	0.000975619	0.410122	1.3288	FALSE
TEAD3	272	1026	TEA domain factors	TEF-1-related factors	0.000359827	enriched	0.000980958	0.294833	1.22674	FALSE
HSF4	222	812	Heat shock factors	HSF factors	0.000403292	enriched	0.00109295	0.339265	1.26511	FALSE
FLI1	153	524	Tryptophan cluster factors	Ets-related factors	0.000408714	enriched	0.00109468	0.43415	1.35111	FALSE
EMX1	153	524	Homeo domain factors	NK-related factors	0.000408714	enriched	0.00109468	0.43415	1.35111	FALSE
FOXD1	194	694	Fork head / winged helix factors	Forkhead box (FOX) factors	0.000416564	enriched	0.00110922	0.371306	1.29352	FALSE
VAX2	158	545	Homeo domain factors	NK-related factors	0.000427733	enriched	0.00113238	0.423853	1.34151	FALSE
FOSL2::JUND	165	574	Basic leucine zipper factors (bZIP)::Basic leucine zipper factors (bZIP)	Fos-related factors::Jun-related factors	0.000436108	enriched	0.00113869	0.4116	1.33016	FALSE
FOXL1	194	695	Fork head / winged helix factors	Forkhead box (FOX) factors	0.000447521	enriched	0.00113869	0.369229	1.29166	FALSE
FOXI1	194	695	Fork head / winged helix factors	Forkhead box (FOX) factors	0.000447521	enriched	0.00113869	0.369229	1.29166	FALSE
FOXD2	194	695	Fork head / winged helix factors	Forkhead box (FOX) factors	0.000447521	enriched	0.00113869	0.369229	1.29166	FALSE
FOXO4	194	695	Fork head / winged helix factors	Forkhead box (FOX) factors	0.000447521	enriched	0.00113869	0.369229	1.29166	FALSE
FOXO6	194	695	Fork head / winged helix factors	Forkhead box (FOX) factors	0.000447521	enriched	0.00113869	0.369229	1.29166	FALSE
FOXP3	194	695	Fork head / winged helix factors	Forkhead box (FOX) factors	0.000447521	enriched	0.00113869	0.369229	1.29166	FALSE
TP53	176	620	p53 domain factors	p53-related factors	0.000453334	enriched	0.00114711	0.393492	1.31357	FALSE
E2F6	464	1902	Fork head / winged helix factors	E2F-related factors	0.000456533	enriched	0.00114886	0.174864	1.12886	FALSE
NFIA	306	1180	SMAD/NF-1 DNA-binding domain factors	Nuclear factor 1	0.000468417	enriched	0.00117232	0.263002	1.19997	FALSE
REST	467	1918	C2H2 zinc finger factors	Factors with multiple dispersed zinc fingers	0.000504001	enriched	0.00125452	0.172077	1.12668	FALSE
FOSL2::JUNB	165	576	Basic leucine zipper factors (bZIP)::Basic leucine zipper factors (bZIP)	Fos-related factors::Jun-related factors	0.000509259	enriched	0.00126076	0.406582	1.32554	FALSE
LHX6	139	470	Homeo domain factors	HD-LIM factors	0.000517865	enriched	0.00127517	0.452609	1.36851	FALSE
TBR1	284	1085	T-Box factors	TBrain-related factors	0.000531504	enriched	0.00130176	0.276453	1.21121	FALSE
NFATC2	428	1737	Rel homology region (RHR) factors	NFAT-related factors	0.000549186	enriched	0.00133791	0.18927	1.14019	FALSE
NR4A2	262	990	Nuclear receptors with C4 zinc fingers	NGFI-B-related receptors (NR4)	0.00057471	enriched	0.00139268	0.292323	1.22461	FALSE
HOXD12	110	356	Homeo domain factors	HOX-related factors	0.000602686	enriched	0.00145279	0.515811	1.4298	FALSE
HOXD11	126	420	Homeo domain factors	HOX-related factors	0.00063137	enriched	0.00151397	0.473219	1.3882	FALSE
FIGLA	398	1602	Basic helix-loop-helix factors (bHLH)	Tal-related factors	0.000666991	enriched	0.00159105	0.201151	1.14962	FALSE
ELK4	266	1011	Tryptophan cluster factors	Ets-related factors	0.000711464	enriched	0.00168834	0.2839	1.21748	FALSE
FOXO3	215	791	Fork head / winged helix factors	Forkhead box (FOX) factors	0.000725966	enriched	0.00171388	0.330844	1.25775	FALSE
ONECUT3	232	864	Homeo domain factors	HD-CUT factors	0.000732755	enriched	0.00171893	0.313278	1.24253	FALSE
OLIG3	135	458	Basic helix-loop-helix factors (bHLH)	Tal-related factors	0.000735614	enriched	0.00171893	0.447797	1.36396	FALSE
JDP2	163	573	Basic leucine zipper factors (bZIP)	Fos-related factors	0.000759674	enriched	0.00176615	0.396522	1.31633	FALSE
TFAP2A(var.2)	439	1795	Basic helix-span-helix factors (bHSH)	AP-2	0.000782485	enriched	0.00180999	0.178494	1.1317	FALSE
EN1	134	455	Homeo domain factors	NK-related factors	0.000802599	enriched	0.00184719	0.446551	1.36278	FALSE
GSX2	216	797	Homeo domain factors	HOX-related factors	0.000812313	enriched	0.0018602	0.326637	1.25409	FALSE
HOXC12	139	476	Homeo domain factors	HOX-related factors	0.000851418	enriched	0.00194005	0.434308	1.35126	FALSE
GABPA	227	845	Tryptophan cluster factors	Ets-related factors	0.000857864	enriched	0.00194506	0.313926	1.24309	FALSE
IRF2	297	1151	Tryptophan cluster factors	Interferon-regulatory factors	0.000873619	enriched	0.00197102	0.255832	1.19402	FALSE
SNAI2	405	1640	C2H2 zinc finger factors	More than 3 adjacent zinc finger factors	0.000901368	enriched	0.00202366	0.192483	1.14273	FALSE
CEBPD	100	321	Basic leucine zipper factors (bZIP)	C/EBP-related	0.000905853	enriched	0.00202381	0.527612	1.44154	FALSE
HNF1B	182	655	Homeo domain factors	POU domain factors	0.000930304	enriched	0.00206428	0.362628	1.28577	FALSE
MEOX2	200	731	Homeo domain factors	HOX-related factors	0.000932982	enriched	0.00206428	0.340314	1.26603	FALSE
E2F3	55	152	Fork head / winged helix factors	E2F-related factors	0.000954652	enriched	0.00210207	0.743617	1.67437	FALSE
MEIS1	189	685	Homeo domain factors	TALE-type homeo domain factors	0.000966152	enriched	0.00211721	0.352467	1.27674	FALSE
ETV6	256	973	Tryptophan cluster factors	Ets-related factors	0.000994306	enriched	0.00216075	0.283889	1.21747	FALSE
SP4	369	1477	C2H2 zinc finger factors	Three-zinc finger KrÃ¼ppel-related factors	0.000997999	enriched	0.00216075	0.209208	1.15605	FALSE
E2F2	91	287	Fork head / winged helix factors	E2F-related factors	0.00100017	enriched	0.00216075	0.553073	1.46721	FALSE
OTX2	154	540	Homeo domain factors	Paired-related HD factors	0.00103943	enriched	0.00223502	0.400156	1.31965	FALSE
POU6F1	125	422	Homeo domain factors	POU domain factors	0.0010609	enriched	0.00227053	0.45487	1.37066	FALSE
NFIC::TLX1	304	1186	SMAD/NF-1 DNA-binding domain factors::Homeo domain factors	Nuclear factor 1::NK-related factors	0.00108564	enriched	0.00231267	0.246224	1.1861	FALSE
DUXA	181	655	Homeo domain factors	Paired-related HD factors	0.00124159	enriched	0.00263263	0.35468	1.2787	FALSE
ZIC1	435	1786	C2H2 zinc finger factors	More than 3 adjacent zinc finger factors	0.00127766	enriched	0.00269609	0.17254	1.12704	FALSE
NKX2-3	263	1008	Homeo domain factors	NK-related factors	0.00128329	enriched	0.00269609	0.271824	1.20733	FALSE
HESX1	134	461	Homeo domain factors	Paired-related HD factors	0.00130763	enriched	0.00273467	0.427651	1.34504	FALSE
OLIG1	113	377	Basic helix-loop-helix factors (bHLH)	Tal-related factors	0.0013882	enriched	0.00288998	0.471943	1.38698	FALSE
MSC	413	1686	Basic helix-loop-helix factors (bHLH)	Tal-related factors	0.00142443	enriched	0.002952	0.180794	1.13351	FALSE
TFAP2B	406	1654	Basic helix-span-helix factors (bHSH)	AP-2	0.00144961	enriched	0.00299064	0.183777	1.13585	FALSE
CEBPE	101	330	Basic leucine zipper factors (bZIP)	C/EBP-related	0.00147016	enriched	0.00301943	0.502074	1.41625	FALSE
THAP1	451	1864	C2CH THAP-type zinc finger factors	THAP-related factors	0.00149576	enriched	0.0030583	0.162982	1.1196	FALSE
EGR1	299	1170	C2H2 zinc finger factors	Three-zinc finger Kruppel-related factors	0.00152144	enriched	0.00309697	0.241894	1.18254	FALSE
NEUROD1	404	1646	Basic helix-loop-helix factors (bHLH)	Tal-related factors	0.00154076	enriched	0.00312242	0.183648	1.13575	FALSE
IRF8	236	894	Tryptophan cluster factors	Interferon-regulatory factors	0.00158678	enriched	0.00320152	0.288697	1.22154	FALSE
FOSL2::JUN(var.2)	129	444	Basic leucine zipper factors (bZIP)::Basic leucine zipper factors (bZIP)	Fos-related factors::Jun-related factors	0.00170558	enriched	0.00342613	0.426996	1.34443	FALSE
RXRA::VDR	209	779	Nuclear receptors with C4 zinc fingers::Nuclear receptors with C4 zinc fingers	RXR-related receptors (NR2)::Thyroid hormone receptor-related factors (NR1)	0.00172422	enriched	0.00344844	0.312065	1.24148	FALSE
LHX2	154	547	Homeo domain factors	HD-LIM factors	0.00173728	enriched	0.00345946	0.381574	1.30276	FALSE
FOS::JUN	169	610	Basic leucine zipper factors (bZIP)::Basic leucine zipper factors (bZIP)	Fos-related factors::Jun-related factors	0.00179082	enriched	0.00355063	0.358399	1.282	FALSE
TBX2	282	1098	T-Box factors	TBX2-related factors	0.00182493	enriched	0.00360267	0.249074	1.18844	FALSE
FOSL1::JUND	166	598	Basic leucine zipper factors (bZIP)::Basic leucine zipper factors (bZIP)	Fos-related factors::Jun-related factors	0.00186133	enriched	0.00365876	0.361223	1.28451	FALSE
FOSL1::JUN	184	674	Basic leucine zipper factors (bZIP)::Basic leucine zipper factors (bZIP)	Fos-related factors::Jun-related factors	0.0018906	enriched	0.0036927	0.337142	1.26325	FALSE
TFAP2A	402	1641	Basic helix-span-helix factors (bHSH)	AP-2	0.00189583	enriched	0.0036927	0.180877	1.13357	FALSE
PLAG1	451	1869	C2H2 zinc finger factors	More than 3 adjacent zinc finger factors	0.00190826	enriched	0.0036927	0.159118	1.1166	FALSE
CEBPB	98	321	Basic leucine zipper factors (bZIP)	C/EBP-related	0.00191085	enriched	0.0036927	0.498465	1.41271	FALSE
NKX2-8	259	998	Homeo domain factors	NK-related factors	0.00195785	enriched	0.00376763	0.264097	1.20088	FALSE
HIC2	374	1514	C2H2 zinc finger factors	Factors with multiple dispersed zinc fingers	0.00204387	enriched	0.00391671	0.19293	1.14308	FALSE
KLF5	502	2112	C2H2 zinc finger factors	Three-zinc finger KrÃ¼ppel-related factors	0.0020663	enriched	0.00394318	0.137334	1.09987	FALSE
ISL2	190	701	Homeo domain factors	HD-LIM factors	0.00208813	enriched	0.00396825	0.32677	1.2542	FALSE
NR4A1	242	925	Nuclear receptors with C4 zinc fingers	NGFI-B-related receptors (NR4)	0.00210542	enriched	0.00396825	0.275739	1.21061	FALSE
SOX13	242	925	High-mobility group (HMG) domain factors	SOX-related factors	0.00210542	enriched	0.00396825	0.275739	1.21061	FALSE
SPIB	376	1524	Tryptophan cluster factors	Ets-related factors	0.00213128	enriched	0.00398577	0.191127	1.14165	FALSE
ZEB1	452	1876	Homeo domain factors	HD-ZF factors	0.00213213	enriched	0.00398577	0.15692	1.1149	FALSE
KLF14	325	1293	C2H2 zinc finger factors	Three-zinc finger KrÃ¼ppel-related factors	0.00215915	enriched	0.00401987	0.217974	1.1631	FALSE
ALX3	198	736	Homeo domain factors	Paired-related HD factors	0.00221124	enriched	0.0041002	0.31598	1.24486	FALSE
FOSL2::JUN	166	601	Basic leucine zipper factors (bZIP)::Basic leucine zipper factors (bZIP)	Fos-related factors::Jun-related factors	0.00228024	enriched	0.00421109	0.354003	1.2781	FALSE
TFAP2C	401	1641	Basic helix-span-helix factors (bHSH)	AP-2	0.00236815	enriched	0.00435587	0.177284	1.13075	FALSE
ZNF282	292	1148	C2H2 zinc finger factors	More than 3 adjacent zinc finger factors	0.00245857	enriched	0.0045041	0.235103	1.17699	FALSE
NKX6-2	221	837	Homeo domain factors	NK-related factors	0.00251688	enriched	0.00459256	0.289004	1.2218	FALSE
PAX4	104	348	Paired box factors	Paired plus homeo domain	0.00253509	enriched	0.00460742	0.467681	1.38288	FALSE
IRF4	222	842	Tryptophan cluster factors	Interferon-regulatory factors	0.0026167	enriched	0.00473695	0.286924	1.22004	FALSE
TFAP2B(var.2)	388	1584	Basic helix-span-helix factors (bHSH)	AP-2	0.00271053	enriched	0.00488749	0.180741	1.13347	FALSE
HOXC11	111	377	Homeo domain factors	HOX-related factors	0.00273898	enriched	0.00491943	0.44618	1.36243	FALSE
PDX1	156	563	Homeo domain factors	HOX-related factors	0.00295966	enriched	0.00529502	0.358596	1.28218	FALSE
ONECUT2	171	628	Homeo domain factors	HD-CUT factors	0.0033594	enriched	0.00598679	0.333417	1.25999	FALSE
NR1H2::RXRA	242	934	Nuclear receptors with C4 zinc fingers::Nuclear receptors with C4 zinc fingers	Thyroid hormone receptor-related factors (NR1)::RXR-related receptors (NR2)	0.00345657	enriched	0.00613609	0.261769	1.19895	FALSE
MAFG	211	800	Basic leucine zipper factors (bZIP)	Maf-related factors	0.00358833	enriched	0.00634538	0.287428	1.22046	FALSE
USF1	224	857	Basic helix-loop-helix factors (bHLH)	bHLH-ZIP factors	0.00373628	enriched	0.0065816	0.274388	1.20948	FALSE
FOXH1	270	1059	Fork head / winged helix factors	Forkhead box (FOX) factors	0.00381244	enriched	0.00669002	0.238514	1.17978	FALSE
ESR2	377	1541	Nuclear receptors with C4 zinc fingers	Steroid hormone receptors (NR3)	0.00384396	enriched	0.0067196	0.178954	1.13206	FALSE
RAX	153	555	Homeo domain factors	Paired-related HD factors	0.00400887	enriched	0.00698122	0.351229	1.27565	FALSE
GSX1	177	657	Homeo domain factors	HOX-related factors	0.00419316	enriched	0.0072745	0.318041	1.24664	FALSE
INSM1	424	1760	C2H2 zinc finger factors	Factors with multiple dispersed zinc fingers	0.00422929	enriched	0.00730949	0.156746	1.11477	FALSE
EGR2	274	1079	C2H2 zinc finger factors	Three-zinc finger KrÃ¼ppel-related factors	0.00428087	enriched	0.00737082	0.232738	1.17506	FALSE
IRF9	296	1178	Tryptophan cluster factors	Interferon-regulatory factors	0.00452319	enriched	0.00775887	0.217514	1.16273	FALSE
EOMES	270	1064	T-Box factors	TBrain-related factors	0.00490324	enriched	0.00837942	0.231718	1.17423	FALSE
DMRT3	199	754	DM-type intertwined zinc finger factors	DMRT	0.00496277	enriched	0.00844962	0.288389	1.22128	FALSE
MAFK	252	985	Basic leucine zipper factors (bZIP)	Maf-related factors	0.00502009	enriched	0.00851557	0.243485	1.18385	FALSE
ID4	426	1774	Basic helix-loop-helix factors (bHLH)	HLH domain only	0.00521686	enriched	0.00881669	0.152104	1.11119	FALSE
FOSB::JUNB(var.2)	73	234	Basic leucine zipper factors (bZIP)::Basic leucine zipper factors (bZIP)	Fos-related factors::Jun-related factors	0.00538709	enriched	0.0090709	0.529645	1.44357	FALSE
TBX21	272	1075	T-Box factors	TBrain-related factors	0.00544822	enriched	0.00914023	0.227527	1.17083	FALSE
TP73	177	662	p53 domain factors	p53-related factors	0.00565535	enriched	0.00945311	0.307103	1.23722	FALSE
HNF1A	204	779	Homeo domain factors	POU domain factors	0.00600433	enriched	0.00998342	0.277131	1.21178	FALSE
ZNF24	243	949	C2H2 zinc finger factors	More than 3 adjacent zinc finger factors	0.00601621	enriched	0.00998342	0.244733	1.18487	FALSE
NR2F1	276	1095	Nuclear receptors with C4 zinc fingers	RXR-related receptors (NR2)	0.00607521	enriched	0.0100449	0.221994	1.16634	FALSE
YY1	311	1252	C2H2 zinc finger factors	More than 3 adjacent zinc finger factors	0.00623421	enriched	0.0102708	0.200937	1.14944	FALSE
FOS::JUN(var.2)	130	466	Basic leucine zipper factors (bZIP)::Basic leucine zipper factors (bZIP)	Fos-related factors::Jun-related factors	0.00635718	enriched	0.0104358	0.368367	1.29089	FALSE
HOXB3	169	630	Homeo domain factors	HOX-related factors	0.00638977	enriched	0.0104518	0.311856	1.2413	FALSE
MIXL1	151	554	Homeo domain factors	Paired-related HD factors	0.00645158	enriched	0.0105154	0.334848	1.26124	FALSE
FOSL1	181	682	Basic leucine zipper factors (bZIP)	Fos-related factors	0.00669373	enriched	0.0108714	0.296403	1.22808	FALSE
FOS::JUNB	156	576	Basic leucine zipper factors (bZIP)::Basic leucine zipper factors (bZIP)	Fos-related factors::Jun-related factors	0.00682878	enriched	0.0110515	0.325662	1.25324	FALSE
CENPB	120	426	Psq-type HTH domain		0.00698465	enriched	0.011264	0.382366	1.30348	FALSE
RARA	228	887	Nuclear receptors with C4 zinc fingers	Thyroid hormone receptor-related factors (NR1)	0.00727279	enriched	0.0116875	0.250285	1.18944	FALSE
BARHL2	86	289	Homeo domain factors	NK-related factors	0.00758549	enriched	0.0121474	0.461524	1.377	FALSE
FOS::JUND	178	672	Basic leucine zipper factors (bZIP)::Basic leucine zipper factors (bZIP)	Fos-related factors::Jun-related factors	0.00786655	enriched	0.0125536	0.293601	1.2257	FALSE
CTCFL	461	1948	C2H2 zinc finger factors	More than 3 adjacent zinc finger factors	0.00813773	enriched	0.0129413	0.13103	1.09508	FALSE
NR2C2	425	1780	Nuclear receptors with C4 zinc fingers	RXR-related receptors (NR2)	0.00826706	enriched	0.0131014	0.143842	1.10484	FALSE
SRF	122	437	MADS box factors	Responders to external signals (SRF/RLM1)	0.00844045	enriched	0.0133301	0.369433	1.29184	FALSE
EMX2	112	396	Homeo domain factors	NK-related factors	0.00859381	enriched	0.0135256	0.388183	1.30874	FALSE
MTF1	254	1005	C2H2 zinc finger factors	More than 3 adjacent zinc finger factors	0.00870936	enriched	0.0136606	0.22589	1.1695	FALSE
RORA	218	847	Nuclear receptors with C4 zinc fingers	Thyroid hormone receptor-related factors (NR1)	0.00876916	enriched	0.0137074	0.252151	1.19098	FALSE
GLIS2	362	1493	C2H2 zinc finger factors	More than 3 adjacent zinc finger factors	0.00959051	enriched	0.0149403	0.166032	1.12197	FALSE
JDP2(var.2)	102	357	Basic leucine zipper factors (bZIP)	Fos-related factors	0.00990557	enriched	0.0153788	0.40283	1.3221	FALSE
ZNF410	196	754	C2H2 zinc finger factors	More than 3 adjacent zinc finger factors	0.0100374	enriched	0.0155308	0.266474	1.20286	FALSE
PPARG::RXRA	459	1944	Nuclear receptors with C4 zinc fingers::Nuclear receptors with C4 zinc fingers	Thyroid hormone receptor-related factors (NR1)::RXR-related receptors (NR2)	0.0102003	enriched	0.0157298	0.127723	1.09257	FALSE
ZBTB7C	296	1197	C2H2 zinc finger factors	More than 3 adjacent zinc finger factors	0.0108915	enriched	0.0167393	0.194431	1.14427	FALSE
HOXA5	184	704	Homeo domain factors	HOX-related factors	0.0110624	enriched	0.0169451	0.274315	1.20942	FALSE
NHLH1	432	1821	Basic helix-loop-helix factors (bHLH)	Tal-related factors	0.0117069	enriched	0.0178726	0.134557	1.09776	FALSE
NR3C2	189	728	Nuclear receptors with C4 zinc fingers	Steroid hormone receptors (NR3)	0.0125511	enriched	0.0190977	0.264633	1.20133	FALSE
NR1A4::RXRA	206	802	Nuclear receptors with C4 zinc fingers::Nuclear receptors with C4 zinc fingers	Thyroid hormone receptor-related factors (NR1)::RXR-related receptors (NR2)	0.0126672	enriched	0.0192105	0.249227	1.18857	FALSE
JUND(var.2)	208	811	Basic leucine zipper factors (bZIP)	Jun-related factors	0.0128447	enriched	0.0194154	0.247067	1.18679	FALSE
PITX3	165	626	Homeo domain factors	Paired-related HD factors	0.0134585	enriched	0.0202762	0.286488	1.21967	FALSE
ONECUT1	139	516	Homeo domain factors	HD-CUT factors	0.0139178	enriched	0.0208995	0.317899	1.24651	FALSE
HOXA2	127	466	Homeo domain factors	HOX-related factors	0.0143434	enriched	0.0214683	0.334683	1.2611	FALSE
TCF3	418	1765	Basic helix-loop-helix factors (bHLH)	E2A-related factors	0.0168508	enriched	0.025139	0.132092	1.09588	FALSE
CREB1	128	473	Basic leucine zipper factors (bZIP)	CREB-related factors	0.0170192	enriched	0.025179	0.324489	1.25222	FALSE
TBX1	268	1082	T-Box factors	TBX1-related factors	0.0170426	enriched	0.025179	0.196789	1.14614	FALSE
TBX4	268	1082	T-Box factors	TBX2-related factors	0.0170426	enriched	0.025179	0.196789	1.14614	FALSE
PBX3	387	1622	Homeo domain factors	TALE-type homeo domain factors	0.0171349	enriched	0.0252341	0.142817	1.10406	FALSE
NOTO	152	575	Homeo domain factors	NK-related factors	0.0172931	enriched	0.0253854	0.290694	1.22323	FALSE
GBX1	115	419	Homeo domain factors	HOX-related factors	0.0175123	enriched	0.025625	0.344869	1.27004	FALSE
HSF1	201	787	Heat shock factors	HSF factors	0.0176623	enriched	0.0257622	0.241017	1.18183	FALSE
DLX6	141	529	Homeo domain factors	NK-related factors	0.0181041	enriched	0.0263228	0.302612	1.23338	FALSE
RUNX3	221	876	Runt domain factors	Runt-related factors	0.018833	enriched	0.0272959	0.2233	1.1674	FALSE
VENTX	99	354	Homeo domain factors	NK-related factors	0.0191599	enriched	0.0276821	0.371936	1.29409	FALSE
KLF4	353	1469	C2H2 zinc finger factors	Three-zinc finger Kruppel-related factors	0.0192867	enriched	0.0277778	0.153091	1.11195	FALSE
FOSB::JUN	105	380	Basic leucine zipper factors (bZIP)::Basic leucine zipper factors (bZIP)	Fos-related factors::Jun-related factors	0.0207149	enriched	0.0297411	0.354575	1.27861	FALSE
RUNX1	406	1715	Runt domain factors	Runt-related factors	0.0209529	enriched	0.0299889	0.131528	1.09545	FALSE
HSF2	217	863	Heat shock factors	HSF factors	0.0231868	enriched	0.0330827	0.218519	1.16354	FALSE
TP63	139	526	p53 domain factors	p53-related factors	0.0245912	enriched	0.0349776	0.290207	1.22282	FALSE
BARX1	162	625	Homeo domain factors	NK-related factors	0.0251296	enriched	0.0356327	0.262323	1.19941	FALSE
HNF4G	350	1463	Nuclear receptors with C4 zinc fingers	RXR-related receptors (NR2)	0.0259377	enriched	0.0365939	0.146682	1.10702	FALSE
FOSL2::JUND(var.2)	113	417	Basic leucine zipper factors (bZIP)::Basic leucine zipper factors (bZIP)	Fos-related factors::Jun-related factors	0.0259673	enriched	0.0365939	0.32646	1.25393	FALSE
HOXB2	149	571	Homeo domain factors	HOX-related factors	0.0277035	enriched	0.0388452	0.272007	1.20749	FALSE
TBX20	283	1161	T-Box factors	TBX1-related factors	0.0277345	enriched	0.0388452	0.173691	1.12794	FALSE
MZF1(var.2)	387	1635	C2H2 zinc finger factors	More than 3 adjacent zinc finger factors	0.0280533	enriched	0.039172	0.1313	1.09528	FALSE
GBX2	135	512	Homeo domain factors	HOX-related factors	0.0290044	enriched	0.040377	0.287001	1.2201	FALSE
TCF4	419	1785	Basic helix-loop-helix factors (bHLH)	E2A-related factors	0.029995	enriched	0.0416294	0.119283	1.08619	FALSE
FOSL1::JUNB	157	608	Basic leucine zipper factors (bZIP)::Basic leucine zipper factors (bZIP)	Fos-related factors::Jun-related factors	0.0315529	enriched	0.0436592	0.256878	1.19489	FALSE
PROX1	130	493	Homeo domain factors	HD-PROS factors	0.0328334	enriched	0.0452942	0.287109	1.22019	FALSE
JUN::JUNB(var.2)	112	417	Basic leucine zipper factors (bZIP)::Basic leucine zipper factors (bZIP)	Jun-related factors::Jun-related factors	0.0332991	enriched	0.0457988	0.313636	1.24284	FALSE
JUN::JUNB	150	580	Basic leucine zipper factors (bZIP)::Basic leucine zipper factors (bZIP)	Jun-related factors::Jun-related factors	0.0351433	enriched	0.0481905	0.259095	1.19673	FALSE
ESX1	136	520	Homeo domain factors	Paired-related HD factors	0.0353342	enriched	0.0483076	0.27528	1.21023	FALSE
GSC	138	529	Homeo domain factors	Paired-related HD factors	0.0361417	enriched	0.0492646	0.271585	1.20713	FALSE
HMBOX1	92	335	Homeo domain factors	POU domain factors	0.0369359	enriched	0.0501978	0.34573	1.27079	FALSE
NFIC	324	1355	SMAD/NF-1 DNA-binding domain factors	Nuclear factor 1	0.038302	enriched	0.0519003	0.145958	1.10646	FALSE
MSX1	147	569	Homeo domain factors	NK-related factors	0.0386455	enriched	0.0522113	0.257572	1.19547	FALSE
ATF7	76	270	Basic leucine zipper factors (bZIP)	Jun-related factors	0.0396307	enriched	0.0533849	0.381297	1.30251	FALSE
NR3C1	181	718	Nuclear receptors with C4 zinc fingers	Steroid hormone receptors (NR3)	0.0411828	enriched	0.0553129	0.222191	1.1665	FALSE
GSC2	137	528	Homeo domain factors	Paired-related HD factors	0.0427029	enriched	0.0571869	0.263823	1.20066	FALSE
ZBTB7B	276	1141	C2H2 zinc finger factors	More than 3 adjacent zinc finger factors	0.0430664	enriched	0.0575055	0.162626	1.11932	FALSE
MEIS2	365	1546	Homeo domain factors	TALE-type homeo domain factors	0.0434375	enriched	0.0578324	0.127613	1.09248	FALSE
RARA::RXRA	321	1345	Nuclear receptors with C4 zinc fingers::Nuclear receptors with C4 zinc fingers	Thyroid hormone receptor-related factors (NR1)::RXR-related receptors (NR2)	0.0436539	enriched	0.0579521	0.143224	1.10437	FALSE
GRHL1	155	607	Grainyhead domain factors	Grainyhead-related factors	0.0455369	enriched	0.0602772	0.240757	1.18161	FALSE
HINFP	250	1026	C2H2 zinc finger factors	Factors with multiple dispersed zinc fingers	0.0458257	enriched	0.0604846	0.173154	1.12752	FALSE
ESRRA	245	1004	Nuclear receptors with C4 zinc fingers	Steroid hormone receptors (NR3)	0.0464409	enriched	0.0611205	0.175279	1.12918	FALSE
OTX1	92	339	Homeo domain factors	Paired-related HD factors	0.0473322	enriched	0.062115	0.328605	1.2558	FALSE
ZBTB7A	350	1480	C2H2 zinc finger factors	More than 3 adjacent zinc finger factors	0.0478448	enriched	0.0626084	0.130015	1.0943	FALSE
JUN	230	939	Basic leucine zipper factors (bZIP)	Jun-related factors	0.0499468	enriched	0.0651728	0.180694	1.13343	FALSE
SHOX	142	554	Homeo domain factors	Paired-related HD factors	0.0530558	enriched	0.068066	0.24619	1.18607	FALSE
ISX	142	554	Homeo domain factors	Paired-related HD factors	0.0530558	enriched	0.068066	0.24619	1.18607	FALSE
LHX9	142	554	Homeo domain factors	HD-LIM factors	0.0530558	enriched	0.068066	0.24619	1.18607	FALSE
PRRX1	142	554	Homeo domain factors	Paired-related HD factors	0.0530558	enriched	0.068066	0.24619	1.18607	FALSE
RAX2	142	554	Homeo domain factors	Paired-related HD factors	0.0530558	enriched	0.068066	0.24619	1.18607	FALSE
UNCX	142	554	Homeo domain factors	Paired-related HD factors	0.0530558	enriched	0.068066	0.24619	1.18607	FALSE
MGA	243	999	T-Box factors	TBX6-related factors	0.0538901	enriched	0.0689431	0.170657	1.12557	FALSE
RORA(var.2)	187	751	Nuclear receptors with C4 zinc fingers	Thyroid hormone receptor-related factors (NR1)	0.0547917	enriched	0.0699013	0.20441	1.15222	FALSE
MEIS3	310	1302	Homeo domain factors	TALE-type homeo domain factors	0.0557698	enriched	0.0709516	0.139796	1.10175	FALSE
CUX1	80	292	Homeo domain factors	HD-CUT factors	0.057044	enriched	0.0723716	0.342288	1.26777	FALSE
NFE2	152	599	Basic leucine zipper factors (bZIP)	Jun-related factors	0.0573123	enriched	0.0725111	0.2317	1.17422	FALSE
NR1H4	212	863	Nuclear receptors with C4 zinc fingers	Thyroid hormone receptor-related factors (NR1)	0.0582969	enriched	0.0735537	0.184889	1.13673	FALSE
E2F1	50	170	Fork head / winged helix factors	E2F-related factors	0.0593983	enriched	0.0747374	0.44465	1.36098	FALSE
BATF3	141	553	Basic leucine zipper factors (bZIP)	B-ATF-related factors	0.0619524	enriched	0.0777375	0.238601	1.17985	FALSE
GMEB2	28	85	SAND domain factors	GMEB	0.0641751	enriched	0.0803065	0.608149	1.5243	FALSE
BSX	135	529	Homeo domain factors	NK-related factors	0.0678185	enriched	0.0846346	0.239877	1.18089	FALSE
ESRRB	228	939	Nuclear receptors with C4 zinc fingers	Steroid hormone receptors (NR3)	0.0697953	enriched	0.0868648	0.168094	1.12357	FALSE
EN2	119	461	Homeo domain factors	NK-related factors	0.0709759	enriched	0.0880122	0.25638	1.19448	FALSE
TEAD2	324	1373	TEA domain factors	TEF-1-related factors	0.0711016	enriched	0.0880122	0.126919	1.09196	FALSE
TBX5	302	1273	T-Box factors	TBX2-related factors	0.0714446	enriched	0.0881985	0.134573	1.09777	FALSE
VDR	199	811	Nuclear receptors with C4 zinc fingers	Thyroid hormone receptor-related factors (NR1)	0.072411	enriched	0.0891511	0.183251	1.13544	FALSE
HES5	172	692	Basic helix-loop-helix factors (bHLH)	Hairy-related factors	0.0728128	enriched	0.0894056	0.201821	1.15015	FALSE
TFEC	150	597	Basic helix-loop-helix factors (bHLH)	bHLH-ZIP factors	0.0769265	enriched	0.0942041	0.217416	1.16265	FALSE
CUX2	68	247	Homeo domain factors	HD-CUT factors	0.0773906	enriched	0.0945197	0.349281	1.27393	FALSE
ARNT::HIF1A	172	695	Basic helix-loop-helix factors (bHLH)::Basic helix-loop-helix factors (bHLH)	PAS domain factors::PAS domain factors	0.0821174	enriched	0.100026	0.195581	1.14518	FALSE
RARA(var.2)	292	1232	Nuclear receptors with C4 zinc fingers	Thyroid hormone receptor-related factors (NR1)	0.0825085	enriched	0.100236	0.133223	1.09674	FALSE
PPARG	235	976	Nuclear receptors with C4 zinc fingers	Thyroid hormone receptor-related factors (NR1)	0.08542	enriched	0.103498	0.155965	1.11417	FALSE
NFIX	326	1388	SMAD/NF-1 DNA-binding domain factors	Nuclear factor 1	0.085774	enriched	0.103653	0.120121	1.08683	FALSE
HEY1	143	570	Basic helix-loop-helix factors (bHLH)	Hairy-related factors	0.0893916	enriched	0.10774	0.215238	1.1609	FALSE
MITF	98	376	Basic helix-loop-helix factors (bHLH)	bHLH-ZIP factors	0.0905086	enriched	0.1088	0.270306	1.20606	FALSE
HEY2	165	667	Basic helix-loop-helix factors (bHLH)	Hairy-related factors	0.0917128	enriched	0.109959	0.194964	1.1447	FALSE
TFAP4	356	1528	Basic helix-loop-helix factors (bHLH)	bHLH-ZIP factors	0.0927845	enriched	0.110954	0.10849	1.0781	FALSE
MYBL1	52	184	Tryptophan cluster factors	Myb/SANT domain factors	0.0937251	enriched	0.111787	0.387063	1.30773	FALSE
GLIS3	290	1228	C2H2 zinc finger factors	More than 3 adjacent zinc finger factors	0.0970507	enriched	0.115453	0.127999	1.09278	FALSE
HIF1A	152	612	Basic helix-loop-helix factors (bHLH)	PAS domain factors	0.0996606	enriched	0.11825	0.200725	1.14928	FALSE
PAX1	187	767	Paired box factors	Paired domain only	0.102028	enriched	0.120747	0.173997	1.12818	FALSE
MAX::MYC	186	763	Basic helix-loop-helix factors (bHLH)::Basic helix-loop-helix factors (bHLH)	bHLH-ZIP factors::bHLH-ZIP factors	0.103657	enriched	0.122358	0.173804	1.12803	FALSE
FOSL1::JUN(var.2)	56	204	Basic leucine zipper factors (bZIP)::Basic leucine zipper factors (bZIP)	Fos-related factors::Jun-related factors	0.119393	enriched	0.140571	0.345115	1.27025	FALSE
AR	218	910	Nuclear receptors with C4 zinc fingers	Steroid hormone receptors (NR3)	0.120428	enriched	0.141374	0.148647	1.10853	FALSE
JUNB(var.2)	46	163	Basic leucine zipper factors (bZIP)	Jun-related factors	0.120692	enriched	0.141374	0.385019	1.30588	FALSE
GCM1	284	1208	GCM domain factors	GCM factors	0.121316	enriched	0.141742	0.121527	1.08789	FALSE
ZBTB33	178	732	C2H2 zinc finger factors	Other factors with up to three adjacent zinc fingers	0.121816	enriched	0.141964	0.170219	1.12523	FALSE
YY2	161	657	C2H2 zinc finger factors	More than 3 adjacent zinc finger factors	0.122798	enriched	0.142745	0.181352	1.13395	FALSE
USF2	162	663	Basic helix-loop-helix factors (bHLH)	bHLH-ZIP factors	0.130182	enriched	0.150946	0.17717	1.13066	FALSE
IRF5	199	830	Tryptophan cluster factors	Interferon-regulatory factors	0.142029	enriched	0.164266	0.149842	1.10945	FALSE
PBX2	264	1123	Homeo domain factors	TALE-type homeo domain factors	0.143898	enriched	0.166008	0.121437	1.08782	FALSE
PAX5	224	943	Paired box factors	Paired domain only	0.146293	enriched	0.168348	0.136426	1.09918	FALSE
SREBF2(var.2)	91	357	Basic helix-loop-helix factors (bHLH)	bHLH-ZIP factors	0.154473	enriched	0.177314	0.238199	1.17952	FALSE
TFE3	95	375	Basic helix-loop-helix factors (bHLH)	bHLH-ZIP factors	0.159762	enriched	0.182928	0.229294	1.17226	FALSE
GLIS1	217	915	C2H2 zinc finger factors	More than 3 adjacent zinc finger factors	0.162837	enriched	0.185983	0.134108	1.09741	FALSE
RFX2	116	467	Fork head / winged helix factors	RFX-related factors	0.164765	enriched	0.187717	0.200887	1.1494	FALSE
MSX2	159	657	Homeo domain factors	NK-related factors	0.168583	enriched	0.191591	0.163318	1.11986	FALSE
RORB	173	721	Nuclear receptors with C4 zinc fingers	Thyroid hormone receptor-related factors (NR1)	0.178789	enriched	0.202686	0.150958	1.11031	FALSE
HNF4A	238	1013	Nuclear receptors with C4 zinc fingers	RXR-related receptors (NR2)	0.179874	enriched	0.203413	0.120584	1.08718	FALSE
PAX9	183	766	Paired box factors	Paired domain only	0.180963	enriched	0.204141	0.144684	1.10549	FALSE
FOSL2::JUNB(var.2)	66	254	Basic leucine zipper factors (bZIP)::Basic leucine zipper factors (bZIP)	Fos-related factors::Jun-related factors	0.188909	enriched	0.212581	0.265894	1.20238	FALSE
CREB3	117	475	Basic leucine zipper factors (bZIP)	CREB-related factors	0.18992	enriched	0.213195	0.188766	1.13979	FALSE
RFX4	139	573	Fork head / winged helix factors	RFX-related factors	0.197628	enriched	0.221305	0.166735	1.12251	FALSE
ZBED1	45	167	C2H2 zinc finger factors	BED zinc finger factors	0.208119	enriched	0.232484	0.318334	1.24689	FALSE
PBX1	167	700	Homeo domain factors	TALE-type homeo domain factors	0.215035	enriched	0.239445	0.142678	1.10395	FALSE
EBF1	313	1361	Rel homology region (RHR) factors	Early B-Cell Factor-related factors	0.215396	enriched	0.239445	0.0897524	1.06419	FALSE
ATF4	171	718	Basic leucine zipper factors (bZIP)	ATF-4-related factors	0.215935	enriched	0.239463	0.140197	1.10206	FALSE
LBX2	116	477	Homeo domain factors	NK-related factors	0.240649	enriched	0.266225	0.17032	1.12531	FALSE
MYC	233	1003	Basic helix-loop-helix factors (bHLH)	bHLH-ZIP factors	0.254686	enriched	0.281075	0.104265	1.07495	FALSE
SREBF1	247	1067	Basic helix-loop-helix factors (bHLH)	bHLH-ZIP factors	0.257774	enriched	0.283799	0.0992077	1.07119	FALSE
CLOCK	128	533	Basic helix-loop-helix factors (bHLH)	PAS domain factors	0.265833	enriched	0.29197	0.152193	1.11126	FALSE
FOSL1::JUND(var.2)	86	348	Basic leucine zipper factors (bZIP)::Basic leucine zipper factors (bZIP)	Fos-related factors::Jun-related factors	0.266631	enriched	0.292146	0.193506	1.14354	FALSE
TFAP2C(var.2)	350	1542	Basic helix-span-helix factors (bHSH)	AP-2	0.281033	enriched	0.307192	0.070809	1.05031	FALSE
TFAP2B(var.3)	357	1576	Basic helix-span-helix factors (bHSH)	AP-2	0.292359	enriched	0.31881	0.0679134	1.0482	FALSE
E2F8	235	1021	Fork head / winged helix factors	E2F-related factors	0.31889	enriched	0.346916	0.0909347	1.06506	FALSE
RUNX2	168	718	Runt domain factors	Runt-related factors	0.319807	enriched	0.347089	0.114662	1.08272	FALSE
RARA::RXRG	317	1397	Nuclear receptors with C4 zinc fingers::Nuclear receptors with C4 zinc fingers	Thyroid hormone receptor-related factors (NR1)::RXR-related receptors (NR2)	0.327667	enriched	0.354778	0.0704077	1.05001	FALSE
TFAP2A(var.3)	362	1606	Basic helix-span-helix factors (bHSH)	AP-2	0.340572	enriched	0.367882	0.0607746	1.04303	FALSE
XBP1	107	448	Basic leucine zipper factors (bZIP)	XBP-1-related factors	0.34791	enriched	0.374925	0.144297	1.10519	FALSE
TFCP2	99	413	Grainyhead domain factors	CP2-related factors	0.353775	enriched	0.380349	0.149544	1.10922	FALSE
BHLHE40	99	414	Basic helix-loop-helix factors (bHLH)	Hairy-related factors	0.365673	enriched	0.392221	0.146055	1.10654	FALSE
GATA1::TAL1	199	865	Other C4 zinc finger-type factors::Basic helix-loop-helix factors (bHLH)	GATA-type zinc fingers::Tal-related factors	0.381757	enriched	0.408515	0.0902532	1.06456	FALSE
RFX3	136	581	Fork head / winged helix factors	RFX-related factors	0.385628	enriched	0.411696	0.115253	1.08317	FALSE
REL	282	1363	Rel homology region (RHR) factors	NF-kappaB-related factors	0.416558	depleted	0.443682	-0.0628336	0.957382	FALSE
TBX15	264	1170	T-Box factors	TBX1-related factors	0.460282	enriched	0.489116	0.0622862	1.04412	FALSE
MYCN	130	644	Basic helix-loop-helix factors (bHLH)	bHLH-ZIP factors	0.463401	depleted	0.491291	-0.0983641	0.934092	FALSE
RELA	309	1480	Rel homology region (RHR) factors	NF-kappaB-related factors	0.492212	depleted	0.52063	-0.0497335	0.966115	FALSE
SIX1	232	1028	Homeo domain factors	HD-SINE factors	0.503538	enriched	0.531384	0.0625414	1.0443	FALSE
HES7	196	864	Basic helix-loop-helix factors (bHLH)	Hairy-related factors	0.507325	enriched	0.534149	0.0700073	1.04972	FALSE
NR4A2::RXRA	189	834	Nuclear receptors with C4 zinc fingers::Nuclear receptors with C4 zinc fingers	NGFI-B-related receptors (NR4)::RXR-related receptors (NR2)	0.528053	enriched	0.554698	0.0685238	1.04864	FALSE
TFAP2C(var.3)	346	1555	Basic helix-span-helix factors (bHSH)	AP-2	0.533038	enriched	0.558653	0.0421143	1.02962	FALSE
CREB3L1	183	808	Basic leucine zipper factors (bZIP)	CREB-related factors	0.543137	enriched	0.567938	0.0676733	1.04803	FALSE
NFKB1	249	1110	Rel homology region (RHR) factors	NF-kappaB-related factors	0.545777	enriched	0.569399	0.0538429	1.03803	FALSE
MLX	82	354	Basic helix-loop-helix factors (bHLH)	bHLH-ZIP factors	0.594598	enriched	0.618923	0.100131	1.07187	FALSE
ESR1	207	926	Nuclear receptors with C4 zinc fingers	Steroid hormone receptors (NR3)	0.63872	enriched	0.663342	0.0488035	1.03441	FALSE
GCM2	198	886	GCM domain factors	GCM factors	0.653284	enriched	0.676932	0.0483787	1.0341	FALSE
RELB	294	1330	Rel homology region (RHR) factors	NF-kappaB-related factors	0.684021	enriched	0.707182	0.0326467	1.02289	FALSE
NFKB2	245	1163	Rel homology region (RHR) factors	NF-kappaB-related factors	0.687308	depleted	0.70898	-0.0368125	0.974806	FALSE
RORC	159	711	Nuclear receptors with C4 zinc fingers	Thyroid hormone receptor-related factors (NR1)	0.69782	enriched	0.718206	0.0493621	1.03481	FALSE
MXI1	181	812	Basic helix-loop-helix factors (bHLH)	bHLH-ZIP factors	0.701078	enriched	0.719941	0.0446949	1.03147	FALSE
ZNF143	271	1227	C2H2 zinc finger factors	More than 3 adjacent zinc finger factors	0.717058	enriched	0.734704	0.0314144	1.02201	FALSE
GLI2	203	915	C2H2 zinc finger factors	More than 3 adjacent zinc finger factors	0.726649	enriched	0.742869	0.0378929	1.02661	FALSE
SREBF2	254	1150	Basic helix-loop-helix factors (bHLH)	bHLH-ZIP factors	0.731855	enriched	0.746525	0.0314515	1.02204	FALSE
TFEB	126	565	Basic helix-loop-helix factors (bHLH)	bHLH-ZIP factors	0.768211	enriched	0.781869	0.0453578	1.03194	FALSE
MNT	121	547	Basic helix-loop-helix factors (bHLH)	bHLH-ZIP factors	0.843035	enriched	0.85612	0.0336511	1.0236	FALSE
MYBL2	51	228	Tryptophan cluster factors	Myb/SANT domain factors	0.881367	enriched	0.893066	0.0497203	1.03506	FALSE
MAX	126	574	Basic helix-loop-helix factors (bHLH)	bHLH-ZIP factors	0.904519	enriched	0.914503	0.0225579	1.01576	FALSE
RFX5	140	639	Fork head / winged helix factors	RFX-related factors	0.91161	enriched	0.919642	0.0197958	1.01382	FALSE
RHOXF1	198	907	Homeo domain factors	Paired-related HD factors	0.916944	enriched	0.92299	0.0145828	1.01016	FALSE
MLXIPL	84	384	Basic helix-loop-helix factors (bHLH)	bHLH-ZIP factors	0.965753	enriched	0.969989	0.0175399	1.01223	FALSE
BHLHE41	78	361	Basic helix-loop-helix factors (bHLH)	Hairy-related factors	1	depleted	1	-0.000267879	0.999814	FALSE
KLF13	194	896	C2H2 zinc finger factors	Three-zinc finger KrÃ¼ppel-related factors	1	enriched	1	0.00274285	1.0019	FALSE

## Sheet: TFBS_Sex 20 dph
TF	Counts (n=612)	Counts_ns (n=3452)	class	family	p_value	direction	FDR	logFC	FC	filter
POU2F2	322	1268	Homeo domain factors	POU domain factors	1.6443e-13	enriched	4.18439e-11	0.518407	1.43237	FALSE
POU3F3	284	1073	Homeo domain factors	POU domain factors	1.82725e-13	enriched	4.18439e-11	0.578142	1.49292	FALSE
STAT1::STAT2	417	1803	STAT domain factors::STAT domain factors	STAT factors::STAT factors	4.46621e-13	enriched	6.81841e-11	0.383549	1.30455	FALSE
ZNF384	432	1915	C2H2 zinc finger factors	More than 3 adjacent zinc finger factors	4.16345e-12	enriched	4.76715e-10	0.347588	1.27243	FALSE
POU2F1	265	1014	Homeo domain factors	POU domain factors	1.12151e-11	enriched	1.0273e-09	0.559836	1.4741	FALSE
IRF1	460	2102	Tryptophan cluster factors	Interferon-regulatory factors	2.14871e-11	enriched	1.64019e-09	0.303772	1.23437	FALSE
FOXC1	296	1181	Fork head / winged helix factors	Forkhead box (FOX) factors	2.66997e-11	enriched	1.74693e-09	0.499489	1.41371	FALSE
SOX15	308	1257	High-mobility group (HMG) domain factors	SOX-related factors	9.55659e-11	enriched	5.47115e-09	0.466847	1.38209	FALSE
FOXP2	330	1377	Fork head / winged helix factors	Forkhead box (FOX) factors	1.21509e-10	enriched	6.18345e-09	0.434838	1.35176	FALSE
FOXC2	334	1404	Fork head / winged helix factors	Forkhead box (FOX) factors	1.9799e-10	enriched	9.06793e-09	0.424206	1.34183	FALSE
POU3F4	237	905	Homeo domain factors	POU domain factors	3.05038e-10	enriched	1.27007e-08	0.562798	1.47713	FALSE
POU5F1B	243	947	Homeo domain factors	POU domain factors	1.05533e-09	enriched	4.02786e-08	0.533421	1.44736	FALSE
FOXP1	268	1075	Fork head / winged helix factors	Forkhead box (FOX) factors	1.16665e-09	enriched	4.1102e-08	0.491797	1.4062	FALSE
FOXF2	229	879	Fork head / winged helix factors	Forkhead box (FOX) factors	1.26678e-09	enriched	4.14417e-08	0.555313	1.46949	FALSE
POU5F1	309	1296	Homeo domain factors	POU domain factors	2.05151e-09	enriched	6.26394e-08	0.427442	1.34485	FALSE
SOX4	312	1313	High-mobility group (HMG) domain factors	SOX-related factors	2.23148e-09	enriched	6.38762e-08	0.42258	1.34032	FALSE
POU1F1	261	1052	Homeo domain factors	POU domain factors	3.92246e-09	enriched	1.04045e-07	0.484816	1.39941	FALSE
EWSR1-FLI1	486	2327	Tryptophan cluster factors	Ets-related factors	4.08909e-09	enriched	1.04045e-07	0.236386	1.17804	FALSE
CEBPA	239	942	Basic leucine zipper factors (bZIP)	C/EBP-related	4.65746e-09	enriched	1.06277e-07	0.517112	1.43109	FALSE
POU4F2	261	1054	Homeo domain factors	POU domain factors	4.71713e-09	enriched	1.06277e-07	0.482076	1.39675	FALSE
RREB1	448	2095	C2H2 zinc finger factors	Factors with multiple dispersed zinc fingers	4.9117e-09	enriched	1.06277e-07	0.270449	1.20618	FALSE
SOX21	262	1060	High-mobility group (HMG) domain factors	SOX-related factors	5.10502e-09	enriched	1.06277e-07	0.479403	1.39417	FALSE
PRDM1	284	1185	C2H2 zinc finger factors	More than 3 adjacent zinc finger factors	1.3006e-08	enriched	2.5899e-07	0.434905	1.35182	FALSE
HOXA10	279	1160	Homeo domain factors	HOX-related factors	1.44646e-08	enriched	2.76032e-07	0.440041	1.35664	FALSE
POU3F1	262	1074	Homeo domain factors	POU domain factors	1.79098e-08	enriched	3.28107e-07	0.460474	1.37599	FALSE
DUX4	215	842	Homeo domain factors	Paired-related HD factors	3.17506e-08	enriched	5.59298e-07	0.526345	1.44028	FALSE
POU4F1	260	1073	Homeo domain factors	POU domain factors	4.02693e-08	enriched	6.83087e-07	0.450762	1.36676	FALSE
NFE2L2	284	1199	Basic leucine zipper factors (bZIP)	Jun-related factors	4.19757e-08	enriched	6.86603e-07	0.41796	1.33604	FALSE
CDX2	278	1168	Homeo domain factors	HOX-related factors	4.41401e-08	enriched	6.97109e-07	0.424945	1.34252	FALSE
ZSCAN4	320	1399	C2H2 zinc finger factors	More than 3 adjacent zinc finger factors	7.32144e-08	enriched	1.08168e-06	0.367577	1.29018	FALSE
IRF3	320	1399	Tryptophan cluster factors	Interferon-regulatory factors	7.32144e-08	enriched	1.08168e-06	0.367577	1.29018	FALSE
FOXB1	263	1099	Fork head / winged helix factors	Forkhead box (FOX) factors	9.6631e-08	enriched	1.38303e-06	0.432772	1.34982	FALSE
SOX10	350	1572	High-mobility group (HMG) domain factors	SOX-related factors	1.31602e-07	enriched	1.82648e-06	0.328655	1.25584	FALSE
CDX1	267	1126	Homeo domain factors	HOX-related factors	1.58819e-07	enriched	2.13939e-06	0.419534	1.3375	FALSE
FOXK2	238	979	Fork head / winged helix factors	Forkhead box (FOX) factors	2.06771e-07	enriched	2.70575e-06	0.455482	1.37124	FALSE
BCL6B	247	1026	C2H2 zinc finger factors	More than 3 adjacent zinc finger factors	2.19597e-07	enriched	2.79377e-06	0.441381	1.3579	FALSE
POU4F3	255	1069	Homeo domain factors	POU domain factors	2.49394e-07	enriched	3.08709e-06	0.428136	1.34549	FALSE
ETV3	134	475	Tryptophan cluster factors	Ets-related factors	2.81747e-07	enriched	3.3958e-06	0.670134	1.59122	FALSE
POU3F2	250	1045	Homeo domain factors	POU domain factors	2.91848e-07	enriched	3.42735e-06	0.432326	1.34941	FALSE
FOXG1	208	833	Fork head / winged helix factors	Forkhead box (FOX) factors	3.43583e-07	enriched	3.93403e-06	0.494096	1.40844	FALSE
ETV4	106	351	Tryptophan cluster factors	Ets-related factors	3.53636e-07	enriched	3.95037e-06	0.768422	1.70341	FALSE
FOXD1	179	694	Fork head / winged helix factors	Forkhead box (FOX) factors	5.0865e-07	enriched	5.22525e-06	0.540853	1.45483	FALSE
ZIC3	376	1738	C2H2 zinc finger factors	More than 3 adjacent zinc finger factors	5.23782e-07	enriched	5.22525e-06	0.287205	1.22027	FALSE
FOXL1	179	695	Fork head / winged helix factors	Forkhead box (FOX) factors	5.59033e-07	enriched	5.22525e-06	0.538776	1.45274	FALSE
FOXI1	179	695	Fork head / winged helix factors	Forkhead box (FOX) factors	5.59033e-07	enriched	5.22525e-06	0.538776	1.45274	FALSE
FOXD2	179	695	Fork head / winged helix factors	Forkhead box (FOX) factors	5.59033e-07	enriched	5.22525e-06	0.538776	1.45274	FALSE
FOXO4	179	695	Fork head / winged helix factors	Forkhead box (FOX) factors	5.59033e-07	enriched	5.22525e-06	0.538776	1.45274	FALSE
FOXO6	179	695	Fork head / winged helix factors	Forkhead box (FOX) factors	5.59033e-07	enriched	5.22525e-06	0.538776	1.45274	FALSE
FOXP3	179	695	Fork head / winged helix factors	Forkhead box (FOX) factors	5.59033e-07	enriched	5.22525e-06	0.538776	1.45274	FALSE
KLF9	401	1885	C2H2 zinc finger factors	Three-zinc finger Kruppel-related factors	6.58487e-07	enriched	6.03174e-06	0.262939	1.19992	FALSE
FOXK1	241	1011	Fork head / winged helix factors	Forkhead box (FOX) factors	7.96999e-07	enriched	7.15736e-06	0.427151	1.34458	FALSE
SPIC	303	1341	Tryptophan cluster factors	Ets-related factors	9.16973e-07	enriched	8.07442e-06	0.349909	1.27448	FALSE
MYB	227	941	Tryptophan cluster factors	Myb/SANT domain factors	9.34376e-07	enriched	8.07442e-06	0.444326	1.36068	FALSE
SP8	384	1794	C2H2 zinc finger factors	Three-zinc finger KrÃ¼ppel-related factors	1.0488e-06	enriched	8.81545e-06	0.271827	1.20734	FALSE
FOXO3	197	791	Fork head / winged helix factors	Forkhead box (FOX) factors	1.06711e-06	enriched	8.81545e-06	0.490347	1.40478	FALSE
ETV1	105	355	Tryptophan cluster factors	Ets-related factors	1.07787e-06	enriched	8.81545e-06	0.738399	1.66832	FALSE
BATF::JUN	189	753	Basic leucine zipper factors (bZIP)::Basic leucine zipper factors (bZIP)	B-ATF-related factors::Jun-related factors	1.24657e-06	enriched	1.00163e-05	0.501565	1.41575	FALSE
TEAD1	261	1122	TEA domain factors	TEF-1-related factors	1.33066e-06	enriched	1.05076e-05	0.391878	1.3121	FALSE
MNX1	223	927	Homeo domain factors	HOX-related factors	1.56791e-06	enriched	1.21713e-05	0.440303	1.35689	FALSE
FOXA1	292	1290	Fork head / winged helix factors	Forkhead box (FOX) factors	1.65613e-06	enriched	1.26418e-05	0.352498	1.27677	FALSE
ELF5	234	986	Tryptophan cluster factors	Ets-related factors	1.90271e-06	enriched	1.42859e-05	0.42075	1.33862	FALSE
TAL1::TCF3	256	1101	Basic helix-loop-helix factors (bHLH)::Basic helix-loop-helix factors (bHLH)	Tal-related factors::E2A-related factors	1.96639e-06	enriched	1.45259e-05	0.39123	1.31151	FALSE
IRF7	300	1336	Tryptophan cluster factors	Interferon-regulatory factors	2.01432e-06	enriched	1.46438e-05	0.340943	1.26658	FALSE
STAT3	367	1709	STAT domain factors	STAT factors	2.27967e-06	enriched	1.63139e-05	0.276528	1.21128	FALSE
ZNF24	226	949	C2H2 zinc finger factors	More than 3 adjacent zinc finger factors	2.63313e-06	enriched	1.83475e-05	0.425744	1.34326	FALSE
ETS1	169	663	Tryptophan cluster factors	Ets-related factors	2.64397e-06	enriched	1.83475e-05	0.523843	1.43778	FALSE
TCF7L1	279	1228	High-mobility group (HMG) domain factors	TCF-7-related factors	2.84399e-06	enriched	1.9441e-05	0.357855	1.28152	FALSE
PROP1	212	880	Homeo domain factors	Paired-related HD factors	3.22788e-06	enriched	2.17407e-05	0.44239	1.35885	FALSE
NRL	278	1225	Basic leucine zipper factors (bZIP)	Maf-related factors	3.34822e-06	enriched	2.22244e-05	0.356204	1.28005	FALSE
SCRT1	253	1095	C2H2 zinc finger factors	More than 3 adjacent zinc finger factors	3.99628e-06	enriched	2.61471e-05	0.382107	1.30324	FALSE
HOXC12	129	476	Homeo domain factors	HOX-related factors	4.07786e-06	enriched	2.62171e-05	0.612238	1.52863	FALSE
STAT1	310	1401	STAT domain factors	STAT factors	4.12146e-06	enriched	2.62171e-05	0.319712	1.24808	FALSE
E2F4	295	1321	Fork head / winged helix factors	E2F-related factors	4.57149e-06	enriched	2.86814e-05	0.332985	1.25962	FALSE
HOXB13	257	1121	Homeo domain factors	HOX-related factors	5.66462e-06	enriched	3.43995e-05	0.370883	1.29314	FALSE
CEBPG	91	306	Basic leucine zipper factors (bZIP)	C/EBP-related	5.68957e-06	enriched	3.43995e-05	0.746236	1.67741	FALSE
PHOX2A	191	781	Homeo domain factors	Paired-related HD factors	5.70822e-06	enriched	3.43995e-05	0.464079	1.37944	FALSE
SCRT2	266	1172	C2H2 zinc finger factors	More than 3 adjacent zinc finger factors	7.12025e-06	enriched	4.23516e-05	0.356354	1.28019	FALSE
SOX8	251	1093	High-mobility group (HMG) domain factors	SOX-related factors	7.30028e-06	enriched	4.28657e-05	0.373295	1.29531	FALSE
SP4	322	1477	C2H2 zinc finger factors	Three-zinc finger KrÃ¼ppel-related factors	7.93323e-06	enriched	4.59926e-05	0.298292	1.22969	FALSE
NKX3-1	172	691	Homeo domain factors	NK-related factors	8.39185e-06	enriched	4.75066e-05	0.489552	1.40401	FALSE
EGR3	326	1500	C2H2 zinc finger factors	Three-zinc finger KrÃ¼ppel-related factors	8.40182e-06	enriched	4.75066e-05	0.29381	1.22587	FALSE
HOXA13	266	1175	Homeo domain factors	HOX-related factors	8.72685e-06	enriched	4.87426e-05	0.352666	1.27692	FALSE
TFAP2A(var.2)	378	1795	Basic helix-span-helix factors (bHSH)	AP-2	9.86907e-06	enriched	5.44582e-05	0.248303	1.18781	FALSE
KLF16	383	1824	C2H2 zinc finger factors	Three-zinc finger KrÃ¼ppel-related factors	1.00898e-05	enriched	5.47479e-05	0.244139	1.18439	FALSE
BHLHE22	92	315	Basic helix-loop-helix factors (bHLH)	Tal-related factors	1.01606e-05	enriched	5.47479e-05	0.720183	1.64739	FALSE
BHLHE23	105	374	Basic helix-loop-helix factors (bHLH)	Tal-related factors	1.06951e-05	enriched	5.69577e-05	0.66318	1.58357	FALSE
ETV5	106	379	Tryptophan cluster factors	Ets-related factors	1.12303e-05	enriched	5.91205e-05	0.657695	1.57756	FALSE
TEAD3	237	1026	TEA domain factors	TEF-1-related factors	1.14321e-05	enriched	5.94991e-05	0.381757	1.30293	FALSE
SP2	437	2144	C2H2 zinc finger factors	Three-zinc finger KrÃ¼ppel-related factors	1.3168e-05	enriched	6.77632e-05	0.201229	1.14968	FALSE
SOX9	171	692	High-mobility group (HMG) domain factors	SOX-related factors	1.37578e-05	enriched	7.00118e-05	0.479053	1.39383	FALSE
SP3	382	1826	C2H2 zinc finger factors	Three-zinc finger KrÃ¼ppel-related factors	1.60241e-05	enriched	8.06486e-05	0.238787	1.18	FALSE
HOXC10	140	543	Homeo domain factors	HOX-related factors	1.71928e-05	enriched	8.55902e-05	0.540304	1.45428	FALSE
TBX19	136	524	T-Box factors	Brachyury-related factors	1.75318e-05	enriched	8.63396e-05	0.549869	1.46395	FALSE
NR1H2::RXRA	218	934	Nuclear receptors with C4 zinc fingers::Nuclear receptors with C4 zinc fingers	Thyroid hormone receptor-related factors (NR1)::RXR-related receptors (NR2)	1.83604e-05	enriched	8.9458e-05	0.396734	1.31652	FALSE
JUN(var.2)	182	751	Basic leucine zipper factors (bZIP)	Jun-related factors	1.9051e-05	enriched	9.18458e-05	0.450954	1.36694	FALSE
ASCL1	466	2326	Basic helix-loop-helix factors (bHLH)	MyoD / ASC-related factors	2.034e-05	enriched	9.70386e-05	0.17638	1.13004	FALSE
HOXC11	104	377	Homeo domain factors	HOX-related factors	2.46463e-05	enriched	0.000116278	0.637848	1.55601	FALSE
ZBTB18	358	1697	C2H2 zinc finger factors	More than 3 adjacent zinc finger factors	2.50891e-05	enriched	0.000116278	0.250874	1.18993	FALSE
MEF2A	239	1048	MADS box factors	Regulators of differentiation	2.51344e-05	enriched	0.000116278	0.363273	1.28634	FALSE
ELF4	178	735	Tryptophan cluster factors	Ets-related factors	2.61402e-05	enriched	0.000119722	0.449962	1.366	FALSE
SPI1	306	1409	Tryptophan cluster factors	Ets-related factors	2.72894e-05	enriched	0.000123748	0.292761	1.22498	FALSE
TEAD4	265	1188	TEA domain factors	TEF-1-related factors	2.89708e-05	enriched	0.000130084	0.331358	1.2582	FALSE
NKX6-1	196	829	Homeo domain factors	NK-related factors	3.24813e-05	enriched	0.000144431	0.41531	1.33359	FALSE
TFAP2B(var.2)	337	1584	Basic helix-span-helix factors (bHSH)	AP-2	3.35518e-05	enriched	0.000147757	0.263077	1.20004	FALSE
FEV	114	427	Tryptophan cluster factors	Ets-related factors	3.54178e-05	enriched	0.000154489	0.590627	1.5059	FALSE
EGR1	261	1170	C2H2 zinc finger factors	Three-zinc finger Kruppel-related factors	3.58522e-05	enriched	0.000154908	0.331442	1.25827	FALSE
ELK3	112	418	Tryptophan cluster factors	Ets-related factors	3.67602e-05	enriched	0.000156997	0.595825	1.51134	FALSE
T	132	513	T-Box factors	Brachyury-related factors	3.70212e-05	enriched	0.000156997	0.537408	1.45136	FALSE
TFAP2B	349	1654	Basic helix-span-helix factors (bHSH)	AP-2	3.92968e-05	enriched	0.000165119	0.251169	1.19017	FALSE
MEF2C	321	1498	MADS box factors	Regulators of differentiation	3.98697e-05	enriched	0.000165146	0.273436	1.20868	FALSE
NEUROG2	144	572	Basic helix-loop-helix factors (bHLH)	Tal-related factors	4.00244e-05	enriched	0.000165146	0.505883	1.41999	FALSE
HOXD11	112	420	Homeo domain factors	HOX-related factors	4.48056e-05	enriched	0.000183223	0.588938	1.50414	FALSE
KLF14	283	1293	C2H2 zinc finger factors	Three-zinc finger KrÃ¼ppel-related factors	4.78422e-05	enriched	0.000193909	0.303981	1.23455	FALSE
HOXD13	251	1123	Homeo domain factors	HOX-related factors	5.31523e-05	enriched	0.000213311	0.33423	1.2607	FALSE
MYF6	229	1007	Basic helix-loop-helix factors (bHLH)	MyoD / ASC-related factors	5.35607e-05	enriched	0.000213311	0.359185	1.2827	FALSE
NRF1	297	1372	Basic leucine zipper factors (bZIP)	Jun-related factors	5.65981e-05	enriched	0.000223465	0.288083	1.22102	FALSE
IRF2	256	1151	Tryptophan cluster factors	Interferon-regulatory factors	5.79079e-05	enriched	0.000226682	0.327157	1.25454	FALSE
HSF4	191	812	Heat shock factors	HSF factors	5.97183e-05	enriched	0.000227261	0.407922	1.32677	FALSE
GATA6	191	812	Other C4 zinc finger-type factors	GATA-type zinc fingers	5.97183e-05	enriched	0.000227261	0.407922	1.32677	FALSE
GATA5	155	631	Other C4 zinc finger-type factors	GATA-type zinc fingers	6.00164e-05	enriched	0.000227261	0.470457	1.38555	FALSE
E2F3	51	152	Fork head / winged helix factors	E2F-related factors	6.00406e-05	enriched	0.000227261	0.920327	1.89254	FALSE
SP1	436	2165	C2H2 zinc finger factors	Three-zinc finger KrÃ¼ppel-related factors	6.24123e-05	enriched	0.000234302	0.183862	1.13592	FALSE
OLIG3	119	458	Basic helix-loop-helix factors (bHLH)	Tal-related factors	7.12429e-05	enriched	0.000265278	0.551443	1.46555	FALSE
NEUROD2	92	333	Basic helix-loop-helix factors (bHLH)	Tal-related factors	8.10056e-05	enriched	0.000299198	0.640012	1.55834	FALSE
JUNB	168	700	Basic leucine zipper factors (bZIP)	Jun-related factors	8.25381e-05	enriched	0.00030242	0.436935	1.35373	FALSE
TFDP1	309	1445	Fork head / winged helix factors	E2F-related factors	8.54635e-05	enriched	0.000310653	0.270438	1.20617	FALSE
ELF1	154	631	Tryptophan cluster factors	Ets-related factors	8.84316e-05	enriched	0.000318911	0.461119	1.37661	FALSE
TFAP2A	344	1641	Basic helix-span-helix factors (bHSH)	AP-2	9.17698e-05	enriched	0.000328364	0.241734	1.18241	FALSE
RBPJ	383	1863	Rel homology region (RHR) factors	CSL-related factors	9.40796e-05	enriched	0.000334019	0.213618	1.15959	FALSE
OLIG1	101	377	Basic helix-loop-helix factors (bHLH)	Tal-related factors	0.000103374	enriched	0.000364195	0.59562	1.51112	FALSE
ERG	137	550	Tryptophan cluster factors	Ets-related factors	0.000110191	enriched	0.000385249	0.490573	1.405	FALSE
USF1	198	857	Basic helix-loop-helix factors (bHLH)	bHLH-ZIP factors	0.0001114	enriched	0.000386526	0.382034	1.30318	FALSE
GATA2	174	735	Other C4 zinc finger-type factors	GATA-type zinc fingers	0.000116357	enriched	0.000400687	0.417172	1.33531	FALSE
MAF::NFE2	243	1094	Basic leucine zipper factors (bZIP)::Basic leucine zipper factors (bZIP)	Maf-related factors::Jun-related factors	0.000121887	enriched	0.0004166	0.325244	1.25288	FALSE
ETV6	220	973	Tryptophan cluster factors	Ets-related factors	0.000124234	enriched	0.000418615	0.350893	1.27535	FALSE
MSC	351	1686	Basic helix-loop-helix factors (bHLH)	Tal-related factors	0.000124305	enriched	0.000418615	0.231767	1.17427	FALSE
SMAD3	79	278	SMAD/NF-1 DNA-binding domain factors	SMAD factors	0.000126497	enriched	0.000422889	0.680669	1.60288	FALSE
GABPA	195	845	Tryptophan cluster factors	Ets-related factors	0.000140136	enriched	0.000465091	0.380352	1.30166	FALSE
ELK1	106	404	Tryptophan cluster factors	Ets-related factors	0.000144921	enriched	0.000477508	0.565538	1.47994	FALSE
EHF	173	734	Tryptophan cluster factors	Ets-related factors	0.000154893	enriched	0.000506721	0.410821	1.32944	FALSE
PPARA::RXRA	245	1109	Nuclear receptors with C4 zinc fingers::Nuclear receptors with C4 zinc fingers	Thyroid hormone receptor-related factors (NR1)::RXR-related receptors (NR2)	0.000158127	enriched	0.000511799	0.317423	1.2461	FALSE
CEBPD	88	321	Basic leucine zipper factors (bZIP)	C/EBP-related	0.00015868	enriched	0.000511799	0.628831	1.54631	FALSE
EGR4	310	1462	C2H2 zinc finger factors	Three-zinc finger KrÃ¼ppel-related factors	0.000161585	enriched	0.000516003	0.258226	1.19601	FALSE
E2F6	388	1902	Fork head / winged helix factors	E2F-related factors	0.000162237	enriched	0.000516003	0.20244	1.15064	FALSE
TFAP2C	342	1641	Basic helix-span-helix factors (bHSH)	AP-2	0.000168284	enriched	0.000531546	0.233322	1.17554	FALSE
DUXA	157	655	Homeo domain factors	Paired-related HD factors	0.000174288	enriched	0.000546739	0.435099	1.352	FALSE
OLIG2	103	392	Basic helix-loop-helix factors (bHLH)	Tal-related factors	0.000177363	enriched	0.000552599	0.56762	1.48208	FALSE
PKNOX1	230	1032	Homeo domain factors	TALE-type homeo domain factors	0.000184127	enriched	0.000569798	0.330092	1.25709	FALSE
ERF	142	582	Tryptophan cluster factors	Ets-related factors	0.000197547	enriched	0.000607225	0.460701	1.37621	FALSE
NFYB	136	554	Other alpha	NFY	0.000223654	enriched	0.000682889	0.46955	1.38468	FALSE
MEF2D	215	957	MADS box factors	Regulators of differentiation	0.000233372	enriched	0.000707842	0.341647	1.2672	FALSE
PAX3	108	419	Paired box factors	Paired plus homeo domain	0.000239078	enriched	0.000720379	0.53991	1.45388	FALSE
MEIS1	162	685	Homeo domain factors	TALE-type homeo domain factors	0.000246398	enriched	0.000737584	0.415719	1.33396	FALSE
BARX1	150	625	Homeo domain factors	NK-related factors	0.000251157	enriched	0.000746949	0.436935	1.35373	FALSE
SRY	208	922	High-mobility group (HMG) domain factors	SOX-related factors	0.000257588	enriched	0.000761131	0.347646	1.27248	FALSE
PAX7	110	430	Paired box factors	Paired plus homeo domain	0.000271211	enriched	0.000796247	0.528996	1.44292	FALSE
RARA	201	887	Nuclear receptors with C4 zinc fingers	Thyroid hormone receptor-related factors (NR1)	0.000282098	enriched	0.000822934	0.35409	1.27818	FALSE
CTCFL	394	1948	C2H2 zinc finger factors	More than 3 adjacent zinc finger factors	0.00029138	enriched	0.000844634	0.190103	1.14084	FALSE
SPIB	319	1524	Tryptophan cluster factors	Ets-related factors	0.000307649	enriched	0.000886183	0.239594	1.18066	FALSE
FLI1	129	524	Tryptophan cluster factors	Ets-related factors	0.000315048	enriched	0.000901825	0.473633	1.3886	FALSE
HOXD12	94	356	Homeo domain factors	HOX-related factors	0.000322009	enriched	0.000916025	0.574684	1.48935	FALSE
EGR2	237	1079	C2H2 zinc finger factors	Three-zinc finger KrÃ¼ppel-related factors	0.000328104	enriched	0.000927602	0.309093	1.23893	FALSE
SPDEF	126	511	Tryptophan cluster factors	Ets-related factors	0.000359996	enriched	0.00101152	0.475929	1.39081	FALSE
JUND	158	671	Basic leucine zipper factors (bZIP)	Jun-related factors	0.000378128	enriched	0.00105599	0.409441	1.32817	FALSE
SIX2	255	1178	Homeo domain factors	HD-SINE factors	0.00038094	enriched	0.0010574	0.288059	1.221	FALSE
FOSL2::JUN(var.2)	112	444	Basic leucine zipper factors (bZIP)::Basic leucine zipper factors (bZIP)	Fos-related factors::Jun-related factors	0.000393371	enriched	0.00108532	0.508768	1.42283	FALSE
CEBPB	86	321	Basic leucine zipper factors (bZIP)	C/EBP-related	0.000404536	enriched	0.00110945	0.595664	1.51117	FALSE
KLF5	421	2112	C2H2 zinc finger factors	Three-zinc finger KrÃ¼ppel-related factors	0.000407878	enriched	0.00111195	0.169111	1.12437	FALSE
ELF3	193	852	Tryptophan cluster factors	Ets-related factors	0.00042239	enriched	0.0011447	0.353576	1.27772	FALSE
ZEB1	380	1876	Homeo domain factors	HD-ZF factors	0.000448458	enriched	0.0012082	0.19224	1.14254	FALSE
YY1	268	1252	C2H2 zinc finger factors	More than 3 adjacent zinc finger factors	0.000466879	enriched	0.00125047	0.271899	1.2074	FALSE
FOXH1	232	1059	Fork head / winged helix factors	Forkhead box (FOX) factors	0.000476025	enriched	0.00126755	0.305323	1.2357	FALSE
FOSL2	181	793	Basic leucine zipper factors (bZIP)	Fos-related factors	0.000510226	enriched	0.00134381	0.364498	1.28743	FALSE
FOS::JUN	145	610	Basic leucine zipper factors (bZIP)::Basic leucine zipper factors (bZIP)	Fos-related factors::Jun-related factors	0.000513116	enriched	0.00134381	0.423073	1.34078	FALSE
Pax6	144	605	Paired box factors	Paired plus homeo domain	0.000513466	enriched	0.00134381	0.424963	1.34254	FALSE
FIGLA	331	1602	Basic helix-loop-helix factors (bHLH)	Tal-related factors	0.000538177	enriched	0.00140048	0.220858	1.16543	FALSE
RORA	191	847	Nuclear receptors with C4 zinc fingers	Thyroid hormone receptor-related factors (NR1)	0.000585317	enriched	0.00151455	0.34704	1.27195	FALSE
TGIF2	212	957	Homeo domain factors	TALE-type homeo domain factors	0.000590903	enriched	0.00152041	0.321374	1.24952	FALSE
CEBPE	87	330	Basic leucine zipper factors (bZIP)	C/EBP-related	0.000612308	enriched	0.00156669	0.57245	1.48705	FALSE
HLF	91	349	Basic leucine zipper factors (bZIP)	C/EBP-related	0.000622444	enriched	0.00158377	0.55654	1.47074	FALSE
FOS	165	716	Basic leucine zipper factors (bZIP)	Fos-related factors	0.00070399	enriched	0.00178137	0.378335	1.29984	FALSE
TGIF1	218	992	Homeo domain factors	TALE-type homeo domain factors	0.000713066	enriched	0.00179442	0.309817	1.23955	FALSE
ZNF282	247	1148	C2H2 zinc finger factors	More than 3 adjacent zinc finger factors	0.000765724	enriched	0.0019164	0.279289	1.2136	FALSE
SOX13	205	925	High-mobility group (HMG) domain factors	SOX-related factors	0.000776841	enriched	0.00193366	0.321999	1.25006	FALSE
IRF8	199	894	Tryptophan cluster factors	Interferon-regulatory factors	0.000797576	enriched	0.00197454	0.328323	1.25555	FALSE
GRHL2	237	1096	Grainyhead domain factors	Grainyhead-related factors	0.000834807	enriched	0.00204884	0.28654	1.21971	FALSE
FOSB::JUNB	140	592	Basic leucine zipper factors (bZIP)::Basic leucine zipper factors (bZIP)	Fos-related factors::Jun-related factors	0.000836537	enriched	0.00204884	0.415659	1.33391	FALSE
ELK4	221	1011	Tryptophan cluster factors	Ets-related factors	0.000846009	enriched	0.00206005	0.302164	1.23299	FALSE
REST	385	1918	C2H2 zinc finger factors	Factors with multiple dispersed zinc fingers	0.000850109	enriched	0.00206005	0.179157	1.13222	FALSE
TEAD2	288	1373	TEA domain factors	TEF-1-related factors	0.000855955	enriched	0.0020633	0.242638	1.18315	FALSE
NHLH1	368	1821	Basic helix-loop-helix factors (bHLH)	Tal-related factors	0.000866044	enriched	0.00207669	0.188876	1.13988	FALSE
JDP2	136	573	Basic leucine zipper factors (bZIP)	Fos-related factors	0.000898518	enriched	0.00214334	0.4209	1.33876	FALSE
EN1	112	455	Homeo domain factors	NK-related factors	0.000947155	enriched	0.00224765	0.473461	1.38844	FALSE
FOSL2::JUND	136	574	Basic leucine zipper factors (bZIP)::Basic leucine zipper factors (bZIP)	Fos-related factors::Jun-related factors	0.000962464	enriched	0.00227221	0.418385	1.33643	FALSE
HMBOX1	87	335	Homeo domain factors	POU domain factors	0.000967453	enriched	0.00227227	0.550755	1.46485	FALSE
LMX1A	169	742	Homeo domain factors	HD-LIM factors	0.000990778	enriched	0.00230343	0.361433	1.2847	FALSE
LMX1B	169	742	Homeo domain factors	HD-LIM factors	0.000990778	enriched	0.00230343	0.361433	1.2847	FALSE
VAX2	130	545	Homeo domain factors	NK-related factors	0.00102963	enriched	0.00238168	0.428084	1.34545	FALSE
ZIC1	361	1786	C2H2 zinc finger factors	More than 3 adjacent zinc finger factors	0.0010876	enriched	0.00250312	0.189168	1.14011	FALSE
TWIST1	305	1472	Basic helix-loop-helix factors (bHLH)	Tal-related factors	0.0011036	enriched	0.00252724	0.224932	1.16872	FALSE
ZNF740	319	1551	C2H2 zinc finger factors	Other factors with up to three adjacent zinc fingers	0.0011671	enriched	0.00265936	0.214259	1.16011	FALSE
RORA(var.2)	170	751	Nuclear receptors with C4 zinc fingers	Thyroid hormone receptor-related factors (NR1)	0.00124916	enriched	0.00283226	0.352551	1.27682	FALSE
PDX1	133	563	Homeo domain factors	HOX-related factors	0.00126608	enriched	0.00285648	0.41412	1.33249	FALSE
MEF2B	185	830	MADS box factors	Regulators of differentiation	0.00134159	enriched	0.00301201	0.330243	1.25722	FALSE
GATA3	133	564	Other C4 zinc finger-type factors	GATA-type zinc fingers	0.00135437	enriched	0.00302586	0.41156	1.33012	FALSE
NFATC3	278	1328	Rel homology region (RHR) factors	NFAT-related factors	0.00138187	enriched	0.0030723	0.239731	1.18077	FALSE
HSF2	191	863	Heat shock factors	HSF factors	0.0014724	enriched	0.00324508	0.320041	1.24837	FALSE
MEIS3	273	1302	Homeo domain factors	TALE-type homeo domain factors	0.00147428	enriched	0.00324508	0.242072	1.18269	FALSE
PKNOX2	257	1215	Homeo domain factors	TALE-type homeo domain factors	0.00148084	enriched	0.00324508	0.254713	1.1931	FALSE
POU6F1	104	422	Homeo domain factors	POU domain factors	0.00150517	enriched	0.0032827	0.475169	1.39008	FALSE
PLAG1	374	1869	C2H2 zinc finger factors	More than 3 adjacent zinc finger factors	0.001628	enriched	0.00353375	0.174673	1.12871	FALSE
HOXC13	148	644	Homeo domain factors	HOX-related factors	0.0017717	enriched	0.00382754	0.374365	1.29627	FALSE
TBX20	246	1161	T-Box factors	TBX1-related factors	0.00193983	enriched	0.00417109	0.257191	1.19515	FALSE
ZIC4	350	1737	C2H2 zinc finger factors	More than 3 adjacent zinc finger factors	0.00199892	enriched	0.00427806	0.184658	1.13655	FALSE
HSF1	175	787	Heat shock factors	HSF factors	0.00223171	enriched	0.00475407	0.32682	1.25425	FALSE
NFIC::TLX1	250	1186	SMAD/NF-1 DNA-binding domain factors::Homeo domain factors	Nuclear factor 1::NK-related factors	0.00228056	enriched	0.00483562	0.249725	1.18898	FALSE
MTF1	216	1005	C2H2 zinc finger factors	More than 3 adjacent zinc finger factors	0.00247876	enriched	0.00523167	0.277737	1.21229	FALSE
VAX1	141	614	Homeo domain factors	NK-related factors	0.00250506	enriched	0.00526292	0.373285	1.2953	FALSE
TCF7L2	273	1315	High-mobility group (HMG) domain factors	TCF-7-related factors	0.00270885	enriched	0.00566508	0.227739	1.171	FALSE
BACH2	264	1266	Basic leucine zipper factors (bZIP)	Jun-related factors	0.00273484	enriched	0.00566862	0.234161	1.17622	FALSE
HIC2	309	1514	C2H2 zinc finger factors	Factors with multiple dispersed zinc fingers	0.0027353	enriched	0.00566862	0.203142	1.1512	FALSE
ONECUT1	121	516	Homeo domain factors	HD-CUT factors	0.00303082	enriched	0.00625277	0.403465	1.32268	FALSE
LEF1	265	1274	High-mobility group (HMG) domain factors	TCF-7-related factors	0.00307152	enriched	0.00630833	0.230528	1.17326	FALSE
POU6F2	158	705	Homeo domain factors	POU domain factors	0.00314167	enriched	0.00642358	0.33813	1.26412	FALSE
ISL2	157	701	Homeo domain factors	HD-LIM factors	0.00335425	enriched	0.00682777	0.337179	1.26328	FALSE
IRF4	184	842	Tryptophan cluster factors	Interferon-regulatory factors	0.00341962	enriched	0.00693002	0.301714	1.23261	FALSE
DMRT3	167	754	DM-type intertwined zinc finger factors	DMRT	0.00357843	enriched	0.00721533	0.321112	1.24929	FALSE
TP53	141	620	p53 domain factors	p53-related factors	0.00359191	enriched	0.00721533	0.359256	1.28276	FALSE
SMAD2::SMAD3::SMAD4	323	1599	SMAD/NF-1 DNA-binding domain factors::SMAD/NF-1 DNA-binding domain factors::SMAD/NF-1 DNA-binding domain factors	SMAD factors::SMAD factors::SMAD factors	0.00367607	enriched	0.00732544	0.188265	1.13939	FALSE
GLIS2	304	1493	C2H2 zinc finger factors	More than 3 adjacent zinc finger factors	0.00367871	enriched	0.00732544	0.199758	1.14851	FALSE
MITF	92	376	Basic helix-loop-helix factors (bHLH)	bHLH-ZIP factors	0.00386905	enriched	0.00767111	0.464802	1.38013	FALSE
DBP	69	266	Basic leucine zipper factors (bZIP)	C/EBP-related	0.00399035	enriched	0.0078775	0.549071	1.46314	FALSE
FOSL2::JUNB	132	576	Basic leucine zipper factors (bZIP)::Basic leucine zipper factors (bZIP)	Fos-related factors::Jun-related factors	0.00401178	enriched	0.00788581	0.370298	1.29262	FALSE
FOSL1::JUN	151	674	Basic leucine zipper factors (bZIP)::Basic leucine zipper factors (bZIP)	Fos-related factors::Jun-related factors	0.00418721	enriched	0.00816529	0.337629	1.26368	FALSE
TEF	75	295	TEA domain factors	TEF-1-related factors	0.00418961	enriched	0.00816529	0.520076	1.43403	FALSE
ONECUT2	142	628	Homeo domain factors	HD-CUT factors	0.00424902	enriched	0.00824598	0.350955	1.2754	FALSE
ZBTB7A	301	1480	C2H2 zinc finger factors	More than 3 adjacent zinc finger factors	0.00430305	enriched	0.0083156	0.198067	1.14716	FALSE
RXRB	219	1034	Nuclear receptors with C4 zinc fingers	RXR-related receptors (NR2)	0.00463685	enriched	0.00892302	0.256595	1.19466	FALSE
E2F2	73	287	Fork head / winged helix factors	E2F-related factors	0.00476018	enriched	0.00912202	0.520747	1.4347	FALSE
NKX3-2	159	718	Homeo domain factors	NK-related factors	0.00483052	enriched	0.00921824	0.320872	1.24909	FALSE
RXRG	217	1025	Nuclear receptors with C4 zinc fingers	RXR-related receptors (NR2)	0.00502396	enriched	0.00954762	0.255972	1.19414	FALSE
NEUROD1	330	1646	Basic helix-loop-helix factors (bHLH)	Tal-related factors	0.00507531	enriched	0.00960533	0.177403	1.13085	FALSE
LHX6	110	470	Homeo domain factors	HD-LIM factors	0.0054636	enriched	0.0102976	0.400672	1.32012	FALSE
NR2C2	353	1780	Nuclear receptors with C4 zinc fingers	RXR-related receptors (NR2)	0.00599292	enriched	0.011249	0.161692	1.1186	FALSE
ZNF263	414	2131	C2H2 zinc finger factors	More than 3 adjacent zinc finger factors	0.0061052	enriched	0.011413	0.132001	1.09581	FALSE
HOXB3	141	630	Homeo domain factors	HOX-related factors	0.00635411	enriched	0.01183	0.336172	1.2624	FALSE
ESRRA	212	1004	Nuclear receptors with C4 zinc fingers	Steroid hormone receptors (NR3)	0.00655853	enriched	0.0121612	0.252206	1.19103	FALSE
THAP1	367	1864	C2CH THAP-type zinc finger factors	THAP-related factors	0.00711895	enriched	0.0131471	0.151279	1.11055	FALSE
VSX1	130	576	Homeo domain factors	Paired-related HD factors	0.00727939	enriched	0.0133358	0.348272	1.27303	FALSE
VSX2	130	576	Homeo domain factors	Paired-related HD factors	0.00727939	enriched	0.0133358	0.348272	1.27303	FALSE
ID4	351	1774	Basic helix-loop-helix factors (bHLH)	HLH domain only	0.00741038	enriched	0.0135217	0.158366	1.11602	FALSE
FOS::JUN(var.2)	108	466	Basic leucine zipper factors (bZIP)::Basic leucine zipper factors (bZIP)	Fos-related factors::Jun-related factors	0.00799345	enriched	0.0145185	0.38653	1.30725	FALSE
HNF1B	145	655	Homeo domain factors	POU domain factors	0.00804	enriched	0.0145185	0.320387	1.24867	FALSE
ESRRB	199	939	Nuclear receptors with C4 zinc fingers	Steroid hormone receptors (NR3)	0.00805175	enriched	0.0145185	0.257472	1.19538	FALSE
FOSL1	150	682	Basic leucine zipper factors (bZIP)	Fos-related factors	0.00850248	enriched	0.0152711	0.31102	1.24058	FALSE
EOMES	222	1064	T-Box factors	TBrain-related factors	0.00865239	enriched	0.0154797	0.234962	1.17688	FALSE
IRF9	243	1178	Tryptophan cluster factors	Interferon-regulatory factors	0.00873366	enriched	0.0155643	0.218518	1.16354	FALSE
GLIS3	252	1228	C2H2 zinc finger factors	More than 3 adjacent zinc finger factors	0.00907615	enriched	0.0161073	0.211014	1.1575	FALSE
NFIL3	121	534	Basic leucine zipper factors (bZIP)	C/EBP-related	0.0091087	enriched	0.0161073	0.353996	1.2781	FALSE
NFIC	275	1355	SMAD/NF-1 DNA-binding domain factors	Nuclear factor 1	0.00936314	enriched	0.0164935	0.19504	1.14476	FALSE
OTX2	122	540	Homeo domain factors	Paired-related HD factors	0.00958756	enriched	0.0168241	0.349751	1.27434	FALSE
E2F7	165	763	Fork head / winged helix factors	E2F-related factors	0.00970321	enriched	0.0169621	0.286612	1.21977	FALSE
GMEB2	27	85	SAND domain factors	GMEB	0.00984905	enriched	0.0171516	0.841325	1.7917	FALSE
NKX2-3	211	1008	Homeo domain factors	NK-related factors	0.00994905	enriched	0.0172601	0.239648	1.1807	FALSE
ONECUT3	184	864	Homeo domain factors	HD-CUT factors	0.010031	enriched	0.0172797	0.264503	1.20122	FALSE
ETV2	158	727	Tryptophan cluster factors	Ets-related factors	0.0100358	enriched	0.0172797	0.293798	1.22586	FALSE
NFATC2	343	1737	Rel homology region (RHR) factors	NFAT-related factors	0.0102167	enriched	0.017522	0.155512	1.11382	FALSE
MEIS2	309	1546	Homeo domain factors	TALE-type homeo domain factors	0.0102531	enriched	0.017522	0.172967	1.12737	FALSE
INSM1	347	1760	C2H2 zinc finger factors	Factors with multiple dispersed zinc fingers	0.0103577	enriched	0.017635	0.153261	1.11208	FALSE
KLF4	295	1469	C2H2 zinc finger factors	Three-zinc finger Kruppel-related factors	0.0106573	enriched	0.0180556	0.179781	1.13271	FALSE
RUNX3	186	876	Runt domain factors	Runt-related factors	0.0106836	enriched	0.0180556	0.260201	1.19765	FALSE
CTCF	347	1761	C2H2 zinc finger factors	More than 3 adjacent zinc finger factors	0.0107574	enriched	0.0181135	0.152442	1.11145	FALSE
GSX2	171	797	Homeo domain factors	HOX-related factors	0.0108932	enriched	0.0182751	0.275246	1.2102	FALSE
TBX21	223	1075	T-Box factors	TBrain-related factors	0.0109884	enriched	0.0183675	0.226608	1.17008	FALSE
GBX2	116	512	Homeo domain factors	HOX-related factors	0.0110981	enriched	0.0184834	0.35381	1.27793	FALSE
PAX9	165	766	Paired box factors	Paired domain only	0.011208	enriched	0.0185988	0.280951	1.215	FALSE
NR2F2	198	942	Nuclear receptors with C4 zinc fingers	RXR-related receptors (NR2)	0.0116876	enriched	0.0193246	0.245602	1.18559	FALSE
SNAI2	325	1640	C2H2 zinc finger factors	More than 3 adjacent zinc finger factors	0.0120997	enriched	0.019934	0.160645	1.11779	FALSE
MEOX2	158	731	Homeo domain factors	HOX-related factors	0.0121931	enriched	0.020016	0.285882	1.21916	FALSE
FOSL2::JUN	133	601	Basic leucine zipper factors (bZIP)::Basic leucine zipper factors (bZIP)	Fos-related factors::Jun-related factors	0.0122645	enriched	0.0200225	0.31989	1.24824	FALSE
EMX1	118	524	Homeo domain factors	NK-related factors	0.0122845	enriched	0.0200225	0.345049	1.27019	FALSE
NKX6-2	178	837	Homeo domain factors	NK-related factors	0.0125013	enriched	0.0203035	0.262479	1.19954	FALSE
FOS::JUNB	128	576	Basic leucine zipper factors (bZIP)::Basic leucine zipper factors (bZIP)	Fos-related factors::Jun-related factors	0.0127775	enriched	0.020574	0.325904	1.25345	FALSE
ZBTB33	158	732	C2H2 zinc finger factors	Other factors with up to three adjacent zinc fingers	0.0127916	enriched	0.020574	0.28391	1.21749	FALSE
GRHL1	134	607	Grainyhead domain factors	Grainyhead-related factors	0.0128082	enriched	0.020574	0.316365	1.24519	FALSE
NR2F1	226	1095	Nuclear receptors with C4 zinc fingers	RXR-related receptors (NR2)	0.0128475	enriched	0.020574	0.219293	1.16416	FALSE
PPARG::RXRA	378	1944	Nuclear receptors with C4 zinc fingers::Nuclear receptors with C4 zinc fingers	Thyroid hormone receptor-related factors (NR1)::RXR-related receptors (NR2)	0.0136491	enriched	0.0217815	0.133259	1.09677	FALSE
NR1A4::RXRA	171	802	Nuclear receptors with C4 zinc fingers::Nuclear receptors with C4 zinc fingers	Thyroid hormone receptor-related factors (NR1)::RXR-related receptors (NR2)	0.0137312	enriched	0.0218365	0.266223	1.20266	FALSE
PAX1	164	767	Paired box factors	Paired domain only	0.0150249	enriched	0.0238111	0.270298	1.20606	FALSE
MZF1(var.2)	323	1635	C2H2 zinc finger factors	More than 3 adjacent zinc finger factors	0.0152453	enriched	0.0240771	0.156144	1.11431	FALSE
TCF3	346	1765	Basic helix-loop-helix factors (bHLH)	E2A-related factors	0.0153852	enriched	0.0242146	0.145005	1.10573	FALSE
RFX2	106	467	Fork head / winged helix factors	RFX-related factors	0.0154693	enriched	0.0242634	0.356471	1.28029	FALSE
RUNX1	337	1715	Runt domain factors	Runt-related factors	0.0158929	enriched	0.0248429	0.148441	1.10837	FALSE
FOSL2::JUND(var.2)	96	417	Basic leucine zipper factors (bZIP)::Basic leucine zipper factors (bZIP)	Fos-related factors::Jun-related factors	0.015962	enriched	0.024866	0.376888	1.29854	FALSE
NR4A1	193	925	Nuclear receptors with C4 zinc fingers	NGFI-B-related receptors (NR4)	0.0177443	enriched	0.0275488	0.234976	1.17689	FALSE
TP73	143	662	p53 domain factors	p53-related factors	0.0192212	enriched	0.0297409	0.285013	1.21842	FALSE
ESR2	305	1541	Nuclear receptors with C4 zinc fingers	Steroid hormone receptors (NR3)	0.0195313	enriched	0.030119	0.158843	1.11639	FALSE
NKX2-8	206	998	Homeo domain factors	NK-related factors	0.0201529	enriched	0.0309732	0.219433	1.16428	FALSE
TBR1	222	1085	T-Box factors	TBrain-related factors	0.0204893	enriched	0.0313849	0.206765	1.1541	FALSE
TCF4	348	1785	Basic helix-loop-helix factors (bHLH)	E2A-related factors	0.020942	enriched	0.0319714	0.137064	1.09966	FALSE
PROX1	110	493	Homeo domain factors	HD-PROS factors	0.0210808	enriched	0.0320765	0.331745	1.25853	FALSE
TBX2	224	1098	T-Box factors	TBX2-related factors	0.022246	enriched	0.0337373	0.202521	1.15071	FALSE
NFIA	239	1180	SMAD/NF-1 DNA-binding domain factors	Nuclear factor 1	0.0224392	enriched	0.033918	0.192125	1.14244	FALSE
RARA::RXRA	269	1345	Nuclear receptors with C4 zinc fingers::Nuclear receptors with C4 zinc fingers	Thyroid hormone receptor-related factors (NR1)::RXR-related receptors (NR2)	0.0225505	enriched	0.0339741	0.173901	1.1281	FALSE
NFYA	130	598	Other alpha	NFY	0.0230448	enriched	0.034605	0.294195	1.2262	FALSE
PAX4	81	348	Paired box factors	Paired plus homeo domain	0.0232652	enriched	0.0347603	0.392735	1.31288	FALSE
IRF5	174	830	Tryptophan cluster factors	Interferon-regulatory factors	0.0233	enriched	0.0347603	0.241805	1.18247	FALSE
TP63	116	526	p53 domain factors	p53-related factors	0.0236142	enriched	0.0351146	0.314891	1.24392	FALSE
MEOX1	127	583	Homeo domain factors	HOX-related factors	0.0237153	enriched	0.0351508	0.297162	1.22872	FALSE
FOS::JUND	144	672	Basic leucine zipper factors (bZIP)::Basic leucine zipper factors (bZIP)	Fos-related factors::Jun-related factors	0.0239809	enriched	0.0354299	0.273436	1.20868	FALSE
RARA(var.2)	248	1232	Nuclear receptors with C4 zinc fingers	Thyroid hormone receptor-related factors (NR1)	0.0247948	enriched	0.0364051	0.183239	1.13543	FALSE
MSX2	141	657	Homeo domain factors	NK-related factors	0.0248	enriched	0.0364051	0.275631	1.21052	FALSE
PBX2	228	1123	Homeo domain factors	TALE-type homeo domain factors	0.0251335	enriched	0.0367768	0.195577	1.14518	FALSE
FOSB::JUN	87	380	Basic leucine zipper factors (bZIP)::Basic leucine zipper factors (bZIP)	Fos-related factors::Jun-related factors	0.0261212	enriched	0.0381003	0.368917	1.29138	FALSE
TBX5	255	1273	T-Box factors	TBX2-related factors	0.0271622	enriched	0.039493	0.176166	1.12988	FALSE
CUX2	60	247	Homeo domain factors	HD-CUT factors	0.0276507	enriched	0.040076	0.454352	1.37017	FALSE
NR3C2	154	728	Nuclear receptors with C4 zinc fingers	Steroid hormone receptors (NR3)	0.0277908	enriched	0.040152	0.254821	1.19319	FALSE
CUX1	69	292	Homeo domain factors	HD-CUT factors	0.0293007	enriched	0.0422003	0.414529	1.33286	FALSE
HEY2	142	667	Basic helix-loop-helix factors (bHLH)	Hairy-related factors	0.0307073	enriched	0.0440876	0.264033	1.20083	FALSE
FOSB::JUNB(var.2)	57	234	Basic leucine zipper factors (bZIP)::Basic leucine zipper factors (bZIP)	Fos-related factors::Jun-related factors	0.0310307	enriched	0.0444127	0.458354	1.37397	FALSE
HNF1A	163	779	Homeo domain factors	POU domain factors	0.0318985	enriched	0.0455124	0.239078	1.18024	FALSE
RORB	152	721	Nuclear receptors with C4 zinc fingers	Thyroid hormone receptor-related factors (NR1)	0.0323896	enriched	0.0460697	0.249901	1.18913	FALSE
ARNT::HIF1A	147	695	Basic helix-loop-helix factors (bHLH)::Basic helix-loop-helix factors (bHLH)	PAS domain factors::PAS domain factors	0.0329905	enriched	0.0467792	0.254632	1.19303	FALSE
EVX1	89	395	Homeo domain factors	HOX-related factors	0.0344865	enriched	0.0487494	0.345853	1.2709	FALSE
GLIS1	188	915	C2H2 zinc finger factors	More than 3 adjacent zinc finger factors	0.0348099	enriched	0.0490552	0.21279	1.15893	FALSE
TFEC	128	597	Basic helix-loop-helix factors (bHLH)	bHLH-ZIP factors	0.0358173	enriched	0.05032	0.274242	1.20936	FALSE
KLF13	184	896	C2H2 zinc finger factors	Three-zinc finger KrÃ¼ppel-related factors	0.0383195	enriched	0.0536707	0.212036	1.15832	FALSE
MAFF	203	999	Basic leucine zipper factors (bZIP)	Maf-related factors	0.0388996	enriched	0.0543172	0.196824	1.14617	FALSE
MYBL1	46	184	Tryptophan cluster factors	Myb/SANT domain factors	0.0391908	enriched	0.0545574	0.495829	1.41013	FALSE
JUND(var.2)	168	811	Basic leucine zipper factors (bZIP)	Jun-related factors	0.0395253	enriched	0.0547865	0.224588	1.16844	FALSE
JDP2(var.2)	81	357	Basic leucine zipper factors (bZIP)	Fos-related factors	0.0397142	enriched	0.0547865	0.355899	1.27978	FALSE
SREBF2(var.2)	81	357	Basic helix-loop-helix factors (bHLH)	bHLH-ZIP factors	0.0397142	enriched	0.0547865	0.355899	1.27978	FALSE
HNF4A	205	1013	Nuclear receptors with C4 zinc fingers	RXR-related receptors (NR2)	0.0435707	enriched	0.0599261	0.190891	1.14147	FALSE
VENTX	80	354	Homeo domain factors	NK-related factors	0.0445841	enriched	0.0611362	0.350151	1.27469	FALSE
BARHL2	67	289	Homeo domain factors	NK-related factors	0.0455303	enriched	0.0622474	0.386992	1.30766	FALSE
EVX2	85	380	Homeo domain factors	HOX-related factors	0.0460982	enriched	0.0628363	0.335364	1.2617	FALSE
FOSL1::JUND	127	598	Basic leucine zipper factors (bZIP)::Basic leucine zipper factors (bZIP)	Fos-related factors::Jun-related factors	0.0472076	enriched	0.0641574	0.260512	1.1979	FALSE
VDR	167	811	Nuclear receptors with C4 zinc fingers	Thyroid hormone receptor-related factors (NR1)	0.0485818	enriched	0.0658298	0.215975	1.16149	FALSE
GATA1::TAL1	177	865	Other C4 zinc finger-type factors::Basic helix-loop-helix factors (bHLH)	GATA-type zinc fingers::Tal-related factors	0.0491573	enriched	0.0663185	0.206878	1.15419	FALSE
ZBTB7C	238	1197	C2H2 zinc finger factors	More than 3 adjacent zinc finger factors	0.0495183	enriched	0.0663185	0.165439	1.12151	FALSE
TBX1	217	1082	T-Box factors	TBX1-related factors	0.0495217	enriched	0.0663185	0.177895	1.13123	FALSE
TBX4	217	1082	T-Box factors	TBX2-related factors	0.0495217	enriched	0.0663185	0.177895	1.13123	FALSE
NR4A2	200	990	Nuclear receptors with C4 zinc fingers	NGFI-B-related receptors (NR4)	0.0504276	enriched	0.0673348	0.1884	1.1395	FALSE
USF2	139	663	Basic helix-loop-helix factors (bHLH)	bHLH-ZIP factors	0.050762	enriched	0.0675843	0.241905	1.18255	FALSE
BATF3	118	553	Basic leucine zipper factors (bZIP)	B-ATF-related factors	0.0519307	enriched	0.0689399	0.267336	1.20358	FALSE
CREB3	103	475	Basic leucine zipper factors (bZIP)	CREB-related factors	0.0522376	enriched	0.0691469	0.290546	1.2231	FALSE
MSX1	121	569	Homeo domain factors	NK-related factors	0.0525792	enriched	0.0693984	0.262407	1.19948	FALSE
GBX1	92	419	Homeo domain factors	HOX-related factors	0.05429	enriched	0.0714506	0.308584	1.23849	FALSE
EN2	100	461	Homeo domain factors	NK-related factors	0.0561803	enriched	0.0737265	0.291062	1.22354	FALSE
E2F1	42	170	Fork head / winged helix factors	E2F-related factors	0.0589465	enriched	0.0771357	0.478755	1.39354	FALSE
CREB1	102	473	Basic leucine zipper factors (bZIP)	CREB-related factors	0.0606005	enriched	0.0790741	0.282558	1.21635	FALSE
YY2	137	657	C2H2 zinc finger factors	More than 3 adjacent zinc finger factors	0.0610786	enriched	0.0794716	0.234111	1.17618	FALSE
RORC	147	711	Nuclear receptors with C4 zinc fingers	Thyroid hormone receptor-related factors (NR1)	0.0630923	enriched	0.0818591	0.221796	1.16618	FALSE
JUN::JUNB(var.2)	91	417	Basic leucine zipper factors (bZIP)::Basic leucine zipper factors (bZIP)	Jun-related factors::Jun-related factors	0.0633581	enriched	0.0819718	0.29972	1.23091	FALSE
NFIX	271	1388	SMAD/NF-1 DNA-binding domain factors	Nuclear factor 1	0.0651064	enriched	0.0839964	0.139186	1.10128	FALSE
RAX	117	555	Homeo domain factors	Paired-related HD factors	0.070808	enriched	0.0910957	0.24985	1.18908	FALSE
TFAP2A(var.3)	309	1606	Basic helix-span-helix factors (bHSH)	AP-2	0.0770997	enriched	0.0989122	0.118036	1.08526	FALSE
ZNF410	154	754	C2H2 zinc finger factors	More than 3 adjacent zinc finger factors	0.0775397	enriched	0.0990894	0.204195	1.15204	FALSE
PITX3	130	626	Homeo domain factors	Paired-related HD factors	0.0776705	enriched	0.0990894	0.228178	1.17135	FALSE
JUN	188	939	Basic leucine zipper factors (bZIP)	Jun-related factors	0.0814398	enriched	0.10361	0.175436	1.12931	FALSE
JUN::JUNB	121	580	Basic leucine zipper factors (bZIP)::Basic leucine zipper factors (bZIP)	Jun-related factors::Jun-related factors	0.0829302	enriched	0.105213	0.234783	1.17673	FALSE
NOTO	120	575	Homeo domain factors	NK-related factors	0.0838784	enriched	0.106122	0.235301	1.17715	FALSE
CLOCK	112	533	Basic helix-loop-helix factors (bHLH)	PAS domain factors	0.0845773	enriched	0.106712	0.245192	1.18525	FALSE
HEY1	119	570	Basic helix-loop-helix factors (bHLH)	Hairy-related factors	0.0848334	enriched	0.106741	0.235829	1.17758	FALSE
RFX3	121	581	Fork head / winged helix factors	RFX-related factors	0.086257	enriched	0.108235	0.232298	1.1747	FALSE
ATF7	61	270	Basic leucine zipper factors (bZIP)	Jun-related factors	0.0875468	enriched	0.109448	0.349751	1.27434	FALSE
RXRA::VDR	158	779	Nuclear receptors with C4 zinc fingers::Nuclear receptors with C4 zinc fingers	RXR-related receptors (NR2)::Thyroid hormone receptor-related factors (NR1)	0.0877436	enriched	0.109448	0.19413	1.14403	FALSE
FOSL1::JUNB	126	608	Basic leucine zipper factors (bZIP)::Basic leucine zipper factors (bZIP)	Fos-related factors::Jun-related factors	0.0879411	enriched	0.109448	0.225181	1.16892	FALSE
CENPB	91	426	Psq-type HTH domain		0.0960372	enriched	0.119003	0.268914	1.2049	FALSE
HINFP	203	1026	C2H2 zinc finger factors	Factors with multiple dispersed zinc fingers	0.0961378	enriched	0.119003	0.15835	1.11601	FALSE
MAFG	161	800	Basic leucine zipper factors (bZIP)	Maf-related factors	0.103296	enriched	0.127478	0.18289	1.13516	FALSE
RFX5	131	639	Fork head / winged helix factors	RFX-related factors	0.103541	enriched	0.127478	0.20958	1.15635	FALSE
SREBF1	210	1067	Basic helix-loop-helix factors (bHLH)	bHLH-ZIP factors	0.104221	enriched	0.127972	0.15073	1.11013	FALSE
ALX3	149	736	Homeo domain factors	Paired-related HD factors	0.105623	enriched	0.129346	0.191435	1.1419	FALSE
EBF1	263	1361	Rel homology region (RHR) factors	Early B-Cell Factor-related factors	0.108167	enriched	0.132108	0.124297	1.08998	FALSE
AR	181	910	Nuclear receptors with C4 zinc fingers	Steroid hormone receptors (NR3)	0.108736	enriched	0.132449	0.165952	1.12191	FALSE
GSX1	134	657	Homeo domain factors	HOX-related factors	0.111088	enriched	0.134955	0.202169	1.15043	FALSE
BHLHE40	88	414	Basic helix-loop-helix factors (bHLH)	Hairy-related factors	0.112579	enriched	0.136405	0.261774	1.19895	FALSE
NR1H4	172	863	Nuclear receptors with C4 zinc fingers	Thyroid hormone receptor-related factors (NR1)	0.115406	enriched	0.139461	0.168877	1.12418	FALSE
RUNX2	145	718	Runt domain factors	Runt-related factors	0.118911	enriched	0.143131	0.187898	1.1391	FALSE
HES7	172	864	Basic helix-loop-helix factors (bHLH)	Hairy-related factors	0.119068	enriched	0.143131	0.167206	1.12288	FALSE
SIX1	202	1028	Homeo domain factors	HD-SINE factors	0.12027	enriched	0.144198	0.148416	1.10835	FALSE
HES5	140	692	Basic helix-loop-helix factors (bHLH)	Hairy-related factors	0.122478	enriched	0.146462	0.190484	1.14115	FALSE
MAX::MYC	153	763	Basic helix-loop-helix factors (bHLH)::Basic helix-loop-helix factors (bHLH)	bHLH-ZIP factors::bHLH-ZIP factors	0.126456	enriched	0.150826	0.177678	1.13106	FALSE
NR4A2::RXRA	166	834	Nuclear receptors with C4 zinc fingers::Nuclear receptors with C4 zinc fingers	NGFI-B-related receptors (NR4)::RXR-related receptors (NR2)	0.128957	enriched	0.153409	0.166965	1.12269	FALSE
HOXB2	117	571	Homeo domain factors	HOX-related factors	0.131554	enriched	0.156093	0.208847	1.15576	FALSE
TFAP2C(var.2)	294	1542	Basic helix-span-helix factors (bHSH)	AP-2	0.133717	enriched	0.158249	0.104914	1.07543	FALSE
MGA	196	999	T-Box factors	TBX6-related factors	0.134555	enriched	0.158831	0.146198	1.10665	FALSE
TFAP4	291	1528	Basic helix-loop-helix factors (bHLH)	bHLH-ZIP factors	0.143721	enriched	0.169214	0.103275	1.07421	FALSE
LHX2	112	547	Homeo domain factors	HD-LIM factors	0.144581	enriched	0.16979	0.207787	1.15492	FALSE
TFAP2B(var.3)	299	1576	Basic helix-span-helix factors (bHSH)	AP-2	0.155528	enriched	0.182178	0.0977788	1.07012	FALSE
PBX1	140	700	Homeo domain factors	TALE-type homeo domain factors	0.158983	enriched	0.18575	0.173901	1.1281	FALSE
NFE2	121	599	Basic leucine zipper factors (bZIP)	Jun-related factors	0.165419	enriched	0.192778	0.18828	1.1394	FALSE
MAFK	192	985	Basic leucine zipper factors (bZIP)	Maf-related factors	0.168082	enriched	0.194909	0.136811	1.09947	FALSE
NR3C1	143	718	Nuclear receptors with C4 zinc fingers	Steroid hormone receptors (NR3)	0.168098	enriched	0.194909	0.16786	1.12339	FALSE
LBX1	133	665	Homeo domain factors	NK-related factors	0.173444	enriched	0.200599	0.173901	1.1281	FALSE
HIF1A	123	612	Basic helix-loop-helix factors (bHLH)	PAS domain factors	0.17816	enriched	0.205535	0.180956	1.13363	FALSE
PBX3	306	1622	Homeo domain factors	TALE-type homeo domain factors	0.18296	enriched	0.210542	0.0896586	1.06412	FALSE
TFEB	114	565	Basic helix-loop-helix factors (bHLH)	bHLH-ZIP factors	0.185977	enriched	0.213478	0.186612	1.13809	FALSE
GSC2	107	528	Homeo domain factors	Paired-related HD factors	0.188966	enriched	0.216366	0.192902	1.14306	FALSE
GSC	107	529	Homeo domain factors	Paired-related HD factors	0.19545	enriched	0.222368	0.190172	1.1409	FALSE
DLX6	107	529	Homeo domain factors	NK-related factors	0.19545	enriched	0.222368	0.190172	1.1409	FALSE
JUNB(var.2)	37	163	Basic leucine zipper factors (bZIP)	Jun-related factors	0.195664	enriched	0.222368	0.356554	1.28036	FALSE
FOSL1::JUN(var.2)	45	204	Basic leucine zipper factors (bZIP)::Basic leucine zipper factors (bZIP)	Fos-related factors::Jun-related factors	0.200293	enriched	0.227064	0.315257	1.24423	FALSE
RFX4	115	573	Fork head / winged helix factors	RFX-related factors	0.202632	enriched	0.228975	0.178928	1.13204	FALSE
ZBTB7B	219	1141	C2H2 zinc finger factors	More than 3 adjacent zinc finger factors	0.202978	enriched	0.228975	0.114533	1.08262	FALSE
BHLHE41	75	361	Basic helix-loop-helix factors (bHLH)	Hairy-related factors	0.210135	enriched	0.236466	0.228793	1.17185	FALSE
TFAP2C(var.3)	293	1555	Basic helix-span-helix factors (bHSH)	AP-2	0.210746	enriched	0.236573	0.0878869	1.06281	FALSE
MIXL1	111	554	Homeo domain factors	Paired-related HD factors	0.219468	enriched	0.245761	0.176503	1.13014	FALSE
EMX2	81	396	Homeo domain factors	NK-related factors	0.237517	enriched	0.265324	0.206322	1.15374	FALSE
FOSL2::JUNB(var.2)	54	254	Basic leucine zipper factors (bZIP)::Basic leucine zipper factors (bZIP)	Fos-related factors::Jun-related factors	0.238147	enriched	0.265381	0.262032	1.19917	FALSE
MLX	73	354	Basic helix-loop-helix factors (bHLH)	bHLH-ZIP factors	0.240975	enriched	0.267879	0.218048	1.16316	FALSE
HESX1	93	461	Homeo domain factors	Paired-related HD factors	0.246162	enriched	0.272983	0.186365	1.13789	FALSE
HOXA5	138	704	Homeo domain factors	HOX-related factors	0.246769	enriched	0.272995	0.144922	1.10567	FALSE
OTX1	70	339	Homeo domain factors	Paired-related HD factors	0.248935	enriched	0.274729	0.21997	1.16471	FALSE
PPARG	187	976	Nuclear receptors with C4 zinc fingers	Thyroid hormone receptor-related factors (NR1)	0.270159	enriched	0.297435	0.111986	1.08071	FALSE
TBX15	222	1170	T-Box factors	TBX1-related factors	0.272292	enriched	0.299064	0.097952	1.07025	FALSE
E2F8	195	1021	Fork head / winged helix factors	E2F-related factors	0.275635	enriched	0.302012	0.107392	1.07728	FALSE
CREB3L1	156	808	Basic leucine zipper factors (bZIP)	CREB-related factors	0.286787	enriched	0.31348	0.12302	1.08901	FALSE
SHOX	109	554	Homeo domain factors	Paired-related HD factors	0.304053	enriched	0.327662	0.150271	1.10978	FALSE
ISX	109	554	Homeo domain factors	Paired-related HD factors	0.304053	enriched	0.327662	0.150271	1.10978	FALSE
LHX9	109	554	Homeo domain factors	HD-LIM factors	0.304053	enriched	0.327662	0.150271	1.10978	FALSE
PRRX1	109	554	Homeo domain factors	Paired-related HD factors	0.304053	enriched	0.327662	0.150271	1.10978	FALSE
RAX2	109	554	Homeo domain factors	Paired-related HD factors	0.304053	enriched	0.327662	0.150271	1.10978	FALSE
UNCX	109	554	Homeo domain factors	Paired-related HD factors	0.304053	enriched	0.327662	0.150271	1.10978	FALSE
ZBED1	36	167	C2H2 zinc finger factors	BED zinc finger factors	0.3209	enriched	0.345005	0.28205	1.21592	FALSE
MLXIPL	77	384	Basic helix-loop-helix factors (bHLH)	bHLH-ZIP factors	0.327636	enriched	0.351422	0.177653	1.13104	FALSE
RARA::RXRG	261	1397	Nuclear receptors with C4 zinc fingers::Nuclear receptors with C4 zinc fingers	Thyroid hormone receptor-related factors (NR1)::RXR-related receptors (NR2)	0.334195	enriched	0.35762	0.0756186	1.05381	FALSE
ATF4	138	718	Basic leucine zipper factors (bZIP)	ATF-4-related factors	0.35525	enriched	0.379264	0.116513	1.08411	FALSE
BSX	103	529	Homeo domain factors	NK-related factors	0.375215	enriched	0.399648	0.135206	1.09825	FALSE
XBP1	88	448	Basic leucine zipper factors (bZIP)	XBP-1-related factors	0.379253	enriched	0.403011	0.147906	1.10796	FALSE
HOXA2	91	466	Homeo domain factors	HOX-related factors	0.398442	enriched	0.422422	0.139437	1.10148	FALSE
GCM1	225	1208	GCM domain factors	GCM factors	0.424296	enriched	0.448793	0.0712054	1.05059	FALSE
SRF	85	437	MADS box factors	Responders to external signals (SRF/RLM1)	0.439919	enriched	0.464246	0.13373	1.09713	FALSE
PAX5	177	943	Paired box factors	Paired domain only	0.441628	enriched	0.464978	0.0823205	1.05872	FALSE
ESX1	100	520	Homeo domain factors	Paired-related HD factors	0.454331	enriched	0.477256	0.117317	1.08472	FALSE
MYBL2	46	228	Tryptophan cluster factors	Myb/SANT domain factors	0.4585	enriched	0.480534	0.186501	1.138	FALSE
TFCP2	80	413	Grainyhead domain factors	CP2-related factors	0.479897	enriched	0.5015	0.127759	1.0926	FALSE
TFE3	73	375	Basic helix-loop-helix factors (bHLH)	bHLH-ZIP factors	0.480695	enriched	0.5015	0.134907	1.09802	FALSE
MYC	187	1003	Basic helix-loop-helix factors (bHLH)	bHLH-ZIP factors	0.481848	enriched	0.50156	0.0726175	1.05162	FALSE
ZNF143	227	1227	C2H2 zinc finger factors	More than 3 adjacent zinc finger factors	0.490178	enriched	0.509074	0.0614579	1.04352	FALSE
HNF4G	268	1463	Nuclear receptors with C4 zinc fingers	RXR-related receptors (NR2)	0.544775	enriched	0.564496	0.047204	1.03326	FALSE
FOSL1::JUND(var.2)	67	348	Basic leucine zipper factors (bZIP)::Basic leucine zipper factors (bZIP)	Fos-related factors::Jun-related factors	0.561848	enriched	0.580872	0.118975	1.08596	FALSE
REL	248	1363	Rel homology region (RHR) factors	NF-kappaB-related factors	0.660491	enriched	0.681318	0.0374554	1.0263	FALSE
LBX2	89	477	Homeo domain factors	NK-related factors	0.679095	enriched	0.698934	0.0737169	1.05242	FALSE
NFKB1	202	1110	Rel homology region (RHR) factors	NF-kappaB-related factors	0.71272	enriched	0.731897	0.0376964	1.02647	FALSE
RHOXF1	156	907	Homeo domain factors	Paired-related HD factors	0.721053	depleted	0.738798	-0.0437276	0.970145	FALSE
MYCN	118	644	Basic helix-loop-helix factors (bHLH)	bHLH-ZIP factors	0.757307	enriched	0.774211	0.0475551	1.03351	FALSE
RELA	267	1480	Rel homology region (RHR) factors	NF-kappaB-related factors	0.762008	enriched	0.777282	0.0251434	1.01758	FALSE
SREBF2	208	1150	Basic helix-loop-helix factors (bHLH)	bHLH-ZIP factors	0.780423	enriched	0.794298	0.0288505	1.0202	FALSE
GLI2	159	915	C2H2 zinc finger factors	More than 3 adjacent zinc finger factors	0.82413	depleted	0.836922	-0.0289161	0.980156	FALSE
MAX	99	574	Basic helix-loop-helix factors (bHLH)	bHLH-ZIP factors	0.827444	depleted	0.837199	-0.0397214	0.972843	FALSE
ESR1	161	926	Nuclear receptors with C4 zinc fingers	Steroid hormone receptors (NR3)	0.82806	depleted	0.837199	-0.0281226	0.980696	FALSE
GCM2	154	886	GCM domain factors	GCM factors	0.831719	depleted	0.839047	-0.0285474	0.980407	FALSE
MXI1	141	812	Basic helix-loop-helix factors (bHLH)	bHLH-ZIP factors	0.834945	depleted	0.84045	-0.0299557	0.97945	FALSE
RELB	239	1330	Rel homology region (RHR) factors	NF-kappaB-related factors	0.841241	enriched	0.84493	0.0194852	1.0136	FALSE
NFKB2	204	1163	Rel homology region (RHR) factors	NF-kappaB-related factors	0.899733	depleted	0.901702	-0.0153811	0.989395	FALSE
MNT	97	547	Basic helix-loop-helix factors (bHLH)	bHLH-ZIP factors	1	enriched	1	0.000344726	1.00024	FALSE

## Sheet: TFBS_Sex65 dph
TF	Counts (n=666)	Counts_ns (n=3452)	class	family	p_value	direction	FDR	logFC	FC	filter
POU2F2	353	1268	Homeo domain factors	POU domain factors	5.0483e-15	enriched	2.31212e-12	0.529024	1.44295	FALSE
ZNF384	477	1915	C2H2 zinc finger factors	More than 3 adjacent zinc finger factors	1.48114e-14	enriched	3.05384e-12	0.368555	1.29106	FALSE
IRF1	510	2102	Tryptophan cluster factors	Interferon-regulatory factors	2.00033e-14	enriched	3.05384e-12	0.330645	1.25758	FALSE
POU3F3	307	1073	Homeo domain factors	POU domain factors	8.02152e-14	enriched	9.18464e-12	0.568499	1.48298	FALSE
POU3F4	262	905	Homeo domain factors	POU domain factors	8.28677e-12	enriched	7.59069e-10	0.585487	1.50055	FALSE
STAT1::STAT2	443	1803	STAT domain factors::STAT domain factors	STAT factors::STAT factors	1.62234e-11	enriched	1.23839e-09	0.348818	1.27352	FALSE
POU2F1	284	1014	Homeo domain factors	POU domain factors	2.05034e-11	enriched	1.34151e-09	0.537744	1.4517	FALSE
POU4F1	294	1073	Homeo domain factors	POU domain factors	7.60272e-11	enriched	4.35256e-09	0.506076	1.42018	FALSE
POU5F1B	266	947	Homeo domain factors	POU domain factors	1.22506e-10	enriched	6.23418e-09	0.5419	1.45589	FALSE
SOX15	331	1257	High-mobility group (HMG) domain factors	SOX-related factors	1.49374e-10	enriched	6.84132e-09	0.448757	1.36486	FALSE
FOXC1	315	1181	Fork head / winged helix factors	Forkhead box (FOX) factors	1.71861e-10	enriched	7.15567e-09	0.467253	1.38247	FALSE
FOXC2	360	1404	Fork head / winged helix factors	Forkhead box (FOX) factors	2.19581e-10	enriched	8.38066e-09	0.410364	1.32902	FALSE
FOXB1	297	1099	Fork head / winged helix factors	Forkhead box (FOX) factors	2.55854e-10	enriched	9.01393e-09	0.486182	1.40073	FALSE
CEBPA	263	942	Basic leucine zipper factors (bZIP)	C/EBP-related	3.17594e-10	enriched	1.03899e-08	0.533174	1.44711	FALSE
SOX21	286	1060	High-mobility group (HMG) domain factors	SOX-related factors	9.44235e-10	enriched	2.88306e-08	0.483861	1.39848	FALSE
ELF5	270	986	Tryptophan cluster factors	Ets-related factors	1.05522e-09	enriched	3.02057e-08	0.50521	1.41933	FALSE
POU4F2	284	1054	Homeo domain factors	POU domain factors	1.32632e-09	enriched	3.57325e-08	0.481926	1.39661	FALSE
POU3F1	288	1074	Homeo domain factors	POU domain factors	1.47308e-09	enriched	3.74817e-08	0.474985	1.3899	FALSE
FOXP2	348	1377	Fork head / winged helix factors	Forkhead box (FOX) factors	4.16513e-09	enriched	1.00402e-07	0.389469	1.30991	FALSE
ETV3	151	475	Tryptophan cluster factors	Ets-related factors	6.38332e-09	enriched	1.46178e-07	0.720459	1.64771	FALSE
PHOX2A	221	781	Homeo domain factors	Paired-related HD factors	8.17131e-09	enriched	1.78212e-07	0.552562	1.46669	FALSE
POU1F1	279	1052	Homeo domain factors	POU domain factors	1.04995e-08	enriched	2.1858e-07	0.459041	1.37463	FALSE
POU4F3	282	1069	Homeo domain factors	POU domain factors	1.35258e-08	enriched	2.52377e-07	0.451344	1.36731	FALSE
STAT1	350	1401	STAT domain factors	STAT factors	1.37166e-08	enriched	2.52377e-07	0.372808	1.29487	FALSE
NFE2L2	309	1199	Basic leucine zipper factors (bZIP)	Jun-related factors	1.37761e-08	enriched	2.52377e-07	0.417685	1.33578	FALSE
FOXP1	283	1075	Fork head / winged helix factors	Forkhead box (FOX) factors	1.51447e-08	enriched	2.66779e-07	0.448376	1.3645	FALSE
PROP1	241	880	Homeo domain factors	Paired-related HD factors	1.8106e-08	enriched	3.07132e-07	0.505368	1.41949	FALSE
SOX8	286	1093	High-mobility group (HMG) domain factors	SOX-related factors	2.11153e-08	enriched	3.45385e-07	0.439632	1.35626	FALSE
PRDM1	305	1185	C2H2 zinc finger factors	More than 3 adjacent zinc finger factors	2.20826e-08	enriched	3.48752e-07	0.415832	1.33407	FALSE
SCRT2	302	1172	C2H2 zinc finger factors	More than 3 adjacent zinc finger factors	2.52302e-08	enriched	3.85181e-07	0.417486	1.3356	FALSE
STAT3	408	1709	STAT domain factors	STAT factors	3.50293e-08	enriched	5.0608e-07	0.307327	1.23741	FALSE
RREB1	480	2095	C2H2 zinc finger factors	Factors with multiple dispersed zinc fingers	3.53593e-08	enriched	5.0608e-07	0.247994	1.18756	FALSE
EWSR1-FLI1	521	2327	Tryptophan cluster factors	Ets-related factors	4.04549e-08	enriched	5.61466e-07	0.214722	1.16048	FALSE
POU5F1	326	1296	Homeo domain factors	POU domain factors	4.44593e-08	enriched	5.98893e-07	0.382717	1.30379	FALSE
POU3F2	274	1045	Homeo domain factors	POU domain factors	4.79899e-08	enriched	6.27982e-07	0.442583	1.35904	FALSE
NKX3-1	197	691	Homeo domain factors	NK-related factors	5.26102e-08	enriched	6.69318e-07	0.563348	1.47769	FALSE
FOXA1	324	1290	Fork head / winged helix factors	Forkhead box (FOX) factors	6.10458e-08	enriched	7.45706e-07	0.380533	1.30182	FALSE
DUX4	230	842	Homeo domain factors	Paired-related HD factors	6.18708e-08	enriched	7.45706e-07	0.501652	1.41583	FALSE
TAL1::TCF3	285	1101	Basic helix-loop-helix factors (bHLH)::Basic helix-loop-helix factors (bHLH)	Tal-related factors::E2A-related factors	6.49406e-08	enriched	7.62635e-07	0.424058	1.3417	FALSE
SOX4	328	1313	High-mobility group (HMG) domain factors	SOX-related factors	7.94085e-08	enriched	9.09227e-07	0.372739	1.29481	FALSE
SP8	422	1794	C2H2 zinc finger factors	Three-zinc finger KrÃ¼ppel-related factors	8.44224e-08	enriched	9.4306e-07	0.285973	1.21923	FALSE
SCRT1	283	1095	C2H2 zinc finger factors	More than 3 adjacent zinc finger factors	8.84202e-08	enriched	9.64201e-07	0.421781	1.33958	FALSE
CDX2	298	1168	Homeo domain factors	HOX-related factors	9.33445e-08	enriched	9.94227e-07	0.403182	1.32242	FALSE
HOXA10	296	1160	Homeo domain factors	HOX-related factors	1.07494e-07	enriched	1.11891e-06	0.403383	1.32261	FALSE
NKX6-1	225	829	Homeo domain factors	NK-related factors	1.59975e-07	enriched	1.62819e-06	0.492391	1.40677	FALSE
SOX10	377	1572	High-mobility group (HMG) domain factors	SOX-related factors	2.04368e-07	enriched	2.0348e-06	0.313874	1.24304	FALSE
CDX1	287	1126	Homeo domain factors	HOX-related factors	2.36086e-07	enriched	2.30058e-06	0.401754	1.32111	FALSE
MYB	248	941	Tryptophan cluster factors	Myb/SANT domain factors	2.52828e-07	enriched	2.4124e-06	0.449984	1.36602	FALSE
ZSCAN4	342	1399	C2H2 zinc finger factors	More than 3 adjacent zinc finger factors	2.83111e-07	enriched	2.64622e-06	0.341511	1.26708	FALSE
BATF::JUN	207	753	Basic leucine zipper factors (bZIP)::Basic leucine zipper factors (bZIP)	B-ATF-related factors::Jun-related factors	2.91411e-07	enriched	2.66932e-06	0.510819	1.42486	FALSE
IRF7	329	1336	Tryptophan cluster factors	Interferon-regulatory factors	3.27057e-07	enriched	2.9371e-06	0.352078	1.2764	FALSE
FOXG1	224	833	Fork head / winged helix factors	Forkhead box (FOX) factors	3.54472e-07	enriched	3.12208e-06	0.479021	1.3938	FALSE
MNX1	243	927	Homeo domain factors	HOX-related factors	5.74307e-07	enriched	4.96288e-06	0.442225	1.3587	FALSE
IRF3	340	1399	Tryptophan cluster factors	Interferon-regulatory factors	5.99147e-07	enriched	5.08166e-06	0.333049	1.25967	FALSE
EHF	201	734	Tryptophan cluster factors	Ets-related factors	6.39465e-07	enriched	5.325e-06	0.505254	1.41937	FALSE
ETV4	112	351	Tryptophan cluster factors	Ets-related factors	9.2913e-07	enriched	7.59895e-06	0.725866	1.65389	FALSE
HOXC11	118	377	Homeo domain factors	HOX-related factors	1.09868e-06	enriched	8.82796e-06	0.698061	1.62232	FALSE
NRL	303	1225	Basic leucine zipper factors (bZIP)	Maf-related factors	1.2248e-06	enriched	9.67169e-06	0.358446	1.28204	FALSE
SOX9	190	692	High-mobility group (HMG) domain factors	SOX-related factors	1.34056e-06	enriched	1.04064e-05	0.509066	1.42313	FALSE
ZBTB18	396	1697	C2H2 zinc finger factors	More than 3 adjacent zinc finger factors	1.3964e-06	enriched	1.06591e-05	0.274424	1.20951	FALSE
TWIST1	352	1472	Basic helix-loop-helix factors (bHLH)	Tal-related factors	1.47621e-06	enriched	1.10837e-05	0.309708	1.23946	FALSE
GATA2	199	735	Other C4 zinc finger-type factors	GATA-type zinc fingers	1.62675e-06	enriched	1.2017e-05	0.488863	1.40334	FALSE
ETS1	183	663	Tryptophan cluster factors	Ets-related factors	1.71143e-06	enriched	1.23005e-05	0.516673	1.43065	FALSE
FOXF2	230	879	Fork head / winged helix factors	Forkhead box (FOX) factors	1.71885e-06	enriched	1.23005e-05	0.439609	1.35624	FALSE
ZIC3	403	1738	C2H2 zinc finger factors	More than 3 adjacent zinc finger factors	1.89739e-06	enriched	1.33693e-05	0.265262	1.20185	FALSE
ETV5	117	379	Tryptophan cluster factors	Ets-related factors	2.38426e-06	enriched	1.65453e-05	0.678149	1.60009	FALSE
MYF6	256	1007	Basic helix-loop-helix factors (bHLH)	MyoD / ASC-related factors	2.56981e-06	enriched	1.75204e-05	0.39799	1.31767	FALSE
DMRT3	202	754	DM-type intertwined zinc finger factors	DMRT	2.60127e-06	enriched	1.75204e-05	0.473629	1.3886	FALSE
ETV1	111	355	Tryptophan cluster factors	Ets-related factors	2.68102e-06	enriched	1.77957e-05	0.696579	1.62066	FALSE
CEBPG	99	306	Basic leucine zipper factors (bZIP)	C/EBP-related	2.73134e-06	enriched	1.78708e-05	0.745807	1.67691	FALSE
TEAD1	279	1122	TEA domain factors	TEF-1-related factors	3.52203e-06	enriched	2.27196e-05	0.366103	1.28887	FALSE
SP2	477	2144	C2H2 zinc finger factors	Three-zinc finger KrÃ¼ppel-related factors	3.67819e-06	enriched	2.33974e-05	0.205595	1.15316	FALSE
ELF1	174	631	Tryptophan cluster factors	Ets-related factors	3.8029e-06	enriched	2.38593e-05	0.515286	1.42928	FALSE
DUXA	179	655	Homeo domain factors	Paired-related HD factors	4.35992e-06	enriched	2.69844e-05	0.502303	1.41647	FALSE
FOSL2::JUN(var.2)	131	444	Basic leucine zipper factors (bZIP)::Basic leucine zipper factors (bZIP)	Fos-related factors::Jun-related factors	4.65661e-06	enriched	2.84364e-05	0.612846	1.52927	FALSE
HOXA13	289	1175	Homeo domain factors	HOX-related factors	4.79178e-06	enriched	2.88768e-05	0.350319	1.27484	FALSE
KLF9	428	1885	C2H2 zinc finger factors	Three-zinc finger Kruppel-related factors	5.19874e-06	enriched	3.09224e-05	0.234957	1.17687	FALSE
HLF	108	349	Basic leucine zipper factors (bZIP)	C/EBP-related	6.01327e-06	enriched	3.53087e-05	0.681643	1.60396	FALSE
HOXC10	153	543	Homeo domain factors	HOX-related factors	6.4805e-06	enriched	3.75705e-05	0.546418	1.46045	FALSE
FIGLA	373	1602	Basic helix-loop-helix factors (bHLH)	Tal-related factors	6.88746e-06	enriched	3.94307e-05	0.271212	1.20682	FALSE
FOXK2	247	979	Fork head / winged helix factors	Forkhead box (FOX) factors	8.07611e-06	enriched	4.56649e-05	0.387041	1.30771	FALSE
PKNOX1	258	1032	Homeo domain factors	TALE-type homeo domain factors	8.22494e-06	enriched	4.59393e-05	0.373838	1.2958	FALSE
ELF3	220	852	Tryptophan cluster factors	Ets-related factors	8.63413e-06	enriched	4.71714e-05	0.420488	1.33838	FALSE
SMAD3	90	278	SMAD/NF-1 DNA-binding domain factors	SMAD factors	8.65152e-06	enriched	4.71714e-05	0.74675	1.67801	FALSE
TCF7L1	298	1228	High-mobility group (HMG) domain factors	TCF-7-related factors	8.86828e-06	enriched	4.77844e-05	0.330912	1.25781	FALSE
EGR4	344	1462	C2H2 zinc finger factors	Three-zinc finger KrÃ¼ppel-related factors	1.15744e-05	enriched	6.16403e-05	0.286376	1.21957	FALSE
EVX2	114	380	Homeo domain factors	HOX-related factors	1.20112e-05	enriched	6.32315e-05	0.636873	1.55495	FALSE
FOXD1	185	694	Fork head / winged helix factors	Forkhead box (FOX) factors	1.22377e-05	enriched	6.36919e-05	0.466428	1.38168	FALSE
FOXL1	185	695	Fork head / winged helix factors	Forkhead box (FOX) factors	1.33188e-05	enriched	6.48939e-05	0.464351	1.3797	FALSE
FOXI1	185	695	Fork head / winged helix factors	Forkhead box (FOX) factors	1.33188e-05	enriched	6.48939e-05	0.464351	1.3797	FALSE
FOXD2	185	695	Fork head / winged helix factors	Forkhead box (FOX) factors	1.33188e-05	enriched	6.48939e-05	0.464351	1.3797	FALSE
FOXO4	185	695	Fork head / winged helix factors	Forkhead box (FOX) factors	1.33188e-05	enriched	6.48939e-05	0.464351	1.3797	FALSE
FOXO6	185	695	Fork head / winged helix factors	Forkhead box (FOX) factors	1.33188e-05	enriched	6.48939e-05	0.464351	1.3797	FALSE
FOXP3	185	695	Fork head / winged helix factors	Forkhead box (FOX) factors	1.33188e-05	enriched	6.48939e-05	0.464351	1.3797	FALSE
HOXC12	136	476	Homeo domain factors	HOX-related factors	1.39032e-05	enriched	6.70281e-05	0.566483	1.48091	FALSE
BCL6B	255	1026	C2H2 zinc finger factors	More than 3 adjacent zinc finger factors	1.51442e-05	enriched	7.15054e-05	0.365377	1.28822	FALSE
TEAD3	255	1026	TEA domain factors	TEF-1-related factors	1.51442e-05	enriched	7.15054e-05	0.365377	1.28822	FALSE
MEF2A	259	1048	MADS box factors	Regulators of differentiation	1.83185e-05	enriched	8.48038e-05	0.357224	1.28096	FALSE
SP3	413	1826	C2H2 zinc finger factors	Three-zinc finger KrÃ¼ppel-related factors	1.85601e-05	enriched	8.48038e-05	0.229365	1.17232	FALSE
NEUROG2	157	572	Basic helix-loop-helix factors (bHLH)	Tal-related factors	1.86926e-05	enriched	8.48038e-05	0.508588	1.42266	FALSE
EGR3	350	1500	C2H2 zinc finger factors	Three-zinc finger KrÃ¼ppel-related factors	1.87013e-05	enriched	8.48038e-05	0.274303	1.20941	FALSE
FOS::JUN(var.2)	133	466	Basic leucine zipper factors (bZIP)::Basic leucine zipper factors (bZIP)	Fos-related factors::Jun-related factors	1.8992e-05	enriched	8.52778e-05	0.564935	1.47932	FALSE
SOX13	233	925	High-mobility group (HMG) domain factors	SOX-related factors	2.07526e-05	enriched	9.20062e-05	0.384715	1.3056	FALSE
POU6F2	186	705	Homeo domain factors	POU domain factors	2.08922e-05	enriched	9.20062e-05	0.451518	1.36748	FALSE
E2F4	314	1321	Fork head / winged helix factors	E2F-related factors	2.18827e-05	enriched	9.54502e-05	0.301044	1.23204	FALSE
HOXD12	107	356	Homeo domain factors	HOX-related factors	2.27324e-05	enriched	9.82212e-05	0.639572	1.55787	FALSE
EN1	130	455	Homeo domain factors	NK-related factors	2.34201e-05	enriched	0.000100247	0.566483	1.48091	FALSE
IRF8	226	894	Tryptophan cluster factors	Interferon-regulatory factors	2.44874e-05	enriched	0.000103845	0.389886	1.31029	FALSE
ELF4	192	735	Tryptophan cluster factors	Ets-related factors	2.51809e-05	enriched	0.000105806	0.4372	1.35397	FALSE
FOXO3	204	791	Fork head / winged helix factors	Forkhead box (FOX) factors	2.55596e-05	enriched	0.000106421	0.41873	1.33675	FALSE
MEF2D	239	957	MADS box factors	Regulators of differentiation	2.6453e-05	enriched	0.000109148	0.37233	1.29444	FALSE
NFYB	152	554	Other alpha	NFY	2.78126e-05	enriched	0.000113734	0.508024	1.4221	FALSE
GATA6	208	812	Other C4 zinc finger-type factors	GATA-type zinc fingers	3.04072e-05	enriched	0.000122875	0.408942	1.32771	FALSE
ERF	158	582	Tryptophan cluster factors	Ets-related factors	3.05846e-05	enriched	0.000122875	0.492744	1.40712	FALSE
HOXB13	272	1121	Homeo domain factors	HOX-related factors	3.5683e-05	enriched	0.000142112	0.330731	1.25765	FALSE
KLF16	410	1824	C2H2 zinc finger factors	Three-zinc finger KrÃ¼ppel-related factors	4.23116e-05	enriched	0.000167058	0.220428	1.16508	FALSE
ELK3	120	418	Tryptophan cluster factors	Ets-related factors	4.50152e-05	enriched	0.000176214	0.57337	1.488	FALSE
FEV	122	427	Tryptophan cluster factors	Ets-related factors	4.64599e-05	enriched	0.000180327	0.566483	1.48091	FALSE
ZIC4	393	1737	C2H2 zinc finger factors	More than 3 adjacent zinc finger factors	4.76566e-05	enriched	0.000183418	0.229842	1.17271	FALSE
MSC	383	1686	Basic helix-loop-helix factors (bHLH)	Tal-related factors	5.05491e-05	enriched	0.000192929	0.23565	1.17744	FALSE
SP1	473	2165	C2H2 zinc finger factors	Three-zinc finger KrÃ¼ppel-related factors	5.23357e-05	enriched	0.000198097	0.179383	1.1324	FALSE
NRF1	321	1372	Basic leucine zipper factors (bZIP)	Jun-related factors	5.9127e-05	enriched	0.000221969	0.278203	1.21268	FALSE
TEAD4	284	1188	TEA domain factors	TEF-1-related factors	6.01193e-05	enriched	0.000223859	0.309266	1.23908	FALSE
GATA5	167	631	Other C4 zinc finger-type factors	GATA-type zinc fingers	6.10018e-05	enriched	0.000225313	0.456046	1.37178	FALSE
ELK1	116	404	Tryptophan cluster factors	Ets-related factors	6.30788e-05	enriched	0.000231121	0.573608	1.48824	FALSE
BHLHE22	95	315	Basic helix-loop-helix factors (bHLH)	Tal-related factors	6.75346e-05	enriched	0.000245483	0.644486	1.56318	FALSE
Pax6	161	605	Paired box factors	Paired plus homeo domain	6.81918e-05	enriched	0.00024592	0.463964	1.37933	FALSE
IRF2	276	1151	Tryptophan cluster factors	Interferon-regulatory factors	6.98877e-05	enriched	0.000250067	0.313691	1.24288	FALSE
TBX20	278	1161	T-Box factors	TBX1-related factors	7.06249e-05	enriched	0.000250746	0.311627	1.24111	FALSE
TEF	90	295	TEA domain factors	TEF-1-related factors	7.51811e-05	enriched	0.000264869	0.66112	1.58131	FALSE
GBX1	119	419	Homeo domain factors	HOX-related factors	7.6687e-05	enriched	0.000268112	0.55785	1.47207	FALSE
TBX21	260	1075	T-Box factors	TBrain-related factors	8.09646e-05	enriched	0.000280922	0.326085	1.25361	FALSE
CEBPD	96	321	Basic leucine zipper factors (bZIP)	C/EBP-related	8.27051e-05	enriched	0.000284804	0.632371	1.55011	FALSE
HSF4	205	812	Heat shock factors	HSF factors	8.57559e-05	enriched	0.000290969	0.387983	1.30856	FALSE
KLF14	304	1293	C2H2 zinc finger factors	Three-zinc finger KrÃ¼ppel-related factors	8.57659e-05	enriched	0.000290969	0.285259	1.21863	FALSE
ERG	148	550	Tryptophan cluster factors	Ets-related factors	9.44482e-05	enriched	0.000318068	0.480004	1.39475	FALSE
SMAD2::SMAD3::SMAD4	364	1599	SMAD/NF-1 DNA-binding domain factors::SMAD/NF-1 DNA-binding domain factors::SMAD/NF-1 DNA-binding domain factors	SMAD factors::SMAD factors::SMAD factors	9.6151e-05	enriched	0.000321439	0.238679	1.17991	FALSE
BHLHE23	108	374	Basic helix-loop-helix factors (bHLH)	Tal-related factors	0.000100319	enriched	0.000332942	0.581831	1.49675	FALSE
FLI1	142	524	Tryptophan cluster factors	Ets-related factors	0.00010285	enriched	0.000338887	0.490163	1.4046	FALSE
PPARA::RXRA	266	1109	Nuclear receptors with C4 zinc fingers::Nuclear receptors with C4 zinc fingers	Thyroid hormone receptor-related factors (NR1)::RXR-related receptors (NR2)	0.000108887	enriched	0.000356216	0.314077	1.24322	FALSE
SIX2	280	1178	Homeo domain factors	HD-SINE factors	0.000110038	enriched	0.000357428	0.300998	1.232	FALSE
TBR1	261	1085	T-Box factors	TBrain-related factors	0.000112058	enriched	0.000361427	0.318265	1.24683	FALSE
NFYA	158	598	Other alpha	NFY	0.000117331	enriched	0.000375786	0.453617	1.36947	FALSE
TFAP2A(var.2)	401	1795	Basic helix-span-helix factors (bHSH)	AP-2	0.000119774	enriched	0.000380949	0.211529	1.15791	FALSE
HOXD11	118	420	Homeo domain factors	HOX-related factors	0.000128695	enriched	0.000406497	0.542236	1.45623	FALSE
CEBPB	95	321	Basic leucine zipper factors (bZIP)	C/EBP-related	0.000131896	enriched	0.000412903	0.617265	1.53396	FALSE
NFIC::TLX1	281	1186	SMAD/NF-1 DNA-binding domain factors::Homeo domain factors	Nuclear factor 1::NK-related factors	0.000132525	enriched	0.000412903	0.296376	1.22806	FALSE
ZEB1	416	1876	Homeo domain factors	HD-ZF factors	0.000134502	enriched	0.000416228	0.200834	1.14936	FALSE
TBX2	263	1098	T-Box factors	TBX2-related factors	0.000136931	enriched	0.000420901	0.312095	1.24151	FALSE
EOMES	256	1064	T-Box factors	TBrain-related factors	0.000138702	enriched	0.00042214	0.318556	1.24708	FALSE
CEBPE	97	330	Basic leucine zipper factors (bZIP)	C/EBP-related	0.000139177	enriched	0.00042214	0.607429	1.52354	FALSE
VAX1	161	614	Homeo domain factors	NK-related factors	0.000140641	enriched	0.000423774	0.44266	1.35911	FALSE
FOXK1	245	1011	Fork head / winged helix factors	Forkhead box (FOX) factors	0.000143108	enriched	0.000428389	0.328909	1.25606	FALSE
MAF::NFE2	262	1094	Basic leucine zipper factors (bZIP)::Basic leucine zipper factors (bZIP)	Maf-related factors::Jun-related factors	0.000144708	enriched	0.000430365	0.311864	1.24131	FALSE
ZNF740	353	1551	C2H2 zinc finger factors	Other factors with up to three adjacent zinc fingers	0.000154833	enriched	0.000457506	0.23838	1.17967	FALSE
GABPA	210	845	Tryptophan cluster factors	Ets-related factors	0.000163836	enriched	0.000481006	0.365276	1.28813	FALSE
NKX3-2	183	718	Homeo domain factors	NK-related factors	0.000166309	enriched	0.000485157	0.401698	1.32106	FALSE
SP4	338	1477	C2H2 zinc finger factors	Three-zinc finger KrÃ¼ppel-related factors	0.000178567	enriched	0.000515337	0.246264	1.18613	FALSE
VSX1	152	576	Homeo domain factors	Paired-related HD factors	0.00018003	enriched	0.000515337	0.451841	1.36778	FALSE
VSX2	152	576	Homeo domain factors	Paired-related HD factors	0.00018003	enriched	0.000515337	0.451841	1.36778	FALSE
ASCL1	498	2326	Basic helix-loop-helix factors (bHLH)	MyoD / ASC-related factors	0.000201032	enriched	0.00057188	0.150205	1.10973	FALSE
ETV6	236	973	Tryptophan cluster factors	Ets-related factors	0.000203593	enriched	0.000575589	0.330185	1.25717	FALSE
GATA3	149	564	Other C4 zinc finger-type factors	GATA-type zinc fingers	0.000205512	enriched	0.000577451	0.453456	1.36932	FALSE
ONECUT3	213	864	Homeo domain factors	HD-CUT factors	0.000224134	enriched	0.000625937	0.353661	1.2778	FALSE
ZIC1	397	1786	C2H2 zinc finger factors	More than 3 adjacent zinc finger factors	0.000229481	enriched	0.000636983	0.204317	1.15214	FALSE
SRY	225	922	High-mobility group (HMG) domain factors	SOX-related factors	0.000231645	enriched	0.000639118	0.338997	1.26488	FALSE
HMBOX1	97	335	Homeo domain factors	POU domain factors	0.000234703	enriched	0.000643677	0.585734	1.5008	FALSE
MEF2C	341	1498	MADS box factors	Regulators of differentiation	0.000244906	enriched	0.000667226	0.238644	1.17988	FALSE
GLIS2	340	1493	C2H2 zinc finger factors	More than 3 adjacent zinc finger factors	0.000246204	enriched	0.000667226	0.239231	1.18036	FALSE
EGR2	257	1079	C2H2 zinc finger factors	Three-zinc finger KrÃ¼ppel-related factors	0.000257247	enriched	0.000693055	0.303984	1.23455	FALSE
TGIF1	239	992	Homeo domain factors	TALE-type homeo domain factors	0.000268868	enriched	0.000720127	0.320509	1.24877	FALSE
PDX1	148	563	Homeo domain factors	HOX-related factors	0.000272098	enriched	0.000721437	0.446301	1.36254	FALSE
TFAP2B	371	1654	Basic helix-span-helix factors (bHSH)	AP-2	0.000272508	enriched	0.000721437	0.21737	1.16261	FALSE
MEF2B	205	830	MADS box factors	Regulators of differentiation	0.000293767	enriched	0.000773249	0.356351	1.28018	FALSE
NEUROD2	96	333	Basic helix-loop-helix factors (bHLH)	Tal-related factors	0.000296414	enriched	0.000775757	0.579423	1.49425	FALSE
SPIC	309	1341	Tryptophan cluster factors	Ets-related factors	0.000322038	enriched	0.00083803	0.256208	1.19434	FALSE
HOXB3	162	630	Homeo domain factors	HOX-related factors	0.000333588	enriched	0.000863181	0.41448	1.33282	FALSE
RXRG	245	1025	Nuclear receptors with C4 zinc fingers	RXR-related receptors (NR2)	0.000339011	enriched	0.000872287	0.309068	1.23891	FALSE
ELK4	242	1011	Tryptophan cluster factors	Ets-related factors	0.000351618	enriched	0.000899671	0.311134	1.24068	FALSE
NR1H2::RXRA	226	934	Nuclear receptors with C4 zinc fingers::Nuclear receptors with C4 zinc fingers	Thyroid hormone receptor-related factors (NR1)::RXR-related receptors (NR2)	0.000363355	enriched	0.000924537	0.326739	1.25417	FALSE
CTCFL	426	1948	C2H2 zinc finger factors	More than 3 adjacent zinc finger factors	0.000371776	enriched	0.000940736	0.18077	1.13349	FALSE
HNF1B	167	655	Homeo domain factors	POU domain factors	0.000380411	enriched	0.000957271	0.402192	1.32151	FALSE
FOSB::JUNB(var.2)	72	234	Basic leucine zipper factors (bZIP)::Basic leucine zipper factors (bZIP)	Fos-related factors::Jun-related factors	0.00038249	enriched	0.000957271	0.673399	1.59483	FALSE
VAX2	143	545	Homeo domain factors	NK-related factors	0.000395323	enriched	0.000984011	0.443597	1.35999	FALSE
TFAP2C	367	1641	Basic helix-span-helix factors (bHSH)	AP-2	0.000408001	enriched	0.00101008	0.213115	1.15919	FALSE
MITF	105	376	Basic helix-loop-helix factors (bHLH)	bHLH-ZIP factors	0.000432639	enriched	0.00106236	0.533495	1.44743	FALSE
SPIB	344	1524	Tryptophan cluster factors	Ets-related factors	0.00043376	enriched	0.00106236	0.226456	1.16996	FALSE
HOXD13	264	1123	Homeo domain factors	HOX-related factors	0.000450343	enriched	0.00109711	0.28509	1.21849	FALSE
TBX19	138	524	T-Box factors	Brachyury-related factors	0.000453403	enriched	0.00109872	0.44894	1.36504	FALSE
SPDEF	135	511	Tryptophan cluster factors	Ets-related factors	0.000476084	enriched	0.00114761	0.453474	1.36933	FALSE
EGR1	273	1170	C2H2 zinc finger factors	Three-zinc finger Kruppel-related factors	0.000519105	enriched	0.00124477	0.274303	1.20941	FALSE
NKX2-3	240	1008	Homeo domain factors	NK-related factors	0.000523794	enriched	0.00124571	0.303449	1.23409	FALSE
HSF2	210	863	Heat shock factors	HSF factors	0.000524941	enriched	0.00124571	0.334867	1.26126	FALSE
NKX6-2	204	837	Homeo domain factors	NK-related factors	0.000621784	enriched	0.00146121	0.33718	1.26328	FALSE
FOSB::JUN	105	380	Basic leucine zipper factors (bZIP)::Basic leucine zipper factors (bZIP)	Fos-related factors::Jun-related factors	0.000622131	enriched	0.00146121	0.518228	1.4322	FALSE
JUNB	175	700	Basic leucine zipper factors (bZIP)	Jun-related factors	0.000642747	enriched	0.00150193	0.373838	1.2958	FALSE
THAP1	408	1864	C2CH THAP-type zinc finger factors	THAP-related factors	0.000653306	enriched	0.00151885	0.182078	1.13452	FALSE
LHX6	125	470	Homeo domain factors	HD-LIM factors	0.000666021	enriched	0.00154059	0.463106	1.37851	FALSE
TCF3	389	1765	Basic helix-loop-helix factors (bHLH)	E2A-related factors	0.000671627	enriched	0.00154575	0.192012	1.14236	FALSE
GRHL2	257	1096	Grainyhead domain factors	Grainyhead-related factors	0.000685515	enriched	0.00156983	0.281431	1.2154	FALSE
PKNOX2	281	1215	Homeo domain factors	TALE-type homeo domain factors	0.000692225	enriched	0.00157707	0.261524	1.19874	FALSE
REST	418	1918	C2H2 zinc finger factors	Factors with multiple dispersed zinc fingers	0.000695565	enriched	0.00157707	0.175811	1.1296	FALSE
GSX2	195	797	Homeo domain factors	HOX-related factors	0.000747815	enriched	0.00168719	0.342733	1.26816	FALSE
OLIG3	122	458	Basic helix-loop-helix factors (bHLH)	Tal-related factors	0.000752321	enriched	0.00168904	0.465372	1.38067	FALSE
IRF9	273	1178	Tryptophan cluster factors	Interferon-regulatory factors	0.000803235	enriched	0.00179255	0.264472	1.2012	FALSE
NFATC3	303	1328	Rel homology region (RHR) factors	NFAT-related factors	0.000806254	enriched	0.00179255	0.241973	1.18261	FALSE
DBP	78	266	Basic leucine zipper factors (bZIP)	C/EBP-related	0.000824319	enriched	0.00182386	0.603958	1.51988	FALSE
PLAG1	408	1869	C2H2 zinc finger factors	More than 3 adjacent zinc finger factors	0.000836272	enriched	0.00184141	0.178213	1.13148	FALSE
IRF4	204	842	Tryptophan cluster factors	Interferon-regulatory factors	0.000844149	enriched	0.00184986	0.328587	1.25578	FALSE
HOXC13	162	644	Homeo domain factors	HOX-related factors	0.00089245	enriched	0.00194639	0.382772	1.30384	FALSE
RARA	213	887	Nuclear receptors with C4 zinc fingers	Thyroid hormone receptor-related factors (NR1)	0.000934857	enriched	0.00202922	0.315758	1.24467	FALSE
NFIL3	138	534	Basic leucine zipper factors (bZIP)	C/EBP-related	0.000965112	enriched	0.00208501	0.421667	1.33947	FALSE
NFATC2	382	1737	Rel homology region (RHR) factors	NFAT-related factors	0.00101874	enriched	0.00219053	0.188885	1.13988	FALSE
SPI1	318	1409	Tryptophan cluster factors	Ets-related factors	0.00105366	enriched	0.00225502	0.226265	1.1698	FALSE
TGIF2	227	957	Homeo domain factors	TALE-type homeo domain factors	0.00106036	enriched	0.00225882	0.298012	1.22945	FALSE
POU6F1	113	422	Homeo domain factors	POU domain factors	0.0010765	enriched	0.00228257	0.472918	1.38791	FALSE
ETV2	179	727	Tryptophan cluster factors	Ets-related factors	0.00108848	enriched	0.00229734	0.351843	1.27619	FALSE
SNAI2	363	1640	C2H2 zinc finger factors	More than 3 adjacent zinc finger factors	0.00109524	enriched	0.00230101	0.198184	1.14725	FALSE
JUN(var.2)	184	751	Basic leucine zipper factors (bZIP)	Jun-related factors	0.0011084	enriched	0.00231571	0.344731	1.26991	FALSE
LEF1	291	1274	High-mobility group (HMG) domain factors	TCF-7-related factors	0.00111235	enriched	0.00231571	0.243564	1.18391	FALSE
LMX1A	182	742	Homeo domain factors	HD-LIM factors	0.00114297	enriched	0.00235802	0.346358	1.27135	FALSE
LMX1B	182	742	Homeo domain factors	HD-LIM factors	0.00114297	enriched	0.00235802	0.346358	1.27135	FALSE
ZNF263	456	2131	C2H2 zinc finger factors	More than 3 adjacent zinc finger factors	0.00115573	enriched	0.00237322	0.149414	1.10912	FALSE
TCF7L2	299	1315	High-mobility group (HMG) domain factors	TCF-7-related factors	0.0011607	enriched	0.00237322	0.236993	1.17853	FALSE
OLIG2	106	392	Basic helix-loop-helix factors (bHLH)	Tal-related factors	0.00119625	enriched	0.00243503	0.487049	1.40158	FALSE
ATF7	78	270	Basic leucine zipper factors (bZIP)	Jun-related factors	0.0012442	enriched	0.00250158	0.582425	1.49736	FALSE
PBX3	359	1622	Homeo domain factors	TALE-type homeo domain factors	0.00124422	enriched	0.00250158	0.19812	1.1472	FALSE
JDP2(var.2)	98	357	Basic leucine zipper factors (bZIP)	Fos-related factors	0.00124533	enriched	0.00250158	0.508768	1.42283	FALSE
FOXH1	247	1059	Fork head / winged helix factors	Forkhead box (FOX) factors	0.00133333	enriched	0.00266666	0.273719	1.20892	FALSE
EN2	121	461	Homeo domain factors	NK-related factors	0.00135469	enriched	0.0026976	0.444079	1.36045	FALSE
NR2F2	223	942	Nuclear receptors with C4 zinc fingers	RXR-related receptors (NR2)	0.00136081	enriched	0.00269806	0.295155	1.22702	FALSE
PROX1	128	493	Homeo domain factors	HD-PROS factors	0.00136929	enriched	0.00270316	0.428395	1.34574	FALSE
BATF3	141	553	Basic leucine zipper factors (bZIP)	B-ATF-related factors	0.00139785	enriched	0.0027477	0.402254	1.32157	FALSE
GBX2	132	512	Homeo domain factors	HOX-related factors	0.00144051	enriched	0.00281947	0.418233	1.33629	FALSE
TFAP2B(var.2)	351	1584	Basic helix-span-helix factors (bHSH)	AP-2	0.00144971	enriched	0.00282538	0.199809	1.14855	FALSE
FOSL1::JUN(var.2)	62	204	Basic leucine zipper factors (bZIP)::Basic leucine zipper factors (bZIP)	Fos-related factors::Jun-related factors	0.00146347	enriched	0.00284013	0.655609	1.57528	FALSE
FOSL2::JUND(var.2)	111	417	Basic leucine zipper factors (bZIP)::Basic leucine zipper factors (bZIP)	Fos-related factors::Jun-related factors	0.00148163	enriched	0.00285381	0.464351	1.3797	FALSE
OTX2	138	540	Homeo domain factors	Paired-related HD factors	0.00148298	enriched	0.00285381	0.405547	1.32459	FALSE
ESRRB	222	939	Nuclear receptors with C4 zinc fingers	Steroid hormone receptors (NR3)	0.0015089	enriched	0.00288534	0.293273	1.22542	FALSE
OLIG1	102	377	Basic helix-loop-helix factors (bHLH)	Tal-related factors	0.00151197	enriched	0.00288534	0.487843	1.40235	FALSE
NR4A1	219	925	Nuclear receptors with C4 zinc fingers	NGFI-B-related receptors (NR4)	0.00155816	enriched	0.00296116	0.295316	1.22715	FALSE
BARX1	156	625	Homeo domain factors	NK-related factors	0.00162575	enriched	0.00307684	0.371528	1.29372	FALSE
MAFF	234	999	Basic leucine zipper factors (bZIP)	Maf-related factors	0.00163289	enriched	0.00307763	0.279862	1.21408	FALSE
E2F7	185	763	Fork head / winged helix factors	E2F-related factors	0.00171962	enriched	0.00322781	0.329681	1.25674	FALSE
JUND(var.2)	195	811	Basic leucine zipper factors (bZIP)	Jun-related factors	0.00173397	enriched	0.00324147	0.317611	1.24626	FALSE
PAX4	95	348	Paired box factors	Paired plus homeo domain	0.00179816	enriched	0.0033478	0.50075	1.41495	FALSE
E2F2	81	287	Fork head / winged helix factors	E2F-related factors	0.00185101	enriched	0.00343225	0.548781	1.46285	FALSE
TFAP2A	361	1641	Basic helix-span-helix factors (bHSH)	AP-2	0.00187576	enriched	0.00346411	0.189334	1.14024	FALSE
E2F6	411	1902	Fork head / winged helix factors	E2F-related factors	0.00189274	enriched	0.00348143	0.163531	1.12003	FALSE
RORA	202	847	Nuclear receptors with C4 zinc fingers	Thyroid hormone receptor-related factors (NR1)	0.00197908	enriched	0.00362568	0.305832	1.23613	FALSE
YY1	284	1252	C2H2 zinc finger factors	More than 3 adjacent zinc finger factors	0.00213769	enriched	0.00390064	0.233567	1.17574	FALSE
RBPJ	403	1863	Rel homology region (RHR) factors	CSL-related factors	0.00217952	enriched	0.00396119	0.165062	1.12121	FALSE
EVX1	105	395	Homeo domain factors	HOX-related factors	0.0021936	enriched	0.00397102	0.462375	1.37781	FALSE
PPARG::RXRA	418	1944	Nuclear receptors with C4 zinc fingers::Nuclear receptors with C4 zinc fingers	Thyroid hormone receptor-related factors (NR1)::RXR-related receptors (NR2)	0.00238442	enriched	0.00429947	0.156385	1.11449	FALSE
ZNF24	222	949	C2H2 zinc finger factors	More than 3 adjacent zinc finger factors	0.00258667	enriched	0.00464587	0.27799	1.2125	FALSE
MEIS1	167	685	Homeo domain factors	TALE-type homeo domain factors	0.00270629	enriched	0.00484057	0.337582	1.26364	FALSE
ESR2	340	1541	Nuclear receptors with C4 zinc fingers	Steroid hormone receptors (NR3)	0.00271622	enriched	0.00484057	0.193578	1.1436	FALSE
KLF5	449	2112	C2H2 zinc finger factors	Three-zinc finger KrÃ¼ppel-related factors	0.00274708	enriched	0.00487659	0.140016	1.10192	FALSE
PAX7	112	430	Paired box factors	Paired plus homeo domain	0.0028375	enriched	0.00501766	0.433	1.35004	FALSE
HSF1	188	787	Heat shock factors	HSF factors	0.00299463	enriched	0.00527516	0.308207	1.23817	FALSE
LHX2	137	547	Homeo domain factors	HD-LIM factors	0.00325343	enriched	0.00569293	0.376473	1.29816	FALSE
MEOX2	176	731	Homeo domain factors	HOX-related factors	0.00325665	enriched	0.00569293	0.319542	1.24793	FALSE
USF1	202	857	Basic helix-loop-helix factors (bHLH)	bHLH-ZIP factors	0.00342099	enriched	0.00595746	0.288898	1.22171	FALSE
ESRRA	232	1004	Nuclear receptors with C4 zinc fingers	Steroid hormone receptors (NR3)	0.00351956	enriched	0.0061059	0.260276	1.19771	FALSE
GSX1	160	657	Homeo domain factors	HOX-related factors	0.00367954	enriched	0.00635935	0.336017	1.26227	FALSE
TP53	152	620	p53 domain factors	p53-related factors	0.00386003	enriched	0.00664621	0.345641	1.27072	FALSE
MSX1	141	569	Homeo domain factors	NK-related factors	0.00402278	enriched	0.0069005	0.361105	1.28441	FALSE
BACH2	284	1266	Basic leucine zipper factors (bZIP)	Jun-related factors	0.00414337	enriched	0.00708084	0.217524	1.16274	FALSE
ZBTB7A	326	1480	C2H2 zinc finger factors	More than 3 adjacent zinc finger factors	0.00436899	enriched	0.00743866	0.191185	1.1417	FALSE
EMX1	131	524	Homeo domain factors	NK-related factors	0.00446962	enriched	0.00758181	0.373838	1.2958	FALSE
RXRB	237	1034	Nuclear receptors with C4 zinc fingers	RXR-related receptors (NR2)	0.00458331	enriched	0.00774596	0.248561	1.18802	FALSE
NR4A2	228	990	Nuclear receptors with C4 zinc fingers	NGFI-B-related receptors (NR4)	0.00465971	enriched	0.00781054	0.255444	1.1937	FALSE
NR1H4	202	863	Nuclear receptors with C4 zinc fingers	Thyroid hormone receptor-related factors (NR1)	0.00468462	enriched	0.00781054	0.278833	1.21321	FALSE
NEUROD1	358	1646	Basic helix-loop-helix factors (bHLH)	Tal-related factors	0.00468789	enriched	0.00781054	0.172906	1.12733	FALSE
NR3C2	174	728	Nuclear receptors with C4 zinc fingers	Steroid hormone receptors (NR3)	0.00470813	enriched	0.00781054	0.308987	1.23884	FALSE
MTF1	231	1005	C2H2 zinc finger factors	More than 3 adjacent zinc finger factors	0.00471408	enriched	0.00781054	0.252608	1.19136	FALSE
E2F3	47	152	Fork head / winged helix factors	E2F-related factors	0.00472384	enriched	0.00781054	0.6805	1.60269	FALSE
PAX3	108	419	Paired box factors	Paired plus homeo domain	0.00478373	enriched	0.0078811	0.417919	1.336	FALSE
YY2	159	657	C2H2 zinc finger factors	More than 3 adjacent zinc finger factors	0.0048514	enriched	0.00796394	0.326972	1.25438	FALSE
JDP2	141	573	Basic leucine zipper factors (bZIP)	Fos-related factors	0.00514733	enriched	0.00841957	0.350998	1.27544	FALSE
GATA1::TAL1	202	865	Other C4 zinc finger-type factors::Basic helix-loop-helix factors (bHLH)	GATA-type zinc fingers::Tal-related factors	0.0051902	enriched	0.00845947	0.275494	1.21041	FALSE
ID4	382	1774	Basic helix-loop-helix factors (bHLH)	HLH domain only	0.00542788	enriched	0.00881549	0.158477	1.11611	FALSE
RUNX3	204	876	Runt domain factors	Runt-related factors	0.00553392	enriched	0.00895595	0.271477	1.20704	FALSE
TFDP1	318	1445	Fork head / winged helix factors	E2F-related factors	0.00562517	enriched	0.00907158	0.189868	1.14066	FALSE
ZNF282	259	1148	C2H2 zinc finger factors	More than 3 adjacent zinc finger factors	0.00575108	enriched	0.00924208	0.22574	1.16938	FALSE
ATF4	171	718	Basic leucine zipper factors (bZIP)	ATF-4-related factors	0.00597989	enriched	0.00957619	0.303851	1.23443	FALSE
CREB1	119	473	Basic leucine zipper factors (bZIP)	CREB-related factors	0.00604912	enriched	0.00963423	0.38296	1.30401	FALSE
CTCF	379	1761	C2H2 zinc finger factors	More than 3 adjacent zinc finger factors	0.0060582	enriched	0.00963423	0.157713	1.11552	FALSE
ONECUT2	152	628	Homeo domain factors	HD-CUT factors	0.00617729	enriched	0.00978961	0.327145	1.25453	FALSE
JUND	161	671	Basic leucine zipper factors (bZIP)	Jun-related factors	0.0062501	enriched	0.00987085	0.314586	1.24365	FALSE
SHOX	136	554	Homeo domain factors	Paired-related HD factors	0.00674508	enriched	0.0104366	0.347559	1.27241	FALSE
ISX	136	554	Homeo domain factors	Paired-related HD factors	0.00674508	enriched	0.0104366	0.347559	1.27241	FALSE
LHX9	136	554	Homeo domain factors	HD-LIM factors	0.00674508	enriched	0.0104366	0.347559	1.27241	FALSE
PRRX1	136	554	Homeo domain factors	Paired-related HD factors	0.00674508	enriched	0.0104366	0.347559	1.27241	FALSE
RAX2	136	554	Homeo domain factors	Paired-related HD factors	0.00674508	enriched	0.0104366	0.347559	1.27241	FALSE
UNCX	136	554	Homeo domain factors	Paired-related HD factors	0.00674508	enriched	0.0104366	0.347559	1.27241	FALSE
TBX1	245	1082	T-Box factors	TBX1-related factors	0.00680018	enriched	0.0104513	0.230992	1.17364	FALSE
TBX4	245	1082	T-Box factors	TBX2-related factors	0.00680018	enriched	0.0104513	0.230992	1.17364	FALSE
TCF4	383	1785	Basic helix-loop-helix factors (bHLH)	E2A-related factors	0.0069017	enriched	0.0105718	0.153331	1.11213	FALSE
TBX5	283	1273	T-Box factors	TBX2-related factors	0.00708425	enriched	0.0108153	0.20448	1.15227	FALSE
RAX	136	555	Homeo domain factors	Paired-related HD factors	0.00716038	enriched	0.0108952	0.344957	1.27011	FALSE
FOSL2::JUNB(var.2)	70	254	Basic leucine zipper factors (bZIP)::Basic leucine zipper factors (bZIP)	Fos-related factors::Jun-related factors	0.00718844	enriched	0.0109017	0.514437	1.42844	FALSE
ALX3	174	736	Homeo domain factors	Paired-related HD factors	0.00724361	enriched	0.0109491	0.29322	1.22537	FALSE
OTX1	89	339	Homeo domain factors	Paired-related HD factors	0.00749974	enriched	0.011299	0.44443	1.36078	FALSE
ISL2	166	701	Homeo domain factors	HD-LIM factors	0.00867979	enriched	0.0129951	0.295607	1.2274	FALSE
ONECUT1	127	516	Homeo domain factors	HD-CUT factors	0.00868234	enriched	0.0129951	0.351296	1.27571	FALSE
FOSL2	185	793	Basic leucine zipper factors (bZIP)	Fos-related factors	0.00883091	enriched	0.0131745	0.274043	1.20919	FALSE
MIXL1	135	554	Homeo domain factors	Paired-related HD factors	0.00890459	enriched	0.0132412	0.336912	1.26305	FALSE
FOS	169	716	Basic leucine zipper factors (bZIP)	Fos-related factors	0.00894975	enriched	0.0132653	0.290902	1.2234	FALSE
TFEC	144	597	Basic helix-loop-helix factors (bHLH)	bHLH-ZIP factors	0.00914446	enriched	0.0135102	0.322176	1.25022	FALSE
RARA::RXRA	296	1345	Nuclear receptors with C4 zinc fingers::Nuclear receptors with C4 zinc fingers	Thyroid hormone receptor-related factors (NR1)::RXR-related receptors (NR2)	0.00926201	enriched	0.0136399	0.189901	1.14069	FALSE
FOSL2::JUND	139	574	Basic leucine zipper factors (bZIP)::Basic leucine zipper factors (bZIP)	Fos-related factors::Jun-related factors	0.00949777	enriched	0.0139422	0.327873	1.25516	FALSE
NFIA	263	1180	SMAD/NF-1 DNA-binding domain factors	Nuclear factor 1	0.00977692	enriched	0.0143062	0.208186	1.15523	FALSE
JUNB(var.2)	48	163	Basic leucine zipper factors (bZIP)	Jun-related factors	0.0102464	enriched	0.0149454	0.610073	1.52634	FALSE
CENPB	107	426	Psq-type HTH domain		0.01049	enriched	0.0152522	0.380596	1.30188	FALSE
JUN	214	939	Basic leucine zipper factors (bZIP)	Jun-related factors	0.0108489	enriched	0.015724	0.240324	1.18126	FALSE
VENTX	91	354	Homeo domain factors	NK-related factors	0.0115326	enriched	0.0166623	0.414027	1.3324	FALSE
MEOX1	140	583	Homeo domain factors	HOX-related factors	0.0120485	enriched	0.0173529	0.315769	1.24468	FALSE
HOXB2	137	571	Homeo domain factors	HOX-related factors	0.0136174	enriched	0.019551	0.314524	1.2436	FALSE
NR1A4::RXRA	185	802	Nuclear receptors with C4 zinc fingers::Nuclear receptors with C4 zinc fingers	Thyroid hormone receptor-related factors (NR1)::RXR-related receptors (NR2)	0.013663	enriched	0.0195552	0.257761	1.19562	FALSE
FOSL2::JUNB	138	576	Basic leucine zipper factors (bZIP)::Basic leucine zipper factors (bZIP)	Fos-related factors::Jun-related factors	0.0138054	enriched	0.0196864	0.312438	1.2418	FALSE
LBX2	117	477	Homeo domain factors	NK-related factors	0.0138406	enriched	0.0196864	0.346358	1.27135	FALSE
FOS::JUN	145	610	Basic leucine zipper factors (bZIP)::Basic leucine zipper factors (bZIP)	Fos-related factors::Jun-related factors	0.0143086	enriched	0.0202291	0.301082	1.23207	FALSE
JUN::JUNB(var.2)	104	417	Basic leucine zipper factors (bZIP)::Basic leucine zipper factors (bZIP)	Jun-related factors::Jun-related factors	0.0143105	enriched	0.0202291	0.370375	1.29269	FALSE
HNF1A	180	779	Homeo domain factors	POU domain factors	0.0145492	enriched	0.0205032	0.260212	1.19765	FALSE
NR2F1	244	1095	Nuclear receptors with C4 zinc fingers	RXR-related receptors (NR2)	0.014915	enriched	0.0209541	0.207861	1.15497	FALSE
RORA(var.2)	174	751	Nuclear receptors with C4 zinc fingers	Thyroid hormone receptor-related factors (NR1)	0.015359	enriched	0.021512	0.264113	1.2009	FALSE
PITX3	148	626	Homeo domain factors	Paired-related HD factors	0.0156	enriched	0.0217829	0.293273	1.22542	FALSE
GRHL1	144	607	Grainyhead domain factors	Grainyhead-related factors	0.0157016	enriched	0.0218582	0.298211	1.22962	FALSE
NR3C1	167	718	Nuclear receptors with C4 zinc fingers	Steroid hormone receptors (NR3)	0.0160446	enriched	0.022268	0.269703	1.20556	FALSE
GMEB2	28	85	SAND domain factors	GMEB	0.0168566	enriched	0.0232867	0.771802	1.7074	FALSE
NOTO	137	575	Homeo domain factors	NK-related factors	0.0168803	enriched	0.0232867	0.304452	1.23495	FALSE
MAFK	221	985	Basic leucine zipper factors (bZIP)	Maf-related factors	0.0179172	enriched	0.0246429	0.217761	1.16293	FALSE
ESX1	125	520	Homeo domain factors	Paired-related HD factors	0.0187512	enriched	0.0257128	0.317255	1.24596	FALSE
FOSB::JUNB	140	592	Basic leucine zipper factors (bZIP)::Basic leucine zipper factors (bZIP)	Fos-related factors::Jun-related factors	0.0194175	enriched	0.0265469	0.293668	1.22575	FALSE
HNF4A	226	1013	Nuclear receptors with C4 zinc fingers	RXR-related receptors (NR2)	0.0204585	enriched	0.0278869	0.209599	1.15637	FALSE
NFIC	294	1355	SMAD/NF-1 DNA-binding domain factors	Nuclear factor 1	0.0205797	enriched	0.0279689	0.169434	1.12462	FALSE
PBX2	248	1123	Homeo domain factors	TALE-type homeo domain factors	0.0206524	enriched	0.0279846	0.194892	1.14464	FALSE
MAX::MYC	175	763	Basic helix-loop-helix factors (bHLH)::Basic helix-loop-helix factors (bHLH)	bHLH-ZIP factors::bHLH-ZIP factors	0.0214138	enriched	0.0289307	0.24951	1.1888	FALSE
EMX2	98	396	Homeo domain factors	NK-related factors	0.0218319	enriched	0.0294088	0.359192	1.28271	FALSE
NR2C2	376	1780	Nuclear receptors with C4 zinc fingers	RXR-related receptors (NR2)	0.0230838	enriched	0.031004	0.130766	1.09487	FALSE
ZBTB33	168	732	C2H2 zinc finger factors	Other factors with up to three adjacent zinc fingers	0.0246223	enriched	0.0329737	0.250456	1.18958	FALSE
FOSL1::JUN	156	674	Basic leucine zipper factors (bZIP)::Basic leucine zipper factors (bZIP)	Fos-related factors::Jun-related factors	0.0248679	enriched	0.0332055	0.262636	1.19967	FALSE
FOSL1::JUND	140	598	Basic leucine zipper factors (bZIP)::Basic leucine zipper factors (bZIP)	Fos-related factors::Jun-related factors	0.0262238	enriched	0.0349143	0.27912	1.21345	FALSE
KLF4	315	1469	C2H2 zinc finger factors	Three-zinc finger Kruppel-related factors	0.0265162	enriched	0.0352012	0.152428	1.11144	FALSE
T	122	513	T-Box factors	Brachyury-related factors	0.0275644	enriched	0.0364869	0.301761	1.23265	FALSE
HESX1	111	461	Homeo domain factors	Paired-related HD factors	0.0276911	enriched	0.0365491	0.319631	1.24801	FALSE
RARA(var.2)	268	1232	Nuclear receptors with C4 zinc fingers	Thyroid hormone receptor-related factors (NR1)	0.0284894	enriched	0.0374947	0.173141	1.12751	FALSE
GSC	125	529	Homeo domain factors	Paired-related HD factors	0.0301055	enriched	0.0395081	0.292499	1.22476	FALSE
MGA	221	999	T-Box factors	TBX6-related factors	0.0315936	enriched	0.0413425	0.1974	1.14663	FALSE
TP63	124	526	p53 domain factors	p53-related factors	0.0329148	enriched	0.0429487	0.289116	1.22189	FALSE
MEIS3	281	1302	Homeo domain factors	TALE-type homeo domain factors	0.0331665	enriched	0.0431541	0.161751	1.11864	FALSE
RUNX1	361	1715	Runt domain factors	Runt-related factors	0.0361636	enriched	0.0469205	0.125701	1.09104	FALSE
RFX2	111	467	Fork head / winged helix factors	RFX-related factors	0.0380977	enriched	0.0492902	0.300976	1.23198	FALSE
LBX1	152	665	Homeo domain factors	NK-related factors	0.0398411	enriched	0.0514006	0.244555	1.18473	FALSE
MSX2	150	657	Homeo domain factors	NK-related factors	0.0429539	enriched	0.0552609	0.242908	1.18338	FALSE
TP73	151	662	p53 domain factors	p53-related factors	0.043212	enriched	0.0554373	0.241556	1.18227	FALSE
RORB	163	721	Nuclear receptors with C4 zinc fingers	Thyroid hormone receptor-related factors (NR1)	0.0440882	enriched	0.0564033	0.228711	1.17179	FALSE
CUX1	73	292	Homeo domain factors	HD-CUT factors	0.0448942	enriched	0.0572745	0.373838	1.2958	FALSE
GSC2	123	528	Homeo domain factors	Paired-related HD factors	0.0458232	enriched	0.0582973	0.271959	1.20745	FALSE
MZF1(var.2)	344	1635	C2H2 zinc finger factors	More than 3 adjacent zinc finger factors	0.0470963	enriched	0.059751	0.125028	1.09053	FALSE
FOSL2::JUN	138	601	Basic leucine zipper factors (bZIP)::Basic leucine zipper factors (bZIP)	Fos-related factors::Jun-related factors	0.0473355	enriched	0.0598886	0.251142	1.19015	FALSE
PAX1	172	767	Paired box factors	Paired domain only	0.0476128	enriched	0.0600734	0.21702	1.16233	FALSE
INSM1	368	1760	C2H2 zinc finger factors	Factors with multiple dispersed zinc fingers	0.0480664	enriched	0.0604792	0.116041	1.08376	FALSE
ARNT::HIF1A	157	695	Basic helix-loop-helix factors (bHLH)::Basic helix-loop-helix factors (bHLH)	PAS domain factors::PAS domain factors	0.0506447	enriched	0.0635487	0.22759	1.17088	FALSE
RXRA::VDR	174	779	Nuclear receptors with C4 zinc fingers::Nuclear receptors with C4 zinc fingers	RXR-related receptors (NR2)::Thyroid hormone receptor-related factors (NR1)	0.0518912	enriched	0.0649349	0.211302	1.15773	FALSE
AR	200	910	Nuclear receptors with C4 zinc fingers	Steroid hormone receptors (NR3)	0.0566804	enriched	0.0707347	0.187972	1.13916	FALSE
FOS::JUND	151	672	Basic leucine zipper factors (bZIP)::Basic leucine zipper factors (bZIP)	Fos-related factors::Jun-related factors	0.06559	enriched	0.081631	0.219926	1.16467	FALSE
MYBL1	48	184	Tryptophan cluster factors	Myb/SANT domain factors	0.0670032	enriched	0.0831638	0.435239	1.35213	FALSE
GLIS3	262	1228	C2H2 zinc finger factors	More than 3 adjacent zinc finger factors	0.0706645	enriched	0.0874712	0.145167	1.10586	FALSE
DLX6	121	529	Homeo domain factors	NK-related factors	0.0742811	enriched	0.0917002	0.245578	1.18557	FALSE
NKX2-8	216	998	Homeo domain factors	NK-related factors	0.0753126	enriched	0.0927236	0.16583	1.12181	FALSE
HES5	154	692	Basic helix-loop-helix factors (bHLH)	Hairy-related factors	0.0806393	enriched	0.0990155	0.205997	1.15348	FALSE
TFAP2A(var.3)	335	1606	Basic helix-span-helix factors (bHSH)	AP-2	0.08095	enriched	0.0991313	0.112599	1.08117	FALSE
ZBTB7C	255	1197	C2H2 zinc finger factors	More than 3 adjacent zinc finger factors	0.0814461	enriched	0.0994729	0.142984	1.10419	FALSE
MEIS2	323	1546	Homeo domain factors	TALE-type homeo domain factors	0.0855095	enriched	0.103906	0.114904	1.0829	FALSE
CUX2	61	247	Homeo domain factors	HD-CUT factors	0.0855292	enriched	0.103906	0.356208	1.28006	FALSE
SRF	101	437	MADS box factors	Responders to external signals (SRF/RLM1)	0.0902531	enriched	0.109354	0.26056	1.19794	FALSE
HEY2	148	667	Basic helix-loop-helix factors (bHLH)	Hairy-related factors	0.0955638	enriched	0.115483	0.201749	1.15009	FALSE
HIC2	316	1514	C2H2 zinc finger factors	Factors with multiple dispersed zinc fingers	0.0961243	enriched	0.115855	0.11347	1.08183	FALSE
FOSL1	151	682	Basic leucine zipper factors (bZIP)	Fos-related factors	0.0964086	enriched	0.115893	0.198615	1.1476	FALSE
HINFP	220	1026	C2H2 zinc finger factors	Factors with multiple dispersed zinc fingers	0.0975118	enriched	0.116912	0.152383	1.1114	FALSE
HEY1	128	570	Basic helix-loop-helix factors (bHLH)	Hairy-related factors	0.0992723	enriched	0.118712	0.21902	1.16394	FALSE
NHLH1	375	1821	Basic helix-loop-helix factors (bHLH)	Tal-related factors	0.100811	enriched	0.120239	0.09407	1.06738	FALSE
ZNF410	165	754	C2H2 zinc finger factors	More than 3 adjacent zinc finger factors	0.106693	enriched	0.126923	0.18174	1.13425	FALSE
HES7	187	864	Basic helix-loop-helix factors (bHLH)	Hairy-related factors	0.108731	enriched	0.129013	0.165845	1.12182	FALSE
BSX	119	529	Homeo domain factors	NK-related factors	0.111327	enriched	0.131397	0.221532	1.16597	FALSE
MAFG	174	800	Basic leucine zipper factors (bZIP)	Maf-related factors	0.111582	enriched	0.131397	0.172926	1.12734	FALSE
TFAP2B(var.3)	327	1576	Basic helix-span-helix factors (bHSH)	AP-2	0.111847	enriched	0.131397	0.104933	1.07544	FALSE
HOXA2	106	466	Homeo domain factors	HOX-related factors	0.111888	enriched	0.131397	0.237573	1.17901	FALSE
RORC	156	711	Nuclear receptors with C4 zinc fingers	Thyroid hormone receptor-related factors (NR1)	0.112668	enriched	0.131974	0.185535	1.13724	FALSE
TFE3	87	375	Basic helix-loop-helix factors (bHLH)	bHLH-ZIP factors	0.114136	enriched	0.133352	0.266035	1.2025	FALSE
PAX9	167	766	Paired box factors	Paired domain only	0.114591	enriched	0.133544	0.176342	1.13002	FALSE
VDR	176	811	Nuclear receptors with C4 zinc fingers	Thyroid hormone receptor-related factors (NR1)	0.115551	enriched	0.13432	0.169712	1.12483	FALSE
KLF13	193	896	C2H2 zinc finger factors	Three-zinc finger KrÃ¼ppel-related factors	0.116053	enriched	0.134562	0.15894	1.11647	FALSE
HOXA5	154	704	Homeo domain factors	HOX-related factors	0.124618	enriched	0.144129	0.181193	1.13382	FALSE
FOS::JUNB	128	576	Basic leucine zipper factors (bZIP)::Basic leucine zipper factors (bZIP)	Fos-related factors::Jun-related factors	0.125102	enriched	0.144324	0.203913	1.15182	FALSE
NR4A2::RXRA	180	834	Nuclear receptors with C4 zinc fingers::Nuclear receptors with C4 zinc fingers	NGFI-B-related receptors (NR4)::RXR-related receptors (NR2)	0.127671	enriched	0.146918	0.161788	1.11867	FALSE
RFX4	127	573	Fork head / winged helix factors	RFX-related factors	0.13429	enriched	0.154147	0.200132	1.1488	FALSE
ZBED1	42	167	C2H2 zinc finger factors	BED zinc finger factors	0.13769	enriched	0.157567	0.382452	1.30356	FALSE
TEAD2	286	1373	TEA domain factors	TEF-1-related factors	0.137957	enriched	0.157567	0.110594	1.07967	FALSE
TBX15	246	1170	T-Box factors	TBX1-related factors	0.141716	enriched	0.161376	0.12406	1.0898	FALSE
BARHL2	68	289	Homeo domain factors	NK-related factors	0.141997	enriched	0.161376	0.286376	1.21957	FALSE
PAX5	201	943	Paired box factors	Paired domain only	0.143507	enriched	0.162689	0.143776	1.10479	FALSE
BHLHE40	94	414	Basic helix-loop-helix factors (bHLH)	Hairy-related factors	0.144386	enriched	0.163083	0.23494	1.17686	FALSE
XBP1	101	448	Basic leucine zipper factors (bZIP)	XBP-1-related factors	0.144817	enriched	0.163083	0.224695	1.16853	FALSE
JUN::JUNB	128	580	Basic leucine zipper factors (bZIP)::Basic leucine zipper factors (bZIP)	Jun-related factors::Jun-related factors	0.144923	enriched	0.163083	0.193929	1.14387	FALSE
ZNF143	257	1227	C2H2 zinc finger factors	More than 3 adjacent zinc finger factors	0.145948	enriched	0.163834	0.118543	1.08564	FALSE
RFX3	128	581	Fork head / winged helix factors	RFX-related factors	0.15022	enriched	0.168217	0.191444	1.14191	FALSE
EBF1	283	1361	Rel homology region (RHR) factors	Early B-Cell Factor-related factors	0.150985	enriched	0.168661	0.108045	1.07777	FALSE
IRF5	178	830	Tryptophan cluster factors	Interferon-regulatory factors	0.154143	enriched	0.17177	0.152604	1.11157	FALSE
USF2	144	663	Basic helix-loop-helix factors (bHLH)	bHLH-ZIP factors	0.166225	enriched	0.184784	0.170898	1.12576	FALSE
TFAP2C(var.3)	320	1555	Basic helix-span-helix factors (bHSH)	AP-2	0.167065	enriched	0.185268	0.0930676	1.06664	FALSE
CREB3	105	475	Basic leucine zipper factors (bZIP)	CREB-related factors	0.193098	enriched	0.21333	0.1963	1.14576	FALSE
HNF4G	301	1463	Nuclear receptors with C4 zinc fingers	RXR-related receptors (NR2)	0.193302	enriched	0.21333	0.092744	1.0664	FALSE
RUNX2	154	718	Runt domain factors	Runt-related factors	0.196348	enriched	0.216171	0.152785	1.11171	FALSE
RARA::RXRG	287	1397	Nuclear receptors with C4 zinc fingers::Nuclear receptors with C4 zinc fingers	Thyroid hormone receptor-related factors (NR1)::RXR-related receptors (NR2)	0.22324	enriched	0.245189	0.090629	1.06483	FALSE
SREBF2(var.2)	80	357	Basic helix-loop-helix factors (bHLH)	bHLH-ZIP factors	0.22528	enriched	0.246838	0.215986	1.1615	FALSE
RFX5	137	639	Fork head / winged helix factors	RFX-related factors	0.233937	enriched	0.255213	0.152198	1.11126	FALSE
GLIS1	192	915	C2H2 zinc finger factors	More than 3 adjacent zinc finger factors	0.234038	enriched	0.255213	0.121173	1.08762	FALSE
SIX1	214	1028	Homeo domain factors	HD-SINE factors	0.244054	enriched	0.265502	0.109681	1.07899	FALSE
HIF1A	131	612	Basic helix-loop-helix factors (bHLH)	PAS domain factors	0.25533	enriched	0.277111	0.149874	1.10947	FALSE
TFAP2C(var.2)	314	1542	Basic helix-span-helix factors (bHSH)	AP-2	0.256826	enriched	0.278077	0.0778721	1.05546	FALSE
NFKB1	229	1110	Rel homology region (RHR) factors	NF-kappaB-related factors	0.280496	enriched	0.302989	0.0966982	1.06932	FALSE
ZBTB7B	235	1141	C2H2 zinc finger factors	More than 3 adjacent zinc finger factors	0.283184	enriched	0.305173	0.0942723	1.06753	FALSE
GCM1	248	1208	GCM domain factors	GCM factors	0.287186	enriched	0.308759	0.08963	1.0641	FALSE
NFIX	283	1388	SMAD/NF-1 DNA-binding domain factors	Nuclear factor 1	0.291019	enriched	0.312147	0.0797048	1.0568	FALSE
TFAP4	310	1528	Basic helix-loop-helix factors (bHLH)	bHLH-ZIP factors	0.297295	enriched	0.318133	0.072534	1.05156	FALSE
MYCN	113	644	Basic helix-loop-helix factors (bHLH)	bHLH-ZIP factors	0.329264	depleted	0.351522	-0.1369	0.909472	FALSE
PPARG	201	976	Nuclear receptors with C4 zinc fingers	Thyroid hormone receptor-related factors (NR1)	0.341947	enriched	0.364213	0.0941527	1.06744	FALSE
E2F1	39	170	Fork head / winged helix factors	E2F-related factors	0.364941	enriched	0.387803	0.24985	1.18908	FALSE
TFEB	119	565	Basic helix-loop-helix factors (bHLH)	bHLH-ZIP factors	0.370361	enriched	0.392651	0.126549	1.09168	FALSE
RELA	298	1480	Rel homology region (RHR) factors	NF-kappaB-related factors	0.395427	enriched	0.417897	0.0616254	1.04364	FALSE
FOSL1::JUND(var.2)	75	348	Basic leucine zipper factors (bZIP)::Basic leucine zipper factors (bZIP)	Fos-related factors::Jun-related factors	0.395999	enriched	0.417897	0.159714	1.11707	FALSE
FOSL1::JUNB	127	608	Basic leucine zipper factors (bZIP)::Basic leucine zipper factors (bZIP)	Fos-related factors::Jun-related factors	0.399106	enriched	0.420208	0.114596	1.08267	FALSE
CLOCK	112	533	Basic helix-loop-helix factors (bHLH)	PAS domain factors	0.402794	enriched	0.423119	0.123202	1.08915	FALSE
SREBF1	217	1067	Basic helix-loop-helix factors (bHLH)	bHLH-ZIP factors	0.41929	enriched	0.439439	0.0760452	1.05412	FALSE
RELB	268	1330	Rel homology region (RHR) factors	NF-kappaB-related factors	0.431514	enriched	0.451218	0.062717	1.04443	FALSE
ESR1	189	926	Nuclear receptors with C4 zinc fingers	Steroid hormone receptors (NR3)	0.436358	enriched	0.455244	0.0812124	1.05791	FALSE
NFE2	124	599	Basic leucine zipper factors (bZIP)	Jun-related factors	0.46487	enriched	0.483887	0.101622	1.07298	FALSE
BHLHE41	76	361	Basic helix-loop-helix factors (bHLH)	Hairy-related factors	0.507364	enriched	0.526922	0.125911	1.0912	FALSE
MYC	200	1003	Basic helix-loop-helix factors (bHLH)	bHLH-ZIP factors	0.645687	enriched	0.66906	0.0475887	1.03354	FALSE
MXI1	151	812	Basic helix-loop-helix factors (bHLH)	bHLH-ZIP factors	0.671239	depleted	0.693968	-0.0530928	0.963868	FALSE
E2F8	203	1021	Fork head / winged helix factors	E2F-related factors	0.673935	enriched	0.695185	0.0434071	1.03054	FALSE
MAX	106	574	Basic helix-loop-helix factors (bHLH)	bHLH-ZIP factors	0.691971	depleted	0.711932	-0.0631481	0.957173	FALSE
REL	269	1363	Rel homology region (RHR) factors	NF-kappaB-related factors	0.693279	enriched	0.711932	0.0327309	1.02295	FALSE
MLX	72	354	Basic helix-loop-helix factors (bHLH)	bHLH-ZIP factors	0.7175	enriched	0.735157	0.0761578	1.05421	FALSE
TFCP2	83	413	Grainyhead domain factors	CP2-related factors	0.766633	enriched	0.783745	0.0588798	1.04166	FALSE
SREBF2	226	1150	Basic helix-loop-helix factors (bHLH)	bHLH-ZIP factors	0.790495	enriched	0.80634	0.0265992	1.01861	FALSE
MYBL2	46	228	Tryptophan cluster factors	Myb/SANT domain factors	0.840346	enriched	0.855286	0.0645103	1.04573	FALSE
RHOXF1	172	907	Homeo domain factors	Paired-related HD factors	0.846936	depleted	0.860082	-0.0248556	0.982919	FALSE
MLXIPL	76	384	Basic helix-loop-helix factors (bHLH)	bHLH-ZIP factors	0.882013	enriched	0.893721	0.0368034	1.02584	FALSE
MNT	104	547	Basic helix-loop-helix factors (bHLH)	bHLH-ZIP factors	0.927387	depleted	0.937623	-0.0211189	0.985468	FALSE
GCM2	172	886	GCM domain factors	GCM factors	0.96981	enriched	0.978355	0.00894025	1.00622	FALSE
CREB3L1	155	808	Basic leucine zipper factors (bZIP)	CREB-related factors	0.980455	depleted	0.986919	-0.0082487	0.994299	FALSE
NFKB2	225	1163	Rel homology region (RHR) factors	NF-kappaB-related factors	0.99856	enriched	1	0.00398419	1.00277	FALSE
PBX1	135	700	Homeo domain factors	TALE-type homeo domain factors	1	depleted	1	-0.000557133	0.999614	FALSE
GLI2	177	915	C2H2 zinc finger factors	More than 3 adjacent zinc finger factors	1	enriched	1	0.003816	1.00265	FALSE

## Sheet: TFBS_Sex adult
TF	Counts (n=277)	Counts_ns (n=3452)	class	family	p_value	direction	FDR	logFC	FC	filter
ETS1	87	663	Tryptophan cluster factors	Ets-related factors	1.61421e-06	enriched	0.000739307	0.709553	1.6353	FALSE
ETV5	55	379	Tryptophan cluster factors	Ets-related factors	1.45742e-05	enriched	0.00270072	0.85478	1.80848	FALSE
ETV1	52	355	Tryptophan cluster factors	Ets-related factors	2.05217e-05	enriched	0.00270072	0.868239	1.82543	FALSE
SP8	181	1794	C2H2 zinc finger factors	Three-zinc finger KrÃ¼ppel-related factors	2.35871e-05	enriched	0.00270072	0.330356	1.25732	FALSE
ERF	73	582	Tryptophan cluster factors	Ets-related factors	9.1069e-05	enriched	0.006865	0.644424	1.56311	FALSE
SOX15	134	1257	High-mobility group (HMG) domain factors	SOX-related factors	9.77052e-05	enriched	0.006865	0.409795	1.3285	FALSE
E2F4	139	1321	Fork head / winged helix factors	E2F-related factors	0.000120861	enriched	0.006865	0.391001	1.3113	FALSE
KLF4	151	1469	C2H2 zinc finger factors	Three-zinc finger Kruppel-related factors	0.000144719	enriched	0.006865	0.357261	1.28099	FALSE
STAT1::STAT2	178	1803	STAT domain factors::STAT domain factors	STAT factors::STAT factors	0.000146137	enriched	0.006865	0.299024	1.23031	FALSE
ETV4	49	351	Tryptophan cluster factors	Ets-related factors	0.000149891	enriched	0.006865	0.798857	1.73972	FALSE
POU3F3	117	1073	Homeo domain factors	POU domain factors	0.000166513	enriched	0.00693301	0.442405	1.35887	FALSE
POU2F2	133	1268	Homeo domain factors	POU domain factors	0.000246477	enriched	0.00919175	0.386418	1.30714	FALSE
ERG	68	550	Tryptophan cluster factors	Ets-related factors	0.000287281	enriched	0.00919175	0.62365	1.54077	FALSE
NEUROG2	70	572	Basic helix-loop-helix factors (bHLH)	Tal-related factors	0.00030879	enriched	0.00919175	0.608886	1.52508	FALSE
EGR1	124	1170	C2H2 zinc finger factors	Three-zinc finger Kruppel-related factors	0.000328504	enriched	0.00919175	0.401378	1.32077	FALSE
ZIC3	171	1738	C2H2 zinc finger factors	More than 3 adjacent zinc finger factors	0.00033726	enriched	0.00919175	0.294115	1.22613	FALSE
NRF1	141	1372	Basic leucine zipper factors (bZIP)	Jun-related factors	0.000350237	enriched	0.00919175	0.356961	1.28073	FALSE
TFDP1	147	1445	Fork head / winged helix factors	E2F-related factors	0.000362994	enriched	0.00919175	0.342293	1.26777	FALSE
FLI1	65	524	Tryptophan cluster factors	Ets-related factors	0.000381317	enriched	0.00919175	0.628419	1.54587	FALSE
NFE2L2	126	1199	Basic leucine zipper factors (bZIP)	Jun-related factors	0.000411242	enriched	0.00941572	0.389139	1.30961	FALSE
ETV3	60	475	Tryptophan cluster factors	Ets-related factors	0.000431725	enriched	0.00941572	0.654581	1.57416	FALSE
EGR3	151	1500	C2H2 zinc finger factors	Three-zinc finger KrÃ¼ppel-related factors	0.000460778	enriched	0.00959255	0.327133	1.25452	FALSE
KLF5	199	2112	C2H2 zinc finger factors	Three-zinc finger KrÃ¼ppel-related factors	0.000556934	enriched	0.0110902	0.231705	1.17422	FALSE
KLF16	176	1824	C2H2 zinc finger factors	Three-zinc finger KrÃ¼ppel-related factors	0.00074361	enriched	0.0138882	0.266016	1.20248	FALSE
POU3F4	99	905	Homeo domain factors	POU domain factors	0.000758088	enriched	0.0138882	0.447057	1.36326	FALSE
EGR2	114	1079	C2H2 zinc finger factors	Three-zinc finger KrÃ¼ppel-related factors	0.000865152	enriched	0.0147607	0.396885	1.31666	FALSE
TFAP2A	161	1641	Basic helix-span-helix factors (bHSH)	AP-2	0.000870172	enriched	0.0147607	0.290032	1.22267	FALSE
EWSR1-FLI1	214	2327	Tryptophan cluster factors	Ets-related factors	0.000910054	enriched	0.0148859	0.196686	1.14606	FALSE
ELK3	53	418	Tryptophan cluster factors	Ets-related factors	0.00099411	enriched	0.0155831	0.660036	1.58012	FALSE
GABPA	93	845	Tryptophan cluster factors	Ets-related factors	0.00102073	enriched	0.0155831	0.455826	1.37157	FALSE
SP4	147	1477	C2H2 zinc finger factors	Three-zinc finger KrÃ¼ppel-related factors	0.00112333	enriched	0.0165963	0.310693	1.2403	FALSE
CEBPA	101	942	Basic leucine zipper factors (bZIP)	C/EBP-related	0.00135911	enriched	0.0194522	0.418103	1.33617	FALSE
ELK1	51	404	Tryptophan cluster factors	Ets-related factors	0.0014398	enriched	0.0199826	0.653688	1.57319	FALSE
ZIC1	171	1786	C2H2 zinc finger factors	More than 3 adjacent zinc finger factors	0.0016758	enriched	0.0225741	0.254811	1.19318	FALSE
ZIC4	167	1737	C2H2 zinc finger factors	More than 3 adjacent zinc finger factors	0.00174009	enriched	0.0226821	0.260797	1.19814	FALSE
E2F6	180	1902	Fork head / winged helix factors	E2F-related factors	0.00178287	enriched	0.0226821	0.238026	1.17938	FALSE
SP1	200	2165	C2H2 zinc finger factors	Three-zinc finger KrÃ¼ppel-related factors	0.00201109	enriched	0.024894	0.203179	1.15123	FALSE
SP2	198	2144	C2H2 zinc finger factors	Three-zinc finger KrÃ¼ppel-related factors	0.0023641	enriched	0.0284248	0.202742	1.15088	FALSE
BHLHE40	51	414	Basic helix-loop-helix factors (bHLH)	Hairy-related factors	0.00255698	enriched	0.0284248	0.618413	1.53519	FALSE
BARX1	71	625	Homeo domain factors	NK-related factors	0.00258593	enriched	0.0284248	0.501509	1.41569	FALSE
RREB1	194	2095	C2H2 zinc finger factors	Factors with multiple dispersed zinc fingers	0.00261245	enriched	0.0284248	0.206653	1.15401	FALSE
SP3	173	1826	C2H2 zinc finger factors	Three-zinc finger KrÃ¼ppel-related factors	0.00264296	enriched	0.0284248	0.239632	1.18069	FALSE
ELF4	81	735	Tryptophan cluster factors	Ets-related factors	0.00266871	enriched	0.0284248	0.457724	1.37337	FALSE
PKNOX1	107	1032	Homeo domain factors	TALE-type homeo domain factors	0.00299582	enriched	0.031033	0.369714	1.2921	FALSE
SPDEF	60	511	Tryptophan cluster factors	Ets-related factors	0.0030491	enriched	0.031033	0.549186	1.46326	FALSE
NFYB	64	554	Other alpha	NFY	0.00312949	enriched	0.0311051	0.525732	1.43966	FALSE
TFAP2B(var.2)	153	1584	Basic helix-span-helix factors (bHSH)	AP-2	0.00329982	enriched	0.0311051	0.267506	1.20372	FALSE
NEUROD1	158	1646	Basic helix-loop-helix factors (bHLH)	Tal-related factors	0.00332602	enriched	0.0311051	0.258507	1.19624	FALSE
EGR4	143	1462	C2H2 zinc finger factors	Three-zinc finger KrÃ¼ppel-related factors	0.00332784	enriched	0.0311051	0.285618	1.21893	FALSE
RARA::RXRA	133	1345	Nuclear receptors with C4 zinc fingers::Nuclear receptors with C4 zinc fingers	Thyroid hormone receptor-related factors (NR1)::RXR-related receptors (NR2)	0.00373862	enriched	0.0335567	0.301367	1.23231	FALSE
HEY2	74	667	Basic helix-loop-helix factors (bHLH)	Hairy-related factors	0.00387148	enriched	0.0335567	0.467385	1.3826	FALSE
FIGLA	154	1602	Basic helix-loop-helix factors (bHLH)	Tal-related factors	0.00391457	enriched	0.0335567	0.260603	1.19798	FALSE
USF1	91	857	Basic helix-loop-helix factors (bHLH)	bHLH-ZIP factors	0.00397835	enriched	0.0335567	0.404118	1.32328	FALSE
YY2	73	657	C2H2 zinc finger factors	More than 3 adjacent zinc finger factors	0.00402746	enriched	0.0335567	0.46955	1.38468	FALSE
PROP1	93	880	Homeo domain factors	Paired-related HD factors	0.00402973	enriched	0.0335567	0.397274	1.31702	FALSE
FOSL2::JUN(var.2)	53	444	Basic leucine zipper factors (bZIP)::Basic leucine zipper factors (bZIP)	Fos-related factors::Jun-related factors	0.00419755	enriched	0.03433	0.572979	1.48759	FALSE
PPARG::RXRA	181	1944	Nuclear receptors with C4 zinc fingers::Nuclear receptors with C4 zinc fingers	Thyroid hormone receptor-related factors (NR1)::RXR-related receptors (NR2)	0.00427865	enriched	0.0343793	0.214508	1.16031	FALSE
E2F1	25	170	Fork head / winged helix factors	E2F-related factors	0.00496389	enriched	0.0391976	0.87394	1.83266	FALSE
ZBTB7A	143	1480	C2H2 zinc finger factors	More than 3 adjacent zinc finger factors	0.00571992	enriched	0.0444021	0.267964	1.20411	FALSE
GLIS2	144	1493	C2H2 zinc finger factors	More than 3 adjacent zinc finger factors	0.00585593	enriched	0.0447003	0.265401	1.20197	FALSE
HEY1	64	570	Basic helix-loop-helix factors (bHLH)	Hairy-related factors	0.00638837	enriched	0.0479651	0.484656	1.39925	FALSE
CTCFL	180	1948	C2H2 zinc finger factors	More than 3 adjacent zinc finger factors	0.00686686	enriched	0.0507261	0.20355	1.15153	FALSE
KLF9	175	1885	C2H2 zinc finger factors	Three-zinc finger Kruppel-related factors	0.00698901	enriched	0.050809	0.210337	1.15696	FALSE
SOX21	107	1060	High-mobility group (HMG) domain factors	SOX-related factors	0.00762568	enriched	0.0545713	0.331093	1.25797	FALSE
FEV	50	427	Tryptophan cluster factors	Ets-related factors	0.00853392	enriched	0.0601313	0.545239	1.45926	FALSE
JUND(var.2)	85	811	Basic leucine zipper factors (bZIP)	Jun-related factors	0.00872727	enriched	0.060562	0.385307	1.30614	FALSE
HSF4	85	812	Heat shock factors	HSF factors	0.0090356	enriched	0.061368	0.38353	1.30453	FALSE
POU4F2	106	1054	Homeo domain factors	POU domain factors	0.0091114	enriched	0.061368	0.325736	1.2533	FALSE
HOXC11	45	377	Homeo domain factors	HOX-related factors	0.00952203	enriched	0.0631464	0.572907	1.48752	FALSE
ELF5	100	986	Tryptophan cluster factors	Ets-related factors	0.0096512	enriched	0.0631464	0.337887	1.2639	FALSE
ZBTB18	159	1697	C2H2 zinc finger factors	More than 3 adjacent zinc finger factors	0.00997137	enriched	0.0636613	0.223587	1.16763	FALSE
PHOX2A	82	781	Homeo domain factors	Paired-related HD factors	0.0100079	enriched	0.0636613	0.387848	1.30844	FALSE
ELK4	102	1011	Tryptophan cluster factors	Ets-related factors	0.0102025	enriched	0.0640105	0.330333	1.2573	FALSE
POU2F1	102	1014	Homeo domain factors	POU domain factors	0.0111962	enriched	0.0692952	0.326058	1.25358	FALSE
TGIF1	100	992	Homeo domain factors	TALE-type homeo domain factors	0.0116446	enriched	0.0707182	0.329134	1.25626	FALSE
POU3F1	107	1074	Homeo domain factors	POU domain factors	0.0117349	enriched	0.0707182	0.312163	1.24157	FALSE
FOXP1	107	1075	Fork head / winged helix factors	Forkhead box (FOX) factors	0.012091	enriched	0.0719181	0.310821	1.24041	FALSE
HSF1	82	787	Heat shock factors	HSF factors	0.012297	enriched	0.0722054	0.376807	1.29846	FALSE
PLAG1	172	1869	C2H2 zinc finger factors	More than 3 adjacent zinc finger factors	0.0125854	enriched	0.0729636	0.197688	1.14686	FALSE
ISL2	74	701	Homeo domain factors	HD-LIM factors	0.0142113	enriched	0.0813597	0.395657	1.31554	FALSE
NKX3-1	73	691	Homeo domain factors	NK-related factors	0.0148268	enriched	0.0838353	0.396757	1.31655	FALSE
FOXH1	105	1059	Fork head / winged helix factors	Forkhead box (FOX) factors	0.0150749	enriched	0.0841986	0.305233	1.23562	FALSE
SOX9	73	692	High-mobility group (HMG) domain factors	SOX-related factors	0.0153543	enriched	0.084726	0.394671	1.31464	FALSE
ELF3	87	852	Tryptophan cluster factors	Ets-related factors	0.0159672	enriched	0.0870591	0.347708	1.27254	FALSE
TGIF2	96	957	Homeo domain factors	TALE-type homeo domain factors	0.0165197	enriched	0.089012	0.322062	1.25012	FALSE
ETV6	97	973	Tryptophan cluster factors	Ets-related factors	0.018803	enriched	0.0987875	0.313091	1.24237	FALSE
PAX9	79	766	Paired box factors	Paired domain only	0.0189431	enriched	0.0987875	0.362055	1.28526	FALSE
ELF1	67	631	Tryptophan cluster factors	Ets-related factors	0.0189972	enriched	0.0987875	0.404068	1.32323	FALSE
CUX2	31	247	Homeo domain factors	HD-CUT factors	0.0191967	enriched	0.0987875	0.645304	1.56407	FALSE
MSC	156	1686	Basic helix-loop-helix factors (bHLH)	Tal-related factors	0.0196922	enriched	0.0988243	0.205488	1.15308	FALSE
ASCL1	206	2326	Basic helix-loop-helix factors (bHLH)	MyoD / ASC-related factors	0.0198246	enriched	0.0988243	0.14234	1.10369	FALSE
FOXC2	133	1404	Fork head / winged helix factors	Forkhead box (FOX) factors	0.0200611	enriched	0.0988243	0.23943	1.18053	FALSE
NR1A4::RXRA	82	802	Nuclear receptors with C4 zinc fingers::Nuclear receptors with C4 zinc fingers	Thyroid hormone receptor-related factors (NR1)::RXR-related receptors (NR2)	0.020067	enriched	0.0988243	0.349568	1.27418	FALSE
POU5F1	124	1296	Homeo domain factors	POU domain factors	0.0204883	enriched	0.099826	0.253821	1.19236	FALSE
THAP1	170	1864	C2CH THAP-type zinc finger factors	THAP-related factors	0.020955	enriched	0.100298	0.184679	1.13656	FALSE
NRL	118	1225	Basic leucine zipper factors (bZIP)	Maf-related factors	0.0210232	enriched	0.100298	0.263552	1.20043	FALSE
RELA	139	1480	Rel homology region (RHR) factors	NF-kappaB-related factors	0.0215806	enriched	0.101896	0.227034	1.17043	FALSE
IRF7	127	1336	Tryptophan cluster factors	Interferon-regulatory factors	0.0226253	enriched	0.105739	0.244455	1.18465	FALSE
Pax6	64	605	Paired box factors	Paired plus homeo domain	0.02465	enriched	0.114037	0.398683	1.3183	FALSE
NFIC::TLX1	114	1186	SMAD/NF-1 DNA-binding domain factors::Homeo domain factors	Nuclear factor 1::NK-related factors	0.0264891	enriched	0.12132	0.260476	1.19787	FALSE
JUN	93	939	Basic leucine zipper factors (bZIP)	Jun-related factors	0.0270331	enriched	0.122507	0.303652	1.23426	FALSE
HIC2	141	1514	C2H2 zinc finger factors	Factors with multiple dispersed zinc fingers	0.0272832	enriched	0.122507	0.214876	1.1606	FALSE
NFYA	63	598	Other alpha	NFY	0.0284444	enriched	0.126481	0.392753	1.3129	FALSE
FOS::JUN(var.2)	51	466	Basic leucine zipper factors (bZIP)::Basic leucine zipper factors (bZIP)	Fos-related factors::Jun-related factors	0.0288277	enriched	0.126953	0.447714	1.36388	FALSE
GATA2	75	735	Other C4 zinc finger-type factors	GATA-type zinc fingers	0.0299795	enriched	0.130768	0.346693	1.27164	FALSE
GLIS3	117	1228	C2H2 zinc finger factors	More than 3 adjacent zinc finger factors	0.0309705	enriched	0.133228	0.247744	1.18735	FALSE
NR2C2	162	1780	Nuclear receptors with C4 zinc fingers	RXR-related receptors (NR2)	0.0311252	enriched	0.133228	0.181663	1.13419	FALSE
TFAP2A(var.2)	163	1795	Basic helix-span-helix factors (bHSH)	AP-2	0.0329458	enriched	0.139715	0.178435	1.13166	FALSE
ZBED1	22	167	C2H2 zinc finger factors	BED zinc finger factors	0.0336706	enriched	0.140524	0.715202	1.64171	FALSE
POU5F1B	93	947	Homeo domain factors	POU domain factors	0.0337504	enriched	0.140524	0.291413	1.22384	FALSE
NR3C2	74	728	Nuclear receptors with C4 zinc fingers	Steroid hormone receptors (NR3)	0.0343017	enriched	0.14104	0.341133	1.26675	FALSE
TAL1::TCF3	106	1101	Basic helix-loop-helix factors (bHLH)::Basic helix-loop-helix factors (bHLH)	Tal-related factors::E2A-related factors	0.0344902	enriched	0.14104	0.262796	1.1998	FALSE
KLF14	122	1293	C2H2 zinc finger factors	Three-zinc finger KrÃ¼ppel-related factors	0.0349206	enriched	0.141537	0.233705	1.17585	FALSE
CTCF	160	1761	C2H2 zinc finger factors	More than 3 adjacent zinc finger factors	0.0357634	enriched	0.143681	0.179223	1.13227	FALSE
MNX1	91	927	Homeo domain factors	HOX-related factors	0.0369913	enriched	0.147322	0.290844	1.22336	FALSE
ZNF384	172	1915	C2H2 zinc finger factors	More than 3 adjacent zinc finger factors	0.0382543	enriched	0.151039	0.162611	1.11931	FALSE
SNAI2	150	1640	C2H2 zinc finger factors	More than 3 adjacent zinc finger factors	0.0387625	enriched	0.151737	0.188813	1.13983	FALSE
TFAP2C	150	1641	Basic helix-span-helix factors (bHSH)	AP-2	0.0396506	enriched	0.153379	0.187934	1.13913	FALSE
CUX1	34	292	Homeo domain factors	HD-CUT factors	0.0401125	enriched	0.153379	0.537113	1.45107	FALSE
TFAP2B	151	1654	Basic helix-span-helix factors (bHSH)	AP-2	0.0401866	enriched	0.153379	0.186136	1.13771	FALSE
EHF	74	734	Tryptophan cluster factors	Ets-related factors	0.0410286	enriched	0.155299	0.329292	1.2564	FALSE
POU4F1	103	1073	Homeo domain factors	POU domain factors	0.0418277	enriched	0.157025	0.258541	1.19627	FALSE
ZSCAN4	130	1399	C2H2 zinc finger factors	More than 3 adjacent zinc finger factors	0.0432196	enriched	0.160932	0.211662	1.15802	FALSE
FOXP2	128	1377	Fork head / winged helix factors	Forkhead box (FOX) factors	0.0456123	enriched	0.168471	0.212162	1.15842	FALSE
NFIC	126	1355	SMAD/NF-1 DNA-binding domain factors	Nuclear factor 1	0.0480883	enriched	0.175311	0.212677	1.15884	FALSE
E2F7	76	763	Fork head / winged helix factors	E2F-related factors	0.0487713	enriched	0.175311	0.311863	1.24131	FALSE
RBPJ	167	1863	Rel homology region (RHR) factors	CSL-related factors	0.0489039	enriched	0.175311	0.159767	1.11711	FALSE
IRF2	109	1151	Tryptophan cluster factors	Interferon-regulatory factors	0.0490987	enriched	0.175311	0.238987	1.18016	FALSE
CENPB	46	426	Psq-type HTH domain		0.049933	enriched	0.175311	0.428327	1.34567	FALSE
ARNT::HIF1A	70	695	Basic helix-loop-helix factors (bHLH)::Basic helix-loop-helix factors (bHLH)	PAS domain factors::PAS domain factors	0.0499993	enriched	0.175311	0.327888	1.25517	FALSE
NR3C1	72	718	Nuclear receptors with C4 zinc fingers	Steroid hormone receptors (NR3)	0.0501434	enriched	0.175311	0.32156	1.24968	FALSE
BATF::JUN	75	753	Basic leucine zipper factors (bZIP)::Basic leucine zipper factors (bZIP)	B-ATF-related factors::Jun-related factors	0.0508922	enriched	0.176581	0.311787	1.24124	FALSE
CDX2	110	1168	Homeo domain factors	HOX-related factors	0.0552842	enriched	0.189537	0.23101	1.17366	FALSE
CREB1	50	473	Basic leucine zipper factors (bZIP)	CREB-related factors	0.0554539	enriched	0.189537	0.397634	1.31735	FALSE
TBR1	103	1085	T-Box factors	TBrain-related factors	0.056104	enriched	0.190338	0.242496	1.18304	FALSE
NFKB1	105	1110	Rel homology region (RHR) factors	NF-kappaB-related factors	0.0576633	enriched	0.19419	0.237376	1.17885	FALSE
HOXD11	45	420	Homeo domain factors	HOX-related factors	0.0597837	enriched	0.197724	0.417082	1.33522	FALSE
POU1F1	100	1052	Homeo domain factors	POU domain factors	0.0598074	enriched	0.197724	0.244412	1.18461	FALSE
TCF4	160	1785	Basic helix-loop-helix factors (bHLH)	E2A-related factors	0.0604181	enriched	0.197724	0.159694	1.11705	FALSE
MTF1	96	1005	C2H2 zinc finger factors	More than 3 adjacent zinc finger factors	0.0604398	enriched	0.197724	0.251457	1.19041	FALSE
HOXD12	39	356	Homeo domain factors	HOX-related factors	0.0631061	enriched	0.204983	0.449143	1.36523	FALSE
ZNF263	187	2131	C2H2 zinc finger factors	More than 3 adjacent zinc finger factors	0.0653334	enriched	0.210024	0.129054	1.09358	FALSE
JDP2(var.2)	39	357	Basic leucine zipper factors (bZIP)	Fos-related factors	0.0655751	enriched	0.210024	0.445097	1.36141	FALSE
POU3F2	99	1045	Homeo domain factors	POU domain factors	0.0671136	enriched	0.213459	0.239544	1.18062	FALSE
SOX8	103	1093	High-mobility group (HMG) domain factors	SOX-related factors	0.067651	enriched	0.213684	0.231897	1.17438	FALSE
FOSB::JUNB	60	592	Basic leucine zipper factors (bZIP)::Basic leucine zipper factors (bZIP)	Fos-related factors::Jun-related factors	0.068815	enriched	0.215663	0.336912	1.26305	FALSE
MAF::NFE2	103	1094	Basic leucine zipper factors (bZIP)::Basic leucine zipper factors (bZIP)	Maf-related factors::Jun-related factors	0.0692193	enriched	0.215663	0.230578	1.1733	FALSE
REST	170	1918	C2H2 zinc finger factors	Factors with multiple dispersed zinc fingers	0.0700942	enriched	0.216913	0.143479	1.10457	FALSE
IRF8	86	894	Tryptophan cluster factors	Interferon-regulatory factors	0.0715033	enriched	0.219628	0.261608	1.19881	FALSE
TP73	66	662	p53 domain factors	p53-related factors	0.0719307	enriched	0.219628	0.313181	1.24244	FALSE
SOX4	121	1313	High-mobility group (HMG) domain factors	SOX-related factors	0.0727531	enriched	0.220253	0.199687	1.14845	FALSE
HLF	38	349	Basic leucine zipper factors (bZIP)	C/EBP-related	0.073097	enriched	0.220253	0.440319	1.3569	FALSE
IRF3	128	1399	Tryptophan cluster factors	Interferon-regulatory factors	0.0739595	enriched	0.220639	0.189294	1.14021	FALSE
PAX1	75	767	Paired box factors	Paired domain only	0.0741885	enriched	0.220639	0.285211	1.21859	FALSE
PAX5	90	943	Paired box factors	Paired domain only	0.0748489	enriched	0.221166	0.250214	1.18938	FALSE
FOXB1	103	1099	Fork head / winged helix factors	Forkhead box (FOX) factors	0.0775018	enriched	0.226753	0.223999	1.16797	FALSE
EN2	48	461	Homeo domain factors	NK-related factors	0.0779664	enriched	0.226753	0.375814	1.29757	FALSE
GATA5	63	631	Other C4 zinc finger-type factors	GATA-type zinc fingers	0.0789792	enriched	0.226753	0.315258	1.24423	FALSE
FOSL2::JUND(var.2)	44	417	Basic leucine zipper factors (bZIP)::Basic leucine zipper factors (bZIP)	Fos-related factors::Jun-related factors	0.0790839	enriched	0.226753	0.395003	1.31495	FALSE
IRF1	184	2102	Tryptophan cluster factors	Interferon-regulatory factors	0.0792151	enriched	0.226753	0.12549	1.09088	FALSE
TFAP2B(var.3)	142	1576	Basic helix-span-helix factors (bHSH)	AP-2	0.0819919	enriched	0.233244	0.16717	1.12285	FALSE
DUX4	81	842	Homeo domain factors	Paired-related HD factors	0.0841137	enriched	0.237803	0.261648	1.19885	FALSE
SOX13	88	925	High-mobility group (HMG) domain factors	SOX-related factors	0.0854247	enriched	0.240028	0.245597	1.18558	FALSE
TCF3	157	1765	Basic helix-loop-helix factors (bHLH)	E2A-related factors	0.0862552	enriched	0.240884	0.148643	1.10853	FALSE
ETV2	71	727	Tryptophan cluster factors	Ets-related factors	0.0874878	enriched	0.242845	0.28341	1.21707	FALSE
GLIS1	87	915	C2H2 zinc finger factors	More than 3 adjacent zinc finger factors	0.089093	enriched	0.245811	0.24479	1.18492	FALSE
SREBF2	78	1150	Basic helix-loop-helix factors (bHLH)	bHLH-ZIP factors	0.0910081	depleted	0.249591	-0.242541	0.845255	FALSE
NR4A2::RXRA	80	834	Nuclear receptors with C4 zinc fingers::Nuclear receptors with C4 zinc fingers	NGFI-B-related receptors (NR4)::RXR-related receptors (NR2)	0.0920104	enriched	0.250225	0.257499	1.1954	FALSE
SCRT1	102	1095	C2H2 zinc finger factors	More than 3 adjacent zinc finger factors	0.0923319	enriched	0.250225	0.215185	1.16085	FALSE
NKX3-2	70	718	Homeo domain factors	NK-related factors	0.0934753	enriched	0.251833	0.280918	1.21497	FALSE
TWIST1	133	1472	Basic helix-loop-helix factors (bHLH)	Tal-related factors	0.0940384	enriched	0.251869	0.171195	1.12599	FALSE
FOXC1	109	1181	Fork head / winged helix factors	Forkhead box (FOX) factors	0.0960969	enriched	0.255158	0.201866	1.15018	FALSE
BACH2	116	1266	Basic leucine zipper factors (bZIP)	Jun-related factors	0.0968327	enriched	0.255158	0.191394	1.14187	FALSE
T	52	513	T-Box factors	Brachyury-related factors	0.0969379	enriched	0.255158	0.337099	1.26321	FALSE
MYC	94	1003	Basic helix-loop-helix factors (bHLH)	bHLH-ZIP factors	0.0997246	enriched	0.259574	0.223958	1.16793	FALSE
INSM1	156	1760	C2H2 zinc finger factors	Factors with multiple dispersed zinc fingers	0.0997489	enriched	0.259574	0.143517	1.10459	FALSE
ZNF740	139	1551	C2H2 zinc finger factors	Other factors with up to three adjacent zinc fingers	0.103931	enriched	0.268928	0.159433	1.11685	FALSE
SRF	45	437	MADS box factors	Responders to external signals (SRF/RLM1)	0.10552	enriched	0.271506	0.359838	1.28328	FALSE
RUNX3	83	876	Runt domain factors	Runt-related factors	0.107568	enriched	0.27523	0.239727	1.18077	FALSE
TFAP2C(var.2)	138	1542	Basic helix-span-helix factors (bHSH)	AP-2	0.110789	enriched	0.281896	0.157412	1.11528	FALSE
TEF	32	295	TEA domain factors	TEF-1-related factors	0.111435	enriched	0.281974	0.434903	1.35182	FALSE
LEF1	116	1274	High-mobility group (HMG) domain factors	TCF-7-related factors	0.113718	enriched	0.286169	0.182306	1.1347	FALSE
FOS::JUNB	57	576	Basic leucine zipper factors (bZIP)::Basic leucine zipper factors (bZIP)	Fos-related factors::Jun-related factors	0.114841	enriched	0.287416	0.30244	1.23323	FALSE
SPI1	127	1409	Tryptophan cluster factors	Ets-related factors	0.115588	enriched	0.287713	0.167703	1.12327	FALSE
HES5	67	692	Basic helix-loop-helix factors (bHLH)	Hairy-related factors	0.116523	enriched	0.288472	0.270936	1.20659	FALSE
DMRT3	49	754	DM-type intertwined zinc finger factors	DMRT	0.123112	depleted	0.302005	-0.304236	0.809871	FALSE
HOXC12	48	476	Homeo domain factors	HOX-related factors	0.123308	enriched	0.302005	0.329619	1.25668	FALSE
PBX1	45	700	Homeo domain factors	TALE-type homeo domain factors	0.124309	depleted	0.302837	-0.319883	0.801135	FALSE
SMAD2::SMAD3::SMAD4	142	1599	SMAD/NF-1 DNA-binding domain factors::SMAD/NF-1 DNA-binding domain factors::SMAD/NF-1 DNA-binding domain factors	SMAD factors::SMAD factors::SMAD factors	0.127552	enriched	0.309094	0.146267	1.1067	FALSE
TBX21	99	1075	T-Box factors	TBrain-related factors	0.128936	enriched	0.310803	0.19871	1.14767	FALSE
HOXA10	106	1160	Homeo domain factors	HOX-related factors	0.130775	enriched	0.313587	0.187486	1.13878	FALSE
EOMES	98	1064	T-Box factors	TBrain-related factors	0.131576	enriched	0.313666	0.198902	1.14782	FALSE
ZBTB7C	109	1197	C2H2 zinc finger factors	More than 3 adjacent zinc finger factors	0.132654	enriched	0.313666	0.182451	1.13481	FALSE
TBX20	106	1161	T-Box factors	TBX1-related factors	0.133364	enriched	0.313666	0.186243	1.1378	FALSE
RORB	69	721	Nuclear receptors with C4 zinc fingers	Thyroid hormone receptor-related factors (NR1)	0.133548	enriched	0.313666	0.254144	1.19263	FALSE
HSF2	81	863	Heat shock factors	HSF factors	0.136127	enriched	0.317958	0.226108	1.16968	FALSE
ESR2	137	1541	Nuclear receptors with C4 zinc fingers	Steroid hormone receptors (NR3)	0.136764	enriched	0.317958	0.147856	1.10792	FALSE
MYF6	93	1007	Basic helix-loop-helix factors (bHLH)	MyoD / ASC-related factors	0.139561	enriched	0.322823	0.202785	1.15092	FALSE
JUNB	67	700	Basic leucine zipper factors (bZIP)	Jun-related factors	0.141122	enriched	0.324793	0.254353	1.1928	FALSE
IRF5	78	830	Tryptophan cluster factors	Interferon-regulatory factors	0.143607	enriched	0.326511	0.227909	1.17114	FALSE
IRF4	79	842	Tryptophan cluster factors	Interferon-regulatory factors	0.144163	enriched	0.326511	0.225579	1.16925	FALSE
E2F3	18	152	Fork head / winged helix factors	E2F-related factors	0.144683	enriched	0.326511	0.561472	1.47577	FALSE
FOSB::JUN	39	380	Basic leucine zipper factors (bZIP)::Basic leucine zipper factors (bZIP)	Fos-related factors::Jun-related factors	0.14472	enriched	0.326511	0.355021	1.279	FALSE
RXRB	95	1034	Nuclear receptors with C4 zinc fingers	RXR-related receptors (NR2)	0.148323	enriched	0.330608	0.19531	1.14497	FALSE
PKNOX2	110	1215	Homeo domain factors	TALE-type homeo domain factors	0.148427	enriched	0.330608	0.174094	1.12826	FALSE
FOXF2	82	879	Fork head / winged helix factors	Forkhead box (FOX) factors	0.148701	enriched	0.330608	0.217307	1.16256	FALSE
TCF7L1	111	1228	High-mobility group (HMG) domain factors	TCF-7-related factors	0.150849	enriched	0.333763	0.171796	1.12646	FALSE
NFIA	107	1180	SMAD/NF-1 DNA-binding domain factors	Nuclear factor 1	0.152272	enriched	0.334027	0.17637	1.13004	FALSE
GATA3	55	564	Other C4 zinc finger-type factors	GATA-type zinc fingers	0.152771	enriched	0.334027	0.281283	1.21528	FALSE
FOXG1	78	833	Fork head / winged helix factors	Forkhead box (FOX) factors	0.153157	enriched	0.334027	0.222704	1.16692	FALSE
MYB	87	941	Tryptophan cluster factors	Myb/SANT domain factors	0.156566	enriched	0.338424	0.204367	1.15218	FALSE
TFEB	55	565	Basic helix-loop-helix factors (bHLH)	bHLH-ZIP factors	0.15665	enriched	0.338424	0.278727	1.21312	FALSE
HIF1A	59	612	Basic helix-loop-helix factors (bHLH)	PAS domain factors	0.159357	enriched	0.342654	0.26473	1.20141	FALSE
HOXC10	53	543	Homeo domain factors	HOX-related factors	0.160884	enriched	0.344323	0.282587	1.21637	FALSE
PAX7	43	430	Paired box factors	Paired plus homeo domain	0.167007	enriched	0.354379	0.317546	1.24621	FALSE
VAX1	59	614	Homeo domain factors	NK-related factors	0.167131	enriched	0.354379	0.260023	1.1975	FALSE
SRY	85	922	High-mobility group (HMG) domain factors	SOX-related factors	0.172573	enriched	0.364233	0.200243	1.14889	FALSE
USF2	63	663	Basic helix-loop-helix factors (bHLH)	bHLH-ZIP factors	0.176463	enriched	0.370735	0.243889	1.18418	FALSE
ZBTB7B	103	1141	C2H2 zinc finger factors	More than 3 adjacent zinc finger factors	0.181321	enriched	0.379201	0.169892	1.12497	FALSE
NR4A1	85	925	Nuclear receptors with C4 zinc fingers	NGFI-B-related receptors (NR4)	0.183061	enriched	0.379921	0.195556	1.14517	FALSE
POU6F1	42	422	Homeo domain factors	POU domain factors	0.183324	enriched	0.379921	0.310693	1.2403	FALSE
NHLH1	158	1821	Basic helix-loop-helix factors (bHLH)	Tal-related factors	0.189108	enriched	0.390141	0.11274	1.08128	FALSE
FOXA1	115	1290	Fork head / winged helix factors	Forkhead box (FOX) factors	0.191607	enriched	0.393525	0.151809	1.11096	FALSE
HOXC13	61	644	Homeo domain factors	HOX-related factors	0.194716	enriched	0.397745	0.239295	1.18042	FALSE
PPARA::RXRA	100	1109	Nuclear receptors with C4 zinc fingers::Nuclear receptors with C4 zinc fingers	Thyroid hormone receptor-related factors (NR1)::RXR-related receptors (NR2)	0.195983	enriched	0.397745	0.168287	1.12372	FALSE
FOSB::JUNB(var.2)	25	234	Basic leucine zipper factors (bZIP)::Basic leucine zipper factors (bZIP)	Fos-related factors::Jun-related factors	0.196267	enriched	0.397745	0.412966	1.33142	FALSE
RXRG	93	1025	Nuclear receptors with C4 zinc fingers	RXR-related receptors (NR2)	0.197646	enriched	0.398775	0.177225	1.13071	FALSE
ID4	154	1774	Basic helix-loop-helix factors (bHLH)	HLH domain only	0.19877	enriched	0.398839	0.113471	1.08183	FALSE
FOS::JUN	58	610	Basic leucine zipper factors (bZIP)::Basic leucine zipper factors (bZIP)	Fos-related factors::Jun-related factors	0.199442	enriched	0.398839	0.24479	1.18492	FALSE
MSX2	62	657	Homeo domain factors	NK-related factors	0.20029	enriched	0.398839	0.233921	1.17603	FALSE
BCL6B	93	1026	C2H2 zinc finger factors	More than 3 adjacent zinc finger factors	0.201307	enriched	0.399129	0.175818	1.1296	FALSE
HMBOX1	34	335	Homeo domain factors	POU domain factors	0.202812	enriched	0.400379	0.33892	1.26481	FALSE
FOXK2	89	979	Fork head / winged helix factors	Forkhead box (FOX) factors	0.205453	enriched	0.40262	0.180043	1.13292	FALSE
GATA6	75	812	Other C4 zinc finger-type factors	GATA-type zinc fingers	0.206585	enriched	0.40262	0.202957	1.15106	FALSE
MXI1	75	812	Basic helix-loop-helix factors (bHLH)	bHLH-ZIP factors	0.206585	enriched	0.40262	0.202957	1.15106	FALSE
AR	83	910	Nuclear receptors with C4 zinc fingers	Steroid hormone receptors (NR3)	0.21705	enriched	0.421225	0.184791	1.13665	FALSE
VAX2	52	545	Homeo domain factors	NK-related factors	0.223147	enriched	0.431084	0.249802	1.18904	FALSE
FOSL1::JUN	63	674	Basic leucine zipper factors (bZIP)::Basic leucine zipper factors (bZIP)	Fos-related factors::Jun-related factors	0.224013	enriched	0.431084	0.22015	1.16485	FALSE
POU4F3	96	1069	Homeo domain factors	POU domain factors	0.227297	enriched	0.435239	0.162391	1.11914	FALSE
GBX1	41	419	Homeo domain factors	HOX-related factors	0.229337	enriched	0.435239	0.28622	1.21944	FALSE
SOX10	137	1572	High-mobility group (HMG) domain factors	SOX-related factors	0.231286	enriched	0.435239	0.119121	1.08607	FALSE
STAT3	148	1709	STAT domain factors	STAT factors	0.23261	enriched	0.435239	0.109991	1.07922	FALSE
PBX3	141	1622	Homeo domain factors	TALE-type homeo domain factors	0.232773	enriched	0.435239	0.115468	1.08333	FALSE
REL	120	1363	Rel homology region (RHR) factors	NF-kappaB-related factors	0.233418	enriched	0.435239	0.133795	1.09718	FALSE
MNT	52	547	Basic helix-loop-helix factors (bHLH)	bHLH-ZIP factors	0.23354	enriched	0.435239	0.244517	1.1847	FALSE
CEBPG	31	306	Basic leucine zipper factors (bZIP)	C/EBP-related	0.233775	enriched	0.435239	0.336283	1.2625	FALSE
GLI2	83	915	C2H2 zinc finger factors	More than 3 adjacent zinc finger factors	0.23798	enriched	0.439552	0.176886	1.13044	FALSE
EN1	44	455	Homeo domain factors	NK-related factors	0.238011	enriched	0.439552	0.269183	1.20513	FALSE
TFE3	37	375	Basic helix-loop-helix factors (bHLH)	bHLH-ZIP factors	0.240235	enriched	0.441878	0.298181	1.22959	FALSE
ZEB1	161	1876	Homeo domain factors	HD-ZF factors	0.249209	enriched	0.454945	0.0969473	1.06951	FALSE
HINFP	92	1026	C2H2 zinc finger factors	Factors with multiple dispersed zinc fingers	0.249326	enriched	0.454945	0.160222	1.11746	FALSE
VENTX	35	354	Homeo domain factors	NK-related factors	0.252251	enriched	0.457222	0.301152	1.23213	FALSE
RORA(var.2)	69	751	Nuclear receptors with C4 zinc fingers	Thyroid hormone receptor-related factors (NR1)	0.25257	enriched	0.457222	0.19533	1.14499	FALSE
PDX1	53	563	Homeo domain factors	HOX-related factors	0.256902	enriched	0.46087	0.230404	1.17316	FALSE
GSC2	50	528	Homeo domain factors	Paired-related HD factors	0.257318	enriched	0.46087	0.238937	1.18012	FALSE
TFAP2C(var.3)	135	1555	Basic helix-span-helix factors (bHSH)	AP-2	0.260886	enriched	0.46087	0.113591	1.08192	FALSE
FOXD1	64	694	Fork head / winged helix factors	Forkhead box (FOX) factors	0.264292	enriched	0.46087	0.200683	1.14924	FALSE
NFKB2	103	1163	Rel homology region (RHR) factors	NF-kappaB-related factors	0.264668	enriched	0.46087	0.14234	1.10369	FALSE
LMX1A	68	742	Homeo domain factors	HD-LIM factors	0.266892	enriched	0.46087	0.191662	1.14208	FALSE
LMX1B	68	742	Homeo domain factors	HD-LIM factors	0.266892	enriched	0.46087	0.191662	1.14208	FALSE
ZNF410	69	754	C2H2 zinc finger factors	More than 3 adjacent zinc finger factors	0.267398	enriched	0.46087	0.189578	1.14043	FALSE
FOXL1	64	695	Fork head / winged helix factors	Forkhead box (FOX) factors	0.269491	enriched	0.46087	0.198605	1.14759	FALSE
FOXI1	64	695	Fork head / winged helix factors	Forkhead box (FOX) factors	0.269491	enriched	0.46087	0.198605	1.14759	FALSE
FOXD2	64	695	Fork head / winged helix factors	Forkhead box (FOX) factors	0.269491	enriched	0.46087	0.198605	1.14759	FALSE
FOXO4	64	695	Fork head / winged helix factors	Forkhead box (FOX) factors	0.269491	enriched	0.46087	0.198605	1.14759	FALSE
FOXO6	64	695	Fork head / winged helix factors	Forkhead box (FOX) factors	0.269491	enriched	0.46087	0.198605	1.14759	FALSE
FOXP3	64	695	Fork head / winged helix factors	Forkhead box (FOX) factors	0.269491	enriched	0.46087	0.198605	1.14759	FALSE
MAFF	71	999	Basic leucine zipper factors (bZIP)	Maf-related factors	0.270444	depleted	0.46087	-0.175119	0.885694	FALSE
DBP	27	266	Basic leucine zipper factors (bZIP)	C/EBP-related	0.271777	enriched	0.46087	0.33908	1.26495	FALSE
FOSL2::JUN	56	601	Basic leucine zipper factors (bZIP)::Basic leucine zipper factors (bZIP)	Fos-related factors::Jun-related factors	0.272367	enriched	0.46087	0.215608	1.16119	FALSE
FOS::JUND	62	672	Basic leucine zipper factors (bZIP)::Basic leucine zipper factors (bZIP)	Fos-related factors::Jun-related factors	0.273194	enriched	0.46087	0.201353	1.14978	FALSE
MIXL1	37	554	Homeo domain factors	Paired-related HD factors	0.273705	depleted	0.46087	-0.264814	0.832306	FALSE
HES7	78	864	Basic helix-loop-helix factors (bHLH)	Hairy-related factors	0.279428	enriched	0.468568	0.169989	1.12505	FALSE
PITX3	58	626	Homeo domain factors	Paired-related HD factors	0.280322	enriched	0.468568	0.207437	1.15463	FALSE
ZNF24	85	949	C2H2 zinc finger factors	More than 3 adjacent zinc finger factors	0.283273	enriched	0.471778	0.158601	1.1162	FALSE
FOXK1	90	1011	Fork head / winged helix factors	Forkhead box (FOX) factors	0.290893	enriched	0.482713	0.14976	1.10939	FALSE
TBX2	97	1098	T-Box factors	TBX2-related factors	0.300791	enriched	0.497336	0.138725	1.10093	FALSE
GBX2	48	512	Homeo domain factors	HOX-related factors	0.302232	enriched	0.497921	0.224437	1.16832	FALSE
SCRT2	103	1172	C2H2 zinc finger factors	More than 3 adjacent zinc finger factors	0.305126	enriched	0.500887	0.131218	1.09522	FALSE
PRDM1	104	1185	C2H2 zinc finger factors	More than 3 adjacent zinc finger factors	0.308871	enriched	0.505224	0.129243	1.09372	FALSE
DUXA	60	655	Homeo domain factors	Paired-related HD factors	0.310907	enriched	0.506745	0.191014	1.14157	FALSE
VDR	73	811	Nuclear receptors with C4 zinc fingers	Thyroid hormone receptor-related factors (NR1)	0.315606	enriched	0.51258	0.165741	1.12174	FALSE
TFEC	55	597	Basic helix-loop-helix factors (bHLH)	bHLH-ZIP factors	0.31848	enriched	0.515419	0.199247	1.1481	FALSE
MAX	53	574	Basic helix-loop-helix factors (bHLH)	bHLH-ZIP factors	0.322513	enriched	0.518285	0.202488	1.15068	FALSE
FOSL2::JUND	53	574	Basic leucine zipper factors (bZIP)::Basic leucine zipper factors (bZIP)	Fos-related factors::Jun-related factors	0.322513	enriched	0.518285	0.202488	1.15068	FALSE
MITF	36	376	Basic helix-loop-helix factors (bHLH)	bHLH-ZIP factors	0.329461	enriched	0.527599	0.254811	1.19318	FALSE
PROX1	46	493	Homeo domain factors	HD-PROS factors	0.332073	enriched	0.529929	0.217593	1.16279	FALSE
IRF9	103	1178	Tryptophan cluster factors	Interferon-regulatory factors	0.334173	enriched	0.531428	0.123851	1.08964	FALSE
JUND	61	671	Basic leucine zipper factors (bZIP)	Jun-related factors	0.335546	enriched	0.531765	0.180043	1.13292	FALSE
GSC	49	529	Homeo domain factors	Paired-related HD factors	0.336955	enriched	0.532156	0.207061	1.15433	FALSE
SPIB	131	1524	Tryptophan cluster factors	Ets-related factors	0.341851	enriched	0.535481	0.0992504	1.07122	FALSE
NKX6-1	74	829	Homeo domain factors	NK-related factors	0.349129	enriched	0.535481	0.1537	1.11242	FALSE
SHOX	38	554	Homeo domain factors	Paired-related HD factors	0.349462	depleted	0.535481	-0.22634	0.854801	FALSE
ISX	38	554	Homeo domain factors	Paired-related HD factors	0.349462	depleted	0.535481	-0.22634	0.854801	FALSE
LHX9	38	554	Homeo domain factors	HD-LIM factors	0.349462	depleted	0.535481	-0.22634	0.854801	FALSE
PRRX1	38	554	Homeo domain factors	Paired-related HD factors	0.349462	depleted	0.535481	-0.22634	0.854801	FALSE
RAX2	38	554	Homeo domain factors	Paired-related HD factors	0.349462	depleted	0.535481	-0.22634	0.854801	FALSE
UNCX	38	554	Homeo domain factors	Paired-related HD factors	0.349462	depleted	0.535481	-0.22634	0.854801	FALSE
FOSL2	71	793	Basic leucine zipper factors (bZIP)	Fos-related factors	0.349583	enriched	0.535481	0.158045	1.11577	FALSE
CEBPB	31	321	Basic leucine zipper factors (bZIP)	C/EBP-related	0.352556	enriched	0.536448	0.267241	1.2035	FALSE
CEBPD	31	321	Basic leucine zipper factors (bZIP)	C/EBP-related	0.352556	enriched	0.536448	0.267241	1.2035	FALSE
MEF2B	74	830	MADS box factors	Regulators of differentiation	0.354912	enriched	0.537226	0.15196	1.11108	FALSE
MEF2A	92	1048	MADS box factors	Regulators of differentiation	0.355413	enriched	0.537226	0.129614	1.094	FALSE
EVX2	36	380	Homeo domain factors	HOX-related factors	0.361692	enriched	0.544917	0.239544	1.18062	FALSE
RUNX1	146	1715	Runt domain factors	Runt-related factors	0.364539	enriched	0.545914	0.0853063	1.06091	FALSE
CLOCK	49	533	Basic helix-loop-helix factors (bHLH)	PAS domain factors	0.364738	enriched	0.545914	0.196193	1.14567	FALSE
ALX3	66	736	Homeo domain factors	Paired-related HD factors	0.367807	enriched	0.548696	0.160307	1.11752	FALSE
TBX15	86	1170	T-Box factors	TBX1-related factors	0.368992	depleted	0.548696	-0.126553	0.916017	FALSE
FOSL2::JUNB(var.2)	25	254	Basic leucine zipper factors (bZIP)::Basic leucine zipper factors (bZIP)	Fos-related factors::Jun-related factors	0.370223	enriched	0.548745	0.294646	1.22658	FALSE
SIX1	75	1028	Homeo domain factors	HD-SINE factors	0.378683	depleted	0.559474	-0.137331	0.909199	FALSE
TBX19	48	524	T-Box factors	Brachyury-related factors	0.385259	enriched	0.565435	0.191014	1.14157	FALSE
TEAD4	103	1188	TEA domain factors	TEF-1-related factors	0.386237	enriched	0.565435	0.111656	1.08047	FALSE
RARA::RXRG	120	1397	Nuclear receptors with C4 zinc fingers::Nuclear receptors with C4 zinc fingers	Thyroid hormone receptor-related factors (NR1)::RXR-related receptors (NR2)	0.386422	enriched	0.565435	0.0982489	1.07047	FALSE
EVX1	37	395	Homeo domain factors	HOX-related factors	0.389525	enriched	0.568161	0.223219	1.16734	FALSE
FOS	64	716	Basic leucine zipper factors (bZIP)	Fos-related factors	0.393313	enriched	0.571865	0.155659	1.11393	FALSE
SIX2	102	1178	Homeo domain factors	HD-SINE factors	0.398577	enriched	0.576135	0.109776	1.07906	FALSE
BHLHE41	34	361	Basic helix-loop-helix factors (bHLH)	Hairy-related factors	0.398766	enriched	0.576135	0.231082	1.17372	FALSE
RUNX2	64	718	Runt domain factors	Runt-related factors	0.406521	enriched	0.581634	0.151635	1.11083	FALSE
ATF4	64	718	Basic leucine zipper factors (bZIP)	ATF-4-related factors	0.406521	enriched	0.581634	0.151635	1.11083	FALSE
FOSL1	61	682	Basic leucine zipper factors (bZIP)	Fos-related factors	0.406619	enriched	0.581634	0.156584	1.11464	FALSE
HNF4G	125	1463	Nuclear receptors with C4 zinc fingers	RXR-related receptors (NR2)	0.408889	enriched	0.581634	0.0905448	1.06477	FALSE
E2F8	89	1021	Fork head / winged helix factors	E2F-related factors	0.408922	enriched	0.581634	0.119441	1.08631	FALSE
ONECUT1	47	516	Homeo domain factors	HD-CUT factors	0.414442	enriched	0.58766	0.182836	1.13511	FALSE
OTX2	49	540	Homeo domain factors	Paired-related HD factors	0.416253	enriched	0.588408	0.177369	1.13082	FALSE
FOSL2::JUNB	52	576	Basic leucine zipper factors (bZIP)::Basic leucine zipper factors (bZIP)	Fos-related factors::Jun-related factors	0.418279	enriched	0.589452	0.169989	1.12505	FALSE
ZBTB33	65	732	C2H2 zinc finger factors	Other factors with up to three adjacent zinc fingers	0.419735	enriched	0.589689	0.146143	1.10661	FALSE
BATF3	50	553	Basic leucine zipper factors (bZIP)	B-ATF-related factors	0.4246	enriched	0.5947	0.172195	1.12677	FALSE
DLX6	37	529	Homeo domain factors	NK-related factors	0.429034	depleted	0.599078	-0.198196	0.87164	FALSE
CEBPE	31	330	Basic leucine zipper factors (bZIP)	C/EBP-related	0.436559	enriched	0.60754	0.227349	1.17068	FALSE
JUN::JUNB	41	580	Basic leucine zipper factors (bZIP)::Basic leucine zipper factors (bZIP)	Jun-related factors::Jun-related factors	0.437747	depleted	0.60754	-0.182883	0.880941	FALSE
MLX	33	354	Basic helix-loop-helix factors (bHLH)	bHLH-ZIP factors	0.442248	enriched	0.610451	0.216263	1.16172	FALSE
NR4A2	86	990	Nuclear receptors with C4 zinc fingers	NGFI-B-related receptors (NR4)	0.44251	enriched	0.610451	0.114455	1.08257	FALSE
TFAP2A(var.3)	136	1606	Basic helix-span-helix factors (bHSH)	AP-2	0.445182	enriched	0.612292	0.0776812	1.05532	FALSE
NR2F2	82	942	Nuclear receptors with C4 zinc fingers	RXR-related receptors (NR2)	0.447013	enriched	0.61297	0.117443	1.08481	FALSE
ONECUT2	56	628	Homeo domain factors	HD-CUT factors	0.449123	enriched	0.613489	0.152209	1.11127	FALSE
TBX5	109	1273	T-Box factors	TBX2-related factors	0.45007	enriched	0.613489	0.0936422	1.06706	FALSE
HOXA13	101	1175	Homeo domain factors	HOX-related factors	0.451881	enriched	0.614129	0.099241	1.07121	FALSE
RORA	74	847	Nuclear receptors with C4 zinc fingers	Thyroid hormone receptor-related factors (NR1)	0.461467	enriched	0.622832	0.12271	1.08878	FALSE
HOXB3	56	630	Homeo domain factors	HOX-related factors	0.464121	enriched	0.622832	0.147621	1.10774	FALSE
NEUROD2	31	333	Basic helix-loop-helix factors (bHLH)	Tal-related factors	0.466455	enriched	0.622832	0.214293	1.16013	FALSE
MAX::MYC	67	763	Basic helix-loop-helix factors (bHLH)::Basic helix-loop-helix factors (bHLH)	bHLH-ZIP factors::bHLH-ZIP factors	0.466974	enriched	0.622832	0.130025	1.09431	FALSE
JUN(var.2)	66	751	Basic leucine zipper factors (bZIP)	Jun-related factors	0.467621	enriched	0.622832	0.1312	1.0952	FALSE
OLIG2	36	392	Basic helix-loop-helix factors (bHLH)	Tal-related factors	0.467677	enriched	0.622832	0.19469	1.14448	FALSE
MEOX2	53	731	Homeo domain factors	HOX-related factors	0.467804	depleted	0.622832	-0.146333	0.903544	FALSE
HNF1B	58	655	Homeo domain factors	POU domain factors	0.471282	enriched	0.625643	0.142104	1.10351	FALSE
JUN::JUNB(var.2)	38	417	Basic leucine zipper factors (bZIP)::Basic leucine zipper factors (bZIP)	Jun-related factors::Jun-related factors	0.480058	enriched	0.634412	0.183499	1.13563	FALSE
MAFK	73	985	Basic leucine zipper factors (bZIP)	Maf-related factors	0.480657	depleted	0.634412	-0.114681	0.923587	FALSE
POU6F2	62	705	Homeo domain factors	POU domain factors	0.484467	enriched	0.637603	0.132191	1.09596	FALSE
NKX2-8	86	998	Homeo domain factors	NK-related factors	0.493627	enriched	0.645712	0.102843	1.07389	FALSE
FOXO3	69	791	Fork head / winged helix factors	Forkhead box (FOX) factors	0.493682	enriched	0.645712	0.120465	1.08709	FALSE
FOSL1::JUND	53	598	Basic leucine zipper factors (bZIP)::Basic leucine zipper factors (bZIP)	Fos-related factors::Jun-related factors	0.495622	enriched	0.645712	0.143393	1.1045	FALSE
TFAP4	129	1528	Basic helix-loop-helix factors (bHLH)	bHLH-ZIP factors	0.496268	enriched	0.645712	0.073273	1.0521	FALSE
ESR1	80	926	Nuclear receptors with C4 zinc fingers	Steroid hormone receptors (NR3)	0.501987	enriched	0.651304	0.106534	1.07664	FALSE
SMAD3	26	278	SMAD/NF-1 DNA-binding domain factors	SMAD factors	0.505442	enriched	0.653934	0.220973	1.16552	FALSE
ZNF282	98	1148	C2H2 zinc finger factors	More than 3 adjacent zinc finger factors	0.512771	enriched	0.661547	0.0892775	1.06384	FALSE
MAFG	59	800	Basic leucine zipper factors (bZIP)	Maf-related factors	0.522793	depleted	0.672583	-0.121739	0.919079	FALSE
CREB3L1	70	808	Basic leucine zipper factors (bZIP)	CREB-related factors	0.528738	enriched	0.675774	0.110546	1.07964	FALSE
OLIG3	41	458	Basic helix-loop-helix factors (bHLH)	Tal-related factors	0.528894	enriched	0.675774	0.157823	1.1156	FALSE
RORC	62	711	Nuclear receptors with C4 zinc fingers	Thyroid hormone receptor-related factors (NR1)	0.529701	enriched	0.675774	0.119965	1.08671	FALSE
GSX1	48	657	Homeo domain factors	HOX-related factors	0.537168	depleted	0.683397	-0.135312	0.910473	FALSE
MZF1(var.2)	137	1635	C2H2 zinc finger factors	More than 3 adjacent zinc finger factors	0.542432	enriched	0.688182	0.0624317	1.04422	FALSE
CREB3	34	475	Basic leucine zipper factors (bZIP)	CREB-related factors	0.547137	depleted	0.691962	-0.164846	0.892024	FALSE
YY1	106	1252	C2H2 zinc finger factors	More than 3 adjacent zinc finger factors	0.548433	enriched	0.691962	0.0773762	1.0551	FALSE
MEIS3	110	1302	Homeo domain factors	TALE-type homeo domain factors	0.552585	enriched	0.695285	0.0743206	1.05287	FALSE
SPIC	113	1341	Tryptophan cluster factors	Ets-related factors	0.565102	enriched	0.709087	0.07056	1.05012	FALSE
HOXB2	50	571	Homeo domain factors	HOX-related factors	0.572101	enriched	0.711147	0.125984	1.09125	FALSE
LBX1	49	665	Homeo domain factors	NK-related factors	0.574452	depleted	0.711147	-0.123026	0.91826	FALSE
MYCN	56	644	Basic helix-loop-helix factors (bHLH)	bHLH-ZIP factors	0.575426	enriched	0.711147	0.115913	1.08366	FALSE
NOTO	42	575	Homeo domain factors	NK-related factors	0.575462	depleted	0.711147	-0.135626	0.910275	FALSE
GRHL2	93	1096	Grainyhead domain factors	Grainyhead-related factors	0.575586	enriched	0.711147	0.0806013	1.05746	FALSE
TP53	54	620	p53 domain factors	p53-related factors	0.577388	enriched	0.711147	0.118238	1.08541	FALSE
FOSL1::JUNB	53	608	Basic leucine zipper factors (bZIP)::Basic leucine zipper factors (bZIP)	Fos-related factors::Jun-related factors	0.578313	enriched	0.711147	0.119468	1.08633	FALSE
RARA(var.2)	104	1232	Nuclear receptors with C4 zinc fingers	Thyroid hormone receptor-related factors (NR1)	0.579165	enriched	0.711147	0.0731278	1.05199	FALSE
EMX1	46	524	Homeo domain factors	NK-related factors	0.583558	enriched	0.714624	0.129614	1.094	FALSE
MEIS2	129	1546	Homeo domain factors	TALE-type homeo domain factors	0.608791	enriched	0.743537	0.0563772	1.03985	FALSE
CDX1	95	1126	Homeo domain factors	HOX-related factors	0.612999	enriched	0.746685	0.0723391	1.05142	FALSE
RFX2	41	467	Fork head / winged helix factors	RFX-related factors	0.614784	enriched	0.746873	0.129748	1.0941	FALSE
MEF2C	125	1498	MADS box factors	Regulators of differentiation	0.619767	enriched	0.750935	0.056437	1.03989	FALSE
TCF7L2	110	1315	High-mobility group (HMG) domain factors	TCF-7-related factors	0.639259	enriched	0.772509	0.0599872	1.04246	FALSE
TFCP2	30	413	Grainyhead domain factors	CP2-related factors	0.642208	depleted	0.77403	-0.143633	0.905237	FALSE
LHX6	41	470	Homeo domain factors	HD-LIM factors	0.64441	enriched	0.77442	0.12051	1.08712	FALSE
PAX4	25	348	Paired box factors	Paired plus homeo domain	0.645914	depleted	0.77442	-0.159613	0.895265	FALSE
TBX1	91	1082	T-Box factors	TBX1-related factors	0.65073	enriched	0.776132	0.0677844	1.04811	FALSE
TBX4	91	1082	T-Box factors	TBX2-related factors	0.65073	enriched	0.776132	0.0677844	1.04811	FALSE
RELB	111	1330	Rel homology region (RHR) factors	NF-kappaB-related factors	0.65735	enriched	0.781991	0.0566799	1.04007	FALSE
BHLHE22	28	315	Basic helix-loop-helix factors (bHLH)	Tal-related factors	0.662317	enriched	0.785858	0.147621	1.10774	FALSE
XBP1	39	448	Basic leucine zipper factors (bZIP)	XBP-1-related factors	0.666637	enriched	0.787442	0.117522	1.08487	FALSE
TP63	39	526	p53 domain factors	p53-related factors	0.66709	depleted	0.787442	-0.114042	0.923996	FALSE
HOXA5	60	704	Homeo domain factors	HOX-related factors	0.6707	enriched	0.78949	0.0869336	1.06211	FALSE
TEAD1	94	1122	TEA domain factors	TEF-1-related factors	0.672591	enriched	0.78949	0.0622065	1.04406	FALSE
MLXIPL	28	384	Basic helix-loop-helix factors (bHLH)	bHLH-ZIP factors	0.675063	depleted	0.78949	-0.138133	0.908694	FALSE
HESX1	40	461	Homeo domain factors	Paired-related HD factors	0.67572	enriched	0.78949	0.11278	1.08131	FALSE
HOXD13	94	1123	Homeo domain factors	HOX-related factors	0.679891	enriched	0.79033	0.0609212	1.04313	FALSE
PBX2	94	1123	Homeo domain factors	TALE-type homeo domain factors	0.679891	enriched	0.79033	0.0609212	1.04313	FALSE
RXRA::VDR	66	779	Nuclear receptors with C4 zinc fingers::Nuclear receptors with C4 zinc fingers	RXR-related receptors (NR2)::Thyroid hormone receptor-related factors (NR1)	0.683705	enriched	0.790943	0.0783892	1.05584	FALSE
GATA1::TAL1	73	865	Other C4 zinc finger-type factors::Basic helix-loop-helix factors (bHLH)	GATA-type zinc fingers::Tal-related factors	0.684538	enriched	0.790943	0.0727428	1.05171	FALSE
PPARG	82	976	Nuclear receptors with C4 zinc fingers	Thyroid hormone receptor-related factors (NR1)	0.686972	enriched	0.790943	0.0662893	1.04702	FALSE
HNF4A	85	1013	Nuclear receptors with C4 zinc fingers	RXR-related receptors (NR2)	0.687326	enriched	0.790943	0.0644471	1.04568	FALSE
NFE2	45	599	Basic leucine zipper factors (bZIP)	Jun-related factors	0.699296	depleted	0.801878	-0.0950845	0.936217	FALSE
ATF7	24	270	Basic leucine zipper factors (bZIP)	Jun-related factors	0.70033	enriched	0.801878	0.147621	1.10774	FALSE
MEF2D	80	957	MADS box factors	Regulators of differentiation	0.730769	enriched	0.832623	0.0590276	1.04176	FALSE
NFATC3	110	1328	Rel homology region (RHR) factors	NFAT-related factors	0.730817	enriched	0.832623	0.0457949	1.03225	FALSE
MGA	77	999	T-Box factors	TBX6-related factors	0.737878	depleted	0.838581	-0.0580797	0.960542	FALSE
GSX2	61	797	Homeo domain factors	HOX-related factors	0.740237	depleted	0.839179	-0.068224	0.953811	FALSE
NKX2-3	84	1008	Homeo domain factors	NK-related factors	0.743619	enriched	0.840932	0.0545121	1.03851	FALSE
PAX3	36	419	Paired box factors	Paired plus homeo domain	0.74547	enriched	0.840949	0.0985932	1.07073	FALSE
HOXA2	35	466	Homeo domain factors	HOX-related factors	0.753402	depleted	0.845726	-0.0954285	0.935994	FALSE
GCM2	74	886	GCM domain factors	GCM factors	0.754582	enriched	0.845726	0.0577651	1.04085	FALSE
TEAD2	107	1373	TEA domain factors	TEF-1-related factors	0.755627	depleted	0.845726	-0.0421743	0.97119	FALSE
HOXB13	93	1121	Homeo domain factors	HOX-related factors	0.757091	enriched	0.845726	0.0480628	1.03388	FALSE
FOSL1::JUND(var.2)	30	348	Basic leucine zipper factors (bZIP)::Basic leucine zipper factors (bZIP)	Fos-related factors::Jun-related factors	0.768719	enriched	0.856626	0.103422	1.07432	FALSE
MSX1	48	569	Homeo domain factors	NK-related factors	0.779286	enriched	0.866294	0.0721522	1.05128	FALSE
ESRRB	78	939	Nuclear receptors with C4 zinc fingers	Steroid hormone receptors (NR3)	0.784035	enriched	0.869382	0.0498955	1.03519	FALSE
TEAD3	85	1026	TEA domain factors	TEF-1-related factors	0.787729	enriched	0.869382	0.0460505	1.03243	FALSE
BHLHE23	32	374	Basic helix-loop-helix factors (bHLH)	Tal-related factors	0.788006	enriched	0.869382	0.0925801	1.06628	FALSE
FOSL1::JUN(var.2)	18	204	Basic leucine zipper factors (bZIP)::Basic leucine zipper factors (bZIP)	Fos-related factors::Jun-related factors	0.789962	enriched	0.869382	0.136974	1.0996	FALSE
BARHL2	25	289	Homeo domain factors	NK-related factors	0.791556	enriched	0.869382	0.108405	1.07804	FALSE
LHX2	46	547	Homeo domain factors	HD-LIM factors	0.804386	enriched	0.881361	0.0676395	1.048	FALSE
STAT1	115	1401	STAT domain factors	STAT factors	0.810352	enriched	0.885778	0.0327234	1.02294	FALSE
GMEB2	8	85	SAND domain factors	GMEB	0.812689	enriched	0.886218	0.230084	1.1729	FALSE
MEIS1	57	685	Homeo domain factors	TALE-type homeo domain factors	0.828819	enriched	0.901661	0.0524044	1.03699	FALSE
NFATC2	137	1737	Rel homology region (RHR) factors	NFAT-related factors	0.831298	depleted	0.902214	-0.0248754	0.982906	FALSE
KLF13	74	896	C2H2 zinc finger factors	Three-zinc finger KrÃ¼ppel-related factors	0.836938	enriched	0.906189	0.041573	1.02924	FALSE
VSX1	48	576	Homeo domain factors	Paired-related HD factors	0.847746	enriched	0.911574	0.0545121	1.03851	FALSE
VSX2	48	576	Homeo domain factors	Paired-related HD factors	0.847746	enriched	0.911574	0.0545121	1.03851	FALSE
MEOX1	45	583	Homeo domain factors	HOX-related factors	0.847883	depleted	0.911574	-0.0560244	0.961911	FALSE
MYBL1	16	184	Tryptophan cluster factors	Myb/SANT domain factors	0.858439	enriched	0.919522	0.115913	1.08366	FALSE
RFX5	53	639	Fork head / winged helix factors	RFX-related factors	0.860199	enriched	0.919522	0.0477229	1.03363	FALSE
NKX6-2	69	837	Homeo domain factors	NK-related factors	0.861299	enriched	0.919522	0.0389152	1.02734	FALSE
BSX	44	529	Homeo domain factors	NK-related factors	0.871233	enriched	0.927965	0.0517823	1.03654	FALSE
SREBF2(var.2)	30	357	Basic helix-loop-helix factors (bHLH)	bHLH-ZIP factors	0.877524	enriched	0.932497	0.0665849	1.04723	FALSE
EBF1	111	1361	Rel homology region (RHR) factors	Early B-Cell Factor-related factors	0.882593	enriched	0.935712	0.0234391	1.01638	FALSE
HNF1A	61	779	Homeo domain factors	POU domain factors	0.893282	depleted	0.943832	-0.0352676	0.975851	FALSE
ESRRA	79	1004	Nuclear receptors with C4 zinc fingers	Steroid hormone receptors (NR3)	0.89623	depleted	0.943832	-0.0282882	0.980583	FALSE
OTX1	26	339	Homeo domain factors	Paired-related HD factors	0.897469	depleted	0.943832	-0.0652272	0.955795	FALSE
NFIX	113	1388	SMAD/NF-1 DNA-binding domain factors	Nuclear factor 1	0.898496	enriched	0.943832	0.0208617	1.01457	FALSE
SREBF1	87	1067	Basic helix-loop-helix factors (bHLH)	bHLH-ZIP factors	0.916316	enriched	0.960349	0.0230736	1.01612	FALSE
NFIL3	44	534	Basic leucine zipper factors (bZIP)	C/EBP-related	0.922386	enriched	0.964504	0.0382103	1.02684	FALSE
E2F2	24	287	Fork head / winged helix factors	E2F-related factors	0.928354	enriched	0.968534	0.0595302	1.04213	FALSE
RARA	70	887	Nuclear receptors with C4 zinc fingers	Thyroid hormone receptor-related factors (NR1)	0.932945	depleted	0.971111	-0.0240327	0.98348	FALSE
JDP2	47	573	Basic leucine zipper factors (bZIP)	Fos-related factors	0.940534	enriched	0.976791	0.0316721	1.0222	FALSE
NR1H2::RXRA	76	934	Nuclear receptors with C4 zinc fingers::Nuclear receptors with C4 zinc fingers	Thyroid hormone receptor-related factors (NR1)::RXR-related receptors (NR2)	0.946835	enriched	0.98111	0.0201234	1.01405	FALSE
NR2F1	87	1095	Nuclear receptors with C4 zinc fingers	RXR-related receptors (NR2)	0.967659	depleted	0.999814	-0.0142971	0.990139	FALSE
OLIG1	31	377	Basic helix-loop-helix factors (bHLH)	Tal-related factors	0.969252	enriched	0.999814	0.0352502	1.02473	FALSE
RHOXF1	72	907	Homeo domain factors	Paired-related HD factors	0.974784	depleted	1	-0.0155592	0.989273	FALSE
ONECUT3	70	864	Homeo domain factors	HD-CUT factors	0.9862	enriched	1	0.0138701	1.00966	FALSE
ZNF143	99	1227	C2H2 zinc finger factors	More than 3 adjacent zinc finger factors	0.999874	enriched	1	0.00791167	1.0055	FALSE
LBX2	38	477	Homeo domain factors	NK-related factors	1	depleted	1	-0.0104434	0.992787	FALSE
RFX4	46	573	Fork head / winged helix factors	RFX-related factors	1	enriched	1	0.00064521	1.00045	FALSE
RAX	44	555	Homeo domain factors	Paired-related HD factors	1	depleted	1	-0.0174378	0.987986	FALSE
ESX1	42	520	Homeo domain factors	Paired-related HD factors	1	enriched	1	0.00942419	1.00655	FALSE
JUNB(var.2)	13	163	Basic leucine zipper factors (bZIP)	Jun-related factors	1	depleted	1	-0.00881385	0.993909	FALSE
NR1H4	69	863	Nuclear receptors with C4 zinc fingers	Thyroid hormone receptor-related factors (NR1)	1	depleted	1	-0.00521771	0.99639	FALSE
EMX2	32	396	Homeo domain factors	NK-related factors	1	enriched	1	0.010118	1.00704	FALSE
GCM1	97	1208	GCM domain factors	GCM factors	1	enriched	1	0.000982686	1.00068	FALSE
RFX3	47	581	Fork head / winged helix factors	RFX-related factors	1	enriched	1	0.0116691	1.00812	FALSE
GRHL1	49	607	Grainyhead domain factors	Grainyhead-related factors	1	enriched	1	0.00863172	1.006	FALSE
MYBL2	18	228	Tryptophan cluster factors	Myb/SANT domain factors	1	depleted	1	-0.0234904	0.98385	FALSE
