# Supplementary material for: DNA Methylation Regulates Transcription Factor-Specific Neurodevelopmental but Not Sexually Dimorphic Gene Expression Dynamics in Zebra Finch Telencephalon
Source: Front Cell Dev Biol. 2021 Mar 19;9:583555. doi: 10.3389/fcell.2021.583555 (PMC8017237; doi:10.3389/fcell.2021.583555)
Supplement: Supplementary Table 8 — RNA-seq analysis results for 12 gene expression pattern clusters. [file Table_8.XLSX]

## Sheet: Table S8
Table S8: RNA-seq analysis results for 12 gene expression pattern groups
Columns contain the following information from left to right: “ensembl.gene.id”: ensembl gene identifier, “gene.symbol”: hgcn symbol obtained using biomart,, uniprot, STRING, or other database. “source.of.gene.symbol”: database from which the gene symbol was retrieved, “Pvalue.omnibus”: p-value for the omnibus test, “logFC.1dph”: the log fold change for male over female expression at the age 1 dp…

## Sheet: HHH
ensembl.gene.id	gene.symbol	Source.of.gene.symbol	Pvalue.omnibus	logFC.1dph	Pvalue.1dph	logFC.20dph	Pvalue.20dph	logFC.65dph	Pvalue.65dph	logFC.adult	Pvalue.adult	logFC.age	Pvalue.age	mean.1dph.F	sd.1dph.F	mean.1dph.M	sd.1dph.M	mean.20dph.F	sd.20dph.F	mean.20dph.M	sd.20dph.M	mean.65dph.F	sd.65dph.F	mean.65dph.M	sd.65dph.M	mean.adult.F	sd.adult.F	mean.adult.M	sd.adult.M	chr
ENSTGUG00000000003	EGR1	NCBI gene	3.98e-226	0.0780707	1	0.296035	0.321759	-0.00731656	1	0.1006	1	3.85662	1.82e-231	571	128.748	566	20	5453.67	595.95	7179.67	1373.23	7103.33	1577.5	7371.67	605.021	4793.67	853.907	5456	458.174	13
ENSTGUG00000000032	SLC1A6	HGNC Symbol	3.71e-32	-0.196786	1	-0.051402	1	-0.27732	1	-0.110251	1	1.99023	1.65e-35	54.3333	24.1316	44.3333	2.08167	167.667	41.8609	173.667	52.0513	170	35.7911	147.667	26.0832	116.333	20.502	114	20.2237	28
ENSTGUG00000000055	AGAP3	HGNC Symbol	2.67e-259	-0.0318212	1	0.0469166	1	-0.0425748	1	0.012383	1	1.57475	9.12e-266	3269.33	218.928	3002.67	61.0109	6687	651.657	7461.67	1498.1	7723.33	1854.73	7884.33	1379.89	6004.33	286.154	6454	631.052	2
ENSTGUG00000000106			8.51e-58	0.291766	0.0956806	-0.00427264	1	0.132733	0.98444	0.0881748	1	1.20991	4.17e-61	289.333	43.2474	332.333	25.1462	612.667	50.1431	655.333	77.5263	526.333	163.638	600	91.8205	408.667	38.5919	463.667	71.8981	2
ENSTGUG00000000122	SH3RF2	Uniprot	9.5e-118	0.37259	1	-0.101744	1	0.0995778	1	0.0552682	1	4.50389	5.28e-123	10.6667	2.3094	13	4.3589	153.333	25.0067	157.667	73.6365	218.667	40.5257	249.333	61.5007	220.667	35.0048	245	44.3058	13
ENSTGUG00000000123	MATK	HGNC Symbol	0	0.205303	1	0.097821	1	-0.0496734	1	0.0559015	1	5.62851	0	53	12.7671	57.3333	2.08167	2370.67	204.512	2735	546.44	2355.67	623.179	2383.67	445.198	1358	107.587	1508	294.104	28
ENSTGUG00000000127			5.41e-103	0.0742427	1	0.294576	0.324023	0.0348204	1	0.129375	1	2.40268	4.67e-107	196.667	42.4539	194	24.2693	707.667	69.0821	950	346.624	786.667	256.003	848.333	196.978	648.667	22.5019	751.667	47.1204	13
ENSTGUG00000000129	KCTD16	HGNC Symbol	5.51e-193	0.147305	1	-0.116705	1	0.0866507	1	0.0470219	1	2.084	2.04e-198	294	31.241	305.333	8.32666	936	90.0722	935	216.211	921	252.149	1021	151.595	909.333	88.1892	1004	164.475	13
ENSTGUG00000000131	CPLX1	HGNC Symbol	5.06e-82	0.305856	0.243084	-0.140053	1	0.0827485	1	-0.0460275	1	1.94133	2.46e-86	626.667	156.826	726.333	71.4586	2215.67	66.2143	2150.33	236.113	1778	337.901	1983.67	29.4845	1714.33	155.828	1778	427.004	Z
ENSTGUG00000000150	KLHL18	HGNC Symbol	6.94e-117	-0.0178187	1	-0.0208835	1	-0.0656704	1	0.119253	0.697315	1.15239	1.59e-121	1504.33	82.7305	1395.33	91.2213	2407.67	177.371	2562.33	496.377	2822.33	802.448	2819	417.551	1865.33	167.852	2160.33	247.276	2
ENSTGUG00000000158	FGF1	HGNC Symbol	1.24e-13	-0.13885	1	0.348429	1	0.195105	1	0.12856	1	1.5492	5.82e-16	51.3333	19.218	43.3333	23.8607	89.6667	17.5594	121.333	27.5379	92	26.9072	110	14.7309	98.3333	15.1438	115.333	35.473	13
ENSTGUG00000000161	NDFIP1	NCBI gene	3.6e-57	-0.0976718	1	-0.0119756	1	-0.0333504	1	0.0321909	1	0.869351	2.04e-61	3999	517.838	3504	217.249	5567.33	348.773	5987.33	1384.43	5323	1019.48	5481.33	629.913	4106.33	335.446	4475	488.71	13
ENSTGUG00000000225	WNT9A	HGNC Symbol	4.73e-38	0.24216	0.929446	-0.377671	0.829559	0.373984	0.829559	0.250173	0.929446	2.75751	1.18e-40	11.6667	5.50757	13	6	71.3333	19.7315	58	3	56	25.7099	74	2.64575	53.6667	4.16333	68.3333	16.7432	2
ENSTGUG00000000247	IBA57	HGNC Symbol	4.65e-26	-0.240845	1	-0.0683108	1	0.0858417	1	0.131761	1	1.22675	3.16e-29	95.3333	13.2035	75.6667	14.0119	151	3.4641	154.667	18.7705	152.667	25.3837	172.667	47.7214	122.667	19.6554	143.333	17.5024	2
ENSTGUG00000000258	HIGD1A	Uniprot	2.43e-47	0.0998629	1	0.00702298	1	-0.0975691	1	-0.055348	1	1.23648	2.38e-51	1073.67	161.277	1078.33	107.188	2120.33	215.37	2284.33	277.143	1862	423.694	1833.67	247.456	1647.33	232.93	1678.67	139.608	2
ENSTGUG00000000261	HHATL	HGNC Symbol	5.98e-41	0.187877	1	0.104001	1	0.284636	0.523152	-0.12485	1	1.59618	5.66e-44	100.333	3.05505	107.333	16.1967	236.333	36.7469	275.667	86.031	224.333	33.7095	291	56.6304	201.667	13.0512	197.333	53.4634	2
ENSTGUG00000000286			4.26e-19	0.116632	1	-0.162716	1	-0.713255	0.0753573	-0.143821	1	1.81549	1.37e-20	80.6667	8.3865	82	23.4307	213.667	23.6291	204	59.1523	322.667	227.203	198.667	25.7941	193.667	36.8284	188.333	58.7991	13
ENSTGUG00000000298	NEURL1B	HGNC Symbol	1e-100	0.0635748	1	-0.200591	0.0927589	-0.103127	0.886091	-0.0116966	1	1.16227	4.12e-104	628	51.0294	616.667	21.9621	1190.67	33.0202	1117	196.741	1110.67	284.5	1080.67	136.236	875	68.942	925.667	126.001	13
ENSTGUG00000000306	ADCYAP1R1	HGNC Symbol	2.67e-84	-0.0517363	1	-0.100909	1	0.167902	0.885785	-0.203679	0.771599	1.83623	3.52e-88	224.333	53.4634	203	17.0587	692	44.7102	690	91.9946	534	116.923	629.333	80.8723	477.667	75.6395	442.333	68.0906	2
ENSTGUG00000000312	OAZ1	NCBI gene	9.13e-127	-0.0641762	1	0.170536	0.233799	-0.0306864	1	0.0411864	1	1.30022	4.07e-131	40819.3	3598.46	36570	3909.63	78831.7	2332.64	95583.3	15569.3	71550	13921.7	73790.3	7540.14	54498	2820.74	59520.3	1840.63	28
ENSTGUG00000000320	CRYAB	Uniprot	6.03e-99	-0.980337	0.0951889	0.0787753	1	-0.0707362	1	0.150053	1	4.70532	6.24e-104	17	11.5326	8	2.64575	192.333	50.58	222	75.3193	254.667	101.51	248.667	40.6735	220.667	54.1233	259.667	44.0946	24
ENSTGUG00000000326	FDXACB1	HGNC Symbol	1.36e-20	-0.250524	0.888027	0.26056	0.888027	-0.100016	1	0.115874	1	1.21396	4.04e-23	140.333	25.5408	110.667	7.63763	219.667	10.4083	280	23.6432	229.667	78.7676	220	5.2915	169.333	51.5978	194.667	31.1341	24
ENSTGUG00000000340	DRD1	NCBI gene	8.87e-158	-0.0999514	0.82629	0.0629038	1	0.290358	0.000481798	0.0347429	1	1.27653	2.85e-159	879.667	54.0031	771	35.5106	1359.67	122.034	1529	259.305	1489.33	358.148	1908	195.622	1312.33	48.0035	1432.67	130.6	13
ENSTGUG00000000341	SFXN1	HGNC Symbol	1.86e-83	0.129209	0.616754	-0.000498804	1	0.0496202	1	0.0701043	1	0.996682	8.22e-88	2053.33	150.673	2111	274.793	3341.67	319.124	3581.67	468.19	2901.33	593.712	3150	275.768	2702	56.2939	3008.33	150.354	13
ENSTGUG00000000342	AQP1	Uniprot	1.7e-109	-0.197331	1	-0.0286696	1	-0.0499341	1	0.0198581	1	2.30381	1.02e-114	258.667	45.0814	211.333	54.0956	830.667	141.058	872.333	128.376	906	148.321	918.667	47.1734	791	98.6053	854.333	97.7872	2
ENSTGUG00000000381	RGS14	HGNC Symbol	5.11e-100	-0.21797	0.162157	-0.0584782	1	-0.0724875	1	0.0544997	1	1.35809	1.79e-104	1607.67	238.689	1298.33	33.7095	3026.67	408.363	3121	535.594	3067	726.993	3070	575.501	2155.33	115.889	2386	247.556	13
ENSTGUG00000000390	USP2	HGNC Symbol	6.23e-18	-0.57215	0.573248	-0.0454493	1	0.0604863	1	-0.538958	0.473714	1.96569	3.34e-20	17	6.08276	10.6667	0.57735	45.6667	4.93288	48	14.4222	42.3333	10.6927	48	8.88819	34	5	25	8.544	24
ENSTGUG00000000391	PLCD1	HGNC Symbol	6.82e-87	0.0324268	1	-0.117312	1	-0.101457	1	-0.150285	1	1.76504	3.21e-91	777.667	39.4631	747	92.6337	2345	379.008	2344.67	549.94	1843	422.028	1807.33	293.313	1736	328.242	1659	38.6911	2
ENSTGUG00000000398	THY1	HGNC Symbol	1.85e-227	-0.0858383	1	0.025754	1	0.0253274	1	0.0267516	1	3.32263	6.81e-234	1852.67	638.715	1629.67	247.108	13892.3	593.325	15221.7	2373.11	13583.3	3899.01	14396.3	2002.9	10396.7	314.414	11310	1652.76	24
ENSTGUG00000000418	AUH	HGNC Symbol	2.59e-51	0.443666	5.69e-05	-0.024084	1	0.0454017	1	0.0237227	1	0.90858	7.51e-53	387.667	51.5008	494.333	23.1157	681.333	22.1435	720.667	100.132	589	135.244	637	74.5453	519.333	46.1772	562.333	54.3722	Z
ENSTGUG00000000441	TBCEL	Uniprot	6.04e-40	-0.361574	0.0104241	-0.348201	0.0101637	-0.241888	0.085683	-0.112577	0.429687	0.922439	3.03e-39	301.333	39.145	220	14.7309	425.667	14.8436	360.667	62.0108	396.333	100.947	350.667	49.0951	336	33.7194	331.333	53.7804	24
ENSTGUG00000000448	SHC3	HGNC Symbol	1.27e-159	1.12174	3.75e-10	0.628131	0.000115924	0.890965	2.67e-08	0.181035	0.308764	2.84881	2.51e-149	137.667	17.9536	280.667	32.1299	738	128.035	1231.67	326.511	803.333	225.054	1562.67	212.942	1021	151.644	1238	236.095	Z
ENSTGUG00000000477			2.87e-62	-0.0873963	1	-0.111948	1	0.211135	0.29391	0.0119836	1	1.18725	1.34e-65	461.667	21.1975	408	14.7309	760.667	91.9474	757.667	153.119	647.667	148.018	788	117.818	720.333	63.8775	775.333	115.509	24
ENSTGUG00000000490	UNC5A	HGNC Symbol	3.47e-100	0.0129459	1	0.11164	1	0.0724948	1	0.0395183	1	1.37613	6.78e-105	4416.67	664.663	4189.33	219.286	8096	910.006	9453.33	2063.66	8542	1648.29	9545.33	1973.79	7094.67	763.231	7755	626.228	13
ENSTGUG00000000491	HSPA8	Uniprot	4.2e-134	-0.0160157	1	0.0221803	1	-0.112262	0.442428	-0.0920973	0.617381	1.0035	1.91e-138	66672.3	2070.24	61986.7	5831.38	100651	9970.81	109691	15601	100000	18588.7	97553.7	12464.4	86075.7	4653.99	85905.3	4178.8	24
ENSTGUG00000000497	GRAMD1B	Uniprot	3.52e-97	-0.00594077	1	-0.103791	1	0.0753367	1	-0.0825772	1	1.71663	6.16e-102	362.333	55.8957	338.333	9.86577	889	87.1952	885.333	143.197	837.333	125.524	934	104.231	804.667	80.1644	813.667	180.229	24
ENSTGUG00000000512	SNCB	HGNC Symbol	5.55e-146	-0.234499	0.153215	0.209658	0.195002	0.000940489	1	0.010355	1	1.81575	2.43e-150	5743	1123.52	4578	262.823	11667.3	959.55	14542	2609.13	13102.7	3174.94	13878.3	2717.64	13583.3	795.892	14550.3	947.605	13
ENSTGUG00000000549	APLP2	HGNC Symbol	3.43e-153	0.0950592	0.515132	-0.0148176	1	0.0108643	1	-0.0294271	1	0.942703	1.5e-158	17583	804.768	17626.7	774.552	26002.3	597.371	27632	3772.13	25332	5884.95	26669	2501.59	22746.7	783.661	23743.3	1988.1	24
ENSTGUG00000000564	NUB1	HGNC Symbol	9.1e-58	0.127749	0.902708	0.0302784	1	-0.0720148	1	-0.117876	0.902708	0.936335	1.97e-61	1334	52.5642	1369.33	117.874	1878	183.78	2076.67	486.257	2071	540.933	2040.33	92.0887	1803.33	103.006	1762.33	88.0814	2
ENSTGUG00000000566			3.12e-23	-0.0371215	1	-0.0519378	1	-0.0196017	1	0.0854253	1	0.802686	1.63e-26	1171.33	200.799	1070.33	112.01	1568.67	159.375	1627	326.538	1424	254.336	1479	93.0537	1255	194.433	1413	116.966	24
ENSTGUG00000000571	HBE1	Uniprot	2.15e-09	0.245733	1	-0.109451	1	-0.100262	1	-0.202082	1	1.42855	9.8e-12	2648.33	1417.46	2951	976.32	5905.67	509.473	5970	1542.96	5343.33	1109.36	5292.33	1841.61	5820.67	1068.94	5349.33	930.77	1B
ENSTGUG00000000574	BARX2	HGNC Symbol	1.86e-258	-0.0717392	1	-0.265123	0.317324	0.0327938	1	0.0227376	1	4.11	3.99e-264	31.3333	2.3094	28	6.245	294	85.8429	262.333	52.5389	493.667	112.811	528.667	46.694	385.667	19.1398	417.333	42.6185	24
ENSTGUG00000000581			7.12e-92	0.0473132	1	-0.176446	0.417607	0.139644	0.649729	0.0369171	1	1.31756	1.26e-95	3035	109.38	2945	143.635	5766	507.495	5499	1076.72	5567.33	1361.73	6435	1073.93	4944	588.316	5432	1121.2	24
ENSTGUG00000000585	RHEB	NCBI gene	4.37e-52	-0.0947442	1	-3.51e-05	1	0.152317	0.713517	0.0441353	1	0.996431	9.25e-56	674	37.0405	591.667	38.2797	1009	93.1504	1084.33	118.98	879.333	243.221	1022	115.269	806.333	60.575	885	77.5048	2
ENSTGUG00000000604	GRAMD1B	Biomart_human_ortholog	4.1e-136	-0.103448	1	-0.0865275	1	0.0625044	1	-0.0680795	1	1.72833	2.55e-141	411.667	53.1539	359.333	11.0151	1001.67	95.5528	1008.33	139.865	917	165.502	1009	112.414	884	75.02	901.333	157.001	24
ENSTGUG00000000605	LOC100229925	Uniprot	3.27e-73	-0.326206	0.0191344	-0.0962889	1	-0.0215769	1	0.0201924	1	1.29803	6.33e-77	2518.33	107.002	1886.67	73.9211	4679.33	305.061	4710	686.734	3881	868.762	4032.67	755.779	3346.67	713.534	3624.67	634.017	28
ENSTGUG00000000608	GALNT11	HGNC Symbol	7.02e-133	0.0395555	1	0.0215305	1	-0.0526084	1	-0.0301832	1	1.33123	2.65e-138	693	70.7672	668	19.6977	1399.33	151.583	1532	286.885	1390.33	224.656	1415	140.46	999	83.8809	1040	16.3707	2
ENSTGUG00000000609	ATP12A	HGNC Symbol	5.25e-88	-0.0640205	1	0.162653	0.921455	0.0105987	1	0.0217708	1	1.58064	1.59e-92	1287.33	245.207	1154.33	137.143	2828.33	161.175	3425.33	733.356	2639.33	673.76	2796	407.209	2317.33	239.354	2510.67	379.292	24
ENSTGUG00000000617	HCN2	Biomart_human_ortholog	3.22e-157	-0.104831	1	0.0151448	1	-0.0310327	1	0.0193564	1	1.5913	6.19e-163	871.667	94.1081	759.333	55.9673	1623	147.218	1773.67	384.648	1884.67	396.851	1946.33	315.525	1836	114.25	1985.33	255.073	28
ENSTGUG00000000637	CYFIP2	HGNC Symbol	1.71e-50	0.0663046	1	-0.131399	1	0.12014	1	0.0123737	1	1.08385	3.71e-54	5401.67	909.206	5301.67	15.1767	8968	156.579	8785.33	1237.53	7983.33	2033.15	9062	922.273	7793.33	1017.78	8405	1406.61	13
ENSTGUG00000000647	DPP6	HGNC Symbol	3.16e-47	-0.0114876	1	0.0181492	1	0.0673761	1	0.0174074	1	0.785804	2.63e-51	2257	366	2098.67	108.039	2789.33	156.148	3040.67	486.004	2694	493.231	2965.33	205.656	2570.33	244.672	2771	209.888	2
ENSTGUG00000000650	ALDOB	HGNC Symbol	3.09e-155	-0.120464	1	0.134794	1	0.0500937	1	-0.0589671	1	2.19177	1.53e-160	164.333	12.6623	141.667	15.9478	416.333	72.5971	491.667	82.5853	547.333	133.44	593.667	70.9389	547.333	70.3231	560	68.4617	Z
ENSTGUG00000000654	FNDC9	NCBI gene	0	0.0918139	1	0.0954517	1	0.00569907	1	0.220271	0.348412	3.94963	0	101	8.544	101	1.73205	1168.33	51.5202	1358.33	405.308	1520.67	476.355	1582.33	232.5	743.333	60.3517	925	182.601	13
ENSTGUG00000000656	CFD	Biomart_human_ortholog	6.25e-195	-0.279098	0.232498	0.26625	0.232498	-0.177364	0.272696	0.313261	0.137551	3.06227	3.19e-198	283.333	59.2818	219	4	1306.33	126.65	1724.33	538.203	1676	427.361	1554.67	187.127	1364.33	178.945	1799.33	59.7188	28
ENSTGUG00000000658	PRTN3	Biomart_human_ortholog	1.35e-159	-0.308181	0.275809	0.256608	0.275809	-0.0195141	1	0.338589	0.129557	2.95905	3.99e-163	211.667	46.6512	160	27.7849	913.333	89.0468	1198	385.081	1097	288.423	1131.33	113.068	919.333	88.0303	1234	17.5784	28
ENSTGUG00000000670	OPCML	HGNC Symbol	5.22e-140	0.114298	0.90092	-0.0154206	1	0.0300051	1	0.0670327	1	1.32496	2.95e-145	2006	231.89	2036.67	251.246	4589.33	227.95	4890.33	772.224	3799	778.048	4076.33	448.224	2750.33	109.829	3076	440.203	24
ENSTGUG00000000721			7.17e-45	0.0319266	1	0.1088	1	0.171288	0.647244	-0.0548669	1	1.00846	3.94e-48	429.333	40.6735	412	26.4575	682	36.0139	789	105.148	591.667	174.449	698.333	119.584	533.667	68.3691	546.333	43.3628	13
ENSTGUG00000000727	PTPRN2	Uniprot	1.07e-114	-0.00566805	1	-0.158513	0.461988	0.0735724	1	-0.00340627	1	1.36547	3.47e-119	3863	352.6	3610	60.3987	8036.67	554.604	7744.67	1412.46	7081.67	1507.92	7832	931.146	6152.33	705.103	6561.33	1051.45	2
ENSTGUG00000000728	MCTP1	HGNC Symbol	0	0.321758	0.0315941	0.203822	0.111537	0.274697	0.0315941	0.0541598	0.775994	3.00088	0	295	58.0259	346.333	61.3297	1773.67	64.3843	2200	375.924	1732.67	359.917	2192.33	120.608	1721	115.313	1906.33	267.762	Z
ENSTGUG00000000737			7.68e-156	0.0167012	1	-0.209365	0.411671	0.168275	0.624071	-0.0201264	1	2.16371	2.73e-160	799.667	150.288	758.333	49.085	3241.33	43.3167	3016.33	508.189	2436.67	538.407	2862.67	151.16	2083.67	308.366	2198.33	393.556	2
ENSTGUG00000000750	SLC37A2	HGNC Symbol	8.34e-96	-0.444976	0.0591745	0.0502974	1	0.0370612	1	-0.0352415	1	2.31121	1.42e-100	200	55.4617	138.333	20.4042	769	96.6282	848	120.254	564.333	160.967	609	110.395	488.333	34.1955	509	90.7028	24
ENSTGUG00000000754	VIPR2	HGNC Symbol	2.18e-33	0.044029	1	-0.224442	0.977995	0.112921	1	0.0805422	1	1.4086	1.28e-36	157.667	37.2066	152.333	6.50641	400	58.0431	370.333	59.702	269.667	73.8196	307.667	21.0317	245.667	44.8367	277	28.6182	2
ENSTGUG00000000755	HEPACAM	Biomart_human_ortholog	1.89e-28	-0.0020284	1	-0.0445953	1	0.0544456	1	0.023769	1	0.855795	4.96e-32	686.667	102.051	643	44.9778	1010	82.4864	1064.33	261.676	886.667	213.149	971.333	168.743	730.333	74.5006	791.667	94.0762	24
ENSTGUG00000000756			6.44e-33	-0.0855125	1	0.10187	1	0.0627683	1	0.0702811	1	0.95669	2.23e-36	612	75.9408	540.667	55.3384	850.333	104.892	991.667	260.696	845.667	153.644	931.333	123.411	677.333	76.5005	758	89.8387	24
ENSTGUG00000000782	SLC36A1	STRING	6.9e-60	-0.0596378	1	-0.0577328	1	0.0818822	1	-0.0505543	1	1.27842	3.45e-64	621.333	51.9359	558	68.9855	1145	89.9555	1179	108.448	1035	249.512	1151	137.273	946	124.374	975	159.941	13
ENSTGUG00000000783	DIP2C	HGNC Symbol	6.62e-22	0.0488621	1	-0.201162	0.476712	0.14119	0.928384	0.00560607	1	0.7418	3.07e-24	2284.33	195.357	2220.67	207.399	3140	128.187	2928	583.046	2674.67	661.359	3073.67	215.602	2474	402.546	2655.67	424.771	2
ENSTGUG00000000788	GM2A	HGNC Symbol	5.35e-62	-0.00525101	1	0.0975282	1	0.0235828	1	0.184556	0.533149	1.20067	1.16e-65	573.667	76.4221	536.333	17.6163	997.333	169.536	1148	204.443	1004.33	257.321	1077.67	204.001	713.667	45.9601	864.333	90.1628	13
ENSTGUG00000000826	AHCYL1	HGNC Symbol	1.65e-69	-0.0892583	1	-0.133913	0.855682	0.0073203	1	0.0100599	1	1.08646	1.18e-73	2417.33	149.537	2134	51.643	4166.33	212.782	4062.67	485.659	3363.33	637.484	3571	633.079	3166	278.561	3405.33	507.993	26
ENSTGUG00000000830	GDA	HGNC Symbol	0	0.950989	9.62e-09	0.0386054	1	0.436534	0.00161031	0.0318554	1	3.78643	0	96.6667	8.62168	175.667	18.5831	1546.33	108.454	1700.67	328.287	1121.67	238.865	1594.67	135.149	1070	94.016	1170.67	252.032	Z
ENSTGUG00000000864	SYNPO	Biomart_human_ortholog	4.45e-258	0.0719347	0.956869	-0.185219	0.819378	0.118829	0.956869	0.165633	0.892778	3.74043	1.73e-263	53	10.5357	52.3333	13.2035	670.667	130.539	635	123.219	585.667	118.888	673	112.468	329.333	21.1266	394	58.643	13
ENSTGUG00000000874	NDUFS7	HGNC Symbol	9.78e-26	-0.10088	1	0.139094	0.987563	-0.115001	1	-0.0910017	1	0.714108	2.65e-28	1521	249.423	1331.33	65.7292	1776.67	178.981	2115.33	468.637	1784.67	376.444	1744.67	373.071	1571.67	115.604	1568.33	41.3562	28
ENSTGUG00000000875	SLC6A17	HGNC Symbol	1.25e-120	0.0874527	1	-0.0974595	1	0.0448893	1	0.00187028	1	1.75937	8.24e-126	2215.33	324.429	2204.33	217.774	6743	226.192	6753.67	854.526	5368.33	887.969	5842.33	574.317	4454	648.863	4776.33	1014.55	26
ENSTGUG00000000876	MUM1	Biomart_human_ortholog	6.66e-29	-0.0675353	1	-0.0161216	1	-0.0815007	1	-0.0110574	1	0.509567	3.68e-32	2152.67	113.032	1928.33	78.2134	2336.33	142.318	2484	362.265	2141.33	338.197	2139.33	234.257	1916.33	117.921	2022.67	86.031	28
ENSTGUG00000000883	KCNC4	Biomart_human_ortholog	6.39e-32	-0.0160016	1	-0.0585295	1	0.00591502	1	-0.0172346	1	0.715197	1.24e-35	845.333	136.258	783.667	36.1985	1105.33	100.326	1146	217.945	997.667	215.533	1051	123.576	843.667	11.3725	889.333	116.672	26
ENSTGUG00000000887	CAMK2A	HGNC Symbol	0	0.142432	0.889744	-0.0607247	1	0.119757	0.900613	-0.00267799	1	3.83277	0	1469	145.805	1519.67	43.89	14302.7	945.846	14758.7	2546.7	16967.3	3449.17	19380.7	2260.76	14847.3	2065.68	15872	3157.91	13
ENSTGUG00000000896	CBARP	Uniprot	6.8e-115	-0.0562993	1	-0.153598	0.79706	0.0719715	1	0.0851491	1	1.60843	1.88e-119	1722.67	244.79	1556.33	135.09	4343.67	726.782	4241	1150.76	4111.67	1045.52	4526.67	710.348	2673	137.579	3026.33	413.928	28
ENSTGUG00000000897	KCNA2	HGNC Symbol	2.68e-88	0.104563	1	-0.0776143	1	0.0580211	1	-0.0584065	1	1.29554	6.79e-93	1066.33	200.163	1073.67	6.02771	1945	112.343	1989.67	384.512	1855.33	459.285	2017	180.533	1970.33	112.838	2020	299.501	26
ENSTGUG00000000909			4.89e-157	0.155331	0.916921	-0.196382	0.916921	0.153323	0.916921	0.21419	0.916921	3.11997	1.53e-161	78	15.3948	81.6667	23.8607	702	61.7333	666.667	185.109	545.667	122.317	644	181.414	312.667	37.6475	387	41.5812	26
ENSTGUG00000000913	CCNY	HGNC Symbol	1.71e-130	-0.151519	0.47972	-0.0521623	1	0.124966	0.541986	-0.0558548	1	1.32595	4.83e-135	720	12.53	608.333	33.7244	1159.33	47.0035	1199.67	154.299	1170.67	278.083	1336.33	165.404	1280.33	86.4947	1308	54.6717	2
ENSTGUG00000000915			0	0.0141561	1	-0.0659269	1	0.133825	0.87675	-0.0152881	1	3.98063	0	171.333	29.8719	162.333	12.5033	1763	91.5041	1817.67	291.232	2094	389.193	2409	116.22	1839	247.879	1942	201.889	13
ENSTGUG00000000919	CREM	HGNC Symbol	1.25e-60	-0.021692	1	0.0667819	1	-0.364032	0.0808898	-0.0638655	1	1.67441	1.49e-63	201.667	24.6847	186	28.5132	403.333	28.1129	450.667	31.5647	586.667	225.655	465.667	23.4592	442	55.3805	450	72.6911	2
ENSTGUG00000000924	CUL2	HGNC Symbol	6.79e-36	-0.0601284	1	0.0404069	1	0.0277613	1	-0.0502821	1	0.506096	1.98e-39	2389	110.109	2151.33	131.804	2570.67	137.122	2848.33	482.125	2368.33	444.624	2532.33	167.201	2070	91.5915	2125.67	71.6263	2
ENSTGUG00000000969	GPR3	HGNC Symbol	3.06e-32	0.0782283	1	-0.337165	0.526042	-0.00584486	1	0.105937	1	1.69864	2.88e-35	66	8.66025	65.3333	4.04145	171	50.5668	147.667	56.8712	152.333	30.0056	160.667	38.7599	155	21.9317	178.333	34.0783	23
ENSTGUG00000000980	NUDC	HGNC Symbol	5.34e-31	-0.0790358	1	-0.00776715	1	-0.114422	0.724473	0.00894708	1	0.566857	4.35e-34	5732	549.265	5096.67	514.744	6311	274.476	6771.33	1233.17	6448.67	1491.97	6252	680.348	4994.67	415.161	5335.67	65.7445	23
ENSTGUG00000000999	CAMK4	Biomart_human_ortholog	0	0.387302	0.00440445	0.161525	0.341772	0.35649	0.00440445	0.094643	0.494482	3.4136	0	517.333	113.377	635.333	112.1	4377.33	399.027	5263.33	889.141	4449	1235.08	5921	685.913	3629.67	163.102	4139.33	629.076	Z
ENSTGUG00000001010	DAPK3	HGNC Symbol	4.24e-113	-0.163386	0.606921	-0.0613969	1	-0.165938	0.606921	0.0279633	1	1.56377	1.56e-117	1846.67	205.31	1549	262.467	3903.33	462.197	4074.33	1126.22	4298.67	1175.63	3992.67	467.263	3062	236.286	3321	217.676	28
ENSTGUG00000001032	DHDDS	HGNC Symbol	5.74e-41	-0.163562	0.33909	-0.0455337	1	0.00604508	1	-0.0241475	1	0.734586	1.57e-44	786.333	35.473	658.667	14.3643	933.333	47.5114	975	172.288	888.333	232.719	935	139.151	811.333	35.1046	850.333	109.006	23
ENSTGUG00000001063	TMEM59L	Biomart_human_ortholog	6.8e-78	-0.106461	1	0.0168775	1	0.0209911	1	0.040077	1	1.36135	1.22e-82	533.333	87.6489	465	35.5528	1061	59.0254	1163.67	265.767	930	179.357	1003.33	210.681	782.333	9.07377	857	106.452	28
ENSTGUG00000001066	APBA1	HGNC Symbol	2.73e-53	0.41368	0.00320674	-0.0219301	1	0.363454	0.00968621	0.000973301	1	1.1605	5.08e-54	2835.67	484.76	3544	232.579	5959.33	131.341	6290.33	968.973	4398.33	1081.59	5906.33	431.584	4596	518.952	4922.67	949.002	Z
ENSTGUG00000001094	MKX	HGNC Symbol	2.27e-67	0.0395073	1	0.0816227	1	0.120881	1	0.127948	1	1.55194	2.05e-71	138.333	19.4251	133.333	4.6188	290.333	17.5594	328.333	23.029	283.667	40.612	325	14	258.667	25.482	301.333	38.0701	2
ENSTGUG00000001106	RASSF5	Uniprot	0	0.0571825	1	-0.0472262	1	0.0602024	1	-0.0337189	1	4.27018	0	86	14.1774	84	18.0831	1695.67	79.0527	1765.33	264.904	1287.67	243.562	1413.67	169.665	775.667	55.3022	808.667	133.949	26
ENSTGUG00000001148	GAD2	HGNC Symbol	1.51e-184	-0.13621	0.708682	-0.0652421	1	0.100105	1	0.00941926	1	1.70451	5.07e-190	3005.33	559.725	2560.67	36.0185	6705	282.793	6896.33	1064.16	6210	1235.7	6974.67	464.612	6639	459.979	7100.67	281.726	2
ENSTGUG00000001161	GPR158	HGNC Symbol	9.51e-88	0.0512095	1	-0.145788	1	0.104582	1	-0.0837237	1	2.26186	2.22e-92	1329.67	342.643	1293	197.122	4747.33	255.508	4594.67	837.07	4608	1076.78	5172.33	121.129	4496	818.601	4539.67	790.609	2
ENSTGUG00000001181	MSRB2	Biomart_human_ortholog	7.35e-25	-0.390967	0.831312	0.228992	1	0.128179	1	-0.161284	1	1.8255	7.68e-28	64.6667	20.8167	46	10.4403	132	9.53939	171.333	76.0285	160.667	69.6156	180	24.0624	124.667	11.5036	119	38.9744	2
ENSTGUG00000001199	SPAG6	HGNC Symbol	1.52e-32	-0.0860064	1	0.197472	1	-0.117424	1	-0.0636604	1	1.6299	5.5e-36	123.333	34.1223	109	22.9129	251	19.975	306.667	45.7967	252	11.3578	250.333	42.0159	270.667	45.0037	277	65.4828	2
ENSTGUG00000001200	GPR37L1	Biomart_human_ortholog	5.68e-200	-0.0764773	1	0.0597685	1	0.0805224	1	0.0796621	1	2.65776	6.3e-206	998.333	222.104	891.667	121.476	4226	518.055	4820.33	1581.6	4601	740.575	5158.33	638.282	3808.67	16.4418	4288.33	393.002	26
ENSTGUG00000001220			1.4e-146	0.111958	1	-0.231699	0.306386	0.116041	1	-0.0208886	1	2.18975	4.76e-151	241.333	51.8684	244.667	25.3837	821	33.0454	754	117.898	803.667	213.017	910.667	80.3077	824.667	80.5254	866.333	110.663	2
ENSTGUG00000001221	NEBL	Uniprot	1.44e-78	0.0561811	1	-0.177449	0.835311	-0.0131667	1	0.112002	1	1.61731	1.07e-82	162.333	28.6764	158.333	9.29157	400.667	44.1173	382.333	68.3837	340.333	75.7914	355.667	32.9596	339.667	26.0832	391	28.5832	2
ENSTGUG00000001247	CACNB2	HGNC Symbol	1.97e-180	0.0346889	1	-0.172716	0.352047	0.0319779	1	-0.10358	1	1.79511	2.88e-185	744.333	141.959	715	22.2711	1785	67.5796	1700	214.497	2012	467.013	2148.33	134.797	1878	52.6023	1862	180.519	2
ENSTGUG00000001259	SLC39A12	NCBI gene	1.05e-249	0.288996	0.279669	-0.0536909	1	-0.00459245	1	-0.202986	0.386325	3.09192	2.25e-255	146.333	42.2532	168	44.238	1027.33	56.5361	1057	78.5812	1009.33	173.275	1057.33	54.5008	952	78.8226	877.667	23.7136	2
ENSTGUG00000001261	HPCAL4	HGNC Symbol	1.47e-39	0.0455995	1	-0.0293277	1	-0.0378809	1	-0.0265787	1	1.0986	1.5e-43	3110.33	415	3009	558.873	5622.33	362.042	5958.33	1268.97	4865.33	1275.17	4985.67	1253.22	4077.67	177.644	4272	884.081	23
ENSTGUG00000001264	NT5C1A	HGNC Symbol	1.14e-118	0.00579507	1	0.0636849	1	-0.171605	0.687692	-0.0841243	1	1.7668	2.72e-123	430.667	28.2902	406.333	55.9494	949.333	164.664	1069	212.784	1088	124.852	1036.67	250.5	1125.33	71.7658	1129.67	100.072	23
ENSTGUG00000001265	HEYL	Biomart_human_ortholog	2.08e-29	-0.0165503	1	0.087798	1	0.0304233	1	0.045414	1	0.886626	6.39e-33	297.667	40.4516	276.333	31.3422	435.667	21.0792	500.667	105.311	360	56.4535	388.667	56.5007	340.333	11.1505	375	75.4453	23
ENSTGUG00000001281	LZTR1	HGNC Symbol	2.49e-56	-0.0120277	1	-0.0415175	1	-0.0564023	1	0.0245435	1	0.658725	1.66e-60	2085.67	116.689	1943.33	136.738	2531.33	222.767	2640.33	365.309	2465.67	604.081	2474.67	235.78	2022.33	37.8726	2191.33	192.765	26
ENSTGUG00000001291	SKP1	Uniprot	8.49e-50	-0.0326782	1	0.0526328	1	-0.0209778	1	-0.0272601	1	0.620898	7.15e-54	14870.3	1535.45	13635.7	614.944	16970.7	594.744	18952	3039.11	16834.7	3388.47	17397	1262.86	13937.7	582.973	14528	168.609	13
ENSTGUG00000001292	HACD1	Uniprot	8.87e-32	-0.0941664	1	0.0333959	1	0.0176389	1	0.179566	1	1.16446	3.73e-35	121.333	23.4592	106.667	12.2202	196.333	23.029	217.333	41.0163	203.333	50.2029	216	40	147	7.54983	177.333	18.1475	2
ENSTGUG00000001300	VDAC1	HGNC Symbol	2.9e-50	-0.00044157	1	0.0912367	1	-0.0132405	1	0.00931259	1	0.888341	2.36e-54	3602.67	461.881	3373.33	361.023	4922.33	452.217	5628.33	798.528	4689	944.737	4892.33	326.001	4280.33	215.305	4580	253.385	13
ENSTGUG00000001305	FSTL4	HGNC Symbol	4.59e-60	0.0857919	1	-0.195914	1	-0.00358418	1	0.0719448	1	1.74273	4.04e-64	348.667	118.732	345.333	33.6204	1012	65.5057	955.333	218.404	934.667	250.141	972	89.6158	662.333	103.905	743.333	92.7919	13
ENSTGUG00000001309	PPP1R12B	HGNC Symbol	6.32e-66	0.0118404	1	-0.149693	0.571334	0.12553	0.604267	-0.133797	0.604267	1.01594	5.47e-69	2580.33	99.6812	2442	89.2132	4182.33	79.7266	4057.67	681.78	3689.33	887.325	4208.33	500.281	3425.33	379.039	3343	678.525	26
ENSTGUG00000001322	C1QL3	HGNC Symbol	3.46e-133	-0.0825612	1	-0.0845586	1	-0.0367767	1	0.0592229	1	1.72898	1.78e-138	741	134.209	658.333	61.8897	1924.33	287.863	1951	312.391	1851.67	379.276	1902.33	338.37	1359.33	99.143	1508.33	127.422	2
ENSTGUG00000001325	AZIN2	HGNC Symbol	7.5e-105	-0.156049	0.714879	0.0106726	1	-0.0257408	1	-0.0468269	1	1.45801	7.4e-110	1786.67	354.403	1504.33	112.434	3450.33	194.222	3765.33	842.704	3587	658.915	3737.33	635.687	2860.33	174.701	2951.67	355.227	23
ENSTGUG00000001331	MINDY3	HGNC Symbol	3.15e-35	0.092369	1	0.00923519	1	-0.0775358	1	0.0339749	1	0.567236	1.47e-38	4352.67	572.678	4350.33	303.829	5153	109.343	5584.67	888.631	4982.67	1035.83	4942	317.863	4015	60.2246	4365.67	17.7858	2
ENSTGUG00000001341	FNDC5	HGNC Symbol	4.52e-30	-0.0909205	1	7.5e-05	1	-0.223007	0.396599	0.0344446	1	0.943146	5.5e-33	233.333	17.7858	205.667	36.5559	317	58.1292	341.667	69.6372	360	60.2578	325.333	36.6652	266	21.6564	290.333	30.4357	23
ENSTGUG00000001361	SYNC	Uniprot	1.19e-29	-0.0642767	1	0.0803917	1	0.0314592	1	0.067247	1	1.2088	3.08e-33	285	75.4453	256.667	40.0541	442.333	87.6432	499	50.03	467.333	100.231	506.667	102.676	422.333	38.371	469.667	9.50438	23
ENSTGUG00000001363	PPFIA4	HGNC Symbol	1.41e-140	-0.0387343	1	-0.0392405	1	-0.0447041	1	-0.0730859	1	1.02426	1.06e-145	7724	593.303	7057	244.221	11619	778.512	12194	2194.65	11638.7	2527.3	11876	1665.74	10082.3	299.584	10224	1184.84	26
ENSTGUG00000001367	ACBD7	NCBI gene	3.76e-110	0.00932514	1	0.0512009	1	0.0492405	1	0.0226402	1	2.32832	2e-115	1147.33	353.557	1083.33	205.115	4408.33	309.951	4939	1018.95	4106	560.974	4499.67	334.575	3474.33	298.808	3741	257.214	2
ENSTGUG00000001394	2008-09-01	HGNC Symbol	0	0.0310064	1	-0.0997796	0.525168	-0.0148667	1	-0.0475235	1	2.36218	0	1302.67	77.9508	1249.67	80.5998	4811.67	358.097	4831.67	772.575	5234.33	1329.58	5403.67	478.332	4542.67	144.507	4684	485.176	13
ENSTGUG00000001398			4.46e-33	0.0405347	1	-0.0347631	1	-0.00953629	1	0.04617	1	0.658743	9.17e-37	521.667	26.839	503.333	4.72582	633	33.0454	664.667	102.846	606.333	130.852	631	39.5095	525.333	31.88	578	52.1632	26
ENSTGUG00000001399	ADAM22	HGNC Symbol	6.8e-50	0.0759703	1	-0.227286	0.381426	0.0668956	1	0.0117656	1	1.22364	2.75e-53	1394.67	254.429	1381	174.124	2507.67	213.05	2303	406.612	2310	600.88	2534.67	121.858	2342	130.369	2521	355.093	2
ENSTGUG00000001428	GABRB2	HGNC Symbol	5.8e-199	0.0442285	1	-0.254705	0.227583	-0.0136101	1	-0.0153154	1	2.70288	4.43e-204	356.333	73.0091	344.333	11.0604	1716	142.944	1546.33	273.467	1653.33	363.049	1715	173.205	1753	216.509	1856.67	345.043	13
ENSTGUG00000001430	GTPBP10	HGNC Symbol	7e-22	-0.0661289	1	-0.0667776	1	0.0401012	1	0.00956689	1	0.564426	4.83e-25	411.333	29.9555	368.667	15.8219	462.333	30.0888	473.333	49.9233	411	73.5051	444.667	47.606	384.667	10.0167	412	32.909	2
ENSTGUG00000001436	HTR1D	HGNC Symbol	1.52e-181	0.0713371	1	-0.0162506	1	0.0677639	1	0.147192	1	3.08853	3.55e-187	57	6.55744	56.3333	13.5031	340	38.3145	366	109.982	389	119.202	425.667	46.9184	304.667	16.563	359.333	24.6644	23
ENSTGUG00000001457	GABRA1	HGNC Symbol	1.5e-244	-0.033307	1	-0.219822	0.252474	-0.0736508	1	0.0104338	1	2.59308	5.84e-250	924	209.931	845.667	65.5769	3524	258.784	3266.67	637.628	4132.33	881.731	4109	201.427	4362.67	483.275	4684.33	568.81	13
ENSTGUG00000001461	GABRG2	Biomart_human_ortholog	2.94e-159	-0.0727527	1	-0.0648321	1	-0.0182529	1	0.0104804	1	1.49273	6.4e-165	1136.67	127.61	1015	101.129	2293.67	146.943	2366.33	416.698	2234	536.072	2302	148.321	2106	22.2711	2261.67	251.09	13
ENSTGUG00000001470	CCNG1	HGNC Symbol	2.96e-21	-0.104494	1	-0.080876	1	-0.0761629	1	0.0181863	1	0.522084	5.36e-24	1078.33	11.0151	942.333	68.7701	1177.33	76.6442	1200	222.432	1140.67	332.521	1121.33	81.4269	911.667	45.7639	982	61.8789	13
ENSTGUG00000001486	TMOD1	HGNC Symbol	4.01e-130	0.832263	7.16e-11	0.475244	6.85e-05	0.347075	0.0056051	0.101523	0.486126	1.75953	3.42e-124	263.333	53.426	440	58.9661	909	44	1360	179.407	669	54.8361	904.667	54.1972	682.333	40.5134	780.333	95.0438	Z
ENSTGUG00000001501	VPS50	Uniprot	3.37e-79	0.203267	0.14457	-0.00890029	1	0.0798515	0.996067	-0.113606	0.836557	1.09059	6.53e-83	2020.33	177.455	2183	166.466	3333.67	203.52	3560	547.68	3314.67	339.256	3726.33	267.225	3080.33	326.204	3025	201.129	2
ENSTGUG00000001512	SLIT3	HGNC Symbol	2.25e-36	0.0213596	1	-0.0994049	1	-0.0379242	1	0.0277923	1	1.01266	3.94e-40	381.667	88.8613	364.667	41.2351	588	53.7029	592	118.051	559.333	116.44	573.333	79.6639	514.333	15.6312	559.333	71.5565	13
ENSTGUG00000001567	INSYN2B	Uniprot	6.37e-63	0.222054	1	-0.0931689	1	0.132151	1	0.0645097	1	2.11345	3.72e-67	80.3333	25.8134	87.6667	13.5769	247.667	47.0567	247	19.0526	258.333	60.4511	298.667	75.5006	276.667	43.0387	308.333	25.0067	13
ENSTGUG00000001577	PON2	Uniprot	5.42e-91	-0.0315419	1	0.0382674	1	0.0541264	1	0.216501	0.351406	1.56851	4.36e-95	641	117.69	587.667	63.5164	1615.67	69.9738	1785	266.466	1236	278.194	1363	201.067	1021.67	120.006	1264.67	91.2159	2
ENSTGUG00000001589	DYNC1I1	HGNC Symbol	8.52e-57	-0.0365391	1	0.0881748	1	0.212822	1	0.0633308	1	1.78134	1e-60	4362.33	1471.42	3974.33	770.725	11003.7	718.112	12553	1667.3	9776.67	1281.95	12114.7	2290.28	8997.67	955.203	9976.67	1364.9	2
ENSTGUG00000001598	SIGLEC15	HGNC Symbol	2.85e-23	1.78333	0.0553377	0.848535	0.0580097	0.995221	0.0208992	0.445881	0.267104	3.03917	8.51e-22	1.33333	0.57735	4.66667	1.52753	10.3333	2.08167	20	0	12.3333	2.08167	26.3333	9.60902	14	3.60555	20.3333	4.04145	Z
ENSTGUG00000001620	SLC25A13	HGNC Symbol	4.96e-52	-0.0152192	1	0.044692	1	-0.00351033	1	0.0796609	1	0.647292	5.81e-56	2383	203.546	2212.33	102.207	3002	28.8444	3344	612.546	2645.67	573.249	2774.33	355.374	2135	60.5062	2404.33	264.063	2
ENSTGUG00000001628	PURA	HGNC Symbol	1.14e-24	0.00252724	1	-0.199595	0.27045	-0.0814078	1	0.0799314	1	0.67867	5.32e-27	623	33.0454	586	50.6853	858.667	127.555	808	182.56	745	198.728	738	146.656	584	42.2966	657.333	67.9877	13
ENSTGUG00000001633	MAPK14	HGNC Symbol	3.98e-226	0.0268117	1	-0.0162222	1	0.0323708	1	-0.0284684	1	1.40402	2.01e-232	808.333	30.4357	773	36.0416	1522.33	102.807	1621.67	281.839	1608.33	324.496	1731	232.381	1432	41.328	1497	161.146	26
ENSTGUG00000001640	MOB1B	Biomart_human_ortholog	4.66e-71	0.000893152	1	-0.0424515	1	0.151164	0.989058	-0.1016	1	1.35	3.91e-75	293.333	24.0069	275.667	20.8407	660	7.54983	688	101.651	501.333	115.902	578	25.1197	438.667	48.6861	435.667	41.0528	4
ENSTGUG00000001652	TAC1	HGNC Symbol	3.05e-68	0.00542905	1	0.255465	0.102581	0.275007	0.0867935	0.20819	0.187628	1.27667	2.33e-69	1291.67	118.686	1217.67	232.126	2156.67	170.969	2760.33	384.664	2266.67	536.497	2846	87.6071	1694.67	132.508	2072.67	186.615	2
ENSTGUG00000001667	AQP3	HGNC Symbol	1.11e-107	0.745779	0.110271	0.779982	0.000517421	0.321181	0.283459	0.0719605	0.936162	3.66248	1.53e-107	12.6667	13.2791	20	5.2915	106.333	10.4083	195	14.7986	123.667	10.2632	164.333	18.9297	159.333	23.029	178.667	30.2379	Z
ENSTGUG00000001687	KIAA0319L	HGNC Symbol	1.86e-90	-0.130631	0.196486	-0.0525661	1	-0.0294881	1	-0.144162	0.148073	0.816332	1.09e-93	1948.67	43.062	1671	35.5106	2544.67	159.375	2649.67	507.801	2383.33	490.057	2448.67	225.638	2182	88.6059	2103.33	179.157	23
ENSTGUG00000001697	ARPP21	HGNC Symbol	5.31e-212	0.15123	0.507099	-0.0275829	1	-0.0371542	1	-0.0689772	1	1.86708	6.3e-218	20961.7	1646.19	21881	2660.05	53092	8137.6	56137.7	11225.7	62338.3	17042.8	63023.3	6473.7	58047.7	3411.57	58912.7	3758.64	2
ENSTGUG00000001700	PCDHAC2	HGNC Symbol	4.69e-89	0.086693	1	-0.156923	0.613415	0.0372204	1	-0.0534522	1	1.29778	2.71e-93	1738.67	259.423	1732.33	201.376	3809.67	453.03	3666.33	683.052	3157.33	823.966	3387.33	450.912	2625	65.8863	2697.67	300.136	13
ENSTGUG00000001754	PHF24	HGNC Symbol	0	0.418819	6.8e-06	0.29622	0.00170137	0.257385	0.00568991	0.106168	0.270237	2.34715	0	2183.33	245.508	2745.67	379.289	7024.33	670.731	9288	1612.84	9091	2032.29	11387.7	1251.48	9192.67	334.521	10572.3	1655.81	Z
ENSTGUG00000001760	VCP	HGNC Symbol	6.42e-64	-0.0816322	0.706723	0.0302838	1	0.0355813	1	0.0169479	1	0.569314	5.44e-68	12368.3	651.716	10974.7	409.759	14288.7	777.613	15703	2505.46	12563.7	2612.8	13535.7	1542.98	10661	523.281	11476.7	649.765	Z
ENSTGUG00000001786			1.03e-34	0.0100454	1	-0.0078211	1	0.441827	0.705256	0.00135735	1	2.78296	5.46e-38	29.6667	11.5902	28	6.245	113	22.6495	119	14	144.667	72.6246	199.333	58.1578	165.333	36.6788	174.667	35.0048	4
ENSTGUG00000001812	VOPP1	HGNC Symbol	2.07e-201	0.0228547	1	0.104655	1	0.0467443	1	0.0587911	1	2.22797	2.84e-207	708.333	77.5199	675	110.594	2464.33	337.219	2864	627.601	2761	819.007	2969	430.177	1792.33	52.634	1980.67	102.997	2
ENSTGUG00000001814	BLVRA	Uniprot	1.34e-79	0.129435	1	0.137957	1	-0.0379565	1	-0.200291	0.9713	1.93859	1.07e-83	87	15.8745	89.3333	13.7961	268.333	37.8197	315.667	31.0215	286	68.7895	292	44.0341	199.667	25.7941	185	34.0441	2
ENSTGUG00000001840	UGT8	HGNC Symbol	2.16e-152	-0.311991	0.651948	-0.0350696	1	0.0427301	1	-0.0973579	1	3.53721	4.94e-158	136	61.441	102.333	25.482	1588	184.619	1683.33	388.721	868.333	248.922	926	69.347	739	118.457	735.667	78.6469	4
ENSTGUG00000001869	AMPH	HGNC Symbol	4.98e-151	0.0166715	1	-0.0643476	1	-0.00497945	1	-0.0581093	1	1.17516	1.96e-156	3796.33	455.603	3603.67	255.52	7095.67	283.553	7280.67	902.222	6023	1176.52	6295	386.208	5403	123.758	5526.67	471.212	2
ENSTGUG00000001871	AHCYL2	STRING	4.91e-35	0.0252969	1	-0.195737	0.268319	-0.0824838	1	0.0447086	1	0.805211	7.91e-38	367.667	29.7714	351	14	556.333	55.1936	525.667	110.074	481.333	108.611	477.333	68.0612	382	36.7151	420	49.689	1A
ENSTGUG00000001874	STRIP2	HGNC Symbol	9.14e-29	-0.264189	1	-0.158535	1	-0.0872403	1	0.19879	1	1.81535	5.06e-32	91.3333	28.3784	71.3333	14.5717	258.333	30.0056	249.333	46.3609	211.667	68.8791	208	44.9778	163.667	48.5009	201.333	69.5294	1A
ENSTGUG00000001892	USP53	Uniprot	1.09e-43	0.173879	1	-0.172257	1	0.011927	1	-0.0169491	1	1.3896	2.26e-47	205	33.4066	217.333	24.8462	442	39.8497	418.667	39.879	376	84.9235	397	41.7253	411.333	82.8633	432.667	24.2143	4
ENSTGUG00000001895	KLHDC10	HGNC Symbol	3.61e-25	0.0588268	1	-0.0655899	1	0.0959028	1	-0.0140036	1	0.630499	2.89e-28	510	20.664	498.333	34.7898	667.667	65.0333	685	95	558.333	120.79	628.333	90.3678	485	20.5183	512	64.9692	1A
ENSTGUG00000001934	CDH9	HGNC Symbol	0	0.0446142	1	0.0118093	1	-0.0435218	1	-0.0472521	1	2.5671	0	1257.33	221.699	1215.67	80.3638	4937.67	537.945	5339.33	749.139	6034.67	1422.42	6113.33	384.266	5177	452.849	5329	369.156	2
ENSTGUG00000001954	TRPC3	HGNC Symbol	7.49e-36	-0.144833	1	0.0424122	1	-0.0176873	1	0.0283568	1	1.24603	1.12e-39	336.667	117.645	285	36.3731	616.667	43.8786	686.333	138.435	512	84.1487	534.333	72.2103	465	35.9305	503.333	54.9303	4
ENSTGUG00000002022	NSF	HGNC Symbol	0	0.044855	1	0.0678925	1	0.0106529	1	-0.0165741	1	2.37587	0	6043.67	844.079	5840.67	484.645	20932.7	945.952	23588.3	3407.73	23478.3	4245.28	24983.7	3178	22140.3	1905.76	23350	2969.42	27
ENSTGUG00000002028	PHLPP1	HGNC Symbol	4.74e-48	-0.0195889	1	-0.0768649	1	-0.0395692	1	0.0633543	1	0.581246	1.17e-51	2666.33	154.066	2469	133.671	3045	103.783	3112	525.518	3033.33	629.464	3093.33	257.061	2374.67	129.516	2646	296.99	2
ENSTGUG00000002043	VPS4B	HGNC Symbol	2.56e-19	0.131981	0.945454	0.0170536	1	0.0355687	1	0.0115269	1	0.573023	3.14e-22	861.667	105.888	886.333	50.8462	1043.33	64.9025	1133.33	136.617	939.667	254.795	999	30.2655	840	27.4044	900	25.9422	2
ENSTGUG00000002060	SERPINB5	HGNC Symbol	4.02e-51	0.0641839	1	0.141801	1	0.0203887	1	-0.00918948	1	3.16	2.19e-55	21.3333	6.50641	21	5	141.667	56.748	168.333	48.2942	189.333	57.0117	197.667	20.0333	94.6667	24.1937	101	27.7308	2
ENSTGUG00000002068	HSPA4L	HGNC Symbol	2.2e-50	-0.100903	0.96736	-0.0687686	0.96736	0.136735	0.934109	-0.117862	0.96736	0.966147	1.06e-53	3700.33	218.047	3244.33	542.552	5538.67	116.423	5667.33	672.607	4548.67	882.59	5222.33	165.24	4738	531.439	4661.33	528.504	4
ENSTGUG00000002092	FMNL1	Biomart_human_ortholog	4.79e-43	0.161452	1	-0.327788	0.353824	0.128285	1	0.125279	1	1.69059	5.87e-46	72	18.2483	75.6667	11.3725	177	30.348	152.333	34.8473	166.333	54.8574	190.667	53.9011	182.333	8.3865	212	23.4307	27
ENSTGUG00000002096	BRS3	HGNC Symbol	0	-0.0892722	1	0.0607977	1	0.0705559	1	0.0333046	1	2.82978	0	196	20.2237	173	30.7896	905.333	83.4286	1011	120.835	1030	245.544	1128.67	87.6489	870.333	38.397	952	163.741	4A
ENSTGUG00000002099	HTATSF1	Uniprot	1e-24	0.0371414	1	-0.105347	1	0.0970844	1	-0.0329306	1	0.768311	7.82e-28	994	176.952	957.333	76.1205	1387	63.2693	1375	133.989	1149	268.721	1284.33	105.263	1112.33	91.2159	1160.67	160.777	4A
ENSTGUG00000002111	ARHGEF6	HGNC Symbol	8.47e-94	-0.0244333	1	-0.109046	0.715026	0.0527053	1	-0.0281232	1	0.949731	3.3e-98	1300.33	97.4491	1200	90.1388	1844.33	37.6342	1837	249.544	1829.67	383.482	1993	236.095	1630	22.6053	1702.67	137.715	4A
ENSTGUG00000002118	CDS1	HGNC Symbol	5.45e-94	-0.0768341	1	-0.235892	0.650058	-0.0639488	1	-0.0672832	1	2.32755	2.05e-98	54.3333	11.5902	48.3333	4.04145	191.333	24.0901	175.667	42.1228	200.667	55.7165	199	15.8745	194.667	12.8582	198.333	32.532	4
ENSTGUG00000002159	NQO2	NCBI gene	1.11e-20	-0.0516493	1	0.121645	1	0.169901	1	0.13626	1	0.933141	2.69e-23	243.667	44.9704	220.667	18.9297	322.667	45.0814	376.667	61.4356	316.333	63.3193	378	61.441	276.333	33.5609	323	22.5389	2
ENSTGUG00000002191	CHGB	Biomart_human_ortholog	3.83e-158	-0.105981	1	-0.101691	1	-0.0405436	1	0.115136	1	1.8119	2.77e-163	4273.33	314.456	3726.67	262.43	10358.7	2030.53	10421.3	2311.55	12320.3	3431.79	12487.3	1542.79	8385.33	874.587	9673.33	1183.04	3
ENSTGUG00000002197	C7	HGNC Symbol	8.82e-107	1.253	0.00271228	1.30345	6.71e-08	1.35851	2.02e-08	0.318967	0.202106	3.90176	8.17e-92	8.66667	3.05505	19.6667	7.63763	83.6667	12.0554	222.667	34.6747	87	13.8924	236.333	34.8473	141.667	35.019	189.667	68.8501	Z
ENSTGUG00000002201	SLC2A1	HGNC Symbol	1.07e-28	-0.113491	1	0.0420766	1	0.0536675	1	0.0477773	1	0.75069	4.54e-32	1350.33	227.628	1171.33	57.9511	1692	19.9249	1887.33	394.115	1608	385.509	1758.67	300.237	1268	100.732	1397	135.967	21
ENSTGUG00000002218	B3GNT2	HGNC Symbol	1.68e-244	0.193418	0.294387	-0.0372078	1	0.0239001	1	0.115462	0.905114	2.16805	2.18e-250	764.333	180.705	819.667	91.9474	3256	112.174	3443.33	792.496	2921.33	649.694	3108.67	293.875	1735.33	30.1054	2000.33	135.648	3
ENSTGUG00000002229	OXCT1	Uniprot	2.13e-162	0.407798	3.08e-06	0.25224	0.00472789	0.447451	1.65e-07	0.0904849	0.344455	1.356	4.75e-155	2095	233.983	2611	278.747	3867.33	267.863	4978.67	1014.33	3835.33	957.822	5449	446.006	4207.67	78.9451	4780.67	566.968	Z
ENSTGUG00000002244	MDH1	Uniprot	3.33e-187	0.0349602	1	0.0739275	1	-0.0573541	1	0.0286129	1	1.63384	5.39e-193	9602.67	1145.31	9211	701.678	22129	1408.9	25151.7	4830.44	22238.3	3710.74	22557.3	1941.18	18833.3	1083.72	20411.3	1890.4	3
ENSTGUG00000002247	XKRX	Biomart_human_ortholog	5.04e-159	0.225788	0.54639	0.0633449	1	0.175028	0.601108	0.0590278	1	2.31673	5.52e-164	226	28.5832	247.667	19.5021	985.667	66.9054	1112	227.216	851	203.251	1011.67	234.14	675.333	68.5371	750.333	137.209	4A
ENSTGUG00000002248	NOX1	Uniprot	4.5e-43	-0.344991	0.868077	0.36422	0.868077	0.366017	0.868077	0.222972	0.868077	2.77562	6.44e-46	35.3333	3.21455	26	7.54983	177	33.0454	242	81.6639	132.333	45.8294	180.667	38.4231	105.667	23.7557	130.667	17.0978	4A
ENSTGUG00000002260	HSD17B11	Uniprot	1.3e-39	0.36669	0.577178	0.108028	1	-0.24614	1	-0.129836	1	2.02978	5.34e-43	210.333	33.546	255.333	67.2632	833.333	268.969	982.667	398.204	824	180.552	735.667	131.5	513.333	82.7124	501	150.692	4
ENSTGUG00000002274	NRN1	NCBI gene	1.85e-174	-0.0321132	1	-0.077769	1	0.0281659	1	0.0243161	1	2.25832	2.48e-180	779	141.099	714.333	43.501	2641.33	421.673	2710.67	683.243	2770.67	609.502	2968	428.508	2392.67	138.962	2598.33	527.936	2
ENSTGUG00000002332	ENTPD2	Uniprot	8.88e-126	0.152344	0.891935	-0.112572	1	0.0520028	1	0.0707781	1	1.6899	1.18e-130	866.667	57.735	904	47.571	3171.33	359.892	3141	233.103	1747.67	222.648	1942.67	388.757	1568	58.3866	1757.33	216.355	17
ENSTGUG00000002345	HCN1	HGNC Symbol	3.04e-164	0.387771	0.0931806	0.140811	0.822856	0.379828	0.0331463	-0.0602458	0.869752	2.79279	1.93e-167	99.3333	12.897	122	11	476.333	23.4379	566.333	137.06	488.333	114.657	661.333	41.0163	622	79.7747	637	99.2321	Z
ENSTGUG00000002371	KRT222	Biomart_human_ortholog	2.4e-70	0.34623	0.0830321	-0.10634	1	-0.191766	0.541206	0.0721692	1	1.52989	1.15e-73	169	16.6433	202	34.2199	434	60.3241	430.667	62.5327	410	82.2739	377	34.3948	351.333	25.5016	393	50.7149	27
ENSTGUG00000002373	EEF1E1	Uniprot	3.32e-103	-0.0467971	1	-0.0188469	1	-0.0514314	1	-0.0261569	1	0.979734	2.93e-108	1556	95.687	1414	91.8477	2245	87.4814	2384	365.783	2297	428.573	2331.67	191.818	1903.33	116.131	1985.33	100.719	2
ENSTGUG00000002377	KIAA1324L	Uniprot	1.1e-40	-0.0083283	1	-0.0781166	1	0.157101	0.659477	-0.0503805	1	0.877399	5.48e-44	2028.67	267.567	1891.67	73.867	2740.67	233.402	2785.67	365.388	2558	459.501	3002.33	123.217	2484.67	188.726	2559.33	406.735	1A
ENSTGUG00000002398	KLHL4	HGNC Symbol	1.56e-114	0.0433122	1	-0.0912356	1	0.0738219	1	0.0326808	1	1.24708	2.41e-119	592.333	34.1223	572.333	51.3258	1028.33	87.6945	1038.67	180.736	1034	271.465	1136.67	150.098	950.333	21.2211	1036.67	114.422	4A
ENSTGUG00000002399	GRM3	HGNC Symbol	0	-0.066949	1	-0.0351999	1	0.023935	1	0.0641459	1	1.51814	0	8561.33	237.58	7666	92.2388	20864	94.8209	21975.7	3793.94	17076	3148.68	18294.7	2022.04	13083	60.3987	14557.7	1077.96	1A
ENSTGUG00000002403	PCSK2	HGNC Symbol	0	0.110242	0.998305	-0.0512014	1	0.101699	0.998305	-0.00558993	1	2.78728	0	3285.67	299.477	3321	251.811	16146	2465.24	16695.7	2304.03	17286.3	3980.82	19399	2149.24	16063.3	298.607	17033.3	1528.51	3
ENSTGUG00000002407	SEMA3D	HGNC Symbol	2.62e-46	0.104036	0.965222	-0.169925	0.513863	0.119993	0.965222	-0.016081	1	0.947053	2.21e-49	591.667	115.993	595.333	43.6616	1001	40.3361	960	182.68	859	185.397	976	40.9512	678.333	32.5013	714.667	68.12	1A
ENSTGUG00000002409	HAP1	STRING	2.95e-36	0.289998	1	0.138841	1	-0.0537632	1	-0.0229801	1	1.9655	5.87e-40	37.6667	11.0151	43.3333	12.741	99.6667	11.9304	119	48.5695	114	7.2111	117	10.1489	127.667	15.1767	133.667	9.29157	27
ENSTGUG00000002413	NPDC1	Uniprot	2.98e-54	-0.0883478	1	-0.0229869	1	-0.110808	1	0.0321456	1	0.837142	4.2e-58	1030.67	95.3642	910.333	38.6825	1315	131.731	1389	192.065	1328.33	316.742	1295.33	196.892	1174.33	59.0452	1279.33	129.017	17
ENSTGUG00000002414	TMEM106B	HGNC Symbol	2.93e-42	0.0831812	1	-0.180347	0.598448	0.163928	0.598448	-0.0272448	1	0.998763	3.65e-45	1012.67	146.977	1008	116.606	1577.33	88.7938	1491.33	208.198	1409.67	328.232	1655.33	147.555	1428.33	197.447	1497.33	220.187	2
ENSTGUG00000002437	CHM	Uniprot	1.63e-85	0.0170411	1	-0.0113547	1	-0.0133914	1	-0.0186216	1	1.20726	1.73e-90	810.667	114.509	768.667	18.4481	1355.67	81.941	1445.33	231.746	1397.33	341.667	1442.67	87.2315	1241.67	127.108	1308	170.877	4A
ENSTGUG00000002470	AJM1	Uniprot	0	-0.102919	0.908656	-0.118545	0.712145	-0.0374259	1	0.0328314	1	2.31829	0	1060.67	104.696	926	83.4326	4136.67	386.503	4116	835.42	3783.67	925.536	3873.67	621.107	3085.33	133.59	3361.33	318.368	17
ENSTGUG00000002473	RABL6	HGNC Symbol	3.71e-225	-0.0763519	1	-0.0182938	1	0.0324716	1	-0.0206042	1	1.32574	2.18e-231	2134.67	190.264	1899	45.2106	3692.67	122.255	3935.67	691.452	3745	877.188	3997.67	304.791	3557.67	101.589	3740.33	389.089	17
ENSTGUG00000002478	CNP	HGNC Symbol	4.24e-78	-0.256442	0.218621	-0.0209537	1	0.0120074	1	0.0266307	1	1.52354	1.38e-82	1334.67	50.8953	1050.67	126.116	3152.33	321.982	3371.33	767.014	2364.67	868.661	2452.67	216.763	2039.33	388.335	2216.33	358.486	27
ENSTGUG00000002479	BTBD3	HGNC Symbol	6.09e-43	0.111929	1	-0.050927	1	0.0458435	1	-0.0677003	1	0.872307	1.12e-46	1305.67	107.677	1325.33	74.7685	1855.33	127.108	1919	286.561	1690.67	318.582	1834.33	128.103	1732.67	257.622	1763.33	179.645	3
ENSTGUG00000002482			3.19e-54	-0.129001	1	0.124775	1	-0.0615984	1	0.0597152	1	1.65166	2.35e-58	294.667	24.5017	253.333	27.6104	742	93.5361	882.667	238.034	608	180.136	606.667	75.3945	515	137.699	571	87.5386	27
ENSTGUG00000002483	DNAJC7	Uniprot	7.95e-82	-0.0602791	1	-0.0749141	1	0.0455388	1	-0.0680179	1	0.787477	5.55e-86	3306	146.369	2975.67	181.009	4467	241.851	4548.33	556.717	4062.67	832.539	4386.67	234.413	3445.33	84.002	3506.67	460.257	27
ENSTGUG00000002518	PCLO	Uniprot	2.11e-66	0.0876753	1	-0.188779	0.766658	0.0373125	1	-0.0839196	1	1.46802	2.36e-70	3800.33	872.542	3790.33	227.069	7716.33	681.452	7291.33	1462.02	7810.33	2049.03	8399.33	641.104	7933	659.112	7988.33	981.687	1A
ENSTGUG00000002521	LRFN2	HGNC Symbol	2.84e-37	-0.105241	1	-0.0209326	1	0.0653931	1	-0.0787932	1	0.778919	7.56e-41	427.333	46.5224	372.333	18.5831	526	41.0731	558.667	100.62	514	97.4115	567.333	87.7857	457	22.7156	460.667	35.1188	3
ENSTGUG00000002533			9.15e-26	0.215695	0.895962	-0.312356	0.544698	0.349237	0.517246	-0.067258	0.987198	1.51321	6.34e-28	104	36.3868	113.333	12.4231	263	12.2882	227	58.1292	206	67.2012	274.333	24.7857	211.667	30.3699	216.333	46.3609	1A
ENSTGUG00000002536	CACNA2D1	HGNC Symbol	6.75e-52	0.0161758	1	-0.152142	1	0.292406	0.271415	-0.112211	1	1.50135	7.16e-55	1732.33	478.251	1642.33	154.461	3906.67	109.345	3760.33	580.415	3203.67	888.293	4076.33	200.565	3284	386.317	3249	523.118	1A
ENSTGUG00000002539	RBKS	HGNC Symbol	5.6e-27	-0.103036	1	-0.00835975	1	-0.0742115	1	0.0334521	1	0.612338	3.09e-30	574.667	47.2582	502	16.7033	633.667	50.8167	678.333	116.723	627.667	138.511	625	42.2966	539	24.3311	587.667	50.5008	3
ENSTGUG00000002541	AGMO	Biomart_human_ortholog	9.14e-49	-1.05145	0.186828	0.252063	1	-0.235801	1	-0.272982	1	3.998	1.98e-52	12	5.56776	5.33333	3.51188	70.6667	15.6312	89	0	92.3333	33.4714	81.3333	36.9639	143.667	27.7369	125	41.328	2
ENSTGUG00000002543	BABAM2	HGNC Symbol	1.32e-53	-0.0156489	1	-0.115537	0.785726	-0.0253061	1	0.0111233	1	0.783583	1.72e-57	1388.33	24.7049	1289.67	33.3217	1835.67	113.778	1824	294.725	1648	383.736	1695	189.557	1617.67	127.226	1738.33	273.533	3
ENSTGUG00000002552	SOSTDC1	HGNC Symbol	1.71e-65	-0.245518	1	0.0174109	1	0.0464189	1	-0.130677	1	2.5704	5.6e-70	155	81.4125	122	6	528.667	102.442	575	123.705	776.333	138.861	844.667	117.547	514.333	62.0672	498	84.1487	2
ENSTGUG00000002568	GRIN1	NCBI gene	1.41e-270	0.0264007	1	-0.0132519	1	-0.0560786	1	-0.0454932	1	2.03931	3.81e-277	13427.7	1618.87	12814.3	626.741	45157.7	4723.53	47816.3	7041.93	44250.3	8366.4	44937.3	6020.84	31019.3	2582.77	31982.7	2037.61	17
ENSTGUG00000002581	CALM2	NCBI gene	2.89e-114	0.0331765	1	0.109321	0.49332	-0.00133554	1	-0.035507	1	0.927938	7.42e-119	116316	9979.95	111618	4548.22	156971	7863.32	182136	27850.5	170453	35551.1	178225	13686.9	141391	6886.94	146498	1992.5	3
ENSTGUG00000002610	ALAD	STRING	5.18e-29	-0.0878673	1	-0.00611333	1	-0.20502	0.878636	0.185396	0.878636	1.09928	8.05e-32	361.333	26.7644	319	9.84886	591	97.3704	629.333	82.6579	600.333	21.7332	568.667	185.214	409.667	28.589	496.333	50.0833	17
ENSTGUG00000002613	HDAC9	HGNC Symbol	2.12e-50	0.0671619	1	-0.189313	0.757607	0.208565	0.757607	0.0149667	1	1.40962	1.06e-53	417	56.4712	410.333	41.5853	843.333	94.0071	794.667	183.811	741	190.568	891	69.282	803	145.492	868.333	157.265	2
ENSTGUG00000002627	MCFD2	HGNC Symbol	1.04e-154	0.0111138	1	-0.00385565	1	0.0690361	1	-0.0119941	1	1.7777	2.18e-160	610.333	70.6706	577	27.7849	1602.67	112.117	1726	295.721	1548	199.452	1711.67	95.5737	1251	44.911	1322.33	115.682	3
ENSTGUG00000002631	SOCS5	HGNC Symbol	3.22e-85	-0.0654111	1	-0.12234	1	0.0697987	1	-0.0295421	1	1.24349	1.21e-89	501.333	40.0666	449.333	10.6927	820.333	38.7986	813	152.145	834.667	176.435	919	99.7397	813.333	66.7633	851.333	158.885	3
ENSTGUG00000002646	SUSD4	HGNC Symbol	0	0.193267	0.0332921	-0.0272142	1	0.0398893	1	0.0403315	1	1.78982	0	912	59.0169	979	71.1266	2802.67	121.858	2965.33	525.157	2493.33	564.868	2674.33	136.592	1871	80.8517	2046.33	108.177	3
ENSTGUG00000002647	TMEM196	HGNC Symbol	9.07e-204	0.101238	1	0.0689367	1	-0.0318909	1	-0.0265473	1	1.99712	8.65e-210	562.333	118.787	565.333	48.6758	1702.67	71.1641	1907	154.787	1700.33	341.469	1748	190.832	1489	66.7757	1556	115.806	2
ENSTGUG00000002658	KCNAB2	Uniprot	3.48e-222	-0.0385411	1	-0.0111599	1	-0.0869549	1	0.0416339	1	2.13122	2.4e-228	1645.67	317.824	1500.33	44.411	5414	525.874	5806.33	1232.47	5547.67	1153.02	5539.33	1024.95	4210	254.788	4611.33	350.879	21
ENSTGUG00000002661	ATP6V0A1	HGNC Symbol	1.14e-109	-0.118451	0.87567	0.0777705	1	0.033556	1	-2.2e-05	1	1.21043	1.52e-114	5919.67	725.37	5105.67	223.27	9687.67	456.519	11002.3	1631.15	9271.67	2554.1	9902	1358.13	8471.67	573.518	9046.67	1367.57	27
ENSTGUG00000002705	DUSP10	HGNC Symbol	9.74e-65	0.231989	0.399198	0.11211	1	0.0983825	1	-0.0692908	1	1.34751	1.71e-68	228	7.93725	251.333	26.3881	409	19.2873	474.667	67.4858	441	78.3071	494.667	22.8108	454.667	60.6658	462.667	80.1582	3
ENSTGUG00000002718	AJAP1	Biomart_human_ortholog	4.09e-191	-0.151793	0.802753	-0.182785	0.393467	0.053483	1	0.00704374	1	2.10828	2.58e-196	279.333	58.6032	235.667	11.5902	859.333	98.068	809.333	89.131	839	186.719	915	141.096	748	36.6606	801	84.8705	21
ENSTGUG00000002720	C1orf174	Biomart_human_ortholog	4.32e-118	-0.213336	0.737439	-0.0114612	1	0.0197543	1	-0.0795174	1	1.96752	2.62e-123	164.667	24.1109	133.667	32.3471	405.667	40.612	433.667	77.106	461	75.9408	494.333	75.5667	406.667	27.7909	409	8.66025	21
ENSTGUG00000002735	CNTNAP1	HGNC Symbol	3.41e-200	0.0498338	1	-0.0121391	1	0.0284926	1	-0.0711876	1	2.32701	2.59e-206	876	217.295	848.333	139.722	3692	228.272	3952.33	744.409	3109.33	586.025	3357	596.315	2725.33	101.041	2761.67	220.455	27
ENSTGUG00000002736	NSMF	HGNC Symbol	5.7e-56	0.0280181	1	-0.12017	1	0.0999556	1	0.0791454	1	1.042	1.08e-59	1854.67	191.192	1776.67	138.284	3454.33	480.985	3372.33	359.168	2538	444.167	2878.33	438.408	2217.33	157.055	2502.33	372.688	17
ENSTGUG00000002766	TPRG1L	HGNC Symbol	7.21e-31	-0.106088	1	-0.0815297	1	-0.0199373	1	-0.0626169	1	0.604201	5.22e-34	3141.33	115.5	2738.67	102.647	3638.33	179.115	3710.67	730.125	3316.67	579.877	3473	554.782	2947.67	190.763	3010.67	351.998	21
ENSTGUG00000002769	NAPEPLD	HGNC Symbol	2.36e-121	-0.172833	0.748948	-0.0205587	1	-0.0119398	1	0.0618389	1	1.67584	1.39e-126	335.333	45.2364	279.667	39.6779	663.333	70.7696	698	53.3948	724.667	119.822	761	96.8143	732.667	47.1734	814	44.9333	1A
ENSTGUG00000002783	RGS7BP	HGNC Symbol	3.06e-193	1.01245	2.01e-22	0.777868	1.59e-14	0.748083	1.24e-13	0.0763346	0.577495	1.73086	5.36e-160	1148.33	159.199	2179	287.533	3196.33	173.379	5869.67	591.948	2908.67	611.32	5095.67	199.49	3390.67	195.664	3810.67	435.396	Z
ENSTGUG00000002788	TUBB4B	Uniprot	4.84e-58	-0.0801309	1	0.0109489	1	-0.135247	0.380577	-0.0466178	1	0.757949	1.66e-61	36445	3288.85	32327.3	1575.05	46038.3	3594.24	49930.7	8687.3	44453.7	9228.17	42706	6681.43	38690	3317.59	39754.3	138.019	17
ENSTGUG00000002803	CCDC126	HGNC Symbol	0	-0.0154026	1	0.0295932	1	-0.0532868	1	-0.00472558	1	2.34274	0	512.333	84.5833	475.333	21.0792	2333.33	89.5786	2563.67	370.427	1905	387.314	1926.33	174.236	1353	69.419	1436.33	136.001	2
ENSTGUG00000002830	OSBPL3	HGNC Symbol	2.45e-79	0.0905093	1	-0.102956	1	-0.005915	1	-0.0862256	1	1.34788	8.93e-84	347	52.5071	346.667	23.7136	659.667	51.2087	657.667	69.5006	664	144.648	694.333	85.3307	640.333	99.6711	643.667	79.3872	2
ENSTGUG00000002833	SCD5	HGNC Symbol	4.46e-180	-0.0311774	1	0.0327506	1	0.0324326	1	-0.00807637	1	1.30104	5.09e-186	5907.33	366.789	5420.33	70.7413	10037	744.075	11030.3	1647.37	11157	2682.69	11982.3	1969.03	9098.33	576.196	9656.67	1254.28	4
ENSTGUG00000002855	CACNA1B	HGNC Symbol	3.99e-47	0.0353919	1	-0.113415	1	0.104699	1	0.00149461	1	0.92849	8.84e-51	3099.33	456.103	2977.67	143.966	4799	275.311	4771.67	822.169	4137.67	948.61	4660	555.341	3722	399.139	3986.67	754.811	17
ENSTGUG00000002865	SLC9A6	HGNC Symbol	3.23e-53	-0.0095612	1	-0.112828	0.519743	0.0633341	1	-0.0506906	1	0.658322	1.2e-56	1523	91.4112	1419.67	35.1188	1901.33	126.934	1886.33	254.052	1643.67	344.666	1804.67	218.928	1579	108.31	1624.67	163.54	4A
ENSTGUG00000002866	CYCS	NCBI gene	4.47e-139	0.0658504	1	0.0754192	1	-0.0410597	1	0.0546122	1	1.36752	2.63e-144	6397.67	760.935	6279.33	375.995	14330	457.607	16313.7	3403.61	12332	2393.14	12581.3	765.781	9105.33	880.459	10044	58.4123	2
ENSTGUG00000002871	USH2A	HGNC Symbol	2.56e-95	-0.0120545	1	-0.131673	1	0.0132483	1	0.0240206	1	1.49553	4.46e-100	856.667	148.44	797	76.1774	1641	259.902	1618.67	360.697	1682.67	383.239	1771.33	96.5419	1806	114.241	1956	279.727	3
ENSTGUG00000002886	SNX10	HGNC Symbol	2.08e-163	-0.03484	1	0.0364924	1	0.0657085	1	0.0541727	1	1.50924	5.72e-169	641.333	27.5379	587.333	28.2902	1248.67	130.124	1380.67	263.5	1336.67	259.423	1464	57.1664	1153.67	109.226	1277.33	126.429	2
ENSTGUG00000002915	PLCH2	HGNC Symbol	0	-0.180242	0.67846	-0.161435	0.621364	0.0734103	1	0.0344588	1	3.03292	0	179	11.5326	148.333	10.6927	810.667	81.88	778.333	114.849	954.333	140.678	1064.33	179.581	1185.33	105.794	1297	225.887	21
ENSTGUG00000002932	TAX1BP1	HGNC Symbol	6.6e-115	-0.0155365	1	-0.052658	1	0.00592209	1	-0.0839664	0.759252	0.811014	1.39e-119	5213.33	455.759	4838.67	127.033	7159.67	238.11	7422.67	1057.98	6601	1411.06	6941	596.111	5774.33	59.5343	5800	384.566	2
ENSTGUG00000002940	SRPK2	Uniprot	3.75e-122	0.0436009	1	-0.0374177	1	0.0472833	1	-0.0823956	1	0.952046	5.83e-127	8467	908.801	8182	154.182	13702	775.313	14364.7	2216.77	12016.3	2453.79	12993.3	852.471	9900.33	277.022	9948.33	443.18	1A
ENSTGUG00000002952	HPRT1	HGNC Symbol	9e-107	-0.0398345	1	0.115106	1	-0.113989	1	0.067088	1	1.7632	1.68e-111	868	198.598	789.667	62.1477	2175.33	72.5902	2563.33	704.706	2193.67	364.105	2141.33	172.871	1712	44.3058	1899.67	138.247	4A
ENSTGUG00000002953	JAZF1	HGNC Symbol	4.18e-101	0.0886879	1	-0.0708271	1	0.099289	1	0.0475908	1	1.23305	1.24e-105	586.333	95.0438	584.667	44.0606	1278.33	67.87	1305.33	155.52	1005	247.259	1125.33	126.895	756	43.1393	833	98.7472	2
ENSTGUG00000002966	GABRD	HGNC Symbol	0	-0.196136	0.496042	-0.00048304	1	0.0166891	1	-0.0500297	1	5.45764	0	195.333	43.6616	160	23.8956	4564.33	512.711	4921.67	935.845	6123	951.545	6546	617.055	6426.33	203.608	6614.67	627.007	21
ENSTGUG00000002969	WIPF3	HGNC Symbol	2.77e-60	0.335459	0.398096	0.015235	1	-0.101483	1	-0.0950978	1	1.85304	2.32e-64	82	25.865	97	2.64575	214	2	232.667	37.4344	243.667	34.9619	241.667	59.769	258.667	40.3774	257.333	25.4231	2
ENSTGUG00000002970	KCNJ3	Biomart_human_ortholog	1.15e-44	0.0420071	1	-0.0880097	1	-0.0374063	1	-0.012618	1	0.846529	1.41e-48	1248.33	88.6585	1204.67	72.8309	1740.67	187.503	1758.67	314.373	1655	308.388	1701.33	230.99	1488.67	87.5519	1577.33	266.654	27
ENSTGUG00000002982	PIK3R1	HGNC Symbol	1.72e-72	0.588991	0.000324802	0.153773	0.747483	0.493521	0.00246831	0.0213044	1	1.68245	1.55e-72	856	156.33	1208.67	128.43	2507.67	262.01	2959	366.657	1939.67	446.791	2848.67	103.848	2156.67	320.272	2342.67	434.228	Z
ENSTGUG00000002985			1.04e-113	-0.00845091	1	-0.156277	0.602858	-0.0667111	1	-0.0190093	1	1.4942	2.32e-118	335.333	24.9867	313	30.6105	709	52.3068	688	148.956	699.333	159.205	703.667	137.537	637.667	26.1598	671	100.18	18
ENSTGUG00000002986	BAIAP2	HGNC Symbol	6.71e-123	-0.122914	0.503899	-0.0758094	0.869664	-0.171415	0.144181	0.0211209	1	1.16959	1.05e-126	1362	32.45	1175	83.0181	2083	282.643	2125	372.392	2344.67	435.524	2195.33	259.801	1941	133.551	2093.67	101.786	18
ENSTGUG00000003028	RPTOR	HGNC Symbol	2.64e-68	-0.0215989	1	-0.0288512	1	0.0789026	1	0.0206197	1	0.855074	1.09e-72	1400.33	50.5206	1294.67	38.0044	2028.67	125.341	2130.67	264.078	1696	363.584	1885.33	278.01	1564	106.41	1694.67	260.761	18
ENSTGUG00000003045	MIB2	HGNC Symbol	4.36e-39	-0.0760616	1	-0.0416047	1	0.0304271	1	-0.059036	1	0.768902	7.26e-43	1579	144.71	1407.67	95.0912	2061.67	248.021	2160.33	417.489	1894.67	527.008	2017.33	284.493	1658	106.775	1699.33	284.678	21
ENSTGUG00000003055			1.19e-143	0.270077	0.482297	0.463425	0.0337049	0.159707	0.482297	0.371227	0.102525	3.21129	1.71e-145	84	24.6374	95	8.88819	387.333	55.3203	577	123.778	644.333	167.479	761.667	223.308	618	68.4324	854.667	232.474	17
ENSTGUG00000003059	PLS3	HGNC Symbol	1.61e-23	0.0187895	1	0.0360241	1	-0.0796261	1	0.118281	1	0.675197	1.67e-26	812	100.553	773	10	987.667	71.5914	1094.33	221.27	939	152.404	941	181.728	806.667	23.6291	932.667	74.5408	4A
ENSTGUG00000003065	SNCA	NCBI gene	5.26e-290	0.076614	1	0.0986188	1	-0.0157215	1	0.0717472	1	2.48171	2e-296	4633	710.792	4580.33	555.788	17342.7	1532.15	19946.3	2977.18	20954.3	4749.8	21583.7	1069.51	16958.3	1405.05	18878.7	1128.72	4
ENSTGUG00000003068	PRKAR2B	HGNC Symbol	8.05e-48	0.0197229	1	-0.121312	1	0.110771	1	-0.0947789	1	0.891446	3.9e-51	2101	275.316	1999.67	204.023	3066.67	58.3981	3023.33	374.412	2794.67	602.749	3152.33	155.593	2521.67	153.904	2515	190.126	1A
ENSTGUG00000003076			1.05e-102	0.138982	1	0.0896763	1	-0.0450329	1	-0.131272	1	2.07676	1.72e-107	127	12.49	131.333	25.5799	379.333	41.7413	435	97.2471	432.667	110.024	438.667	57.7437	389.333	57.0117	379.667	61.4193	21
ENSTGUG00000003077	NTRK2	HGNC Symbol	1.28e-142	0.54051	1.53e-05	0.252559	0.0742819	0.571746	3.89e-06	0.158749	0.220936	1.89266	1.88e-138	1996	279.802	2725.67	235.483	6021.67	165.385	7693.33	1190.43	5237.33	1146.14	8169.33	620.242	5558	597.649	6644.67	1373.54	Z
ENSTGUG00000003080			8.92e-159	0.238692	0.24207	0.0218322	1	-0.161019	0.605022	0.0394077	1	2.0645	8.97e-164	573.333	81.3962	635	92.0489	1657	176.859	1803.67	226.31	2045	321.184	1933	158.3	1850.67	208.486	2020	234.444	21
ENSTGUG00000003081	TMEM240	HGNC Symbol	6.52e-61	-0.0634465	1	0.0184487	1	0.0246333	1	0.104125	1	1.19824	3.46e-65	206.667	9.0185	185.667	8.02081	322	3.60555	352.333	70.316	345.333	105.519	365	42.6732	299	20.8087	342.667	47.8156	21
ENSTGUG00000003099	SLC6A14	HGNC Symbol	2.81e-11	-0.565908	0.923142	0.162617	1	0.141261	1	-0.0603895	1	1.79927	9.15e-14	19	7	12	1.73205	36.6667	15.0111	44.3333	11.5036	44	14.9332	52.3333	23.029	32	6.08276	32.6667	11.2398	4A
ENSTGUG00000003101	FZD9	HGNC Symbol	1.04e-76	-0.0771657	1	-0.00427061	1	-0.180394	0.52319	-0.0408795	1	1.31773	8.54e-81	1269.67	180.181	1130.67	84.388	2519	313.579	2695.67	385.359	2224	650.62	2070	376.315	1964.67	61.8574	2037	261.092	19
ENSTGUG00000003111	TMEM88	HGNC Symbol	1.33e-40	0.428669	1	0.182969	1	0.309072	1	0.177573	1	3.1655	4.77e-44	10	1	12.6667	5.1316	56.6667	5.03322	71.3333	41.4287	77.6667	21.0792	102.667	35.4448	73.3333	16.773	88.6667	19.6554	21
ENSTGUG00000003117	STXBP1	STRING	1.84e-231	0.00758162	1	-0.00449243	1	0.065202	1	0.0270178	1	1.53861	1.05e-237	4914.33	503.015	4630.67	228.745	10713.3	715.548	11488.7	1805.96	9858	2246.25	10811.3	1342.18	9340.67	472.341	10165	1475.31	17
ENSTGUG00000003123	GPR22	HGNC Symbol	0	-0.0661094	1	-0.0426965	1	0.0203736	1	-0.0744067	1	2.53338	0	871.667	30.73	781.333	59.7439	3393	79.6806	3546	577.251	3794	764.594	4029.33	241.715	3336.67	128.099	3362.33	247.082	1A
ENSTGUG00000003128	DPH3	HGNC Symbol	9.25e-83	-0.0766279	1	0.070404	1	0.0331517	1	-0.108837	1	1.05477	4.86e-87	1120.67	131.561	997.333	39.7157	1739	137.884	1951.67	185.864	1672.67	445.118	1786.67	206.887	1400	135.115	1380.33	41.501	2
ENSTGUG00000003154	PLCL2	HGNC Symbol	2.81e-79	0.0268479	1	-0.085398	1	0.0214517	1	-0.0276862	1	1.10397	6.6e-84	1023.67	139.4	979	72.6292	1672.33	48.9932	1702.33	294.408	1641	372.267	1740.33	113.778	1428	91.5369	1492	110.964	2
ENSTGUG00000003178	TRIM39	Uniprot	2.96e-139	-0.512759	0.442077	-0.214147	1	-0.140724	1	0.0988292	1	4.13409	2.41e-144	31	6.55744	20.3333	1.52753	271	42	256.333	104.844	362	120.237	341.333	68.5298	375.667	102.617	426.667	41.5251	19
ENSTGUG00000003180	RPRML	HGNC Symbol	8.08e-46	0.206487	0.702668	-0.0309126	1	-0.012941	1	-0.11917	1	1.22375	1.51e-49	287.667	17.9258	312.667	77.4231	532.333	15.5027	560.333	96.8108	508.333	91.6642	534.333	107.379	507.333	68.486	497.333	24.3379	27
ENSTGUG00000003183			8.22e-99	-0.088496	0.965862	0.123625	0.64657	-0.0932414	0.965862	0.0694926	0.965862	1.07267	9.56e-103	3036.67	355.086	2682	28.6182	4450.67	402.463	5211.67	804.025	4739.67	996.978	4697.67	743.039	3773.33	68.821	4213	284.231	17
ENSTGUG00000003239	AGPAT1	Uniprot	3.66e-52	1.44838	0.305696	0.33503	0.631117	0.436268	0.440589	0.022317	1	4.49076	3.23e-55	1.33333	1.52753	3.66667	3.78594	32.3333	7.76745	44	7	38.3333	12.6623	55	15.5242	35.6667	3.78594	38.6667	8.0829	19
ENSTGUG00000003250	TRERF1	HGNC Symbol	0	0.0643386	1	-0.0467566	1	-0.13522	0.282365	-0.1396	0.282365	2.08349	0	600.667	18.1475	590	47.7912	1674	175.633	1747.33	329.233	2090.67	334.241	2009.67	189.954	1944	53.0754	1878	99.955	3
ENSTGUG00000003253	IDH3A	NCBI gene	1.25e-134	0.0318835	1	-0.14235	0.244529	0.0264453	1	-0.0877012	0.866938	1.11506	7.92e-139	3553.67	196.51	3412.33	290.906	5569	354.738	5438.67	965.467	5752	1327.97	6110	298.079	5484	61.7981	5487.67	186.527	10
ENSTGUG00000003256	ATP6V0C	HGNC Symbol	3.85e-98	-0.0283262	1	0.14654	0.56026	-0.0254554	1	0.0049005	1	1.22317	1.25e-102	17768	2435.12	16319.3	1456.37	29134	593.28	34814	6708.56	30104.3	6296.1	31097.3	3350.55	26061	2229.74	27731	1181.87	14
ENSTGUG00000003278			9.33e-10	0.0638992	1	0.338561	0.815918	0.175946	1	-0.104103	1	1.05642	1.26e-11	49	10.583	48	4.3589	72.6667	23.5018	97.6667	3.78594	68	7.2111	81	1	68.6667	21.7792	68	11.2694	4A
ENSTGUG00000003279	ZNF385D	HGNC Symbol	1.95e-66	0.0244168	1	-0.187424	0.513976	-0.0244021	1	-0.0660116	1	1.27835	2.53e-70	314	30.6431	300	32.5115	570	22.9129	536	63.2218	557	120.677	573	36.5103	544.333	54.2433	554.333	62.8835	2
ENSTGUG00000003285	DNAJA4	HGNC Symbol	9.16e-68	-0.0500658	0.857638	0.0991704	0.857638	-0.121715	0.857638	-0.124573	0.857638	0.982511	3.53e-71	2177.67	123.005	1975.67	158.853	3057	227.218	3494	273.896	3111.33	480.132	3008	207.155	2877.67	275.122	2801.33	80.9341	10
ENSTGUG00000003292	LONRF3	Biomart_human_ortholog	0	-0.133897	1	-0.0730363	1	-0.0441422	1	-0.172826	0.504523	2.8392	4,54309864131729e-315	347.333	21.0079	297.667	51.5202	1364	259.097	1388	198.366	1997.33	444	2018.33	47.4377	1889.33	81.1932	1787.67	217.891	4A
ENSTGUG00000003294	OGDH	HGNC Symbol	2.82e-53	-0.153758	0.0499802	-0.0533845	0.959476	-0.0893156	0.517205	0.0162902	1	0.559157	7.19e-56	8454	408.824	7129.67	206.776	9786	590.691	10176	1871.94	8529.67	1647.76	8456.33	1191.97	7136	380.732	7676.33	415.035	22
ENSTGUG00000003299			3.48e-10	-0.106397	1	-0.173237	1	0.141266	1	0.0408392	1	1.37116	1.2e-12	18	1	15.6667	3.05505	35.3333	5.50757	33.6667	10.5987	31	7	35.6667	6.80686	29	6.08276	31.6667	8.0829	2
ENSTGUG00000003307	SCN8A	HGNC Symbol	2.27e-266	-0.0657577	1	-0.127816	0.804477	0.00437271	1	0.0295697	1	2.09903	1.67e-272	3880	510.648	3478.33	238.465	12365	1302.95	12194.7	2409.36	11886.3	2390.87	12577.7	1930.36	10420.7	879.683	11350	1308.51	LGE22
ENSTGUG00000003315	SLC25A43	Uniprot	2.37e-37	0.0257541	1	0.00456658	1	0.199923	0.425962	-0.104557	1	0.945397	2.3e-40	815.333	98.0017	779.667	92.9534	1184.67	249.34	1260	61	1112.67	193.148	1352.67	187.873	1005.33	29.9388	996.667	131.914	4A
ENSTGUG00000003318	SLC25A5	NCBI gene	3.57e-82	-0.0711743	1	0.0624483	1	-0.0267349	1	0.0718488	1	1.05387	1.03e-86	5679	365.508	5071	517.976	8447	891.228	9527.67	1998.5	8663	1830.52	8999.33	1477.95	6932	357.48	7738	100.165	4A
ENSTGUG00000003335	NR1D2	HGNC Symbol	3.09e-41	-0.0608018	1	-0.0887498	1	-0.0644034	1	0.0145937	1	1.01425	4.37e-45	813	54.5252	732	39.1535	1329.33	84.7191	1333.33	57.2917	1169	83.5943	1190	63.9766	952.333	111.402	1026.67	120.101	2
ENSTGUG00000003349			5.57e-54	-0.126439	1	-0.0263448	1	0.00177341	1	-0.0503175	1	1.86868	2.28e-58	70.6667	4.93288	60.6667	12.0139	167.667	21.9393	178.333	42.7824	181.333	38.0832	190	14.7986	177.333	28.4488	183.333	46.8757	2
ENSTGUG00000003360	GPR52	HGNC Symbol	2.29e-80	0.0511022	1	-0.0774601	1	-0.0185871	1	-0.194019	0.99691	1.96166	9.47e-85	128	36.0139	124.333	10.2632	314.333	19.2959	322	79.5676	423	118.655	435.333	24.0069	377.333	18.8237	351.667	36.1156	8
ENSTGUG00000003371	THRB	Biomart_human_ortholog	3.37e-40	0.524293	0.631978	-0.593529	0.473251	0.407009	0.631978	-0.549129	0.489579	4.36429	2.47e-42	2.66667	0.57735	3.66667	0.57735	62	21.2838	43.3333	14.5717	47.6667	15.0444	68.3333	24.4199	50.6667	5.1316	37	18.5203	2
ENSTGUG00000003374	RARB	Uniprot	1.96e-104	0.0621316	1	0.00318657	1	0.115508	1	0.038937	1	1.81613	2.23e-109	188.333	17.7858	184.667	26.9506	424.333	17.4738	459	80.5543	524.333	118.289	592.333	46.801	460.333	55.4286	504	95.247	2
ENSTGUG00000003382	METTL7A	HGNC Symbol	2.03e-84	0.0281786	1	0.134824	1	-0.206457	1	0.023961	1	3.31069	5.07e-89	29.3333	6.50641	28	6.245	200	49.1121	239	79.019	223.667	8.62168	212.667	66.5006	197	15.7162	212.667	12.0968	LGE22
ENSTGUG00000003393	MEGF9	Uniprot	7.56e-90	-0.0217237	1	-0.157263	0.321258	0.151419	0.321258	0.0307133	1	1.0696	3.63e-93	1616	73	1494.67	109.258	2534.67	230.808	2447.67	470.111	2589	511.207	3034.33	386.707	1994	59.1946	2174.67	293.006	17
ENSTGUG00000003395	ATF1	HGNC Symbol	7.39e-125	-0.0746326	1	-0.151573	0.237301	0.0807655	1	-0.0386095	1	1.14089	6.23e-129	1537.67	73.146	1373.33	134.552	2372	246.737	2310.33	510.314	2429.33	574.614	2687	286.355	2270.33	91.1336	2354.67	198.304	LGE22
ENSTGUG00000003404	MCRIP2	Uniprot	5.79e-27	-0.320961	0.5947	-0.0506827	1	-0.154054	1	0.176153	1	1.32173	6.45e-30	80.3333	16.1658	60.3333	2.51661	146	24.98	152	35.5949	127.333	22.8983	121.333	13.5769	108.667	13.0128	130.333	5.50757	14
ENSTGUG00000003415	SLC2A13	HGNC Symbol	1.17e-89	0.0865797	1	-0.291417	0.315161	0.119148	1	-0.0188314	1	2.14557	1.4e-93	380.333	86.7429	379.333	58.6202	1473.33	31.7228	1289.67	212.829	1098.33	203.505	1263.67	211.399	1179.67	225.039	1247.33	250.408	1A
ENSTGUG00000003426	SBDS	HGNC Symbol	1.05e-214	-0.0961441	0.822305	-0.00919578	1	0.00912175	1	-0.0319061	1	1.28812	7.5e-221	1327.33	53.9104	1166.33	73.4938	2208.33	56.7215	2372.33	447.894	2289	476.154	2415	191.679	2135	35.5949	2223	153.039	19
ENSTGUG00000003429	ABCD2	Uniprot	2.81e-32	-0.0490896	1	-0.19346	0.442375	0.0398955	1	0.118378	1	0.860359	4.74e-35	732	70.0214	664	83.863	1170	145.165	1102	164.502	901	193.176	965.667	17.9258	740.667	99.8015	858.667	129.063	1A
ENSTGUG00000003439	KCNG3	HGNC Symbol	1.94e-31	0.428741	0.0581591	0.0170484	1	0.205636	0.733063	0.0127082	1	1.19772	5.88e-34	108.667	11.547	137.667	21.0079	208	8.544	224.667	12.5831	182.667	48.0139	219.667	20.1329	205	23.5797	221.333	50.7182	3
ENSTGUG00000003442	NUDCD3	HGNC Symbol	1.57e-57	-0.120746	0.512892	0.0375067	1	-0.0297107	1	-0.000207102	1	0.718862	1.5e-61	1576	84.0714	1361.33	69.7161	1805	142.685	1990	285.175	1836.67	500.482	1883.33	244.79	1616	41.1461	1720	115.948	22
ENSTGUG00000003456	CALN1	Biomart_human_ortholog	2.76e-69	-0.0120588	1	-0.280072	0.356988	0.103912	1	0.0745522	1	1.87375	6.13e-73	168.667	12.8582	157	7	556.667	33.0807	492.333	53.5755	397.333	83.6441	453.333	72.1411	375.333	99.3244	422.667	87.9451	19
ENSTGUG00000003464	CAMK2B	Biomart_human_ortholog	0	0.0579903	1	-0.0448392	1	0.0398086	1	0.0163072	1	2.27374	0	4109.33	316.958	4018.67	343.209	16144.7	1578.54	16857.3	2964.61	15100.3	3787.72	16272	2467.01	11886.3	600.337	12820.3	1503.37	22
ENSTGUG00000003469	CHRNA3	HGNC Symbol	3.56e-154	0.248278	1	-0.11397	1	0.132815	1	0.0740101	1	3.39116	1.55e-159	47.3333	2.88675	52.6667	13.6504	307.333	39.6779	309	98.9747	456	117.222	526	94.1754	384.333	54.6291	430.333	26.3502	10
ENSTGUG00000003475	GALNT17	HGNC Symbol	6.09e-240	-0.17002	0.812785	-0.0807	1	0.0289893	1	0.00824216	1	2.73921	2.85e-246	2913	808.826	2423.33	252.659	12515.3	740.399	12750	2372.54	13793.3	2478.18	14907.7	2426.76	12390	911.072	13307.3	1729.06	19
ENSTGUG00000003481	MEF2D	HGNC Symbol	8.55e-68	0.356673	0.0669805	-0.346334	0.0669805	0.175874	0.537943	-0.0037532	1	1.58998	6.82e-70	433.667	66.5232	522.667	67.0249	1144.67	99.6009	970	215.641	1037.67	307.526	1222.67	129.701	1009	134.078	1075.33	175.819	25
ENSTGUG00000003482	LAMTOR3	NCBI gene	4.68e-43	-0.0836325	0.750647	0.124458	0.26001	0.0682793	0.750647	-0.0122561	1	0.541227	9.86e-46	3376.33	152.33	2989	71.8958	3494.67	107.612	4104.67	664.651	3382.67	742.815	3713	277.779	2999.33	127.755	3160.33	127.908	4
ENSTGUG00000003483			5.81e-110	0.060748	1	-0.0463182	1	0.0377765	1	0.00634	1	1.20404	4.37e-115	599	71.5262	585.667	9.07377	1039.33	20.5508	1080.67	121.624	959.667	178.001	1034.33	68.2227	968.333	5.68624	1035.33	101.278	4A
ENSTGUG00000003493			3.78e-50	0.435925	0.0087451	-0.0973958	1	0.076765	1	0.00779005	1	1.26664	4.2e-53	224.333	37.8726	284.667	31.39	508.667	38.7599	510.667	56.8712	427.333	112.117	471	50.319	396.667	17.6163	426	81.2835	Z
ENSTGUG00000003494			1.03e-62	0.489489	0.000834832	0.103022	1	0.0300153	1	0.00034568	1	1.33068	1.52e-65	291	58.9491	383.333	32.7159	644.333	33.6204	742	70.0571	610.667	143.392	652	54.4426	546.667	25.4231	583.667	94.3469	Z
ENSTGUG00000003527	PPP3CA	HGNC Symbol	0	0.0309499	1	-0.0069424	1	0.0107962	1	-0.031245	1	2.25674	0	3138.67	452.686	3005.67	167.956	8792.33	680.441	9427	1642.43	11889	2522.77	12552.7	1131.2	11637.7	355.317	12121.3	720.717	4
ENSTGUG00000003535	LOC100232139	Uniprot	1.16e-28	0.0207136	1	0.198689	1	0.475959	0.149374	-0.123418	1	1.68862	1.03e-30	42.6667	5.85947	40.6667	10.5987	92	20.8087	113.667	12.897	84	22.5167	122	14.1774	99.3333	12.6623	97.6667	34.4867	17
ENSTGUG00000003555	STX1A	HGNC Symbol	1.02e-124	-0.0621148	1	-0.0846237	1	-0.0171304	1	-0.000350303	1	1.12971	7.95e-130	6556.33	611.621	5890	277.087	10747.3	646.778	10889.3	1589.9	10419.7	2589.06	10750.7	1090.15	8911.33	394.875	9517.33	1543.54	19
ENSTGUG00000003559	AK1	HGNC Symbol	1.65e-26	-0.17536	0.694078	0.155918	0.701403	-0.00807758	1	0.0981561	1	0.798186	3.54e-29	2771.67	563.512	2303.67	48.9524	3288.67	320.558	3928.67	535.037	3218	622.171	3428	737.016	2779.67	50.5008	3165	127.071	17
ENSTGUG00000003587	MYADML2	HGNC Symbol	3.46e-141	-0.428753	1	0.0765521	1	0.0441025	1	0.0623106	1	3.97902	9.82e-147	16.3333	8.32666	11.3333	2.88675	114	3	128.333	9.07377	180.333	36.7741	196.667	46.0688	177.333	22.0303	197.333	35.9073	18
ENSTGUG00000003601	UQCC1	Uniprot	3.11e-61	-0.111605	1	0.00174426	1	-0.0544638	1	0.0115232	1	0.994439	1.3e-65	377.333	13.6504	328	29.0517	522.333	50.964	564	109.119	524.333	104.328	530.667	43.1895	485.667	23.8607	521.333	46.2313	20
ENSTGUG00000003608	FBXL16	STRING	4.25e-236	0.0811909	1	-0.0158714	1	0.0195104	1	-0.00393868	1	1.98961	1.56e-242	637.333	72.5282	633	39.95	1747.33	172.923	1865	367.57	2090.67	390.981	2244	384.719	1669.33	59.4671	1778	262.543	14
ENSTGUG00000003610	CLSTN1	HGNC Symbol	1.56e-121	-0.0205666	1	-0.00525862	1	0.0600837	1	-0.0252661	1	1.09574	8.42e-127	32966.3	2624.18	30454.3	1171.13	50698.7	1004.28	54312.3	7728.08	49330.7	11257.2	53798.7	5640.33	46957.3	2018.41	49261.3	6795.77	21
ENSTGUG00000003615	FBXL16	Biomart_human_ortholog	1.27e-156	-0.01953	1	0.0584072	1	-0.0141959	1	0.0756867	1	2.09206	2.96e-162	324.333	56.748	300.333	19.0351	866.667	89.7905	978.667	243.71	1122	225.805	1181.33	278.418	884.333	39.6274	994	123.867	14
ENSTGUG00000003634	CMYA5	Biomart_human_ortholog	6.44e-45	1.12736	6.84e-05	0.737422	0.000497236	0.850679	6.84e-05	0.424165	0.0495999	1.77271	3.84e-37	21.3333	6.50641	44	11.2694	60.6667	6.50641	110	35.3836	62.6667	15.9478	118.333	13.6137	58	10.5357	83	9.84886	Z
ENSTGUG00000003639	RCN2	HGNC Symbol	3.54e-103	0.053325	1	0.0397545	1	-0.0214433	1	-0.0887687	1	1.06151	5.82e-108	5086.33	512.135	4952.67	291.222	7436.67	82.3792	8231	1317.82	8398	2026.02	8592	254.207	7205	475.398	7190.67	170.016	10
ENSTGUG00000003644	UBQLN4	HGNC Symbol	1.2e-84	-0.189425	0.0106245	-0.142153	0.060997	-0.218119	0.00266945	-0.0674526	0.373229	0.738852	6.36e-84	6740.33	491.844	5546.67	98.4598	8558.67	496.654	8373.33	1578.68	8366	1838.04	7571.67	1120.82	6567.33	222.059	6667.33	479.74	25
ENSTGUG00000003668	TSPAN3	HGNC Symbol	5.59e-87	0.0135943	1	0.112693	0.46302	0.0121822	1	0.037553	1	0.816879	3.44e-91	8562.67	625.199	8111.67	205.047	11270.7	710.226	13134	2233.33	11214.7	2711.69	11889.7	2002.96	9045	150.96	9878.33	569.906	10
ENSTGUG00000003672	FAM120A	HGNC Symbol	3.04e-27	0.0180798	1	-0.0591377	1	0.0247464	1	-0.0187306	1	0.482594	1.19e-30	4889.67	305.582	4650.67	350.075	5545	114.473	5718.33	806.663	4875.33	1123.19	5182.67	459.305	4255	235.744	4479.33	533.119	12
ENSTGUG00000003711	HOMER1	HGNC Symbol	1.07e-79	0.351042	0.0239055	0.157787	0.538593	0.408829	0.00561141	0.138072	0.538593	1.52242	2.33e-80	900.333	146.302	1078.33	127.555	2264.67	304.162	2695.67	321.733	1899	502.406	2613.33	106.162	1582	143.983	1864.67	400.877	Z
ENSTGUG00000003734	ANXA4	NCBI gene	4.46e-182	0.187286	0.357386	-0.0639754	0.98278	0.10694	0.98278	-0.0937329	0.98278	1.81171	3.95e-187	465	37.9868	496	65.5515	1382.33	76.8917	1424.33	236.113	1369.67	363.33	1543.33	214.905	988.333	59.769	987.667	110.097	22
ENSTGUG00000003752	WNT7A	HGNC Symbol	1.14e-51	0.061537	1	-0.328302	0.015731	-0.00161198	1	-0.0396309	1	1.06476	9.13e-54	836.667	60.4676	820	24.5764	1449.33	207.322	1239	203.657	1313.33	325.054	1371	163.365	1193.67	124.645	1241	261.54	12
ENSTGUG00000003759	LRPPRC	HGNC Symbol	5.42e-44	0.0108372	1	-0.0150411	1	-0.0433167	1	-0.0501632	1	0.603462	6.16e-48	4863	493.428	4595.67	274.219	5749.33	199.141	6156.67	1284.53	5618	1087.67	5737.33	593.605	4516.67	132.719	4635.67	171.316	3
ENSTGUG00000003767	NECAB3	HGNC Symbol	5.56e-96	-0.275192	0.0765731	0.0219466	1	-0.12819	0.806886	0.13536	0.806886	1.44206	8.46e-100	529.333	84.3347	410.333	3.78594	937	101.868	1032.33	279.101	1071	148.956	1043.67	163.989	757.667	28.4312	886	63.7887	20
ENSTGUG00000003768	DNM1	HGNC Symbol	2.02e-302	-0.0116382	1	0.0385235	1	0.0261605	1	-0.0493632	1	2.59979	0	6572.33	1593	6090.33	523.435	27275.7	1075.08	30129	4504.36	28426.7	6222.97	30289.7	2713.34	27598.7	1313.74	28409.7	2641.21	17
ENSTGUG00000003793	PPM1B	HGNC Symbol	4.83e-75	-0.0386671	1	-0.0385431	1	-0.0490612	1	-0.0357465	1	0.779825	1.43e-79	2260.67	151.579	2065.67	131.698	2808.33	165.558	2931.67	348.173	2913	739.69	2928.67	187.735	2498.67	65.2712	2600	302.392	3
ENSTGUG00000003798	EDEM3	HGNC Symbol	2.08e-39	-0.10887	0.657716	-0.0834971	0.74165	-0.125934	0.55884	0.054286	0.74165	0.641251	3.55e-42	1745.33	91.2268	1521	147.238	2045.33	95.1122	2063.67	184.218	1965	348.398	1897.33	215.196	1632	122.845	1806.33	157.811	8
ENSTGUG00000003803	HDAC11	HGNC Symbol	2.55e-65	0.110362	1	-0.113997	1	0.0936931	1	0.0921808	1	1.24131	3.08e-69	878.667	113.032	889.333	124.001	1646	100.479	1642.33	302.791	1494.67	234.142	1689.67	277.961	1369	36.2905	1548.33	120.604	12
ENSTGUG00000003824	FAM19A5	HGNC Symbol	1.89e-27	0.0356435	1	-0.0946091	1	0.10542	1	-0.153909	0.974835	0.790607	2.95e-30	250	27.5136	240.333	30.0222	344	32.187	348	76.1774	327.333	93.0717	366	22.8692	273.667	8.3865	261.667	13.2035	1A
ENSTGUG00000003828	CIZ1	Biomart_human_ortholog	1.12e-60	-0.0473127	1	-0.0132213	1	0.0348949	1	0.0714623	1	0.736669	7.2e-65	2522.33	172.816	2296.33	229.291	3063.33	244.406	3259.33	456.584	3129.67	765.499	3361	533.208	2497	118.216	2791.33	139.177	17
ENSTGUG00000003831	AAK1	HGNC Symbol	0	-0.0390254	1	-0.0632282	1	0.00689075	1	-0.0119228	1	2.30091	0	2334.33	151.863	2132.33	82.6821	7889	320.169	8123.67	1362.16	8550.33	1850.31	9016.67	1061.09	7693.67	794.742	8134.67	838.824	22
ENSTGUG00000003843	CAMKMT	HGNC Symbol	5.76e-32	0.111055	1	-0.0371779	1	0.0194282	1	-0.0770585	1	0.968718	1.52e-35	157.667	27.3008	159.667	8.0829	229.333	8.5049	242	59.5735	231	54.1479	245	19.1572	223	14.7309	224.667	9.0185	3
ENSTGUG00000003869	SCAMP5	HGNC Symbol	2.5e-87	-0.0359512	1	0.0176947	1	-0.0351714	1	0.0382148	1	0.752794	4.11e-92	6343.33	422.249	5805.33	397.518	8261.67	350.921	8977.33	1174.4	7432.67	1811.02	7591.33	960.929	6615.67	289.706	7232.33	502.504	10
ENSTGUG00000003882	ENO1	Uniprot	1.3e-43	-0.0724542	1	0.109882	0.979737	0.00864192	1	0.0542227	1	0.730153	3.86e-47	12736.7	730.422	11360.7	470.597	15216.7	1946.4	17696.7	3403.35	15417.7	3858.88	16213.3	1939.4	12281.3	256.991	13568.7	1944.22	21
ENSTGUG00000003937	SPTAN1	Uniprot	7.16e-155	-0.0363688	1	-0.0739458	1	0.0367773	1	-0.0250192	1	0.958261	4.26e-160	24656	1796.27	22572	1387.88	38090.3	2808.62	38840	5362.77	33826	6206.81	36582.7	4215.09	28978	526.559	30328	2131.86	17
ENSTGUG00000003948	LOC100219837	Uniprot	4.34e-210	-0.0580006	1	-0.0762492	1	0.0214859	1	-0.117602	0.602931	1.50096	1.8e-215	1559	184.163	1406.33	157.329	3048.33	198.092	3097.33	363.742	3043.67	721.167	3219	197.616	3217	60.803	3156.33	191.087	7
ENSTGUG00000003956	ADCY9	STRING	5.16e-62	0.0401653	1	-0.155893	0.504139	0.113827	0.888039	-0.0606979	1	0.994108	2.04e-65	1022.67	83.5843	987.333	52.5959	1637	128.339	1582	327.4	1451.33	341.769	1645	180.585	1338	91.34	1369.33	174.626	14
ENSTGUG00000003957	PANX2	HGNC Symbol	1.02e-59	0.0721912	1	0.0270522	1	0.060535	1	0.0469926	1	0.87406	6.7e-64	908.667	64.6555	897.667	83.0983	1368	134.28	1495.67	202.436	1139.33	246.133	1248.67	163.402	1057	37.7227	1162.33	72.2795	1A
ENSTGUG00000003963	TRABD	Uniprot	3.8e-64	0.00503083	1	-0.246561	0.484389	-0.114796	1	-0.28355	0.394579	1.8401	3.5e-67	185.667	47.585	174.667	34.6458	490.333	108.214	445.667	107.296	497.667	141.047	479	78.1025	528.333	18.037	462	29.5127	1A
ENSTGUG00000003966			1.74e-56	0.00147759	1	-0.0628954	1	0.0148858	1	0.08345	1	0.976125	1.2e-60	471	22.6053	442.667	26.1024	715.333	80.6866	738.667	154.937	714	156.167	760	142.965	535.667	16.5025	605.667	94.0284	14
ENSTGUG00000003974	UBE2G1	HGNC Symbol	4.35e-48	-0.0455372	1	0.0461621	1	0.0239457	1	-0.0547569	1	0.693681	4.41e-52	2086.33	155.101	1897	131.526	2581.33	188.606	2868.33	464.761	2440	478.292	2602.33	216.177	1999.67	125.149	2046	33.8674	19
ENSTGUG00000003976	SELENOO	Uniprot	1.52e-50	-0.0435547	1	-0.139521	1	-0.0706211	1	-0.0492676	1	1.06641	2.38e-54	245.333	16.1967	223.667	32.5167	402.333	20.306	392	54.6168	359	87.0689	357	32.909	341.333	9.07377	351.333	31.5331	1A
ENSTGUG00000004029	RAB39B	HGNC Symbol	2.86e-62	-0.121508	0.825434	-0.0929186	1	0.00736789	1	-0.0548357	1	0.887321	3.19e-66	1328.67	108.708	1146	52.5642	1832.67	95.7305	1840.33	234.001	1726.33	446.684	1810	211.454	1512.67	104.854	1555.33	231.692	4A
ENSTGUG00000004042	ATP2A3	HGNC Symbol	0	-0.171184	0.855086	-0.0837292	1	0.0106782	1	0.0881327	1	3.62924	0	836.667	61.2563	701	181.207	6952.67	528.081	7074.33	1276.67	7554	1778.59	8000	1512.61	6145	632.149	6983	1174.71	19
ENSTGUG00000004052	PLEC	Biomart	8.83e-115	0.040228	1	-0.219912	0.71585	0.0700344	1	0.0769446	1	2.31225	1.96e-119	2862.67	301.142	2761.67	561.001	9354	1554.25	8646.67	1578.64	10291.7	3605.5	11182.3	1806.56	11253	908.525	12674.7	2012.85	10
ENSTGUG00000004054	CRHBP	HGNC Symbol	0	0.692749	2.11e-08	0.359521	0.00105319	0.34684	0.00120502	0.248878	0.0163147	3.79175	0	254.333	50.1431	385.667	37.072	3408.33	225.123	4712.67	841.28	2928	927.636	3836.67	518.242	2268	51.643	2869.33	253.105	Z
ENSTGUG00000004067	ETNPPL	Uniprot	0	0.168971	0.704952	-0.175497	0.28671	0.12598	0.704952	0.0175723	1	3.91885	0	99	13.7477	104.333	13.5031	1624.67	78.6914	1559.33	332.064	992.333	187.257	1140.67	127.029	868.333	74.1103	934	8.88819	4
ENSTGUG00000004070	CNIH3	HGNC Symbol	1.16e-30	-0.0027805	1	0.275086	0.346562	0.142094	1	0.0015441	1	1.16543	2.68e-33	132	17.7764	123.333	19.5533	214.333	12.897	279.667	43.0968	199.667	35.6978	234.333	70.0024	180.333	14.0119	191.667	5.50757	3
ENSTGUG00000004082	SLC23A2	Uniprot	7.64e-38	-0.0512407	1	-0.140843	0.493564	-0.0329386	1	0.0378651	1	0.687799	4.78e-41	1446	115.308	1308.67	45.6545	1847	27.6225	1802.33	276.685	1709.33	410.537	1749.67	235.774	1384	98.4733	1515.67	203.52	22
ENSTGUG00000004093	SYN2	HGNC Symbol	0	0.01735	1	-0.00969691	1	0.0208892	1	-0.0323819	1	2.7224	0	5360	1078.54	5078	247.388	22229.7	994.097	23742.3	3522.52	25398.7	5207.93	27051.3	2740.56	27677	655.723	28788.3	1553.49	12
ENSTGUG00000004094	NPTN	Uniprot	2.2e-217	0.00790117	1	0.0522671	1	-0.0352136	1	0.0289289	1	1.37161	1.67e-223	5441.33	402.319	5135.33	330.942	9731.67	784.272	10891.3	2076.04	11153.3	2646.03	11430	1873.55	8878	219.37	9648.33	750.275	10
ENSTGUG00000004109	COX4I1	HGNC Symbol	3.09e-52	-0.0472573	1	0.072854	1	-0.0549261	1	0.0390867	1	0.797676	3.18e-56	8508	819.16	7730.33	194.652	10355	901.253	11791.7	2766.47	11279.7	2530.34	11427.7	1743.59	8997	912.655	9813.33	64.2599	11
ENSTGUG00000004112	CDIP1	HGNC Symbol	9.51e-154	-0.15053	0.638137	-0.0326185	1	-0.12026	0.787473	0.0208474	1	1.63406	6.58e-159	1409.33	162.254	1192.33	90.124	2702.67	290.03	2855.33	599.934	3396.33	1068.05	3258.33	495.04	2870	134.904	3106.33	387.18	14
ENSTGUG00000004114	SV2C	HGNC Symbol	1.58e-128	0.136393	1	0.116192	1	0.707706	0.000546974	0.0250902	1	3.24697	1.1e-129	113.333	28.3078	116.667	10.7858	555.333	24.0901	646.333	181.23	642	171.105	1097.33	150.048	1036	215.933	1128.67	246.358	Z
ENSTGUG00000004118	PRNP	HGNC Symbol	5.59e-225	0.11995	1	-0.0770311	1	-0.0324202	1	0.0148325	1	2.57575	3.19e-231	711.667	55.7704	725.667	101.692	2971.67	530.566	3059	829.147	3572	1044.66	3657.33	885.594	2958	23.4307	3179.67	142.83	22
ENSTGUG00000004140	PSAP	STRING	3.75e-79	-0.0360763	1	-0.0228559	1	0.0466569	1	-0.0289291	1	0.840219	7.72e-84	29415	2489.82	26906.7	1155.99	40506.3	1341.43	42820.3	5352.85	36024.7	8203.22	38983.7	3921.86	33415	1876.94	34961.7	4501.97	6
ENSTGUG00000004143	FAIM2	HGNC Symbol	7.89e-169	0.151716	1	-0.0325534	1	0.112916	1	0.0306578	1	2.17355	2.21e-174	733	69.8642	764	85.0176	2239	307.176	2356	402.128	2617.33	766.063	2956.67	611.033	2438	150.19	2666.33	632.165	LGE22
ENSTGUG00000004157	LRRTM4	HGNC Symbol	1.8e-68	0.16782	0.249854	-0.0865502	1	0.0937884	1	-0.0786311	1	0.91823	7.64e-72	1658.33	128.765	1748.67	88.4609	2459.33	231.388	2501	519.962	2453.67	658.523	2728.33	321.569	2182	216.619	2203	191.039	22
ENSTGUG00000004182	SLC6A1	HGNC Symbol	4.22e-219	-0.00425237	1	-0.0419624	1	0.0879271	1	0.0446339	1	1.76995	4.37e-225	3794.67	610.251	3545.67	134.5	10730	274.197	11244	1846.59	8529.33	1424.5	9568	1024.39	7817	578.627	8602.33	999.46	12
ENSTGUG00000004198	GRM8	HGNC Symbol	9.33e-101	0.0577168	1	-0.0675153	1	-0.040902	1	-0.0282019	1	1.54364	8.43e-106	615.667	127.005	599.667	75.5072	1546	109.503	1588.33	254.048	1323.67	224.193	1353	98.4886	1079	25.5147	1125.67	82.9478	1A
ENSTGUG00000004208	TJP2	HGNC Symbol	4.09e-105	0.28845	0.00042471	-0.0568464	1	-0.0400942	1	-0.198	0.0198524	0.950883	4.08e-106	1026	28.5832	1176.33	49.6622	1587.67	116.693	1641	251.732	1582	326.483	1611.33	89.4893	1611.33	100.61	1494	76	Z
ENSTGUG00000004214	ACBD3	HGNC Symbol	2.53e-29	-0.138787	0.171181	-0.0964718	0.349703	-0.126618	0.19941	0.0252401	0.920429	0.445603	7.34e-31	1829.33	15.5027	1560.67	100.957	1903.33	11.2398	1913	244.759	1794	389.578	1723	175.009	1456.67	64.361	1574.67	6.4291	3
ENSTGUG00000004236	PHYHD1	HGNC Symbol	7.67e-53	-0.302755	0.625917	-0.284994	0.557608	-0.671019	0.00530812	0.00768019	1	2.19875	1.13e-53	43	3	32.6667	4.50925	177.333	23.8607	157.333	33.9755	141.667	32.5781	93.3333	13.6504	108.667	31.5647	116.333	22.8983	17
ENSTGUG00000004239	APOH	Uniprot	2.75e-198	-0.645339	0.836309	0.318924	0.836309	0.35085	0.836309	-0.173726	0.836309	7.68911	2.42e-203	10.6667	2.3094	6.33333	2.88675	654.333	46.0471	906.333	478.389	1348	523.94	1770.67	140.058	1918	683.664	1809.67	279.402	18
ENSTGUG00000004251	GPR37	Uniprot	1.05e-51	-0.085162	1	-0.0020035	1	0.214302	0.162211	0.11061	1	0.955692	1.68e-54	495.667	39.9291	439	9.16515	715.667	82.9719	772	146.666	622.667	180.583	753.667	122.165	572.667	20.232	659	69.7639	1A
ENSTGUG00000004257	PRKCA	HGNC Symbol	2e-63	0.0695401	1	-0.129507	1	0.101984	1	-0.0396755	1	1.2726	1.87e-67	1122	149.369	1105	98.7472	2195.67	113.725	2154.33	365.407	2025	536.727	2252.67	92.6139	1714.67	281.726	1783.67	289.88	18
ENSTGUG00000004278	CELF6	Biomart_human_ortholog	1.56e-74	-0.02276	1	-0.0320979	1	0.0597182	1	0.00597314	1	0.898574	3.8e-79	2666.33	208.26	2465	94.9789	3705.67	446.773	3903.33	726.676	3540.67	741	3896	645.638	3139	109.563	3360	371.198	10
ENSTGUG00000004291	ACSL4	HGNC Symbol	8.47e-72	0.0489241	1	-0.0893067	1	0.0272128	1	-0.00607451	1	1.1223	2.64e-76	1958	266.118	1898.67	40.501	3634.33	70.2306	3651.33	363.1	2938.67	762.851	3104.33	143.737	2718	255.992	2885.33	287.836	4A
ENSTGUG00000004296	ATP2B2	Uniprot	1.38e-164	0.110677	1	-0.0484497	1	0.0848237	1	-0.0068967	1	2.70632	2.37e-170	1981.33	332.687	2003	189.613	10220	476.551	10630.7	1744.37	9510	2668.33	10475.7	583.284	8571	1451.36	9145.67	1999.03	12
ENSTGUG00000004308	STUM	HGNC Symbol	4.58e-59	-0.00948705	1	-0.118999	1	-0.226836	0.248951	-0.0194244	1	1.20923	2.43e-62	392.333	24.0069	366	20.664	702	55.6507	692	66.1891	725.667	152.579	654.333	152.152	572.333	78.0534	603	108.347	3
ENSTGUG00000004321	SLC24A2	HGNC Symbol	4.86e-146	0.793142	0.00645797	-0.0763899	0.999207	0.425581	0.0445407	0.144398	0.999207	3.43986	2.94e-149	29	11.1355	47.3333	1.52753	297.333	24.7857	300	24.5561	230.333	60.9289	324	35.6791	310	45.299	367	84.788	Z
ENSTGUG00000004339	MIGA2	HGNC Symbol	1.57e-25	-0.00968258	1	-0.207139	0.561778	0.0766091	1	0.00475524	1	0.883764	2.27e-28	403.333	27.0986	376.667	46.5009	609	45.4313	565	72.6705	517.667	144.659	568	56.6304	473	63.9296	507.667	111.841	17
ENSTGUG00000004343	KCNG4	HGNC Symbol	6.57e-23	0.338265	0.769449	0.0443489	1	-0.332561	0.621705	0.252372	0.769449	1.48747	3.97e-25	28.6667	10.4083	34	2.64575	66.6667	4.16333	73.6667	11.0151	72.3333	6.65833	61.3333	8.0829	53.3333	7.02377	67.6667	6.50641	11
ENSTGUG00000004362	CRAT	Uniprot	4.94e-67	0.00223255	1	-0.133389	0.584772	0.00878501	1	-0.0299056	1	0.919689	4.56e-71	1077.67	61.6144	1014	103.116	1512.33	69.5294	1480	194.548	1461.67	385.173	1530.67	138.623	1417.33	153.949	1479.67	154.423	17
ENSTGUG00000004372	HBAA	NCBI gene	4.95e-27	0.270123	1	-0.0509908	1	-0.0841294	1	-0.240203	1	2.16064	2.27e-30	2212	1106.61	2503	627.768	7638.67	945.829	7994	1895.22	7486.67	1829.87	7455	2236.12	8760.33	1598.53	7853.67	1329.72	14
ENSTGUG00000004382	NAT1	Uniprot	5.83e-49	0.22834	1	-0.0545312	1	-0.033268	1	-0.0582074	1	2.25797	3.71e-53	59.3333	11.6762	65	15.8745	217.333	54.0771	227.333	73.867	249.667	91.5114	252.333	27.0986	198.667	41.2593	202.333	31.9427	11
ENSTGUG00000004403	CADPS2	HGNC Symbol	6.51e-290	0.067093	1	0.0372393	1	0.121102	0.639789	-0.0513641	1	1.90963	6.73e-296	1284	147.224	1263	144.883	3357.33	179.74	3716	722.044	3726.33	814.854	4235	232.095	3207.67	42.5245	3299	319.676	1A
ENSTGUG00000004408			1.7e-189	-0.0504871	1	-0.0551062	1	0.0376156	1	0.0785917	1	1.93669	2.49e-195	330	51.0979	299	29.5973	986.333	60.6163	1019	117.529	780	147.986	847	163.23	839	38.4318	941	14	7
ENSTGUG00000004409	SLC15A2	Biomart_human_ortholog	7.91e-107	-0.0359536	1	-0.195199	0.724352	0.015702	1	0.0452333	1	2.00199	1.66e-111	252.667	48.4183	231	44.238	839.667	50.6491	785	68.4178	621.667	120.964	662.667	84.1982	690.333	127.033	758.667	69.888	7
ENSTGUG00000004418	SENP8	HGNC Symbol	1.52e-18	-0.113478	0.717983	-0.272766	0.432326	-0.405493	0.101497	0.263731	0.432326	0.98118	3.54e-19	88.6667	7.23418	77	13.8924	142.333	29.2973	126.667	27.0247	138.667	14.5717	111	12.2882	96	11.2694	123	18.3303	10
ENSTGUG00000004458	NELL1	HGNC Symbol	7.75e-92	-0.0794066	1	-0.0757217	1	-0.00148008	1	0.000475022	1	1.02509	1.38e-96	6797	369.037	6043.33	271.073	10315.3	562.036	10540.3	1727.63	10110.3	2659.91	10488.7	789.672	8404.33	556.779	8979.33	1297.69	5
ENSTGUG00000004460	SH3GL2	HGNC Symbol	1.02e-307	0.44243	3.95e-05	0.345224	0.00116113	0.279668	0.00885289	0.0271627	1	2.44295	1.13e-307	1441.67	321.287	1832	136.503	6019.67	159.127	8206.33	984.835	5945	1162.71	7570.33	551.924	5840.33	155.966	6353	866.965	Z
ENSTGUG00000004464	NEFL	HGNC Symbol	3.35e-38	-0.312652	0.13135	0.0794193	1	-0.12656	1	0.0331405	1	1.17553	2.41e-41	8598	2696.65	6475.33	988.792	13276	941.384	15118.7	2627.77	12777.3	1827.11	12483.7	1789.8	10619	1018.57	11565.3	826.678	22
ENSTGUG00000004465			2.65e-166	0.143329	1	-0.0288307	1	-0.0175416	1	-0.128202	1	3.18483	5.49e-172	45.3333	12.5033	47	3.60555	298.667	25.8908	312	32.4191	301.333	61.1746	310	11.7898	335.333	41.7892	327.667	51.6753	4A
ENSTGUG00000004489	SPOCK2	HGNC Symbol	1.81e-41	-0.0777245	1	0.0196725	1	-0.0753158	1	0.0814462	1	0.865468	3.49e-45	16546.7	2311.6	14702	1540.41	22727	1943.26	24927.3	5734.44	22022.3	5027.34	22115.7	4898.97	17348.7	567.773	19537	1260	6
ENSTGUG00000004494	NEFM	HGNC Symbol	4.3e-15	-0.519262	0.0287412	-0.0714249	1	-0.0239505	1	0.0329287	1	0.981896	4.48e-17	5276.33	2285.93	3443.33	877.128	6650.33	468.664	6836	1292.47	6364	1287.05	6588	856.658	5430.67	460.587	5907.33	295.372	22
ENSTGUG00000004500	TBC1D8B	HGNC Symbol	4.85e-104	-0.136457	0.595502	-0.0368138	1	-0.0751918	1	0.0663842	1	1.1432	1.21e-108	915.667	70.2377	782	69.4766	1505.67	24.6847	1573.33	161.113	1381.67	229.09	1383.67	103.732	1204.33	74.6615	1341.67	82.3549	4A
ENSTGUG00000004526	DTX2	HGNC Symbol	5.72e-54	-0.0918092	1	-0.0520952	1	0.00842161	1	0.0659044	1	0.940443	4.29e-58	876.333	64.5316	773	54.8088	1212	114.346	1268.67	320.578	1194	192.829	1270	162.613	1027	137.011	1143.67	83.1284	19
ENSTGUG00000004537	SLC32A1	HGNC Symbol	4.38e-105	-0.195989	0.0305804	0.0159136	1	-0.0263701	1	0.0478265	1	0.959891	2.95e-109	4038.33	412.58	3302.67	74.272	5606.67	21.5948	6112.33	993.785	5290	1343.45	5439.67	725.412	4564.33	222.877	5030	519.541	20
ENSTGUG00000004544	PRKCD	Uniprot	3.88e-35	-0.051835	1	0.227413	0.679175	-0.156423	1	0.103913	1	1.2254	4.63e-38	706.333	129.466	639	88.0682	1208.33	93.0018	1511.67	206.11	1309.33	318.057	1237	279.362	879.333	107.449	1003.33	167.5	12
ENSTGUG00000004553	YWHAG	NCBI gene	6.88e-50	0.00932626	1	-0.266426	0.0419624	0.136442	0.687663	0.0680207	1	0.938791	6.71e-52	6466.33	955.093	6111.67	245.533	10563.7	1197.37	9429.33	1423.93	8322.33	1858.02	9578.67	1152.6	7783.67	834.518	8729	1607.54	19
ENSTGUG00000004555			4.12e-24	-0.163563	0.947334	0.184246	0.873139	-0.00745506	1	0.0658749	1	0.891427	6.72e-27	278.667	27.5923	234	29.8161	340.667	58.8756	413.667	39.1706	344	72.3809	361.667	62.4526	317	19.975	354.667	66.4931	22
ENSTGUG00000004559	HSPB1	HGNC Symbol	4.82e-61	-0.144491	1	-0.218352	1	-0.107142	1	0.0723355	1	3.38063	2.4e-65	26.6667	11.5902	22.6667	9.29157	145.667	11.1505	136	37.3229	226.333	99.7714	217.667	100.286	222.667	32.5167	250	54.3691	19
ENSTGUG00000004562	RBFOX1	HGNC Symbol	6.24e-106	0.0903527	0.997361	-0.140413	0.378527	0.0366219	1	0.0018371	1	1.08166	3.41e-110	3404.33	438.58	3400.67	260.98	5671	287.771	5545.33	986.785	5390	1237.11	5794	682.824	4825.33	294.349	5150.33	508.787	14
ENSTGUG00000004570	SLC17A6	HGNC Symbol	0	0.0745455	1	-0.0241711	1	0.0854554	1	-0.0485428	1	2.71202	0	4222	970.277	4163.33	347.693	22944.3	430.983	24293.7	3722.69	19562.7	4189.15	21744.7	2015.77	17454.3	882.047	18005	2009.96	5
ENSTGUG00000004572	EHD3	HGNC Symbol	2.96e-52	-0.0605341	1	-0.0544444	1	-0.0680009	1	-0.017029	1	0.615606	4.58e-56	7437.67	245.36	6687.33	174.07	8933	664.226	9271.67	1617.05	8468.67	1838.23	8503	1241.87	6691	433.812	7051	796.247	3
ENSTGUG00000004609	NCS1	NCBI gene	2.86e-76	-0.0979977	1	-0.118668	1	0.0271745	1	-0.00759993	1	1.38583	9.35e-81	2969.33	190.7	2605	226.338	5454	141.566	5395.67	814.76	5842.33	1467.88	6219.67	814.728	4770.33	449.284	5095.67	1417.42	17
ENSTGUG00000004611	ABAT	HGNC Symbol	3.44e-185	-0.0413859	1	-0.0759282	1	-0.00881728	1	0.0509406	1	1.46623	6.19e-191	4327.67	638.375	3942	194.082	9561	205.786	9757.33	1360.23	7984.67	1307.67	8371.67	695.921	7427.67	517.059	8195.33	642.968	14
ENSTGUG00000004627	LUZP2	Uniprot	3.16e-129	-0.139286	0.805003	0.0526187	1	0.105589	1	-0.0070508	1	1.48283	3.43e-134	1094.33	198.437	930.667	36.6788	2141.67	91.1281	2394.33	399.071	2052.33	415.742	2320.67	278.687	1839.67	205.135	1953.33	241.664	5
ENSTGUG00000004640	NDRG4	HGNC Symbol	2.16e-143	-0.100086	1	-0.0265624	1	0.0123902	1	-0.00323919	1	1.99065	4.85e-149	7854	1956.85	6850.67	584.948	24958	2006.97	26420.3	4664.31	20587	5418.17	21818.7	3846	18540	1211.84	19757.3	2913.48	11
ENSTGUG00000004658	PLPBP	HGNC Symbol	5.18e-35	-0.0653628	1	-0.0352548	1	-0.012863	1	-0.0179918	1	0.632179	8.78e-39	1428	74.3438	1281	53.507	1683.67	120.658	1771	315.525	1630	418.9	1695.33	246.338	1315	81.6149	1384.67	186.538	22
ENSTGUG00000004660	MYRIP	HGNC Symbol	9.83e-206	-0.0689472	1	0.071578	1	0.0873358	1	-0.0772861	1	2.31452	1.37e-211	390.667	76.9567	348.667	26.3122	1415.67	101.687	1590.33	129.863	1289.67	286.849	1435.67	182.484	1256.67	23.7136	1269.67	121.253	2
ENSTGUG00000004680			1.32e-51	-0.0338516	1	-0.249509	0.872393	0.0761994	1	-0.0298393	1	1.86433	2.09e-55	320	88.8988	293.667	40.2534	816	33.1512	733.333	137.449	753	225.675	835	39.6863	917.333	129.554	960.333	154.371	7
ENSTGUG00000004689	PTPN4	STRING	3.54e-50	-0.0860506	1	-0.40568	0.163144	0.119403	1	-0.145804	1	1.9153	5.46e-53	212	61.5386	187.667	24.0069	591.667	37.072	474.667	68.7701	487.333	134.582	551.667	3.78594	653	111.216	632.333	142.879	7
ENSTGUG00000004723	ADAM8	Biomart_human_ortholog	0	-0.158573	1	-0.104371	1	-0.0977039	1	-0.0242936	1	4.44488	0	37.6667	8.0829	31.6667	2.08167	519.667	58.7906	524.667	143.98	579	114.904	570	84.8705	591	30.05	617	28.3549	6
ENSTGUG00000004728			9.66e-23	0.279022	1	-0.0798359	1	0.0483647	1	0.112606	1	2.18293	4.92e-26	9.33333	1.1547	10.6667	3.51188	43.6667	3.21455	44.3333	7.0946	30.3333	4.04145	33.3333	5.85947	26.3333	0.57735	30.3333	2.88675	22
ENSTGUG00000004743	BDNF	NCBI gene	4.4e-237	-0.0893232	1	-0.0868958	1	-0.191422	0.392844	0.10232	1	2.64544	2.46e-242	120.667	13.4288	106.333	12.5831	607.667	116.758	615	108.917	567.667	124.001	520	32.5115	421.333	13.5031	482	43.4856	5
ENSTGUG00000004747	GRIN2A	HGNC Symbol	5.7e-95	-0.055494	1	-0.336911	0.487047	0.025235	1	-0.0780857	1	3.01717	2.83e-99	399.667	92.8027	361.667	56.4476	2708.67	435.982	2289	506.758	2273.33	806.083	2425.33	223.339	2055.67	283.937	2072.67	342.534	14
ENSTGUG00000004751	RIMBP2	HGNC Symbol	8.09e-92	0.0152153	1	-0.134046	0.961252	0.115483	0.991902	0.00852301	1	1.32338	4.1e-96	2612.67	595.201	2475	216.12	5036.67	458.821	4958.33	991.646	4441.67	1101.36	5026.33	607.808	4413.33	295.646	4736.67	565.261	15
ENSTGUG00000004766	RASL10B	HGNC Symbol	3.46e-144	-0.0797013	1	-0.169341	1	0.272492	0.46989	0.0476094	1	2.97845	9.22e-149	321.667	36.6106	286	33.1512	2100	218.406	2046	691.521	1694.33	372.793	2169.67	551.559	1392.33	254.559	1540	377.541	19
ENSTGUG00000004770	SLITRK4	HGNC Symbol	1.99e-30	-0.0301461	1	-0.14419	1	0.0545991	1	-0.161405	1	1.08	1.44e-33	1567	479.019	1436	67.55	2745.67	238.232	2659.67	314.65	2136.67	586.44	2309	114.591	2257.67	252.298	2148.67	112.322	4A
ENSTGUG00000004781	KCNA4	HGNC Symbol	5.01e-276	-0.0661405	1	-0.0910014	1	0.078555	1	-0.0356624	1	2.5556	2.13e-282	381.333	38.7986	342	43.2782	1358	196.792	1369.67	266.551	1782.67	521.049	1946.67	115.362	1551.33	75.6131	1611.67	98.541	5
ENSTGUG00000004813	TMEM132D	HGNC Symbol	3.21e-44	-0.101722	1	-0.122492	1	-0.0207912	1	-0.00124229	1	0.997664	5.33e-48	738.667	64.671	646	48.4458	1213	187.96	1195.33	169.045	1020	239.401	1048.67	81.9898	853	67.8454	909.333	147.585	15
ENSTGUG00000004818	HOPX	Biomart_human_ortholog	2.46e-128	-0.0400853	1	0.102018	1	-0.269852	0.662076	-0.155822	1	4.121	5.94e-133	11.3333	2.08167	10.3333	3.21455	95.3333	22.5019	111	38.1969	227.333	42.8291	198	22.7156	137	14.9332	130.333	13.2035	4
ENSTGUG00000004826	TVP23A	HGNC Symbol	1.09e-79	0.0138956	1	0.116828	1	-0.0514506	1	0.052163	1	1.50313	3.01e-84	1195.33	120.226	1128.67	173.373	2254.67	260.12	2605	352.804	2595.67	623.995	2636.67	484.011	2248	65.3911	2466.33	221.301	14
ENSTGUG00000004848			1.16e-124	0.319899	1	0.00123738	1	-0.00364248	1	-0.0917711	1	3.39339	5.32e-130	13.3333	3.21455	15.6667	4.72582	93.6667	6.1101	101	18.2483	124	24.98	130.333	24.5425	122	3	122	22.3383	14
ENSTGUG00000004857	RHOT1	HGNC Symbol	2e-26	-0.0145367	1	0.0542007	1	0.0547722	1	-0.0520342	1	0.487878	1.26e-29	1451	122.577	1347.33	21.5484	1526.67	83.3926	1703	224.007	1443.67	287.629	1572.67	117.543	1275.33	38.2143	1310	90.3549	18
ENSTGUG00000004882	BIN1	HGNC Symbol	1.2e-198	-0.133656	0.763182	-0.110046	0.763182	0.165313	0.43726	0.0333854	0.952855	1.93344	1.35e-203	647	74.5386	553	18.0831	1690.33	16.563	1675.67	206.234	1527.67	353.347	1801.33	221.315	1706.67	81.304	1861.33	174.701	7
ENSTGUG00000004901	PLPP7	HGNC Symbol	1.34e-60	0.0760918	1	0.192682	0.411738	0.0339296	1	0.00258354	1	1.19139	3.13e-64	239	49.5681	236.333	7.02377	403.333	35.5715	496.333	84.7604	403.333	94.0709	432	40.7308	347.667	34.0783	370.333	13.0512	17
ENSTGUG00000004918			4.34e-214	-0.499782	0.679813	0.189894	1	0.0452252	1	0.0899088	1	5.08762	5.4e-220	20.6667	3.51188	13.6667	4.16333	392	82.5288	483.667	124.645	421	82.5409	458.333	73.3303	397.667	115.171	449.667	52.31	4A
ENSTGUG00000004943	TSC22D3	HGNC Symbol	1.51e-153	-0.16978	0.41118	0.101993	0.666567	-0.127934	0.591774	0.0567825	0.686221	1.54931	3.85e-158	598.333	54.3722	499.333	46.1122	1055.33	50.0533	1221.67	239.166	1245.67	244.017	1204.33	187.5	1172.67	56.3235	1295.33	62.6126	4A
ENSTGUG00000004948	BRI3BP	HGNC Symbol	7.24e-54	0.123707	1	-0.157927	0.785634	0.116577	1	0.0616083	1	1.10326	3.04e-57	594.667	95.5737	608	72.5052	1165	63.4114	1119	136.963	879.667	172.605	1004.67	185.533	791.667	70.9389	882	125.367	15
ENSTGUG00000004967	DEPDC7	HGNC Symbol	1.12e-64	0.0301564	1	-0.00721518	1	0.0215961	1	0.122476	1	1.60283	4.38e-69	174.667	22.5019	167.667	17.0392	393.667	66.3802	423.333	100.724	423	69.5054	453.333	47.9305	305.333	23.2881	353.333	48.8092	5
ENSTGUG00000004984	CLEC3B	Uniprot	4.82e-37	0.27387	1	0.206385	1	0.213244	1	0.602766	0.138612	2.4534	2.99e-39	61.6667	10.0167	70	19.975	306.667	42.2177	381	48.5695	260.667	112.793	309.333	63.1691	161	70.2922	258	80.4301	2
ENSTGUG00000004993	KCNJ6	HGNC Symbol	3.32e-78	0.0744782	1	-0.126645	1	0.00498009	1	-0.0371452	1	1.22193	1.4e-82	515.667	60.2522	510.667	55.1936	1029.33	32.3934	1016.67	172.784	939.667	202.372	985	49.4267	714	68.5055	742.333	112.718	1
ENSTGUG00000005004	DBNDD2	Biomart_human_ortholog	2.23e-55	-0.21799	0.825524	0.097106	1	-0.0943058	1	0.0384932	1	1.57565	1.97e-59	690	203.517	557.333	23.094	1414	97.5346	1650.33	537.675	1545.67	460.149	1516	163.037	1094.67	40.2658	1197	83.1625	20
ENSTGUG00000005026	MRTFB	Uniprot	2.75e-128	0.0782522	1	-0.209008	1	0.171352	1	-0.145992	1	2.8919	6.85e-133	644	129.572	639.333	100.6	3023.33	223.681	2787	608.799	3388.33	978.974	3966	218.238	4303	793.473	4155.67	651.774	14
ENSTGUG00000005027	MON1A	HGNC Symbol	1.03e-66	-0.122601	0.504049	-0.0392537	1	-0.0504977	1	-0.0303111	1	0.778861	8.01e-71	1325.67	92.5545	1142.67	27.1539	1605.67	114.727	1683.67	276.062	1671.33	369.098	1694	182.392	1395.33	34.9333	1456.33	154.643	12
ENSTGUG00000005039	TLN2	Uniprot	3.09e-67	0.106512	1	-0.0854149	1	0.070386	1	0.0289221	1	1.07319	2.03e-71	2201	342.361	2223	146.98	3530	264.864	3567.67	582.241	3333.67	596.793	3692	417.903	3231.33	335.747	3517.33	391.844	10
ENSTGUG00000005049	KCNS1	Biomart_human_ortholog	5.61e-97	-0.18269	1	-0.187134	1	0.00172986	1	0.10731	1	2.11281	1.77e-101	193	71.4213	159.333	24.2143	668.333	36.3501	635.333	137.584	580.667	111.402	612.667	94.3204	437.333	8.73689	503.667	92.6409	20
ENSTGUG00000005054	CAMKV	HGNC Symbol	0	0.17222	0.195481	-0.0249188	1	-0.0267208	1	0.0372195	1	2.28811	0	7616.67	1068.5	8061.67	570.123	27438	2107.38	29141.7	5847.3	29651.3	7268.86	30588	4789.77	26505.3	1400.89	28939	1664.06	12
ENSTGUG00000005069	EXTL2	HGNC Symbol	3.2e-52	0.00169907	1	-0.073718	1	0.179962	0.287892	-0.122153	0.767986	0.902501	4.01e-55	1429.33	165.724	1344	132.435	2041.67	121.385	2078	228.291	1862.67	456.502	2200.67	238.123	1752.67	38.1881	1712	41	8
ENSTGUG00000005074	SHISA9	Uniprot	1.5e-33	-0.0117355	1	-0.111019	1	0.0601875	1	0.00453213	1	0.887878	4.18e-37	459.667	58.046	427.333	11.9304	683.667	72.0023	680	112.641	639.667	126.057	701.667	34.7898	486	45.1331	520	65.4828	14
ENSTGUG00000005082	TACC1	Uniprot	3.43e-225	-0.0151918	1	-0.0198085	1	-0.0108013	1	-0.0858322	1	2.17806	1.97e-231	1072.67	76.8136	997.333	82.2334	3071.33	69.0097	3254.33	468.705	3542.67	828.013	3677	184.177	3730.67	391.025	3761	696.376	22
ENSTGUG00000005096	BSN	Biomart_human_ortholog	1.15e-142	0.0511709	1	-0.152846	0.884732	0.117193	1	0.0598041	1	1.88244	1.78e-147	1716	62.0725	1667.67	54.2801	4398.33	500.68	4253	787.909	4582	1195.71	5187.67	709.208	4594.33	596.218	5131	1143.18	12
ENSTGUG00000005098	CCDC92	Biomart_human_ortholog	3.58e-70	-0.136462	1	-0.100207	1	0.0501303	1	-0.13561	1	1.23258	4e-74	386.667	43.1316	329.667	32.3316	648.667	46.7582	650.333	88.3252	626.333	141.352	676	5.56776	591.667	25.1661	574.667	76.0088	15
ENSTGUG00000005133	SH3BGR	Biomart_human_ortholog	3.89e-19	1.97388	0.441351	-0.202449	1	0.233965	1	0.186179	1	4.33581	4.24e-22	0.333333	0.57735	1.66667	0.57735	18	5	17.3333	11.0604	17.6667	9.2376	21.3333	6.65833	7.66667	1.52753	9.33333	2.88675	1
ENSTGUG00000005140	NMNAT3	HGNC Symbol	2.59e-20	-0.333994	0.992667	0.0571644	1	-0.358037	0.745569	0.0213903	1	1.63422	5.69e-23	35.3333	2.08167	26.3333	7.23418	77.3333	10.2144	84.6667	14.5717	79	9.53939	66	21.7025	58.3333	5.50757	63.3333	18.037	9
ENSTGUG00000005144	B3GALT5	HGNC Symbol	3.34e-30	0.648792	0.0154409	-0.1456	1	0.0361442	1	0.396056	0.157343	1.44971	1.19e-31	45.6667	11.3725	67.3333	11.3725	136	22.8692	133	26.0576	108.333	18.5831	117	16.7033	81	3.60555	114	25.3574	1
ENSTGUG00000005148	SYT9	HGNC Symbol	7.54e-26	0.0617018	1	0.039155	1	0.0834017	1	-0.168486	1	0.973935	6.29e-29	180.333	37.0045	176.333	22.8546	260.667	15.2753	287.667	47.0354	257	54.1479	285.333	15.3079	247.667	9.45163	235	29.3087	5
ENSTGUG00000005150			5.91e-143	0.0638714	1	0.131077	1	0.0930329	1	0.0737035	1	1.80673	6.61e-148	2241.33	489.138	2191.67	218.088	4927.67	611.057	5840	1331.71	6495.67	1412.49	7259	728.129	5017.33	486.046	5615.33	438.876	1
ENSTGUG00000005151	DSCAM	HGNC Symbol	1.64e-111	-0.160199	0.423661	-0.0456839	1	-0.0927032	1	-0.0996257	1	1.27725	6.24e-116	1102.33	202.587	924	13.0767	1901.67	108.744	1970.33	180.578	1848.33	338.06	1829.67	247.27	1714.33	126.777	1704.33	160.531	1
ENSTGUG00000005191	KCNK15	Biomart_human_ortholog	6.98e-159	0.193688	0.66375	-0.0269375	1	-0.0216363	1	-0.0762232	1	2.0948	2e-164	269.667	45.0814	290	42.5088	882.667	109.226	938.333	212.491	940	126.349	985.333	145.414	808	16.0935	817.333	114.845	20
ENSTGUG00000005194	CHCHD2	NCBI gene	6.6e-69	-0.0861393	1	0.123915	0.832796	-0.0531771	1	0.00425155	1	0.979634	6.39e-73	10333.7	1011.36	9139	787.368	14513.3	885.788	17090	3631.32	14658	3372.76	14903	2388.41	12286.7	1105.08	13086.7	383.203	19
ENSTGUG00000005196	AVL9	Uniprot	3.22e-42	0.117151	1	-0.0806936	1	0.108695	1	0.141308	1	1.15715	1.18e-45	388.667	65.0641	395.333	21.9393	642.333	39.3107	652	83.8033	656.333	115.001	742	26.1534	566	89.5042	668.667	155.757	2
ENSTGUG00000005236	ZNF365	Uniprot	0	0.0125926	1	-0.182078	0.28587	0.119747	0.788701	0.0337644	1	3.21335	0	179.667	34.2685	170	17.0587	1133.33	85.2369	1073.33	185.974	1269	319.629	1442.67	207.953	1149.33	77.3972	1252	102.352	6
ENSTGUG00000005242	SERINC3	HGNC Symbol	7.99e-142	-0.0234584	1	-0.0694397	1	-0.0893529	1	0.0256712	1	1.12587	7.8e-147	2724	129.642	2516.67	62.7721	4357	302.635	4481	843.401	4470.33	996.615	4409.33	642.075	3842.67	82.9237	4162.67	469.001	20
ENSTGUG00000005244			2.41e-20	-0.165181	1	-0.195654	1	0.108675	1	-0.119919	1	1.34108	3.05e-23	69	22.5389	57.6667	11.2398	132	4.3589	123.333	11.9304	112.333	24.1937	126.667	8.96289	112.667	35.2184	110.667	19.2959	1
ENSTGUG00000005247	PLLP	NCBI gene	1.5e-154	-0.117866	1	-0.201267	1	-0.313943	0.483163	-0.093381	1	3.76541	3.68e-159	215.667	28.9885	186.333	49.521	2492.67	42.7707	2354.33	611.122	1989.67	753.588	1673	329.61	1943.33	564.302	1931	163.521	11
ENSTGUG00000005261	TMBIM1	HGNC Symbol	3.72e-73	0.0752889	1	0.128086	1	0.0148934	1	0.0836213	1	1.46873	1.81e-77	316.667	58.7055	313.667	27.1539	638	57.4543	753.667	133.163	621.667	133.245	667	142.454	586.333	45.4569	661	45.5741	7
ENSTGUG00000005271	HNF4A	HGNC Symbol	1.85e-26	-0.431966	0.627747	0.0823809	1	0.106229	1	0.137819	1	1.64608	1.2e-29	28.3333	2.88675	19.6667	6.1101	52.3333	8.02081	59.6667	10.504	56	7	63.6667	6.50641	47.3333	8.32666	55.3333	5.68624	20
ENSTGUG00000005321	C16orf45	HGNC Symbol	9.02e-52	0.216267	0.195979	-0.102278	0.82195	0.138372	0.689071	0.0672504	0.82195	0.984027	9.55e-55	1124.67	217.197	1223	62.6498	2075.67	115.171	2083	331.869	1644.67	398.083	1892	166.826	1346.67	102.246	1505.33	176.976	14
ENSTGUG00000005365	GUCY1B3	Uniprot	2.61e-131	0.0599894	1	0.0495159	1	-0.126255	1	-0.0576353	1	1.89522	1.89e-136	2005.67	474.18	1956.33	8.14453	5285.33	365.243	5851	1086.17	5968.33	1041.55	5767	517.536	5020.33	538.617	5130.67	301.364	4
ENSTGUG00000005378	MYH11	HGNC Symbol	1.35e-25	0.392194	0.241903	0.0233055	1	0.00781084	1	-0.10425	1	1.2917	1.31e-28	92.6667	11.5902	114	9	211	49.5681	235	74.4782	166.667	24.8462	177	20.5183	175.333	12.5831	174	31.4802	14
ENSTGUG00000005385	ANO1	HGNC Symbol	7.3e-42	0.386842	0.386481	-0.0406849	1	-0.274141	0.459734	0.122382	1	1.71314	7.02e-45	50.6667	6.4291	62.3333	15.2753	123.667	14.0119	129.667	22.2785	183.333	63.0582	157	28.1603	114	19.5192	132.333	14.0475	5
ENSTGUG00000005405	2007-09-01	HGNC Symbol	6.62e-64	0.0632957	1	-0.082832	1	0.0258461	1	-0.0444215	1	0.706009	6.98e-68	7436.33	536.032	7294.33	545.591	10188.3	1058.88	10376.3	1942.81	8759	1900.54	9333.33	767.367	7672.67	336.793	7909	272.923	2
ENSTGUG00000005418			1.7e-151	0.0392569	1	-0.346328	0.102912	-0.0735848	1	0.105984	1	2.86743	1.5e-155	96	3.60555	92.6667	13.2035	487.667	85.8739	409.667	82.5187	574	190.292	565	91.7006	506.667	13.6504	584	133.147	4A
ENSTGUG00000005426	ITM2C	HGNC Symbol	0	-0.0297172	1	0.0487211	1	0.139561	0.399397	0.0333732	1	2.45115	0	2152.67	107.686	1980.67	154.869	8555	662.342	9480	1009.78	8934.33	2392.95	10256.3	1329.76	6691.67	485.205	7295	730.984	9
ENSTGUG00000005441	PLPPR4	HGNC Symbol	8.24e-85	0.0121926	1	-0.340349	0.36681	0.234717	0.681733	-0.257214	0.681733	2.59319	5.93e-88	337	87.0172	319	10.583	1938.67	181.803	1640.33	344.246	1425.67	272.574	1751	166.61	1208.67	314.192	1082.33	237.563	8
ENSTGUG00000005446	CLIP4	HGNC Symbol	7.23e-291	0.022176	1	-0.122968	1	0.0825284	1	-0.0304878	1	2.65273	3.78e-297	572.667	66.0177	546	52.8867	2293.67	370.694	2254.33	366.295	2881.33	670.273	3182	157.331	2578.33	285.267	2694.33	339.095	3
ENSTGUG00000005449	OTUD7A	HGNC Symbol	5.87e-36	0.136771	1	-0.118969	1	-0.0192739	1	-0.114196	1	1.31432	1.54e-39	332	60.63	342.667	38.5919	669.333	110.278	659.333	91.9203	577.667	184.186	593.667	25.697	637.333	78.5769	629.667	117.475	10
ENSTGUG00000005457	GLRB	HGNC Symbol	9.88e-241	0.0118301	1	-0.0187893	1	0.106672	1	-0.0139018	1	2.39369	5.44e-247	858.333	180.489	811	43.3128	2856.33	150.58	3025	381.548	3372	730.457	3803	416.922	3241.67	371.722	3429.67	475.828	4
ENSTGUG00000005466	PLPPR5	HGNC Symbol	1.42e-145	0.257075	0.0943892	-0.110579	1	0.0674437	1	-0.0775159	1	1.79038	2.63e-150	964	179.419	1082.33	80.5316	3309	190.589	3287.33	374.505	2592.33	597.356	2823.33	64.7637	2044	87.7895	2057	33.4515	8
ENSTGUG00000005473			1.91e-49	0.0342541	1	-0.071352	1	0.0478972	1	0.0387262	1	0.912539	1.67e-53	2017.33	180.539	1937.67	76.8266	3112.67	244.357	3185	530.576	2709.33	470.128	2958.33	352.823	2304	215.687	2533.33	516.001	15
ENSTGUG00000005509	PLCD4	HGNC Symbol	2.69e-273	-0.285654	0.101028	-0.0685805	1	-0.311342	0.0206383	0.0344579	1	2.77198	1.59e-277	270.333	42.7122	208	30.7896	1080.67	94.8701	1115.33	230.101	1353.67	236.071	1160.67	239.086	1238.67	44.7698	1348	36.756	7
ENSTGUG00000005532	ABCB9	HGNC Symbol	2.54e-60	-0.0275075	1	-0.145766	1	0.0444467	1	0.0581505	1	1.66826	1.45e-64	316.667	13.6137	292	33.0606	774.333	142.353	758.333	226.065	764	221.502	823.333	85.1606	594.667	44.1173	663.667	155.053	15
ENSTGUG00000005551	PITPNA	Uniprot	5.1e-88	0.0244753	1	0.123227	0.91793	0.0661534	1	0.00372241	1	1.16546	2e-92	1099.67	139.873	1050.67	139.719	1851.67	145.332	2173.67	341.69	1686	350.565	1858.33	221.992	1590	32.1403	1698.67	142.942	19
ENSTGUG00000005571	SHANK2	HGNC Symbol	4.41e-36	0.138953	0.563196	-0.163169	0.43626	0.0106579	1	-0.00268494	1	0.751245	5.55e-39	2562.67	280.152	2652.67	259.6	3617	320.454	3452.67	441.653	3128	690.739	3310	294.048	2999.33	216.019	3192	312.692	5
ENSTGUG00000005576	PHYHIPL	HGNC Symbol	5.35e-117	-0.0245535	1	0.00864161	1	-0.00655347	1	0.00906833	1	1.16576	2.11e-122	2322.33	425.987	2139.33	140.319	3795	182.978	4121	779.031	3793	712.267	3969.33	348.44	3279	57.376	3509	124.214	6
ENSTGUG00000005580	SLC43A2	STRING	8.08e-34	0.0399994	1	0.0215364	1	0.134638	1	-0.0502718	1	1.00104	2.46e-37	319	27.8388	308	31.3209	536	75.7166	583	69.347	416.667	98.6222	479.667	66.0631	407	41.9047	420.333	95.7305	19
ENSTGUG00000005587	ARHGEF4	STRING	4.67e-56	0.0154418	1	-0.120101	0.561005	-0.00577427	1	-0.0490962	1	0.747011	8.4e-60	1097	28.6182	1040.67	49.6622	1570	119.654	1548.67	211.342	1338.33	255.94	1402.67	173.754	1110.67	37.1124	1144.33	114.094	9
ENSTGUG00000005592	CD59	Biomart_human_ortholog	4.19e-179	0.0815821	1	-0.0399214	1	0.0385784	1	0.000505024	1	2.09019	4.74e-185	485	132.015	480	14.5258	1386.67	68.821	1445.67	162.066	1490	213.797	1616.33	102.754	1582.67	102.496	1682.67	46.5761	5
ENSTGUG00000005598	ARHGEF9	HGNC Symbol	0	-0.0100766	1	-0.0557765	1	0.0423689	1	-0.00168415	1	2.49425	0	2722.33	179.316	2538.67	206.679	10387.3	1022.26	10774.3	1993.53	12162	2820.12	13104.7	1539.24	9889	112.929	10524.3	895.354	4A
ENSTGUG00000005602	TMEM56	Uniprot	2.78e-26	-0.0742145	1	-0.149804	0.973936	0.285622	0.14806	-0.0871878	1	0.884469	3.34e-28	518.667	49.2375	462.667	34.1516	722.667	11.9304	698.333	105.983	589.667	180.026	749.333	69.5869	654.667	97.9047	658	94.5727	8
ENSTGUG00000005614	VT1	Uniprot	2.58e-60	0.149709	1	0.0696522	1	0.109232	1	-0.197385	1	3.67211	1.36e-64	7.33333	2.3094	7.66667	3.21455	54	16.0935	60.6667	9.71253	84	19.1572	95.3333	25.3246	78.3333	15.1438	72.6667	18.4481	1A
ENSTGUG00000005617	PNPLA8	HGNC Symbol	4.03e-45	0.00962128	1	0.05599	1	-0.0449766	1	-0.0742926	1	0.563903	1.04e-48	4824.33	375.346	4554.67	119.542	5492.33	180.788	6156	1052.36	5333	1221.03	5409.33	625.23	4431	150.629	4473	69.7782	1A
ENSTGUG00000005629	SLC44A3	HGNC Symbol	8.5e-27	-0.0555855	1	-0.12853	1	0.0498933	1	0.0309274	1	1.2578	3.09e-30	261.333	67.0025	235.333	11.5902	443	117.987	436.667	58.3467	429.333	88.7543	466.333	48.6038	420	51.2152	456.667	44.8367	8
ENSTGUG00000005630	NRCAM	HGNC Symbol	9.44e-61	0.00291646	1	-0.0830922	1	0.127078	1	-0.0966333	1	1.03724	1.75e-64	3897.33	578.581	3662.33	233.5	6266.67	140.763	6348.33	818.385	5350	1149.41	6104.33	177.371	5375.33	456.228	5365.33	690.134	1A
ENSTGUG00000005632	EPDR1	Biomart_human_ortholog	4.38e-235	0.0671368	1	-0.0931979	1	0.038292	1	-0.11844	0.930119	1.92827	1.02e-240	516.667	77.5973	507.667	37.2335	1606.67	88.9625	1628.67	323.008	1496.67	344.996	1602.33	103.857	1248	92.9892	1222	59.3043	2
ENSTGUG00000005639	FAM163B	HGNC Symbol	4.58e-260	-0.0046094	1	-0.0213359	1	-0.0654988	1	0.108157	1	2.23862	2.95e-266	453.333	70.9248	424.333	26.6333	1796.33	84.4354	1911	370.49	1658.67	328.765	1671	237.312	1124.67	45.0037	1294	170.537	17
ENSTGUG00000005641	CYP27A1	HGNC Symbol	0	0.0711842	1	0.0680513	1	-0.0707699	1	0.085575	1	3.09669	0	756.333	149.821	747.333	73.4461	4823.33	617.698	5458	1109.05	5029	1037.28	5082.33	1009.98	4053	397.984	4564	199.316	7
ENSTGUG00000005642	PLEKHB2	NCBI gene	5.81e-102	-0.381991	0.0248672	-0.147684	1	-0.045937	1	-0.0811027	1	1.87518	3.59e-106	755	95.6399	541.333	86.0078	1610.67	53.2009	1572	358.565	1789.67	298.55	1817.33	63.4061	1870	242.963	1890.33	322.058	9
ENSTGUG00000005698	DCLK3	Biomart_human_ortholog	9.97e-225	0.203281	1	-0.20151	1	0.0472469	1	-0.147712	1	4.47774	2.09e-230	20	3.60555	21.6667	7.50555	299	29.2062	280.667	74.5408	385	84.3386	413.667	11.9304	375	38.3145	361.667	65.0564	2
ENSTGUG00000005721	CNTN1	HGNC Symbol	2.53e-46	0.0136938	1	-0.0567215	1	0.0975772	1	-0.0719395	1	1.2659	2.63e-50	4215	1218.33	3980.33	229.792	8660	152.591	8891.33	928.587	6760	1556.31	7551.67	576.597	6269	620.14	6372	928.794	1A
ENSTGUG00000005723	TMEM14B	Biomart_human_ortholog	7.25e-48	-0.243006	1	0.165838	1	0.0779348	1	-0.0190551	1	1.74523	1.02e-51	199.333	20.306	158	27.7128	454.333	86.153	541.667	18.5831	370.667	97.4902	412.333	17.0098	435.667	41.7892	458.333	47.9618	2
ENSTGUG00000005728	ATP2A2	HGNC Symbol	9.98e-257	0.0781733	1	-0.0288984	1	0.0288979	1	0.0135382	1	1.68499	3.1e-263	9399.67	284.34	9322.67	683.63	21948.3	2074	23163.3	4122.83	22174.3	4490.06	23764.3	2554.66	21236.7	1308.97	22908	3519.79	15
ENSTGUG00000005750	GLUD1	Uniprot	2.72e-77	0.0586216	1	0.044886	1	-0.0305284	1	0.0397699	1	1.01709	6.12e-82	6045.33	847.765	5901.33	535.048	11144.7	316.753	12431.3	2348.29	8161.33	1139.5	8492.33	986.909	7151	28.8444	7814	251.501	6
ENSTGUG00000005768	BBOX1	HGNC Symbol	1.37e-18	0.286498	1	-0.334566	1	0.431561	0.770392	0.0168907	1	1.88647	7.87e-21	35	19.975	40	10.1489	108.333	8.5049	93	50.4777	83.3333	17.0098	118.667	29.0918	107.333	16.6533	115	9.53939	Z
ENSTGUG00000005769	LOC100221700	Uniprot	7.23e-34	0.0359946	1	-0.36552	0.132548	0.260024	0.440241	0.0737016	1	1.294	9.43e-36	901.333	74.8086	868.333	94.8754	1937.33	232.621	1611.67	376.177	1448.33	372.287	1822	349.211	1405	270.424	1587.33	427.832	4A
ENSTGUG00000005838	PHACTR1	HGNC Symbol	2.73e-108	0.132806	1	-0.0705084	1	0.0703807	1	0.0218705	1	1.9208	2.31e-113	937.333	131.059	964.667	111.608	2810	392.382	2873.33	476.245	2857.33	553.86	3147.67	153.722	2191	427.344	2380.33	420.814	2
ENSTGUG00000005850	CHRNA7	Uniprot	1.9e-56	-0.0295561	1	-0.0168902	1	0.00524119	1	0.0513053	1	1.00934	7.74e-61	838.667	82.5671	771	68.7895	1428.67	59.8777	1508	110.892	1109	254.207	1164.67	117.228	1007	148.233	1112.67	135.301	10
ENSTGUG00000005851	PRICKLE1	HGNC Symbol	1.51e-126	-0.0971286	1	-0.102773	1	-0.0131302	1	0.00363329	1	1.6255	9.19e-132	816.333	171.41	715.667	64.5006	1821.67	168.506	1832.33	368.225	1844.33	515.384	1891	87.5386	1558	130.847	1664	127.326	1A
ENSTGUG00000005860	SLC12A5	HGNC Symbol	2.88e-171	-0.0376695	1	-0.124855	1	0.0760653	1	-0.0740229	1	2.48049	8.29e-177	2765.33	538.769	2522.67	200.241	11877	828.624	11665.7	1826.86	10636.7	2034.36	11872	2053.9	10020	1573.38	10194	2156.26	20
ENSTGUG00000005881	ATP6V0D1	HGNC Symbol	1.07e-80	-0.05516	1	0.0447259	1	-0.0420852	1	-0.0266232	1	0.756485	3e-85	9625.67	743.858	8687.33	167.36	12260	819.446	13631.7	2388.42	11534.7	2699.53	11767.7	1855.04	10068.7	92.5113	10538.7	1100.8	11
ENSTGUG00000005897	OGDHL	Uniprot	4.88e-90	-0.0327769	1	-0.0296424	1	-0.0468403	1	-0.00570471	1	0.982391	5.82e-95	2469.67	115.846	2266.33	151.579	3599.67	58.6202	3777	372.779	3443	692.555	3508.67	466.648	3222.33	91.0897	3431.33	597.423	6
ENSTGUG00000005898	NEU4	HGNC Symbol	7.59e-130	-0.685108	0.0160128	0.248169	0.555539	0.0959504	1	-0.0528033	1	3.26226	1.79e-134	66	9.84886	38.3333	11.9304	460.667	17.3877	578.667	38.0307	348	21.0713	400.667	85.5005	239.667	8.14453	247	65.8255	9
ENSTGUG00000005910	NDUFAB1	HGNC Symbol	5.85e-38	-0.0159161	1	0.10872	1	-0.017093	1	0.00346466	1	0.784316	1.25e-41	2665.33	288.871	2475.33	230.29	3455.67	221.87	4035.33	966.661	3313	832.294	3439.33	578.057	2798.33	301.921	2980.67	47.3533	14
ENSTGUG00000005914			7.18e-120	-0.0652439	1	-0.0130347	1	-0.0375313	1	-0.0203557	1	1.3448	3.07e-125	750.333	54.3078	673.667	93.2166	1277.33	122.087	1366	264.535	1396	274.796	1437.33	239.546	1289.67	64.0729	1354	110.014	11
ENSTGUG00000005920	CAMKK2	HGNC Symbol	1.81e-204	-0.0990271	1	-0.140103	0.847931	0.0577039	1	-0.00628777	1	2.05188	4.28e-210	2626.33	208.15	2301.67	193.828	7189.67	793.796	7008.33	1201.05	8263	1851.25	8994.33	760.056	7031	818.603	7496.67	1482.66	15
ENSTGUG00000005930	MSMO1	HGNC Symbol	1.14e-46	-0.0113837	1	-0.129049	0.446559	-0.0888218	0.932488	-0.00606993	1	0.674681	7.27e-50	5618.33	297.927	5237	379.324	7087.67	233.093	6981.33	1066.59	6485	1254.65	6416	758.593	5801.67	310.471	6122.67	316.323	4
ENSTGUG00000005938	CPE	HGNC Symbol	2.98e-48	0.160358	0.385804	-0.0360068	1	-0.0257395	1	-0.0777462	1	0.82968	7.52e-52	21693	4140.56	22748	1851.87	34378.3	955.65	36002	4575.1	29270	6537.83	29948	1161.39	24423	314.933	24605	793.606	4
ENSTGUG00000005939	TUBA1B	Uniprot	1.3e-242	0.163921	1	0.147486	1	-0.161906	1	-0.109386	1	3.85899	1.95e-248	353.667	128.889	370.333	69.7878	3158.67	524.389	3761.67	610.806	4612.33	1196.64	4299.33	546.484	3976.67	513.325	3919	203.61	7
ENSTGUG00000005946			6.84e-36	-0.297551	0.816493	-0.280788	0.816493	0.398045	0.376976	0.0206951	1	1.92831	1.97e-38	140	25	107	9.53939	341.667	72.8309	302.667	76.5528	340.667	120.426	465.333	76.8657	324.333	80.3264	353.667	126.065	15
ENSTGUG00000005956	CAP2	HGNC Symbol	2.64e-185	0.0952285	1	-0.0704559	1	0.0958891	1	0.0526881	1	1.6086	1.08e-190	1823.33	298.982	1826	79.7308	3975.67	194.099	4073	613.765	4256.33	831.265	4756	121.445	3762.67	345.014	4148.33	223.681	2
ENSTGUG00000005960	PTPRN	HGNC Symbol	7.19e-145	-0.0213072	1	0.0326927	1	-0.0486681	1	0.00752172	1	1.56353	1.72e-150	6641.67	793.142	6136.67	621.539	12921.7	1484.85	14230	2429.95	15285.7	4245.79	15459.7	2515.93	13138.3	1313.3	14061.3	1285.05	7
ENSTGUG00000005963	TRPM2	HGNC Symbol	3.53e-63	-0.204052	1	-0.129594	1	0.0244571	1	0.0538048	1	2.84513	1.17e-67	557.333	147.409	451.333	113.298	2861.67	386.153	2801	365.008	2729	853.677	2843.33	430.105	2360.67	354.545	2617.33	825.934	9
ENSTGUG00000005965			5.63e-179	0.0526715	1	-0.0251567	1	0.00439928	1	-0.137775	0.74979	1.76703	1.98e-184	5731.67	771.181	5578	303.835	14791.3	505.348	15557.3	1855.43	14294.3	2736	15031.3	840.583	13499	1341.47	13112.3	1888.72	12
ENSTGUG00000005967	MMP9	Uniprot	6.94e-143	-0.0898114	1	0.0679913	1	-0.0924268	1	-0.0542163	1	1.51845	4.66e-148	322.333	32.1299	284.333	25.5016	577	50.4777	649.333	97.6542	686.667	127.618	679.333	97.736	644.667	47.0567	660.667	40.5257	20
ENSTGUG00000005974	NELL2	HGNC Symbol	0	0.034166	1	0.0663501	1	0.0929947	0.99612	0.00354341	1	1.82386	0	17651.3	1860.43	16942	1566.21	57446.3	264.078	64650	8447.69	45960	9780.63	51397.3	4958.35	31253.3	457.83	33399	3272.13	1A
ENSTGUG00000005986	ATXN1	HGNC Symbol	1.39e-18	0.380626	0.153475	-0.22647	0.728221	0.192893	0.728221	0.039549	1	0.994867	2.03e-20	381.667	58.4836	467.333	60.2771	726	83.8093	659.667	109.089	555	165.629	668.667	67.7151	558	103.46	613	99.8649	2
ENSTGUG00000005990	GMPR	HGNC Symbol	6.05e-69	0.0941644	1	-0.121792	1	-0.0481349	1	-0.127915	1	1.78908	3.14e-73	104.333	32.7159	104.333	10.2144	342.667	32.7465	338.667	45.0814	239	50.0899	243.333	17.9536	240.667	21.1266	234.667	21.4554	2
ENSTGUG00000006000	OLFM1	NCBI gene	6.92e-69	0.0582398	1	-0.0530686	1	-0.0447686	1	0.00302367	1	0.778073	2.85e-73	35343.7	2297.97	34557.3	2981.44	46374	4577.1	48238.3	9313.29	46421.7	8760.9	47417	5437.61	39314	1004.24	41987	4507.5	17
ENSTGUG00000006018	UNC119	HGNC Symbol	4.62e-53	0.0221809	1	-0.267839	0.473371	0.262793	0.473371	-0.0120372	1	1.63231	6e-56	131	10.5357	125	27.4955	290	32.2335	259.333	50.6392	276.667	69.9452	346.667	21.0792	299.667	38.8501	318.333	74.0968	19
ENSTGUG00000006028	DUSP7	HGNC Symbol	1.64e-90	0.105861	1	-0.0272134	1	-0.0295905	1	-0.00237187	1	1.21331	2.19e-95	853.333	46.4579	861.333	33.5012	1623.33	136.793	1713	301.244	1546.33	337.956	1588.33	174.03	1219.67	135.663	1301.33	214.861	12
ENSTGUG00000006035	DTNBP1	HGNC Symbol	1.11e-241	-0.0583545	1	0.014356	1	-0.0110617	1	-0.0854	1	1.54864	7.16e-248	944.333	75.6461	851	46.5081	2161	158.427	2356.33	446.723	2144	364.04	2245.33	250.213	1519	26.8514	1525.33	139.572	2
ENSTGUG00000006047	GHITM	NCBI gene	1.2e-171	0.00575697	1	-0.00835231	1	0.0424448	1	-0.0465813	1	1.21465	2.02e-177	5276.67	265.963	4970	237.059	8714.67	566.182	9338	1536.89	8980	1771.98	9764	1445.4	8182.67	428.095	8441.67	781.481	6
ENSTGUG00000006049	TMEM120B	HGNC Symbol	3.03e-101	-0.0931865	1	0.0648103	1	-0.00412875	1	0.0396001	1	1.04113	4.44e-106	748	26.4575	658.333	53.2572	1116	80.9877	1258.67	235.12	1183.67	220.221	1237	46.6047	838.667	15.2753	916.667	23.1157	15
ENSTGUG00000006052	PGK1	Biomart_human_ortholog	2.67e-124	-0.0141315	1	0.0698048	1	0.0642552	1	-0.0196844	1	1.1599	2.13e-129	4558.67	381.76	4232	292.739	7686.67	405.542	8667	1357.17	7375.33	1670.2	8076	777.568	6139	254.024	6445.33	474.743	4A
ENSTGUG00000006061	PALLD	HGNC Symbol	0	-0.0360184	1	-0.179799	0.249998	0.149783	0.387717	-0.0501146	1	2.66298	0	1463.67	128.025	1338	88.8988	6292.33	288.517	5985.33	1056.94	6406.33	1628.54	7403.33	656.494	6812.33	557.14	7035.67	1188.24	4
ENSTGUG00000006063	ICOSLG	Biomart_human_ortholog	1.04e-34	-0.0540812	1	0.00487853	1	-0.0453271	1	-0.0770168	1	1.93142	1.42e-38	56.3333	14.2244	51	13.4536	138.333	14.1892	149	16.0935	154.667	45.6545	155.333	47.4377	160	21.6333	162	32.5115	1
ENSTGUG00000006095	TWF2	Uniprot	1.46e-27	-0.0926883	0.716431	-0.0062772	1	-0.0233142	1	0.0283287	1	0.427824	9.31e-31	3393.33	82.9719	2988	138.568	3441.67	315.269	3685	582.797	3218.33	713.701	3325.67	465.801	2713.33	50.6491	2952	351.128	12
ENSTGUG00000006106	EPHX4	HGNC Symbol	0	0.257006	0.0564176	-0.00867328	1	0.0880231	1	-0.0210482	1	2.72141	0	390.667	81.0329	438	39.95	2037	210.941	2184.33	447.699	2130.33	545.027	2360.33	228.062	1757.33	76.2911	1842	68.5055	8
ENSTGUG00000006133	SNAP25	HGNC Symbol	0	-0.0947393	1	-0.0183368	1	-0.0233832	1	-0.0147391	1	3.17946	0	11566.7	2310.96	10145	686.275	53908	4292.48	57493.7	11420.3	81937	17629.1	84277.7	5658.87	83047.3	5565.42	87341.3	3223.44	3
ENSTGUG00000006153	AQP9	HGNC Symbol	4.95e-55	0.622084	0.00052986	-0.0751077	1	0.0236242	1	0.0595204	1	1.46875	9.6e-58	97.6667	12.5033	141.333	24.0069	270.333	31.2143	276	47.655	230.333	86.7717	241.667	20.0333	213.333	8.0829	237.333	39.7157	10
ENSTGUG00000006156	FAM213A	NCBI gene	1.36e-69	-0.00141629	1	0.283253	0.0753389	-0.129118	1	0.0877598	1	1.31405	2.57e-72	3191	589.064	2985.33	438.8	5531.33	787.244	7328.67	2163.89	6090.67	1090.05	5880.67	633.91	4679	160.346	5301	507.615	6
ENSTGUG00000006175			4.68e-83	-0.0309422	1	0.0952275	1	-0.0631315	1	0.00508395	1	1.4665	9.42e-88	538	112.743	493	57.1927	1239	84.0179	1424	220.81	1124	191.518	1138.67	172.291	773	82.5288	823.667	61.0765	3
ENSTGUG00000006194	SFTPA1	STRING	1.35e-14	0.0920708	1	0.0301318	1	-0.316543	1	0.114504	1	2.20158	2.44e-17	22	8.66025	22	1.73205	64.6667	10.6927	70	11.2694	104	52.5642	84.6667	45.3248	65.6667	13.3167	76.3333	44.8144	6
ENSTGUG00000006196	RASGEF1A	Uniprot	0	0.0166471	1	0.063593	1	-0.0372522	1	-0.104184	1	2.46979	0	1266.33	104.997	1203.33	140.08	4495.33	469.11	5052.67	842.075	5520	1009.25	5652.33	409.186	5018	292.039	4977.67	458.376	6
ENSTGUG00000006208	CACNG3	HGNC Symbol	0	-0.120639	1	-0.0358099	1	-0.000678525	1	0.0520248	1	3.63556	0	1080	141.715	934	180.842	8935	1173.05	9450	2311.32	10577	2476.22	11138.3	2035.47	7809	329.131	8623.67	747.022	14
ENSTGUG00000006211	LAMP5	HGNC Symbol	5.82e-136	-0.236685	0.543011	0.0410624	1	0.0238119	1	0.0376925	1	2.31552	2.07e-141	337.333	53.6128	268.667	27.6827	997.667	132.085	1103.33	199.44	1103.33	344.194	1172.33	275.126	1141	182.929	1242.33	170.735	3
ENSTGUG00000006215	PRKCB	Biomart_human_ortholog	0	0.0660562	1	-0.178119	0.125317	0.092036	0.959095	0.0208491	1	2.33435	0	2022.33	119.371	1987	128.557	8839.33	597.989	8409.67	1516.25	7668	1598.74	8591.67	1030.62	5940.67	535.072	6440.67	996.03	14
ENSTGUG00000006216	MFAP3L	HGNC Symbol	1.57e-76	0.211544	0.459999	-0.217185	0.406645	0.129445	0.795484	0.046756	0.935788	1.53864	5.47e-80	276.333	52.1664	300.333	29.2973	840	44.1928	770.333	74.1979	551	129.062	628.333	36.6652	489.333	47.3533	539	67.2681	4
ENSTGUG00000006225	MYZAP	STRING	3.08e-64	0.103078	1	-0.177941	1	0.178674	1	-0.0732762	1	1.77976	5.07e-68	113.333	21.1266	114.333	24.0278	330	18.5203	312	20.4206	246.333	19.4251	296.667	22.5462	282	28.2135	285	23.0651	10
ENSTGUG00000006229	PCSK1	Uniprot	1.3e-271	0.111141	1	0.0247609	1	0.14255	0.93174	0.0908483	1	2.73614	1.51e-277	181.333	32.9292	183.667	16.5025	924.333	26.5769	1007.33	153.507	859	199.752	988.667	61.6144	791	56.6657	899.333	123.436	Z
ENSTGUG00000006232	GALNTL6	HGNC Symbol	1.68e-68	0.0235589	1	0.0283958	1	0.026671	1	0.0400682	1	1.10954	4.49e-73	264	25.0599	251.667	22.3681	492.333	23.4379	540.333	82.3549	359.667	74.2316	385.333	47.2687	358.333	20.0083	392.667	40.464	4
ENSTGUG00000006241	CLIP1	Uniprot	6.44e-75	-0.0321303	1	-0.0687816	1	-0.00948774	1	-0.0266555	1	0.663568	2.58e-79	5734	281.846	5264.67	322.406	7238.67	261.006	7429.67	1159.12	6543	1212.72	6829.33	504.534	5476	183.551	5713.67	182.659	15
ENSTGUG00000006266	PPP1R7	HGNC Symbol	9.97e-121	-0.0522636	1	0.0119078	1	0.0228281	1	0.0575932	1	1.06825	6.03e-126	2918.67	272.471	2640.33	74.6615	4346.67	385.518	4728	922.599	4693.33	1077.49	4998.33	593.136	3587.33	310.684	3970	196.122	9
ENSTGUG00000006280	SCRG1	HGNC Symbol	1.19e-126	0.365552	0.254949	0.107361	1	-0.0748813	1	0.176166	1	2.64732	2.33e-131	83	22.5389	100.333	17.2434	658.333	11.5902	763.333	130.585	401.667	71.5146	398.667	25.1064	249.333	48.0867	298.667	20.8407	4
ENSTGUG00000006284	CDC25B	Biomart_human_ortholog	2.15e-73	0.861586	4.94e-06	1.21294	7.66e-13	0.810775	2.57e-06	0.269363	0.12975	1.67102	2.64e-54	101	17.6918	172	35.5528	206.333	29.3655	513.333	74.3797	239.667	59.1383	441.667	99.4451	259.667	28.3608	333.667	75.5006	Z
ENSTGUG00000006287	SLC5A11	Uniprot	1.25e-20	0.471901	1	-0.0820443	1	0.0219617	1	0.571791	0.41582	2.53485	5.6e-23	5.33333	2.51661	7	3	25	2.64575	25.6667	14.1892	26.6667	8.02081	28.3333	5.50757	22.6667	8.14453	36	6.08276	14
ENSTGUG00000006294	PLCB1	HGNC Symbol	7.25e-216	0.0901471	1	-0.194626	0.403456	0.131928	0.905858	-0.0928187	1	2.35639	9e-221	4756.33	834.49	4751.33	355.092	16797.3	1098.95	15764	2759.56	19640.3	4631.3	22506	1849.01	17581	1813.92	17627.7	2933.62	3
ENSTGUG00000006325	GLRA3	HGNC Symbol	2.2e-118	-0.098349	1	-0.260338	0.850478	0.370333	0.417139	-0.0122627	1	3.80044	1.66e-122	85.6667	34.0049	74.6667	11.2398	1002.33	100.62	887.333	54.0123	700.333	199.149	940.667	60.0444	731.333	165.506	778	203.664	4
ENSTGUG00000006326	KIF1A	HGNC Symbol	6.57e-65	-0.00631683	1	-0.125239	0.745448	0.0874825	1	-0.0264717	1	0.918334	9.78e-69	26652	2313.74	24887.7	1765.08	42890	931.906	42114.7	5033.32	34647.3	7546.63	38671	5179.99	30235.7	2985.06	31740.3	5323.11	9
ENSTGUG00000006334	GPSM1	Uniprot	3.96e-88	-0.0597487	1	0.0356541	1	0.000888233	1	0.0511764	1	1.53558	4.52e-93	556.333	82.002	499.667	52.0513	1081.33	91.5442	1198	252.501	1306.67	496.968	1350	240.626	956.333	57.3265	1055	94.7787	17
ENSTGUG00000006339	FA2H	HGNC Symbol	1.04e-61	-0.257177	1	0.152283	1	-0.11583	1	0.23955	1	2.55069	1.48e-65	26.3333	3.21455	20.6667	4.72582	79	5	95.3333	26.9506	121.667	33.5012	117.667	20.6478	94	27.7308	118.333	19.3993	11
ENSTGUG00000006340			4.46e-50	-1.27213	0.447739	0.00200792	1	-0.83441	0.0969032	0.523522	0.447739	5.27471	3.91e-52	3.66667	3.21455	1.33333	1.52753	57.3333	36.1156	61.3333	14.1539	91.3333	24.9867	53.3333	4.16333	64	15.1327	97.6667	3.78594	6
ENSTGUG00000006346	GIT1	HGNC Symbol	1.04e-18	-0.00489828	1	0.0236487	1	0.0237078	1	0.0871375	1	0.554472	1.03e-21	3473	545.591	3250.67	175.7	3924.33	333.131	4312.67	902.672	3635	848.592	3904	843.647	3078.33	232.449	3482.67	309.892	19
ENSTGUG00000006354	PPM1H	HGNC Symbol	4.38e-94	-0.0536618	1	-0.112568	1	0.113581	1	0.120281	1	1.45394	2.8e-98	450	55.3805	406.667	7.37111	954.333	48.5833	943.333	123.517	856.333	206.268	965.333	72.5006	723	56.7186	840	149.663	1A
ENSTGUG00000006355	LOC100221738	Uniprot	1.19e-255	-0.23386	0.121024	-0.159384	0.42358	-0.0255422	1	0.0694659	1	2.31349	3.31e-261	1368	100.583	1093	147.238	3930.67	603.007	3802.67	891.306	4646.67	850.488	4832	662.715	4845	204.355	5419.67	482.141	7
ENSTGUG00000006358	GPM6A	HGNC Symbol	6.05e-48	0.138417	0.82845	0.0311553	1	0.158689	0.789576	-0.114228	0.82845	1.03002	3.18e-51	12967.7	1291.38	13395.3	1379.44	20612	522.83	22618	3223.8	19428.3	3718.35	22516	2089.16	17976.3	780.344	17680.3	1763.46	4
ENSTGUG00000006374			4.56e-81	0.1315	0.715068	-0.164119	0.62715	0.227373	0.26595	-0.0419759	0.945469	1.45041	2.48e-84	925	61.9919	950.667	60.5007	1983	148.819	1899.33	343.206	1958.33	542.277	2381.67	285.556	1656	189.768	1723.67	395.576	4A
ENSTGUG00000006383	NRSN1	HGNC Symbol	3.88e-248	-0.0857387	1	0.0383901	1	-0.0214901	1	0.0215334	1	2.25284	1.14e-254	664.667	119.601	588	89.202	1968	41.3884	2178	340.736	2240.33	514.599	2318	256.158	2242.33	102.007	2428	289.337	2
ENSTGUG00000006402	NACC2	Uniprot	1.11e-116	0.080024	1	-0.170202	0.885287	-0.0318865	1	-0.0666262	1	1.94463	1.79e-121	237.667	20.7926	235.333	22.1886	664.667	77.106	637	110.145	678.333	122.075	699	103.595	698.333	56.0387	712.333	122.317	17
ENSTGUG00000006411	GPLD1	Uniprot	1.49e-38	-0.0156022	1	-0.0401414	1	0.0157314	1	-0.0544038	1	0.943637	1.76e-42	1225.67	64.4386	1138.33	229.426	1925.67	89.4725	2008	216.502	1543.67	263.912	1655.33	287.683	1537	114.385	1573.33	198.86	2
ENSTGUG00000006421	ASB5	STRING	1.16e-99	0.148575	0.816094	0.128056	0.816094	0.0280443	1	-0.0444026	1	1.3552	4.38e-104	472.667	45.5448	491.333	7.76745	833.333	44.8813	980.333	164.925	936.333	180.971	1008.33	162.05	877	49	901.333	54.0771	4
ENSTGUG00000006436	BCAR1	HGNC Symbol	6.66e-94	-0.0791243	1	-0.030857	1	0.0155364	1	0.122628	0.729915	1.07711	2.51e-98	2394.33	165.482	2127.33	111.33	3747.67	448.327	3959.67	810.032	3875	821.772	4136.67	668.44	2732.67	117.56	3175.33	447.694	11
ENSTGUG00000006452	KCNT1	HGNC Symbol	6.05e-70	0.095844	1	-0.146441	0.483645	0.00784819	1	-0.0684322	1	0.974489	1.15e-73	3171.33	88.3761	3175.33	291.165	4946.33	525.152	4784.67	601.297	4337.67	838.028	4611	746.651	4637.67	338.349	4716.67	531.265	17
ENSTGUG00000006459	XPOT	HGNC Symbol	6.28e-111	-0.0672319	1	-0.00267942	1	0.0179556	1	-0.0562522	1	0.908345	5.87e-116	3230	271.166	2894.33	134.946	4365	197.454	4692	754.23	4431.33	1045.32	4680	380.13	3792.67	86.0484	3878	97.811	1A
ENSTGUG00000006492	CCPG1	HGNC Symbol	2.49e-129	0.0591638	1	-0.0148485	1	0.0700629	1	-0.0706636	1	1.08651	2.69e-134	3698.67	451.148	3614.67	236.128	5837.67	214.603	6217	937.576	5569.67	1106.18	6110.33	261.458	5495	143.377	5566	211.781	10
ENSTGUG00000006514	KCNMA1	HGNC Symbol	4.36e-27	0.112544	1	-0.253457	0.436003	0.0905225	1	-0.0843366	1	1.03307	1.04e-29	1446	329.547	1467	62.554	2430.67	218.873	2185.33	414.85	2079.67	534.416	2317	150.522	2172	351.979	2187	265.684	6
ENSTGUG00000006519	PLP1	HGNC Symbol	3e-111	-0.650479	0.167559	0.0866149	1	0.105953	1	-0.0278023	1	5.71643	1.63e-116	750.333	565.482	444	21.7025	32416.7	3238.64	37439.7	9786.5	19585	5217.47	21922.7	2793.12	15795.3	3280.11	16517.3	2458.02	4A
ENSTGUG00000006533	MT3	Uniprot	4.78e-15	-0.170777	1	-0.106498	1	-0.409008	1	0.110328	1	2.10605	1.18e-17	457.333	204.539	383.667	92.4247	1816.33	280.316	1800.33	190.153	1619.67	1417.66	1200.33	487.526	952.333	25.7358	1096.33	218.882	11
ENSTGUG00000006540	MT4	Uniprot	8.35e-73	-0.00982264	1	0.119367	1	-0.186268	1	-0.0797211	1	3.01991	2.72e-77	208.333	53.1539	194.667	57.8389	1270.67	206.984	1478	203.811	1282	757.921	1132	191.11	1121.33	102.861	1135	300.212	11
ENSTGUG00000006542	ACAD10	Biomart_human_ortholog	8.49e-28	0.23521	1	0.729871	0.00184466	-0.133119	1	0.0234652	1	1.49624	9.98e-28	31.6667	3.51188	35	6.08276	53	8.544	94.6667	15.695	75.6667	16.1658	72.3333	5.1316	64	14.7986	69	6.55744	15
ENSTGUG00000006544	VIT2	Uniprot	9.82e-77	-0.428844	0.277558	0.0508151	1	0.0607635	1	-0.158423	1	2.4458	3.59e-81	73.6667	20.0333	51.3333	5.68624	264	41.6173	289.667	16.9214	229.667	54.0771	249	30.8058	242	18.6815	230.667	31.5331	8
ENSTGUG00000006554	GLRA4	HGNC Symbol	2.52e-95	0.00269559	1	-0.153855	1	-0.0337486	1	-0.0455836	1	1.6855	5.35e-100	616.667	32.2542	580.667	85.6874	1652	236.888	1594.33	252.953	1476.33	82.6579	1555	252.097	1181.67	148.001	1222	219.05	4A
ENSTGUG00000006561	SLC9A3R2	HGNC Symbol	1.08e-105	-0.0761442	1	-0.0579292	1	0.128011	0.751442	0.0122416	1	1.22536	3.08e-110	1532	112.468	1364	63.498	2668	257.373	2767.67	443.46	2374	345.156	2759.67	470.664	2228.33	125.866	2396.67	251.349	14
ENSTGUG00000006582	SYNGR3	Uniprot	3.47e-104	0.264558	0.047006	-0.0946813	0.431635	0.134456	0.431635	0.184869	0.231245	1.34978	5.41e-107	660.333	70.3017	744	91.6897	1706	126.645	1720.67	259.893	1209.67	250.56	1399	214.774	971.667	30.9892	1179.67	211.311	14
ENSTGUG00000006595	GRM2	HGNC Symbol	1.44e-283	0.0490652	1	0.0620937	1	-0.0313655	1	0.174717	1	4.8825	4.92e-290	148.667	32.9292	144	38.9358	2579	205.278	2951	980.638	3817.33	957.593	3904.67	476.211	2921.67	318.461	3534.33	905.266	12
ENSTGUG00000006596	SAMD8	HGNC Symbol	2.24e-30	0.0861761	1	-0.046117	1	0.195271	0.909756	-0.00905197	1	1.08262	1.38e-33	694.667	112.696	693	127.448	1152.33	54.6016	1193.33	191.312	981	244.565	1169.33	51.7912	1018.33	155.095	1082	203.45	6
ENSTGUG00000006605	DNASE2B	HGNC Symbol	1.15e-25	0.0793599	1	0.00716537	1	-0.0766987	1	0.00185176	1	0.760558	4.86e-29	457	40.1497	453.667	17.9258	640.333	96.033	697	172.653	580.667	134.15	579.667	66.4028	482.333	28.1129	514.333	51.3939	8
ENSTGUG00000006616	UOX	STRING	7.6e-11	0.101788	1	-0.0146787	1	0.0303277	1	0.00688054	1	1.12317	1.66e-13	41.6667	14.5717	42	1	75.6667	19.2959	80.3333	15.5349	66.3333	6.65833	71.6667	2.88675	57	3.60555	60.6667	12.0968	8
ENSTGUG00000006626	ABR	Biomart_human_ortholog	3.72e-25	-0.0596729	1	-0.00292827	1	0.123008	0.46227	-0.039233	1	0.473605	7.78e-28	4701.67	243.644	4234	151.654	4944.33	286.507	5299.67	760.53	4427.33	957.165	5061.33	624.197	4031.67	253.208	4193	698.088	19
ENSTGUG00000006635	ATP6AP2	HGNC Symbol	7.8e-163	-0.0606028	1	0.036681	1	0.0159984	1	-0.0289634	1	1.08785	1.73e-168	8801.67	806.81	7915.33	356.876	14215	592.134	15762.3	3089.05	13739	2910.3	14562	1376.53	10790.3	61.0765	11254	600.677	1
ENSTGUG00000006651	ARPP19	NCBI gene	0	-0.0671343	1	0.0237254	1	0.0189005	1	-0.059876	1	2.20872	0	5427	448.742	4863	334.162	15139.7	1677.47	16525.3	2461.67	21051.3	4495.93	22353.3	1471.64	16083.3	476.647	16431	1063.78	10
ENSTGUG00000006653	ENPP6	HGNC Symbol	1.64e-52	-0.0302189	1	0.165231	1	0.0500036	1	-0.0382244	1	2.21009	1.21e-56	33	3.60555	30.3333	1.1547	111.333	23.6925	133.333	13.0512	100.667	20.5994	110	23	101.333	17.6163	104.667	7.57188	4
ENSTGUG00000006664	KCNG2	HGNC Symbol	1.13e-40	0.05478	1	-0.117383	1	0.080342	1	0.0386794	1	1.5323	1.56e-44	118	30.1164	115	27.2213	280.667	24.8462	278.333	32.532	237.667	58.3981	262.667	28.9885	217.333	28.5365	238	33.4215	2
ENSTGUG00000006665	TTLL7	HGNC Symbol	1.67e-256	-0.13724	1	-0.112108	1	-0.043672	1	0.00204546	1	2.37908	9.88e-263	719.333	166.581	612.333	51.5978	2662.33	163.58	2648.33	397.359	2617.33	475.086	2667	154.204	2358.33	179.723	2519	269.271	8
ENSTGUG00000006670	TSPAN7	Uniprot	6.38e-251	0.0178092	1	0.0165726	1	0.00611172	1	-0.00393573	1	1.64294	1.5e-257	15070	1942.91	14308	1438.65	34118.7	1650.31	37205	6385.75	33539.7	8193.09	35273	4992.86	32011.3	1302.52	34008.7	3197.4	1
ENSTGUG00000006683	C15orf62	HGNC Symbol	0	-0.258641	0.341019	0.12348	0.783004	-0.0914156	0.892488	0.00207335	1	3.75439	0	134.667	8.5049	105.667	15.5671	1057.67	47.8783	1237.67	178.231	1217.33	246.358	1212	226.636	1217	62.8649	1298	128.557	5
ENSTGUG00000006712	SLC4A10	HGNC Symbol	4.35e-181	-0.104314	1	-0.097481	1	0.143418	0.846821	-0.100909	1	1.95878	4.48e-186	5963	668.632	5210	632.633	15845	377.453	15918	2520.85	15024	3603.32	17304.3	1407.85	16590	2199.54	16515.7	2288.29	7
ENSTGUG00000006713	B3GNT9	HGNC Symbol	1.02e-89	-0.0197958	1	-0.0810434	1	0.0708561	1	0.162115	1	2.25021	3.03e-94	40.3333	4.16333	37.3333	3.05505	178.667	15.5027	181.333	21.1975	124.333	15.2753	138	13.8924	102.667	14.0475	122.333	13.0128	11
ENSTGUG00000006722	SYT12	HGNC Symbol	6.98e-215	-0.236744	1	-0.0237333	1	-0.0586046	1	0.0710985	1	4.22181	3.82e-221	283.333	79.4124	225	44.3959	2481	755.548	2632.67	645.961	4595.33	1082.31	4663.33	1252.53	3543	233.043	3958.67	168.542	5
ENSTGUG00000006725			1.62e-82	0.0179158	1	-0.0409069	1	0.0452525	1	0.0557546	1	1.31469	2.69e-87	623.333	44.6132	593	69.3974	1128.67	101.52	1196.67	374.826	1147.33	258.372	1245.33	214.183	1001	109.995	1105.33	27.0617	14
ENSTGUG00000006745			5.68e-22	0.153232	1	-0.10993	1	0.0727886	1	0.110087	1	1.1634	4.92e-25	101	16.7033	105.667	16.4418	181	13.5277	183.333	65.5006	173.667	44.6356	191.667	40.0666	147.333	16.773	170	38.9744	14
ENSTGUG00000006750	TMEM35A	HGNC Symbol	3.82e-30	-0.388281	0.00115423	0.147005	0.607926	-0.131347	0.607926	-0.0520665	0.810693	0.732685	5.53e-31	1170	180.144	839	32.6037	1234.67	125.381	1470	212.544	1260.67	272.555	1218.67	216.929	1103.33	98.764	1132	68.5493	4A
ENSTGUG00000006757	SLC25A4	HGNC Symbol	2.32e-81	-0.110742	1	-0.034945	1	-0.0639347	1	0.0591403	1	1.34371	4.97e-86	421.333	8.5049	366.333	13.5031	863.333	103.394	908	166.622	764.667	183.718	775.667	151.018	578.667	47.606	642.667	64.361	4
ENSTGUG00000006767			1.2e-181	-0.086257	1	0.0844206	1	-0.0276963	1	-0.059099	1	1.6533	2.71e-187	628.667	40.7226	555.333	19.1398	1345	55.7584	1525	144.572	1351.33	321.341	1385	128.035	1354	138.856	1386.67	172.407	10
ENSTGUG00000006768	HAGH	HGNC Symbol	8.13e-267	-0.0354629	1	0.04529	1	-0.00831627	1	0.0658502	1	1.76407	2.96e-273	3007.67	177.331	2754.33	125.049	7950.67	689.764	8762.67	1011.64	7350.67	1694.2	7663.67	987.164	5906.67	379.028	6561.33	162.666	14
ENSTGUG00000006774	CFAP97	HGNC Symbol	0	0.160357	0.37425	-0.0432976	1	0.00021373	1	-0.0768858	1	2.30215	0	1160	140.075	1218	154.502	5541	182.146	5736	461.418	4466	1178	4647.33	509.605	3247.33	43.1316	3277.33	212.97	4
ENSTGUG00000006777	DYNLT3	HGNC Symbol	4.28e-125	0.0245603	1	-0.00376465	1	-0.0263143	1	-0.0722707	1	1.71738	1.76e-130	716.667	114.133	684.333	101.353	2078	209.466	2202.33	108.708	1658	237.462	1725.33	169.93	1382	120.835	1396.67	65.041	1
ENSTGUG00000006788	LOC100225149	Uniprot	5.67e-13	0.0214368	1	0.0380838	1	0.396328	0.93808	0.112668	1	1.67322	2.72e-15	14.6667	3.78594	14	2.64575	35	7.81025	38.6667	12.897	35.3333	11.3725	48	6.245	25	1	29	12.1655	1
ENSTGUG00000006810	LRP2BP	HGNC Symbol	6.65e-20	-0.083846	1	0.0669042	1	0.188098	1	-0.274968	1	1.36722	1.57e-22	51	11.7898	45	8	86.3333	10.116	97.3333	14.1539	88.3333	32.1921	104.333	1.52753	96.3333	14.5029	84.3333	10.5987	4
ENSTGUG00000006812	MPP1	HGNC Symbol	0	-0.0108634	1	-0.0237982	1	0.00143271	1	-0.0806887	1	2.3558	0	1098.33	172.506	1022.33	58.7055	3202.33	264.878	3408.67	743.226	4318.67	717.008	4574.67	558.513	4524.33	191.391	4562	531.235	4A
ENSTGUG00000006816	PTGFR	HGNC Symbol	3.57e-17	0.180942	1	0.0788906	1	0.189304	1	-0.0241091	1	1.09113	7.13e-20	88.3333	10.504	94	6.245	143.333	26.0832	164.667	41.4769	148	44.643	177	34	121.667	2.3094	127.333	30.73	8
ENSTGUG00000006837	RPH3A	HGNC Symbol	6.33e-113	-0.128389	1	-0.0773075	1	0.0577962	1	0.0182514	1	1.63943	5.52e-118	1680	273.342	1440.33	86.5583	3789.67	701.342	3883.33	971.105	3639.33	879.858	3965.33	516.452	3165	153.581	3422.67	449.155	15
ENSTGUG00000006842	OSGIN1	HGNC Symbol	3.37e-32	-0.0580192	1	-0.325549	0.978199	-0.455926	0.540048	0.201053	1	2.42666	8.8e-35	52.6667	11.0151	47.6667	20.4287	205.333	50.6392	176.667	47.2476	289.333	215.806	209.333	22.5462	162.667	24.4199	198.667	12.6623	11
ENSTGUG00000006843	CAMK2G	Biomart_human_ortholog	3.02e-250	0.00645076	1	0.0235369	1	0.0011739	1	0.0753655	1	1.87157	1.24e-256	1074	80.6164	1013.33	88.9119	2972.33	268.165	3263.33	678.364	2980	764.579	3135.33	668.255	2325.33	159.161	2607	151.977	6
ENSTGUG00000006844	XK	Uniprot	1.56e-56	-0.164619	1	-0.0819896	1	-0.0811165	1	-0.064318	1	1.4397	1.13e-60	308	27.8747	258.333	27.7369	550.333	62.7482	553.667	85.4537	591.333	112.722	589	77.2075	567.667	78.475	579.667	115.093	1
ENSTGUG00000006855	LANCL3	HGNC Symbol	3.91e-102	-0.0494708	1	-0.192719	1	-0.019707	1	-0.0820804	1	2.70174	5.88e-107	63.6667	12.6623	57.6667	8.14453	298	37.3229	276.667	31.4696	277	61.0246	286.667	34.5302	315.667	46.6083	319.667	83.0321	1
ENSTGUG00000006856	SOX8	HGNC Symbol	1.64e-30	-0.0610599	1	-0.12989	0.76876	-0.0365439	1	0.0797114	1	0.659108	1.72e-33	764.667	80.102	687.333	12.2202	955.333	103.751	940.667	175.001	894.667	226.577	909	82.3468	693.667	36.6652	782.333	115.539	14
ENSTGUG00000006858	P2RX5	Uniprot	4.95e-169	-0.0915843	1	-0.0879444	1	0.119269	1	0.0477824	1	2.90951	1.2e-174	96.3333	21.5716	84.6667	19.8578	408.333	34.9619	417.333	105.025	474	83.1384	541.667	39.5517	597	36.5923	659.333	132.851	19
ENSTGUG00000006890	RIC8A	HGNC Symbol	2.11e-68	-0.0728928	1	-0.00843567	1	0.0783835	1	0.0640979	1	1.04316	9.68e-73	1757	128.969	1567.33	49.2375	2491.33	365.964	2685	664.663	2602	636.99	2894.67	507.224	2253.67	210.975	2510.67	267.68	5
ENSTGUG00000006893	WSCD2	Uniprot	2.86e-184	-0.0628681	1	0.0280273	1	0.153244	0.610128	0.020259	1	1.91323	1.18e-189	570	93.5361	512.667	45.5668	1497.33	177.81	1641.33	271.574	1501.33	394.971	1751	246.408	1342.67	53.5381	1451.67	182.144	15
ENSTGUG00000006898	SNPH	HGNC Symbol	7.82e-39	-0.0703048	1	-0.0554215	1	-0.0527494	1	0.0291528	1	0.671818	1.61e-42	2588.67	347.143	2312.67	113.037	3224	71.7565	3351	613.285	2875.67	665.617	2921.67	490.764	2500	116.658	2718	257.28	20
ENSTGUG00000006903	FICD	Biomart_human_ortholog	6.79e-27	-0.233767	1	-0.0162067	1	-0.243154	0.847117	-0.103167	1	1.30743	7.1e-30	52.6667	8.0829	42	2	87.6667	15.5027	93	13.0767	96	22.1133	85	13.1149	81.6667	11.6762	81	9.84886	15
ENSTGUG00000006927			1.51e-173	-0.125925	0.479463	0.145944	0.377602	0.0480563	1	0.0264365	1	1.46761	2.22e-178	16562.7	1790.6	14241	532.653	28443	1376.3	33909.7	5494.03	33412.3	7267.87	36534.3	6432.63	28462	1932.34	30795.3	1147.31	20
ENSTGUG00000006940	MIGA1	HGNC Symbol	2.94e-64	-0.0419227	1	-0.156083	0.936018	0.0253322	1	-0.0213519	1	1.30532	2.07e-68	337	78.6321	307	20.9523	678.667	18.5562	655.667	99.3496	582	114.32	622.333	51.0523	507.667	15.2753	533.333	67.0994	8
ENSTGUG00000006958	MAP3K13	HGNC Symbol	1.59e-32	-0.0841806	1	-0.129873	1	-0.0558421	1	-0.0204523	1	0.776218	8.43e-36	850.667	28.3608	753.333	25.8908	1117	31.749	1097	149.412	1010.33	192.832	1020.67	78.2134	932	161.753	982.667	173.131	9
ENSTGUG00000006966	CACNA2D3	HGNC Symbol	5.44e-62	-0.0217278	1	0.0451485	1	-0.00724088	1	0.0172762	1	1.12077	1.63e-66	1069	240.88	986.667	95.3799	1656.33	99.2186	1846.33	365.089	1696.67	321.457	1772	98.8383	1471.33	87.5804	1584.33	109.624	12
ENSTGUG00000006969	PLA2G15	HGNC Symbol	1.78e-38	0.0139601	1	-0.0979998	1	0.0911252	1	-0.121591	1	1.1124	5.15e-42	371	22.1133	352	30.7896	660	18.5203	658.667	117.134	542.667	108.969	604.667	7.0946	529.333	65.6836	520	94.7154	11
ENSTGUG00000006971	ACOT12	Biomart_human_ortholog	1.19e-100	1.12664	0.000995892	0.954911	6.2e-05	0.986887	4.23e-05	0.425791	0.0682897	3.59325	2.56e-93	16.3333	5.7735	33.6667	8.0829	145	28.5132	304.333	71.2835	149.333	56.5361	311	60.5558	179	15.6205	257.667	90.5336	Z
ENSTGUG00000006972	SIRPA	STRING	5.27e-74	-0.284945	0.0445682	0.00261809	1	-0.0402974	1	0.0556413	1	1.19651	5.32e-78	440.667	51.0131	339.667	20.8407	844.667	21.9621	908	96.2705	633.667	146.889	648.333	124.328	494.333	36.5285	547.333	77.1125	20
ENSTGUG00000006982	RAB3IP	Uniprot	2.16e-170	-0.0420948	1	-0.0330529	1	0.00768207	1	-0.0479988	1	1.47117	3.16e-176	1881	341.091	1711.67	77.3067	4344.33	38.527	4582.67	812.415	3872.67	837.114	4082	428.116	2852.33	137.326	2932	119.787	1A
ENSTGUG00000006990			1.17e-90	1.51033	0.000168632	0.951176	0.000266148	0.865165	0.000669182	0.617403	0.0115167	3.79464	7.62e-85	10	1.73205	27	6.9282	111	21.3776	232	50.7642	130	51.0686	249.333	37.7536	139	31.0966	228	75.7166	Z
ENSTGUG00000006991	TNFAIP8L3	HGNC Symbol	2.52e-203	0.0858424	1	-0.0404628	1	0.00914091	1	-0.0154865	1	1.67016	1.95e-209	723.333	41.0406	722	69.1954	1873	92.7955	1958	266.631	1664	369.156	1751.33	143.298	1514	133.742	1597	200.007	10
ENSTGUG00000006993	CYP19A1	NCBI gene	8.97e-128	-0.139605	1	0.182033	1	-0.439971	0.284982	-0.303775	0.713172	4.79732	1.46e-131	20.3333	2.88675	17.3333	1.52753	260	34.0441	311.333	56.2168	498.667	308.328	367.667	66.0025	548.333	47.8992	475.667	109.988	10
ENSTGUG00000007007	ZDHHC5	HGNC Symbol	1.25e-25	-0.088397	1	-0.0556159	1	-0.111118	0.91018	0.0484202	1	0.541866	2.13e-28	1493.67	156.507	1319.67	68.2959	1664.33	172.992	1731	370.34	1537.33	336.161	1500	259.347	1328	11.3578	1462.33	114.561	5
ENSTGUG00000007030	SVOP	HGNC Symbol	8.82e-109	-0.0298809	1	0.0913261	1	-0.0569158	1	-0.000826547	1	1.67371	7.32e-114	476	95.6922	436.333	55.5008	924.667	114.605	1061	199.276	1114.33	246.281	1130.33	204.101	1126.67	18.61	1201.67	151.004	15
ENSTGUG00000007035			2.55e-55	0.402141	0.212698	0.216678	0.512746	0.384684	0.107976	-0.113983	0.664311	1.84734	2.41e-57	50.3333	8.02081	62.6667	15.3079	140	32.187	174	19.0526	141.667	34.5012	194	38.4318	135.333	2.08167	133.333	16.8622	Z
ENSTGUG00000007037	RASGRF2	Uniprot	1.65e-114	0.563108	0.000305043	0.128119	0.791115	0.300509	0.0616373	-0.0396145	0.988991	1.92851	9.87e-117	188.667	31.5013	261.667	26.2742	634	48.4974	743.667	96.8624	588.333	143.647	756.667	72.0023	541	97.2574	562.333	95.5109	Z
ENSTGUG00000007042	TMX2	Uniprot	1.41e-90	-0.173572	0.231786	0.0946728	0.778188	-0.0525696	0.778188	0.108663	0.778188	1.07772	2.37e-94	1507.33	165.27	1255.67	69.0097	2059.33	159.001	2370.33	481.175	2285	555.123	2318.33	381.682	1890.33	55.8957	2169.67	139.4	5
ENSTGUG00000007044	ASPA	Uniprot	1.44e-68	0.138852	0.415563	0.218224	0.20118	0.323151	0.051489	-0.247817	0.20118	1.42154	1.65e-69	178.333	8.62168	184.333	6.1101	401	29.4618	504	133.383	302.667	30.2875	401.667	47.2687	322	15.7162	288.667	30.6649	19
ENSTGUG00000007055	NFX1	HGNC Symbol	6.42e-131	0.108118	1	-0.129742	0.931626	0.0829022	1	-0.0734561	1	1.53578	1.44e-135	946	121.791	957.333	117.24	2134.33	185.338	2097.33	337.779	2102.33	486.231	2327.33	107.51	1856.67	187.276	1878	124.744	2
ENSTGUG00000007085	IL1RAPL1	HGNC Symbol	3.46e-23	-0.0491097	1	-0.230586	0.949256	0.0281192	1	-0.0883224	1	1.1668	3.92e-26	110.667	24.4404	100.333	7.76745	190	14.1774	174	22.6053	181.333	68.3691	189.333	3.21455	164.667	21.7332	165.333	21.9621	1
ENSTGUG00000007090	RTN4	Uniprot	5.91e-147	-0.048117	1	-0.0102192	1	-0.000424228	1	-0.0160293	1	0.80651	1.5e-152	26344.3	1268.34	23921.7	1190.34	35434.3	1776.15	37902	6242.01	33565	7527.41	35150.3	3806.81	27419	405.3	28886.7	2260.27	3
ENSTGUG00000007098	TMEM125	HGNC Symbol	2.68e-59	0.265245	1	0.124009	1	0.142118	1	0.0545965	1	3.68228	1.46e-63	5	3	5.66667	0.57735	58.6667	16.1967	69	13.4536	44	5.56776	51.3333	6.50641	45.3333	11.5902	50	2.64575	8
ENSTGUG00000007112	SMCR8	HGNC Symbol	9.28e-41	-0.107312	1	-0.204731	0.624762	-0.0173203	1	-0.134544	1	1.1472	6.52e-44	518.667	39.5011	451.667	45.3689	833	68.0368	777.667	125.739	782.333	176.5	812.333	118.492	819.333	154.73	800	204.59	14
ENSTGUG00000007123			2e-84	0.570331	0.0018835	0.176386	0.708763	0.185063	0.708763	-0.103913	0.708763	1.85496	2.92e-87	118.333	10.2632	165	9.53939	375.667	62.0027	455.667	68.413	375	149.409	440.333	86.5236	328	32.5115	325.667	49.0544	Z
ENSTGUG00000007135	TPD52L2	Uniprot	2.73e-97	-0.0122549	1	0.0314079	1	0.0432068	1	0.0229559	1	0.829237	3.17e-102	1497.67	81.2978	1393.67	22.8108	1963	98.7725	2166.67	420.588	1931.33	476.546	2080.33	226.93	1653	74.1013	1788.67	158.336	20
ENSTGUG00000007136	ARHGEF3	HGNC Symbol	7.16e-38	-0.133161	0.690972	-0.0847489	0.690972	0.180841	0.443184	-0.143123	0.690972	0.856784	2.41e-40	525	104.072	449	48.6621	698.333	24.0901	709.333	104.625	608.333	96.7953	727	59.3549	613	23.4307	592.333	76.5005	12
ENSTGUG00000007165			1.6e-13	-0.18079	1	-0.0110519	1	-0.114694	1	0.0587948	1	0.722067	5.16e-16	751.333	31.3741	621.333	42.595	917.667	263.716	971.667	144.777	872.667	202.429	848	94.3027	702.667	133.527	782	125.108	14
ENSTGUG00000007176	IGFBP1	HGNC Symbol	1.67e-24	0.293871	0.914603	0.282963	0.826767	0.133029	1	-0.0538762	1	1.47493	3.84e-27	35	5	40.3333	12.5033	75.6667	3.78594	100	31.225	75.3333	14.0475	87.6667	19.3993	67	0	68.6667	3.78594	2
ENSTGUG00000007183	SPTBN1	HGNC Symbol	3.71e-105	0.0595192	1	-0.101979	0.964679	0.0672074	1	0.038342	1	1.05636	1.15e-109	27255.3	2322.04	26673.3	2142.7	46525	3709.66	46456	6709.93	42153.3	10002.8	45924	1949.1	34333.7	1499.08	37617.7	4350.59	3
ENSTGUG00000007189	CDH18	HGNC Symbol	3.98e-33	0.0673439	1	-0.0575182	1	0.0607165	1	0.0990246	1	0.881952	1.34e-36	787.667	142.861	773	41.3884	1209	77.5435	1256.67	253.855	1084.33	273.132	1179.67	99.0017	836	112.468	955.667	130.005	2
ENSTGUG00000007194	APPL1	HGNC Symbol	1.99e-44	-0.036597	1	-0.24399	0.295565	0.151423	0.932151	-0.121484	0.932151	1.15616	4.2e-47	779.333	156.845	713.333	62.8517	1304.33	31.0054	1179.67	201.299	1125	237.994	1308	42.2966	1277.67	95.1753	1255	194.247	12
ENSTGUG00000007228	SHC4	HGNC Symbol	2e-62	0.162411	0.289676	-0.0863533	1	0.00925054	1	0.0116145	1	0.857536	3.64e-66	639.667	59.9361	671.333	7.50555	967.667	2.08167	982.667	163.065	958	195.394	1011.33	87.8996	703.667	85.8856	753.667	14.0119	10
ENSTGUG00000007243	EFHD1	HGNC Symbol	7.37e-72	0.0735465	1	-0.0924504	1	0.0543114	1	-0.0245834	1	1.32487	2.48e-76	459	45.0333	453.667	47.5955	998	66.9104	1007	131.286	839.333	210.742	911.667	123.314	696	93.5788	731.333	156.027	9
ENSTGUG00000007254			4.05e-297	-0.147133	1	-0.262165	0.237319	0.0790953	1	0.183884	0.677373	4.36124	2,70560569880879e-316	39.3333	9.50438	33.3333	7.50555	670.333	26.7644	600.667	103.645	596.667	117.411	662.333	66.9801	395	66.1438	479.667	84.0139	5
ENSTGUG00000007255	PAK6	Uniprot	0	0.0165719	1	-0.138858	0.292891	0.0694	1	0.0167906	1	2.12905	0	974.667	112.358	923.667	31.3422	3712.67	184.565	3634	595.418	3176.33	640.361	3511.67	461.73	2348.33	131.705	2532.33	242.661	5
ENSTGUG00000007281	MICU3	HGNC Symbol	4.39e-129	-0.123915	0.766015	-0.0357237	0.973348	0.0748803	0.973348	-0.111362	0.766015	1.29874	9.87e-134	2699.67	368.647	2325	286.084	4292	305.396	4510.67	758.071	4665.67	966.711	5132.33	227.597	4554.67	282.213	4489.67	279.325	4
ENSTGUG00000007299	TOM1L2	NCBI gene	1.72e-52	0.00555193	1	-0.115574	1	0.0991375	1	-0.0568509	1	0.98004	3.16e-56	1402.67	175.047	1320	76.6225	2182.33	30.0389	2163	289.263	1882.67	410.046	2109.67	177.678	1838.33	207.213	1891	365.118	14
ENSTGUG00000007309	TUSC3	NCBI gene	5.45e-35	0.0320046	1	0.0815326	1	-0.00893214	1	0.0209377	1	0.744324	1.1e-38	2150	175.923	2059.67	131.561	2816.67	141.599	3196.33	335.044	2654	556.456	2763.67	271.117	2160.33	246.011	2326.33	189.247	4
ENSTGUG00000007310	NGEF	HGNC Symbol	0	0.0798176	1	-0.12209	0.376433	-0.0151882	1	-0.000510505	1	3.27856	0	2394	162.945	2377.67	187.556	15781.3	1266.8	15618	2900.19	19015.3	4163	19718	1907.26	16554	570.807	17641.3	1713.59	9
ENSTGUG00000007314			2.92e-53	0.0072858	1	0.0422811	1	-0.181589	0.606806	0.0755995	1	1.15657	6.76e-57	325.333	72.5971	306.667	30.6159	550.333	37.072	613.333	139.102	550.667	130.615	509.667	81.0021	449.333	20.2567	503.667	45.3909	11
ENSTGUG00000007328	LPCAT2	STRING	5.5e-29	0.172632	1	-0.0290183	1	-0.0442339	1	-0.110953	1	1.35765	1.79e-32	68	9.84886	72	9.64365	142.333	7.50555	149.333	13.6137	143.667	49.8029	145.333	41.0528	116.333	9.2376	114.667	16.7432	11
ENSTGUG00000007333	TRHDE	STRING	3.5e-48	0.0759942	1	-0.180427	1	0.126217	1	0.0849704	1	1.58018	7.13e-52	337.667	106.702	333.333	36.0879	927.667	36.6924	872	71.1899	699.333	186.701	793.333	52.2143	589	80.5543	667	91.1976	1A
ENSTGUG00000007335	NEU2	HGNC Symbol	3.39e-75	0.513699	1	-0.179111	1	-0.136061	1	0.024218	1	3.68237	1.14e-79	5.66667	2.08167	7.66667	4.04145	56.6667	5.85947	54	11.1355	71.6667	22.5019	67.6667	1.52753	67.6667	10.2632	73.3333	16.2891	9
ENSTGUG00000007341	SLMAP	HGNC Symbol	2.74e-71	-0.0325829	1	-0.087794	0.979145	0.0308344	1	-0.110497	0.783111	0.856583	3.62e-75	1859	141.774	1705	81.431	2550	242.031	2570	347.108	2372.33	511.128	2535	177.688	2242.67	144.777	2214.67	232.289	12
ENSTGUG00000007342	INPP5D	HGNC Symbol	0	-0.057245	1	-0.150802	0.797526	0.117264	1	0.00259161	1	3.29993	0	368.667	51.1892	332.667	38.0701	2093.67	302.26	2041.67	487.288	2867	747.803	3246.67	471.748	2657.33	418.56	2832.33	226.074	9
ENSTGUG00000007350			1.2e-39	0.0610988	1	-0.0633485	1	0.0439154	1	-0.0109265	1	1.40338	1.29e-43	127.333	39.7157	124.667	21.8251	303.333	28.006	310.667	37.5411	241.667	54.6291	260	16.4621	194.667	12.0554	206	22.5389	1A
ENSTGUG00000007354	KCNC2	Uniprot	0	0.0885729	1	-0.0654134	1	-0.0626766	1	-0.00501583	1	3.228	0	561.333	92.4139	560	66.1438	3085.33	304.861	3188	681.075	4188.67	751.292	4227.67	453.335	4455.67	322.207	4742.33	720.572	1A
ENSTGUG00000007356	SCN1A	Uniprot	3.6e-42	-0.0338279	1	-0.125877	1	0.0998617	1	-0.0526846	1	1.13142	7.63e-46	3338.67	802.273	3057.33	136.647	5361.33	307.106	5263.33	583.371	4854.67	1124.54	5424	98	5133	303.712	5275	612.53	7
ENSTGUG00000007361	PCMTD2	HGNC Symbol	5.77e-69	-0.0158249	1	-0.0462405	1	0.0336701	1	-0.0233824	1	1.32379	1.3e-73	460.333	65.2253	427.667	80.9341	842	72.5052	872.667	131.508	763.667	157.988	819	60.63	822	49.3862	863.333	118.732	20
ENSTGUG00000007363	RASD1	HGNC Symbol	4.57e-164	-0.120966	0.998045	0.05066	0.998045	-0.102281	0.998045	0.142763	0.765501	1.79546	5.61e-169	576.333	91.1171	496.667	57.1431	1285	183.278	1432.67	272.14	1459	315.913	1426.33	140.251	1270.33	47.69	1492	80.5419	14
ENSTGUG00000007370	CCDC107	STRING	2.79e-44	0.108675	0.887963	-0.0515321	0.887963	0.0995109	0.887963	-0.157568	0.37137	0.757519	5.18e-47	507.667	28.3608	514	43.4856	663.667	51.6172	689.667	118.517	617.333	146.575	690	27.8747	624	26.0576	594.667	26.5016	1A
ENSTGUG00000007372	TRMT9B	Uniprot	2.37e-292	-0.00145378	1	-0.00942339	1	0.101749	0.441305	-0.0457349	1	1.38774	2.64e-298	2312	196.695	2168	163.805	5212.67	209.02	5569	813.004	4482.67	892.956	5054	519.693	3217.67	13.3167	3319.67	250.704	4
ENSTGUG00000007379	LONRF1	HGNC Symbol	7.84e-108	-0.147368	1	-0.0445181	1	-0.0521946	1	-0.0546305	1	1.63763	6.51e-113	284.667	33.5012	242	44.5084	550.333	49.0748	571.667	64.3843	657	117.847	663.333	4.72582	603.667	48.1906	619.333	54.0401	4
ENSTGUG00000007404	ANKH	HGNC Symbol	7.57e-77	-0.0195652	1	-0.0794784	1	0.0473341	1	-0.113753	1	1.30549	3.09e-81	638.333	83.1044	591	69.3758	1214	29.1033	1232.33	152.775	1105.33	232.169	1198.67	116.543	1041.67	168.566	1028.67	169.542	2
ENSTGUG00000007420	MERTK	HGNC Symbol	2.27e-41	-0.0450441	1	0.24851	0.891216	-0.219592	0.891216	-0.185021	0.891216	1.63957	2.57e-44	993.667	92.1376	904.667	52.0032	2230.33	359.28	2813	466.798	2574.67	933.167	2339.33	636.563	1823	456.398	1705.33	133.227	3
ENSTGUG00000007421	GLTP	HGNC Symbol	1.11e-13	-0.116897	1	-0.00137991	1	0.103488	1	0.0932883	1	0.712022	2.85e-16	216	24.8797	186.667	26.8576	261.333	40.0791	281	60.7536	231	30.348	263	34.3948	208.667	10.9697	236.333	10.4083	15
ENSTGUG00000007431	MBTPS2	HGNC Symbol	1.89e-13	0.0845765	1	-0.0102987	1	0.31237	0.52649	-0.0855143	1	0.952395	1.36e-15	311.333	114.788	310.667	34.3851	483	27.5136	510	84.0179	385.333	81.77	500	33.0606	413.333	64.7328	416.333	66.8905	1
ENSTGUG00000007436	NDUFS8	HGNC Symbol	6.66e-29	-0.107905	1	-0.050722	1	-0.022643	1	0.095527	1	0.772189	3.34e-32	2130.33	347.451	1857.33	185.99	2909	342.701	3032.33	621.383	2554.33	627.519	2659.33	600.472	2000.67	62.9153	2272	92.2442	5
ENSTGUG00000007450	CNKSR2	HGNC Symbol	0	0.0624906	1	-0.0303491	1	0.0333929	1	-0.0661164	1	3.05401	0	810.333	50.0133	795	74.7195	4407	89.37	4642	714.485	5223.67	1047.88	5601	342.451	4999	400.051	5089	449.968	1
ENSTGUG00000007457	HTR2C	HGNC Symbol	5.24e-242	0.0456634	1	-0.125013	0.996143	-0.00200565	1	-0.0858383	1	2.20899	6.64e-248	351.667	34.3123	340.667	17.5594	1221	132.378	1202.67	161.252	1265	261.031	1324.67	112.545	1088.33	104.567	1095.33	181.946	4A
ENSTGUG00000007461	IL13RA2	HGNC Symbol	4.87e-36	0.0907909	1	0.140628	1	-0.0861231	1	0.451913	0.518859	2.63458	5e-39	12	5	12	2.64575	61.3333	10.116	72.6667	16.6233	58	19.4679	58.3333	7.57188	37.6667	3.78594	55	8.7178	4A
ENSTGUG00000007463	ABHD6	HGNC Symbol	1,04459349411978e-315	0.0167232	1	0.0765925	1	0.0429914	1	-0.00879029	1	1.48162	4,15015142506647e-322	1632.67	81.5128	1551.33	79.3872	3324.33	308.134	3769	587.133	3482.33	742.249	3771.67	515.758	2787.67	100.947	2952.67	294.177	12
ENSTGUG00000007465	GAS7	HGNC Symbol	8.74e-171	0.189268	1	-0.0310569	1	0.0878118	1	0.0667135	1	2.53296	1.99e-176	194.667	15.3079	208.667	20.0333	724.333	55.7704	754	98.2293	817.667	217.785	905	148.111	987.333	100.326	1106.33	207.977	18
ENSTGUG00000007477	ZDHHC17	HGNC Symbol	2.4e-32	-0.0339448	1	-0.10879	1	0.0483271	1	-0.132082	1	0.825328	1.67e-35	1674.33	248.269	1534.67	141.747	2240.67	93.4041	2228.67	320.938	2052.33	452.926	2224	77.9487	2020.67	158.083	1966	208.971	1A
ENSTGUG00000007487	NAPB	HGNC Symbol	3.34e-294	-0.0710287	1	0.0295454	1	0.0058213	1	0.0179727	1	2.18295	5.02e-301	3982	654.693	3546.67	362.539	12029.7	1021.03	13270	2731.92	13273.3	2894.7	14040	2057.85	11652	271.205	12573	1129.11	3
ENSTGUG00000007489	DHRS7B	HGNC Symbol	7.6e-28	-0.161559	0.681427	-0.00444916	1	-0.0779269	1	-0.0120642	1	0.739572	4.62e-31	671.667	49.0748	563.333	4.93288	783.667	51.2282	835.667	97.9047	817.333	209.977	814.667	134.675	668	59.2706	706	102.059	14
ENSTGUG00000007490	NCKIPSD	HGNC Symbol	0	-0.157144	0.430378	-0.0799203	1	0.00545023	1	-0.0302929	1	2.52406	0	1712.33	237.971	1439	51.5655	6650.67	428.596	6780	1161.01	7038.33	1084.38	7491.67	1053.55	6157.67	289.542	6446.67	1101.51	12
ENSTGUG00000007493	GDPD1	HGNC Symbol	1.9e-38	0.0577602	1	-0.131463	0.768075	0.124315	0.768075	-0.0731095	1	0.743277	2.8e-41	2051	151.099	2005.33	133.058	2731	154.971	2683	378.194	2444.67	604.388	2763	44.9333	2301	181.017	2332.67	230.14	19
ENSTGUG00000007495			1.96e-44	0.179491	1	-0.277577	0.588093	0.0805786	1	-0.0179139	1	1.67565	8.29e-48	93.6667	19.6554	99.6667	10.0167	230	10.8167	204	31.7648	221	68.0882	246.667	50.0633	238.333	39.2471	251	34.1174	4
ENSTGUG00000007498			1.97e-15	0.0421352	1	-0.0867728	1	0.0457328	1	-0.0181821	1	0.848305	2.36e-18	133.333	5.85947	129	23.5797	196.667	22.723	199.667	33.2916	169.333	35.9212	183.667	18.7705	153	24.6374	161.333	24.1937	4A
ENSTGUG00000007505	YPEL2	HGNC Symbol	4.5e-64	-0.0876663	1	-0.194814	0.626115	0.0995521	1	-0.137858	1	1.39753	1.39e-67	270.333	27.7909	239	19.0788	511.333	26.2742	480.667	93.2166	488	127.812	545.667	63.1295	501	51.7977	487	100.354	19
ENSTGUG00000007513	CLOCK	STRING	6.59e-54	-0.0673758	1	-0.177732	1	0.0794597	1	-0.0977844	1	1.48881	9.95e-58	385	62.7455	345	39.3446	744	74.6257	707.333	162.263	741.667	242.768	816.667	85.5414	796.667	55.8957	795	116.323	4
ENSTGUG00000007521	SGSM1	HGNC Symbol	7.66e-185	0.0317346	1	-0.12167	1	0.0525345	1	-0.107584	1	1.85885	4.16e-190	477.667	10.9697	459	50.319	1165	45.2106	1154	188.86	1225.67	320.837	1328.33	208.63	1398	124.744	1386	216.062	15
ENSTGUG00000007525	ATP6V0B	NCBI gene	1.56e-53	-0.0413004	1	0.128574	0.825938	0.00262773	1	0.0349389	1	0.892251	2.18e-57	5467	493.902	4985.33	339.282	7333	307.53	8684	2181.76	7269.67	1647.56	7661	1080.02	6154.67	509.575	6692.67	154.856	8
ENSTGUG00000007531	CTNND2	HGNC Symbol	2.35e-48	0.0513387	1	-0.121261	0.597563	0.0747716	1	-0.0856296	1	0.70343	1.91e-51	3179	256.217	3092.33	113.315	4195.33	234.786	4151	701.116	3573	801.142	3934.67	277.082	3544.67	186.661	3552.67	123.452	2
ENSTGUG00000007533			2.83e-29	-0.0825574	1	-0.153058	0.811562	0.026333	1	-0.121791	1	0.780137	4.14e-32	910	103.32	807	43.589	1226.67	42.5245	1181.33	185.044	1104.33	218.436	1177.33	57.2917	975.333	86.4947	958.333	172.175	15
ENSTGUG00000007537			8.31e-17	0.0163345	1	-0.0623069	1	-0.00154693	1	-0.0862609	1	0.646572	9.65e-20	263	17.3494	249.667	20.7926	323	21.6564	333	58.9661	305	49.1223	320.667	28.5365	262.333	13.3167	262.667	2.51661	15
ENSTGUG00000007541			4.92e-239	0.350103	0.404302	-0.104259	1	0.103596	1	-0.077898	1	3.40341	6.06e-245	47.3333	4.6188	56.6667	13.6504	364.333	64.2599	363.667	57.3614	457	78.4283	516.667	37.2872	389.667	52.2717	394	56.205	14
ENSTGUG00000007559	GRK3	HGNC Symbol	1.4e-131	-0.0775084	1	-0.172377	0.607954	0.130622	0.922324	-0.0397708	1	1.78494	4.43e-136	847.667	114.094	753.333	27.1539	2194.33	33.2315	2090.67	289.938	1902	461.701	2175.67	168.66	1960	195.786	2042	409.699	15
ENSTGUG00000007572	SYT1	NCBI gene	3.6e-248	0.0520798	1	-0.101856	0.78058	0.129462	0.534998	-0.05912	1	1.74403	1.79e-253	7206.67	711.367	7012	381.414	17152	253.785	17204.3	2700.94	16771.7	3697.76	19160.3	1070.29	18055.3	1237.89	18496.7	2247.74	1A
ENSTGUG00000007574	SLC6A9	HGNC Symbol	1.87e-100	-0.043614	1	-0.123009	0.970296	0.0101995	1	0.0379112	1	1.28883	3.63e-105	881	106.658	801.333	78.2326	1812.33	82.5187	1798.33	328.78	1477.33	273.88	1569.33	169.164	1257.33	107.156	1377.67	196.309	8
ENSTGUG00000007587	2006-03-01	HGNC Symbol	1.2e-44	0.0339738	1	-0.0362924	1	0.0908853	1	-0.0860827	1	0.693912	3.79e-48	3658.67	435.034	3513	192.502	4520.33	148.436	4730.33	608.285	4229.33	787.734	4729.33	298.714	3909.67	223.818	3927.67	392.039	2
ENSTGUG00000007603	PPP1R12A	HGNC Symbol	1.36e-170	0.0694646	1	-0.0757401	1	0.0542762	1	-0.0467129	1	1.4463	4.59e-176	2857.33	349.224	2814.67	205.855	6252.67	182.155	6375	865.357	5777.33	1203.41	6273.33	320.219	4970.67	242.168	5132	567.407	1A
ENSTGUG00000007604	FBXL15	HGNC Symbol	2.62e-32	-0.199464	0.398528	0.0777062	1	0.0194068	1	-0.00745924	1	0.847876	1.39e-35	1081.33	76.8136	884.333	12.0968	1376.67	158.985	1565.67	293.582	1383.67	329.146	1475	295.127	1064	132.525	1132	216.419	6
ENSTGUG00000007607			9.17e-94	0.316531	0.156833	-0.147943	1	0.090451	1	0.0477705	1	1.81216	6.06e-98	170.667	29.2973	199.333	13.3167	450	56	438.667	95.2698	507	125.176	567	109.234	458.333	21.362	506	119.929	15
ENSTGUG00000007619	UQCRC1	HGNC Symbol	1.39e-56	-0.0984065	0.648049	0.112351	0.579051	-0.0561106	1	0.0558887	1	0.696709	7.41e-60	5953	312.99	5218.33	223.072	6959.33	270.143	8113	1514.89	7069.33	1684.31	7144	1030	5508	272.676	6101.67	598.616	12
ENSTGUG00000007622	CMBL	Uniprot	1.02e-105	-0.243419	1	0.236417	1	-0.215679	1	-0.0911435	1	2.99981	4.41e-110	200.333	72.5282	159	53.7029	1030.33	36.2951	1296.33	106.265	1168	154.619	1061.67	68.9662	932.333	103.636	928	93.3113	2
ENSTGUG00000007630	SBK2	HGNC Symbol	9.23e-117	0.191498	1	0.165411	1	-0.478655	0.121667	0.330226	0.477886	4.92961	1.01e-119	4.33333	1.52753	4.66667	3.05505	116	8	138	26.8514	116	27.5136	87	16.5227	80	9.53939	107.333	16.0728	2
ENSTGUG00000007634	SEZ6L	HGNC Symbol	2.72e-147	-0.0741939	1	-0.0310358	1	-0.0484804	1	0.0218696	1	1.7606	6.45e-153	3982.33	591.366	3542	461.52	8815	1386.09	9325.67	2091.9	10758.7	2404.12	10956.7	1925.26	8494.33	202.557	9198.67	1059.56	15
ENSTGUG00000007635			7.21e-45	0.108867	1	-0.135861	1	-0.00023691	1	0.0582708	1	1.19276	1.22e-48	231.667	33.7095	234.667	31.0054	410.333	66.0631	399	40.1123	398	106.658	415.667	59.3408	365.667	10.504	407.333	86.8581	11
ENSTGUG00000007640	JPH3	STRING	7.25e-98	0.135035	0.614742	-0.178263	0.256506	-0.0340432	1	0.0247754	1	1.22129	9.26e-102	638.667	31.9739	659	74.6458	1137.33	145.37	1079	160.72	1159.33	217.012	1190.33	123.087	1064.67	122.067	1154.67	107.268	11
ENSTGUG00000007682	HOMER2	Biomart_human_ortholog	1.27e-43	0.176416	1	-0.244585	0.712115	0.0693483	1	-0.0423885	1	1.53342	4.82e-47	367.333	84.4768	390.333	56.003	1043	134.748	940.667	120.234	827.667	244.273	903.667	52.6245	626	70.5479	650.667	129.33	10
ENSTGUG00000007703	NDUFV1	HGNC Symbol	4.78e-43	-0.160388	0.816426	0.0783661	1	-0.091349	1	0.043316	1	0.998149	1.26e-46	4237.33	657.001	3559.67	206.984	6044.67	681.76	6905.67	1612.95	6019.33	1456.97	5987	1349.57	4852.33	493.585	5312.33	434.914	5
ENSTGUG00000007705	BTBD1	STRING	7.71e-91	0.063335	1	-0.01739	1	-0.0186753	1	-0.00496963	1	1.01731	8.32e-96	1807.33	129.647	1774.67	245.81	2810.67	46.7047	2985.33	404.92	2939	589.285	3038	174.387	2221	92.5365	2348.33	72.0162	10
ENSTGUG00000007722	KCNK5	HGNC Symbol	4.69e-49	0.103491	1	-0.267841	0.355049	0.105667	1	-0.0556685	1	1.48729	2.83e-52	87.3333	15.5349	88	5.2915	206.667	24.0069	183.333	13.2791	179	49.5681	201	14	166.667	21.9393	170.667	9.29157	3
ENSTGUG00000007734	PITPNM1	HGNC Symbol	4.75e-68	-0.0946014	1	0.0540106	1	0.0460638	1	0.0990306	1	0.974718	3.93e-72	3573.67	415.394	3140	216.998	5385	402.963	6013.33	966.86	4887.67	1145.29	5334	1133.79	3860.67	163.72	4399.33	459.528	5
ENSTGUG00000007740	ADCY2	HGNC Symbol	0	0.0864431	1	-0.025106	1	-0.0295864	1	-0.0606593	1	2.58847	0	1243.33	222.158	1237.33	130.669	5161.67	278.428	5466.67	925.577	5940	1197.78	6102	441.677	5351	64.6297	5468.33	529.742	2
ENSTGUG00000007753	BNC1	HGNC Symbol	3.19e-22	-0.420884	0.673758	0.159154	1	-0.0427449	1	0.363648	0.673758	1.64327	1.07e-24	36.3333	10.116	25.3333	7.50555	71.6667	1.1547	86.3333	16.8622	69.3333	17.5594	70.6667	4.04145	55.6667	13.8684	76.6667	21.0079	10
ENSTGUG00000007754	TPST2	HGNC Symbol	2.02e-71	-0.154077	0.631492	0.0525462	1	0.0794931	1	-0.0989794	1	1.09477	2.09e-75	760.333	110.464	642.333	41.6333	1121.67	83.9186	1258	268.099	1167	222.061	1301.33	184.218	957	109.055	951	96.5609	15
ENSTGUG00000007757	LIN7A	HGNC Symbol	0	-0.0838173	1	-0.0782786	1	-0.0127259	1	-0.014603	1	3.00344	0	382.333	48.0139	338.333	8.3865	1962	138.719	2002	352.305	2214	511.769	2288.33	147.527	2192.33	104.175	2311.67	213.664	1A
ENSTGUG00000007759	SH3GL3	HGNC Symbol	7.21e-79	-0.000217824	1	0.0328379	1	-0.0927184	1	-0.0504728	1	0.835526	3.61e-83	3768.67	392.342	3536	298.893	5223.67	295.163	5751.67	885.067	4729.33	963.718	4646	298.35	4414.67	188.686	4534.67	203.525	10
ENSTGUG00000007779	SGPP2	HGNC Symbol	9.68e-54	-0.421535	0.690151	-0.0335514	1	0.000333259	1	-0.114238	1	2.40164	5.39e-58	33.3333	2.51661	23.3333	7.02377	99	9.64365	104	22.2711	108.333	17.0098	115.333	30.6649	120.333	25.658	118	13	9
ENSTGUG00000007806	REPS2	HGNC Symbol	4.36e-44	-0.168079	0.902572	-0.0628791	1	-0.0472197	1	0.0541826	1	1.0605	6.58e-48	342	40.8534	285.667	17.2143	604	33.7787	620.667	64.5161	452.667	57.7437	462	7	389	38.3145	430.667	57.5355	1
ENSTGUG00000007807	LNX1	HGNC Symbol	1.87e-64	-0.0381251	1	0.0150645	1	0.0334937	1	-0.0143147	1	1.36878	4.68e-69	564	139.861	513	57.9741	1123.67	81.0514	1220.67	188.553	1000	281.98	1060.67	74.0023	908.333	67.6782	954.667	28.0416	4
ENSTGUG00000007814	CEND1	Uniprot	2.22e-292	0.0284542	1	-0.254113	0.0132633	0.10657	0.808748	-0.000625015	1	2.0945	2.25e-296	650	58.2838	622.667	68.2447	2147	123.049	1933.33	290.132	1926	439.239	2176.67	321.708	1948	224.025	2076.67	227.939	5
ENSTGUG00000007816	HRH3	HGNC Symbol	1.26e-20	-0.125222	1	0.0645689	1	-0.958118	0.0133991	0.0574809	1	2.0497	1.79e-21	60.3333	10.5987	52	18.6815	191.667	62.0672	221.667	103.684	244	10.8167	136	38.3014	132	59.925	145.667	33.6204	20
ENSTGUG00000007820	UBE2QL1	HGNC Symbol	1.19e-171	-0.032669	1	0.0431183	1	-0.000731566	1	0.0164048	1	1.05662	1.82e-177	7416.33	195.198	6805	198.048	11766	362.199	13017	1720.18	11144	2058.59	11746.3	1269.22	9156.33	514.356	9844	319.892	2
ENSTGUG00000007852	CYGB	HGNC Symbol	5.35e-124	0.117398	1	-0.0851435	1	0.0061769	1	-0.00011929	1	1.52853	3.6e-129	623.333	121.706	633.667	40.6981	1259	123.56	1272.33	160.818	1349.67	306.87	1424.67	217.854	1374.33	63.264	1468.67	240.386	18
ENSTGUG00000007863	RASL11B	HGNC Symbol	0	0.0725399	1	-0.00545587	1	-0.0215842	1	-0.13352	0.328268	3.11378	0	577.667	87.9621	569.333	45.6545	4073	329.096	4350.33	529.431	4086.33	826.662	4236	539.448	2960.67	113.536	2873.67	221.554	4
ENSTGUG00000007871	USP46	HGNC Symbol	6.37e-75	0.111984	1	-0.234916	0.964767	0.100994	1	-0.131	1	2.25415	5.29e-79	326.333	101.535	331.333	53.4634	1180.33	103.852	1071.33	219.548	1155.33	351.346	1281.33	84.9961	1192.33	143.253	1162.33	169.187	4
ENSTGUG00000007885			1.82e-180	-0.814099	0.223028	0.0423617	1	-0.155608	1	0.0782137	1	8.4932	1.96e-186	25.3333	28.4488	13.3333	1.1547	5579	457.289	6220	1353.61	5140.67	1913.76	4818.33	713.256	3996	680.58	4500.67	534.706	8
ENSTGUG00000007900	SCG2	HGNC Symbol	2.76e-103	0.110548	1	0.0386476	1	-0.0451761	1	-0.00991689	1	1.47024	2.39e-108	6499	1281.42	6567	876.083	15012.7	691.601	16544.7	2078.18	13210	2695.89	13463	961.588	11381	594.343	12007.7	534.631	9
ENSTGUG00000007915	CDK10	Biomart_human_ortholog	2.11e-32	-0.239491	0.182347	0.123665	1	0.0387604	1	0.0358749	1	0.84018	2.87e-35	554.333	79.6074	440.667	9.07377	669	101.725	781.333	108.868	663.333	164.537	718.667	160.45	559.667	32.5167	611.333	52.5484	11
ENSTGUG00000007921	DCUN1D4	HGNC Symbol	5.15e-155	0.0563643	1	-0.0207115	1	-0.0875897	1	-0.0827927	1	1.58466	2.42e-160	1441	219.57	1407.33	162.18	3266	165.702	3463.67	545.065	3313.67	699.574	3261.33	225.314	2924.33	185.055	2926.33	156.746	4
ENSTGUG00000007938	XBP1	HGNC Symbol	7.01e-56	0.118971	0.692375	0.0770724	0.853624	-0.101804	0.763536	0.0366998	0.853624	0.775556	2.62e-59	3468	223.544	3539	499.307	4455.67	387.795	5053.67	824.667	4717.33	729.916	4653.67	471.67	3854.67	204.588	4204	138.098	15
ENSTGUG00000007991	MGLL	HGNC Symbol	2.2e-160	-0.0341222	1	-0.035708	1	-0.00801742	1	-0.154566	0.848725	2.00205	1.04e-165	1291.67	63.7364	1183.67	21.9621	4690.33	278.671	4919.33	1000.19	3418.33	671.572	3572.67	335.861	3086.67	544.836	2962.67	483.864	12
ENSTGUG00000008008			1.56e-188	0.247043	0.658154	0.0629129	1	-0.0722211	1	0.113371	1	2.68444	4.18e-194	94.6667	5.03322	105.667	22.0076	455.333	56.6598	514	114.241	477.333	64.8254	484	56.205	444	37.3229	510.667	17.673	20
ENSTGUG00000008011	ZNF831	Biomart_human_ortholog	3.29e-254	0.118733	1	-0.111994	1	-0.227567	0.218173	0.0336988	1	2.8783	2.09e-259	101	10.5357	103	8.18535	573	68.7895	572.667	119.926	561	80.2994	509.667	69.8307	551.667	8.02081	601.667	50.8167	20
ENSTGUG00000008060	GAD1	Uniprot	5.94e-82	-0.198383	0.485435	-0.274876	0.158905	0.00524209	1	-0.0304825	1	1.6006	1.86e-85	1783	408.023	1457.67	156.097	3888.67	122.659	3460	509.258	3565	637.551	3761.67	138.074	3516	613.178	3668.67	291.179	7
ENSTGUG00000008087	ATP2B1	HGNC Symbol	0	0.0772125	1	-0.0627511	1	0.0560748	1	-0.0655595	1	1.95337	0	14278.7	1116.56	14146.7	1047.99	39426.7	2594.49	40518.7	5618.68	42404.7	8883.5	46154	3151.05	38923.7	736.59	39557.3	1348.7	1A
ENSTGUG00000008092	TEC	HGNC Symbol	3.74e-77	0.165903	1	-0.0869868	1	0.108572	1	0.0283895	1	2.73045	8.24e-82	35.6667	8.32666	37.6667	9.07377	250	9.16515	254.667	51.7333	164.667	27.2091	189	11.2694	129	24.4336	140.333	20.5264	4
ENSTGUG00000008143	TLK1	HGNC Symbol	9.83e-86	-0.0832011	1	-0.0493224	1	0.0928757	1	-0.0717859	1	1.00446	5.29e-90	1870.33	176.642	1657	140.865	2875.33	249.492	2983.67	410.549	2540.67	473.259	2842.33	161.215	2310.67	194.058	2340	94.4087	7
ENSTGUG00000008163			5.91e-26	0.579207	0.394658	-0.0882076	1	0.640702	0.257101	0.627225	0.257101	2.53891	3.23e-27	15	9	21	6	69.6667	11.2398	68.3333	20.8167	57.6667	17.9258	94.3333	30.0056	71.3333	16.7432	117.667	36.0185	6
ENSTGUG00000008166	GPM6B	HGNC Symbol	0	-0.00146909	1	0.0104708	1	0.0947754	0.756696	-0.00409316	1	1.85087	0	9617.33	429.308	9017	316.877	29353.7	2011.67	31773	4404.41	25106	4599.28	28275.3	3076.91	18821	1045.84	19982	1079.96	1
ENSTGUG00000008168	SNX8	HGNC Symbol	1.19e-12	0.302822	0.639161	-0.0524593	1	0.186271	1	-0.134817	1	0.905417	9.71e-15	96	10.583	111.333	17.0392	165	1.73205	170.667	17.5594	130.667	12.741	156.333	24.0069	127	23.3024	123.667	26.2742	14
ENSTGUG00000008169	WDFY4	Biomart_human_ortholog	4.13e-44	0.0928473	1	0.0909231	1	0.357319	0.39152	0.69615	0.00741255	2.0883	1.14e-44	65	1.73205	65	12	198	26.8514	224.667	43.9356	182	71.0211	244	82.2739	153.333	15.1438	265	64.0937	6
ENSTGUG00000008187	CORIN	Biomart_human_ortholog	4.22e-15	0.0533456	1	-0.355073	0.440192	0.0917049	1	0.0617985	1	1.11358	2.82e-17	93	28.5832	90.6667	16.4418	169.333	25.697	143	37.6431	145.667	36.6924	164.333	41.9563	129.667	18.7705	144	12.1655	4
ENSTGUG00000008213	EEA1	HGNC Symbol	1.73e-29	0.00446662	1	-0.189916	0.657737	0.103542	1	0.0253742	1	0.910911	1.9e-32	965	214.812	908.667	84.8312	1481.67	115.682	1386.33	153.448	1184.33	324.216	1322	48.0312	1214.67	50.4017	1316.33	96.7953	1A
ENSTGUG00000008215			8.1e-168	-0.3433	0.986615	-0.0700649	1	0.147319	1	-0.0585318	1	3.74983	1.97e-173	34.3333	16.1967	25.3333	9.60902	284.667	48.9524	294	88.0682	293.333	59.7857	340	34.8281	286.667	8.5049	293.667	37.899	15
ENSTGUG00000008229	FH	HGNC Symbol	1.86e-54	-0.105397	0.830132	-0.014743	1	-0.120322	0.761184	0.0581421	1	0.810761	4.67e-58	1334.67	70.316	1164.33	110.428	1805	131.145	1930.33	396.946	1708.67	233.686	1667.67	191.106	1315.33	85.3366	1455.67	28.0238	2
ENSTGUG00000008231	LURAP1	Uniprot	1.69e-303	-0.0180329	1	-0.0143386	1	0.12481	0.857668	-0.0122389	1	2.3214	6,76081448738221e-310	678.333	72.1688	629	46.0326	2383.67	309.539	2541	466.164	2652	721.312	3022	542.7	2049.67	90.6936	2170.33	326.782	8
ENSTGUG00000008232	MAFK	HGNC Symbol	2.38e-31	-0.103568	0.98587	-0.237934	0.154674	0.0208478	1	0.24708	0.154674	0.819474	1.02e-32	318	3.60555	278	19.0788	453.333	55.7704	411.667	49.3288	379.333	87.0019	403.333	44.7363	318	27.0555	403.333	77.0346	14
ENSTGUG00000008249	WBP2	Uniprot	1.15e-166	-0.0227494	1	-0.0221975	1	-0.0165566	1	0.0118092	1	1.36114	1.43e-172	1462	30.1993	1351	13.7477	2692.67	183.764	2837	299.782	2630.33	507.013	2736.33	302.604	2556.67	41.6213	2751.33	469.862	18
ENSTGUG00000008264	DUSP14	HGNC Symbol	4.13e-117	-0.0856449	1	-0.141016	0.550346	-0.0992748	1	0.072631	1	1.32192	2.34e-121	365	35.0856	323	29.5466	698.667	64.2599	682	121.507	670.667	123.135	659.667	76.9437	544.333	10.116	609.333	44.5234	19
ENSTGUG00000008293	SLC25A12	HGNC Symbol	8.8e-91	-0.134524	0.658392	0.0644328	1	-0.0290884	1	0.0139342	1	1.1148	2.01e-95	2307.67	153.865	1970.67	166.362	3234	315.197	3638.33	635.448	3593.33	534.061	3723	307	3155.33	294.028	3386.67	125.341	7
ENSTGUG00000008322	TMEM9B	Biomart_human_ortholog	3.04e-110	-0.00643393	1	0.0824822	1	-0.00692962	1	0.0127336	1	1.17042	2.56e-115	2160	293.02	2017.33	126.832	3610.67	299.582	4106.33	526.156	3649.67	876.903	3787.33	234.449	2908.33	64.361	3117.67	65.7749	5
ENSTGUG00000008347	GABRA4	HGNC Symbol	2.38e-193	0.163454	0.938477	-0.170557	0.738224	-0.0994461	0.985947	-0.102097	0.985947	2.45482	1.8e-198	171.333	19.3477	180.333	30.0888	694.667	34.0783	665.333	135.884	766.667	133.8	753.667	63.1295	723.333	77.3132	718	61.6117	4
ENSTGUG00000008351	GPR146	HGNC Symbol	7.79e-112	0.222144	0.285999	-0.00327575	1	0.0775245	1	0.0331566	1	1.54232	1.44e-116	251.667	20.7926	275.333	19.5021	563.333	69.9738	605	95.6922	608.667	105.292	676	55.0182	482	28.5132	526	75.4983	14
ENSTGUG00000008365	CLCN4	HGNC Symbol	2.63e-98	0.129044	1	-0.113168	1	0.128023	1	-0.0108635	1	1.7263	6.88e-103	1027.67	187.236	1054.67	42.8991	2573	93.984	2547.67	419.562	2419	578.547	2765.33	323.809	2505	352.885	2659.33	463.157	1
ENSTGUG00000008380	GABRA2	HGNC Symbol	2.24e-129	0.0882571	1	-0.0829922	1	0.098941	1	-0.0417044	1	1.95426	1.49e-134	1181.67	207.462	1179	31.4802	3463	204.36	3489	586.253	3419.33	791.616	3845	322.261	3101	255.507	3215.67	412.73	4
ENSTGUG00000008388	HTR7	HGNC Symbol	1.62e-135	-0.0436808	1	-0.132883	1	0.293376	0.119077	0.148017	1	2.37269	4.85e-139	83.6667	9.0185	76.3333	12.5033	315.333	40.2036	308.667	40.5257	316.333	99.8516	400.667	17.0978	247.333	13.0512	292	32.187	6
ENSTGUG00000008394	ATPAF1	NCBI gene	2.18e-25	0.134348	1	0.158795	1	-0.0558816	1	0.205951	0.852939	1.00507	5.11e-28	1252.67	130.967	1293.33	235.343	1904.33	234.509	2301.33	459.288	2077.67	586.219	2096.33	339.709	1446	279.737	1771.67	249.209	8
ENSTGUG00000008402	ADAP1	Biomart_human_ortholog	2.44e-165	0.0766445	1	0.0335834	1	-0.0530423	1	-0.0352016	1	1.69429	4.62e-171	2075.33	440.025	2052.33	296.972	5414	523.516	5967	1032.56	5314.33	1132.85	5390.33	783.459	4009	62.6498	4170	390.649	14
ENSTGUG00000008411			1.14e-67	0.0741176	1	0.0137029	1	0.0721149	1	0.030848	1	0.966546	4.94e-72	893.667	53.426	881.333	75.7914	1333.67	85.967	1452	254.118	1269	264.46	1407.33	212.345	1128.67	61.3297	1226.67	58.8586	15
ENSTGUG00000008412	2005-09-01	HGNC Symbol	2.22e-49	0.150626	0.464347	-0.128956	0.464347	0.143575	0.464347	-0.0464461	0.78629	0.817533	4.83e-52	5832.33	458.227	6071.33	162.531	8952	249.638	8802.33	1248.77	7437.67	1620.68	8590	991.657	6671	812.619	6895.67	905.003	15
ENSTGUG00000008424	GET4	HGNC Symbol	5.43e-35	-0.0783343	1	0.017822	1	-0.0475111	1	0.000480911	1	0.507836	1.5e-38	2513.67	142.62	2234.67	155.31	2609.67	87.9905	2849	476.139	2644.33	556.502	2686.67	308.419	2133.33	70.4651	2271.33	130.408	14
ENSTGUG00000008427	GCNT7	Uniprot	3.7e-27	-0.364272	1	0.26195	1	-0.00818988	1	-0.0120922	1	2.25099	1.79e-30	18.3333	8.0829	13.3333	2.08167	49	12.1244	63.6667	28.9885	57.6667	16.563	59.3333	2.51661	52.6667	7.23418	55.6667	5.1316	20
ENSTGUG00000008432	ATP1B3	HGNC Symbol	7.93e-207	0.00520322	1	0.0488231	1	0.0173093	1	-0.052541	1	1.40574	7.26e-213	9117.33	1151.43	8570.33	413.723	17243.7	889.18	19167.7	2670.25	16993.7	2824.41	18136.3	1708.6	16513.7	515.24	16948	884.62	9
ENSTGUG00000008436	SV2B	HGNC Symbol	2.63e-160	-0.0975836	1	-0.204473	0.400838	0.142408	0.86593	-0.000401041	1	2.13004	6.71e-165	871.333	144.922	763.667	48.0451	3980.67	190.707	3682.67	434.99	2489.67	643.175	2861.67	210.915	1796	258.789	1918.67	292.545	10
ENSTGUG00000008456	HECTD2	HGNC Symbol	7.09e-245	-0.145439	1	-0.10935	1	-0.00871199	1	-0.128052	1	2.78645	7.21e-251	596	131.389	505.667	59.5427	2552	238.661	2528.33	267.029	2956.67	730.814	3083.33	246.707	2976	228.587	2897.33	91.6642	6
ENSTGUG00000008469	FAM210B	Biomart_human_ortholog	1.9e-19	-0.131631	1	0.164673	1	-0.134985	1	0.105298	1	0.970466	4.38e-22	110	20.0749	94.3333	8.73689	141.333	10.9697	171.667	47.7214	180	54.6717	170.333	18.8237	115	13.5277	131.667	16.773	20
ENSTGUG00000008473	KCTD8	HGNC Symbol	2.06e-67	-0.150923	0.530316	-0.0192478	1	0.105377	0.922002	0.0378184	1	0.980446	2.24e-71	792.333	123.379	669	18.3576	1089.67	47.9618	1162	234.519	1038	252.632	1166.33	113.006	960.333	69.4286	1051	97.2471	4
ENSTGUG00000008483	ATP8A1	HGNC Symbol	1.54e-69	0.0318714	1	-0.232679	0.499381	0.0821208	1	-0.117001	1	1.63278	2.94e-73	1260.67	296.601	1208.33	147.174	3338.33	220.636	3046.33	617.592	2623.33	628.557	2902.67	189.432	2677.33	187.905	2636.67	400.692	4
ENSTGUG00000008496	PRKAR1B	HGNC Symbol	1.41e-77	0.0761046	1	-0.0791714	1	0.0981338	1	-0.048482	1	0.960062	1.21e-81	4171	509.415	4130	502.223	6661	206.865	6784.67	930.93	6057	1435.66	6776.67	746.947	5013.67	207.808	5171.33	583.745	14
ENSTGUG00000008508	PPP1R3C	HGNC Symbol	4.5e-44	0.27618	1	-0.270233	1	0.24497	1	0.204011	1	2.82447	1.6e-47	31.3333	8.02081	35.6667	6.65833	216	89.9555	192.667	20.4287	165.667	97.4286	197.333	12.3423	138	19.3132	170	31.0483	6
ENSTGUG00000008527	GABBR2	HGNC Symbol	1.67e-113	-0.0319306	1	-0.101122	1	0.100651	1	-0.030264	1	1.44947	2.64e-118	1637.33	279.543	1501.33	101.041	3739.67	99.3496	3743	524.034	3037.67	641.682	3415.67	224.959	2645.33	284.771	2763.67	309.692	2
ENSTGUG00000008549	CPNE9	HGNC Symbol	4.34e-81	-0.149824	1	0.0562732	1	0.0375871	1	0.325167	0.0637617	1.61617	3.6e-84	754.333	148.446	639.333	85.1489	1784.33	322.593	2019	613.206	1753.67	477.739	1883.67	306.231	1024.33	68.6319	1369.33	154.975	12
ENSTGUG00000008550	BCAS1	Biomart_human_ortholog	1.46e-57	-0.171262	1	0.0810807	1	-0.0047345	1	0.11794	1	2.47758	6.53e-62	92.6667	54.9303	76.6667	7.23418	499	32.45	570	125.694	303	79.7559	316	53.1131	245.667	35.9212	285.333	79.2233	20
ENSTGUG00000008556	RAPGEF4	Uniprot	2.47e-115	0.104048	1	0.0529329	1	0.0602558	1	-0.104671	1	1.32546	4.79e-120	2158.67	389.415	2174.67	76.5398	4110.33	199.51	4581.33	654.845	4099.33	916.497	4464.33	391.358	3609.33	200.829	3572.67	245.084	7
ENSTGUG00000008562	OMG	HGNC Symbol	8,30376130965383e-320	0.1263	1	-0.0101802	1	0.123075	1	-0.0183594	1	3.37089	0	276	98.1478	281.667	27.6466	2246.33	174.712	2402.33	415.717	2129	504.337	2421	215.465	1857	171.764	1954.67	229.029	19
ENSTGUG00000008568	D1DR	Uniprot	3.26e-101	0.00669995	1	0.111477	1	-0.153357	1	0.332672	0.80321	4.05975	1.15e-105	34.3333	5.1316	32.3333	0.57735	391.333	101.323	448.333	65.8357	382	61.0246	380	114.896	386.333	69.8164	521	145.083	6
ENSTGUG00000008579	CTNNAL1	HGNC Symbol	5.49e-47	-0.0215417	1	-0.020767	1	-0.041617	1	-0.168106	0.634793	1.0044	1.33e-50	801.333	155.725	741.667	40.4145	1143	65.9394	1210.33	168.361	1171.67	245.97	1193	74.2226	1138.33	97.2899	1080.33	114.247	2
ENSTGUG00000008602	MAPK1	HGNC Symbol	5.1e-174	0.066784	1	-0.0368531	1	0.058787	1	-0.118148	0.853868	1.54811	2.69e-179	2368.67	290.366	2326.33	73.5278	5269	181.75	5506.67	625.041	4918	1099.1	5359.33	376.171	4916.33	341.579	4829.33	491.664	15
ENSTGUG00000008611	TMEM130	HGNC Symbol	3.49e-72	0.356368	0.219685	-0.0150052	1	-0.112171	1	0.078981	1	1.89567	2.24e-76	103	33.5112	123.667	15.1438	292.333	22.301	313.667	80.1644	365.667	101.894	353	55.3805	270.667	45.5668	303.667	14.8436	14
ENSTGUG00000008623	NPTX2	HGNC Symbol	8.51e-113	-0.0961371	1	-0.0406827	1	0.0470906	1	0.140263	1	2.3958	7.16e-118	806	257.564	704	107.084	2912	558.702	3052.67	646.897	3168.67	1132.38	3389.33	430.623	2489	152.424	2922	309.819	14
ENSTGUG00000008629	CDK17	HGNC Symbol	3.55e-242	-0.0271327	1	-0.0826583	0.978721	0.16768	0.366559	-0.122076	0.736352	2.06433	3.45e-247	2590.67	240.799	2388.33	270.086	6628.67	625.787	6735.33	1331.27	8012.33	2266.79	9331	750.602	8263.33	310.08	8092	675.851	1A
ENSTGUG00000008640	KCNG1	HGNC Symbol	0	0.141883	0.393107	-0.0584847	1	0.012163	1	0.0243817	1	2.65284	0	1384.67	132.99	1435.67	128.671	6616	724.38	6837.33	1191.13	7166	1280.5	7642	1200.5	5626	172.549	6086	305.681	20
ENSTGUG00000008641	TRPC1	HGNC Symbol	0	0.00249627	1	0.00349146	1	0.0897727	1	-0.0669385	1	1.95371	0	2942	206.56	2767.67	228.224	7791.67	559.908	8360.67	935.091	8491	1862.2	9430.67	603.931	7722.67	444.937	7853.33	542.942	9
ENSTGUG00000008653	FEZ2	HGNC Symbol	6.2e-55	0.0317638	1	-0.0741578	1	-0.084734	1	-0.0447304	1	0.90011	6.36e-59	2457	353.174	2357.33	176.911	3400	22.5167	3461.33	357.564	3400.67	728.967	3346.33	168.634	3191.67	139.156	3291.33	147.764	3
ENSTGUG00000008661	VIT	HGNC Symbol	3.25e-69	-0.0488288	1	-0.106555	1	0.142233	1	0.0933703	1	1.98938	1.57e-73	425.667	180.506	383.333	49.1664	1659.33	87.8427	1669.33	375.01	950.667	148.665	1113	137.579	942	88.4251	1073	150.907	3
ENSTGUG00000008666	TECPR1	HGNC Symbol	5.73e-139	0.0340503	1	-0.0620609	1	1.15e-05	1	-0.0677171	1	1.36514	2.58e-144	3686.33	386.898	3539.33	66.252	7245	602.63	7467.67	1030.02	6963.33	1472.57	7295.67	634.431	6359.33	352.662	6476	1053.29	14
ENSTGUG00000008674	LGI1	HGNC Symbol	4.29e-164	0.0642476	1	0.111008	1	-0.0771654	1	-0.0363274	1	2.10715	1.39e-169	1500	442.417	1466	55.9732	4464.67	158.885	5184	728.649	4957.67	1006.3	4925.67	352.751	4467	229.541	4623.67	129.516	6
ENSTGUG00000008678	SDF2L1	HGNC Symbol	1.16e-58	0.11395	0.945518	0.0899538	0.945518	-0.0228478	1	-0.117305	0.945518	0.887271	3.22e-62	1188.67	6.65833	1209	100.135	1599.33	65.8584	1808.67	34.4867	1819.33	374.983	1881.33	215.129	1452.33	157.087	1425.67	128.161	15
ENSTGUG00000008684	EXOC3	HGNC Symbol	2.86e-36	-0.0921395	0.866992	0.0109435	1	-0.0611825	1	-0.0728917	1	0.521186	1.94e-39	3585.33	210.581	3155	49.6689	3848.67	249.789	4176	709.448	3737.67	643.127	3776.67	363.127	3095.67	249.151	3125.67	19.6044	2
ENSTGUG00000008685	EPS15	Uniprot	7.05e-107	0.152973	0.224758	-0.048165	1	0.108032	0.586006	-0.0489961	1	1.03593	6.22e-111	4566.67	437.441	4766.33	399.84	8263.33	511.039	8592.33	1290.99	6910	1433.48	7806.67	705.749	5802.33	299.604	5979.33	559.861	8
ENSTGUG00000008688	IRS2	Uniprot	9.61e-82	-0.0669358	1	-0.111355	1	-0.0758473	1	-0.116279	1	1.6125	3.7e-86	676.667	92.7919	607.333	50.0233	1427.33	200.43	1405.33	225.154	1594.33	396.404	1580.33	188.075	1417.67	168.749	1396.67	267.25	1
ENSTGUG00000008691	STRN	HGNC Symbol	1.63e-81	0.108193	1	-0.193705	0.594809	0.179501	0.594809	0.0116774	1	1.54599	3.69e-85	782.667	143.577	792.333	91.4895	2073.67	72.8583	1944.33	270.853	1662.33	388.145	1961.33	60.4345	1342	209.215	1441.67	124.821	3
ENSTGUG00000008692	NLK	HGNC Symbol	5.39e-48	-0.0340142	1	-0.160421	0.311714	-0.00749021	1	0.0871094	1	0.784355	3.78e-51	933.667	66.6058	856.333	36.8284	1247	183.388	1205.67	276.862	1231.33	256.223	1286.67	148.382	935.333	33.6502	1059	111.216	19
ENSTGUG00000008700	PI4KA	Uniprot	0	0.0571122	1	-0.00738096	1	0.0845257	0.850018	-0.0195376	1	1.63302	0	4963	325.178	4849.33	402.122	10918	756.59	11657	1570.83	11151	2260.91	12399	1027.56	10790	263.302	11345.7	1151.02	15
ENSTGUG00000008718	PDCD6	HGNC Symbol	6.67e-203	-0.115508	0.481947	0.149752	0.17506	-0.0149926	1	-0.0696057	0.848168	1.37718	1.51e-207	1065.67	40.5257	923.667	90.5226	1678.67	9.0185	2010	370.636	2117	442.299	2195.67	152.546	1791	81.5414	1817	124.069	2
ENSTGUG00000008732	HEATR5B	HGNC Symbol	1.42e-107	0.0538024	1	-0.094101	1	-0.00910615	1	-0.0506284	1	1.01308	2.8e-112	8255	590.475	8044	426.086	14218.3	436.823	14228	1370.3	11409	2165.55	11927	1205.37	10974.7	450.713	11304	1335.41	3
ENSTGUG00000008733	MEF2A	HGNC Symbol	1.67e-53	0.17194	0.422217	-0.26064	0.163201	0.219021	0.278217	-0.0544539	0.858815	1.19443	1.25e-55	1538	148.395	1630	166.154	3290	126.76	2949	441.32	2487.33	747.631	3008.67	273.244	2306	389.847	2373	352.433	10
ENSTGUG00000008757	ATP5H	NCBI gene	1.4e-21	-0.0325724	1	0.142682	1	-0.0857321	1	0.00419927	1	0.698849	2.05e-24	2120	257.827	1943.33	108.26	2469	269.629	2937.67	569.667	2589.67	690.884	2574	619.756	2109	326.216	2245.33	24.0069	18
ENSTGUG00000008764	KLHDC8B	HGNC Symbol	6.76e-34	-0.181445	0.721441	0.171008	0.721441	-0.0178067	1	0.0718158	1	0.945099	6.74e-37	1041	114.136	862	40.3361	1290.67	90.3346	1571.67	356.447	1351.33	284.018	1416.67	346.575	1228.33	252.67	1373.67	153.168	12
ENSTGUG00000008799	HID1	Uniprot	1.57e-193	-0.0353914	1	-0.0917607	1	0.0572525	1	0.0189069	1	1.77039	2.5e-199	1001.67	105.306	916.333	49.9032	2468	237.394	2491.33	375.663	2462.67	426.415	2708.67	383.987	2191.33	146.943	2371.33	354.544	18
ENSTGUG00000008816	PLSCR1	Uniprot	7.94e-28	0.490203	0.744593	0.239747	1	-0.186052	1	0.752524	0.049378	2.30474	4.26e-29	14.3333	4.93288	19	4.58258	51.3333	10.2144	66	22.2711	78	37.3229	70	11.2694	40.3333	6.80686	72.3333	5.85947	9
ENSTGUG00000008824	YIPF4	HGNC Symbol	1.74e-75	0.0265281	1	-0.0051436	1	0.00797597	1	-0.0449256	1	0.967507	3.19e-80	726.333	50.3024	694	24.0624	1147	88.5381	1233	225.805	1042.33	214.178	1099.67	100.729	865.333	73.7044	890.667	28.9367	3
ENSTGUG00000008825			2.66e-113	0.101102	0.898339	-0.145044	0.408683	0.0444131	1	-0.050536	1	1.18858	1.48e-117	2306	140.353	2326.33	274.899	4321.67	159.626	4199.67	586.986	3734.67	956.695	4010	281.203	3676	100.593	3772.67	57.5007	1A
ENSTGUG00000008827	CHRNA1	HGNC Symbol	7.04e-28	-0.0912291	1	-0.034775	1	0.938824	0.112669	-0.0203417	1	3.64599	5.06e-30	11	4.3589	9.66667	2.08167	113	35.7911	121.333	78.5005	83.6667	14.5717	170	39.5095	65.3333	21.8251	69	41.2189	7
ENSTGUG00000008843			3.32e-33	0.00618807	1	-0.232943	0.187488	0.0755425	1	-0.0397239	1	0.85581	7.79e-36	850.333	106.641	802.333	90.5557	1265.67	24.7857	1157.33	178.478	1057.67	255.471	1164.67	90.6661	1017.33	130.216	1054	73.0821	1A
ENSTGUG00000008848	CHN1	HGNC Symbol	0	0.0071646	1	0.0333582	1	-0.0317596	1	-0.106576	0.940339	3.37265	0	8631.33	1110.26	8138.67	622.5	68330.7	2316.1	75310.3	12616.4	68716.3	12101	70893.3	6776.98	54581.7	4899.17	53812.3	722.8	7
ENSTGUG00000008855	SLC6A8	Uniprot	4.35e-141	-0.041647	1	-0.000857754	1	-0.0646147	1	0.0593751	1	1.36692	1.78e-146	4172.67	383.518	3802	311.572	7355	627.568	7953.67	1711.13	8085.33	1785.16	8186.33	1519.41	6954.67	161.463	7726.67	800.011	12
ENSTGUG00000008861	UHRF1BP1L	HGNC Symbol	8.76e-45	0.0910136	1	-0.0721156	1	0.0831934	1	-0.0602187	1	0.797603	2.38e-48	2640	359.635	2639.67	207.76	3781	273.095	3841	400.411	3275.33	775.933	3621.67	323.33	3030	185.135	3095.67	300.257	1A
ENSTGUG00000008866	RAP1GAP2	HGNC Symbol	0	-0.034348	1	-0.122372	0.649941	0.0485437	1	-0.0813619	1	2.67484	0	956.667	124.167	876.333	98.0833	4140.67	233.114	4092.33	644.036	4151	815.243	4517.67	533.354	4662.67	450.379	4701.33	552.913	19
ENSTGUG00000008882	DAGLB	HGNC Symbol	4.37e-156	-0.155234	0.325532	-1.07e-05	1	0.00753599	1	-0.0698423	1	1.35264	1.97e-161	922.667	65.6836	777.667	45.0814	1495.33	73.3303	1606	216.797	1670	245.495	1779.33	239.669	1567.67	38.371	1591.67	163.858	14
ENSTGUG00000008891	VPS35	HGNC Symbol	3.07e-79	-0.0310713	1	0.0349673	1	-0.0309313	1	-0.0797875	1	0.793853	1.19e-83	6075	353.017	5578.33	338.37	7662	538.406	8446.33	1234.38	7730.67	1560.64	7937	681.562	6778.67	99.4502	6810.33	269.537	11
ENSTGUG00000008892	DLG1	HGNC Symbol	0	-0.0152827	1	-0.0927717	1	-0.0204274	1	-0.134639	0.613357	2.5769	0	1091.67	97.8996	1013.67	42.548	4285.67	507.752	4308	717.962	5319.33	1140.32	5471.67	199.325	4518	264.013	4384	395.66	9
ENSTGUG00000008895	WSCD1	HGNC Symbol	6.4e-31	-0.0591399	1	0.0834337	1	-0.0673373	1	0.0205898	1	0.644451	2.99e-34	3308	276.219	2983.33	430.586	3738.33	193.707	4244	635.066	3747.67	568.318	3796.67	581.885	3148	94.3981	3394.33	91.6752	19
ENSTGUG00000008909	LRRK1	HGNC Symbol	5.93e-130	-0.0467722	1	-0.0994441	1	-0.0922778	1	0.123279	1	2.85065	3.58e-135	991	300.002	898.667	89.6679	5392.33	949.089	5467.33	1499.19	6015.67	1469.99	5889.33	552.124	3802	239.952	4442.33	1294.28	10
ENSTGUG00000008910	SLC13A5	HGNC Symbol	7.33e-167	0.0702403	1	0.0637147	1	-0.011439	1	0.135898	1	1.97744	3.26e-172	484	58.9661	477.333	85.5005	1753.33	94.1931	1978.67	367.772	1401.33	331.18	1463	239.977	981	87.023	1146.33	80.2517	19
ENSTGUG00000008916	ZFYVE9	HGNC Symbol	3.83e-224	0.0384955	1	-0.11145	0.756706	0.0531912	1	-0.0666851	1	1.58998	1.13e-229	1760	132.045	1697.67	146.473	3727.33	237.372	3696.67	452.115	3856.33	734.42	4217.33	507.697	3882.67	264.508	3957.33	512.196	8
ENSTGUG00000008926			9.5e-100	-1.36697	0.000392257	0.117131	1	0.0612294	1	0.176209	1	4.93059	1.28e-104	53	47.0319	19	3.60555	494	64.3739	583	158.606	895.667	185.271	993.333	243.003	693.333	45.742	837.667	154.098	15
ENSTGUG00000008930	LDHA	Uniprot	1.16e-110	0.0373644	0.97667	0.0801917	0.97667	-0.124365	0.870716	0.109554	0.879602	1.28753	6.47e-115	4854	647.396	4661	362.062	8388.33	344.815	9540.67	1510.28	9924.67	2365.8	9581.33	1462.15	7020.67	324.799	8042.67	156.746	5
ENSTGUG00000008949	SELENOS	Uniprot	1.36e-69	-0.0922445	1	-0.0341815	1	-0.159501	0.65568	0.00731898	1	1.18263	1.27e-73	2335	399.811	2056.67	216.019	3965	490.578	4159.33	678.149	4219	909.38	3971.67	499.856	2994	295.806	3196	65.0231	10
ENSTGUG00000008966	PITPNM3	HGNC Symbol	5.36e-169	-0.0079666	1	-0.251376	0.310656	0.0989162	1	-0.0697888	1	2.57341	9.2e-174	1225.67	260.492	1142.67	76.4221	4768.33	369.683	4298.67	853.613	5410.33	1416.29	6036.67	529.247	5605	672.17	5715.67	1075.16	19
ENSTGUG00000008967	BDH1	HGNC Symbol	1.9e-86	-0.0877922	0.929829	-0.101856	0.855799	0.0417585	1	-0.00757797	1	0.90699	9.99e-91	3126.67	182.33	2760.67	81.1008	4460.67	631.106	4468	801.074	4178.33	1024.65	4505.33	630.003	3524.67	96.8624	3737.67	388.775	9
ENSTGUG00000008974	FAM65B	Biomart	1.17e-162	-0.170236	0.45738	-0.13284	0.650428	0.0547687	1	0.0121169	1	1.72597	9.42e-168	1313	215.527	1093	27.2213	3343.67	163.2	3303.33	696.685	2824	553.634	3072.67	169.913	2557.67	305.786	2752	319.629	2
ENSTGUG00000008988	CPEB3	HGNC Symbol	4.9e-39	-0.0780855	1	-0.14757	1	0.0932939	1	-0.0657248	1	1.26644	1.24e-42	494.667	104.844	440	31.3209	854	64.8614	821.667	116.372	755.667	190.532	843.667	96.1735	872.667	156.465	890.333	156.864	6
ENSTGUG00000008989	KLHL5	HGNC Symbol	3.2e-49	0.0730002	1	0.0441293	1	-0.0472362	1	-0.116545	1	0.949043	5.01e-53	2292	342.387	2259.67	32.5781	3297.67	393.004	3655.67	460.218	3541	1151.57	3541.67	283.267	2914.67	114.168	2863.33	237.127	4
ENSTGUG00000008991	APOD	HGNC Symbol	1.52e-40	-0.172023	1	-0.0229359	1	0.43445	0.0898765	-0.0787601	1	1.68328	5.34e-43	87.3333	17.1561	73	12.1244	175	27.7128	187.667	67.159	176	37.027	251.667	24.0069	184.667	4.6188	186.333	19.5533	9
ENSTGUG00000008999	PPP1R2	Biomart_human_ortholog	1.03e-178	0.0369032	1	-0.113885	1	0.0809392	1	-0.0518469	1	1.68845	4.88e-184	1261	79.2275	1215.33	108.51	2808	448.508	2788	515.608	3444	966.956	3769.67	214.218	2615	35.5387	2687	209.974	9
ENSTGUG00000009007	PTPRJ	HGNC Symbol	6.3e-39	0.0930703	1	-0.0187851	1	-0.0349949	1	-0.0971748	1	0.721737	1.91e-42	736.667	85.1489	737	20.9523	1002.67	51.6946	1064.67	161.373	870.333	166.401	890.667	46.0036	824	30.5123	822.333	131.645	5
ENSTGUG00000009008	ANO4	HGNC Symbol	3.5e-174	-0.0905674	1	-0.154791	1	0.0850199	1	-0.11807	1	2.42664	2.24e-179	257.333	66.335	226.667	9.45163	869.667	33.546	841.333	130.967	1000.67	214.143	1110.33	25.658	1018.67	27.5379	1001.33	118.34	1A
ENSTGUG00000009010	EPN3	HGNC Symbol	3.89e-164	-0.0898019	1	-0.0720838	1	0.0343853	1	0.107094	1	1.5474	2.34e-169	1905	211.54	1680	211.516	3674	440.586	3785.33	894.117	4115.67	785.939	4456.33	734.115	3509.33	118.534	4024.67	318.001	18
ENSTGUG00000009034	ACOT13	NCBI gene	2.79e-136	0.0621185	1	0.129541	0.372173	-0.152877	0.25429	-0.0402887	1	1.22937	4.49e-140	1346.67	85.5823	1319.67	97.4389	2207	97.7548	2605.67	526.908	2492.67	467.177	2354.67	191.26	2153.67	103.413	2224	127.754	2
ENSTGUG00000009039	SDR42E2	Biomart_human_ortholog	3.29e-05	0.263319	1	0.343981	1	-0.10905	1	-0.250337	1	1.70699	5.47e-07	16.3333	15.9478	18.3333	6.65833	39	18.2483	53	7	43.3333	22.8108	41.6667	4.72582	41	17.4356	36	14.7309	14
ENSTGUG00000009049	CACNA1G	HGNC Symbol	3e-138	0.0327571	1	-0.14945	0.660389	-0.0203137	1	0.0629611	1	1.60154	3.64e-143	2159.33	262.172	2074	194.61	5054	745.254	4903	878.269	4993.33	1100.72	5210.67	732.907	4125.67	267.519	4590.33	309.516	18
ENSTGUG00000009051	MBP	Biomart	2.72e-115	-0.528519	0.244535	0.0337965	1	-0.00389608	1	-0.0977064	1	4.82958	1.31e-120	672.333	439.155	432.667	44.5459	13831.7	1896.01	15388.3	3514.81	10062	2569.07	10475.7	1345.51	10103	2022.04	10033.7	571.556	2
ENSTGUG00000009063	ZYG11B	HGNC Symbol	0	-0.194169	0.0426722	-0.174391	0.0457342	-0.0369058	1	-0.0593912	1	2.1423	0	1802.33	109.002	1477.67	64.0807	5820	458.396	5537.67	827.24	5713	1164.18	5852.33	628.261	4707.33	354.178	4813.33	396.182	8
ENSTGUG00000009086	TPCN1	HGNC Symbol	3.72e-100	0.0769896	1	-0.0958868	1	0.165276	0.310058	-0.02168	1	1.19144	4.82e-104	1333.33	70.7272	1320.33	83.7397	2340	253.164	2380	597.38	2226.67	489.659	2622.33	348.127	2003	173.519	2102.67	204.998	15
ENSTGUG00000009140	OSBPL6	HGNC Symbol	3.72e-43	-0.246335	0.606087	-0.326906	0.26746	0.12275	1	0.00315606	1	1.54067	5.31e-46	469.667	82.7124	372	40.1497	1009	95.2523	856.333	158.774	787.667	230.22	901.667	54.0494	917	143.722	982	150.771	7
ENSTGUG00000009144	NWD2	HGNC Symbol	8.37e-140	0.0911144	1	-0.12851	1	0.0429769	1	0.0125637	1	1.99174	4.46e-145	1825	429.246	1820.33	86.1936	6957	405.027	6827	867.094	5816	1536.68	6261	546.38	3696.67	147.717	3975.67	415.849	4
ENSTGUG00000009153	TMEM159	NCBI gene	7.64e-231	0.00722906	1	0.122072	0.488266	-0.0371958	1	0.00731873	1	1.52971	1.6e-236	3881.67	278.741	3660.33	165.482	8490.33	549.153	9970.67	1934.65	8196	1556.65	8403	542.335	6809.33	395.589	7275.67	249.528	14
ENSTGUG00000009158	PEBP1	NCBI gene	1.02e-86	-0.0418898	1	0.184096	0.296867	-0.0293587	1	0.0322811	1	1.22159	9.79e-91	11105.3	1048.19	10116.7	497.641	18395	2786.32	22524.7	3963.52	18809.7	4577.65	19382.7	3456.35	15643	1730.46	16974.7	786.461	15
ENSTGUG00000009174	HACD3	HGNC Symbol	4.58e-213	-0.0507726	1	-0.0860934	1	0.019202	1	-0.00446816	1	1.54653	4.65e-219	1034	108.264	936.333	38.8887	2153.33	118.509	2183.33	332.693	2318	383.188	2480	269.724	1845.33	72.2795	1955.33	168.957	10
ENSTGUG00000009184	PJVK	Uniprot	1.16e-20	-0.224741	1	-0.157127	1	-0.173017	1	0.0587621	1	2.50203	7.49e-24	6.66667	3.21455	5.33333	1.52753	30.3333	8.5049	29.3333	6.4291	26	3.4641	24.6667	2.08167	21.3333	4.16333	23.6667	6.4291	7
ENSTGUG00000009185	LAMP1	Uniprot	1.68e-31	0.0187624	1	0.0512948	1	-0.0284427	1	-0.0122512	1	0.599474	3.74e-35	4561.33	651.422	4332.67	293.04	5378.33	174.701	6023.33	1155.46	5080	1019.03	5225.33	300.593	4217.67	130.539	4451	316.801	1
ENSTGUG00000009188	NETO1	HGNC Symbol	2.65e-244	0.0472877	1	0.00213422	1	-0.0493184	1	-0.0726829	1	1.75835	1.5e-250	1109.33	144.535	1075	49.96	2479.33	259.558	2678.67	526.261	3099.33	598.336	3144.33	265.361	2603	207.545	2628.67	17.5594	2
ENSTGUG00000009192	ACOX2	HGNC Symbol	2.94e-112	0.0582941	1	0.000302373	1	-0.121559	1	-0.127057	1	1.79083	5.05e-117	319.333	54.6382	311.667	27.3922	775	92.7308	840	186.518	837	141.82	808	23.0651	827.667	120.126	806.333	72.6659	12
ENSTGUG00000009238	TOB1	HGNC Symbol	1.55e-279	-0.0288056	1	0.0693052	1	-0.022684	1	-0.00358968	1	1.74432	4.46e-286	750.667	26.1024	691.667	90.1628	1522	96.8143	1712.67	202.013	1901.33	372.921	1966.67	214.719	1820	25.3574	1929	38.1969	18
ENSTGUG00000009251	FAM107A	HGNC Symbol	1.48e-78	0.150168	1	-0.0986895	1	-0.00292246	1	-0.0325021	1	2.2655	2.71e-83	127.333	25.697	132.667	17.7858	480.333	38.527	481.333	107.584	443	19.4679	477.333	119.232	446	63.3167	463.667	31.8957	12
ENSTGUG00000009253	FGF12	HGNC Symbol	5.14e-88	0.0454404	1	0.032346	1	0.00438507	1	-0.0295626	1	1.11084	5.94e-93	4866.67	469.696	4719.33	499.932	7332.33	530.849	8097	1653.07	8063.67	1694.49	8490.67	941.695	7130.67	859.031	7409.33	307.041	9
ENSTGUG00000009264	CIT	HGNC Symbol	0	0.0882638	1	-0.131188	0.814779	0.0792914	1	-0.0153831	1	2.74315	0	3638.67	604.632	3625.33	187.58	18017	1499.38	17705.3	3360.88	18189	3786.27	20191.7	2068.03	17064	1202.47	18015.3	2060.72	15
ENSTGUG00000009267			1.82e-20	0.0517154	1	-0.144456	1	0.180627	1	0.0373873	1	0.871858	4.29e-23	587.333	160.954	572.333	56.7568	860.333	54.8483	834.667	84.8312	745.333	192.793	881.333	67.5302	693	68.4617	758.333	76.5398	2
ENSTGUG00000009278	UTS2B	HGNC Symbol	5.3e-28	-1.65032	0.00986385	-0.0552251	1	0.400864	1	0.174036	1	3.6114	4.44e-31	18.3333	18.0093	5.33333	1.1547	137.333	62.7402	138	8.88819	87.3333	33.6056	120	14.1774	49	7.81025	58.6667	3.51188	9
ENSTGUG00000009298	TMX3	HGNC Symbol	4.1e-23	0.0698795	1	-0.0684874	1	-0.0101845	1	-0.0152636	1	0.681827	2.16e-26	1562.67	297.282	1540	141.043	2029.33	146.412	2068.67	237.169	1833.67	422.095	1903	101.828	1630.33	24.1316	1718	126.012	2
ENSTGUG00000009310	GPRC5B	HGNC Symbol	7.2e-78	0.0483675	1	-0.0474528	1	0.190255	0.570208	-0.035796	1	1.46183	5.73e-82	401.333	68.6027	388.333	28.2902	767	76	801	143.931	732	139.871	879.333	102.51	839.333	117.07	874.667	144.618	14
ENSTGUG00000009316	ZNF385B	HGNC Symbol	2.74e-77	-0.0705906	1	-0.0415142	1	0.269222	0.715986	-0.0136863	1	2.4398	1.67e-81	73.3333	33.2916	65.3333	11.9304	290.667	4.50925	303.667	43.1548	233.667	56.8712	293	46.1844	276.333	21.1975	292	39.0384	7
ENSTGUG00000009321	GAS6	HGNC Symbol	2.76e-31	0.094229	1	-0.00551873	1	-0.0232695	1	-0.104322	1	0.759698	1.12e-34	1376.33	154.358	1378.67	48.5627	1936	198.071	2062	215.965	1683	310.793	1756.33	351.858	1550.33	134.526	1527	133.57	1
ENSTGUG00000009330	IGF2	NCBI gene	1.76e-14	0.095671	1	-0.0271147	1	-0.018961	1	0.122445	1	0.768789	3.37e-17	187.333	12.897	188	24.5153	252.333	27.5379	263	12.1244	241.667	52.5389	251	54.6168	199.333	22.723	231	25.2389	5
ENSTGUG00000009352	CADPS	Uniprot	1.23e-86	-0.0489975	1	-0.0488012	1	0.0551941	1	0.0163568	1	0.934428	2.4e-91	8846	1251.79	8014.33	395.647	12718.3	135.149	13257.7	2127.23	11561.3	2392.54	12574.3	853.201	10676.3	432.639	11511	1290.52	12
ENSTGUG00000009363	MAP2K1	HGNC Symbol	0	-0.0577364	1	0.109549	0.631276	-0.0470876	1	0.0347564	1	2.28203	0	2994.33	169.025	2699.67	92.0072	10186.3	621.985	11833.3	1882.9	11600	2270.18	11838.3	1583.21	8217	623.416	8939	422.153	10
ENSTGUG00000009386	ATP6V0E2	Biomart_human_ortholog	2.82e-99	-0.157642	0.130474	0.169873	0.110366	-0.112213	0.33497	0.0317075	0.876446	0.972354	5.8e-102	9950.33	1066.63	8369	290.99	13272	1500.77	16047.3	2587.91	14132	2884.81	13803	2289.13	11329.3	479.901	12315	494.946	6
ENSTGUG00000009416	ATXN7	Biomart_human_ortholog	5.88e-35	0.0176181	1	0.007364	1	0.131308	1	0.149551	1	1.06835	2.82e-38	354.333	54.0494	336.667	25.1064	541.333	61.4519	590	150.997	564	163.515	643	142.06	433.667	36.1156	513.667	85.7807	12
ENSTGUG00000009418	GOT1	Biomart_human_ortholog	6.01e-206	0.0809599	1	-0.0125133	1	-0.0405688	1	0.0538999	1	1.91754	4.66e-212	3031	286.04	3003.67	376.622	7857	538.818	8445.67	2178.85	8955.33	1972.9	9168.33	1434.45	8026.67	599.864	8863	470.536	6
ENSTGUG00000009427	CA10	Uniprot	8.14e-47	-0.0966854	1	-0.0769135	1	-0.00159195	1	-0.0493017	1	1.18337	7.19e-51	2168	705.501	1895	155.432	3443	260.137	3519.67	635.889	3810	750.516	3992.67	304.658	2942.67	282.072	3025.33	117.547	18
ENSTGUG00000009430	CNNM1	HGNC Symbol	0	-0.0551657	1	0.0454562	1	-0.118111	1	0.0184623	1	3.47435	0	304	32.187	274.667	39.5264	1874	253.856	2102.67	579.94	2639.33	459.14	2578	426.466	2595.67	8.96289	2796.33	154.733	6
ENSTGUG00000009456	GRIN2B	HGNC Symbol	4.15e-32	0.208623	0.647142	-0.255947	0.447281	0.159166	0.747172	-0.0816439	0.767319	1.14589	1.39e-34	1506.67	333.743	1635.67	113.544	3079	387.427	2770.33	507.476	2611.67	781.426	3044	413.864	2128	346.51	2150.67	349.932	1A
ENSTGUG00000009461	PRICKLE2	HGNC Symbol	2.94e-148	-0.0182563	1	-0.0785764	1	0.0102354	1	0.048072	1	1.57519	9.34e-154	808	140.146	747.333	30.7463	1796	161.929	1830.67	329.667	1743.33	396.936	1846	307.078	1526.33	113.918	1682.33	185.133	12
ENSTGUG00000009478	HLF	HGNC Symbol	0	0.0418092	1	-0.155294	0.657782	0.15507	0.657782	-0.0612156	1	3.3655	0	276.667	22.8108	267.333	6.4291	2460.33	151.912	2356.67	317.366	2101.67	411.573	2458.67	172.248	1658	175.291	1696.33	219.222	18
ENSTGUG00000009482	MPC1	HGNC Symbol	9.9e-75	-0.0823755	0.579737	-0.10884	0.579737	-0.272324	0.0117484	-0.137858	0.482155	1.01692	3.72e-76	5669.33	677.189	5020.67	281.816	9665.33	415.632	9631.33	1387.25	8706	1641.18	7557.67	505.011	6775.67	443.605	6530.67	420.744	3
ENSTGUG00000009487	PPARGC1A	HGNC Symbol	1.21e-56	0.0991406	1	-0.201764	0.924613	-0.0671852	1	-0.0648152	1	1.60804	1.64e-60	224.667	63.6344	225.333	9.0185	586.667	17.9258	549	83.4326	463.333	109.601	458.333	54.5008	506.667	58.7736	517.333	77.9508	4
ENSTGUG00000009490	DHCR24	HGNC Symbol	1.31e-184	0.0316856	1	-0.133897	0.485312	0.177558	0.217301	-0.00182567	1	1.64672	5.38e-189	2557.67	108.657	2458.33	221.353	6554.33	64.0495	6404.33	707.574	5285	1399.96	6231	685.989	5279	714.173	5606.33	241.914	8
ENSTGUG00000009498	PPP1R1C	Biomart_human_ortholog	6.14e-49	0.803721	0.00229952	0.293814	0.480858	-0.0741457	0.982898	-0.171503	0.982898	1.99688	2.15e-51	47	7.81025	77	3	172	27.8747	230.333	76.3959	176	54.4426	172.667	44.2982	173.667	15.5349	164	8.544	7
ENSTGUG00000009501	PDE1A	HGNC Symbol	0	0.0704994	1	-0.0924704	1	0.144379	0.636279	-0.0864904	1	3.59935	0	616.667	77.0346	609.333	104.165	4454.67	255.316	4479.33	529.93	5749.67	1122.17	6663.67	571.572	6145	527.501	6173	604.626	7
ENSTGUG00000009503	TOLLIP	HGNC Symbol	1.83e-216	0.0940815	1	-0.0922115	1	0.0946164	1	-0.0235887	1	2.18278	2.52e-222	1106	163.67	1107.33	153.575	3725.67	272.979	3752.33	530.106	3790	825.346	4237.67	378.186	3446.67	323.545	3627	697.845	5
ENSTGUG00000009527	C10H15orf61	NCBI gene	6.92e-16	-0.0770896	1	0.127061	1	-0.181046	1	-0.0464388	1	0.968471	1.61e-18	335	90.0167	298	11.2694	458	38.9744	537.333	80.0021	499.667	96.8108	466	85.7671	406.667	30.1386	416	104.532	10
ENSTGUG00000009557	TNK2	HGNC Symbol	1.39e-244	-0.0910153	0.828997	0.027325	1	-0.139232	0.260967	-0.0505318	1	1.53427	6.66e-250	3115.67	229.994	2747	201.204	6356.67	450.067	6990.33	1274.53	6376.67	978.004	6151.33	826.384	5991.33	176.585	6161.67	526.054	9
ENSTGUG00000009566	DYNLL1	NCBI gene	1.05e-69	-0.0843057	1	0.0375318	1	-0.0883902	1	0.10494	1	1.18756	6.74e-74	3942.67	616.49	3499.33	251.325	6996.67	899.806	7723	1287.47	6993.67	1492.78	6919.67	506.658	4620	354.882	5272.33	88.6811	15
ENSTGUG00000009572	GPI	HGNC Symbol	1.45e-124	0.108828	0.74728	0.09061	0.856756	-0.0518727	1	-0.0063863	1	1.10479	2.63e-129	5391	677.133	5440.33	400.822	8511.33	184.895	9754	1427.4	8905.67	2156.22	8983	1036.61	7892.33	304.219	8359	426.095	11
ENSTGUG00000009573	PACRGL	HGNC Symbol	7.09e-50	-0.132365	1	-0.0341085	1	-0.0103817	1	0.0642639	1	1.38452	4.59e-54	291.333	37.072	249.333	20.5994	522.667	60.9289	552.667	143.647	542	60.2329	569	30.8058	462	70.2353	512	67.3573	4
ENSTGUG00000009582	CRTAC1	Biomart_human_ortholog	7.53e-163	-0.112184	1	-0.0576134	1	-0.0960811	1	0.190316	0.714205	2.42021	6.64e-168	359	86.0174	312.333	21.7332	1563	32.078	1641.67	526.965	1400	353.806	1374	257.552	999.333	83.5244	1213.33	69.6156	6
ENSTGUG00000009591	SPIRE1	HGNC Symbol	8.99e-100	0.0950315	1	-0.323173	0.00177793	0.0837795	1	0.0410894	1	1.21172	2.58e-101	800.667	93.2434	802.667	39.5769	1474.67	86.1994	1272	261.643	1316.33	196.381	1473.67	139.633	1335	60.63	1464.33	151.186	2
ENSTGUG00000009637	UBTD1	HGNC Symbol	1.74e-50	-0.0838931	1	0.05867	1	-0.145304	0.848242	0.0187923	1	1.00593	3.42e-54	658	110.937	583.333	30.3699	888	119.512	998.333	210.02	1071.33	289.352	1014.67	177.001	798	34.0441	859	12.49	6
ENSTGUG00000009650	GCC2	Uniprot	1.53e-80	-0.000100744	1	-0.206679	0.437804	0.115855	1	-0.0390102	1	1.48778	2.06e-84	1481	305.069	1390.67	184.893	3347.67	154.384	3125.33	529.502	2925.67	631.427	3304.67	86.6737	2635.33	234.585	2738.33	329.462	1
ENSTGUG00000009676	AP2A2	HGNC Symbol	7.05e-106	0.0139671	1	-0.080504	1	0.110677	1	-0.0667938	1	1.24883	2.01e-110	9711	1500.94	9197.33	615.167	17474.3	31.5013	17730.3	2384.77	15587.7	3752.55	17543	1403.48	16067.7	1282.16	16364.7	1784.85	5
ENSTGUG00000009689			2.65e-12	-0.116598	1	-0.140917	1	-0.00244174	1	-0.0589432	1	0.924966	6.39e-15	134	33.5112	116.333	23.1157	190	21.9317	186.333	51.0816	178.333	28.1839	190.333	24.9466	158	14.1067	161	6.08276	7
ENSTGUG00000009697	PSMD1	NCBI gene	1.97e-53	-0.118206	0.290954	0.0620379	1	-0.0490462	1	0.00121946	1	0.587266	7.01e-57	5738	354.969	4960.33	37.581	6317.67	236.441	7095.67	1063.45	6247.33	1432.36	6332.67	702.058	4960.33	280.543	5273.67	71.3956	9
ENSTGUG00000009702	PGAM1	Uniprot	2.07e-109	-0.107559	1	0.0783868	1	-0.0320008	1	-0.0249065	1	1.23659	2.53e-114	3470.67	457.039	3017.33	274.93	5946	469.626	6773.33	1257.25	5906.33	1407.63	6080	968.242	4797.33	112.091	5022.33	419.006	6
ENSTGUG00000009722	LOC100224220	Uniprot	3.89e-40	0.261258	0.882446	0.436716	0.63989	-0.320978	0.882446	0.337478	0.882446	2.85777	1.07e-42	18.6667	7.37111	21	6.55744	79.6667	9.50438	115	11.5326	123.333	18.8768	104	18.5203	99.6667	50.5206	134.333	11.6762	8
ENSTGUG00000009723	WBP2NL	HGNC Symbol	1.48e-118	0.0290551	1	0.0214584	1	0.0339126	1	-0.0429687	1	1.161	8.08e-124	832.667	50.0233	797.333	23.2451	1281.33	67.2483	1403.67	265.513	1379	382.153	1473.33	156.928	1309.33	106.931	1353.33	111.733	1A
ENSTGUG00000009736	NAPG	HGNC Symbol	2.53e-211	0.0261408	0.964745	-0.0963238	0.754526	0.109238	0.722941	-0.070999	0.88515	1.48501	2.12e-216	1474.33	114.352	1409.33	84.0853	3005.67	335.59	3027	532.031	3040.33	662.735	3432.33	245.084	2798	125.431	2840.33	279.636	2
ENSTGUG00000009753	HTR2B	HGNC Symbol	4.04e-26	0.270198	1	0.000356296	1	-0.142002	1	-0.00451755	1	1.50225	2.01e-29	45.6667	5.85947	51.6667	4.72582	97	21.6564	104	19	104.333	30.1386	98.3333	9.71253	105	19.0788	112	29	9
ENSTGUG00000009757	POLR2L	HGNC Symbol	9.09e-40	-0.184917	0.272589	0.0855503	1	-0.00217147	1	-0.0104043	1	0.790126	4.2e-43	1532	235.54	1263.67	93.6607	1798	177.415	2064	455.481	1920.67	339.594	2034	349.72	1489.33	130.005	1572.67	83.1164	5
ENSTGUG00000009761	ARMC9	HGNC Symbol	2.02e-99	-0.0345413	1	-0.121385	0.324031	-0.149857	0.169744	0.038051	1	0.925406	1.1e-102	1634.33	86.3269	1496.67	47.184	2292	68.7895	2266.33	324.512	2283.33	426.582	2161	182.666	2062.67	133.163	2250.67	35.019	9
ENSTGUG00000009771	TM2D1	HGNC Symbol	1.71e-26	-0.142662	0.677703	0.0410484	1	-0.0695967	1	-0.0538479	1	0.638309	1.68e-29	1628.67	286.689	1383.33	91.5005	1801.33	79.1854	1993.67	305.746	1844.33	341.797	1851	203.517	1496	174.794	1531	88.4251	8
ENSTGUG00000009776			2.89e-23	0.186003	1	0.151023	1	0.248482	1	-0.0820397	1	1.30499	6.67e-26	39.3333	7.02377	42	2.64575	82.3333	9.29157	98	12.7671	65.6667	23.2451	81.3333	12.6623	65	8.88819	65.3333	3.78594	5
ENSTGUG00000009810	BEAN1	Biomart_human_ortholog	1.68e-20	-0.0842304	1	-0.0269999	1	0.00967583	1	0.180142	1	0.832655	2.41e-23	217.667	17.0392	193	48.1352	300.667	17.9258	315.667	29.5014	274.667	45.3689	292.667	53.9475	210.667	11.2398	254	15.6205	11
ENSTGUG00000009826	SLC25A22	HGNC Symbol	1.98e-97	0.0100836	1	0.0714933	1	-0.136983	0.347888	0.00581086	1	0.986444	1.56e-101	2035.33	150.699	1922.67	185.209	2996.33	180.578	3371	352.603	3158	781.862	3009.67	346.988	2482.67	43.6157	2655.67	228.038	5
ENSTGUG00000009833	TWSG1	HGNC Symbol	4.86e-72	-0.0643837	1	-0.0473794	1	-0.0296481	1	-0.145619	0.793958	1.15775	3.29e-76	503	46.1844	451.667	47.9618	894.667	42.1584	927.667	99.4853	834.333	204.662	859.667	136.258	664	24.5153	639	37.8021	2
ENSTGUG00000009836			1.24e-30	0.0882512	0.96386	0.282092	0.755639	-0.624884	0.0208853	0.236573	0.755639	1.71649	2.24e-31	39.6667	10.0167	39.6667	6.02771	87.6667	18.7172	115.667	37.6342	121.333	36.9639	82.3333	12.8582	83.6667	15.3731	105	20.4206	5
ENSTGUG00000009838	IRF7	Biomart_human_ortholog	2.13e-30	-0.046099	1	0.282381	0.406291	-0.573158	0.0197159	0.356563	0.285841	1.4947	1.52e-30	81.6667	8.73689	74.3333	9.45163	141.667	12.0554	187.333	53.0126	207	102.059	143	30.05	138.667	22.5019	188.333	32.5935	5
ENSTGUG00000009853	RAB28	HGNC Symbol	7.16e-93	-0.103458	1	-0.034443	1	-0.116495	0.947256	-0.0744	1	1.14602	3.02e-97	572.667	57.3265	499.667	48.5215	960.333	29.3655	1009.33	165.609	919	172.2	893	84.8587	771.667	55.1574	779.333	23.029	4
ENSTGUG00000009857	RASSF7	HGNC Symbol	1.18e-68	-0.0724995	1	-0.0672989	1	0.0388375	1	-0.00616315	1	1.32716	3.14e-73	328	56.4712	293.333	27.6466	576	49.366	593.333	118.627	592.667	116.843	637.667	31.1341	533.667	52.1664	567.333	98.0221	5
ENSTGUG00000009858	NDUFV2	NCBI gene	3.75e-53	0.00018009	1	0.0477637	1	-0.0921265	1	-0.0273322	1	0.698681	4.97e-57	3126.67	192.993	2934.67	137.129	4012	305.423	4484.33	996.32	3834.67	838.421	3774.33	325.147	3015.33	229.23	3145.67	100.301	2
ENSTGUG00000009868	MDFIC2	HGNC Symbol	4.63e-130	-0.10188	1	-0.124417	1	0.194587	1	0.12808	1	3.68712	6.78e-135	16	4.58258	14	5.56776	119	13.7477	117	13.8924	145.333	20.502	177.667	26.7644	149.333	17.0098	173.667	10.2144	12
ENSTGUG00000009883	MTCL1	HGNC Symbol	1.75e-247	-0.193313	0.183706	-0.0865516	1	0.0123457	1	-0.00769498	1	1.99777	1.43e-253	1832	306.531	1501.33	105.765	4569.33	437.106	4661	1059.9	4990.33	1145.61	5261.33	470.054	5009.33	161.203	5309	540.011	2
ENSTGUG00000009895	NDUFS1	Uniprot	1.76e-29	0.0413311	1	-0.280056	0.111064	0.0915287	1	-0.0591187	1	0.880152	1.12e-31	1415.67	51.5978	1367	91.5369	2329.67	373.047	2058.33	233.934	1804	354.696	2030.33	436.745	1655	270.673	1690	168.911	7
ENSTGUG00000009902	YWHAH	HGNC Symbol	6.41e-233	-0.0318842	1	-0.0141627	1	-0.0483407	1	-0.0641384	1	1.73646	3.79e-239	9340	1310.02	8558	929.284	23956.7	999.18	25479	3425.79	22512.3	4413.93	22951.7	2458.84	19412.3	571.308	19731	461.338	15
ENSTGUG00000009907	ACO2	HGNC Symbol	4.28e-82	-0.0995843	0.380645	-0.0176194	1	0.016829	1	-0.0265421	1	0.657941	1.86e-86	20425.7	1106.33	17883.3	276.241	25676.3	1140.73	27315.3	4472.41	21963.3	5017.99	23321.3	2919.14	18753.3	582.718	19598	1264.28	1A
ENSTGUG00000009908	DRD5	HGNC Symbol	5.05e-187	-0.117185	1	0.0432526	1	0.125408	1	0.03463	1	2.17453	1.14e-192	455.667	50.6392	394.333	11.1505	1266	162.231	1406.33	269.936	1588	403.432	1810.67	255.069	1246.67	191.458	1361.67	128.539	4
ENSTGUG00000009911	KCNIP2	HGNC Symbol	1.99e-92	-0.104256	1	-0.0444934	1	0.131386	0.925398	0.0789065	1	1.28844	9.89e-97	771.667	78.2134	673.333	69.1761	1265.33	144.015	1324	284.056	1317.67	310.992	1516.67	233.035	1181.67	21.5019	1332.33	205.938	6
ENSTGUG00000009929	PROK2	HGNC Symbol	8.69e-20	0.164671	1	-0.0780363	1	-0.473718	0.590267	0.655905	0.336212	2.53309	1.87e-21	6	2.64575	6.33333	1.1547	24.3333	4.50925	24.6667	2.08167	40.6667	30.8599	29.3333	1.52753	18.6667	1.52753	31.3333	3.51188	12
ENSTGUG00000009944	TEF	HGNC Symbol	3.68e-62	0.012295	1	-0.189442	0.745006	0.11345	1	0.0221044	1	1.42162	5.57e-66	553.333	65.615	524	54.0833	1245.33	97.4491	1168.67	83.7695	1027.67	184.917	1178	105.788	896.333	131.614	973.667	174.429	1A
ENSTGUG00000009957	AGT	HGNC Symbol	1.09e-124	0.0273048	1	-0.0479382	1	0.15528	1	-0.0144503	1	3.93381	4.85e-130	1149.33	376.815	1098	463.123	13724.3	957.878	14337.3	2699.94	11781.7	1493.04	13946	1396.16	11301.3	258.403	11939	1585.8	3
ENSTGUG00000009963	ADAM23	HGNC Symbol	4.92e-81	-0.0261559	1	0.00920597	1	0.0208057	1	-0.0728148	1	1.09309	8.99e-86	3493	562.011	3214.67	245.919	5303	409.16	5727.67	844.897	5568	1445.45	5855.67	279.768	4819	167.628	4882	482.995	7
ENSTGUG00000009974	TMEM200C	Biomart_human_ortholog	8.22e-145	-0.306116	0.0815863	0.0525987	1	-0.107391	1	0.0373378	1	1.92956	7.43e-150	252.333	21.0792	191.333	13.0512	633.667	100.381	704.667	118.753	675.333	193.779	654.333	113.808	533.667	24.8261	583.667	51.6753	2
ENSTGUG00000009980	EPB41L3	Uniprot	8.99e-165	0.0649733	1	-0.0607106	1	0.0624828	1	-0.0779122	1	2.05211	2.2e-170	3393.67	952.62	3322.33	371.672	9981.33	547.987	10298.7	1616.15	10225	2305.28	11148.3	800.603	10333	210.815	10412	462.73	2
ENSTGUG00000009981	RASGRF1	HGNC Symbol	0	0.0323608	1	-0.058566	1	0.0134052	1	0.0212552	1	2.25231	0	2411.33	289.956	2316.33	254.429	8572.67	936.752	8875	1665.48	8988.33	1736	9569	1277.92	7101.33	56.748	7692.33	1017.89	10
ENSTGUG00000010011	DNAJC6	NCBI gene	4.12e-49	0.118219	0.705228	-0.059382	1	0.0654728	1	-0.0941741	0.912432	0.727314	1.97e-52	4302.33	286.287	4380.67	298.818	5855	67.0895	6036.67	782.872	5098.33	926.246	5612	606.53	4869.33	262.409	4873.33	723.857	8
ENSTGUG00000010015	DLGAP1	HGNC Symbol	0	0.0393259	1	-0.138047	0.376978	0.0390286	1	-0.0255711	1	2.18014	0	1124	86.6429	1084.67	105.462	3550.33	210.372	3476.67	614.261	3901	920.824	4195	498.206	3608.33	261.687	3784.67	508.159	2
ENSTGUG00000010025	JAKMIP1	HGNC Symbol	1.06e-193	0.114156	1	0.00596122	1	0.0989196	1	-0.0494218	1	1.69865	2.73e-199	549.333	91.5114	558	46.5188	1504.67	24.5832	1625	226.124	1319.67	346.758	1470	111.53	1097.67	43.1548	1129	83.863	4
ENSTGUG00000010026	LOC100190123	Uniprot	1.65e-139	0.173995	0.211341	0.142436	0.313454	0.0291032	1	-0.00736008	1	1.31348	7.56e-144	1005	105.74	1063	80.6164	1721	66.8356	2042.67	298.098	1929.67	442.633	2052.67	92.9157	1842.67	122.198	1948	35.7911	2
ENSTGUG00000010048	ABCC5	HGNC Symbol	9.29e-165	-0.0155822	1	-0.0245417	1	-0.0123376	1	-0.0176628	1	1.56571	1.19e-170	2223	310.772	2062.67	142.567	4648.33	571.822	4872.67	471.526	4632.67	704.115	4854.67	435.769	4555.67	250.352	4784	146.738	9
ENSTGUG00000010059	CCSAP	Biomart_human_ortholog	3.42e-171	0.142751	1	-0.0998266	1	0.0882467	1	-0.0964575	1	2.57931	1.13e-176	186.333	37.8726	193.667	39.5769	980.667	65.0641	975	87.5386	814.333	180.267	902.333	21.2211	725	55.3263	723.667	98.6526	3
ENSTGUG00000010060	RAB4A	HGNC Symbol	7.15e-81	-0.00821819	1	0.0586644	1	-0.0479524	1	-0.0702886	1	1.0934	1.81e-85	676.333	61.3297	631.333	49.9633	1083.33	28.8848	1214.67	193.053	1055.33	146.988	1078.33	69.7878	911.667	4.04145	922.667	38.4231	3
ENSTGUG00000010061	PDZD7	Uniprot	7.65e-43	0.104891	1	0.0265344	1	-0.199271	0.790336	0.114665	1	1.26032	3.28e-46	266.333	19.8578	269	37.6431	523	75.3193	575.333	148.463	516.333	107.723	474	103.286	381.333	41.2957	438.667	47.648	6
ENSTGUG00000010064			1.31e-34	0.0757008	0.87835	0.175805	0.772657	-0.29769	0.306955	0.20962	0.772657	1.29179	9.11e-37	97.3333	4.72582	96.3333	13.4288	184.333	15.1438	226.333	67.8552	196.667	35.7258	169.333	31.0215	135.667	7.63763	166.333	17.2434	6
ENSTGUG00000010077	SEMA4G	HGNC Symbol	5.55e-168	0.0380928	1	-0.0530676	1	0.015686	1	0.0308651	1	1.88561	7.96e-174	1094.67	154.157	1054.33	54.7753	2656.67	329.181	2772.33	644.331	3205	750.002	3410.33	628.557	2822.33	283.1	3080	556.423	6
ENSTGUG00000010088	GGT1	Uniprot	4.02e-34	0.388045	0.220878	-0.0988121	1	-0.106647	1	-0.0894966	1	1.48075	2.31e-37	141.667	23.5018	174.333	40.501	349.333	49.7427	345.667	29.5014	303	50.7642	296.667	13.2035	334.333	62.0027	332.333	31.0698	15
ENSTGUG00000010089	SLC1A2	Biomart_human_ortholog	7.24e-115	0.0500617	1	-0.277697	0.722203	0.10931	1	-0.145034	1	3.10512	2.2e-119	594.333	152.027	579	87.47	5042	729.724	4431.33	847.031	2947.33	640.948	3354.67	210.101	3637	902.418	3506.67	346.829	5
ENSTGUG00000010093	SGSM3	HGNC Symbol	4.81e-92	-0.141584	0.41387	-0.103989	0.709809	0.0046825	1	0.0286389	1	1.00507	2.52e-96	1203	64.2106	1023	48.4458	1774.67	72.2795	1783.33	341.768	1687	403.835	1773	232.979	1448	115.182	1574.67	199.013	1A
ENSTGUG00000010095			4.64e-113	0.0532317	1	-0.351967	0.307009	0.160084	1	-0.166912	1	3.06851	5.29e-117	306	78.5621	298	7.54983	2612.33	382.629	2168.33	387.007	1430.67	373.607	1673.67	47.648	1877.67	438.926	1782	156.771	5
ENSTGUG00000010106	SGIP1	HGNC Symbol	1.73e-51	0.119535	0.950367	-0.150692	0.940213	0.176015	0.896422	0.0173876	1	1.26429	6.49e-55	803.667	151.071	819.333	99.4703	1625.67	134.247	1566.33	199.144	1272.67	323.045	1501	164.015	1346	180.078	1459.33	300.966	8
ENSTGUG00000010109			2.59e-32	-0.533207	1	-0.00362081	1	-0.383261	1	-0.363878	1	3.92915	1.77e-35	3.66667	1.52753	2.33333	0.57735	27.6667	11.5902	29.6667	7.02377	45.3333	21.7332	35.6667	12.6623	41.3333	5.7735	34	8.88819	6
ENSTGUG00000010123	AP2M1	HGNC Symbol	2.35e-40	-0.0245142	1	0.0360812	1	-0.036217	1	-0.0311069	1	0.528466	3.39e-44	29171.3	2471.91	26891.3	865.124	31188.3	922.513	34358.3	4653.33	30511.7	7258.08	31200.7	3758.57	26754.3	1264.11	27889.7	2328.18	9
ENSTGUG00000010154	LRRC4C	HGNC Symbol	1.95e-228	-0.0528804	1	0.0195703	1	-0.0313345	1	-0.0101742	1	1.27043	9.18e-235	2602.67	232.563	2353.33	57.5007	4423.33	306.647	4829	804.008	4845.67	908.771	4994	570.711	3800.33	162.004	4013.67	116.663	5
ENSTGUG00000010170			9.47e-32	-0.0657217	1	0.378607	0.506701	0.0871763	1	0.075285	1	1.99238	1.22e-34	19.6667	7.50555	17.6667	4.04145	45	8.18535	63.6667	21.0317	56.3333	9.86577	63	5.2915	51.6667	8.02081	58	8.18535	9
ENSTGUG00000010172	VWA5B2	STRING	9.76e-52	0.197193	1	0.394126	0.169296	0.076838	1	-0.0269856	1	1.99155	1.2e-54	39.6667	13.0512	42.6667	5.1316	97.6667	15.9478	138.667	31.5647	116.667	30.1054	129.333	32.9596	127.333	19.2959	133	14.7986	9
ENSTGUG00000010174			1.4e-30	0.357871	0.79886	0.084237	1	0.140994	1	0.183765	1	1.80811	8.2e-34	57.3333	18.1751	69	18.735	149	16.7033	171	41.9047	153	34.3948	179	57	156	42.7902	188	26.0576	9
ENSTGUG00000010193	ECE2	Biomart_human_ortholog	1.81e-233	-0.0827817	1	0.0981686	1	-0.0728954	1	0.0141767	1	2.13628	1.71e-239	477	87.2754	422.333	47.0142	1321.67	168.055	1529.67	345.5	1516	392.195	1509.67	226.893	1449.67	37.072	1559	114.21	9
ENSTGUG00000010195	COLEC12	HGNC Symbol	2.22e-79	0.211804	0.112891	-0.207353	0.112891	0.0632607	1	-0.0434335	1	1.09639	3.74e-82	680	83.0723	740.333	77.7967	1433.33	111.24	1338.33	244.074	1122	272.897	1221	79.6178	886.667	74.0968	916.667	74.272	2
ENSTGUG00000010198	CACNA1I	HGNC Symbol	1.15e-91	0.0936018	1	-0.204974	0.237688	-0.065746	1	0.0181979	1	1.34793	1.57e-95	632.667	76.3697	633.667	58.6202	1195	178.446	1105.67	103.78	1276.67	248.605	1284	142.211	1139.33	136.504	1229	146.072	1A
ENSTGUG00000010202	KCNK1	HGNC Symbol	1.36e-77	-0.182782	1	-0.0631371	1	0.086314	1	-0.0408165	1	1.79925	3.36e-82	218	36.5923	179.667	21.5019	516.667	102.734	533	119.879	505.333	109.715	565	100.015	482.667	31.5331	500.333	65.6836	3
ENSTGUG00000010208	SLC35F3	HGNC Symbol	1.33e-182	-0.157332	1	-0.0114851	1	-0.0261137	1	-0.0332194	1	2.46645	1.22e-188	199.333	60.6163	167.333	33.3816	756.333	58.046	808.333	133.125	770	157.458	795	102.533	688.667	17.5594	716	41.6053	3
ENSTGUG00000010210	C11orf96	Biomart_human_ortholog	9.24e-55	0.102805	1	0.148438	1	-0.0688822	1	0.0383719	1	1.42661	9.95e-59	203.333	43.3628	205.333	18.7705	370.667	27.3191	443.333	87.8996	467	134.993	465.667	94.6485	353.667	43.062	387	44.9778	5
ENSTGUG00000010211	ABLIM2	HGNC Symbol	6.89e-94	0.00121397	1	-0.0649522	1	0.0362937	1	-0.0695106	1	1.29684	9.81e-99	1047.67	178.248	985.667	198.651	2193	156.346	2250.33	305.863	1761.67	436.635	1886.33	208.51	1587.67	66.0782	1610.67	87.1799	4
ENSTGUG00000010239	TAB1	HGNC Symbol	3.23e-48	-0.0830708	1	-0.00736045	1	-0.0152997	1	0.0219972	1	0.805812	2.32e-52	2244.67	181.109	1988	98	2842.33	210.814	3037.67	400.135	2818.67	532.204	2945.67	452.96	2396.67	117.534	2597	441.103	1A
ENSTGUG00000010241	ITPR1	HGNC Symbol	0	0.0871185	1	-0.138154	0.594382	-0.0076182	1	-0.018546	1	2.96653	0	2296.33	45.7857	2294	259.877	10010.3	1467.99	9824	2186.68	15886	3396.45	16639.7	2470.19	14673.7	522.668	15450.3	1749.56	12
ENSTGUG00000010247			2.3e-162	-0.00693053	1	0.0102953	1	-0.155155	0.717492	-0.0035754	1	1.8857	1.12e-167	3002.67	441.74	2804.67	272.636	8069.33	884.302	8779	1824.01	8362.67	1575.19	7989	1524.57	7305	653.645	7725.33	315.781	10
ENSTGUG00000010268	INA	Biomart_human_ortholog	2.18e-59	-0.140654	0.660962	0.108118	0.922664	-0.0641629	1	0.0782921	1	0.94067	5.67e-63	3455	664.508	2936.33	237.624	5116.67	329.215	5953	1101.79	4447.67	805.761	4507	755.782	3644	147.888	4099	339.483	6
ENSTGUG00000010274	NPTXR	HGNC Symbol	3.12e-158	-0.0183509	1	0.0516331	1	-0.0586923	1	0.0893826	1	1.81177	9.92e-164	4909	585.518	4548.33	173.581	14423.3	1397.71	16123.3	3038.94	13317	3075.39	13547.7	2758.13	8807.33	488.973	9990.33	1746.36	1A
ENSTGUG00000010288			2.3e-18	0.552782	0.964657	-0.228149	1	-0.0160926	1	-0.320776	1	2.12498	5.17e-21	10.3333	6.1101	14.3333	3.51188	38	11.3578	34.3333	1.52753	41	8.544	43	14.7309	46	7.81025	39.3333	17.9258	1A
ENSTGUG00000010295	SYT13	HGNC Symbol	6.51e-64	-0.278206	0.622238	-0.423782	0.141053	0.115702	1	-0.0404877	1	2.23295	5.52e-67	493	189.296	379.667	4.72582	1627.33	56.5803	1286.33	211.304	1409.33	351.143	1589	103.942	1576.67	319.276	1644.33	377.142	5
ENSTGUG00000010301	BHLHE40	HGNC Symbol	2.47e-249	0.264455	0.298742	-0.178832	0.581628	-0.0778899	1	-0.0101969	1	3.03981	3.92e-255	259.667	16.5025	293.333	37.4477	1458	399.238	1381.33	272.695	1979.67	330.5	1987.67	304.017	1693.33	205.286	1791.33	215.352	12
ENSTGUG00000010307	ARL8B	HGNC Symbol	2.24e-67	0.104556	1	-0.0707944	1	0.0592353	1	-0.125484	0.970491	1.03671	3.19e-71	741.667	134.664	748	57.2364	1256	36.756	1284.67	174.477	1162.67	258.547	1268.33	109.5	973.333	38.7341	950.333	81.0021	12
ENSTGUG00000010308	ABHD3	HGNC Symbol	1.43e-275	0.23161	0.42241	-0.0399424	1	0.0626843	1	-0.106166	1	3.19604	6.05e-282	460.333	131.804	507	90.2053	3729	173.217	3892.67	517.78	3062	582.247	3350	118.655	2946.33	71.4516	2913.33	211.673	2
ENSTGUG00000010313			2.86e-157	-0.00541997	1	-0.0753147	1	0.0421776	1	-0.0394174	1	1.16342	1.22e-162	4071	346.507	3803.67	186.358	6378	261.708	6520.67	1065	6584.33	1219.07	7141.67	734.676	6345.33	483.659	6579.33	604.791	10
ENSTGUG00000010319	FAM131A	Uniprot	4.92e-139	-0.167093	0.891916	0.020621	1	-0.0584759	1	0.072653	1	1.9048	2.15e-144	409.667	51.2087	342.333	4.04145	1009	114.162	1109.33	272.414	1178.67	263.644	1199.33	255.723	875	61.0492	980.667	153.826	9
ENSTGUG00000010323	CLCN2	Biomart_human_ortholog	6.66e-119	-0.0785098	1	0.0858776	1	-0.194974	0.611029	0.159471	0.840946	2.04994	4.17e-123	119.333	17.5594	106	6.55744	374.667	18.23	429	84.8705	384	94.3027	354	73.8986	264	39.2301	313.667	20.5994	9
ENSTGUG00000010330	LRRC7	STRING	8.77e-92	0.0704527	1	-0.210364	0.142169	0.0523392	1	0.0321227	1	1.24119	1.83e-95	2242.33	212.321	2211.33	150.607	4465	363.753	4144.67	735.721	3781	740.194	4123	391.035	3427.33	327.882	3746.33	608.273	8
ENSTGUG00000010332	NEURL1	HGNC Symbol	3.35e-55	0.126172	1	-0.117862	1	0.0576144	1	0.0257226	1	0.939051	6.9e-59	742.333	126.508	759	67.6166	1372	25.5147	1356.67	163.76	975	174.851	1069	112.468	855.333	24.1316	928.667	115.855	6
ENSTGUG00000010333	FAM126B	HGNC Symbol	1.2e-44	0.0359597	1	-0.359233	0.350755	0.105542	1	-0.0763107	1	1.88694	8.01e-48	221.333	59.0113	213.333	22.0303	624	98.8079	522	126.503	556	190.518	623.333	31.8957	642.667	147.399	651.667	107.221	7
ENSTGUG00000010334	CHCHD10	Biomart_human_ortholog	2.06e-57	-0.0906386	1	0.280835	0.0944403	-0.167394	0.59563	-0.0127672	1	1.22785	6.9e-60	292.667	20.0333	258	8	413.667	27.2091	543.333	120.674	588	173.761	548.333	126.65	408.333	48.0035	430.667	64.4231	15
ENSTGUG00000010341	C1QTNF4	HGNC Symbol	4.16e-195	-0.0637582	1	0.0417363	1	0.100539	1	0.0158123	1	1.61164	8.09e-201	3877	684.143	3472.33	229.613	8122	631.002	8985.67	1325.71	8297	1946.71	9295	862.694	7572	233.159	8154	734.692	5
ENSTGUG00000010344			6.23e-47	-0.00500784	1	-0.0347658	1	0.091264	1	-0.0078276	1	1.16529	5.12e-51	328	35.6791	306.667	11.1505	551.667	10.2144	578.667	98.0935	509	110.485	570.333	73.8535	479.333	69.0386	509.667	96.8108	8
ENSTGUG00000010345	DOK7	HGNC Symbol	6.29e-92	0.0853541	1	-0.0598046	1	0.0876921	1	-0.0371323	1	2.18425	7.74e-97	99.6667	18.1475	99.3333	7.63763	427.333	29.1605	435.667	4.93288	332.667	109.006	367.667	67.6486	252.667	36.1985	262.333	33.546	4
ENSTGUG00000010346	GABRB3	HGNC Symbol	3.37e-52	-0.000562311	1	-0.140084	0.999784	0.0487332	1	0.0243572	1	1.05423	4.34e-56	546.667	101.214	513	44.5084	850.667	66.3652	827.667	116.144	758.667	155.732	823	59.808	802	49.4874	865.333	33.8428	1
ENSTGUG00000010365	RGS12	HGNC Symbol	3.02e-167	-0.0713484	1	-0.0792277	1	0.186516	0.620181	-0.0413452	1	2.25336	2.29e-172	1394.33	189.004	1248	153.294	4811.33	151.573	4890	828.171	4974	1215.5	5886.67	325.961	3883.67	516.494	4036.33	667.965	4
ENSTGUG00000010368	GABRA5	Biomart_human_ortholog	0	0.128558	0.965415	0.0180707	1	0.0105975	1	0.0157797	1	3.41157	0	619	91.2414	634.667	35.6417	4698	443.697	5102.67	758.647	5047	1401.02	5273.33	432.5	4744.67	242.715	5085	327.565	1
ENSTGUG00000010410	KSR2	Uniprot	7.1e-55	-0.075494	1	-0.120225	0.81479	0.0763944	1	0.00498768	1	0.839444	1.5e-58	647.667	42.7239	577	20.2237	856.333	34.2685	850.667	160.288	789.667	163.231	878	157.953	747.667	53.5288	800	101.336	15
ENSTGUG00000010412	KCNJ4	HGNC Symbol	0	0.3269	0.039017	-0.0192297	1	0.142639	0.472136	0.142774	0.472136	2.86244	0	163.667	19.0875	192.667	12.6623	1007	57.2626	1079.33	277.039	1016.33	268.206	1173.67	167.166	737.333	64.7868	866.667	62.7721	1A
ENSTGUG00000010424	TMEM184B	HGNC Symbol	1.29e-108	-0.0133093	1	-0.0237476	1	0.01017	1	-0.116521	1	1.38539	1.49e-113	1347.33	44.1059	1253.67	111.698	2657	214.553	2801	333.438	2616	596.558	2757	281.377	2254	312.971	2223	390.482	1A
ENSTGUG00000010426	MYBPC3	HGNC Symbol	1.44e-93	-0.122969	1	0.103386	1	0.0242949	1	0.239517	1	4.24526	2.42e-98	19	9.16515	16.3333	1.52753	251.333	36.9098	295.667	114.378	257	58.5577	268.667	79.0337	198.667	49.8029	248.667	14.5717	5
ENSTGUG00000010427	NPC1	HGNC Symbol	1.41e-182	-0.0371899	1	0.0884099	1	0.0728101	1	0.0058903	1	1.82219	2.83e-188	1331.33	42.0991	1218.67	80.5564	2797	344.087	3202.33	576.521	3434	946.55	3745	348.194	3456.67	207.519	3708.33	732.127	2
ENSTGUG00000010444	NEFH	Biomart_human_ortholog	1.89e-131	-0.341936	0.0614703	0.0739702	1	-0.0192641	1	0.0368532	1	2.01523	1.56e-136	259.667	61.6144	192	18	673.667	91.183	761.333	143.57	686.333	164.269	709	77.5951	589.667	4.50925	645.667	92.6139	15
ENSTGUG00000010477	ANKRD29	HGNC Symbol	1.1e-29	-0.273323	1	0.30926	1	-0.010834	1	0.0456339	1	3.95351	3.22e-33	4.33333	2.3094	3.33333	0.57735	32.3333	6.65833	42.6667	9.2376	45.3333	16.8028	45.6667	6.65833	53.3333	11.0151	59	41.6773	2
ENSTGUG00000010523	ATP11B	Biomart_human_ortholog	1.28e-38	0.0917656	1	-0.0310928	1	-0.0620335	1	-0.101218	1	0.844778	3.59e-42	1573	216.589	1574.67	161.593	2197.33	70.8684	2304	296.687	2130	496.118	2122	90.5704	1967.33	214.323	1955.67	209.67	9
ENSTGUG00000010527	C11orf49	HGNC Symbol	8.66e-134	-0.0117892	1	0.0464311	1	0.0551688	1	0.0285327	1	1.30568	3.73e-139	1034.67	127.798	961.667	6.50641	1974.67	130.619	2183.33	203.886	1914.67	454.755	2087	291.913	1446.67	35.9212	1572.33	161.544	5
ENSTGUG00000010545	C4orf48	HGNC Symbol	3.24e-46	0.106116	0.922614	-0.0255319	1	0.188753	0.172605	0.0505769	1	0.794847	5.1e-49	2313	128.421	2333	110.811	3226	125.583	3409.33	482.154	2809.33	771.32	3329.67	392.645	2579.33	313.422	2848.67	319.275	4
ENSTGUG00000010550	FNTM1	Uniprot	1.66e-44	0.66384	0.0457618	0.072439	1	0.00109496	1	0.175502	1	2.08073	6.4e-48	34.3333	5.50757	51	9.53939	122.667	27.7549	137.333	17.0098	151	22.5167	160.333	35.019	105.333	10.5987	126.667	30.6649	1
ENSTGUG00000010566	ADD3	Uniprot	1.24e-142	0.0196275	1	-0.10535	0.837493	0.111675	0.837493	-0.109773	0.837493	1.28796	6.93e-147	2731.33	280.892	2599.67	205.624	6234	72.1318	6221.67	811.532	4292	985.355	4836	369.671	4071	241.199	4024.33	450.588	6
ENSTGUG00000010570	SLC9A7	HGNC Symbol	4.13e-78	-0.112921	0.68985	0.0301233	1	0.0471173	1	-0.0697543	1	0.85726	2.43e-82	1326.67	69.7878	1153	145.093	1632.33	49.0748	1789.33	225.908	1599.67	318.61	1737.67	189.716	1630	43.5086	1655.67	169.438	1
ENSTGUG00000010572	RTN4R	Biomart_human_ortholog	7.85e-78	-0.106107	1	-0.0813384	1	-0.0433731	1	0.0685409	1	1.09219	3.48e-82	785	53.0189	684.333	44.2305	1156.67	136.932	1184.33	289.493	1263.33	313.723	1284.67	197.571	1022.67	7.0946	1145	176.672	15
ENSTGUG00000010595	GREM2	HGNC Symbol	7.37e-70	-0.0908028	1	-0.035105	1	0.324139	0.425587	-0.0418305	1	2.5938	1.07e-73	28	7	24.6667	8.02081	112.667	5.68624	119	33.6452	118.333	30.6649	155.667	33.0051	106.667	17.5024	110.667	22.5019	3
ENSTGUG00000010602	PEX5L	Uniprot	1.33e-145	0.00333028	1	-0.293084	0.179058	0.125122	1	-0.0793124	1	2.51008	8.6e-150	223	53.6936	209.667	13.4288	874	56.9298	769.667	163.58	906	212.035	1038	129.387	977.667	158.985	984.333	31.9739	9
ENSTGUG00000010635	CHRM4	HGNC Symbol	3.48e-193	0.0949963	1	-0.0201495	1	0.0393361	1	-0.0223667	1	1.89788	3.19e-199	508.667	22.1886	510.333	56.0833	1305.33	139.808	1394.33	325.001	1431.67	369.055	1534.67	227.177	1408	155.087	1474.67	87.7629	5
ENSTGUG00000010668			5.75e-76	0.716391	1	-0.172496	1	0.461048	0.180535	-0.0879437	1	4.77798	2.92e-79	1.66667	0.57735	2.66667	1.52753	40	2.64575	38.3333	14.5717	48.6667	17.1561	69.6667	4.93288	44	2	44	2.64575	5
ENSTGUG00000010672	KCTD17	Biomart_human_ortholog	3.82e-258	-0.0300722	1	0.0890373	1	-0.0473522	1	-0.0434583	1	1.84776	2.5e-264	546	61.2944	501.333	15.0444	1267.67	53.4821	1453.67	244.656	1495.67	287.82	1526.33	207.387	1339.33	73.3576	1385	164.162	1A
ENSTGUG00000010673	UST	HGNC Symbol	5.23e-42	-0.107993	1	-0.167063	0.990072	0.218548	0.718393	-0.0648132	1	1.32651	3.91e-45	260.333	33.0202	227	38.4318	539	4.58258	517	100.851	427.667	122.851	517.333	31.5647	376.667	59.769	385	70.5479	3
ENSTGUG00000010690	FGFRL1	HGNC Symbol	6.34e-36	0.305449	0.327042	-0.138028	0.903355	-0.0404055	1	-0.194702	0.773361	1.24119	8.77e-39	116	13.4536	134.667	6.35085	256.333	36.6106	251.333	55.2932	215	76.3151	217	41.1461	207.667	34.6458	193	16.3707	4
ENSTGUG00000010707	STXBP5	HGNC Symbol	2.17e-37	-0.0534708	1	-0.1516	1	-0.0235853	1	0.0393141	1	1.02065	6.1e-41	1356	205.029	1226	62.8649	2046.67	163.928	1965	251.04	1805.33	448.926	1856.33	60.2771	1938	102.191	2125.67	345.132	3
ENSTGUG00000010735	B4GALT6	HGNC Symbol	7.2e-84	0.0838708	1	-0.101895	1	0.118687	1	-0.0777792	1	1.43157	3.64e-88	1185.33	260.939	1178.33	103.886	2457.33	62.3244	2457.33	367.905	2305.67	614.317	2605	216.176	2228.33	142.43	2250	202.741	2
ENSTGUG00000010765	ZMAT3	Uniprot	1.07e-56	-0.00840368	1	-0.276559	0.12898	-0.00594649	1	-0.0869347	1	1.28383	8.75e-60	289.333	28.0416	270.333	19.5533	567	39.2301	502	69.8642	518	115.269	540.667	45.0925	467	86.954	469.667	75.2219	9
ENSTGUG00000010776	IMMT	HGNC Symbol	4.95e-34	-0.0943031	1	-0.0592315	1	-0.082695	1	-0.00855223	1	0.555633	3.48e-37	4617.67	479.285	4059.33	192.253	5220	398.873	5406.33	1030.46	4776.67	958.104	4758.33	664.06	4147	203.204	4380.67	90.2903	4
ENSTGUG00000010782	TNFSF13B	Uniprot	1.12e-07	-0.317579	1	0.509314	0.597538	-0.257344	1	0.10792	1	1.33237	3.92e-09	13.3333	4.72582	10	3	19.6667	6.1101	30	7	23.6667	8.0829	20.6667	4.6188	18.3333	4.04145	21	4.3589	1
ENSTGUG00000010807	GLS	Uniprot	5.33e-115	0.0655978	1	-0.185359	0.449896	0.0682196	1	-0.0913953	1	1.61367	2.65e-119	2072	444.051	2034.33	66.5307	4941.33	504.395	4635.33	383.294	4577	843.867	5060	386.59	4465	188.947	4472.33	509.718	7
ENSTGUG00000010814	NCEH1	HGNC Symbol	4.1e-27	0.112899	1	-0.210885	0.546823	-0.00779163	1	-0.0903978	1	0.917477	7.05e-30	353	30.4467	358.333	20.2073	549.333	22.0303	512	99.6945	512	73.1847	537.333	29.023	453	102.587	454.667	83.7874	9
ENSTGUG00000010820	CHMP3	Biomart_human_ortholog	1.18e-29	0.0752699	1	0.0778737	1	-0.00635157	1	0.110483	1	0.815344	6.17e-33	573.333	50.964	567.333	45.9384	788	83.3547	888.667	77.8802	759	139.28	797.333	77.8353	602.333	53.2572	689.667	52.0801	4
ENSTGUG00000010826	RASD2	HGNC Symbol	0	0.553099	2.86e-05	-0.0503213	1	-0.0572795	1	-0.18519	0.140518	3.80495	0	153.333	9.29157	211.333	14.6401	1436.33	75.368	1480.67	148.507	2241.67	319.276	2278.67	158.184	2071.33	92.8027	1939	127	1A
ENSTGUG00000010834	RNF103	HGNC Symbol	4.17e-130	0.0762381	1	-0.00296193	1	0.0301946	1	0.0472181	1	1.02509	2.7e-135	1321	52.2015	1307.33	46.4901	1967.33	116.518	2125.33	460.695	1962.33	487.658	2091.33	183.718	1849.67	56.8976	2033	80.075	4
ENSTGUG00000010845	MAP7	HGNC Symbol	0	-0.0502789	1	-0.157175	0.607774	-0.0294065	1	-0.131734	0.711238	3.22864	0	430	83.863	389	29.7153	2095.33	118.382	2036.67	468.632	3024.67	690.396	3086	132.284	3794.33	228.137	3693	571.249	3
ENSTGUG00000010846	TOM1	HGNC Symbol	3.19e-59	-0.00560019	1	-0.0286454	1	-0.0908493	1	-0.00649866	1	1.13936	1.44e-63	418	34.5977	390.667	65.1869	639.333	54.6839	678.667	149.791	703.667	169.512	691	78.8226	626.333	44.7474	664	79.5424	1A
ENSTGUG00000010850	ITPKA	Uniprot	4.1e-120	-0.0233599	1	-0.0928452	1	0.0655557	1	-0.0153368	1	1.9557	2.42e-125	293.667	45.5448	271.667	20.8407	724.667	116.573	731.333	160.157	939.667	230.47	1027	98.9293	752.333	24.7857	794.667	117.823	5
ENSTGUG00000010852	MFSD6	HGNC Symbol	1.09e-131	-0.0380642	1	0.0681985	1	0.0870443	1	-0.0422468	1	1.63341	6.67e-137	627.667	42.6654	573.667	23.4379	1221	63.4114	1382	250.892	1392	396.095	1532	123.016	1402	158.073	1454	224.729	7
ENSTGUG00000010854	MAP3K5	HGNC Symbol	1.94e-244	-0.111287	0.83627	-0.0715154	1	0.0651599	1	-0.0584365	1	1.55596	2.8e-250	620.333	16.2891	539.333	26.727	1473	38.0395	1508.67	226.63	1245	332.465	1356	109.055	1053.33	64.8254	1075.33	23.029	3
ENSTGUG00000010857	PLD1	Biomart_human_ortholog	7.27e-134	0.18425	0.388513	-0.216554	0.227562	0.0603692	1	-0.0538236	1	1.75982	4.98e-138	965.333	143.514	1028	38.9744	3398.33	104.309	3134.67	480.739	2353.67	549.682	2575	335.161	1967.33	231.535	2027.67	386.309	9
ENSTGUG00000010872	PEX7	HGNC Symbol	1.42e-30	0.291268	0.20953	-0.0290126	1	0.0378993	1	-0.120813	1	1.02028	1.51e-33	236.333	30.6649	272	39.8873	396.667	12.4231	418	74.505	391	71.1899	420.667	11.547	345.333	47.648	339	43.0929	3
ENSTGUG00000010873	LARGE1	HGNC Symbol	1.54e-40	0.0713395	1	-0.142313	0.531571	0.0256843	1	-0.0490998	1	0.734342	8.98e-44	2062	79.5047	2034	95.5353	2720.67	189.368	2650	440.83	2581.67	603.228	2753.33	368.628	2284.67	293.193	2357.33	354.047	1A
ENSTGUG00000010875	TNIK	HGNC Symbol	1.18e-118	-0.00105426	1	-0.135456	0.14374	0.0340061	1	-0.0487646	1	0.885674	1.13e-122	9865.33	592.27	9254.67	487.693	14482.3	1268.62	14150.3	2053.58	12586.3	2845.43	13490	1425.79	12152.7	533.327	12504	714.127	9
ENSTGUG00000010876	NALCN	HGNC Symbol	5.77e-193	0.00704388	1	-0.158973	0.302404	0.0471636	1	-0.0538943	1	1.62424	4.98e-198	1923	133.503	1812.67	174.809	4567.33	361.959	4384.67	566.966	4146	872.263	4493	346.423	4057.67	389.678	4161	179.368	1
ENSTGUG00000010879	SLC35D3	HGNC Symbol	2.13e-53	0.316649	0.369239	-0.271371	0.369239	0.0472474	1	-0.0925194	1	1.62125	1.57e-56	106.333	28.1484	124.333	19.6554	356	49.7896	319	54.8361	255.333	75.3016	274.667	23.1157	207.333	19.6554	207.333	28.5365	3
ENSTGUG00000010890			2.48e-36	0.0891298	1	0.141911	1	0.0643119	1	0.0847641	1	2.16963	4.38e-40	25.6667	10.504	25.6667	7.02377	78.3333	19.0875	93.3333	23.6925	95.3333	27.7369	105	31.5119	72.6667	11.9304	82	9.64365	6
ENSTGUG00000010894			5.04e-74	-0.0845245	1	-0.082338	1	0.078029	1	0.058139	1	1.52505	1.58e-78	245.667	42.5245	217.333	17.8979	543	32.2335	550.333	70.6918	469	105.128	520	74.96	432	27.7128	481.667	117.959	5
ENSTGUG00000010896	TYRO3	HGNC Symbol	0	0.0774124	1	-0.0207198	1	0.0521636	1	0.0346009	1	2.26237	0	2796	78.5621	2769.67	168.5	9472.33	571.822	10071	1822.36	10920.3	2377.94	11918	1918.19	8584	349.623	9384.67	1183.97	5
ENSTGUG00000010902	ARFGEF3	HGNC Symbol	1.91e-45	0.199123	1	-0.357193	0.422845	0.156274	1	-0.050912	1	1.98506	1.33e-48	973	352.524	1050	113.331	3803.33	340.606	3159.67	647.54	2304.67	689.805	2696	218.708	3028.67	416.698	3120.67	375.468	3
ENSTGUG00000010912	CCDC28A	NCBI gene	1.4e-57	0.0358124	1	0.0746211	1	-0.0149948	1	-0.0130529	1	0.851074	7.78e-62	2139	211.426	2055	164.572	2928.33	105.044	3319.33	488.82	2774	342.08	2920	362.497	2465.67	173.27	2593	80.4674	3
ENSTGUG00000010913	GGACT	HGNC Symbol	1.01e-149	0.277139	0.311815	-0.0542246	1	-0.131999	1	0.10113	1	2.37208	9.19e-155	187.667	10.6927	214	36.5923	831.667	58.6884	871	234.923	868.667	287.914	818	85.8604	614.333	47.3533	704	111.072	1
ENSTGUG00000010922	SNTG1	HGNC Symbol	1.33e-98	-0.112692	0.835586	-0.231722	0.15619	0.146715	0.664481	-0.10075	0.835586	1.47097	8.83e-102	566	103.552	492	56.9298	1169.33	52.5198	1072	164.648	1055.67	271.929	1216.67	54.5558	1032.67	48.2113	1025.33	63.3745	2
ENSTGUG00000010932	ABRACL	HGNC Symbol	6.48e-80	-0.047715	1	0.140635	0.669992	-0.17172	0.514069	0.0225263	1	1.28149	1.28e-83	480	56.9561	435.333	30.7463	951	125.503	1122	127.597	910.333	254.003	842	102.587	612.333	43.8786	659.667	68.8065	3
ENSTGUG00000010935	TM9SF2	HGNC Symbol	5.97e-70	0.0502458	1	0.0281645	1	-0.0142739	1	-0.010212	1	0.953451	1.33e-74	4501.33	603.124	4373	306.731	6508	138.676	7147.33	1128.87	6658.33	1160.01	6920.33	343.054	5519	312.923	5817	116.465	1
ENSTGUG00000010936	SMOX	HGNC Symbol	1.19e-266	0.0752789	1	0.0625278	1	0.0803851	1	-0.100245	1	1.80814	2.05e-272	1222	73.0821	1208.67	75.7188	3110	291.244	3505.33	754.403	3223.33	484.042	3612.33	416.146	2860.67	52.5008	2848	359.266	4
ENSTGUG00000010946	SLC7A14	HGNC Symbol	1.23e-135	0.00132351	1	-0.187768	0.788114	-0.00421267	1	0.0166303	1	2.23574	1.05e-140	445.667	99.3244	418.333	65.0564	1539.67	121.517	1450	201.472	1693.33	418.428	1768.67	236.424	1306	111.53	1416.33	339.089	9
ENSTGUG00000010974	HIVEP2	HGNC Symbol	9.35e-101	0.130037	1	-0.263803	0.187607	0.0451263	1	-0.0133449	1	1.77598	1.09e-104	4039	553.208	4157	345.362	13637.7	1062.45	12203	2393.85	10571.3	2895.61	11393.3	787.956	7922	1050.33	8377.33	922.554	3
ENSTGUG00000010983	ATRNL1	HGNC Symbol	7.17e-38	-0.049654	1	-0.148756	1	0.138649	1	-0.032524	1	1.20534	2.51e-41	1799.67	398.107	1627.67	82.6579	3537.67	243.839	3403.33	413.213	2927.67	693.278	3376	135.879	2282.67	269.303	2390.33	511.086	6
ENSTGUG00000010986	AIG1	HGNC Symbol	1.06e-101	-0.0899002	1	-0.0744359	1	0.0595213	1	-0.028427	1	1.3264	1.38e-106	1311.33	153.158	1157	137.546	2305.67	325.603	2357.33	426.059	2283	648.792	2460.33	122.349	2187.67	85.6874	2274.67	80.4322	3
ENSTGUG00000010991	DDRGK1	HGNC Symbol	9.41e-48	0.0432589	1	-0.0929904	0.963236	-0.0175539	1	0.00433254	1	0.638906	1.58e-51	2119.33	146.828	2051.67	137.129	2596.33	247.811	2629.67	543.773	2510.33	590.94	2590.67	231.962	2086	95.5824	2231	235.769	4
ENSTGUG00000010996	ATP6V1H	HGNC Symbol	4.47e-187	-0.0339558	1	0.0171156	1	-0.0964577	0.662352	0.0361323	1	1.16515	1.62e-192	2568.67	119.885	2352.67	29.6704	4097	254.494	4444.33	494.022	4088.33	824.282	4018.67	442.43	3869	128.172	4218.67	221.46	2
ENSTGUG00000010997	LRRC34	HGNC Symbol	6.54e-24	0.21554	1	0.0853827	1	0.777463	0.0609314	-0.0547852	1	2.20997	1.34e-25	54	7.2111	58.6667	8.73689	236.333	23.4379	268	44.0341	152.667	68.6027	265.333	52.7004	147.333	56.8712	151	81.074	9
ENSTGUG00000011001			4.51e-191	-0.248394	0.573199	-0.0313077	1	-0.0504601	1	0.121494	1	2.56573	8.19e-197	116.667	26.3122	92	5.2915	546.333	36.6106	578.333	124.917	519	148.563	523	79.3221	309.667	16.773	359.667	65.7292	4
ENSTGUG00000011005	RGS20	NCBI gene	1.95e-26	0.366873	0.165245	0.0107367	1	-0.0147839	1	-0.164925	1	1.19838	2.83e-29	1085	276.462	1313	216.058	2389	112.601	2588	440.351	1964.67	368.788	2044.33	135.769	1745	310.269	1642.67	362.663	2
ENSTGUG00000011049	STK24	HGNC Symbol	7.32e-166	0.0051748	1	-0.12778	0.759635	0.166224	0.472194	-0.0528337	1	1.83483	1.71e-170	287	17.088	270.667	36.9098	750	38.9358	734.333	71.8076	702.667	185.866	820.333	51.3258	718	43.2666	738.333	90.1628	1
ENSTGUG00000011062	TMEM181	HGNC Symbol	9.11e-27	0.0320844	1	-0.199499	1	0.170176	1	-0.0330268	1	1.0992	1.22e-29	703.667	167.527	675.667	61.5007	1260.33	70.9953	1174.67	204.123	986	277.631	1158	84.2852	1009	113.578	1054.67	191.192	3
ENSTGUG00000011075	GANC	HGNC Symbol	3.98e-26	0.0891424	1	-0.106424	1	0.0029401	1	0.00554666	1	0.741347	2.28e-29	615.333	76.5659	613.667	68.0612	888	62.2174	883.667	95.0386	731	104.614	781	156.47	652	7.93725	696.667	57.9339	5
ENSTGUG00000011078	RAB11FIP2	HGNC Symbol	1.44e-117	0.210461	0.956324	-0.12001	1	0.12128	1	-0.0811405	1	2.37711	1.94e-122	302.667	70.529	328	22.1133	1220.33	82.6216	1200	149.251	1265	379.111	1425.67	83.3926	1121.33	221.365	1132.67	168.239	6
ENSTGUG00000011089	CACUL1	HGNC Symbol	1.41e-28	0.0189512	1	-0.080673	1	-0.0879726	1	-0.0309358	1	0.901079	5.06e-32	261.333	35.0048	248.333	9.60902	394.667	26.7644	399.667	50.0633	360.333	97.8587	352.667	25.1661	311.333	37.9781	324.667	51.3939	6
ENSTGUG00000011098	FAM171B	HGNC Symbol	7.41e-44	0.0502584	1	-0.28284	0.330632	0.116696	1	-0.0888008	1	1.39671	6.92e-47	1027.33	299.161	996.667	44.6356	2481.33	90.3899	2176.67	271.036	1780	406.218	2017	128.312	1777.67	266.395	1788.67	320.751	7
ENSTGUG00000011103	RAP2A	HGNC Symbol	9.96e-39	-0.00721384	1	-0.105533	1	0.120887	1	-0.151297	0.930392	0.927862	8.71e-42	786.667	73.3644	735	88.0965	1303.67	83.859	1294	203.892	1036.33	297.645	1170	116	904.667	47.0567	869.667	121.706	1
ENSTGUG00000011104	MBNL2	HGNC Symbol	0	0.0918766	1	-0.0929645	1	0.0803004	1	-0.0370602	1	2.92874	0	385.333	51.0816	385	9.84886	1854.33	215.435	1866.67	307.799	2262.67	584.106	2490.33	218.692	2354.33	114.001	2441.67	108.002	1
ENSTGUG00000011105	ZDHHC14	HGNC Symbol	1.34e-245	-0.00145168	1	0.0690692	1	0.00524996	1	-0.0601574	1	1.64849	8.24e-252	1027.33	89.4781	963.333	65.5312	2332	149.83	2637	464.32	2483.67	536.293	2614.67	258.661	1986	111.942	2023	157.445	3
ENSTGUG00000011115	PRDX3	HGNC Symbol	2.5e-56	0.00210036	1	0.167048	0.381534	-0.156566	0.381534	0.0370017	1	0.9306	2.9e-59	5995	361.501	5633.67	293.916	8230.33	979.235	9933.33	1592.39	8479.67	1273.15	8064	897.337	7240	855.714	7874	799.812	6
ENSTGUG00000011127	LRRC57	HGNC Symbol	9e-34	-0.18684	0.0820844	-0.0040488	1	-0.0206765	1	-0.000847488	1	0.580019	9.3e-37	1057	36.5103	872.667	70.0095	1109	34.3948	1191.67	192.022	1104.67	225.952	1144.67	147.093	927.667	41.3078	984.333	37.1663	5
ENSTGUG00000011130	STARD9	Biomart_human_ortholog	2.55e-13	-0.30259	1	-0.525011	0.972159	0.217	1	-0.00157325	1	2.17908	1.28e-15	58.6667	41.7892	44.6667	15.0111	190.333	51.5493	140	11	149	94.8894	181.333	50.7674	190	20.664	203	42.5793	5
ENSTGUG00000011134	SDCBP	HGNC Symbol	5.06e-153	0.00234046	1	0.0510478	1	-0.0723742	1	-0.0742007	1	1.15016	4.03e-158	4362	292.406	4102	290.243	6471	458.244	7226.67	1279.03	7414.67	1525.65	7389	638.226	6782	418.542	6837	153.795	2
ENSTGUG00000011139	SPTSSB	Uniprot	2.08e-18	-0.364282	0.798688	-0.22652	1	-0.171724	1	0.026451	1	1.46368	4.52e-21	101	13.8564	73.3333	11.1505	202.333	47.2264	186.333	59.3408	193.667	47.0567	179.333	39.879	149.333	27.3191	162.667	58.3895	9
ENSTGUG00000011178	ABCC4	Uniprot	1.59e-22	0.171826	0.994243	-0.379622	0.153505	0.112697	0.994243	-0.308381	0.361023	1.148	7.86e-24	83.6667	19.6044	88.6667	17.4738	186.333	16.563	154.667	28.3078	131.667	32.3161	149.667	20.6478	131.667	15.9478	113.333	21.9393	1
ENSTGUG00000011194	SCHIP1	Biomart_human_ortholog	1.33e-119	-0.11558	0.657969	0.024013	1	-0.0139318	1	0.00822286	1	1.10041	9.42e-125	4450.33	416.185	3851.33	154.533	6883.33	705.942	7559	1544.46	6966	1528.19	7233.67	735.359	5550.33	307.898	5932.67	133.493	9
ENSTGUG00000011201	PLPP4	HGNC Symbol	1.18e-98	-0.0684169	1	-0.110209	1	0.227124	0.256291	0.0142006	1	1.6051	1.5e-102	738	185.987	659.667	62.4286	1989.33	131.154	1981	285.69	1477.33	410.671	1798.67	203.267	1191.33	122.075	1284	179.307	6
ENSTGUG00000011210	NT5DC3	HGNC Symbol	5.56e-176	0.0269734	1	0.0515946	1	0.0766797	1	-0.165546	0.709412	2.14386	3.23e-181	429.667	66.5307	410.333	9.07377	1448.67	139.919	1600.33	197.789	1365.33	231.554	1521	182.56	1241.33	175.358	1180.67	152.057	1A
ENSTGUG00000011211	MLF1	HGNC Symbol	1.42e-36	-0.118088	1	-0.182532	0.420672	0.0652413	1	-0.0493408	1	0.845622	1.72e-39	810.667	94.4052	701	73.2598	1112.67	147.46	1046.67	92.0453	1025	235.65	1125.67	178.886	882	115.469	906	38.6911	9
ENSTGUG00000011217	CLVS1	HGNC Symbol	5.26e-177	0.0847399	0.859067	-0.101495	0.859067	-0.00139865	1	-0.0980544	0.859067	1.33222	5.82e-182	708	75.9408	704.333	39.8288	1263.33	100.271	1270.67	246.151	1346	280.647	1411	124.744	1350	39.3446	1342.33	89.0019	2
ENSTGUG00000011226	ASPH	HGNC Symbol	3.13e-40	-0.0398503	1	0.00722625	1	0.168804	0.40555	0.0735037	1	0.816947	2.4e-43	427.333	53.5755	389.667	25.5799	547.333	26.3502	591.667	86.2863	546.333	124.585	641.333	38.8501	435.667	13.3167	488	36.0416	2
ENSTGUG00000011240	KCNAB1	Biomart_human_ortholog	4.21e-298	-0.0249244	1	-0.0613483	1	0.147726	0.620621	-0.0869569	1	2.48155	5.2e-304	406.667	29.5691	375.333	31.5331	1399.33	237.551	1444	303.585	1745.67	524.923	2010	298.181	1645.67	60.5007	1648.33	76.5789	9
ENSTGUG00000011241	TTPA	HGNC Symbol	1.68e-07	-0.0307537	1	-0.188193	1	0.604438	0.136368	-0.241727	1	0.981528	3.12e-08	20.6667	3.78594	19	3	34	3.60555	32.3333	11.6762	23.3333	5.50757	37.3333	4.50925	27.3333	2.51661	24.6667	7.76745	2
ENSTGUG00000011252	ARMC1	HGNC Symbol	7.44e-75	0.00542072	1	0.0439122	1	0.0617908	1	-0.0745222	1	0.842657	3.76e-79	1225.67	139.694	1155	83.0181	1675.67	107.188	1851.67	205.098	1615.33	341.565	1766.33	146.702	1351.67	18.5831	1366.67	89.7905	2
ENSTGUG00000011253			0	0.0137757	1	0.0237297	1	0.10117	0.958575	-0.13695	0.607894	2.55841	0	525	69.7352	497.333	29.6704	1873.33	309.332	2044.67	324.361	2430.33	603.581	2727.33	387.443	2311.67	69.0604	2233.67	140.008	9
ENSTGUG00000011258	S100B	NCBI gene	1.59e-21	0.0188719	1	-0.182735	1	0.082834	1	-0.119395	1	2.64005	8.59e-25	143.667	110.238	136	54.5252	833	155.155	796	315.796	524.667	76.4875	601.667	85.8157	591.333	71.5844	580.667	92.8727	7
ENSTGUG00000011279	IGF1	HGNC Symbol	2.55e-50	0.0879588	1	-0.267525	1	0.130428	1	0.135452	1	3.24693	3.35e-54	13	9.53939	13	3.60555	129.667	9.29157	115	14.1774	90.6667	40.2534	101.333	7.50555	64	12.7671	75	14	1A
ENSTGUG00000011297	RGS6	HGNC Symbol	3.89e-31	-0.332429	0.0720145	-0.211014	0.423269	0.106016	1	-0.0107381	1	0.988522	2.28e-33	693	158.237	515.667	85.6757	1084.33	4.16333	1002.33	86.4079	815.333	205.578	914	86.8504	749	114.904	793.667	110.636	5
ENSTGUG00000011305	VCPIP1	HGNC Symbol	1.05e-28	0.0529811	1	-0.25311	0.362429	0.0984927	1	0.0532657	1	1.01259	2.19e-31	590.333	144.005	576	75.3857	959	93.1826	861.333	148.5	827.667	207.967	924.667	64.6632	811.333	59.3661	898.667	113.778	2
ENSTGUG00000011319	HTRA1	HGNC Symbol	4.49e-152	0.100215	1	0.323439	0.0240763	0.031377	1	0.0368587	1	2.01074	1.31e-155	1559.67	334.144	1566.67	107.072	4850.67	232.388	6547.67	1379.18	4668.33	1065.83	5009.67	365.888	3647	271.055	4001.33	763.083	6
ENSTGUG00000011329	PCNX1	Uniprot	1.51e-71	0.00615188	1	-0.11884	1	0.0527082	1	-0.0270239	1	1.24551	6.34e-76	2651.67	414.035	2502.33	245.376	4621	209.215	4558	675.882	4389.33	856.962	4805.33	473.943	4385.67	494.16	4591.67	515.094	5
ENSTGUG00000011335	P2RY1	HGNC Symbol	3.2e-70	0.228524	0.056713	-0.0254269	1	0.0438388	1	-0.118209	0.734169	1.00158	1.24e-73	8051.67	510.402	8863.67	1315.7	16113	1337.23	16917.7	1282.29	11340.3	2523.58	12256	1433.8	10421.3	623.442	10243	1280.21	9
ENSTGUG00000011341	MBNL1	NCBI gene	1.21e-75	0.0898215	1	-0.150313	0.9457	0.034488	1	0.0146519	1	1.35792	6.46e-80	435.667	39.8037	435.667	54.151	868.667	58.1922	842.667	165.404	829.333	228.715	885	121.149	770.333	60.781	831.333	134.56	9
ENSTGUG00000011375	SELENOT	Uniprot	2.64e-71	0.0507546	1	0.0455884	1	-0.00138862	1	-0.0335572	1	0.681725	9.43e-76	7162.67	375.116	6962.67	371.314	8582.33	514.928	9505	1258.69	8810.67	2149.56	9189.67	917.747	7334.67	418.834	7613.33	56.0922	9
ENSTGUG00000011381	SOD2	NCBI gene	3.09e-185	-0.0709141	1	0.0859734	1	0.0280458	1	-0.00805294	1	1.45456	6.21e-191	3197.67	339.625	2853.67	134.942	5465.33	368.514	6262.33	1213.29	6893	1388.6	7409	1003.24	5517.33	388.631	5827.33	106.232	3
ENSTGUG00000011400	PREX2	HGNC Symbol	1.25e-54	0.10117	1	-0.254542	0.876818	0.199582	1	-0.0769459	1	1.97056	3.61e-58	307	98.3209	308.667	60.4676	928.333	104.462	836	181.406	792.667	232.199	961.667	81.9898	942.333	99.8616	949.667	65.2482	2
ENSTGUG00000011406	FGF9	HGNC Symbol	4.19e-55	0.093272	1	-0.138342	1	0.065901	1	-0.0908354	1	1.32645	5.41e-59	213.667	39.5769	213.667	11.5902	422.667	69.2122	414.667	95.3642	378.667	65.8964	416	19.4679	386.667	35.3459	385.667	27.0617	1
ENSTGUG00000011420	SLC10A1	HGNC Symbol	1.14e-49	0.289689	1	-0.0641129	1	0.192828	1	-0.00769664	1	2.0789	1.47e-53	69	11.2694	79.3333	14.0475	321	53.2259	329.667	43.0039	191	32.2335	234.667	24.8261	178	47.7912	188	28.0535	5
ENSTGUG00000011428	IGF2R	HGNC Symbol	4.29e-50	-0.00883657	1	-0.0561248	1	0.055137	1	0.0987804	1	0.865176	5.95e-54	3720.67	617.998	3468.33	126.5	4943	327.432	5091	569.084	4701	1252.66	5099	560.688	4465.67	223.137	5088	299.511	3
ENSTGUG00000011434	LANCL1	HGNC Symbol	4.8e-153	0.0169256	1	0.0263172	1	0.0918084	0.9383	-0.0983473	0.9383	1.21459	6.24e-158	1671.33	88.7938	1588.33	61.7765	3319	249.02	3626.33	453.516	2803.33	758.337	3110.33	339.933	2221	84.0417	2214.33	313.197	7
ENSTGUG00000011441	TMTC1	HGNC Symbol	8.19e-72	0.035444	1	-0.0724407	1	0.162627	1	-0.0697724	1	1.80713	3.9e-76	378.667	97.6234	363	36.3456	1091.67	43.8216	1117	203.517	887.333	165.083	1051	140.3	845.667	104.175	862.667	197.819	1A
ENSTGUG00000011477	ACTN1	HGNC Symbol	4.61e-67	0.0514162	1	-0.0488007	1	-0.0435512	1	-0.0273326	1	0.663342	2.54e-71	3311.33	178.259	3225.33	166.374	4300	303.975	4477.67	750.503	3835.33	892.838	3895.33	427.226	3355.33	150.699	3508.33	330.299	5
ENSTGUG00000011521	SGK1	HGNC Symbol	8.72e-91	0.0839079	1	-0.00617162	1	-0.0753921	1	-0.105368	1	1.07672	3.8e-95	1180.33	132.38	1173	60.3987	1896	46.8615	2036	333.216	1941.33	444.398	1916.67	52.0032	1689.67	72.9475	1670.67	133.665	3
ENSTGUG00000011522	SYT10	HGNC Symbol	9.95e-21	0.0234051	1	-0.522138	0.450879	0.0183406	1	-0.110021	1	2.06434	3.1e-23	55.6667	28.1129	53.3333	10.0664	211.667	71.0657	157	39.3446	165.333	81.0946	173	45.2106	163.667	19.4251	161	1.73205	1A
ENSTGUG00000011535	STAU2	HGNC Symbol	2.5e-71	0.107098	0.905591	-0.0189528	1	-0.0352412	1	-0.049251	1	0.875691	1.14e-75	2807.67	426.388	2834	127.738	3998.33	166.572	4224.67	434.988	3749	573.495	3855.67	213.861	3618.67	111.42	3719	178.765	2
ENSTGUG00000011541	MTPN	HGNC Symbol	1.39e-109	0.0315615	0.968837	-0.0914589	0.905896	0.110688	0.905896	-0.148156	0.583795	1.32265	1.23e-113	1930	156.704	1852.67	153.324	4167	179.775	4216.33	726.438	3685	1119.14	4125.33	402.961	2773	116.735	2670	358.151	1A
ENSTGUG00000011558	PTPRE	HGNC Symbol	1.74e-20	0.0475075	1	-0.04565	1	-0.00769302	1	0.100277	1	0.862913	1.25e-23	227.667	41.4769	220.667	16.1967	312	43	327.333	70.2306	324	86.238	335.333	29.0918	252.333	21.9621	287.333	43.062	6
ENSTGUG00000011563	DGKI	HGNC Symbol	0	-0.0247165	1	-0.0611951	1	0.0381881	1	0.0859829	1	2.74597	0	757	65.9394	698	19.975	3055.67	230.89	3165.33	659.091	4285.67	999.663	4621	748.599	3319.33	133.133	3755.67	344.032	1A
ENSTGUG00000011564	USP12	HGNC Symbol	9.92e-54	-0.176937	0.826446	-0.138626	0.916217	0.0835597	1	0.0516074	1	1.1861	2.04e-57	332	61.7333	275.333	11.0151	582.333	42.501	570.333	112.006	530.333	137.689	584.667	29.7377	404.667	36.1156	446.667	35.7258	1
ENSTGUG00000011568	JPH1	HGNC Symbol	2.99e-72	0.0279934	1	-0.0948431	1	0.103562	1	-0.0865711	1	1.07572	3.16e-76	559	43.589	535.667	60.542	866.667	36.9098	866.333	53.5288	847.333	179.361	954	48.4974	815.333	31.8957	817.667	54.6016	2
ENSTGUG00000011613	PKIA	Uniprot	2.7e-45	0.122636	0.61183	0.0411795	1	0.0461691	1	-0.0757795	1	0.690126	9.7e-49	2843.33	435.654	2902	227.324	3508.67	147.751	3892	633.761	3511.67	756.165	3796	323.031	3060	50.2693	3090.67	180.223	2
ENSTGUG00000011615	MOXD1	HGNC Symbol	6.03e-89	-0.200123	0.920494	-0.10288	1	-0.125937	1	0.0305722	1	1.82059	1.74e-93	232.667	42.8291	189.667	11.3725	511	88.0511	516.333	141.903	711.333	164.713	677.667	28.006	461.667	15.8219	503.333	88.2345	3
ENSTGUG00000011616	KIAA1147	HGNC Symbol	7.41e-31	-0.0823279	1	-0.218197	0.277863	0.160089	0.617407	-0.0444217	1	0.83482	4.05e-33	764.333	85.1606	678	62.6418	1094	27.4955	1006.67	134.247	935	258.581	1080.33	37.1663	823	63.0238	853.333	157.992	1A
ENSTGUG00000011634	TCERG1L	HGNC Symbol	6.24e-65	-0.188149	0.492753	-0.0967581	1	0.0819681	1	-0.0691977	1	1.19587	7.66e-69	728.667	119.081	601.667	59.0028	1100.67	79.9771	1112.33	227.676	1253.67	286.518	1399.67	286.451	994.667	124.34	1011	99.5942	6
ENSTGUG00000011652	CHRM5	HGNC Symbol	1.11e-37	0.163242	1	-0.0360471	1	0.10249	1	-0.131158	1	1.14217	4.33e-41	189.333	28.746	199	19.6977	330.667	35.5575	346	41.6173	287.667	31.7857	329.333	63.3114	318.667	22.2336	309	17.0587	5
ENSTGUG00000011653	RYR3	HGNC Symbol	6.59e-148	0.140919	1	-0.136432	1	-0.0333142	1	-0.0328694	1	2.35807	2.78e-153	1075.67	237.235	1114.33	141.624	3842.67	518.957	3732.33	412.273	4049	1106.15	4166.33	581.803	4631.67	302.53	4815.67	146.65	5
ENSTGUG00000011664	MTUS2	Biomart_human_ortholog	2.64e-23	-0.0556726	1	-0.193367	0.785145	0.0223765	1	0.0270711	1	0.886628	3.15e-26	385.667	100.311	348	45.7384	577	30.1164	538	47	480	82.8312	511.667	20.1329	445	49.3254	483.333	40.6489	1
ENSTGUG00000011675	INPP5A	HGNC Symbol	6.86e-82	-0.0786453	1	0.0110727	1	0.0511137	1	-0.120229	1	1.12112	2.93e-86	960.333	171.375	852	40	1611.67	38.8501	1753.33	317.051	1469.67	279.087	1596.67	91.8767	1243.67	111.02	1220.67	127.892	6
ENSTGUG00000011687	UBL3	HGNC Symbol	1.01e-67	0.0391021	1	-0.00870274	1	0.0357759	1	-0.0565008	1	1.14295	2.75e-72	1560.33	273.968	1501.33	8.14453	2641.67	128.974	2829.33	454.317	2473	494.557	2640.67	110.265	2264.33	123.812	2312.33	38.1357	1
ENSTGUG00000011689	RALYL	HGNC Symbol	1.05e-40	0.0019361	1	-0.0622554	1	0.0245853	1	-0.0825459	1	0.954781	1.44e-44	683.333	147.886	641.667	78.7803	1063	33.2866	1094.67	168.693	927.333	203.323	987.667	74.9289	850.333	24.7049	853.667	16.4418	2
ENSTGUG00000011690	KATNAL1	HGNC Symbol	1.66e-40	0.0753438	1	-0.00345451	1	0.00260674	1	-0.0279358	1	0.718658	1.95e-44	1724.33	213.378	1706.67	137.784	2137.67	27.1539	2299.33	387.527	2114	424.979	2229	292.923	1910.33	131.546	1988.67	128.103	1
ENSTGUG00000011712	HSPH1	NCBI gene	1.95e-218	0.203368	0.249876	0.0400754	1	-0.0319418	1	-0.101033	1	2.16566	2.9e-224	4005	601.402	4330.67	582.155	16531.3	654.715	18146	1383.95	13912	1539.73	14436.7	549.263	10923.3	773.254	10825.3	369.699	1
ENSTGUG00000011714	IAPP	Uniprot	2.15e-92	0.316522	0.717756	-0.0568082	1	0.0184253	1	0.205952	0.893766	2.57157	6.63e-97	60.6667	4.16333	71	6.08276	232	72.753	240	57.1927	352.667	64.3143	376	36.6606	263.333	60.3849	321.333	27.7909	1A
ENSTGUG00000011724	RAB3GAP1	HGNC Symbol	3.41e-103	0.0868972	1	0.0221928	1	-0.0113874	1	-0.0430054	1	1.10644	3.29e-108	2095	145.01	2087.33	93.5004	3336	315.957	3629.67	335.092	3499.67	722.76	3644.33	378.698	3008.33	300.507	3103.67	126.982	7
ENSTGUG00000011726			1.01e-24	-0.0454563	1	-0.303913	1	0.1333	1	0.0825704	1	3.16148	5.78e-28	3.66667	2.3094	3.33333	1.52753	21.6667	1.1547	19	5.56776	21.6667	9.07377	25.6667	4.04145	28	4.3589	31.6667	7.0946	5
ENSTGUG00000011727	FMN1	HGNC Symbol	1.97e-142	-0.0106961	1	-0.171835	1	0.156547	1	-0.124305	1	3.23427	2.16e-147	45.6667	12.6623	42.6667	16.5025	251	15.0997	239	31.5753	309	90.5373	356.667	31.5331	375.333	29.6704	367	38.4318	5
ENSTGUG00000011728	CA2	HGNC Symbol	3.91e-174	0.278554	0.19008	0.097295	1	-0.0132894	1	0.00886507	1	2.4632	9.61e-180	482.667	113.209	550	71.0845	2032.33	323.874	2308	244.27	2118.67	498.504	2209.33	307.685	1968	112.77	2109	198.008	2
ENSTGUG00000011737	RASGRP1	HGNC Symbol	1.51e-175	0.303065	0.226162	0.0559337	1	0.0793039	1	-0.209236	0.372865	2.57162	2.08e-180	151.333	17.6163	175.667	33.0807	571	22.5167	630.333	85.0078	739	157.191	818.333	75.6395	845.333	104.357	776.333	48.6861	5
ENSTGUG00000011743	ZRANB3	HGNC Symbol	7.39e-28	0.00624145	1	-0.140484	1	-0.0674746	1	-0.0422813	1	0.777541	5.33e-31	492.667	40.2534	465.333	37.7403	656	146.427	636	75.7166	635.667	120.952	639.667	77.0022	551.667	22.053	570.333	43.4319	7
ENSTGUG00000011745	WWP1	HGNC Symbol	2.8e-129	0.00552005	1	-0.0835126	1	0.0483595	1	-0.13197	0.380769	1.12792	1.32e-133	1446.67	150.248	1363.33	66.1236	2226.67	127.021	2259.33	333.332	2295.33	503.671	2479.67	141.5	2287.67	97.3721	2225	219.638	2
ENSTGUG00000011746	SPRED1	HGNC Symbol	9.76e-176	-0.0601386	1	-0.037902	1	-0.0333756	1	-0.0801536	1	1.2813	2.71e-181	1315.67	53.9846	1184.67	56.1635	2219.67	221.618	2315	266.803	2343.67	447.37	2407.67	219.901	2152.67	89.2543	2170.67	210.339	5
ENSTGUG00000011750	R3HDM1	HGNC Symbol	2.9e-190	0.0467792	1	-0.127613	0.7654	-0.0875077	1	0.00719717	1	1.69524	1.35e-195	2870	84.113	2788.67	362.18	7207.67	1112.66	7068.67	1011	6947	1397.11	6908.67	1166.99	6274	70.3776	6707.67	305.994	7
ENSTGUG00000011772	UBXN4	HGNC Symbol	1.47e-60	-0.0432931	1	0.0262406	1	-0.0752055	1	-0.0313449	1	0.767151	9.42e-65	4642.67	71.8424	4230	146.318	5673.67	767.574	6214.67	1103.79	6095.67	1088.44	6096	587.633	4847	416.568	5047	237.426	7
ENSTGUG00000011775	N4BP2L2	STRING	9.14e-10	-0.277155	1	-0.166278	1	-0.1247	1	-0.578178	0.261323	1.28021	3.39e-11	14.6667	1.52753	11.3333	1.52753	25.6667	5.1316	24.6667	6.65833	25	6.55744	24	3.4641	25.3333	5.7735	18	1.73205	1
ENSTGUG00000011795	STXBP6	HGNC Symbol	1.74e-86	0.160694	1	-0.00564555	1	0.13394	1	-0.0520733	1	1.5938	6e-91	253.333	27.0247	265.667	11.9304	516.667	26.3502	555.667	109.929	577	164.694	656.667	34.1516	602.333	80.1332	620.667	103.404	5
ENSTGUG00000011817	TRDN	STRING	4.8e-22	1.20255	0.306002	-0.146558	1	-0.196619	1	-0.362793	1	3.36441	5.58e-25	3	1	6.66667	1.52753	34	7.2111	33	12.1244	36	8.7178	32	18.6815	43	8.7178	35.3333	8.62168	3
ENSTGUG00000011825	CALB1	HGNC Symbol	2.88e-291	0.157294	0.933085	-0.0554503	1	-0.0236517	1	-0.0181743	1	2.65402	6.15e-298	316.667	44.456	331.333	30.5669	1656	68.2422	1732.67	429.5	1541.33	406.41	1579.33	168.049	1317.33	66.9801	1377.67	127.54	2
ENSTGUG00000011829			5.55e-94	-0.400386	1	-0.20252	1	-0.103786	1	-0.0520587	1	5.3017	7.35e-99	3.33333	2.3094	2.33333	0.57735	77.6667	22.1886	73	19.6977	96.6667	19.218	95.6667	37.1663	89.6667	11.7189	92.3333	16.8622	7
ENSTGUG00000011834	COCH	HGNC Symbol	2.54e-57	0.550771	1	0.0661811	1	-0.109468	1	-0.0252915	1	4.19239	9.94e-62	8.66667	5.03322	12	5.2915	131	35.171	145	9.64365	130	54.7814	127	64.2106	157	22.5167	164	28.1603	5
ENSTGUG00000011835	PIP4P2	Uniprot	4.09e-58	-0.0163667	1	0.028188	1	-0.00217574	1	0.103767	1	0.817501	3.64e-62	724	52.144	672	43.5086	996	64.5058	1089.33	122.198	909.333	164.573	955.667	95.1438	744	48.0312	853	110.851	2
ENSTGUG00000011849	LRP1B	HGNC Symbol	4.41e-89	0.00231955	1	-0.274659	0.193355	-0.0126112	1	0.01766	1	1.75689	5.61e-93	963.333	150.527	904.667	60.1775	2708.67	313.746	2390	318.704	2411.67	804.021	2507	323.909	2017.33	45.0592	2172	156.24	7
ENSTGUG00000011859	AP4S1	HGNC Symbol	2.97e-21	0.010646	1	-0.0127457	1	-0.118413	1	0.0227484	1	0.68432	2.49e-24	345.333	25.5016	326.667	19.0351	422.667	51.5396	449.667	69.9238	439.333	81.5864	425.667	37.4344	334.667	47.0142	362	28	5
ENSTGUG00000011875	FAR2	HGNC Symbol	6.86e-172	0.0780078	1	-0.0487133	1	0.0873532	1	-0.0693113	1	2.00193	1.76e-177	459	77.2722	454.333	32.0052	1226	85.2936	1270.33	156.212	1315.33	286.287	1465	145.434	1461	148.96	1489.67	296.102	1A
ENSTGUG00000011956	KCNA1	HGNC Symbol	2.39e-185	0.0684118	1	-0.0617254	1	0.119243	1	-0.218905	0.690672	3.28183	1.36e-190	74	8.88819	73	12.49	483.333	55.1029	494	65.0922	516.667	113.993	587.667	17.8979	590	40.9268	541	110.991	1A
ENSTGUG00000011969	SDC2	HGNC Symbol	2.51e-164	0.175819	0.0794336	0.071913	1	0.00171671	1	0.00205468	1	1.21358	3.02e-169	1449.67	65.0718	1537.33	100.585	2721	125.654	3086	539.769	2583.33	542.529	2714.67	351.968	2188	98.5343	2332.33	156.698	2
ENSTGUG00000011974	C4A	Biomart_human_ortholog	2.55e-188	-0.130981	1	-0.0550898	1	0.132766	1	-0.244412	1	5.71154	5.21e-194	52	3.60555	44.6667	6.50641	2760	844.586	2800.33	596.94	1670.67	490.903	1895.67	148.665	1432	104.417	1285	318.529	1
ENSTGUG00000011981	LYPD6	HGNC Symbol	3.02e-09	-0.00425463	1	-0.0591264	1	-0.000198417	1	-0.0983558	1	1.19273	9.48e-12	31.3333	5.50757	29.3333	10.116	62.3333	18.0093	64.6667	18.7705	49.3333	15.3079	51.6667	6.80686	44.3333	8.32666	44.3333	15.1438	7
ENSTGUG00000012001	SULT4A1	HGNC Symbol	0	0.0541531	1	-0.100332	1	0.0716456	1	-0.0633539	1	2.82277	0	1252	87.47	1221.67	151.533	6526	324.76	6550.67	1025.57	6144.67	1610.2	6720	582.282	6596.67	58.3467	6732.67	802.945	1A
ENSTGUG00000012007	MPPED1	HGNC Symbol	5.55e-59	0.112105	0.587111	0.00149336	1	0.0599812	1	-0.0261175	1	0.71193	6.5e-63	5120.33	397.281	5201	299.125	7067.67	129.137	7579.67	782.553	6010.33	968.633	6613.67	610.993	5313.67	99.8015	5544.33	218.287	1A
ENSTGUG00000012021			1.89e-200	0.000342802	1	-0.128422	0.302311	0.156447	0.163558	-0.0616092	1	1.41236	1.59e-204	1990	174.826	1868	106.504	4090.67	123.711	4040.33	740.196	3780	980.064	4390.67	496.836	3387.67	163.121	3460.33	390.167	2
ENSTGUG00000012026	SEC23A	HGNC Symbol	1.72e-39	0.140826	0.243414	-0.025248	1	0.0224815	1	0.00817177	1	0.580867	7.9e-43	3095	312.232	3202.33	167.822	3741	98.1478	3960.67	614.66	3518.33	759.94	3736.33	263.345	3015	89.8165	3230.67	317.182	5
ENSTGUG00000012038	PACSIN2	HGNC Symbol	0	0.00789361	1	-0.0466712	1	-0.01572	1	-0.141921	0.47262	2.40319	0	1344	195.277	1267.67	114.793	4524.67	315.678	4715.67	799.501	5644.67	1237.69	5845	390.578	5262.33	128.161	5080.67	478.236	1A
ENSTGUG00000012056	CTAGE5	Uniprot	4.75e-55	0.0540871	1	-0.0133323	1	-0.0316874	1	-0.108227	0.924242	0.78646	6.1e-59	2060.67	191.024	2007	71.8818	2624.33	108.076	2796.67	427.127	2705	589.789	2768.33	269.945	2439.67	98.5207	2402.67	29.2803	5
ENSTGUG00000012057	GABARAPL1	Uniprot	8.68e-35	-0.00953545	1	-0.0631441	1	0.23759	0.135452	0.162948	0.516129	0.832524	8.33e-37	763.333	20.108	712	26.8514	1022.33	109.738	1060	255.319	964.667	277.579	1180.67	150.231	786.667	18.1751	941	179.075	1A
ENSTGUG00000012062	SLC22A16	HGNC Symbol	4.62e-19	0.679816	0.154022	-0.18741	1	0.0896397	1	-0.130405	1	1.89893	9.08e-22	71.3333	37.0045	107	56.9298	317	81.5046	298	23.0651	192.333	32.6548	220.667	38.0701	225.667	17.7858	220.667	47.0035	3
ENSTGUG00000012063	CMAS	HGNC Symbol	6.28e-42	-0.0577855	1	0.0747084	1	0.00160196	1	-0.0062517	1	1.20657	5.95e-46	511.333	9.50438	461.333	36.2261	912.333	229.23	1036	211.204	859	206.007	892.667	90.013	673.333	60.9289	714.667	109.929	1A
ENSTGUG00000012065	DDO	HGNC Symbol	7.17e-83	-0.237468	1	0.00829539	1	0.0486308	1	-0.144393	1	2.18137	1.57e-87	72	6.08276	57.3333	7.37111	276	35.5106	300	67.1342	175.333	17.5594	193	46.0326	199.333	14.5717	192.333	26.2742	3
ENSTGUG00000012082	CACNB4	Biomart_human_ortholog	1.41e-123	0.0739791	1	-0.196619	0.572169	0.124616	1	0.021708	1	1.96463	4.48e-128	696.333	43.4665	688.333	69.407	2388.33	128.36	2220.67	355.148	1985	536.266	2247.67	204.534	1627	228.633	1768.67	371.425	7
ENSTGUG00000012083	ZNF706	HGNC Symbol	2.23e-70	-0.100358	0.609553	-0.0244674	1	-0.0323974	1	-0.0622327	1	0.692882	1.75e-74	1966.33	65.7445	1722	50.7642	2352.67	178.651	2490.67	422.595	2362.67	482.865	2424.33	207.423	1881	122.589	1916	54.0278	2
ENSTGUG00000012088	LDHB	NCBI gene	4.85e-191	-0.0841725	1	0.13525	0.612867	-0.0259459	1	0.024389	1	1.66056	1.89e-196	11053	1604.04	9786.33	767.414	23437.3	956.117	27773	5190.12	25566	5700.21	26502.3	4249.33	21521.3	552.654	23293	1859.26	1A
ENSTGUG00000012090			9.21e-30	0.0381212	1	0.237364	0.458202	-0.0887783	1	0.000985979	1	1.03336	1.22e-32	420.667	64.3765	405.667	5.50757	581.333	92.2298	734.667	101.392	632	126.996	629.333	155.555	596	31.4325	634.333	92.7218	2
ENSTGUG00000012091	NCALD	NCBI gene	4.48e-33	0.114801	1	-0.114383	1	0.268042	0.418156	0.00586082	1	1.20626	6.41e-36	320.333	55.3022	325.333	10.0167	594.333	36.9098	587	72.0278	469.667	110.229	594	107.406	535.333	84.6896	576.333	144.293	2
ENSTGUG00000012105	CD164	Biomart_human_ortholog	7.26e-39	0.00347445	1	-0.135834	1	0.0595433	1	-0.0424648	1	1.13107	1.49e-42	394.333	82.5853	371.667	16.8622	636.333	67.6042	616.333	85.1136	626.333	155.924	682.667	88.0814	594.333	33.2916	616.333	93.297	3
ENSTGUG00000012113	SESN1	HGNC Symbol	1.85e-146	-0.0777972	0.954008	0.0237457	1	-0.0229133	1	-0.147593	0.115872	1.03876	9.87e-151	1568.67	52.5484	1394.67	35.5293	2318.67	116.509	2519	198.03	2306	506.264	2379.33	267.741	2109	59.2537	2027.67	157.836	3
ENSTGUG00000012137	ATP6V1C1	HGNC Symbol	5.62e-190	-0.0183996	1	0.0958017	1	-0.10991	1	-0.0555134	1	1.97802	1.68e-195	3641	646.125	3368	222.583	8851.33	421.073	10193.3	1677.25	11166.7	1904.27	10872	450.641	10272	1062.88	10471.3	536.884	2
ENSTGUG00000012141	SNX3	NCBI gene	3.39e-25	0.0512628	1	0.0523044	1	-0.00637387	1	-0.00305157	1	0.58096	1.35e-28	2408	219.984	2342	223.859	2744.67	111.159	3067.33	518.928	2670.67	580.254	2778	168.083	2294.67	253.591	2427.33	124.042	3
ENSTGUG00000012142	BAALC	HGNC Symbol	9.71e-98	0.208267	0.852374	-0.0314031	1	0.0887671	1	-0.0264662	1	1.94282	1.34e-102	206.667	17.9258	224.333	25.4231	600	62.7933	628	88.7299	675.667	158.001	754.667	66.1614	524.667	28.9194	550.333	97.5209	2
ENSTGUG00000012150	AREL1	HGNC Symbol	1.04e-123	-0.012916	1	-0.0352742	1	0.031891	1	-0.0212804	1	1.04715	4.52e-129	2599	180.602	2415	39.0384	4064.67	210.336	4238.67	408.855	3896	678.639	4214.67	653.076	3355.67	212.547	3519.33	220.826	5
ENSTGUG00000012151	PPFIBP1	HGNC Symbol	7.83e-144	-0.0783222	1	-0.154198	0.361565	-0.00997862	1	0.031053	1	1.39589	1.38e-148	4856.67	463.467	4317.67	474.647	10542	909.804	10189	1536.95	8502	1667.85	8878.67	878.13	7756	157.674	8449.33	1295.01	1A
ENSTGUG00000012153	KCNJ3	Uniprot	1.36e-222	0.0939434	0.982951	-0.13863	0.779305	-0.109759	0.982951	0.0103576	1	2.06763	4.76e-228	739.333	36.1156	740.667	79.8394	2112.67	319.929	2080.67	527.889	2579.33	413.213	2544.33	495.945	2256.67	119.985	2421	169.717	7
ENSTGUG00000012157	GPD2	HGNC Symbol	1.34e-87	0.0728875	1	-0.0168503	1	0.139488	1	0.0323646	1	1.38077	4.18e-92	1587.33	255.852	1567	161.753	3441.33	372.178	3661.67	859.016	3002	775.662	3468	643.061	2431	144.762	2650.33	253.902	7
ENSTGUG00000012160	CAB39L	HGNC Symbol	0	-0.0239187	1	-0.196063	0.228119	0.0367063	1	-0.18127	0.25679	3.01123	0	429	34.0441	396	30.6105	3153.33	147.534	2948.33	431.648	2449.33	652.228	2598.33	34.8473	2053	172.346	1927.33	121.492	1
ENSTGUG00000012166	CDADC1	HGNC Symbol	6.24e-38	0.0212633	1	-0.0242413	1	0.0170986	1	0.0791734	1	0.804301	9.85e-42	635.333	58.3467	606	72.6705	935.667	77.7324	987.667	129.662	793.333	117.649	846.333	56.0833	631.333	35.3883	709.333	72.6246	1
ENSTGUG00000012174	FNDC3A	HGNC Symbol	2.47e-23	0.0178155	1	-0.122883	1	-0.0139364	1	-0.00680697	1	0.609909	2.19e-26	1577.67	268.887	1497.33	13.7961	1973	160.726	1935	198.819	1760.67	392.712	1822	133.405	1492.67	108.454	1584	176.757	1
ENSTGUG00000012194	OXR1	HGNC Symbol	0	0.0918878	1	-0.0983296	1	0.04141	1	-0.0976112	1	3.17808	0	1517.33	219.037	1515.67	22.2785	8005.67	875.856	8002.33	1014.63	10619	2117.43	11447	947.445	12218	539.117	12179.7	1383.21	2
ENSTGUG00000012209	ACYP1	NCBI gene	2.52e-113	0.0405574	1	0.10048	1	0.154735	0.716926	0.0768379	1	1.544	1.05e-117	1060	125.168	1022.67	90.9744	2074	368.33	2370.67	228.417	2233.67	442.151	2630.67	528.334	2056.67	221.121	2301.67	51.4814	5
ENSTGUG00000012214	RSPO2	Uniprot	3.5e-103	0.448154	0.133309	-0.212628	0.611025	-0.128942	0.991419	-0.0233778	1	2.36098	2.44e-107	48.3333	2.51661	62	13.5277	196.333	18.037	183	43.4856	227	47.4658	217.333	21.1975	216.667	16.1658	227.333	33.0202	2
ENSTGUG00000012217	FOS	HGNC Symbol	5.24e-85	-0.0630648	1	0.338521	0.395439	-0.0215663	1	0.33346	0.395439	2.67201	2.83e-88	188	48.5077	169	14.5258	884.333	122.655	1206	276.491	995.667	292.855	1006.33	79.7266	514.333	98.3379	685.667	152.382	5
ENSTGUG00000012220	BATF	HGNC Symbol	1.04e-29	-0.260913	1	-0.00176163	1	0.047856	1	0.017249	1	2.38813	2.06e-33	21.3333	3.05505	16.6667	4.04145	80	41.509	84.6667	15.1767	65.6667	12.5033	72	14	70.3333	2.08167	75.6667	10.2632	5
ENSTGUG00000012230	BHLHE41	Biomart_human_ortholog	5.39e-167	-0.0242682	1	-0.185296	0.580408	-0.114892	1	-0.0632844	1	2.25998	6.03e-172	155	25.632	143	8.544	497	75.6241	471.333	98.5004	599.667	106.8	578.667	21.5019	525.667	25.1064	536	48.5901	1A
ENSTGUG00000012239	SUCLA2	HGNC Symbol	3.38e-98	0.0947169	1	0.00557442	1	-0.0179365	1	0.0794813	1	1.08328	5.86e-103	4972.33	542.187	4982	362.232	9077	237.405	9818.67	1732.19	7960	1239.99	8297.33	700.692	5979	395.299	6702.33	267.156	1
ENSTGUG00000012251	DYRK4	STRING	0	0.216042	0.223313	-0.0119781	1	-0.213997	0.223313	-0.0177321	1	2.94882	0	2504.33	86.1936	2739	469.403	12595.3	2190	13474	3013.27	17500.7	3039.49	15907	1239.29	15463	1573.34	16192.7	811.641	1A
ENSTGUG00000012255	HTR2A	HGNC Symbol	2.77e-79	-0.167298	1	0.05427	1	0.248159	0.887134	-0.0506911	1	2.60908	1.41e-83	42.6667	11.6762	35.6667	9.29157	142.333	9.81495	159.667	36.6652	176.333	46.0471	219	41.0366	189.667	28.9194	196	43.4856	1
ENSTGUG00000012257			2.86e-107	0.428415	0.117529	-0.14043	1	-0.186881	1	0.0114245	1	2.78845	7.23e-112	236.667	40.0791	300.333	73.8941	1212.67	313.965	1189.67	317.997	1684	586.43	1527.33	109.551	1317.33	42.8991	1415	139.825	1A
ENSTGUG00000012263	SYBU	HGNC Symbol	9.3e-85	-0.0372777	1	0.121121	0.925276	-0.0268103	1	-0.0543509	1	1.11668	3.77e-89	4629.33	949.616	4225.33	298.55	7275.33	360.956	8489	967.803	7044.67	1209.76	7306.33	883.765	6407.33	415.122	6558	239.33	2
ENSTGUG00000012270	TIGAR	HGNC Symbol	3.26e-74	0.194024	0.375312	0.0967936	0.865466	-0.0493752	0.865466	-0.124173	0.850108	1.17752	6.7e-78	326.333	31.9739	351	41.9404	553.333	40.8207	634	67.0149	580.667	119.709	589	59.9083	546.333	62.963	533.333	34.4287	1A
ENSTGUG00000012274	ZDHHC22	HGNC Symbol	1.16e-53	-0.0117149	1	-0.0491259	1	0.177364	0.810634	-0.0582078	1	1.26744	1.89e-57	301.333	60.8797	280	20.2237	556.333	41.8848	578.667	73.3576	492	126.44	584	101.326	465.333	46.6083	476.667	66.4254	5
ENSTGUG00000012283	TSTD3	HGNC Symbol	3.08e-83	-0.201258	0.329015	0.000523338	1	-0.106265	0.806666	-0.135647	0.776565	1.31094	3.47e-87	926.667	117.585	756	101.148	1540	126.996	1654.33	213.563	1787	494.703	1720.67	115.626	1358.33	77.6681	1315	57.2626	3
ENSTGUG00000012314	GPR63	HGNC Symbol	3.53e-168	-0.0768606	1	-0.329466	0.0208968	0.046981	1	-0.0165598	1	2.2567	7.3e-172	229.667	32.3161	204.333	11.1505	1155.67	174.314	986.333	196.309	772.667	192.9	834	89.0112	530	7	559	83.2646	3
ENSTGUG00000012320	AHSA1	NCBI gene	3.74e-77	-0.18289	0.0531235	0.042739	1	-0.0957279	0.689338	-0.044391	1	0.81819	1.74e-80	5192.33	346.33	4297.33	259.109	6188.67	471.123	6833.33	859.197	6457	1023.12	6388.33	623.334	5657.67	382.808	5827.33	57.0117	5
ENSTGUG00000012351			3e-09	-0.213887	1	0.172128	1	0.303463	1	0.0935709	1	1.40957	2.22e-11	15.6667	3.21455	12.6667	3.05505	31.3333	3.21455	38	7	24	4.58258	31	6.08276	22	10	25	1.73205	1
ENSTGUG00000012352	ENPP2	HGNC Symbol	9.64e-44	0.18445	0.243092	-0.0331749	1	0.0742043	1	-0.0583402	1	0.810533	4.66e-47	3017.67	312.801	3217.67	367.212	4547.33	107.723	4801	904.993	3922.67	676.402	4342.33	461.227	3482	189.042	3567.33	472.743	2
ENSTGUG00000012353	LACC1	Uniprot	4.44e-76	0.0441328	1	0.19637	1	-0.204779	1	-0.555076	0.116932	3.3952	4.75e-79	53.3333	4.16333	51.6667	9.07377	588.333	167.888	704.667	168.767	360.333	73.2143	330.333	50.0233	366.667	51.0816	266	70.1498	1
ENSTGUG00000012362	CNTNAP3B	Biomart_human_ortholog	6.77e-27	0.0909662	1	-0.18582	1	0.0485428	1	-0.102316	1	2.09132	2.57e-30	22.6667	4.93288	22.6667	1.52753	84.6667	11.547	80.3333	26.4071	62.6667	26.2742	66.6667	2.08167	72.3333	16.2583	72	16.4621	5
ENSTGUG00000012377	DGKH	HGNC Symbol	1.01e-34	-0.193133	1	-0.476388	0.55899	0.281277	1	-0.0777981	1	2.63254	1.28e-37	155.333	73.146	128	30.6431	600.667	65.7749	461	151.357	578.667	269.938	735.667	91.4349	808.667	166.136	819.667	140.265	1
ENSTGUG00000012391	MGST1	NCBI gene	9.9e-24	-0.075095	1	0.0551742	1	-0.237069	0.976838	0.011418	1	1.21501	9.92e-27	496.667	94.6907	441.333	59.1805	862.667	147.327	958.333	108.891	850	289.315	755	114.909	712.667	192.993	761	80.5543	1A
ENSTGUG00000012394	FLRT2	HGNC Symbol	5.8e-38	-0.0313542	1	-0.29464	0.136348	0.0201857	1	-0.0928704	1	1.1035	1.38e-40	1365.67	173.117	1256	221.82	2328.33	387.923	2028	267.434	2072	556.973	2184.67	212.232	2018	203.266	2024.33	384.318	5
ENSTGUG00000012405	SNTB1	Uniprot	2.34e-93	-0.0638709	1	-0.04511	1	0.0699756	1	0.162063	1	2.08064	5.09e-98	130	17.7764	116.667	10.6927	516.667	66.2143	536.333	86.3153	328	31.0483	366.667	45.6107	293.667	5.50757	349.667	47.7214	2
ENSTGUG00000012410	RRAGD	HGNC Symbol	1.52e-66	0.0374914	1	-0.0824625	1	0.0353938	1	-0.0263093	1	1.01647	6.13e-71	1471.67	256.761	1417.67	165.784	2369.67	162.389	2416.67	468.692	2228.67	519.529	2380.67	210.11	1844.67	99.43	1928.33	102.344	3
ENSTGUG00000012412	UBE2J1	HGNC Symbol	4.69e-105	0.0281054	1	0.0839868	1	-0.0533813	1	0.0291493	1	0.949064	9.84e-110	1694.67	72.1688	1620.33	32.7159	2532.33	158.017	2880	358.585	2439.33	558.901	2464.33	307.656	1987.67	174.449	2154	98.1478	3
ENSTGUG00000012414	RGCC	HGNC Symbol	1.27e-150	0.0893821	1	0.0821868	1	-0.0200144	1	-0.0551045	1	1.5832	5.39e-156	768.333	56.0744	767.667	41.2351	1524.33	41.3562	1745	410.26	1939	500.946	1999	214.399	1573.33	71.8633	1606.67	58.4494	1
ENSTGUG00000012450	KCNK13	HGNC Symbol	1.5e-199	0.0115909	1	-0.190363	0.4991	-0.0313443	1	-0.233254	0.488817	3.09863	2.12e-204	55.6667	9.45163	52.6667	4.16333	517.333	37.2335	493.667	136.097	388	84.3386	397.667	46.2637	223.333	12.5033	202.667	29.023	5
ENSTGUG00000012465	CALM1	NCBI gene	7.11e-227	0.0721569	1	0.045887	1	0.0634461	1	-0.0399617	1	1.70472	5.75e-233	31377	6016.09	30903	2374.41	75304.7	2236.21	83676.3	12740.8	77514.7	16270.2	84775	6112.36	66406.3	986.267	68760.3	3936.27	5
ENSTGUG00000012495	NT5E	HGNC Symbol	2.32e-20	-0.072042	1	-0.00948221	1	0.180377	1	-0.095099	1	0.851189	4.11e-23	626	106.785	560	50.2096	817.667	30.1386	878	192.72	764	133.989	921	184.488	719	44.1928	716	107.847	3
ENSTGUG00000012501	TTC7B	HGNC Symbol	1.7e-291	-0.0657443	1	-0.00102231	1	-0.0208888	1	-0.0625643	1	1.37514	5.38e-298	2060.67	123.03	1849	133.742	3549.67	181.995	3821	602.087	3947.67	862.483	4090.67	585.179	3634.33	143.73	3704	234.25	5
ENSTGUG00000012508	ATP6V1E1	NCBI gene	8.92e-64	-0.0699779	0.971568	0.128357	0.504193	-0.146434	0.435531	-0.0759212	0.971568	0.895075	8.4e-67	5587.67	674.781	4989.33	354.695	7742	516.422	9119.33	1494.72	7761.33	1410.31	7389	668.572	6163.33	344.941	6197.33	297.766	1A
ENSTGUG00000012522	ASAP1	HGNC Symbol	8.16e-292	0.0389358	1	-0.174862	0.478266	0.0526321	1	-0.0774937	1	2.64402	1.09e-297	1380.33	173.926	1330.33	83.2606	6516.33	620.672	6213.67	1104.32	6528.33	1570.78	7086.67	498.622	5830.33	577.104	5902.67	904.05	2
ENSTGUG00000012523	SNAP91	HGNC Symbol	1.14e-63	-0.0240629	1	-0.118268	0.869882	0.022042	1	-0.0708968	1	0.911867	1.28e-67	7653	1197.88	7050.67	287.865	12481.7	113.606	12312.3	1315.48	9587.33	2036.46	10194.3	860.44	8885.67	708.17	9025	1001.45	3
ENSTGUG00000012532	ADCY8	HGNC Symbol	5.31e-155	-0.11625	1	-0.0529971	1	-0.00517257	1	0.0341972	1	1.60353	1.36e-160	1347.67	161.556	1165	92.8924	2766.33	190.056	2866.33	432.5	3019.33	514.079	3180.67	297.897	2520	133.3	2739	228.541	2
ENSTGUG00000012536	EFR3A	HGNC Symbol	1.29e-168	-0.0385713	1	-0.0570551	1	0.110747	1	-0.0378501	1	2.27337	2.95e-174	1535	322.74	1400	96.0052	4420.33	141.811	4563.33	566.113	5108	936.263	5795	405.989	5941.33	728.65	6190.33	1240.01	2
ENSTGUG00000012539	LMO7	HGNC Symbol	0	0.0948408	0.938771	-0.178304	0.104146	-0.0064966	1	-0.0619531	1	2.21895	0	1709.67	49.5008	1716.33	211.358	7231.33	527.03	6860.33	1088.09	6278	1304.73	6559	582.506	4631.67	173.808	4725.33	341.141	1
ENSTGUG00000012540	ME1	HGNC Symbol	1.03e-228	-0.0767722	1	-0.0310652	1	-0.0766934	1	-0.0716067	1	1.49157	1.57e-234	1634	183.989	1453	74.7462	3475	144.634	3676	735.247	3285.67	495.581	3288.67	254.75	2864	127.738	2898	172	3
ENSTGUG00000012545	KCNQ3	HGNC Symbol	5.86e-133	-0.0316183	1	-0.196481	0.56452	0.151964	0.840088	0.0399712	1	2.02126	2.04e-137	1267.33	176.597	1163.67	98.5004	3900	343.437	3647.67	635.594	3451.67	713.902	4041.33	407.571	3371.33	467.343	3709.67	672.012	2
ENSTGUG00000012570	BCKDHB	HGNC Symbol	4.65e-73	0.106089	0.770992	-0.159076	0.208574	-0.091152	0.770992	0.00666128	1	0.895534	3.01e-76	751.333	41.8848	759.333	45.0592	1299	113.371	1253.67	224.505	1069	216.176	1054.33	98.3073	828.667	69.5509	887	76.3151	3
ENSTGUG00000012580	SLC24A4	Biomart_human_ortholog	4.3e-163	0.264457	0.84477	-0.327354	0.383648	0.0929976	0.84477	-0.222323	0.84477	4.00278	1.51e-167	41.3333	13.6504	46.6667	4.04145	443.333	29.023	381	94.5727	527.333	211.533	587.667	73.5822	678	18.6815	621	109.083	5
ENSTGUG00000012584	SH3BGRL2	HGNC Symbol	9.93e-280	-0.613632	0.142385	-0.197202	0.643147	0.0198766	1	0.0660349	1	4.52476	6.59e-286	28.3333	4.16333	17.3333	3.78594	294.667	19.1398	276.333	50.8953	410.667	103.467	431.667	9.50438	445.333	58.5178	497.333	78.2134	3
ENSTGUG00000012593	NDFIP2	HGNC Symbol	5.65e-54	0.117101	0.607526	0.0250948	1	0.0396271	1	0.00883298	1	0.717962	6.58e-58	2673	133.57	2720.33	137.438	3309	192.382	3630	599.032	3403	688.74	3652.67	95.5842	2874	129.569	3075.67	180.926	1
ENSTGUG00000012599	SLITRK1	HGNC Symbol	1.83e-146	-0.0741238	1	-0.00884355	1	0.0690463	1	-0.00714425	1	0.980769	1.04e-151	3560	357.409	3170.33	138.684	5146.33	166.584	5522	1008.49	5058.67	1116.7	5563.33	640.626	4194	101.158	4443	317.709	1
ENSTGUG00000012603	ZFAT	HGNC Symbol	1.24e-24	-0.0617376	1	-0.0239099	1	0.0573872	1	-0.00175658	1	0.815539	4.6e-28	528.667	48.0035	475.333	39.6274	675	44.3959	711	121.025	648.667	153.158	702.667	22.745	590.333	23.0072	626.333	2.08167	2
ENSTGUG00000012606	CHGA	HGNC Symbol	0	-0.0488919	1	0.064878	1	-0.0573578	1	0.00329576	1	2.66353	0	2645	517.754	2394	318.867	11294.3	642.133	12756.7	2540.87	12917	3029.67	12976.3	1181.8	10557.7	550.849	11250.7	433.525	5
ENSTGUG00000012607	ITPK1	HGNC Symbol	2.19e-58	0.110674	1	-0.246083	0.358708	0.192866	0.610871	0.0605914	1	1.43719	2.17e-61	443.333	45.7639	449.667	53.5288	1063.67	68.0172	957.333	157.049	827.667	207.558	983.667	30.1717	767.333	152.415	854.667	118.938	5
ENSTGUG00000012612	MEI4	HGNC Symbol	2.11e-124	0.0584431	1	-0.100654	1	-0.115465	1	0.04744	1	2.81378	1.34e-129	44.3333	14.0119	43.3333	3.21455	236.333	9.07377	237.667	42.595	239.667	57.7697	230	19.0788	211.333	35.1615	232.333	8.02081	3
ENSTGUG00000012613	HTR1B	HGNC Symbol	4.24e-84	-0.0624155	1	-0.0178549	1	0.0648827	1	-0.03517	1	1.21914	7.02e-89	2537	369.972	2274	319.839	4302	251.942	4578.33	801.624	4236	941.312	4643.33	530.338	3650.33	333.62	3802	493.906	3
ENSTGUG00000012644	TMEM30A	HGNC Symbol	2.1e-156	0.0112697	1	-0.0286627	1	0.0250527	1	-0.0462732	1	1.16534	4.74e-162	3181.33	369.606	3007	126.89	5297	327.371	5592.33	926.842	5325.33	1085.36	5683	512.368	4580	105.958	4729	581.139	3
ENSTGUG00000012657	ELMOD1	HGNC Symbol	2.79e-168	-0.13914	0.363166	0.0638433	0.939505	0.0749609	0.939505	-0.219711	0.0368656	1.44839	9.88e-172	4171.33	694.49	3548.33	144.14	7110.33	227.276	7962.67	882.336	7653.67	2023.09	8385	819.017	8381.67	136.881	7671	703.546	1
ENSTGUG00000012668			8.19e-210	0.200547	0.671101	-0.133291	0.671101	0.20278	0.630724	-0.264829	0.354972	3.42555	2.25e-214	115.333	36.8284	124.333	9.29157	788.667	114.675	772	131.011	1038.67	246.433	1251	24.2693	1059.67	139.12	942	136.371	5
ENSTGUG00000012669	CLMN	Biomart_human_ortholog	2.23e-226	0.157328	0.444653	-0.305948	0.146178	0.247923	0.280991	-0.218968	0.294061	3.34192	8.06e-230	146.333	33.1713	153.333	20.8167	990.667	96.7281	861	151.327	1182.67	278.733	1470.67	25.5016	1249.33	148.177	1146.33	153.396	5
ENSTGUG00000012676	GRIA4	HGNC Symbol	0	-0.174553	0.211428	-0.158086	0.211428	0.00286755	1	-0.000651559	1	2.06449	2,5991548977533e-315	1731	249.514	1436.33	25.1064	4232	511.399	4091	801.296	5023	969.633	5283.33	391.551	5421.67	65.5312	5774.33	570.079	1
ENSTGUG00000012694	SLC45A4	HGNC Symbol	3.1e-101	0.142796	1	-0.216426	0.747151	0.0332459	1	-0.119692	1	2.17222	1.24e-105	326.667	69.0604	338	6.55744	1064.67	57.5529	982	158.237	1148.67	275.141	1231	85.4927	1160.67	208.02	1144.33	265.918	2
ENSTGUG00000012695	RIMS1	HGNC Symbol	1.71e-98	0.101182	1	-0.0853106	1	0.08471	1	-0.0192461	1	1.064	6.77e-103	3694.33	390.016	3720.33	302.895	6466.33	378.809	6529.67	828.493	5595.67	1097.36	6227.67	556.259	4924.33	324.822	5181	518.995	3
ENSTGUG00000012701	TSNARE1	Uniprot	3.26e-27	-0.0400593	1	0.028707	1	-0.0642101	1	-0.0917841	1	0.742779	1.47e-30	508	78.924	464	29.4618	640.667	23.7557	706	137.721	623.667	147.358	621.667	31.2143	537.667	67.159	536.333	31.6439	2
ENSTGUG00000012704	GPR19	STRING	3.41e-107	-0.276166	0.11201	0.0144082	1	-0.13815	0.782724	-0.0070493	1	1.58999	1.09e-111	319.667	51.4717	248	5.2915	645.667	79.0337	706.667	161.649	683	119.654	654.667	75.7914	550	45.6399	582.667	34.7898	1A
ENSTGUG00000012713	SETD3	HGNC Symbol	8.82e-93	0.0191674	1	-0.020137	1	-0.00211276	1	-0.0410184	1	0.774375	9.7e-98	1794.33	104.577	1706.67	74.2047	2258	119.528	2395	338	2269	477.297	2375	208.847	2037.67	12.6623	2107	108.752	5
ENSTGUG00000012724	CYP46A1	HGNC Symbol	2.49e-45	0.0506086	1	0.0156904	1	-0.125224	1	-0.00661183	1	1.11307	3.04e-49	465.333	72.5695	452	35.7631	722.667	45.0814	791.333	167.661	750.667	173.177	716	19.0788	714	45.1331	753	73.5051	5
ENSTGUG00000012727	ARC	HGNC Symbol	2.53e-203	0.0483333	1	0.173419	1	-0.0225072	1	-0.0295933	1	3.64959	2.98e-209	280.667	35.1615	273.333	38.6954	2464.33	484.497	2971	679.296	3223	770.485	3298.33	313.243	1945.67	253.366	2041.33	440.457	2
ENSTGUG00000012732	LOC100190135	NCBI gene	6.9e-47	-0.18358	1	-0.0334339	1	0.0887477	1	0.384989	0.87823	3.05349	1.48e-50	50.3333	14.0475	41.6667	15.3079	208.667	48.0555	219	54.4426	356.667	131.112	391.667	199.806	247	31.5753	344.333	93.8314	2
ENSTGUG00000012739	RHPN1	HGNC Symbol	4.39e-41	0.163593	0.832461	0.0547975	1	0.0157273	1	-0.0145598	1	0.987487	7.68e-45	690	65.5973	725.667	87.6888	1113	152.056	1249.33	251.504	1110.67	340.65	1175	269.115	843.667	45.2364	886.667	66.6658	2
ENSTGUG00000012792	CNTN5	HGNC Symbol	1.75e-54	0.0975327	1	-0.0530595	1	0.106934	1	0.0692296	1	1.03979	2.38e-58	942	153.039	944	30.05	1655.67	44.1059	1711	188.794	1341.67	246.458	1524.67	171.628	1188	106.588	1327.33	118.12	1
ENSTGUG00000012808	HSP90AA1	Uniprot	1.22e-107	0.00437438	1	0.037335	1	-0.0849752	1	-0.0536275	1	1.26554	1.39e-112	64353	6879.33	60629.7	9239.29	112087	6073.09	123185	13710.9	120410	18529.7	119624	6796.94	97829.7	4628.78	100061	1891.03	5
ENSTGUG00000012813	SESN3	Uniprot	6.95e-45	0.112897	1	-0.428724	0.148703	0.061729	1	0.0742924	1	1.89557	1.05e-47	103.667	32.0052	105.333	22.8108	301.667	26.0256	240.333	30.7463	264.333	90.9744	289.333	18.0093	309	44.0341	347.667	55.8062	1
ENSTGUG00000012816	TECPR2	Biomart_human_ortholog	4.41e-99	-0.00419275	1	-0.095913	0.675999	0.0236658	1	-0.126367	0.38218	0.931533	5.05e-103	1309.33	98.231	1225.33	40.0167	1828.67	127.445	1844.33	313.371	1788.67	368.219	1910	225.858	1759.33	78.7485	1718.33	181.313	5
ENSTGUG00000012819	ANKRD9	HGNC Symbol	3.43e-86	-0.131581	1	-0.155501	1	-0.0263997	1	-0.0575666	1	1.99514	7.99e-91	195	51.5655	167.333	24.0069	608.667	52.8425	590	121.445	544.667	96.5471	571.333	135.153	462	44.6766	473.667	62.0833	5
ENSTGUG00000012826	CDC42BPB	HGNC Symbol	1.49e-51	0.016466	1	-0.134782	0.398667	0.0813096	1	-0.00253123	1	0.720547	7.1e-55	8125	625.702	7715.33	588.245	11462.3	559.513	11217	1583.1	9135.33	2105.8	10082.3	695.828	8240.67	444.289	8769.33	833.922	5
ENSTGUG00000012827	COL21A1	HGNC Symbol	3.09e-19	0.0351868	1	-0.135777	1	0.144306	1	-0.246591	0.842417	1.04411	1.16e-21	175.333	30.0888	168.667	22.1886	303	38.1969	297.333	72.8583	252	46.8615	289.333	44.6132	239.667	15.0444	214.333	9.0185	3
ENSTGUG00000012831			2.99e-118	0.0136658	1	-0.0254512	1	0.144503	0.52171	-0.0128664	1	1.30548	6.13e-123	1038.67	73.2826	985.333	98.4395	2427.67	211.145	2549.67	291.298	1653	386.016	1918	323.399	1439.67	80.3264	1521	148.078	5
ENSTGUG00000012832	HMGCLL1	HGNC Symbol	8.02e-40	0.10754	1	0.113087	1	-0.00491813	1	-0.13149	1	1.4213	1.59e-43	178.333	41.2957	180	25.3574	348.667	66.7108	401.667	60.2854	352.333	81.525	368.667	61.5819	347.333	2.88675	336.667	25.7941	3
ENSTGUG00000012833			4.01e-146	0.0499496	1	0.0377697	1	0.161814	0.299858	0.0609924	1	1.418	1.23e-150	688.667	89.7626	669.333	55.1755	1686	71.1407	1863.67	300.091	1168	251.936	1375.33	195.513	1059	64.6297	1176.33	100.281	5
ENSTGUG00000012861	CKB	HGNC Symbol	4.23e-240	-0.0994842	0.604005	-0.00943626	1	0.0406791	1	0.00332649	1	1.32735	2.7e-246	30508.3	2606.07	26719.7	958.414	51841	3798.49	55431.7	8864.23	57881	12296.2	62683	8510.02	46121	1620.36	49207.3	3161.41	5
ENSTGUG00000012870	FBXO9	HGNC Symbol	3.01e-98	-0.0211959	1	0.0929419	1	0.0164922	1	-0.0478131	1	0.989935	6.43e-103	2838	418.555	2620.67	51.0816	4238	191.789	4854.33	653.569	4076.33	848.508	4309	276.364	3425.67	137.012	3525.67	138.904	3
ENSTGUG00000012877	CHORDC1	HGNC Symbol	4.2e-25	0.0605361	1	-0.124208	1	0.0897369	1	-0.0734424	1	0.790253	4.28e-28	1141.67	138.583	1118.67	138.673	1581	110.014	1547.33	183.481	1438.67	399.311	1585	92.9892	1305	102.504	1322	109.823	1
ENSTGUG00000012883	PPP1R13B	HGNC Symbol	3.28e-42	0.0212154	1	-0.0026689	1	-0.00531557	1	-0.0517493	1	0.649489	3.25e-46	1390	111.665	1323.67	65.0333	1761	72.7461	1885.67	210.842	1525	262.406	1603	184.323	1386.67	37.2201	1423.67	80.7733	5
ENSTGUG00000012889	AGPAT5	NCBI gene	4.65e-92	0.0166578	1	-0.0594179	1	0.041256	1	-0.037467	1	0.976744	7.35e-97	1624.33	216.523	1541.67	96.6971	2764.33	66.0025	2850.67	347.635	2257.67	458.573	2430.67	120.981	1872.67	61.8088	1940.67	80.314	3
ENSTGUG00000012897	TMEM179	HGNC Symbol	1.5e-19	-0.0800413	1	-0.20551	1	0.424378	0.319001	-0.120895	1	1.39691	1.35e-21	90.3333	31.0054	80.3333	25.4231	195	33.2866	181.333	21.7792	134	26.9072	190.333	29.9388	158.667	31.9427	156.333	39.4631	5
ENSTGUG00000012898	INF2	Uniprot	5.33e-131	0.14546	0.640847	-0.126693	0.640847	-0.0896845	0.776745	-0.0574277	0.776745	1.36648	2.27e-135	442.667	42.5245	459.667	8.62168	896.667	77.0022	881.667	120.168	896	199.697	885.667	150.789	824	80.9877	843.667	70.8825	5
ENSTGUG00000012901	ADSSL1	Uniprot	3.43e-32	0.100695	1	0.198401	0.92666	-0.0527893	1	0.221841	0.92666	1.29133	4.8e-35	124.333	19.7315	125.333	14.5029	221	48.8774	271.333	27.5923	228.667	61.5332	231.667	17.2434	189.667	11.9304	235.333	16.1658	5
ENSTGUG00000012930	DLGAP2	HGNC Symbol	7.01e-80	0.145559	1	-0.367222	0.23115	0.234564	0.778365	0.00853843	1	2.39876	3.43e-83	639	169.767	665	119.147	2724.33	508.307	2250.33	345.503	2528.33	813.143	3101.67	207.503	2357.33	298.021	2538.33	475.157	3
ENSTGUG00000012933	FAM181B	Biomart_human_ortholog	1.07e-44	-0.115094	1	-0.0712854	1	-0.0591788	1	0.0888687	1	1.45632	1.12e-48	164.333	29.7377	142.333	20.2073	373	52.3737	384	93.787	313.333	80.1083	318	99.2421	246	28.1603	279	41.509	1
ENSTGUG00000012934	PRCP	HGNC Symbol	2.77e-167	0.0664347	1	-0.0464144	1	-0.10933	1	0.105946	1	1.63359	2.53e-172	386	37.6431	379.667	54.8847	988	21.7025	1028.67	147.056	988.333	162.949	963	52	660.667	48.5215	757.333	65.2712	1
ENSTGUG00000012935	AKAP5	Uniprot	0	-0.0210266	1	-0.135762	0.418642	0.186137	0.141275	-0.0864147	0.805732	2.33204	0	1616.33	161.072	1495.33	141.878	6670.33	651.224	6561.33	1381.5	5933.33	1359.24	7041	372.541	4681.33	158.178	4705.67	575.306	5
ENSTGUG00000012939			1.15e-14	-0.400648	0.082217	-0.121671	0.988435	-0.142856	0.988435	-0.185978	0.988435	0.810187	3.22e-16	195.667	17.0392	139	6.245	237.333	22.2336	236.667	69.5006	228	32.5115	217	11	197.667	23.029	185.667	33.546	1
ENSTGUG00000012956	DLG2	HGNC Symbol	7.72e-74	0.0830526	1	-0.331474	0.0159478	0.0686479	1	0.0349307	1	1.30545	3.24e-76	3052.67	556.246	3039.33	347.563	7832.67	536.77	6685	964.359	5205	982.493	5764	469.115	4272.67	404.5	4676	675.569	1
ENSTGUG00000012967	KCNH5	HGNC Symbol	1.32e-79	0.0864558	1	-0.151508	1	-0.167344	1	-0.0172378	1	1.69842	1.12e-83	105.667	12.4231	105.333	21.5019	316	19.1572	305	33.1813	264	62.6498	246.333	33.5012	207	3	218.667	49.085	5
ENSTGUG00000012972			9.16e-134	0.268574	0.117174	-0.107273	0.827027	0.167957	0.470081	0.035897	0.971874	1.77944	5.91e-138	351.333	35.2326	398	58.4038	1089	11.7898	1082.33	128.103	857.333	223.429	1008.67	195.229	838.333	32.5935	917.667	134.225	5
ENSTGUG00000012984	COLEC11	HGNC Symbol	4.48e-16	-0.215801	1	0.00530476	1	-0.168901	1	-0.0519687	1	1.17132	6.67e-19	47	7	38	8	73.6667	15.8219	79.6667	20.306	80.3333	18.5831	75.3333	17.9536	60.3333	8.32666	62	6.55744	3
ENSTGUG00000013013	KCTD21	HGNC Symbol	1.42e-95	0.135473	1	-0.0656123	1	-0.0993186	1	-0.146505	1	1.98046	3.78e-100	100.333	21.8251	103.667	18.1475	272.667	18.7172	278.333	22.745	308	68.7241	299.667	18.8768	330.667	24.9466	318	19	1
ENSTGUG00000013033	AQP11	HGNC Symbol	2.3e-149	0.225362	1	-0.0582458	1	-0.0095103	1	-0.0318762	1	3.23511	5.16e-155	23.6667	0.57735	26	2.64575	227.333	14.0119	233.333	16.4418	173	29.7153	181.333	26.5769	129.667	18.8768	135.333	26.3881	1
ENSTGUG00000013034	PAK1	NCBI gene	2.59e-244	0.133679	1	-0.109541	1	-0.00363651	1	0.0498455	1	2.13155	2.52e-250	485.667	33.6056	500.333	38.0832	1429	81.9024	1417.67	228.618	1669.33	323.559	1750	174.072	1642	106.452	1816.67	291.726	1
ENSTGUG00000013040	ACTR10	HGNC Symbol	1.54e-25	-0.0496235	1	0.13432	0.62782	-0.104307	0.894146	0.0309716	1	0.574546	4.28e-28	8474.33	815.176	7675	354.738	9116.33	753.698	10778.7	1855.05	9518	2167.92	9289	1022.29	7462.33	532.384	8098	625.782	5
ENSTGUG00000013044	HPCAL1	NCBI gene	0	0.087718	1	0.072213	1	0.0231748	1	-0.0478574	1	2.63051	0	2964.67	324.71	2953	378.374	10749	1122.95	12165.7	2166.96	15373	3521.68	16395	2267.82	14000.7	374.258	14409	662.018	3
ENSTGUG00000013065	KCNF1	HGNC Symbol	9.52e-62	-0.0103841	1	-0.0575793	1	-0.0115676	1	-0.0349249	1	1.33969	2.97e-66	456	88.5381	424.333	28.0238	808	152.424	844.667	250.64	849.333	130.009	891.333	98.8956	789.333	10.2144	819.333	63.0026	3
ENSTGUG00000013071			4.03e-63	-0.00564416	1	0.205849	1	0.0733305	1	-0.0459387	1	2.83143	1.79e-67	1683.33	505.868	1571.67	560.63	9086	1423.83	11246.7	1689.58	7631.33	2625.34	8243.33	260.185	7872	1147.77	8158.33	1639.71	1
ENSTGUG00000013073			1.23e-241	-0.0275142	1	0.0671399	1	0.0773097	1	0.0297537	1	3.19512	5.26e-248	194.667	42.501	179.333	28.6764	1368.33	166.512	1534.67	192.147	1252	356.745	1380	130.931	1053.33	155.532	1145.33	199.355	5
ENSTGUG00000013074	FBXO34	HGNC Symbol	0	0.0940086	1	-0.0222172	1	0.177448	0.303259	0.00617804	1	2.62101	0	1134.33	60.0444	1138	122.315	5367	513.31	5657	682.486	4975.67	1613.1	5844	1080.05	4686	592.152	5014.67	536.735	5
ENSTGUG00000013078	MAPK1IP1L	HGNC Symbol	6.11e-24	0.10229	1	-0.00662676	1	0.102273	1	-0.0309979	1	0.582394	7.31e-27	710.667	49.6622	717	36.4966	848	102.059	907.667	163.638	772.667	186.559	869.333	125.62	699.667	48.6038	729.667	74.7819	5
ENSTGUG00000013087	A2M	STRING	5.6e-37	-0.370015	0.974981	-0.28063	1	-0.124515	1	-0.0296418	1	2.4483	1.68e-40	164.667	66.7258	119.333	23.9653	788	145.588	696.333	187.804	520.667	68.6246	522.333	188.107	469	138.589	491	108.393	1
ENSTGUG00000013109	VSNL1	NCBI gene	4.48e-217	0.00761084	1	0.0705095	1	-0.0461573	1	-0.0775488	1	3.04134	2.9e-223	9755	3322.75	9163.33	1218.76	50199.3	1456.99	56669.3	8156.56	59637	12159.1	60562.7	5177.38	60744.7	4082.13	61109	3355.52	3
ENSTGUG00000013125	SLC2A3	Uniprot	7.71e-115	0.0297656	1	-0.0760972	1	0.0423522	1	-0.0440589	1	1.02832	9.54e-120	2124	159.135	2034	61.441	3662.33	171.083	3725.67	495.748	3006.67	711.394	3236.33	310.389	2718.67	109.829	2816	430.673	1
ENSTGUG00000013134	FRMD6	Uniprot	3.22e-34	0.0233191	1	-0.120632	1	-0.0142719	1	-0.0567368	1	1.2328	6.51e-38	141.333	11.2398	135	18.5203	238	31.5119	235	23.516	258.333	74.4603	267.333	34.2394	228	24.5153	233.667	33.5012	5
ENSTGUG00000013138	NECAP1	HGNC Symbol	6.82e-47	-0.053046	1	-0.0954855	0.948914	0.042752	1	-0.0617229	1	0.647419	2.16e-50	2343.67	134.396	2118.33	96.7488	3033.67	45.0592	3058.33	483.365	2499	623.416	2691.67	342.818	2234.33	80.4135	2285	305.077	1
ENSTGUG00000013140	TRIM9	Uniprot	0	-0.0883631	1	-0.00157789	1	0.00181791	1	-0.0345225	1	2.71646	0	1484.33	121.138	1310	21.9317	7209.33	1147.36	7710	1151.49	7582.33	1892.63	7967.67	1213.16	5483	271.011	5718.67	892.449	5
ENSTGUG00000013146	LAPTM4A	NCBI gene	4.07e-237	0.0309356	1	0.0283511	1	0.0413371	1	0.0338625	1	1.45694	2.01e-243	4704.33	566.182	4507	178.74	8443	512.992	9278.67	1562.94	10149.3	2371.21	10898.3	830.465	8680	352.88	9453.33	588.648	3
ENSTGUG00000013147	FKBP4	HGNC Symbol	3.8e-45	0.00836613	1	-0.0988616	1	-0.021859	1	-0.0873596	1	1.02231	5.33e-49	1721	242.184	1625	130.184	2931.67	151.896	2909	58.9237	2438	349.447	2538.33	139.715	2212.33	222.824	2226	351.842	1
ENSTGUG00000013152	NRIP2	HGNC Symbol	6.46e-67	0.104723	1	-0.120484	1	0.0559267	1	-0.112745	1	2.36905	2.45e-71	43.3333	10.6927	43.6667	6.80686	143	26.9072	141.667	35.6978	173.667	20.502	193.333	37.5411	184	24.2487	181.333	14.8436	1
ENSTGUG00000013158			8.42e-84	-0.133157	1	-0.121958	1	0.0437244	1	0.038897	1	1.415	2.87e-88	1318.33	218.884	1126.67	88.9344	2653	194.059	2639.67	669.821	2415.67	486.223	2628.33	392.505	2064.67	247.954	2250.67	90.5226	5
ENSTGUG00000013160	ATL1	HGNC Symbol	1.03e-86	-0.113022	1	-0.0983931	1	0.0199019	1	0.0373912	1	1.29566	2.53e-91	2947	345.744	2552.33	228.693	5673	899.912	5723	1272.96	4869.33	905.926	5223.33	636.243	4262.67	232.285	4660.67	430.174	5
ENSTGUG00000013171			1.31e-19	-0.162179	1	0.043192	1	-0.324531	1	-0.0365577	1	2.01432	1.54e-22	22.6667	12.5033	19	11.1355	59.6667	20.502	66.3333	14.2945	82.3333	19.1398	69	14	51.6667	4.72582	53.3333	6.80686	1
ENSTGUG00000013173	PRMT8	HGNC Symbol	0	-0.164527	0.439547	-0.137669	0.439547	-0.0133548	1	-0.0477905	1	3.29794	0	679	52.259	569	32.7414	4743.33	207.693	4655.67	887.674	4972	1276.22	5119.67	184.868	3974.33	205.303	4095	329.592	1
ENSTGUG00000013177	LOC100224083	NCBI gene	4.76e-24	-0.335501	1	-0.0339561	1	0.0210347	1	-0.387579	1	2.75254	3.8e-27	7.66667	3.51188	5.66667	1.52753	32.3333	13.3167	34.3333	13.2035	33.3333	8.32666	35.6667	10.116	38	14.4222	31	5	1
ENSTGUG00000013181	LOC100221157	Uniprot	3.85e-26	0.34151	1	-0.0413618	1	0.175321	1	0.367028	1	3.23491	3.11e-29	3.33333	0.57735	4	1.73205	23.3333	5.1316	24.6667	10.116	24.3333	4.93288	29.6667	14.5717	25.3333	4.16333	34.6667	5.03322	1
ENSTGUG00000013190	FKBP1B	HGNC Symbol	3.48e-178	-0.0970806	1	0.0256427	1	0.00206209	1	-0.0304174	1	1.77008	3.87e-184	839.667	103.645	736.333	36.8556	2500.33	278.101	2754	643.239	2044	406.181	2157.33	390.523	1438	110.218	1499.33	94.3416	3
ENSTGUG00000013198	KEL	HGNC Symbol	4.82e-35	0.689344	0.225507	0.180205	0.988974	0.279224	0.988974	0.29122	0.988974	2.33586	9.85e-38	14.6667	1.52753	22.3333	5.85947	65.6667	18.1475	80	23.8118	67.6667	9.81495	87.3333	6.80686	50.6667	6.80686	66.3333	17.1561	1
ENSTGUG00000013199	KLHDC2	HGNC Symbol	7.68e-51	-0.0922616	1	0.0141131	1	-0.0398688	1	0.0791303	1	0.66619	1.49e-54	9176	740.638	8079.33	543.857	11487	491.985	12463.3	1703.15	10218.3	2647.57	10388	1329.07	8199.67	362.205	9208	296.899	5
ENSTGUG00000013214	TNFRSF21	HGNC Symbol	3.86e-51	-0.0651999	1	-0.00319022	1	0.00667215	1	0.0419965	1	0.802662	2.37e-55	8508.67	1200.96	7642	551.49	11152	732.002	12018	2348.49	10957.3	2370.39	11591	1684.14	8541.67	293.384	9390	1246.15	3
ENSTGUG00000013229	PLA2G7	HGNC Symbol	9.51e-58	-0.0772777	1	0.0112907	1	-0.0276985	1	-0.0898903	1	0.89915	6.98e-62	1705	105.399	1519.33	278.01	2241.67	131.948	2426.67	333.662	2313.33	474.559	2380.67	229.073	2056	145.812	2053.33	71.6752	3
ENSTGUG00000013233			1.13e-18	0.139155	1	-0.166019	1	0.245261	1	-0.31239	1	2.16916	2.36e-21	9	3.4641	9.33333	2.08167	30.3333	10.0167	29	6.08276	32.3333	5.7735	41	18.6815	30.6667	4.04145	26.3333	5.68624	3
ENSTGUG00000013234	TDRD6	HGNC Symbol	2.42e-09	0.558787	1	0.482681	1	0.112524	1	-0.345643	1	1.85542	3.99e-11	7.66667	4.16333	10.6667	0.57735	21	6.55744	32.3333	15.3079	25.6667	5.03322	30.6667	11.1505	22.6667	8.96289	19	5.56776	3
ENSTGUG00000013236	SLC25A27	NCBI gene	1.98e-133	0.0839187	1	0.238755	0.399361	-0.00774348	1	0.265419	0.352796	2.57288	2.66e-137	127	19.975	126.333	13.3167	455.667	84.5123	582	145.688	615.333	184.785	643.333	143.35	493	63.6475	630	35.0286	3
ENSTGUG00000013249	RUNX2	HGNC Symbol	2.74e-59	-0.282812	1	-0.0886347	1	-0.269396	1	0.0765995	1	3.19873	2.39e-63	8.66667	1.1547	6.66667	4.04145	62.3333	8.5049	63	8.88819	55.3333	11.0604	48.3333	14.4684	43.6667	6.02771	49	5.19615	3
ENSTGUG00000013253	CLSTN3	HGNC Symbol	1.25e-71	-0.0705864	1	-0.0139332	1	-0.00669329	1	-0.0166132	1	0.797062	3.1e-76	15748.7	1284.55	14057.3	800.91	20824.3	922.77	22202.7	3537.86	19574.7	4617.22	20452.7	3058.23	16447	907.947	17337.3	1908.62	1
ENSTGUG00000013256			3.3e-11	-0.100269	1	-0.415365	1	0.23908	1	-0.272475	1	1.62642	3.42e-13	26.6667	4.72582	23.3333	9.45163	65.6667	27.9702	53.6667	12.4231	59	13.4536	73.3333	15.3731	52.3333	20.6478	46.3333	14.4684	3
ENSTGUG00000013282			1.82e-28	-0.205245	1	0.0586153	1	-0.239747	1	0.12825	1	2.13854	7.94e-32	36	11.5326	29.3333	4.93288	108	10.1489	120	8.544	112.333	40.7962	102.333	37.0045	93.3333	20.2073	108	9	3
ENSTGUG00000013291	CTSB	HGNC Symbol	4.31e-268	0.00146111	1	-0.011513	1	0.0162283	1	-0.0155244	1	1.73831	8.18e-275	3182.33	305.853	2993	216.88	6849.67	640.993	7347.67	1530.56	8025.67	1722.5	8547	1149.72	7592	310.329	8010	944.666	3
ENSTGUG00000013292	ENO2	HGNC Symbol	3.68e-131	-0.100964	1	0.0619466	1	-0.0884729	1	-0.109053	1	3.49061	1.47e-136	1442.67	687.788	1252.67	265.059	8558.33	553.73	9647.67	1838.88	11746.7	2632.22	11643.3	1930.77	13649.3	394.216	13487.7	1262.65	1
ENSTGUG00000013312	COPS7A	HGNC Symbol	2.04e-226	-0.0347622	1	-0.0330256	1	-0.0605978	1	-0.0654918	1	1.58598	1.78e-232	1360	40.2616	1245.33	52.0032	2661	152.804	2813.67	589.247	3142.33	725.222	3162	473.595	2887	287.24	2939.67	316.563	1
ENSTGUG00000013318	PIANP	Uniprot	1.69e-49	0.0722231	1	0.0382237	1	0.010526	1	-0.136752	1	1.06923	2.43e-53	273.333	11.6762	269.667	11.0604	403.667	36.1709	445.333	76.3042	410	67.1342	438.667	93.2166	437	31.4325	423.667	47.8156	1
ENSTGUG00000013361	ATP6V1A	Uniprot	2.41e-197	-0.00318412	1	-0.0115832	1	0.0128625	1	-0.013131	1	1.62165	1.45e-203	5682	992.914	5310.67	110.387	12207	226.325	13038	1936.56	12338	2588.51	13062	1284.48	12231.3	985.239	12926.7	1586.95	1
ENSTGUG00000013382	COX17	HGNC Symbol	1.02e-76	-0.0352879	1	0.0399466	1	-0.179263	0.548633	0.132564	0.930146	1.33754	1.73e-80	788.667	124.925	720.667	87.6432	1510.33	94.4475	1670.67	285.519	1664.33	509.531	1535	269.357	1061.33	126.437	1235.67	47.184	1
ENSTGUG00000013386	ATP1A1	HGNC Symbol	1.83e-194	0.0175064	1	-0.0152218	1	0.00966552	1	-0.017546	1	1.86755	1.17e-200	11698	1166.03	11134.3	566.939	29454	2278.9	31530.7	6198.91	37932	11848.2	39345.7	2360.76	25237.7	1929.62	26639	4087.48	1
ENSTGUG00000013397			3.43e-81	-0.00377756	1	-0.227629	0.390917	0.0997206	1	0.0177295	1	1.63006	3.99e-85	530.333	57.9511	497.667	68.8065	1496.33	159.061	1368.67	254.657	1096.67	373.504	1213.67	130.485	985.667	85.6174	1063.33	116.835	1
ENSTGUG00000013400	IGSF11	HGNC Symbol	2.62e-169	0.0342017	1	-0.104474	0.948271	0.118117	0.948271	-0.0473625	1	1.63453	2.45e-174	493.333	64.671	474	42.6732	1271	50.2693	1275.67	218.177	1121.67	224.959	1285.67	238.206	911.667	63.0661	940	76.3151	1
ENSTGUG00000013401			8.18e-34	-0.329016	0.834504	-0.13519	1	0.134529	1	0.111402	1	1.74708	3.08e-37	73.3333	27.1355	54.6667	4.93288	181.667	22.5019	177.667	34.9333	149.333	31.88	173	37.51	130.667	25.0067	149.333	20.8407	1
ENSTGUG00000013431	ATP1B1	HGNC Symbol	7,11252358349117e-317	0.0651616	1	-0.017417	1	0.0240765	1	-0.0107281	1	1.65515	0	6939	789.954	6807.33	585.974	16834	748.257	17913	2850.21	15609	3208.85	16659	1638.84	14701.3	321.127	15531.3	886.059	1
ENSTGUG00000013432	DPT	HGNC Symbol	3.64e-52	0.573282	1	0.0398733	1	0.0914373	1	-0.299905	1	4.12515	3.81e-56	2.33333	1.52753	3.33333	2.3094	45.3333	10.5987	50.3333	11.9304	41.3333	15.9478	46	10.583	29.3333	6.35085	25.3333	2.51661	1
ENSTGUG00000013445	SYNJ1	HGNC Symbol	4.01e-164	0.0276987	1	-0.111478	0.386575	0.0529312	1	0.00445695	1	1.06983	4.93e-169	5445.33	247.601	5213	344.835	8402.33	368.945	8374	1333.4	7966.67	1436.15	8689.33	663.303	8070.67	340.924	8631.67	859.205	1
ENSTGUG00000013448	PPME1	HGNC Symbol	1.85e-180	-0.0215798	1	6.09e-05	1	0.00117163	1	-0.021515	1	1.05358	1.71e-186	4959.67	247.896	4584	61.2617	7306.67	258.152	7855.33	1100.28	7390.33	1534.77	7790.67	1045.02	6881.33	82.0325	7229	784.105	1
ENSTGUG00000013461	TIAM1	HGNC Symbol	0	-0.0539612	1	-0.0963105	0.842253	0.0345498	1	-0.0136613	1	1.8423	0	2150	71.6868	1946.67	224.903	5442.33	290.552	5475	882.542	5575.67	1161.43	5987	677.661	5081.33	99.3294	5365.33	498.741	1
ENSTGUG00000013476	ARHGEF17	HGNC Symbol	5.15e-214	-0.070956	1	-0.057533	1	-0.107587	1	0.0327056	1	1.85915	8.16e-220	3067.67	375.411	2742	185.825	7190	883.559	7483.33	1757.88	9483.67	2570.44	9230.67	1604.34	6875	216.693	7496.33	749.677	1
ENSTGUG00000013494	STX19	HGNC Symbol	1.35e-28	0.626616	1	-0.388542	1	-0.0912771	1	0.0733543	1	3.38198	7.24e-32	5	4	7.33333	4.04145	53.6667	11.0151	44.6667	28.9194	53.3333	6.35085	53.6667	4.50925	40	8.7178	45	8.18535	1
ENSTGUG00000013496	EPHA6	HGNC Symbol	1.09e-78	-0.0562227	1	-0.12572	1	0.20493	0.682261	0.0474363	1	1.69513	1.08e-82	760.667	24.4199	686.667	38.7857	1982	148.738	1939.67	249.452	1603.33	430.479	1911	45.7384	1488	340.739	1645.33	346.758	1
ENSTGUG00000013513	LOC100222365	Uniprot	2.22e-42	-0.0421286	1	0.00352556	1	-0.13817	1	0.404932	0.575373	2.53291	1.05e-45	43	25.632	39	5.56776	200.333	21.0317	214	15.6205	185.333	57.2393	176	16.5227	125.333	26.3122	177.667	44.8144	1
ENSTGUG00000013534	CADM2	HGNC Symbol	4.15e-106	0.055682	1	-0.0992108	1	0.121052	1	-0.110913	1	1.52753	1.58e-110	975.333	131.093	951.333	43.2936	2348.33	89.5563	2356.67	432.007	1962.33	436.798	2230.67	103.467	1824.67	147.46	1807	319.005	1
ENSTGUG00000013552	NCAM2	HGNC Symbol	9.76e-35	0.113636	1	-0.211234	0.672119	0.246987	0.587217	-0.0158211	1	1.2541	1.89e-37	610.333	198.802	618	26.2298	1381.33	11.1505	1282	206.908	905.333	206.108	1126.67	69.1761	942.333	70.5998	994.667	120.509	1
ENSTGUG00000013562	DGAT2	HGNC Symbol	1.09e-85	0.0218351	1	0.21555	0.166757	-0.0332627	1	-0.0277593	1	1.29974	1.97e-89	428.333	30.9246	407.667	12.4231	815.333	110.238	1020.67	185.735	769.333	112.349	797	116.22	623	49.1223	651	75.4453	1
ENSTGUG00000013594	TAGLN3	NCBI gene	0	-0.239931	0.0546308	0.175085	0.145212	-0.00567278	1	-0.00374758	1	3.28741	0	741.333	116.174	589	91.34	3390	252.167	4128	793.946	5573	1069.13	5839.33	589.611	5101.67	132.323	5407	203.362	1
ENSTGUG00000013610	CD47	Uniprot	3.96e-120	0.125851	1	-0.0589791	1	-0.0140606	1	-0.160745	0.758234	1.71065	7.56e-125	305.333	19.5533	313.333	44.7698	826.667	73.2006	854	122.119	763.667	181.995	787	60.2329	679.667	47.1628	646.333	43.0968	1
ENSTGUG00000013634	FILIP1L	HGNC Symbol	0	0.260279	0.149644	-0.0198557	1	-0.124227	0.923642	-0.0518581	1	3.37726	0	352.667	62.3244	396.333	45.0814	3571.67	340.162	3807	666.597	2838.67	502.898	2751.33	152.792	2325.67	61.5819	2382	147.848	1
ENSTGUG00000013694	PACSIN1	HGNC Symbol	0	-0.0976304	1	-0.0513076	1	0.0603124	1	-0.0252969	1	2.66384	0	1519.33	184.82	1332	40.9512	5736.33	815.971	5940	901.845	7008.67	1832.69	7649.33	1285.6	7058.33	665.248	7405.33	1137.86	26_random
ENSTGUG00000013737	IDH3B	HGNC Symbol	9.6e-34	0.027069	1	-0.00406256	1	-0.0159935	1	0.086349	1	0.815405	1.97e-37	1945.67	297.708	1861	81.5414	2749.67	171.316	2970	615.51	2550.67	707.663	2643.33	440.666	2005.67	166.314	2273	350.321	Un
ENSTGUG00000013742	RARA	Biomart_human_ortholog	8.14e-93	-0.158183	0.70637	0.0248217	1	0.029759	1	0.0172769	1	1.3502	1.14e-97	760	132.729	640	48.5901	1395.33	170.412	1532	310.981	1431	323.575	1540.67	252.397	1048	47.0319	1130.33	113.2	Un
ENSTGUG00000013818	GAD1	Biomart_human_ortholog	3.33e-22	-0.218665	1	-0.268722	1	0.0264051	1	-0.0406051	1	1.71437	2.96e-25	108.667	21.2211	87.3333	24.173	244.667	30.1717	219	92.2442	218.667	61.2073	231.667	32.3471	261.333	76.8722	271.333	45.3468	Un
ENSTGUG00000013938	CLEC3B	Biomart_human_ortholog	1e-42	0.768031	0.125386	-0.256478	1	0.0741771	1	0.153431	1	2.68774	3.54e-46	16.3333	4.16333	26.3333	10.0167	127.667	21.3854	115	19	113.667	47.0567	122.667	19.0351	66	20.5183	77.6667	18.8237	Un
ENSTGUG00000013969	KCNAB2	Biomart_human_ortholog	2.82e-59	-0.0153708	1	0.0211152	1	-0.137346	1	0.17927	1	1.98036	2.4e-63	104	35.0286	96.3333	23.6714	301.333	48.645	331.667	89.2263	329.667	81.1316	316.333	70.8896	232.667	7.23418	280	3.4641	Un
ENSTGUG00000014007	HAPLN4	Uniprot	7.01e-236	-0.166708	1	0.100619	1	0.144235	1	0.0672742	1	5.64565	5.82e-242	8	8.88819	6.66667	3.05505	151	17.4356	177	57.5065	294.333	71.5984	343.667	57.2742	396.667	38.527	443	56.6657	28_random
ENSTGUG00000014012	G0S2	Biomart_human_ortholog	1.67e-30	-0.573896	0.662819	-0.37756	0.662819	-0.0536457	1	0.376448	0.662819	2.32088	5.08e-33	17	5.19615	10.6667	0.57735	47.3333	13.5769	39.6667	13.4288	57.3333	17.5594	57.3333	4.50925	45	5.56776	62	14.1774	Un
ENSTGUG00000014019			5.5e-286	-0.0495969	1	-0.176788	0.917969	-0.0758277	1	0.0616238	1	3.61328	3.61e-292	168.667	18.5831	153.333	23.6291	1308.67	246.058	1246	335.295	1629.67	372.217	1619.33	164.564	1465.67	86.3095	1634.33	264.22	Un
ENSTGUG00000014035	CERS1	STRING	4.46e-41	0.0218188	1	-0.124044	1	0.0578831	1	0.0685956	1	0.943143	1.15e-44	756.667	87.5005	719.333	45.9601	1328.67	130.791	1320	253.923	951	117.818	1053	149.278	848.667	48.0867	951	153.971	28_random
ENSTGUG00000014084	GDF1	Uniprot	2.79e-52	0.00480132	1	-0.00772144	1	-0.0227969	1	0.148777	1	1.12077	3.22e-56	1180.67	124.468	1109.33	163.05	2153.67	195.155	2330	561.292	1761.67	263.644	1844.33	337.521	1475	142.629	1743.33	157.027	28_random
ENSTGUG00000014089			4.46e-20	0.056536	1	-0.38722	1	0.155684	1	0.07177	1	2.47262	5.76e-23	13.6667	1.1547	13.3333	0.57735	54	27.7849	44.6667	17.7858	55	27.8747	64	31.7962	60.6667	17.0098	68	5	Un
ENSTGUG00000014095	LOC105760055	Uniprot	2.3e-103	0.227478	1	-0.127129	1	-0.116456	1	-0.013013	1	2.69427	2.87e-108	89.6667	17.2143	98.6667	22.5019	432	69.7782	430.333	103.645	562	168.52	539	57.2975	390	70.0857	412.667	88.5005	Un
ENSTGUG00000014138	KCNJ10	HGNC Symbol	4.99e-178	0.0725049	1	0.0430601	1	0.10246	1	-0.0983775	1	2.54039	1.07e-183	796	134.978	785.333	67.3523	4155.67	196.358	4604.67	808.795	3043.33	829.224	3430	675.423	2891.67	361.897	2892	662.174	Un
ENSTGUG00000014174	GABARAPL1	HGNC Symbol	5.6e-48	-0.324277	0.0451328	0.169589	0.573121	0.00734822	1	-0.00719315	1	1.09932	5.98e-51	368.333	46.6512	275.667	15.5671	465.667	20.8167	566.333	112.167	521	109.49	552.667	75.4343	468.667	45.7857	497.667	74.5408	Un
ENSTGUG00000014183	CSNK1G2	Biomart_human_ortholog	1.09e-30	-0.101154	0.701668	-0.103633	0.701668	-0.125076	0.617216	-0.109355	0.701668	0.575179	7.6e-33	1044.67	79.1223	914	28.1603	1183.33	109.436	1178.67	115.11	1163.67	286.764	1114.67	93.3077	965.333	36.5285	952.667	82.9237	Un
ENSTGUG00000014184	LOC100218047	Uniprot	3.94e-14	-0.0365861	1	-0.0460246	1	0.189136	1	-0.0262035	1	0.977019	8.63e-17	88.3333	12.0554	81	21	136	10.5357	142	24.3311	117.333	29.7714	139.333	2.51661	105.667	4.6188	111	30.1993	Un
ENSTGUG00000014197			4.59e-28	-0.649785	1	0.23698	1	0.0312007	1	-0.0589501	1	2.96269	1.74e-31	5.66667	3.51188	3.33333	1.1547	25.6667	6.65833	32.6667	8.5049	21.6667	11.0151	23	6.245	27.6667	4.16333	28.3333	5.50757	Un
ENSTGUG00000014231	NLGN1	Biomart_human_ortholog	7.76e-21	0.104809	1	-0.112148	1	0.184621	1	0.279695	0.535915	1.05166	5.44e-23	108.333	17.4738	109.333	9.29157	175	3	172.667	14.2244	166.333	49.2172	197.333	22.1435	133.667	28.0238	173	18.5203	Un
ENSTGUG00000014233	LOC100218309	Uniprot	3.28e-17	0.538376	0.982959	-0.25857	1	-0.144834	1	0.756174	0.198016	2.24185	8.97e-19	8	1.73205	11	4	43.6667	18.0093	40	17.6918	37	9.84886	34.3333	10.7858	19	2.64575	34.3333	8.3865	Un
ENSTGUG00000014248	CHN2	Biomart_human_ortholog	4.02e-19	-0.129962	1	-0.10403	1	-0.0950681	1	-0.106711	1	0.636928	1.39e-21	490.333	40.2782	421	51.2152	575	48.8774	574.667	83.0321	560.333	186.913	540.667	24.9867	470	40.4475	465	47.1487	2_random
ENSTGUG00000014259	LOC101233421	Uniprot	3.2e-16	-0.493037	0.451881	-0.0356591	1	0.185787	1	-0.0350359	1	1.56557	6.39e-19	81.3333	13.5769	54	8.66025	143.333	53.3135	148.333	9.60902	150	49.5177	178	65.8255	131	23.3024	135.333	19.2959	Un
ENSTGUG00000014264			1.28e-13	-0.553371	0.618337	-0.172305	1	-0.40312	0.787274	0.0859219	1	1.71337	8.21e-16	38	12.7671	24.3333	3.78594	82.6667	18.1751	79.6667	26.0256	83.6667	27.3008	65.3333	12.0554	66.3333	20.5994	75.6667	36.4737	Un
ENSTGUG00000014271	CD47	Biomart_human_ortholog	2.12e-50	-0.276936	0.822527	-0.102482	1	0.0920527	1	-0.139904	1	1.84255	2.72e-54	147.333	17.1561	114	13.8564	384.667	123.569	383.333	40.6735	344.667	102.378	385.333	52.4436	305.667	17.3877	296	48.5695	Un
ENSTGUG00000014281	ANKRD34C	HGNC Symbol	6.92e-260	0.157283	0.890496	-0.180918	0.372836	0.0316709	1	0.0190301	1	2.54277	1.53e-265	154	24.4336	161.333	18.5023	740.667	76.0548	702.667	114.893	739.667	140.657	797.667	159.951	564.333	41.6693	608.333	33.2014	10_random
ENSTGUG00000014315			5.98e-55	0.54357	0.310412	-0.0913125	1	-0.0486301	1	-0.128097	1	2.7846	4.29e-59	34	7	46.6667	10.0664	198.333	3.51188	201.667	56.5184	222.333	103.645	223	47.1487	198.333	38.2143	194	28.1603	Un
ENSTGUG00000014393	LOC100220538	Uniprot	1.36e-42	0.188121	0.492377	-0.108769	0.604105	0.238591	0.210146	0.141481	0.604105	1.02283	9.85e-45	325.333	7.50555	347.667	13.0128	529	60.5062	527.667	87.7971	497.333	183.62	605.667	83.668	431	42.1545	507.333	88.8951	Un
ENSTGUG00000014424	SLC25A11	HGNC Symbol	9.96e-44	-0.0644038	1	-0.0364249	1	-0.0847122	1	0.0535238	1	0.745604	1.94e-47	2491	277.698	2235.33	113.161	3214	331.362	3375.67	602.868	3002.67	763.007	2977.33	580.755	2527.33	103.78	2791.33	220.917	Un
ENSTGUG00000014558	RAP1GAP	STRING	1.97e-43	-0.121148	1	0.128553	1	0.0763051	1	-0.167305	1	1.45769	5.15e-47	144.667	24.5425	124.667	1.1547	242.333	32.0052	285	51	271.333	61.2726	298.667	42.7239	287.333	39.7157	273	45.6399	Un
ENSTGUG00000014569			4.85e-07	0.00300738	1	-0.173443	1	-0.403062	0.922612	0.367852	0.922612	1.09618	2.21e-08	22	6.245	20.6667	9.29157	39.3333	2.51661	37.3333	3.21455	38	6.245	30.3333	7.57188	26.3333	6.1101	36	9.16515	Un
ENSTGUG00000014588	LOC105759705	Uniprot	3.19e-08	0.0460105	1	0.0289739	1	0.381235	0.922885	0.237391	1	1.14675	5.73e-10	29.3333	5.1316	28.3333	6.65833	48	12.53	52.3333	5.03322	42	9.53939	57	16.7033	39.6667	7.37111	50	15.1327	Un
ENSTGUG00000014649			1.54e-16	1.21522	0.248553	0.62481	0.367342	-0.338284	0.537092	1.10073	0.0541982	2.77812	1.08e-16	2.66667	2.08167	6	1	15.6667	7.63763	26.3333	12.0139	27	12.1244	21.6667	8.0829	13	6.08276	29.6667	4.6188	Un
ENSTGUG00000014668	PCDH1	HGNC Symbol	8.63e-41	0.120866	0.894048	-0.0752488	1	-0.118468	0.894048	0.0119219	1	0.741454	5.64e-44	2672.67	153.429	2728.33	146.65	3558.67	253.638	3625	498.695	3361.33	638.439	3270.33	471.629	3122.33	312.257	3366	621.177	13_random
ENSTGUG00000014697			1.07e-58	-0.0727108	1	0.0241589	1	-0.190232	0.687571	-0.0723732	1	1.39423	1.41e-62	117	7.81025	104.333	4.04145	209	20.0749	228	26.6271	241.667	47.0035	224	55.3805	201.333	13.7961	203.667	15.9478	Un
ENSTGUG00000014784	ARFIP2	HGNC Symbol	5.03e-40	-0.149782	0.322317	-0.044337	1	-0.0219569	1	-0.00644606	1	0.658816	1.65e-43	1189	133.551	1006	5.2915	1351	60.3075	1411	230.167	1341.67	335.947	1386	196.359	1115.67	53.7246	1181.33	57.5181	Un
ENSTGUG00000014857	HEBP1	Biomart_human_ortholog	1.34e-11	0.111109	1	0.202938	1	-0.0325666	1	0.26971	1	1.39956	6.17e-14	26	6.55744	26.3333	0.57735	47.3333	17.2434	58	8.18535	56	16.5227	56.6667	14.1892	41.6667	16.1658	53.3333	7.50555	Un
ENSTGUG00000014886	LRRTM2	HGNC Symbol	1.22e-102	0.0989761	1	-0.0773461	1	0.0186955	1	-0.0536347	1	1.09191	2.46e-107	1223	61.9435	1229.33	54.8847	1991.67	90.0907	2028.33	290.443	1925	311.718	2061.33	191.86	1831	51.0294	1882.67	249.885	13_random
ENSTGUG00000014911	SLC30A3	Biomart	1.3e-167	-0.00573229	1	0.559189	0.000978209	0.308607	0.185569	-0.135816	1	3.88068	4.15e-168	15.3333	4.50925	14.3333	6.65833	173.667	22.723	276	54.8361	149.333	41.489	194.333	42.7122	123	17.3205	119	7.93725	3_random
ENSTGUG00000014919	ATP6V1A	Biomart_human_ortholog	2.76e-12	0.0373062	1	0.302786	1	0.0772445	1	-0.21975	1	1.53276	1.12e-14	427.333	112.082	410.333	16.0104	814.667	356.597	1065.33	175.617	879.667	129.311	1007.67	322.388	879.667	296.213	800	98.7269	Un
ENSTGUG00000014920			3.11e-31	0.137291	1	-0.478392	0.116314	0.378446	0.283901	-0.114248	1	1.63883	1.17e-32	117.333	28.9194	120.667	17.2143	331	116.825	251.667	8.32666	222.667	69.7161	303.333	40.6243	286.333	33.5012	281.333	15.0444	Un
ENSTGUG00000014923	RHEB	Uniprot	1.17e-12	0.113234	1	-0.0280671	1	-0.302109	1	-0.226796	1	1.31757	6.15e-15	143.333	38.5011	146.333	50.964	306.333	96.0278	318.333	20.8167	303	85.8079	254	53.507	235.667	57.3527	212.667	37.5278	Un
ENSTGUG00000014931	WNT1	HGNC Symbol	9.07e-40	-0.43597	1	-0.0214111	1	0.045843	1	0.182447	1	3.01837	1.14e-43	18.3333	1.52753	12.6667	2.08167	76.6667	20.8167	82.6667	33.6502	113.667	47.0142	123.333	56.8976	81	14.1067	98.3333	23.5443	Un
ENSTGUG00000014941	MAPRE3	Uniprot	7.77e-192	-0.172089	0.376826	0.060552	1	-0.0573929	1	-0.0063822	1	1.75856	1.41e-197	779.333	108.744	649	37.47	1588.33	57.4659	1795.67	406.192	1933.33	456.303	1950.67	244.837	1733.33	47.2264	1839.67	218.076	3_random
ENSTGUG00000014968	LOC100232757	Uniprot	3.79e-07	0.198193	1	-0.500855	1	-0.0571068	1	-0.0823429	1	2.78647	2.83e-09	158.333	166.962	169	46.5081	1061	610.795	824.667	607.622	815.333	184.776	880	622.957	762.333	147.181	763.333	108.187	Un
ENSTGUG00000015030			6e-202	0.0208474	1	0.0580877	1	-0.148214	1	-0.0197557	1	2.84519	9.2e-208	108.667	17.5594	103.667	9.29157	419.333	108.519	468.333	85.6524	691	127.577	659.667	119.341	610.333	38.7599	639.333	40.6243	Un
ENSTGUG00000015061	RELL2	Uniprot	8.32e-84	-0.245381	0.331804	-0.00928759	1	-0.129583	1	-0.00117011	1	1.5788	3.13e-88	320	55.7494	253.333	40.6735	621.333	64.6555	663.333	101.195	660.667	159.889	634.667	107.072	600	74.1822	638.667	60.4676	13_random
ENSTGUG00000015065			3.44e-25	-0.442698	0.209987	0.0442387	1	0.104832	1	-0.00781864	1	1.41525	2.88e-28	108.667	9.0185	75	7	171.667	31.3422	188.333	24.2143	163	12.1244	187.667	43.9356	179.333	44.658	190.333	27.2274	Un
ENSTGUG00000015205	LOC100221103	Uniprot	1.94e-105	-0.0755986	1	-0.0863594	1	-0.0498628	1	0.101393	1	1.90249	2.25e-110	140.667	11.9304	125.333	10.2144	418	50.8626	426.667	110.961	384	84.0179	392.667	68.1347	293.667	27.6104	336	46.1844	4_random
ENSTGUG00000015253			7.92e-22	0.0983566	1	0.0433161	1	-0.233598	1	0.0883627	1	1.23577	1.02e-24	95.3333	16.563	95.6667	1.52753	180.333	17.3877	199.333	32.0208	188.333	49.034	168.333	38.8887	133	17.4356	150	39.95	Un
ENSTGUG00000015372	LOC105760596	Uniprot	4.26e-16	0.135267	1	0.00770302	1	-0.0177174	1	-0.228166	1	1.76414	5.27e-19	211.333	108.969	217.333	40.2782	546.333	124.001	589.667	183.293	548	161.502	560.333	47.606	534.667	137.409	490.333	163.271	Un
ENSTGUG00000015411	SESN3	Biomart_human_ortholog	1.29e-23	0.37626	0.961438	-0.347655	0.919635	0.189111	1	-0.0991213	1	1.88295	2.8e-26	19.3333	6.1101	23.6667	7.57188	60.6667	12.8582	51	9	49.3333	15.5027	59.3333	13.7961	69.3333	11.5902	69	13.8564	Un
ENSTGUG00000015459	SFXN5	HGNC Symbol	2.47e-40	0.0373325	1	-0.347862	0.143107	0.168095	1	-0.0667896	1	1.40251	8.28e-43	174	18.2483	167.333	11.5902	395	37.8021	334.667	51.2868	313.333	94.1612	364	7	310.667	71.1641	316.667	74.0968	4_random
ENSTGUG00000015499	TANGO2	Biomart_human_ortholog	7.09e-104	0.436405	0.0452569	-0.00651127	1	0.0673245	1	-0.150604	1	2.09158	3.24e-108	92.3333	21.5019	117.333	14.2244	351.667	19.8578	376	44.5084	345	74.4849	378	12.2882	283.667	37.1663	271.333	14.1539	15_random
ENSTGUG00000015501	KCNJ9	HGNC Symbol	1.33e-150	-0.0687735	1	0.108664	1	0.0684231	1	0.0873302	1	2.06602	6.92e-156	1234.67	244.562	1107.33	147.181	3501.67	501.789	4086.67	1031.51	3841	1008.67	4219	705.59	3064.33	39.6274	3475.33	486.562	Un
ENSTGUG00000015581	AP1B1	Biomart_human_ortholog	9.69e-37	-0.155368	0.759299	0.00358157	1	-0.00964058	1	-0.0696301	1	0.852517	2.47e-40	859.333	91.1281	724	19.0788	1074	35.0856	1159	178.11	1064	133.929	1127.33	165.983	978.333	121.055	995	156.93	15_random
ENSTGUG00000015595			6.97e-22	-0.0804112	1	-0.173305	1	0.124486	1	0.00562396	1	1.317	5.75e-25	115	24.2693	101.667	16.8028	245.667	54.1233	233.333	24.5425	180	39.3954	205	26.2107	171	20.2237	182.667	25.1462	Un
ENSTGUG00000015686	ADSSL1	Biomart_human_ortholog	3.13e-29	0.00455982	1	0.214691	1	-0.0926447	1	0.209546	1	1.29836	5.12e-32	82.3333	6.50641	77.6667	10.9697	145.333	13.0128	181.667	39.1706	144	42.5676	141.667	17.8979	124	13	153	24.5561	Un
ENSTGUG00000015717	INF2	Biomart_human_ortholog	2.32e-18	0.263001	1	0.163961	1	-0.0321498	1	-0.449312	0.251359	1.36408	2.91e-20	26	2.64575	29.3333	4.93288	51.3333	8.0829	62	12.49	55	17.4356	56.3333	10.7858	55	9.53939	43	12.2882	Un
ENSTGUG00000015758	2004-09-01	Biomart_human_ortholog	6.95e-136	-0.065513	1	-0.0561077	1	0.00956705	1	-0.0555904	1	2.00586	2.06e-141	133.667	15.5671	120	24.2693	394	35.0428	410.667	101.569	401.333	89.03	422.667	30.5014	329.333	18.1751	338	50.4777	Un
ENSTGUG00000015769	APOH	Biomart_human_ortholog	1.39e-87	0	1	0.750956	0.0982808	0.362435	0.852707	0.196549	1	9.45837	3.14e-90	0	0	0	0	33.6667	4.93288	61.3333	16.1658	80	29.5127	106	12	114.333	41.489	139.667	55.7345	18_random
ENSTGUG00000015779	PIK3R6	Biomart_human_ortholog	1.02e-73	0.264756	1	0.105591	1	-0.2324	1	-0.0149491	1	3.29059	4.1e-78	17.6667	0.57735	20	7	126	25.7099	145.667	23.2881	156.667	8.5049	143.333	34.0049	126.667	36.1156	132.667	22.2336	18_random
ENSTGUG00000015780			1.97e-35	-1.03991	0.00852367	0.121376	1	-0.361815	0.597794	-0.0179867	1	2.3964	2.86e-38	35.3333	15.2753	16	1	91	32.7872	106.333	27.0617	110.667	6.65833	92.3333	15.3079	81.3333	13.0128	85.3333	15.0111	Un
ENSTGUG00000015799	TIMP2	Uniprot	6.77e-39	0.0977524	1	0.0416053	1	-0.0374978	1	0.0400467	1	0.737191	1.34e-42	3458.33	344.676	3476	239.226	4331	218.328	4807.67	873.536	4397	1338.24	4480	642.641	3834.67	245.724	4198.33	370.541	18_random
ENSTGUG00000015827			1.8e-12	-0.035723	1	-0.0830658	1	-0.250183	1	0.241617	1	0.928323	1.93e-14	60	8.66025	55	1.73205	91	2.64575	93	24.98	84.6667	12.5831	75.3333	3.21455	66.3333	7.63763	83.6667	17.0098	Un
ENSTGUG00000015845	GUK1	Biomart_human_ortholog	3.03e-34	0.929849	0.0329631	-0.203274	1	0.00659792	1	0.0303203	1	2.65102	1.24e-37	24.3333	8.0829	43.6667	9.29157	148.333	46.1988	140.667	34.2685	172.667	65.4319	178.667	21.5484	137.667	65.4319	150	28.1603	Un
ENSTGUG00000015868			6.59e-15	-0.143991	1	-0.135943	1	-0.112873	1	-0.122503	1	1.34195	1.04e-17	29	2	24.6667	6.35085	54.6667	4.72582	53.6667	20.5508	53	4.58258	52	11.2694	46.6667	4.04145	45.6667	5.1316	Un
ENSTGUG00000015881	R3HDM2	Biomart_human_ortholog	3.32e-104	-0.000203474	1	-0.105621	1	0.0279149	1	0.033409	1	1.18003	5.13e-109	1574.33	87.8996	1477.33	48.9932	2699.33	354.094	2712.67	644.92	2606.67	621.362	2779.67	320.052	2286	129.835	2496.33	310.816	Un
ENSTGUG00000015889	SEZ6	Uniprot	9.23e-79	-0.0418037	1	0.0422103	1	0.0927782	1	0.0808376	1	1.19231	3.48e-83	4922.33	602.756	4488	671.833	8035.67	1033.91	8940.33	1950.57	7874.67	1519.66	8893.67	1684.68	6928.33	99.1077	7810.33	714.018	19_random
ENSTGUG00000015922			8.15e-49	0.0537895	1	0.105435	1	0.158033	1	-0.0972327	1	1.29753	2.21e-52	143.333	17.0098	139.667	9.60902	256	32.3574	295.333	37.5544	238.667	40.464	281.333	38.7857	247.333	9.29157	247.333	59.7188	19_random
ENSTGUG00000016011	STXBP2	STRING	6.65e-210	-0.0394554	1	0.015435	1	0.0562289	1	0.0504927	1	1.51006	6.12e-216	2681	397.559	2445.67	193.828	5507.67	470.432	6013.33	1177.84	5182.67	1178.02	5645	603.573	4967.67	121.923	5477.67	371.336	Un
ENSTGUG00000016020			0	0.214298	0.326755	-0.0130416	1	0.150898	0.512641	0.131106	0.517508	2.92305	0	340	55.0273	371	51.1175	2610.67	235.903	2796	587.741	2074.67	523.46	2423.33	487.178	1259	86.238	1471	180.411	Un
ENSTGUG00000016055			5.08e-39	0.0334016	1	-0.0801081	1	-0.1652	1	-0.325746	0.500108	1.85021	4.09e-42	41	12.1244	39.3333	5.1316	105.667	27.7909	107.667	30.1054	107.667	21.2211	101.333	13.8684	124.667	4.6188	105.667	11.0604	Un
ENSTGUG00000016075			1.63e-13	0.0852767	1	-0.0436998	1	-0.244542	1	0.67533	0.50515	2.48388	1.67e-15	4.66667	2.08167	4.66667	1.52753	20.6667	10.9697	21.3333	4.16333	21	14.7309	18	3.4641	15.3333	3.21455	26	4.58258	Un
ENSTGUG00000016147			1.48e-13	-0.256853	1	-0.20809	1	-0.2203	1	-0.100228	1	1.21435	6.72e-16	44	4.58258	34.6667	16.1967	78.3333	16.4418	72.3333	6.65833	78.3333	15.9478	70.3333	7.50555	55.6667	7.63763	55.3333	5.68624	Un
ENSTGUG00000016180	LOC105760470	Uniprot	1.34e-37	0.235092	0.968271	0.0139275	1	0.00754042	1	0.00370796	1	1.32365	2.49e-41	69	5.56776	76.3333	6.1101	139.667	6.02771	152.333	31.628	145	41.9047	152	16.4621	113	7.2111	121	27.2213	Un
ENSTGUG00000016192	GALNT18	HGNC Symbol	4.66e-168	-0.0268144	1	0.0304655	1	-0.0478298	1	0.0723439	1	1.44532	1.13e-173	1242	145.588	1143.67	57.8734	2695.33	80.5998	2963.67	465.811	2431.33	397.53	2481	279.587	1939.33	74.144	2170.33	181.927	5_random
ENSTGUG00000016284	GRINA	Biomart_human_ortholog	2.68e-172	-0.00473353	1	0.00580493	1	-0.10156	1	0.0865613	1	1.6485	1.03e-177	1166.33	133.422	1088.33	136.236	2480.33	140.337	2685.33	477.169	2885	727.596	2827.33	539.727	2372.67	150.44	2681.33	178.374	Un
ENSTGUG00000016300			7.51e-69	-0.136286	1	-0.14239	1	0.114305	1	0.0288263	1	1.24966	1.04e-72	434	25.9808	371	23.516	701	70.5479	684	125.622	702.667	122.353	809.333	199.976	671	79.0759	729.333	85.2193	Un
ENSTGUG00000016301	LOC105760650	Uniprot	8.54e-26	-0.0250414	1	-0.108992	1	0.0536659	1	-0.115544	1	1.1248	4.29e-29	362.333	46.7155	333.333	45.6326	636	59.2706	635.667	105.187	534.333	144.306	585.333	122.186	519	90.0167	513.667	128.741	Un
ENSTGUG00000016389			1.2e-24	-0.0285324	1	-0.0145138	1	-0.0293339	1	0.157667	0.994608	0.797078	1.02e-27	658.333	62.6285	607.667	129.276	864.333	60.3517	922.667	180.145	872.333	197.89	905	190.339	642.333	34.4432	760	64.1561	Un
ENSTGUG00000016411	LOC100225674	Uniprot	3.53e-129	0.116975	1	0.0224342	1	0.247408	0.362277	0.0919473	1	2.3431	1.28e-133	163.333	21.362	166.667	24.1937	545.333	71.0235	590.333	67.5154	619.667	140.603	775.333	110.677	585	28.1603	668.333	178.892	Un
ENSTGUG00000016474	PDE1B	Biomart_human_ortholog	1.64e-64	-0.171696	0.769429	-0.068818	1	0.0161434	1	0.0918468	1	1.28263	1.12e-68	1278.33	137.322	1065.67	51.0327	2056.67	350.352	2113.67	424.436	2128	421.121	2297	634.946	1964.67	173.518	2234.67	344.593	Un
ENSTGUG00000016661			4.3e-45	-0.147693	0.641884	-0.365968	0.272455	-0.240959	0.5071	-0.338005	0.273091	1.80766	5.62e-47	85.3333	8.73689	72.3333	22.8108	204	42.2256	172	43.5086	236.667	49.4099	210	46.8615	228	29.5466	191.333	7.57188	Un
ENSTGUG00000016702			8.9e-12	0.61156	1	0.0317923	1	0.187321	1	-0.0123492	1	1.9342	2.69e-14	6	1	8.66667	3.78594	21.6667	1.52753	23.6667	8.14453	21	6.9282	25.3333	4.04145	17	3.4641	18	5.2915	Un
ENSTGUG00000016759			4.29e-12	-0.00595708	1	-0.0389386	1	0.0367867	1	0.0274115	1	1.0007	7.19e-15	101.333	18.5831	94.6667	7.57188	149	24.98	155	20.9523	140.667	33.3217	150.333	18.7705	136.333	20.6478	148.667	40.0042	Un
ENSTGUG00000016780			4.87e-64	0.151781	1	0.0369284	1	0.114262	1	0.0453019	1	1.75433	2.61e-68	62	6.08276	64.6667	11.2398	145.667	15.1438	160.333	21.5716	158.333	31.4696	179.667	12.5033	151	6.55744	165.667	18.5023	Un
ENSTGUG00000016787	SC5D	HGNC Symbol	8.9e-29	0.0166778	1	-0.0729902	1	0.0165491	1	0.09705	1	0.549956	7.2e-32	1497.33	66.5006	1423	102.367	1726.33	92.2189	1777.67	402.161	1581	381.466	1680	268.894	1348.67	103.351	1533.67	77.3067	Un
ENSTGUG00000016805	NR4A1	Uniprot	3.88e-120	-0.234525	1	0.11295	1	-0.184247	1	0.233203	1	3.31545	9.48e-125	83.6667	19.6554	66.6667	14.3643	520.333	109.564	604	114.752	749	150.702	694.667	53.1256	382.333	40.7226	480.333	146.739	7_random
ENSTGUG00000016811	C1QL4	Biomart_human_ortholog	4.18e-23	-0.431325	0.34039	0.084817	1	0.0298547	1	0.086313	1	1.42411	3.66e-26	64.3333	18.8768	44.6667	5.50757	111	10.3923	127	25.2389	97.6667	19.8578	106.333	38.8115	97.6667	11.5036	110.333	18.5831	Un
ENSTGUG00000016814	LOC100221114	Uniprot	1.04e-41	-0.0856905	1	-0.0323451	1	-0.211747	0.952214	-0.308478	0.457843	1.67013	1.08e-44	130.667	33.126	115.667	13.8684	300	61.5061	311.667	30.5341	296	51.7977	269	58.0259	313.333	31.5331	269.333	27.3922	Un
ENSTGUG00000016852	ERMN	Biomart_human_ortholog	2.45e-186	-1.08397	0.0105477	0.0200703	1	-0.00532254	1	-0.046813	1	4.94207	2.14e-192	22	8.18535	9.66667	4.93288	281	18.0278	312.667	121.533	323.333	85.5648	336	33.4066	396	112.12	406.667	15.5349	7_random
ENSTGUG00000016878	NDUFS1	Biomart_human_ortholog	3.85e-30	0.0899343	1	0.178327	0.786725	-0.131807	1	-0.0895114	1	0.915187	6.83e-33	1673.33	38.175	1671.33	86.5871	2261	229.07	2753	474.931	2508	538.911	2374	542.08	2143.67	94.0868	2139.33	93.5218	7_random
ENSTGUG00000016887	CNKSR2	Biomart_human_ortholog	0	0.0938231	1	-0.121387	1	0.0556424	1	-0.155091	0.814456	3.24151	0	148.667	5.68624	149	11.5326	906.667	119.081	900.667	186.565	1107.67	239.442	1212.33	239.534	1149.33	149.487	1101	148.536	Un
ENSTGUG00000016903	LOC100217987	Uniprot	3.68e-32	-0.24598	0.937263	0.361228	0.937263	-0.642771	0.406271	0.427733	0.937263	3.38953	2.06e-34	18.6667	4.50925	14.6667	5.7735	105.667	51.9359	146.333	42.6654	156.667	26.6333	108.667	10.0167	113.667	48.0555	164.667	60.8632	8_random
ENSTGUG00000016967	RGS4	Uniprot	0	-0.0713606	1	0.267506	0.0601906	0.0407006	1	-0.0612978	1	4.39193	0	1331.33	295.145	1184	93	12699.3	1937.47	16509.3	3285.15	23092.3	5130.25	24923.3	2699.53	21885.3	594.92	22366.7	2410.17	8_random
ENSTGUG00000016993	MINOS1	NCBI gene	2.66e-37	0.104656	0.831289	0.165436	0.238098	-0.0756108	0.946704	0.0607633	0.946704	0.662489	9.93e-40	1707.67	173.509	1721.67	87.7572	1997	172.522	2417	498.69	2208.33	528.265	2185.33	145.249	1647.33	167.255	1827	105.304	21_random
ENSTGUG00000017001	CDA	HGNC Symbol	7.97e-36	0.316561	1	0.285087	1	0.0387898	1	-0.186223	1	2.13323	4.06e-39	298	101.681	347	28	1006.33	134.745	1374.33	708.622	1093.33	312.63	1173	156.617	929.667	180.971	861.667	164.379	21_random
ENSTGUG00000017019			3.77e-73	-0.0354766	1	-0.0844586	1	0.0553211	1	-0.298223	0.818393	3.07491	2.51e-77	19.3333	7.76745	17.6667	4.16333	120.333	27.0617	122.333	23.2881	113.667	32.5781	122.667	2.88675	120.333	15.6312	104.333	14.0475	Un
ENSTGUG00000017071	GNB5	STRING	3.24e-53	0.0490131	1	0.0357799	1	0.143758	1	-0.0625187	1	1.66128	2.72e-57	73.6667	14.1539	71.3333	12.5831	168	29.5127	184.333	25.697	153	41.6053	176.333	19.0351	174	12.1244	177.333	13.0128	Un
ENSTGUG00000017109			1.97e-212	0.0732042	1	-0.0717328	1	-0.0609395	1	0.0635906	1	2.30744	1.87e-218	850.667	175.329	839	105.788	3127.33	385.801	3205	609.567	3423.67	810.926	3467.67	784.509	2668.33	175.995	2967	170.344	21_random
ENSTGUG00000017113	PINK1	HGNC Symbol	2.96e-150	-0.148927	1	0.127056	1	0.0781554	1	0.0128408	1	1.97112	1.9e-155	2568	354.294	2175	36.0555	5872.33	469.176	6856.67	517.109	7438.67	2309.4	8201	1679.13	6521.33	515.18	7010.67	793.364	21_random
ENSTGUG00000017148	UHMK1	HGNC Symbol	6.31e-102	0.0378764	1	-0.0289498	1	-0.00658372	1	-0.0844687	1	1.33155	6.31e-107	639.667	93.5111	615.667	26.1024	1294	38.0395	1355.33	102.617	1118	215.771	1168.67	95.1332	1077	44.238	1085	165.448	8_random
ENSTGUG00000017151	PHYHIP	Biomart_human_ortholog	2.83e-242	-0.0350968	1	-0.0465267	1	-0.0694515	1	0.118493	1	3.01873	1.79e-248	265.333	44.0719	243	22.6053	1391.67	288.039	1454.33	324.008	1690.33	280.65	1726	451.747	1403.67	90.1628	1621	74.9867	Un
ENSTGUG00000017167			2.36e-39	0.00654191	1	-0.149712	1	0.175282	1	-0.0275922	1	1.33913	8.74e-43	153.333	23.9653	144.667	25.482	322.333	18.1475	310.667	37.8197	250.333	62.6844	295.333	5.03322	251.667	22.2336	263.333	40.8085	Un
ENSTGUG00000017171	P2RX5	Biomart_human_ortholog	8.21e-57	0.0653528	1	-0.328385	0.708171	0.0218208	1	-0.0067843	1	2.6713	1.13e-60	18	5.2915	17.6667	4.16333	74.6667	3.05505	64.6667	21.5019	83.6667	10.0664	89	8.88819	101	12.53	107.333	21.1975	Un
ENSTGUG00000017226	CXCL14	Uniprot	1.9e-38	-0.0614317	1	-0.0870676	1	0.023809	1	0.0702086	1	1.28531	2.67e-42	971	81.6149	873.333	73.5482	1813	70.6824	1851.33	420.839	1577.33	286.029	1673	84.0417	1494	245.611	1681	551.791	Un
ENSTGUG00000017259	PRDX6	Uniprot	7.29e-29	-0.0504476	1	0.0357705	1	-0.057875	1	0.0389749	1	1.04484	1.8e-32	2067.33	471.484	1874.67	237.456	3200.67	641.948	3509.33	588.954	3065.67	322.554	3159.33	481.391	2550.67	155.924	2783.67	25.7358	8_random
ENSTGUG00000017284	ENTPD4	STRING	1.73e-25	-0.189951	0.671546	0.10636	1	-0.106848	1	0.0715397	1	0.834817	2.74e-28	805	47.1593	662.667	64.3454	1017.33	176.585	1168.67	103.877	1021.67	209.02	1011	281.261	788	57.1664	884.333	123.856	22_random
ENSTGUG00000017285	VAMP4	HGNC Symbol	8.99e-44	-0.102837	1	0.135678	0.668749	-0.0896303	1	0.00440449	1	0.783365	5.94e-47	1887.33	239.638	1648.33	100.002	2228.33	224.892	2635	476.654	2459	481.455	2432.67	282.546	1910.33	150.806	2031.67	92.5113	8_random
ENSTGUG00000017295	LZTS1	Uniprot	2.62e-185	-0.0370092	1	-0.115791	1	0.103553	1	0.156365	1	2.72744	1.26e-190	224.333	24.8261	205.333	9.50438	1319	310.09	1316.67	301.454	1143.67	232.113	1302.33	305.654	693.333	36.2951	825.333	130.128	22_random
ENSTGUG00000017296	ATP6V1B2	Uniprot	6.96e-130	-0.0149777	1	0.0404661	1	0.00810412	1	0.0105739	1	1.32781	2.21e-135	7764.67	849.395	7203.33	512.33	15870.3	557.6	17545	2482.39	13946.7	3202.4	14766.3	2325.26	11202	1225.47	12028	1325.07	22_random
ENSTGUG00000017332	SMAP2	HGNC Symbol	6e-125	-0.037394	1	-0.0393671	1	-0.0294083	1	0.0253741	1	1.20565	2.47e-130	1081.33	47.648	988.333	20.6478	1745.33	138.349	1838.33	414.517	1956	545.726	2005.33	340	1552	70.4486	1683	157.788	23_random
ENSTGUG00000017338			2.52e-113	0.0959727	1	0.352012	0.209597	-0.10243	1	-0.120138	1	2.7722	2.75e-117	360.667	82.9779	361.667	34.5881	1841.33	353.107	2519.33	534.754	1774.33	112.722	1789	328.236	1642	276.225	1601.33	163.525	8_random
ENSTGUG00000017339	ADGRB2	Biomart_human_ortholog	2.9e-51	-0.0506769	1	-0.069002	1	0.0561772	1	0.078199	1	0.898308	3.44e-55	3476.33	543.773	3150.33	49.813	5309	521.44	5469	1124.76	4581	1023.01	5027.33	1015.32	3613.67	251.415	4063.33	371.769	23_random
ENSTGUG00000017340	RGS8	HGNC Symbol	5.9e-46	-0.211032	1	-0.163204	1	0.0371534	1	-0.147302	1	1.79575	1.02e-49	175.667	63.2166	142.333	33.6204	478.667	32.1455	464	114.175	418.667	75.7452	450.333	48.0451	342	45	331	82.9638	8_random
ENSTGUG00000017342	RGS16	HGNC Symbol	4.85e-141	0.0458159	1	-0.00224897	1	-0.0513857	1	0.0522199	1	2.92278	1.14e-146	399	141.87	385.333	93.8847	2518.33	112.322	2713.33	436.955	2350.67	284.771	2421	406.904	1658.67	131.348	1828.67	131.956	8_random
ENSTGUG00000017345	GLUL	HGNC Symbol	4.69e-245	0.00710547	1	0.0631573	1	-0.028579	1	-0.0364294	1	2.35983	1.66e-251	4029	445.526	3801	179.502	16459	1327.68	18431	2091.25	14470	948.899	15299.3	2912.19	12672	899.374	13132.7	586.989	8_random
ENSTGUG00000017352	CACNA1E	HGNC Symbol	2.97e-167	0.0915625	0.829079	-0.108081	0.712657	0.0136152	1	0.0300218	1	1.2735	2.05e-172	6323.67	437.214	6322	292.493	11595.7	854.561	11572.7	1929.3	11517	2566.69	12214.3	1782.98	10452.3	706.642	11388	1446.31	8_random
ENSTGUG00000017369			8.71e-31	-2.45612	0.132437	-0.232211	1	0.384182	1	-0.914762	0.139504	5.48297	5.76e-33	2.66667	2.08167	0.333333	0.57735	35	4.3589	33.3333	21.0079	29.3333	5.50757	41.3333	19.3477	68	33.6452	38.6667	16.6533	25_random
ENSTGUG00000017412	SYT11	HGNC Symbol	3.34e-245	0.00425372	1	-0.0636622	1	0.0859327	1	0.0164233	1	1.54234	3.31e-251	5095.33	506.847	4792.33	134.5	12047	89.37	12445	2225.05	10291.7	2203.6	11498	1706.76	9033.33	527.94	9753.67	1352.33	25_random
ENSTGUG00000017420	TNR	HGNC Symbol	2.88e-59	0.0507192	1	-0.19666	0.312209	0.0326083	1	0.0114594	1	1.10127	7.46e-63	841	166.433	816.667	61.4193	1733.67	148.769	1634.33	358.882	1257.67	245.039	1353.67	165.18	1032	111.862	1109.33	143.855	8_random
ENSTGUG00000017438	FRS3	HGNC Symbol	4.23e-27	0.0706579	1	0.0901607	1	0.0370294	1	0.0753304	1	0.874758	2.05e-30	358	70.5479	352.667	17.6163	486.667	3.21455	562	131.286	461.667	111.698	495.667	54.3078	438	44.6766	493	95.1683	26_random
ENSTGUG00000017453			1.22e-35	-0.0991453	1	-0.0176972	1	0.052695	1	-0.0890301	1	1.81247	1.68e-39	74.3333	8.14453	65.3333	22.942	228.667	24.379	242.333	36.8284	174.667	45.6545	191.333	38.7599	142	6.55744	143	46.1628	9_random
ENSTGUG00000017464	ATP2B4	HGNC Symbol	4.61e-164	-0.0422102	1	-0.0958467	1	0.129569	1	0.102863	1	1.79492	5.58e-169	1828	38.0395	1668	229.941	4669.67	200.131	4712	799.657	4486	1107.16	5136.33	705.511	3872	552.289	4445.67	705.112	26_random
ENSTGUG00000017479	CPLX4	HGNC Symbol	2.35e-49	1.56567	0.207815	0.305353	1	-0.156816	1	0.133077	1	4.60565	4.13e-53	1.33333	0.57735	4	1.73205	31.6667	8.14453	43	23.0651	70	23.0651	65.3333	4.93288	34.3333	6.80686	40	3	Z_random
ENSTGUG00000017494	CNTN2	HGNC Symbol	8.66e-20	-0.0387573	1	0.0389831	1	0.0829297	1	-0.0122435	1	0.555524	8.13e-23	1376.67	64.0417	1256.33	86.6391	1498.67	128.43	1665	358.268	1434.33	354.205	1594	278.232	1245.33	145.679	1315	162.862	26_random
ENSTGUG00000017499	TMCC2	Uniprot	1.01e-146	-0.121818	1	0.0871659	1	0.0415414	1	0.0579726	1	1.59756	5.75e-152	1433.33	209.039	1234	69.3758	2644.33	253.445	3029.67	571.544	3007.33	776.068	3264	630.217	2939	208.238	3261.33	368.193	26_random
ENSTGUG00000017503			1.35e-132	0.0306795	1	0.0574364	1	0.0599959	1	0.0198723	1	1.537	6.19e-138	430	13.5277	412.667	43.0852	936	100.419	1042.33	123.573	963.333	289.581	1046	132.14	743.667	51.0523	804	111.638	Z_random
ENSTGUG00000017504	ST8SIA3	HGNC Symbol	2.7e-215	0.0284804	1	-0.0799655	1	0.11151	0.814912	0.0211026	1	1.6196	8.07e-221	1055.67	66.1614	1011	69.4622	2532.67	124.997	2573	346.449	2389.33	639.267	2693.33	344.053	1991.33	114.91	2157	330.332	Z_random
ENSTGUG00000017505	WDR7	HGNC Symbol	2.12e-187	-0.104533	0.648478	-0.0816404	0.651479	0.0923327	0.651479	0.0106319	1	1.23637	1.97e-192	3794.67	358.123	3310	124.531	6347	220.932	6475.67	1171.74	6168.33	1407.55	6893.33	859.541	5631.33	225.072	6055.33	805.147	Z_random
ENSTGUG00000017516	ELK4	HGNC Symbol	1.14e-19	0.233444	1	-0.160555	1	0.186227	1	-0.0722715	1	1.15914	2.71e-22	128.667	19.0088	142	27.6225	271	52.1153	257.333	36.1156	203.667	43.2474	242.333	6.1101	194.333	31.5013	197.667	42.0634	26_random
ENSTGUG00000017518	MFSD4A	HGNC Symbol	3.25e-116	-0.257733	0.497071	-0.010349	1	0.0390991	1	0.0335624	1	2.13044	1.9e-121	169.667	17.6163	133	11.1355	485.333	76.6312	518.667	118.496	498.667	120.018	539.667	93.2166	442	41.6053	483.667	84.6542	26_random
ENSTGUG00000018134	LOC100230690	Uniprot	1.57e-20	0.234983	1	-0.253419	1	0.363398	0.650296	-0.259344	1	1.66567	1.33e-22	19	3.60555	21	1	54	21.2838	48.6667	11.8462	49.6667	11.9304	67	8.544	39	1.73205	34.6667	8.62168	1A
ENSTGUG00000018159	PCYT2	HGNC Symbol	1.05e-26	-0.118428	0.846458	0.106139	0.846458	0.0112309	1	-0.0505331	1	0.573138	1.53e-29	2160	95.2208	1869	84.8764	2298.67	209.469	2651.67	300.057	2215.33	474.941	2353	332.555	1948.67	110.183	2005.67	205.928	18
ENSTGUG00000018206	LOC100232706	Uniprot	6.13e-45	-0.470307	0.473223	0.27313	0.819844	-0.144975	0.819844	0.229761	0.819844	2.23138	4.33e-48	38	13.8924	25.6667	3.78594	86	13.1149	113	47.8435	106.333	22.6789	101.333	15.6312	117	7	145.333	14.0119	1A
ENSTGUG00000018228			1.14e-63	-0.0485273	1	0.168102	1	-0.424612	0.167256	0.177414	1	2.52689	1.43e-66	28.6667	4.16333	26	6.245	105.667	21.1266	128.667	47.0779	130	25.2389	102.333	19.0351	113	11.5326	136.333	22.1886	Un
ENSTGUG00000018231	PPP3R1	Uniprot	1.87e-139	0.0726182	1	-0.00208929	1	0.0493653	1	0.0497272	1	1.51702	6.49e-145	2591	454.54	2554.33	142.711	6105.67	221.152	6547.33	868.052	5641.33	1287.35	6096	479.013	4266.33	220.287	4713.33	769.422	3
ENSTGUG00000018356	SYNPR	HGNC Symbol	0	-0.142699	0.152828	0.0651007	1	0.00209753	1	0.0326064	1	2.1485	0	4329	290.153	3677	76.2102	12422.7	1012.13	14023.7	2520.59	14124.3	3174.12	14836.3	1836.37	11643.3	157.507	12708.3	1544.28	12
ENSTGUG00000018357	NAT1	Biomart_human_ortholog	2.43e-48	0.418825	0.690906	-0.123808	1	-0.172645	1	-0.140865	1	2.34736	4.27e-52	28.6667	4.16333	36	5.19615	116.667	25.4231	116	32.909	147.667	45.3909	135	6	115.333	36.6379	111.333	2.08167	11
ENSTGUG00000018394			1.51e-49	0.357467	1	0.214558	1	-0.147218	1	0.266432	1	2.65353	4.45e-53	27.6667	4.04145	33.3333	10.5987	135.333	28.2902	169.333	36.5011	145.333	38.0701	139.333	4.16333	120	31.749	153	26.0576	20
ENSTGUG00000018733			5.01e-206	0.180085	0.689025	-0.0551814	1	0.0884123	1	-0.0059797	1	2.52639	5.13e-212	21984	1359.31	23375	4138.67	100127	7754.41	103807	27701.4	96029.7	25576.7	106388	7202.91	87893.3	8204.01	93097.3	7906.2	MT
ENSTGUG00000018735			7.54e-227	0.298611	0.112752	0.0176241	1	0.0133631	1	-0.13444	1	2.96818	8.1e-233	21133	5253.29	24296.7	2278.53	132605	23329.5	144014	28173.8	134150	31402.9	142360	20781.1	124178	13030.5	120561	14443.9	MT
ENSTGUG00000018737	ND1	NCBI gene	2.44e-79	0.125909	1	0.045118	1	0.0490426	1	0.0553657	1	1.20886	7.21e-84	98628	7232.39	100957	10866.5	194843	4278.83	219376	64572.5	170795	34181.2	185381	17525.5	133091	16125.1	146842	5591.99	MT
ENSTGUG00000018741	ND2	NCBI gene	3.39e-99	0.0538454	1	0.0531081	1	0.0364595	1	0.139361	0.416417	1.0613	2.11e-103	72907.3	6450.68	71041.7	7196.87	127689	4178.62	143684	33696.9	111683	24052	120091	11429	83366	4752.03	97483.7	671.469	MT
ENSTGUG00000018747	COX1	NCBI gene	1.95e-92	0.00923012	1	0.027442	1	-0.0668189	1	0.0152246	1	1.17283	2.29e-97	534802	29848.4	505281	27358	966865	42125	1.06799e+06	233157	888822	157600	896452	84585.9	713828	74562.9	765474	18200.3	MT
ENSTGUG00000018750	COX2	NCBI gene	1.41e-71	-0.0231258	1	0.0672841	1	-0.00856705	1	0.0910971	1	1.00359	6.39e-76	170360	4753.42	157416	12873.3	279554	1176.61	316910	67952.9	249235	53848.7	259827	23220.7	183550	20406.4	207240	6216.8	MT
ENSTGUG00000018754	COX3	NCBI gene	1.13e-37	-0.108454	1	0.0167267	1	-0.0439064	1	0.080615	1	0.928907	2.25e-41	180267	16394.6	157342	22578.4	275116	6314.7	301554	68601.7	239237	54905.9	242950	27961.5	187228	24435.7	209936	6689.7	MT
ENSTGUG00000018763	ND5	NCBI gene	1.78e-57	-0.113077	1	-0.0026859	1	0.00745551	1	0.0737062	1	1.12508	9.94e-62	108168	10279.9	93800.7	12714.2	195198	11286.1	211703	52674.6	162391	32796.9	170861	20021.4	123582	11680.7	138111	12543.1	MT

## Sheet: HHE
ensembl.gene.id	gene.symbol	Source.of.gene.symbol	Pvalue.omnibus	logFC.1dph	Pvalue.1dph	logFC.20dph	Pvalue.20dph	logFC.65dph	Pvalue.65dph	logFC.adult	Pvalue.adult	logFC.age	Pvalue.age	mean.1dph.F	sd.1dph.F	mean.1dph.M	sd.1dph.M	mean.20dph.F	sd.20dph.F	mean.20dph.M	sd.20dph.M	mean.65dph.F	sd.65dph.F	mean.65dph.M	sd.65dph.M	mean.adult.F	sd.adult.F	mean.adult.M	sd.adult.M	chr
ENSTGUG00000000042	CHPF2	Uniprot	1.42e-23	-0.0948365	0.965463	0.0609937	1	-0.0597277	1	-0.0323795	1	0.452565	2.2e-26	1880	116.503	1653.33	108.454	1959	154.845	2200	367.613	1943.67	459.479	1957.67	244.451	1426.67	44.6356	1484.33	78.0534	2
ENSTGUG00000000184	BACE1	HGNC Symbol	1.33e-11	0.0324855	1	-0.167207	0.584553	0.016865	1	0.00373089	1	0.479361	9.71e-14	1208	108.13	1161.33	115.626	1478	52.1153	1419	242.629	1294.33	426.802	1361	204.311	955	78.4793	1023.67	191.938	24
ENSTGUG00000000432	GRIK4	Uniprot	3.47e-12	0.100707	1	-0.0243504	1	0.017443	1	0.124447	1	0.461454	2.03e-14	381.667	10.6927	384	10.1489	460.667	50.5206	486.667	76.8136	409	60.3075	438.667	78.1174	283.667	11.8462	329.333	29.9054	24
ENSTGUG00000000534	IFNGR2	Biomart_human_ortholog	3.22e-29	-0.160915	0.229511	-0.202195	0.200289	-0.29826	0.0503943	0.241975	0.166689	0.799362	2.9e-29	543.667	76.0614	456.667	31.0698	834.667	44.8367	779	128.234	773	201.703	658.667	110.663	424	58.1979	535.333	67.8405	1B
ENSTGUG00000000548	KIAA1191	HGNC Symbol	7.27e-19	0.0170364	1	0.0167776	1	0.0779794	1	-0.0499278	1	0.469371	8.85e-22	1874.67	129.098	1780.33	30.0056	2113.67	99.3244	2290.33	247.573	1849.67	435.943	2051	266.601	1556	86.6545	1605.33	248.033	13
ENSTGUG00000000607	SCN3B	Uniprot	5.84e-44	-0.015388	1	-0.0665553	1	-0.0106389	1	0.00198851	1	0.553502	7.34e-48	6030.67	263.128	5602.67	222.714	7254.33	694.787	7454.67	1252.28	6805	1465.6	7110.67	945.483	4923.67	256.87	5246.33	299.754	24
ENSTGUG00000000740	FEZ1	Biomart_human_ortholog	9.52e-22	0.0756603	1	0.070003	1	-0.061133	1	0.0573321	1	0.543832	1.2e-24	8594.33	1119.16	8499.67	764.554	10231.3	834.28	11607	2464.71	10048.3	2481.51	10106.3	1756.59	7041.33	449.001	7803.67	645.134	24
ENSTGUG00000000815	SRPRA	HGNC Symbol	1.83e-27	-0.0701485	1	0.039636	1	-0.0323423	1	0.0242417	1	0.438878	1.01e-30	3610.67	105.311	3227.33	214.048	3778.67	219.208	4169.33	553.274	3564.33	722.275	3662.33	357.864	2774	164.876	3003	237.057	24
ENSTGUG00000001034	SYT6	HGNC Symbol	9.14e-26	-0.0689549	1	0.0499119	1	-0.115741	1	-0.0509931	1	0.597892	1.03e-28	891.667	120.898	797.333	48.4183	1081.33	55.7524	1209	234.143	1041	161.527	1012	67.8159	726.333	56.8888	746	29.5127	26
ENSTGUG00000001422	TIMM17A	NCBI gene	6.8e-19	-0.0887257	1	0.0755906	1	0.00512522	1	-0.0435274	1	0.55829	8.38e-22	3116.33	297.588	2749.67	97.0069	3485	403.207	3970.33	893.13	3348.67	663.157	3547	552.62	2584.33	307.074	2659.67	69.6156	26
ENSTGUG00000001488	WWC1	HGNC Symbol	1.04e-62	0.0188194	1	-0.0269508	1	0.0377962	1	-0.0950176	1	0.788786	7.98e-67	4014.67	151.243	3822.67	388.806	6270.67	273.732	6608.67	836.311	5219.33	1023.94	5638.33	648.471	3697	31.4802	3677	379.548	13
ENSTGUG00000001738	DEF6	HGNC Symbol	2.01e-06	0.0238924	1	-0.0259514	1	0.0807832	1	0.0259464	1	0.539853	1.55e-08	152	12.1244	145	14.5258	183.667	22.1886	195.667	52.5389	160.667	30.0389	179.667	38.0832	126.333	14.2945	137	14	26
ENSTGUG00000001926	CDH10	HGNC Symbol	7.91e-23	0.0804835	1	0.0177066	1	-0.0130748	1	-0.0497269	1	0.444244	6.66e-26	4362	472.859	4327.33	109.551	4940	255.513	5364.67	669.393	4706.67	965.276	4905.33	591.208	3436	148.111	3526.33	14.8436	2
ENSTGUG00000002185	SEC61A2	Uniprot	9.14e-23	0.054766	1	-0.047714	1	-0.0125691	1	-0.0079434	1	0.550409	4.67e-26	1704	123.527	1660.67	182.717	2176.67	201.867	2271	394.782	1937.67	550.801	1992.67	176.387	1396.33	47.8992	1477.67	85.3366	1A
ENSTGUG00000002492	DHRS3	HGNC Symbol	9.6e-13	0.146057	1	-0.0719273	1	0.00319859	1	-0.0719158	1	0.61931	3.11e-15	203.667	25.5408	211.333	17.673	296	19.5192	303.667	51.5978	256.333	54.9939	270.333	44.3772	171	12	173.333	17.1561	21
ENSTGUG00000002529	PARK7	NCBI gene	7.46e-12	0.0113109	1	0.31844	0.221544	-0.131362	1	0.0305856	1	0.718871	1.94e-13	560.667	111.644	529.667	57.1168	681.333	73.2826	907.333	86.9617	765.667	190.148	726.667	60.2522	490	88.7919	529	111.45	21
ENSTGUG00000003346	ABCA3	HGNC Symbol	8.58e-59	0.0513704	1	-0.147738	0.321749	0.0156908	1	-0.056909	1	0.805485	2.86e-62	5108.67	405.759	4964.67	297.088	8884.33	180.578	8606.33	1090.3	6496.33	1447.73	6908	1144.58	4809	380.022	4935	657.002	14
ENSTGUG00000003688			2.43e-18	-0.221972	0.268281	0.165106	0.547046	-0.0675083	0.883013	0.110475	0.883013	0.632501	3.93e-20	970	152.247	780.667	52.2717	1157.33	108.339	1403.67	321.909	1068	209.638	1081.67	173.587	700.333	74.4603	804.333	42.7707	10
ENSTGUG00000003703	LINGO1	HGNC Symbol	3.48e-36	-0.0448672	1	-0.00716789	1	-0.00477939	1	0.0186794	1	0.604412	4.58e-40	17326.3	1564.26	15775.7	681.792	22764.7	2529.66	24439.3	4759.07	19783.7	4520.77	20715.7	3164.94	13477.7	381.294	14558.3	1498.11	10
ENSTGUG00000003772	DECR2	HGNC Symbol	1.6e-20	-0.0710342	1	-0.0133743	1	0.158576	1	-0.0748251	1	0.862343	2e-23	2382	328.64	2126.33	186.108	3979.33	936.831	4248.67	562.756	2869.67	725.246	3362.33	566.397	2229	129.012	2263	435.859	14
ENSTGUG00000004134	MCUB	HGNC Symbol	1.23e-37	0.0955638	1	0.076739	1	-0.281962	0.434068	0.0449873	1	1.40232	9.61e-41	304.333	38.0701	305.333	29.5353	787	123.843	905.667	298.688	763	120.017	665.333	85.804	349	108.171	382	66.5056	4
ENSTGUG00000004776	NTNG1	HGNC Symbol	3.03e-36	0.17196	0.204774	0.063917	1	0.0516386	1	-0.0711	1	0.651229	4.33e-39	1221	118.199	1289.33	138.077	1681.33	40.0541	1894.67	315.8	1495	352.884	1618.67	158.153	1145.67	77.1514	1161	62.426	8
ENSTGUG00000005228	RAB33A	HGNC Symbol	5.49e-15	-0.156641	0.833374	0.00372732	1	-0.0966398	1	0.18152	0.801546	0.641477	4.08e-17	911.667	162.263	767.667	65.8508	1192	141.096	1294.33	317.437	1113.67	229.753	1101	210.9	620.667	111.132	747.333	31.5647	4A
ENSTGUG00000005743	NDUFV3	Biomart_human_ortholog	5.46e-16	-0.093948	1	0.1674	0.657607	-0.063055	1	0.150791	0.688417	0.576293	7.36e-18	1210	153.375	1066	110.177	1349.33	156.302	1637	402.302	1343	303.096	1351	162.225	933.667	66.0101	1103	71.1899	1
ENSTGUG00000005979	COX7B	NCBI gene	1.4e-21	-0.205864	0.0990739	0.154821	0.300488	-0.0537325	1	0.0662167	1	0.52426	4.34e-23	6277	593.945	5104.33	83.6919	6747.33	731.59	8074	1357.01	6379.33	1399.67	6480.67	941.327	4513	525.82	5018.67	90.7818	4A
ENSTGUG00000006850			9.79e-08	0.0476157	1	0.257283	1	-0.298222	1	0.324757	1	1.01133	3.81e-09	34.6667	11.2398	33.6667	11.9304	53.6667	15.3731	68.6667	9.86577	65.3333	15.5671	55.6667	9.50438	32.3333	7.50555	43	7.93725	9
ENSTGUG00000007466	IPO13	Uniprot	9.88e-28	-0.0831966	1	-0.0268097	1	0.0487008	1	0.0343762	1	0.53954	4.95e-31	4878	376.148	4327	144.087	5725	440.232	6052	1021.9	5056	1303.11	5470.67	858.359	3884	403.322	4231.67	370.484	8
ENSTGUG00000007481	IP6K2	Uniprot	1.24e-26	-0.117474	0.474406	0.0390214	1	-0.103797	0.523481	-0.0488523	1	0.462889	4.56e-29	2112	46.7654	1829.33	117.649	2231	251.388	2458.33	338.06	2145.33	489.79	2085.33	149.373	1654.67	64.2599	1698.33	34.9619	12
ENSTGUG00000007543	ATP5MF	Uniprot	1.01e-14	-0.0379808	1	0.093513	1	-0.0547797	1	0.0759106	1	0.512896	2.87e-17	5290	619.639	4837.33	288.504	6045.67	692.669	6948	1420.96	5656	1529.22	5698.33	713.775	4056.67	491.748	4539	134.748	14
ENSTGUG00000007615	ERI3	HGNC Symbol	6.89e-46	-0.0730576	1	0.0367831	1	-0.0252858	1	0.0066973	1	0.679386	6.73e-50	2778.33	357.173	2476	83.6122	3694	123.382	4086	695.591	3273.67	767.363	3375.67	409.548	2325.67	45.6545	2490.33	243.599	8
ENSTGUG00000008266	FRMPD4	HGNC Symbol	3.53e-14	-0.17086	0.392281	-0.129071	0.692942	-0.0286061	1	-0.0441608	1	0.472427	4.25e-16	2608.67	72.148	2173.67	63.8853	2869.67	281.685	2836.67	502.162	2576.67	640.363	2620.67	39.5137	2001.33	178.623	2073	291.738	1
ENSTGUG00000008722	CHST2	Biomart_human_ortholog	2.63e-32	-0.0501364	1	-0.079181	1	-0.0725224	1	0.0482994	1	0.708352	1.03e-35	1047.67	137.173	950.333	36.0185	1630.33	150.766	1665	299.07	1318.67	376.67	1309.33	163.274	802.333	26.5016	883	63.1744	9
ENSTGUG00000008978	MTX2	NCBI gene	4.08e-27	-0.0345004	1	0.129425	0.562372	-0.0286521	1	-0.0289046	1	0.553182	4.87e-30	4419	311.66	4042	208.252	4771.33	576.24	5635.33	1129.03	5057.33	1146.26	5187.33	455.847	3689.67	190.563	3845.33	235.967	7
ENSTGUG00000009133	YIPF3	NCBI gene	4.78e-18	-0.121216	0.466104	0.130306	0.466104	-0.0100113	1	-0.00403497	1	0.425271	3.94e-20	3873.33	357.226	3339	210.644	3898	210.758	4607.33	918.351	3747.67	838.489	3921.67	638.4	2830	157.953	3002.67	149.868	3
ENSTGUG00000009259	CD81	HGNC Symbol	1.54e-24	0.118916	0.641396	-0.00887905	1	0.0207646	1	-0.0255941	1	0.503198	1.32e-27	3724.67	354.607	3792.67	74.5408	4494.67	365.547	4798.67	672.649	4043.33	1012.24	4292	555.771	3196	226.365	3348.67	361.926	5
ENSTGUG00000009300	IL1RAP	HGNC Symbol	1.38e-20	-0.0855983	1	-0.0200394	1	0.0580428	1	0.0154709	1	0.736012	8.62e-24	259.333	11.3725	229.333	25.0067	373.333	34.4867	396.667	73.7586	303.333	57.0993	332.667	56.0119	221.333	26.2742	238.667	34.4287	9
ENSTGUG00000009334	C3orf14	HGNC Symbol	3.36e-23	-0.0936044	0.803469	0.165118	0.490754	0.112626	0.803469	0.205381	0.385668	0.693905	6.43e-25	432	28.0535	379.333	30.6649	575.333	66.7857	693.333	105.879	477.333	81.0082	547.333	108.616	329.333	24.1937	403	31.3209	12
ENSTGUG00000009437	GSG1	HGNC Symbol	1.62e-28	-0.00414836	1	-0.245424	0.982004	0.204407	0.982004	-0.336171	0.982004	1.68292	4.85e-31	36.6667	6.4291	34.3333	3.78594	159.667	28.6764	145.667	41.0163	98.3333	17.0098	119	11.5326	41.3333	12.0139	34.6667	9.07377	1A
ENSTGUG00000009505	CHST8	Biomart_human_ortholog	7.56e-30	-0.0772843	1	0.0340653	1	0.0296696	1	-0.1488	1	0.843314	3.89e-33	318.333	19.5533	283	2	488.333	49.5412	538	90.3161	451.667	109.226	478.333	20.7445	279.667	24.0901	267.667	17.0098	11
ENSTGUG00000009585			9.14e-07	0.285796	1	-0.0722532	1	-0.185656	1	0.0421802	1	1.16534	8.38e-09	23	3.60555	26.3333	5.50757	50	22.0681	51	9.53939	56.3333	14.2945	52.6667	16.7432	24.6667	4.16333	27	5	5
ENSTGUG00000009614	ITGA11	STRING	3.82e-07	0.272449	1	0.20624	1	0.375792	1	-0.286848	1	1.1328	1.29e-08	67	17.4356	76	14.1774	128	31.1929	159	31.1929	119.667	31.0054	163.333	58.5263	86.3333	19.3477	75.3333	44.2418	10
ENSTGUG00000010212	HSD17B12	HGNC Symbol	5.51e-88	0.0352469	0.833577	-0.0582548	0.833577	0.0752664	0.79371	0.0940203	0.625462	0.725988	1.07e-91	2522.67	146.828	2427.67	204.437	3813	217.952	3928.33	483.638	3064.67	678.23	3382.67	358.398	2153.33	14.4684	2448	189.81	5
ENSTGUG00000010417	TMEM178A	Biomart_human_ortholog	1.92e-43	-0.0199324	1	0.064139	1	-0.0905988	1	-0.0236859	1	1.1288	2.14e-47	377	42.9302	349.333	13.5031	834	121.392	940	179.008	645.667	117.411	635.333	45.0814	360.333	27.5379	379.333	89.8462	5
ENSTGUG00000010525	OSBPL1A	HGNC Symbol	6.55e-196	0.169574	0.136511	-0.0324145	1	0.123537	0.381047	-0.0189802	1	1.43323	7.5e-201	2632.67	174.792	2779.33	331.853	8549	293.714	9019	1554.74	5423.67	1064.66	6211.33	593.809	3111.33	181.784	3267.33	136.566	2
ENSTGUG00000010971	TRUB1	HGNC Symbol	2.24e-20	0.0439983	1	-0.0886848	1	-0.0931266	1	0.174685	0.407592	0.560123	1.9e-22	578	57.1664	558.333	30.6159	771	70.8731	778	103.32	670.667	107.714	665.667	97.7053	432	14	519.333	47.0567	6
ENSTGUG00000011132			3.96e-16	0.047232	1	0.122576	1	0.0561302	1	0.0797338	1	0.690388	8.67e-19	256.333	26.5016	248.667	21.5716	330.667	15.0444	387	63.3167	319.333	46.5761	349.667	17.5024	221.333	38.527	248.333	13.4288	1A
ENSTGUG00000011133	CHST11	HGNC Symbol	7.43e-16	0.262668	0.145531	-0.107236	1	0.125361	1	0.0163386	1	0.618281	1.17e-17	688.667	89.2767	777	122.111	980.667	45.2806	973.667	114.788	870	181.248	993.667	67.5747	622.667	21.1975	671	68.5493	1A
ENSTGUG00000011315	CRYL1	HGNC Symbol	3.34e-18	0.221552	0.196821	0.0547879	1	0.0306222	1	0.0341678	1	0.591367	1.5e-20	468	30.315	512.667	51.8684	628.667	35.8376	704.667	137.384	551.333	86.4947	594.333	72.148	420	11.5326	458.333	44.2305	1
ENSTGUG00000011669	MKRN3	HGNC Symbol	1.77e-71	-0.0305379	1	-0.133452	0.0655117	-0.188583	0.00406182	0.000644677	1	0.606135	3.61e-72	5559	86.7583	5107.67	87.5576	7737.67	60.6987	7557	762.308	6604.33	1376.05	6088.67	673.819	4447.33	69.2917	4735.33	315.508	1A
ENSTGUG00000012078	YWHAZ	HGNC Symbol	1.44e-35	0.0338787	1	0.0314325	1	0.0114546	1	-0.0216459	1	0.575252	2.14e-39	32026.7	2704.11	30760.7	2092.25	38907.7	394.784	42797.7	6618.34	36497	7939.6	38480	3148.07	27227	2126.04	28463.3	866.404	2
ENSTGUG00000012231	EMC2	NCBI gene	8.53e-14	0.0200144	1	-0.0973568	1	0.0378949	1	0.00136297	1	0.508634	1.84e-16	706.667	23.029	673	31.3209	865.667	30.8923	878.667	219.099	733	179.41	785	65.7799	580.667	82.809	618	47.571	2
ENSTGUG00000012317	SLC25A30	HGNC Symbol	2.43e-48	0.0611924	1	-0.110391	1	0.1066	1	-0.116963	1	1.65049	3.07e-52	73.3333	7.02377	72	14.7986	289.333	10.6927	286	13.4536	164	19.0526	186.333	13.0512	98.6667	11.547	96.6667	13.0512	1
ENSTGUG00000012582	ELOVL4	HGNC Symbol	3.78e-18	-0.00800172	1	-0.0732723	1	0.104957	1	0.00708604	1	0.524743	6.91e-21	1048.67	161.853	978.667	98.4192	1291.33	39.2471	1321.67	208.15	1065	199.188	1200.33	29.2632	839.667	29.6873	898.667	68.2959	3
ENSTGUG00000013091	FAM84A	HGNC Symbol	5.47e-12	-0.122187	1	-0.102088	1	0.0188601	1	-2.64e-05	1	0.445416	2.97e-14	650.667	37.5411	561.333	37.2872	706.667	67.5154	711.667	159.544	625.667	138.688	666	95.3572	496.333	56.2257	528.667	32.6241	3
ENSTGUG00000013127	RDH14	HGNC Symbol	7.64e-42	0.00259096	1	0.0227887	1	-0.0960778	1	0.0106216	1	0.760099	1.18e-45	809.333	91.5114	760.667	54.7205	1247	112.708	1365.67	252.5	1058	249.838	1038.67	178.119	695	35.9305	746	77.7367	3
ENSTGUG00000013502	DCAF6	HGNC Symbol	1.56e-33	-0.102907	0.34574	-0.0286058	1	-0.113396	0.312782	-0.00319532	1	0.450992	4.88e-36	5561.67	198.203	4864.67	236.257	6048.33	277.464	6371	931.349	5582.67	1001.79	5439	502.967	4247.67	148.648	4503.33	65.1869	1
ENSTGUG00000013503	MPC2	HGNC Symbol	2.2e-47	-0.125543	0.509969	0.0344042	1	-0.0805287	1	-0.0643899	1	0.680317	9.26e-51	2428.67	159.569	2089	143.572	3280.67	229.5	3620.67	632.013	2807.67	547	2803.33	439.419	2020.33	166.584	2053.33	58.6032	1
ENSTGUG00000014132			1.05e-13	0.0648266	1	0.00242753	1	-0.0266456	1	0.175136	1	0.846445	2.52e-16	116.333	7.02377	114.333	13.5031	183.667	16.0104	198	33.4515	177.333	62.6285	181.333	48.645	100.667	7.57188	121.333	29.7377	Un
ENSTGUG00000015760	PGAP2	Biomart_human_ortholog	8.36e-09	-0.0657302	1	0.150074	1	-0.0673924	1	0.0710428	1	0.585449	6.76e-11	208.667	22.5019	187.333	11.9304	232.667	25.1462	278	53.7308	237	41.5812	238.667	34.2685	171.333	36.4737	192	32.078	Un
ENSTGUG00000016437			2.63e-17	0.101323	1	0.00711939	1	-0.0826464	1	0.0580589	1	0.584805	4.49e-20	450	50.0899	452.667	15.5027	588.667	89.6735	634	74.1822	529.667	118.72	524.333	60.3435	382.333	26.5016	422.667	18.3394	6_random
ENSTGUG00000016832	DCTN1	Biomart_human_ortholog	1.3e-18	-0.0725085	1	-0.0466403	1	0.000372753	1	0.0292499	1	0.438588	1.44e-21	4120.33	244.913	3678.33	241.806	4489	276.689	4697.33	943.913	3983.67	1079.04	4164.67	648.324	3180	146.932	3462.67	448.69	Un

## Sheet: HEE
ensembl.gene.id	gene.symbol	Source.of.gene.symbol	Pvalue.omnibus	logFC.1dph	Pvalue.1dph	logFC.20dph	Pvalue.20dph	logFC.65dph	Pvalue.65dph	logFC.adult	Pvalue.adult	logFC.age	Pvalue.age	mean.1dph.F	sd.1dph.F	mean.1dph.M	sd.1dph.M	mean.20dph.F	sd.20dph.F	mean.20dph.M	sd.20dph.M	mean.65dph.F	sd.65dph.F	mean.65dph.M	sd.65dph.M	mean.adult.F	sd.adult.F	mean.adult.M	sd.adult.M	chr
ENSTGUG00000000426	INSR	HGNC Symbol	2.36e-09	0.00530293	1	-0.191809	0.383892	0.101134	1	-0.0646207	1	0.431243	7.36e-11	1455.67	97.7258	1373.67	161.203	1974.33	99.5507	1848.67	289.148	1307.67	332.626	1463	106.86	1084.67	95.5057	1107	153.039	28
ENSTGUG00000000463	WDR48	HGNC Symbol	2.23e-16	-0.125825	0.3692	-0.181419	0.0768056	-0.0607204	1	-0.0539383	1	0.382039	2.39e-17	1919.67	201.321	1650.67	89.5005	2154.33	73.4597	2047.33	347.358	1715	394.605	1715.67	96.2306	1429.67	50.362	1466.67	137.515	2
ENSTGUG00000000798	MATN1	HGNC Symbol	0.0524679	-0.2009	NA	-0.248898	NA	-0.34424	NA	-0.0986298	NA	0.804218	NA	21.3333	7.76745	17.3333	1.52753	57	22.2711	51.3333	7.0946	21.3333	7.50555	17.6667	14.1539	15.3333	3.51188	15.3333	8.5049	23
ENSTGUG00000000917	SLC6A7	HGNC Symbol	8.93e-16	0.175103	0.599876	0.169451	0.599876	-0.164264	0.599876	0.333777	0.0368399	0.599492	8.1e-16	877.667	50.7674	928.333	87.3002	1371.33	131.127	1653.33	199.58	999	340.594	924.333	139.848	642.667	61.6955	857.667	85.5823	13
ENSTGUG00000000959	TSPAN2	HGNC Symbol	6.84e-29	0.0254754	1	-0.0482089	1	0.0280268	1	0.0858668	1	1.12448	1.85e-32	151	2.64575	144.333	7.37111	589.667	79.5634	614.333	78.6151	199	51.5073	213.333	17.7858	105.333	19.3477	119	14.1774	26
ENSTGUG00000000976	SLC9A1	Uniprot	1.18e-07	-0.0587687	1	-0.00345361	1	-0.0191905	1	0.156648	0.6448	0.363584	2.19e-09	953.333	62.6844	858	51.0294	1037	59.0931	1112.33	150.164	861.333	172.309	900.667	172.541	639.333	71.122	759.667	78.5451	23
ENSTGUG00000000983	FLT4	HGNC Symbol	0.000192729	0.137682	1	-0.0764478	1	0.26895	0.889638	-0.153987	1	0.544475	1.38e-05	347.667	71.3045	358.667	33.5012	531.333	80.8723	536.667	14.6401	322	72.0833	407.333	71.0094	298.333	89.2263	287.667	85.594	13
ENSTGUG00000001074	LTC4S	Biomart_human_ortholog	0.00930598	-0.211924	1	-0.509739	1	-0.701388	0.840961	-0.0250047	1	1.07821	0.00215469	102.333	20.232	83	28.0535	314.333	190.022	229.667	88.7149	126.667	34.0783	85.3333	56.8888	105.333	52.9937	109.667	25.1661	13
ENSTGUG00000001694	STAC	HGNC Symbol	3.83e-10	0.0801101	1	-0.161407	1	0.0449289	1	0.0273721	1	0.68112	2e-12	234.333	51.1892	232.333	23.029	425	47.2864	409	78.924	255	57.5847	273.667	18.61	189.667	17.4738	205.667	29.5691	2
ENSTGUG00000001721	MICAL1	Uniprot	0.00161867	-0.12206	1	-0.0429547	1	0.106424	1	0.147832	1	0.548476	5.92e-05	141.333	8.5049	122	15.5885	197.667	32.5935	205.667	31.1823	123.667	12.4231	145	54.3415	100.667	11.2398	117.667	26.6521	26
ENSTGUG00000001973	ACE	HGNC Symbol	1.75e-09	0.109903	1	0.0822473	1	-0.153836	0.905542	0.0583604	1	0.455988	3.03e-11	1345	181.017	1362	193.07	1688.67	49.8631	1917.67	228.583	1253.33	380.857	1178	120.017	1158.33	28.1839	1283.67	143.866	27
ENSTGUG00000002147	SLC8A1	HGNC Symbol	6.49e-12	0.110563	0.663231	-0.150121	0.317103	0.0336814	0.887913	0.106542	0.663231	0.352386	4.5e-13	3946	219.335	3998	188.889	4804.67	130.067	4646.33	556.096	3400.33	663.242	3664.33	446.292	3041	55.7494	3500	634.593	3
ENSTGUG00000002236	IBSP	Uniprot	0.00130077	-1.83074	0.218469	1.11066	0.490978	0.231103	1	-0.597257	1	2.10514	0.000336721	8	7	2	1	22.6667	7.63763	58	67.6683	9.33333	2.88675	12.3333	9.50438	7.66667	5.03322	5.33333	1.52753	NA
ENSTGUG00000002285	SCOC	Uniprot	2.16e-10	0.220821	0.219172	-0.115479	1	-0.0592249	1	0.0100923	1	0.457003	5.57e-12	2349.33	338.784	2573.33	431.634	3349	515.003	3346.67	801.087	2560	494.331	2591.67	367.655	1800.33	188.089	1929.33	180.47	4
ENSTGUG00000002376	CNRIP1	HGNC Symbol	1.77e-13	0.015474	1	0.0356971	1	0.0400346	1	-0.0656363	1	0.381067	4.24e-16	3774.67	289.269	3584.33	273.997	4514.33	394.411	4950.33	466.406	3398.33	826.569	3657.33	461.775	2726.33	168.298	2771	94.3981	3
ENSTGUG00000003142	LPGAT1	HGNC Symbol	3.87e-08	0.0944333	1	-0.163147	0.923151	0.124686	1	-0.0489284	1	0.458331	9.86e-10	665.333	124.328	667.333	75.527	853.333	11.8462	815.333	96.293	615.333	100.848	705	13.5277	567.667	47.2899	585	58.6174	3
ENSTGUG00000003215	ASIC2	Biomart_human_ortholog	1.09e-13	0.0566729	1	0.0595233	1	-0.0516815	1	-0.0660307	1	0.457164	2.98e-16	1397	212.995	1362.33	42.7824	1870.33	165.549	2096.33	349.544	1483.67	369.219	1499.67	222.877	959	79.5047	974.667	91.2707	27
ENSTGUG00000003244	NDUFA10	NCBI gene	8.25e-10	-0.162531	0.398371	-0.0083768	1	-0.113039	0.855439	0.0206321	1	0.375747	1.8e-11	8242.67	844.299	6908	229.619	8432.67	758.61	9008	1383.41	7407.67	1441	7265.67	1047.57	5907	459.52	6385.33	743.785	7
ENSTGUG00000003914	IL17REL	HGNC Symbol	0.00808641	0.643885	1	-0.106926	1	-0.335266	1	-0.0851579	1	1.51747	0.000434627	2.66667	0.57735	4	2.64575	29.3333	0.57735	28.3333	10.116	6.66667	3.05505	5.66667	2.08167	2	1	2	1	1A
ENSTGUG00000004172	SLC4A8	STRING	4.6e-17	-0.178743	0.0879858	0.0113712	1	0.00372592	1	-0.0844812	1	0.399199	6.66e-19	4163	264.29	3451.33	282.002	4547	152.473	4939	814.578	3618.67	848.647	3802.67	550.729	2978.33	189.033	2994.33	299.554	LGE22
ENSTGUG00000004277	IRS4	STRING	1.57e-05	0.0531703	1	0.0295144	1	-0.0726713	1	-0.0522807	1	0.475479	1.75e-07	490.333	65.1255	478.667	76.1205	610.667	86.9042	666	96.1405	488.667	148.662	485.667	59.2143	405.333	36.6106	417.667	73.6365	4A
ENSTGUG00000004380	SULT1B1	HGNC Symbol	4.11e-05	-0.070362	1	0.147401	1	-0.059913	1	0.354516	0.0907161	0.38247	2.23e-05	297	52.7162	266	43	352.333	23.1157	424.333	117.509	263.333	54.0123	266.333	48.0035	173.333	21.0792	235.667	20.306	4
ENSTGUG00000004391	DIRC2	HGNC Symbol	3.91e-07	0.116025	1	-0.0695324	1	0.0339125	1	-0.0100667	1	0.374801	4.58e-09	608.333	57.5702	619.667	68.9227	736.667	37.1663	756	112.147	569.333	152.644	607	53.563	467.333	21.7792	495.333	77.5521	7
ENSTGUG00000004771	AP2B1	HGNC Symbol	2.19e-18	0.0146041	1	0.0548598	1	0.0182263	1	-0.0069403	1	0.36708	2.12e-21	13964.7	717.82	13235.3	298.027	15086	344.344	16892	2785.66	12875	2671.69	13729.7	1976.86	10335	847.113	10957.7	1083.25	19
ENSTGUG00000005600	FBXO3	HGNC Symbol	1.63e-11	-0.108002	0.567742	-0.0362383	1	-0.0292064	1	0.00763842	1	0.300554	1.06e-13	1410.33	58.8246	1228	31.4325	1416.33	122.1	1482.33	203.382	1191.33	243.648	1227	149.342	982	61.5792	1050	32.0468	5
ENSTGUG00000005731	NRXN1	HGNC Symbol	8.65e-16	0.0911359	1	-0.229694	0.0296782	0.0380795	1	-0.0400654	1	0.417921	9.71e-17	12897.7	1388.31	12897.3	565.135	16943.3	624.607	15501.7	2314.66	12563.7	2829.44	13488.7	971.641	9922.67	424.685	10275.7	641.081	3
ENSTGUG00000005767	ELOVL2	NCBI gene	2.05e-19	0.305937	0.0990414	-0.268401	0.145904	0.257534	0.145904	-0.0111123	1	0.727027	7.56e-20	1544.33	219.696	1794.33	253.074	3436	192.034	3058.67	314.207	1574.33	336.024	1965.33	293.909	1477.67	273.665	1566	276.637	2
ENSTGUG00000005863	FADS2	Uniprot	6.4e-16	0.0656214	1	-0.113771	0.634194	0.00782844	1	-0.130179	0.592929	0.424337	7.99e-18	6978.67	445.949	6850.33	146.603	11644	751.483	11528	1628.16	5547.33	1114.12	5881.33	727.121	5095.67	277.644	4972	750.638	5
ENSTGUG00000006020	DBX2	NCBI gene	0.0809838	-0.0775831	NA	0.10893	NA	-0.202971	NA	0.097699	NA	0.564657	NA	142.667	83.9663	126.333	45.0037	264.333	53.9846	306	61.1474	126	14.9332	118.333	30.4357	86.3333	18.5023	98	16.3707	1A
ENSTGUG00000006044	PLTP	HGNC Symbol	2.06e-06	-0.238033	0.441151	0.0717687	0.827891	-0.226486	0.441151	0.27235	0.367972	0.464556	8.67e-07	2683.33	506.222	2126	268.693	3248.67	112.001	3744	1304	2433	497.243	2200.33	333.125	1643	70.7884	2115.67	330.948	20
ENSTGUG00000006045	C1H21orf33	Uniprot	2.29e-09	-0.00937604	1	0.0576016	1	-0.0696081	1	-0.0190249	1	0.366207	1.14e-11	1493.33	95.7723	1394	110.34	1609	21.3776	1789.67	180.683	1377.67	336.919	1380.33	261.6	1122.67	29.3655	1178.67	49.6421	1
ENSTGUG00000006062	DES	HGNC Symbol	0.00020769	-0.132431	1	0.54196	0.231884	-0.0488077	1	0.00303502	1	0.767831	3.12e-05	65	13	55.6667	8.73689	96.6667	9.60902	147	34.7707	66.3333	23.4592	67	15.5242	54	2.64575	57.6667	9.86577	7
ENSTGUG00000006090	NRG3	Uniprot	2.64e-05	-0.12068	1	-0.0562753	1	-0.0752216	1	0.0878508	1	0.422502	5.31e-07	331.667	42.1228	286	7.93725	394.667	34.4287	409.333	99.631	290.333	66.9801	287.667	21.1266	238.333	27.6466	269	29.8161	6
ENSTGUG00000006161	CLCN3	HGNC Symbol	1.68e-10	0.0513976	1	-0.136259	0.804662	0.0698502	1	-0.0675932	1	0.409863	2.15e-12	4985	791.614	4842.67	218.692	6164.33	345.983	6024	726.033	4468	859.405	4918.67	249.392	3999.67	301.921	4068.33	367.913	4
ENSTGUG00000006639	DRP2	HGNC Symbol	2.92e-15	-0.0267032	1	0.0346929	1	0.0681544	1	0.0203343	1	0.434844	4.68e-18	3482.67	147.028	3210.67	173.702	4194.33	507.504	4617.33	590.028	3221.33	680.551	3547.67	461.97	2493.33	171.995	2697.33	321.55	4A
ENSTGUG00000006644	TMEM116	HGNC Symbol	0.0177172	-0.151452	1	-0.156806	1	0.259085	1	0.249246	1	0.521199	0.00309192	46.6667	16.8028	39.3333	5.85947	80.3333	16.0104	77	10.1489	42.6667	2.51661	54	6.55744	22.6667	3.21455	28.6667	7.02377	15
ENSTGUG00000006660	GNAO1	HGNC Symbol	8.64e-11	0.0497958	1	-0.0687135	1	0.00211879	1	-0.000956146	1	0.288607	4.07e-13	6669.33	506.519	6477	275.229	7517	365.353	7720	1145.77	5561.67	1229.95	5835.67	618.25	4837.33	211.965	5144.33	322.745	11
ENSTGUG00000006669	ADORA2B	HGNC Symbol	8.44e-05	-0.0904375	1	-0.0492665	1	-0.0967402	1	-0.00510744	1	0.293987	2.4e-06	481	41.5812	423.667	19.6554	580.333	38.8373	603.667	105.14	385.333	104.749	377	56.205	306.333	21.0792	325.667	46.0036	19
ENSTGUG00000007111			8.85e-11	-0.0252523	1	-0.0167731	1	0.0697389	1	-0.0462743	1	0.359043	3.39e-13	4249.67	457.373	3913.33	322.101	4720.67	182.083	4996.67	596.33	3837.33	861.465	4203.67	341.705	3010.33	161.649	3105.67	249.48	19
ENSTGUG00000007349	PEMT	HGNC Symbol	0.000897108	0.0743278	1	0.0712101	1	0.0572977	1	-0.0652759	1	0.453786	2.28e-05	752	132.977	742.333	67.8921	944.667	83.7636	1068.67	193.236	700	195.561	772.667	206.807	601.333	87.2315	615.333	115.747	14
ENSTGUG00000007519	NAV3	HGNC Symbol	4.76e-11	-0.0313023	1	-0.182942	0.424944	0.0957993	1	0.0225349	1	0.460133	8.1e-13	3965.33	556.588	3645	254.576	5167	270.512	4874.67	690.374	3805.33	1011.21	4239.33	348.621	2844	268.06	3081	296.182	1A
ENSTGUG00000007547	NKAIN4	Uniprot	1.88e-11	-0.0362203	1	-0.0368686	1	0.0458053	1	-0.110753	0.943174	0.365027	1.27e-13	2639.67	146.787	2417.67	146.95	3088.67	206.268	3252.67	603.523	2337.67	597.905	2519	209.921	1889.67	186.977	1867.33	268.761	20
ENSTGUG00000007577	SLC17A9	Uniprot	0.00511267	-0.211592	1	0.0599656	1	-0.468451	0.202636	0.0118914	1	0.458222	0.00236779	52.3333	4.50925	42.3333	5.68624	68	6.55744	76.3333	10.6927	54.3333	11.9304	41.3333	9.29157	32	6.55744	34.3333	6.80686	20
ENSTGUG00000007594	ARPC1A	HGNC Symbol	9.84e-14	-0.111811	0.564527	-0.114819	0.564527	-0.062745	1	-0.000460426	1	0.342959	1.95e-15	6394.33	495.26	5558.33	259.618	6948	412.435	6903	1103.69	5712.67	1274.19	5740.33	745.737	4435	271.028	4703	138.935	14
ENSTGUG00000007646	GPR17	HGNC Symbol	0.00774344	-0.128939	1	0.121226	1	-0.0472541	1	0.311882	1	0.686614	0.00051085	87	55.4887	74.3333	11.5036	277.667	37.314	324.667	42.2532	93.6667	7.50555	97.3333	31.6439	27	5.56776	35.6667	7.63763	9
ENSTGUG00000007756	PDGFRA	HGNC Symbol	3.94e-06	0.233387	0.476299	-0.145262	1	-0.0928418	1	-0.0530487	1	0.445472	2.26e-07	606.667	147.001	669	88.8988	968	73.6139	937.333	110.496	611.333	140.251	601.667	38.0044	462.333	41.4769	476	78.0833	4
ENSTGUG00000008050	ZNF488	Uniprot	3.51e-10	-0.449718	0.334475	-0.0254905	1	-0.125596	1	0.590408	0.310344	1.01519	2.73e-11	36	6.55744	24.6667	2.51661	107	8.7178	113.333	22.2785	46.6667	8.96289	45	5.56776	14.3333	5.7735	23	1	6
ENSTGUG00000008418	CYP4B1	Biomart_human_ortholog	1.83e-08	-0.200132	0.530063	0.294746	0.11848	-0.183877	0.530063	-0.129366	0.530063	0.470734	1.17e-08	491.667	87.7515	401.333	26.0256	635	33	836	127.307	440	94.8894	407	32.5115	318.667	68.2373	310.333	39.8037	8
ENSTGUG00000008514	INSC	HGNC Symbol	0.00525725	0.0959663	1	-0.381803	0.772452	0.613276	0.572443	0.101579	1	0.809815	0.00204541	11.6667	7.37111	11.6667	3.78594	38.3333	10.0664	31.6667	7.50555	11	3	17.6667	1.52753	7	1.73205	8	1	5
ENSTGUG00000008683	PAQR9	HGNC Symbol	0.000161475	-0.00550865	1	-0.189337	1	0.160393	1	0.040509	1	0.456141	8.22e-06	354	50.5074	330.667	28.9194	525.333	16.1658	490	62.482	302.333	53.1068	359	84.3267	245	49.7293	269.667	57.8129	9
ENSTGUG00000008859	ARHGEF7	HGNC Symbol	2.52e-09	0.0349124	1	-0.097841	1	0.0332868	1	-0.000793564	1	0.466012	1.18e-11	3052	442.054	2933	154.068	4017	670.346	4042	824.822	2850.33	545.396	3071.33	221.541	2385	63.5531	2539.67	203.78	1
ENSTGUG00000009025	C6orf62	HGNC Symbol	5.22e-21	-0.03655	1	-0.0734331	1	-0.0197919	1	-0.00187352	1	0.418594	4.92e-24	3876.67	312.033	3548	236.837	4669	192.385	4784	768.977	3686.67	765.658	3812	420.032	2780.33	113.975	2948.33	28.746	2
ENSTGUG00000009048	LOC100232129	Uniprot	7.69e-09	-0.236569	1	-0.216921	1	0.183629	1	0.0221833	1	0.90567	9.08e-11	96.3333	26.0832	76.6667	11.8462	202.667	50.2129	188.333	34.0637	93.6667	18.5023	113.667	36.4737	83	11.2694	89.6667	7.63763	11
ENSTGUG00000009257	TMCO3	HGNC Symbol	1.37e-08	0.0512438	1	0.0214825	1	0.0161707	1	0.0174628	1	0.399098	5.5e-11	886.667	104.429	861	18.1934	991.333	116.04	1085	187.262	801.667	124.134	853.333	47.3849	713.333	46.7047	767.667	26.5016	1
ENSTGUG00000009288	LOC100223493	Uniprot	0.000165687	0.0750032	1	-0.275032	1	0.149933	1	0.834939	0.08652	0.742459	0.000172222	29.3333	4.50925	29	6	65.3333	8.0829	58.6667	16.5025	38.3333	13.6504	43.6667	12.5033	14	6.08276	26.6667	4.04145	1A
ENSTGUG00000009306	GPR139	HGNC Symbol	3.82e-07	0.107699	1	-0.165311	1	-0.0572404	1	0.0960219	1	0.667711	4.48e-09	86	9.64365	87	8	149.333	8.14453	143.333	29.5691	90.3333	11.2398	91.3333	5.50757	76	11	86.3333	10.5987	14
ENSTGUG00000009747	RAPH1	Uniprot	1.4e-07	0.0931434	1	-0.281181	0.289143	0.0898879	1	0.0531166	1	0.533657	7.29e-09	394.333	84.8548	394.667	31.0215	562.333	43.7759	493	55.4887	379.667	91.2433	426.667	66.4931	346.667	43.7759	384	55.8301	7
ENSTGUG00000009781	CRACR2B	HGNC Symbol	2.58e-05	0.051364	1	-0.167802	1	-0.22021	1	-0.22462	1	0.66826	1.05e-06	50.3333	8.0829	49	1.73205	80.6667	5.50757	76.6667	14.1539	58	6.245	52.6667	6.35085	49.3333	4.50925	45	9.16515	5
ENSTGUG00000010028	CIB1	HGNC Symbol	8.42e-05	0.0337678	1	0.0473463	1	0.0252634	1	0.0274081	1	0.42849	1.08e-06	491.333	70.1166	472.667	34.5881	585.667	33.6204	652.667	122.606	451.333	138.536	484.333	107.435	382	66.0227	413.667	20.108	10
ENSTGUG00000010353			1.03e-06	-0.0820423	1	-0.0122684	1	0.0836015	1	0.0441267	1	0.431944	9.67e-09	586.667	67.4487	519.333	52.3673	711.667	62.2923	758.333	148.075	552.667	140.076	614.333	132.02	387	25.2389	426.333	79.0717	12
ENSTGUG00000010358	GRM7	Biomart_human_ortholog	4.72e-15	-0.050237	1	-0.0387615	1	0.101796	1	-0.0426385	1	0.443227	1.4e-17	1558	163.331	1411.67	69.5869	1883.67	139.091	1975.67	373.195	1448.67	406.682	1622.33	229.247	1146	84.5931	1187	159.352	12
ENSTGUG00000010416	GABRG3	HGNC Symbol	0.000195032	0.0612656	1	-0.0758262	1	0.2455	1	0.107901	1	0.552456	8.53e-06	117	11.3578	114.667	23.029	157.667	3.21455	160	25.5343	104	26.4575	130.333	7.0946	102	16.5227	117	12.7671	1
ENSTGUG00000010812	CHP1	HGNC Symbol	1.75e-12	-0.0205033	1	-0.0025492	1	-0.0132921	1	-0.0564828	1	0.324351	3.82e-15	2097	108.586	1941.67	148.803	2237.33	45.4899	2400.33	307.106	1831.67	355.517	1908.33	178.8	1529.67	79.0021	1565	73.5051	5
ENSTGUG00000010967	DOCK9	HGNC Symbol	2.35e-13	0.0315093	1	-0.0851376	1	0.143115	0.779381	-0.127779	0.779381	0.474249	3.6e-15	8416	1368.51	8069.33	565.779	11276	320.556	11372.3	1628.74	7753.67	2043.18	8894.67	736.742	6738.33	245.956	6576.67	650.699	1
ENSTGUG00000011213	DNAL1	HGNC Symbol	1.44e-06	-0.0495781	1	-0.116854	1	-0.0702764	1	-0.120468	1	0.384693	3.51e-08	457.333	78.5451	414.667	44.4335	529.333	48.9932	521.333	40.0666	432	88.0965	432	47.1593	340	20.0749	333	29.5127	5
ENSTGUG00000011304	MME	HGNC Symbol	0.00191421	0.0348257	1	-0.294887	0.618407	0.223771	1	0.109366	1	0.472191	0.000383754	118	37.2693	113.333	28.1484	237.667	13.0512	210.667	53.9104	101	13.4536	124	5.2915	63.6667	9.29157	73	2	9
ENSTGUG00000011423	CHST15	HGNC Symbol	6.83e-13	-6.05e-05	1	0.0218462	1	0.10338	1	0.0343915	1	0.417414	2.3e-15	709.667	24.7857	667.333	75.2152	857.667	34.0196	941	196.084	622	113.119	702.667	59.4082	522.667	28.4488	570.333	61.6144	6
ENSTGUG00000011559	GPR12	HGNC Symbol	2.02e-05	0.131616	1	-0.248111	0.6563	0.296426	0.65258	0.0207376	1	0.559573	2.5e-06	98	12.1655	100.667	6.80686	155	8	139.333	28.2902	85.3333	21.0079	110.333	11.9304	88	11.5326	95	3.4641	1
ENSTGUG00000011711	ACMSD	Uniprot	0.00105456	-0.254778	1	0.05367	1	-0.455875	0.602055	-0.193068	1	0.73022	0.000138689	89	36.3731	69.6667	12.741	155.667	57.2917	174.333	39.9541	109.333	7.50555	84	13.4536	59.6667	8.14453	55.3333	10.6927	7
ENSTGUG00000012284	LCP1	HGNC Symbol	0.00262067	-0.020623	1	0.0328417	1	0.0996946	1	0.25467	0.692578	0.384335	0.000286472	214.333	20.7445	198	17.5214	263.333	33.6204	288.333	22.6789	177	56.5597	195	16.8226	140.667	23.7136	178.667	25.482	1
ENSTGUG00000012315	FHL5	HGNC Symbol	0.105978	0.160902	NA	-0.126942	NA	-0.0589088	NA	-0.228389	NA	0.553384	NA	19.3333	2.08167	20.3333	4.6188	37.3333	7.50555	37.3333	15.3079	19.6667	0.57735	20	1.73205	14.6667	3.05505	13.3333	3.05505	3
ENSTGUG00000012756	NAPRT	Uniprot	1.07e-05	-0.117981	0.918449	-0.0331203	1	0.16753	0.783877	0.18481	0.783877	0.385219	1.04e-06	610.667	88.0019	528.333	34.9333	689	30.5123	727	123.049	473.667	139.472	558.333	116.079	429.667	70.5715	519	45.1774	2
ENSTGUG00000012794	RAB23	HGNC Symbol	1.88e-11	-0.0463857	1	-0.0913913	1	0.353884	0.00701483	-0.158265	0.615442	0.433476	4.65e-11	416.667	48.0555	379	26.9629	517.667	15.5027	521	55.4887	320.333	91.2213	427.667	57.1431	344.667	5.68624	329	35.0428	3
ENSTGUG00000012807	NRBP2	Biomart_human_ortholog	0.000108665	-0.0427082	1	-0.0277971	1	0.251166	0.740441	0.0261911	1	0.487652	4.61e-06	280.667	26.1024	255.667	45.7639	352.667	25.697	369.667	49.0034	215	24.6374	274.667	66.0101	242	40.2865	263.333	52.5389	2
ENSTGUG00000012818	AMOTL1	HGNC Symbol	6.77e-20	0.150376	0.438252	-0.105266	0.544302	0.139774	0.438252	0.0754297	0.544302	0.491908	1.85e-21	638.667	7.50555	665.667	33.5609	906.333	63.5164	899.333	54.2248	612.333	129.408	710.333	117.134	510.333	24.0278	573	50.7149	1
ENSTGUG00000012874	KLC1	Uniprot	1.32e-13	0.0151795	1	0.00997797	1	0.00169944	1	-0.0299116	1	0.354212	1.82e-16	15457.3	2048.81	14647.7	874.178	16207.3	252.532	17504.3	2008.04	13573	2797.82	14269.3	1432.72	12344.7	299.493	12858	506.021	5
ENSTGUG00000012912	MYOM2	HGNC Symbol	0.0025848	-0.591152	0.533964	0.447446	0.558957	-0.228426	0.692499	0.595253	0.533964	0.76586	0.00234028	355.667	130.193	220.333	94.9754	462	193.38	659.667	125.544	321.667	48.5215	307.333	99.0572	203.333	46.0036	324.333	60.4842	3
ENSTGUG00000012959	PPP2R5E	HGNC Symbol	2.84e-13	0.0813702	1	-0.0854133	1	0.0186568	1	-0.062074	1	0.377423	1.58e-15	2227.67	310.902	2211.33	144.956	2553	50.8626	2575.67	245.133	2108.33	460.337	2231.67	164.406	1771.67	42.004	1806.67	109.043	5
ENSTGUG00000013363	USF3	Uniprot	2.96e-06	0.11351	1	-0.134341	1	-0.00175274	1	-0.0606645	1	0.48822	4.49e-08	445	101.926	452.667	45.0814	569.333	50.6392	554	53.0189	444.667	98.6019	467	39.7366	401.333	62.5806	410.667	47.69	1
ENSTGUG00000013459	GRIK1	HGNC Symbol	1.96e-36	-0.0228322	1	-0.00489989	1	-0.0177226	1	0.0702681	1	0.63649	3.48e-40	2813	277.676	2601	192.424	4424.67	190.295	4743.33	685.28	2952.67	472.001	3099	544.637	2114.67	139.407	2363.33	206.674	1
ENSTGUG00000014326	ULK3	Biomart_human_ortholog	0.00056476	0.0155411	1	0.00606757	1	0.113379	1	-0.0628274	1	0.360477	1.56e-05	178.667	24.1316	169.333	11.0604	198.667	9.29157	214.667	36.6652	157.667	28.5715	179.667	24.8261	132.667	4.50925	135.333	17.5024	Un
ENSTGUG00000014579			0.000152452	0.752731	0.0993266	0.243146	1	0.52971	0.320181	-0.0276082	1	0.766014	0.000143592	18.6667	2.3094	29.6667	8.62168	37.3333	5.50757	47.6667	8.73689	23.6667	2.3094	36.3333	7.63763	21.3333	9.29157	22.3333	10.9697	Un
ENSTGUG00000014778	LOC100231304	Uniprot	4.54e-15	0.393224	1	0.298941	1	-0.745575	0.749657	-0.0343712	1	3.24491	2.84e-17	2.66667	0.57735	3.33333	2.3094	73.6667	24.0069	96.3333	19.5021	16.3333	10.504	10	6.9282	10	7	10.3333	3.05505	Un
ENSTGUG00000015025	PPP3CC	HGNC Symbol	3.88e-08	0.0580583	1	-0.0166784	1	0.0653572	1	0.0915499	1	0.459651	2.69e-10	560	53.6749	548	85.1058	705.333	83.7218	745.333	113.606	518	82.3954	573.667	68.0759	436.333	38.1357	494.333	28.4488	Un
ENSTGUG00000016862	ACVR1C	Uniprot	0.0411927	-0.568347	0.563345	0.153652	1	-0.154645	1	0.178997	1	0.631991	0.00941894	25.3333	8.5049	16	1.73205	31.6667	7.76745	37.3333	4.04145	21.6667	4.04145	20.3333	8.14453	16	2.64575	19.3333	3.05505	NA
ENSTGUG00000017302	KIFAP3	HGNC Symbol	2.48e-11	-0.0755637	1	-0.0216538	1	-0.0113108	1	-0.059731	1	0.32062	1.13e-13	11361	1224.56	10104	419.293	11898.3	515.931	12672.3	2612.28	9759.33	2074.23	10189.7	1405.36	8106	466.884	8268.33	232.846	8_random
ENSTGUG00000018151			2.83e-10	0.0958422	0.832855	-0.123169	0.832855	0.031017	0.961197	-0.128112	0.832855	0.373223	9.01e-12	1577	157.731	1580.67	54.9029	1829.33	198.608	1795	177.84	1409.33	273.964	1514	117.286	1356.67	74.0698	1319.67	24.8462	4A
ENSTGUG00000018752	ATP8	NCBI gene	6.81e-05	0.03919	1	-0.0888513	1	0.182597	1	0.289192	0.794529	0.594142	4.24e-06	10050.3	434.261	9714.33	1394.47	15396.7	2816.25	15705.3	3514.45	10483.3	3114.15	12102	1580.51	6944	1421.75	9061	3023.8	MT

## Sheet: EHH
ensembl.gene.id	gene.symbol	Source.of.gene.symbol	Pvalue.omnibus	logFC.1dph	Pvalue.1dph	logFC.20dph	Pvalue.20dph	logFC.65dph	Pvalue.65dph	logFC.adult	Pvalue.adult	logFC.age	Pvalue.age	mean.1dph.F	sd.1dph.F	mean.1dph.M	sd.1dph.M	mean.20dph.F	sd.20dph.F	mean.20dph.M	sd.20dph.M	mean.65dph.F	sd.65dph.F	mean.65dph.M	sd.65dph.M	mean.adult.F	sd.adult.F	mean.adult.M	sd.adult.M	chr
ENSTGUG00000000140	NR3C1	HGNC Symbol	6.3e-104	0.112855	1	-0.296127	0.0659452	0.0314153	1	-0.0355597	1	1.66365	1.99e-107	335.667	19.218	340.667	15.6312	585	104.518	514.333	122.892	879	165.276	945.333	97.2951	1011.33	93.8367	1055.33	194.284	13
ENSTGUG00000000230	SCN4B	HGNC Symbol	0.000152139	-0.518723	1	0.00621643	1	0.0985234	1	0.380847	1	1.14934	5.6e-06	18	13.4536	11.6667	3.21455	19.3333	8.02081	21	7.2111	27.6667	6.50641	31	2.64575	20.3333	3.05505	28.3333	8.0829	24
ENSTGUG00000000277	SH3TC2	HGNC Symbol	2.99e-10	0.240649	1	0.193531	1	0.292259	1	-0.205601	1	1.52815	2.05e-12	31	9.64365	34.3333	9.29157	44.6667	18.4752	55.6667	26.1024	84.6667	42.0991	106.333	16.0416	78.3333	22.5019	72.3333	10.504	13
ENSTGUG00000000479	UBASH3B	HGNC Symbol	6.07e-23	0.0543226	1	0.0504078	1	-0.00698972	1	-0.0529457	1	0.903741	2.68e-26	579.333	50.964	564.667	107.482	662	78.6893	736	164.557	854	118.507	899.333	58.6202	823	97.8928	842.667	70.2306	24
ENSTGUG00000000528	DNAJC28	HGNC Symbol	2.77e-24	-0.0729119	1	0.0585934	1	-0.179502	0.293758	-0.0115415	1	0.609383	9.52e-27	1043	89.7051	932	60.3987	1057	151.555	1186.33	233.378	1202.33	204.627	1124.67	181.045	1067.67	111.402	1125.33	23.5443	1B
ENSTGUG00000000551	TLE2	STRING	6.67e-19	-0.0573568	1	-0.0515449	1	-0.05728	1	0.0137828	1	0.448028	7.99e-22	2297.67	241.142	2075	103.233	2209.67	179.879	2298.33	415.622	2358	650.92	2366	361.249	2018.67	120.517	2171	188.605	28
ENSTGUG00000000634	GLB1L2	Uniprot	8.75e-47	-0.0911096	1	0.0920836	1	-0.0500768	1	-0.0198752	1	0.726458	2e-50	2568.33	238.521	2262.33	127.634	2619.67	286.861	3015	600.506	3155.67	590.669	3218.67	457.607	2897.33	258.065	3034.33	4.16333	24
ENSTGUG00000000930	TCEA3	HGNC Symbol	1.63e-16	0.36357	0.585674	-0.064823	1	0.124189	1	-0.0366016	1	1.25402	3.27e-19	115	7	139	8	170.667	30.6649	178	73.6139	246.667	7.57188	292.667	85.049	242	75.4983	249.667	24.8462	23
ENSTGUG00000001060	TRIM63	HGNC Symbol	3.28e-15	-0.242994	1	-0.251039	1	0.274748	1	-0.0156617	1	1.15817	2.46e-17	162.667	28.1129	129	16.7033	201.667	28.7286	185.667	70.3231	252.667	34.1223	330.333	133.613	247.333	20.2073	259	51.2933	23
ENSTGUG00000001140	APBB1IP	HGNC Symbol	2.6e-08	0.161431	1	0.22315	1	-0.00343709	1	0.375424	0.61398	0.92747	8.32e-10	46.6667	4.04145	49	3.60555	56	6.245	71.3333	26.3502	76.3333	14.2945	82	12.7671	53.6667	10.7858	74	15	2
ENSTGUG00000001149	NIPAL3	HGNC Symbol	6.44e-48	-0.0445193	1	-0.127259	0.650242	0.0537948	1	-0.0940985	0.977936	0.745426	3.42e-51	634	47.085	576.667	11.0151	695	48.5077	684	94.2709	796.333	168.203	869	121.31	760.667	45.5448	758.333	43.6157	23
ENSTGUG00000001179	OTUD1	Uniprot	2.51e-40	-0.231165	0.334155	-0.116967	1	-0.094351	1	0.00371795	1	1.00849	1.19e-43	262	28.1603	209.667	29.2632	308	50.7445	305.333	52.5389	377.333	83.0502	370.333	37.581	370	19.3132	395	41.6173	2
ENSTGUG00000001392	CEPT1	STRING	1.19e-25	-0.032913	1	0.074049	1	-0.109009	0.844884	-0.0492644	1	0.516181	1.98e-28	1364	139.582	1250	17.4356	1330.33	67.8847	1502.67	205.78	1455	347.682	1410	137.579	1324	38.9744	1358.33	35.5715	26
ENSTGUG00000001507	YRDC	Uniprot	1.4e-12	-0.299151	0.156835	0.242392	0.308564	-0.0895029	0.899565	0.129858	0.899565	0.624295	1.32e-13	949.333	186.715	724.333	77.1384	738.667	89.6121	949.667	251.796	1090.33	222.361	1092	219.98	894.667	75.4343	1040	23.2594	23
ENSTGUG00000001578	C18orf25	HGNC Symbol	1.29e-38	0.323111	0.0198797	0.276602	0.0350943	0.37223	0.00383293	0.0757908	0.640861	0.862676	6.38e-37	298	26.4575	350.333	18.7705	349.667	27.5379	455	64.8614	386	52.8488	526.333	19.6554	443	22.8692	498	82.1645	Z
ENSTGUG00000001690	SCARB2	HGNC Symbol	2.45e-22	0.0136391	1	0.054376	1	0.0930061	1	0.170328	0.301733	0.552141	1.58e-24	1357.67	129.09	1285.33	26.4071	1306.67	4.04145	1461.67	225.092	1498.67	487.826	1656.33	243.541	1281.33	52.9937	1534.67	80.4632	4
ENSTGUG00000002036	KDSR	HGNC Symbol	1.69e-22	0.0287302	1	-0.116269	1	0.08417	1	-0.00999645	1	0.723044	1.59e-25	484.667	48.3356	464	30.2655	549.333	14.2244	544.667	72.6659	588	199.872	643.333	60.0777	582.667	77.2161	617.333	74.8755	2
ENSTGUG00000002075	PLEKHM2	NCBI gene	6.27e-32	-0.122481	0.57573	0.0570646	1	-0.155094	0.332446	-0.0498484	1	0.61951	2.07e-34	2148	162.613	1852.33	82.803	2055.33	89.8128	2305.67	412.927	2556	522.386	2421	348.155	2197	146.243	2260.33	301.348	21
ENSTGUG00000002182	GPCPD1	HGNC Symbol	1.92e-26	0.0130439	1	0.0138867	1	-0.043792	1	-0.0538426	1	0.675345	6.42e-30	2181	238.648	2063.67	89.1422	2373.67	136.606	2594.67	556.612	2668	473.266	2728.67	161.686	2390	63.6632	2456.67	448.618	3
ENSTGUG00000002234	PNMT	HGNC Symbol	1.23e-06	-0.795151	0.89132	-0.0764994	1	-0.685096	0.89132	0.555515	0.89132	2.07194	5.32e-08	28.3333	5.03322	15.3333	9.71253	28	28.931	29	18.5203	123	50.7149	82	47.2864	83	19.5192	130.333	64.392	27
ENSTGUG00000002353	MEIS1	STRING	3.49e-43	-0.118138	1	-0.184081	0.409269	0.105863	1	0.0438684	1	0.908668	4.05e-46	710	44.911	614.667	69.9809	828	101.528	786.667	161.299	918	217.58	1034.67	134.329	970	38.9358	1067	195.745	3
ENSTGUG00000002359			2.82e-32	-0.0397267	1	0.0393655	1	0.090078	1	-0.014544	1	0.909575	6.68e-36	348.333	26.839	318.667	48.6038	377	41.7971	417.667	81.2917	484.333	127.005	539.333	81.2917	494.667	28.746	522.333	100.132	3
ENSTGUG00000002563			1.02e-16	0.26388	1	0.108345	1	0.0635207	1	-0.118529	1	1.26412	1.63e-19	116	21.6333	130.667	8.14453	161.333	22.2336	185.333	25.7358	224.667	52.9371	250	94.8209	268.667	77.0865	264.667	64.7637	17
ENSTGUG00000002596	SNX13	HGNC Symbol	3.01e-29	-0.00235279	1	-0.118528	1	0.192507	0.399072	-0.0550402	1	0.78079	7.75e-32	1304.67	169.512	1222	62.0967	1534.33	104.481	1517.33	212.211	1538.67	375.288	1833	102.122	1639.33	209.546	1684	225.542	2
ENSTGUG00000002600	STAT3	HGNC Symbol	4.54e-23	-0.194738	0.392029	-0.114105	0.874994	-0.365687	0.00984192	0.0298125	1	0.721267	1.53e-23	2401	205.468	1968	43	2471.33	101.791	2458	393.976	3365.33	1504.03	2687.67	582.163	2539.67	70.5148	2761	317.047	27
ENSTGUG00000002727	TUBG1	Uniprot	2.49e-34	-0.0498498	1	0.0953838	1	0.061313	1	-0.148514	0.941297	0.871676	1.7e-37	1691.33	335.297	1537.33	157.786	1866.67	149.701	2159	501.099	2254.67	435.259	2486	419.433	2322	251.537	2225.33	35.7258	27
ENSTGUG00000002758	EZH1	Uniprot	8.01e-87	-0.213234	0.0654063	-0.114022	0.677498	-0.0406853	1	-0.0302481	1	1.02179	1.28e-90	812	19.9249	657.667	35.3883	877.667	93.0448	874.333	173.42	1211.67	217.776	1245	150.27	1243.33	63.9479	1298	155.164	27
ENSTGUG00000002933	FAM122B	Biomart_human_ortholog	1.92e-19	0.061904	1	0.0359958	1	0.0584073	1	-0.0566519	1	0.556373	1.99e-22	1366.33	56.2968	1338.67	52.7289	1405.33	33.5012	1547.67	204.798	1503	351.154	1636	148.28	1404	175.821	1444.67	288.564	4A
ENSTGUG00000003058	BCL7B	HGNC Symbol	3.91e-26	-0.151618	0.604973	0.10425	1	-0.0474664	1	-0.0540961	1	0.644063	6.14e-29	1017.33	141.097	860	32.1403	920.667	101.619	1066.33	194.824	1167.33	268.154	1191.33	205.78	1111	51.0979	1139	92.6661	19
ENSTGUG00000003202	KCNH1	Uniprot	3.74e-20	0.188804	1	-0.100049	1	-0.0224609	1	0.0563499	1	1.24273	2.86e-23	104.333	19.4251	111.333	16.9214	156	7.2111	156.667	33.126	191.667	41.5853	200.333	7.0946	214	26	238.333	57.3963	3
ENSTGUG00000003562	AZI2	HGNC Symbol	1.65e-16	0.0142409	1	0.0150604	1	-0.069364	1	-0.0328169	1	0.406478	2.32e-19	1163	88.3912	1102	45.7384	1090	55.4346	1188	215.27	1188	183.959	1194	95.5667	1018.33	67.8552	1057.67	51.9262	2
ENSTGUG00000003595	NFKB1	HGNC Symbol	6.85e-19	-0.102812	1	-0.0293618	1	-0.107773	1	0.0970544	1	0.543571	2.16e-21	641.667	39.7157	560.667	30.5341	653.667	63.0661	689.333	143.542	678.333	155.001	656	14.7986	584.667	41.3078	665.333	49.339	4
ENSTGUG00000003751	RAB11FIP3	HGNC Symbol	5.22e-31	-0.179565	0.0700289	-0.0634301	1	-0.0737728	1	-0.0496721	1	0.520622	2.76e-33	2148	70	1780.33	127.115	2047.67	90.5005	2121	455.408	2212	436.748	2207	192.323	1982	110.123	2042.33	240.679	14
ENSTGUG00000003815	C1orf21	HGNC Symbol	4.09e-33	-0.0868193	0.934939	-0.000736126	1	-0.153966	0.183281	0.0166505	1	0.548919	1.08e-35	3069.33	167.885	2713.33	169.53	3019.67	151.744	3239.33	431.728	3539.67	681.91	3352.33	381.172	2804	270.355	3014.33	130.04	8
ENSTGUG00000004069	PPARG	HGNC Symbol	1.39e-14	0.713519	0.128777	0.251043	1	0.156584	1	-0.175053	1	1.41939	1.83e-16	14.6667	5.50757	22.6667	3.78594	22.6667	4.16333	29	7.54983	40	14.4222	46.3333	3.21455	46	7.2111	43.3333	4.16333	12
ENSTGUG00000004259	RPAIN	HGNC Symbol	1.95e-23	-0.104012	1	0.261102	0.13349	0.0277833	1	0.097753	1	0.738746	2.25e-25	402.333	49.3187	351.667	15.3731	392.333	56.2168	503	55.3444	516.667	141.994	552.333	110.496	411.667	42.5245	468.667	27.7909	19
ENSTGUG00000004336	SEC22A	HGNC Symbol	2.2e-11	-0.0880569	1	-0.00365501	1	0.0244616	1	-0.0681958	1	0.471872	6.6e-14	544.333	50.8363	480.333	26.5769	519.667	56.7215	556.333	67.0398	540	91.8858	578.667	50.6392	489.333	29.1433	495.667	23.094	7
ENSTGUG00000004451	TOR1B	HGNC Symbol	7.65e-16	-0.179465	0.799744	0.0793055	1	-0.241814	0.415539	0.0696776	1	0.732506	8.66e-18	411.333	43.6616	342	44.1928	386	86.9713	441.333	112.189	542.333	182.278	471.667	4.50925	463	24.2693	517	28.5832	17
ENSTGUG00000004477	ALKBH4	HGNC Symbol	6.22e-12	0.153913	0.884242	0.264843	0.188408	-0.0580836	0.884242	0.133608	0.884242	0.555888	4.62e-13	426.667	30.8923	445.667	87.0881	405	19.0526	524	86.238	525	143.168	530	130.679	423	33.4215	492.667	6.50641	19
ENSTGUG00000004486	C9orf78	HGNC Symbol	1.66e-21	-0.0878452	0.998756	-0.0131381	1	-0.101065	0.981834	-0.0398356	1	0.467585	3.3e-24	2004.33	74.8086	1771.33	200.998	1880.67	160.429	2014.33	423.615	2090	429.151	2041.67	148.075	1810	119.887	1871.33	101.036	17
ENSTGUG00000004535	PLEKHO1	HGNC Symbol	1.76e-25	-0.22378	0.0512384	0.035245	1	-0.172538	0.176074	0.0679758	1	0.557981	7.7e-27	2013.33	288.999	1619.33	22.0303	1795.67	117.194	1990	430.014	2211	526.783	2053.67	254.577	1861	116.28	2073	19.975	25
ENSTGUG00000004547	SSC4D	HGNC Symbol	1.19e-06	-0.00468145	1	-0.29869	1	-0.328596	1	-0.0891117	1	1.45742	1.61e-08	15.6667	3.51188	14.6667	1.1547	23.6667	3.78594	21	10.4403	48.6667	20.0333	41.3333	24.0069	31.6667	6.02771	32	14.1067	19
ENSTGUG00000004620	DHX35	Uniprot	7.02e-31	-0.0484454	1	-0.0610536	1	-0.0722717	1	-0.115713	1	1.04857	2.37e-34	434.333	16.8028	395	41.3884	516.333	90.7377	532.333	95.7096	706	271.17	689.333	81.9532	735.667	97.5004	720.333	17.0098	20
ENSTGUG00000004727	MRAS	HGNC Symbol	2.77e-39	0.0070448	1	0.0603014	1	-0.053878	1	-0.0375773	1	0.682484	4.84e-43	8895.67	830.489	8407.33	983.552	9404	1005.53	10565.3	1954.6	11072.7	2296.14	11190.3	986.165	9895	723.112	10255.3	458.729	7
ENSTGUG00000005280	NT5C3A	HGNC Symbol	1.96e-16	0.0378421	1	0.0176318	1	-0.124656	0.619589	0.000492254	1	0.426969	6.55e-19	3155	395.845	3037	227.297	3108.67	59.079	3394.67	605.725	3301.67	565.361	3184.33	189.669	2754.33	140.785	2926.67	151.863	2
ENSTGUG00000005338	LOC100220010	Uniprot	4.86e-77	-0.220342	0.00901478	0.102961	0.540079	0.00109353	1	-0.0191856	1	0.790563	5.12e-80	1480	33.0454	1192.33	81.4637	1434.33	82.9839	1659	276.805	1768.33	423.162	1854.33	225.522	1777	53.7029	1869.67	211.883	20
ENSTGUG00000005506	AOAH	HGNC Symbol	2.45e-15	-0.00754063	1	0.237799	1	0.239103	1	0.0183487	1	2.02849	4.23e-18	44	11.5326	41	7	72	26	91	46.1303	162.667	43.4089	207.667	73.3848	143.333	61.0928	155	44.7996	2
ENSTGUG00000005609	ADAMTSL2	Uniprot	1.46e-27	-0.171899	0.447859	-0.20371	0.310469	-0.00483903	1	0.00780461	1	0.74846	5.37e-30	1283	57.8619	1068.67	44.411	1406	211.858	1320	335.277	1649.33	496.026	1707.67	230.012	1364.33	133.103	1457.67	55.6447	17
ENSTGUG00000005987	CALB2	Biomart_human_ortholog	1.48e-16	0.0501379	1	0.124138	1	-0.037792	1	-0.0220112	1	0.692228	2.27e-19	1288.67	268.962	1247.33	222.693	1357.67	165.657	1598.33	332.031	1610	363.707	1647.67	211.188	1468.33	127.594	1538	111.14	11
ENSTGUG00000006197	AMIGO2	HGNC Symbol	4.03e-44	-0.224699	0.154998	0.146138	0.601122	0.0205286	1	-0.00112199	1	0.885546	3.56e-47	584	59.808	468.667	19.0088	525	80.3181	625.333	113.037	817.333	146.029	870.667	43.0155	755	91.1976	803.333	50.7379	1A
ENSTGUG00000006275	SAP30	Uniprot	8.4e-17	-0.116989	1	0.0327125	1	-0.236202	0.175703	-0.0574028	1	0.601094	1.25e-18	420	37.0405	363.667	33.2916	402	30.4138	445.667	110.006	523	93.3435	467	46.5725	411.667	41.4045	419.333	35.5012	4
ENSTGUG00000006343	ANXA11	HGNC Symbol	4.5e-54	0.142432	0.926177	0.20322	0.447611	-0.116993	0.926177	-0.0411703	0.951328	1.17374	2.76e-57	838	100.643	869.333	28.746	1072	168.378	1342.67	425.387	1544	176.034	1517	191.643	1604.33	182.001	1656.67	15.0444	6
ENSTGUG00000006466	CFDP1	Biomart_human_ortholog	9.45e-27	-0.139389	0.51842	0.0491038	1	-0.0448732	1	0.0263777	1	0.575978	9.12e-30	3063.67	344.044	2609.33	81.1316	2920.33	247.136	3271.67	752.491	3420.33	656.876	3504.67	581.861	2828.33	173.627	3057.33	82.3671	11
ENSTGUG00000006508	RAB27A	HGNC Symbol	4.15e-20	-0.0181664	1	0.162986	1	0.0376496	1	0.0855054	1	0.829318	6.17e-23	383	49.7896	354.667	9.81495	384.333	32.9596	465.333	101.422	529.333	147.825	563.667	2.08167	480	44.2267	544.333	113.778	10
ENSTGUG00000006603	MSRB3	HGNC Symbol	3.16e-05	0.0188746	1	0.0220273	1	0.0271791	1	-0.250156	1	0.796023	5.46e-07	36.6667	10.0664	35	8.18535	37	8	40	1.73205	53	18.3576	56	9.16515	51	4.58258	45.6667	5.03322	1A
ENSTGUG00000006677	BCL2L1	HGNC Symbol	2.41e-81	-0.0109227	1	-0.0464366	1	-0.0919786	1	-0.0271963	1	0.909666	8.44e-86	1666.67	153.106	1553	76.6877	1971.67	161.878	2048.33	270.484	2482.33	528.597	2445.67	304.884	2284.33	113.606	2392	325.286	20
ENSTGUG00000006789	MAPK6	Uniprot	1.2e-148	-0.0711181	1	0.0185075	1	-0.00538249	1	-0.0540981	1	1.2656	3.5e-154	9802.33	1007.32	8756.33	439.246	12637	875.293	13772.3	2190.64	18058.3	3573.41	18885.3	1226.04	18643.7	816.442	19144.3	2103.88	10
ENSTGUG00000007011	DAO	HGNC Symbol	6.43e-07	-0.299882	1	0.363398	1	0.304197	1	0.211984	1	1.25143	1.76e-08	35.3333	13.6504	27	11.3578	37.6667	3.51188	53.6667	30.2379	58.3333	25.9679	74.3333	10.9697	52.3333	12.6623	64.3333	8.32666	15
ENSTGUG00000007241			1.57e-12	-0.233519	0.152029	0.0103517	1	0.0184932	1	-0.0535031	1	0.494094	1.6e-14	574.333	21.1266	459	38.1969	526.667	65.615	573.333	109.551	555.667	165.258	585.667	69.0821	500.667	8.02081	515.333	91.0897	9
ENSTGUG00000007284	SNX12	HGNC Symbol	5.35e-28	-0.00877675	1	-0.00253423	1	0.0346759	1	-0.00496265	1	0.458118	1.36e-31	3866	148.233	3604.67	99.3596	3858	98.0612	4150	673.526	3770.67	998.531	4035.67	492.754	3522.33	161.376	3742.33	379.845	4A
ENSTGUG00000007704	WIPI2	HGNC Symbol	7.88e-110	-0.0482192	1	0.139158	0.15016	-0.00112977	1	-0.125813	0.183321	0.874062	6.04e-113	2978	238.822	2701	47.085	3232	114.092	3829.67	564.714	4140	940.161	4328	371.973	3985.33	57.6223	3889	273.445	14
ENSTGUG00000007764	AIP	HGNC Symbol	3.84e-30	-0.101335	1	0.0218186	1	-0.095745	1	-0.0143354	1	0.761612	1.55e-33	1363.67	229.018	1194	75.6241	1427	169.39	1568.33	366.466	1777	368.919	1755.33	268.519	1573.33	133.388	1654.33	24.4404	5
ENSTGUG00000007932			4.1e-08	0.480917	0.379846	0.280742	1	0.209129	1	0.165231	1	0.970369	1.86e-09	42.3333	14.8436	55.6667	15.3731	55.6667	8.73689	72.6667	11.0604	69.6667	13.5769	84.3333	4.04145	67.3333	8.73689	81	30.1993	10
ENSTGUG00000008131	GALNT9	HGNC Symbol	3.18e-20	-0.0207238	1	-0.133612	1	0.0900308	1	-0.112187	1	0.662	8.87e-23	864.667	139.701	798.333	88.3421	913	31.0966	892.333	102.919	997.333	299.682	1100.33	93.9805	1014.67	82.549	1003	159.057	15
ENSTGUG00000008295	GABRB1	HGNC Symbol	1.37e-37	-0.0536048	1	-0.0569781	1	0.139563	1	0.168606	1	1.60534	4.01e-41	64	20.664	57.6667	8.96289	95.6667	1.52753	99.3333	21.7332	143.333	45.7639	164.667	32.7159	163.333	8.96289	195	21.6564	4
ENSTGUG00000008364	NTRK3	HGNC Symbol	1.33e-34	0.0783368	1	-0.127116	0.781486	-0.0473517	1	0.0149632	1	0.684984	8.38e-38	1412	72.753	1401	131.636	1635.67	154.069	1614.33	326.086	1825.67	372.99	1863.33	269.248	1556.67	79.7768	1678.33	201.684	10
ENSTGUG00000008425	GRK7	HGNC Symbol	1.73e-12	-0.00425289	1	0.0795505	1	0.0473979	1	-0.112221	1	0.620664	5.14e-15	339.667	54.7844	318	23.3024	355	45.5741	401.667	46.0579	388.333	110.192	417.333	14.5717	358	27.2213	352.667	30.2875	9
ENSTGUG00000008430	CCDC51	HGNC Symbol	1.38e-22	-0.251572	0.0403602	0.00561533	1	-0.097359	1	-0.0615584	1	0.57909	1.48e-24	1170.33	54.1233	922.333	50.5602	1064.33	130.009	1151.67	225.187	1270	267.83	1250	258.617	1114.67	58.0718	1134	27.7308	12
ENSTGUG00000008446	PCGF5	Uniprot	4.25e-18	0.0821341	1	-0.559684	0.0646866	0.0894188	1	-0.128873	1	1.27347	1.61e-19	73.6667	15.885	73.3333	4.93288	127	15.6205	91.6667	10.6927	133.667	54.9212	147	33.4215	158.333	29.1433	154.333	17.7858	6
ENSTGUG00000008478	GK5	HGNC Symbol	2.3e-15	-0.172586	0.816584	-0.0312151	1	0.136391	0.99159	0.0626261	1	0.624776	1.07e-17	436.667	22.8546	363.667	41.1866	438.333	24.8261	459	35.5528	457	104.862	523.667	38.397	418	50.2693	464	37.47	9
ENSTGUG00000008876	RAC1	HGNC Symbol	1.89e-27	0.0227854	1	-0.0342531	1	-0.00166296	1	-0.0044913	1	0.436015	5.34e-31	4155.67	63.343	3964.67	139.321	4096.33	390.782	4302.67	684.264	4289.67	1015.03	4487.33	522.911	3660	219.315	3889.33	403.478	14
ENSTGUG00000008888	GLIPR2	HGNC Symbol	1.24e-39	-0.221625	1	-0.0669395	1	-0.172754	1	-0.151162	1	2.15782	2.38e-43	34	7.54983	27.3333	3.05505	60	25.2389	61.3333	16.0104	160.333	48.2632	147	5.2915	117.667	8.62168	112.333	7.57188	2
ENSTGUG00000008972	PCSK6	HGNC Symbol	3.8e-14	0.0414366	1	-0.0298665	1	-0.202227	0.657054	0.276585	0.320093	0.728949	9.7e-16	300	29	289.667	50.0233	347.667	39.5264	368.667	95.0386	410	85.8545	376.667	82.0995	309	22.6495	400	78.543	10
ENSTGUG00000009033	CLPX	HGNC Symbol	1.28e-59	-0.00598031	1	-0.0704841	1	-0.0448004	1	-0.0440315	1	0.69071	1.04e-63	2485.67	103.239	2323.67	127.422	2783.67	227.645	2844.33	381.065	2874	533.995	2935	300.287	2930.33	212.937	3022	197.886	10
ENSTGUG00000009081	RASL12	HGNC Symbol	3.13e-24	-0.27658	0.334015	-0.0837105	1	-0.215539	0.529011	0.0953481	1	0.963866	1.41e-26	402.667	39.6274	312	32.6037	429.333	91.697	439	120.449	611.333	118.154	555.667	92.7919	515.333	48.2113	588	127.988	10
ENSTGUG00000009084	ANKRD27	HGNC Symbol	3.04e-14	0.108917	1	0.0030411	1	-0.0611105	1	-0.103483	1	0.573751	8.82e-17	537.667	91.9638	543	47.8853	576.333	45.2364	616.667	36.5011	629.333	147.028	629.667	40.2161	579.667	36.9639	575.333	71.7379	11
ENSTGUG00000009131			6.26e-07	-0.0877475	1	-0.766827	0.294099	0.189687	1	-0.272514	1	1.38521	5.24e-08	16.6667	4.04145	14.6667	3.21455	26	16.0935	16.6667	4.72582	36.6667	17.0392	43	16.0935	38	7	33.6667	10.504	6
ENSTGUG00000009177	STIM2	HGNC Symbol	5.62e-46	0.217395	0.462977	-0.153455	0.823059	-0.100532	0.823059	-0.152389	0.823059	1.13064	6.68e-49	406	56.5066	444	70.5479	603	44.1928	578.667	74.2249	713.333	192.547	693.667	78.6787	824.667	90.7873	790.333	76.5136	4
ENSTGUG00000009354	CUTC	HGNC Symbol	5.43e-27	-0.0913744	1	0.0371701	1	-0.133837	1	0.0208993	1	0.725476	4.52e-30	1884	244.055	1658.67	117.874	1983.67	235.534	2195	418.477	2421	550.711	2333	516.721	2042.33	213.177	2205.67	185.26	6
ENSTGUG00000009399	CDCP2	HGNC Symbol	6.19e-17	0.333096	0.726811	-0.215539	0.895682	-0.315995	0.726811	0.1626	0.895682	1.26684	6.67e-19	49	13.1149	58	5	81.3333	23.1157	76	26.0576	129.333	38.0701	108.667	26.1024	89	18	106.333	14.1539	8
ENSTGUG00000009462	HPSE2	HGNC Symbol	9.81e-06	-0.333565	1	-0.377138	1	0.6301	0.562263	0.18219	1	1.30853	8.31e-07	42.3333	10.7858	31.6667	5.1316	54.3333	39.3107	45.3333	9.0185	67.6667	35.949	103.667	27.5741	68.3333	10.504	83.3333	28.5365	6
ENSTGUG00000009606	PI4K2A	Uniprot	4.72e-33	-0.145669	0.499989	0.0532372	1	-0.038371	1	0.108204	0.819783	0.650097	5.67e-36	901.333	69.4718	765.333	35.6417	884	109.668	985.333	147.994	1024.33	258.016	1044	144.772	900.333	13.3167	1034.67	116.723	6
ENSTGUG00000009915	CHKA	HGNC Symbol	2.85e-87	-0.0804346	1	0.0789953	1	0.0213583	1	-0.0859897	1	0.837842	2.29e-91	3233	359.755	2866.67	78.5005	3480.67	238.106	3963.33	710.517	4164.67	1063.16	4401.67	457.701	4241.67	107.156	4246.67	75.4343	5
ENSTGUG00000009960	CNTN3	HGNC Symbol	4.11e-61	0.133765	0.287078	-0.0920006	0.726707	-0.00236029	1	-0.0357355	1	0.704342	1.29e-64	1707	54.5252	1759	98.0153	1827.33	184.798	1848.33	352.506	2256.33	435.597	2380.33	420.814	2175.67	32.7159	2262.33	241.711	12
ENSTGUG00000010043	ADORA2A	Uniprot	2.85e-13	0.2205	1	-0.208899	1	0.266021	0.940972	-0.146738	1	1.00272	3.78e-15	70.6667	8.62168	77.3333	3.51188	96	1.73205	89.3333	12.0554	108.667	23.4592	138.667	36.7741	122.333	36.1156	118	21.6564	15
ENSTGUG00000010065	PDE4B	HGNC Symbol	1.48e-36	-0.00488274	1	-0.014765	1	-0.00153716	1	0.0150893	1	0.58291	1.68e-40	1929.67	159.105	1804	128.105	1827	149.409	1952.33	390.903	2269.33	549.575	2375	337.194	2017	109.741	2172.67	228.04	8
ENSTGUG00000010097	EIF2B5	Uniprot	4.32e-41	-0.0409732	1	0.0171306	1	-0.0109172	1	-0.0108218	1	0.511472	4.31e-45	2602	81.0987	2376	124.467	2554	154.01	2772.67	332.711	2855	640.419	2974.67	412.214	2337	39.3954	2472.67	255.316	9
ENSTGUG00000010156	API5	HGNC Symbol	1.28e-56	-0.0722733	1	0.00323954	1	-0.0268354	1	-0.0410179	1	0.580716	1.01e-60	3323.67	61.8088	2968.67	95.4219	3371.67	171.995	3635.33	545.619	3574	644.994	3685.33	232.539	3342.67	89.7236	3455.67	130.37	5
ENSTGUG00000010159	YES1	HGNC Symbol	3.99e-22	0.0515011	1	-0.291987	0.297168	0.0335868	1	-0.0391095	1	0.971175	1.38e-24	518.667	58.1062	506.667	100.201	693	100.732	608.333	142.521	789	223.437	835.333	26.4071	792	102.093	824.333	163.531	2
ENSTGUG00000010433	PLA2G6	HGNC Symbol	4.09e-32	-0.0183839	1	-0.022828	1	0.0179296	1	-0.109573	1	0.644821	1.62e-35	1297.33	85.7574	1202.33	22.0303	1378	169.885	1463.33	294.391	1520.33	397.676	1610	242.05	1424	109	1406.67	199.575	1A
ENSTGUG00000010443	ACADM	HGNC Symbol	1.1e-25	-0.0991119	1	0.0385745	1	-0.160254	0.360523	-0.0356405	1	0.586443	3.35e-28	1585	88.8313	1390	60.6548	1592.33	70.3586	1779	488.347	1789.67	404.935	1673.67	132.549	1569.67	85.9903	1626	91.5369	8
ENSTGUG00000010498	SORCS1	HGNC Symbol	2e-33	-0.0686481	1	-0.0803488	1	0.00903204	1	-0.100769	1	0.794354	7.52e-37	1634	278.216	1458.67	67.3968	1800	97.1545	1839.33	379.885	2382.67	654.47	2501.67	327.941	1822.67	144.306	1812.67	184.31	6
ENSTGUG00000010543	SH3BP1	HGNC Symbol	3.24e-14	-0.0123933	1	-0.0162036	1	-0.128852	0.84386	0.163281	0.625162	0.514319	3.24e-16	652.667	25.7358	607.333	12.4231	668.333	40.5134	717	180.508	715.667	157.906	691	134.309	576	44.9333	687	109.16	1A
ENSTGUG00000010589	CHRM3	HGNC Symbol	1.55e-15	0.249863	1	-0.0764876	1	0.219973	1	-0.0234001	1	1.11823	4.61e-18	166.333	58.046	185.333	27.0247	229.667	35.7957	234	39.95	271.667	91.0073	331.333	44.4335	324.667	23.4379	341.667	85.2311	3
ENSTGUG00000010722	CRY2	HGNC Symbol	1.19e-41	-0.0523065	1	-0.0247828	1	-0.123105	0.262293	-0.0137074	1	0.528335	1e-44	2906.33	70.6918	2632	130.778	2891.67	302.361	3047.33	413.655	3182.33	569.672	3083.33	385.962	2773.67	66.463	2921.67	105.306	5
[truncated: 40 more rows]

## Sheet: EHE
ensembl.gene.id	gene.symbol	Source.of.gene.symbol	Pvalue.omnibus	logFC.1dph	Pvalue.1dph	logFC.20dph	Pvalue.20dph	logFC.65dph	Pvalue.65dph	logFC.adult	Pvalue.adult	logFC.age	Pvalue.age	mean.1dph.F	sd.1dph.F	mean.1dph.M	sd.1dph.M	mean.20dph.F	sd.20dph.F	mean.20dph.M	sd.20dph.M	mean.65dph.F	sd.65dph.F	mean.65dph.M	sd.65dph.M	mean.adult.F	sd.adult.F	mean.adult.M	sd.adult.M	chr
[truncated: 10 more rows]

[truncated: 7 more sheets: EEH, EEL, ELE, ELL, LEE, LLE, LLL]
