# Supplementary material for: DNA Methylation Regulates Transcription Factor-Specific Neurodevelopmental but Not Sexually Dimorphic Gene Expression Dynamics in Zebra Finch Telencephalon
Source: Front Cell Dev Biol. 2021 Mar 19;9:583555. doi: 10.3389/fcell.2021.583555 (PMC8017237; doi:10.3389/fcell.2021.583555)
Supplement: Supplementary Table 9 — Genomatix and metascape functional enrichment analysis for different gene expression pattern clusters. [file Table_9.XLSX]

## Sheet: Data Sheet 6
Table S9: Genomatix and metascape functional enrichment analysis for different gene expression pattern clusters

## Sheet: Genomatix_HHH
GO-Term	GO-Term	GO-Term id	P-value	Adjusted p-value	# Genes (observed)	# Genes (expected)	# Genes (total)	List of observed genes	Gene ids
GO Biological Processes	trans-synaptic signaling	GO:0099537	5.39321e-50	0	183	58.7151	525	ABHD6, FAM107A, PRKAR2B, ABR, SLC32A1, ITPKA, DRD5, CADPS2, KCNQ3, SNAP25, USP46, CYP46A1, JPH3, CACNA1G, IGSF11, YWHAH, GLUL, PRNP, BSN, TRIM9, BAIAP2, DLGAP2, CNTN2, SLC12A5, CAMK2A, SV2C, VDAC1, SLC6A9, PINK1, LRFN2, HOMER1, CPLX1, LRRTM2, IL1RAPL1, CADPS, APBA1, SLC1A6, LGI1, GRIA4, GABRA4, KCNJ10, DTNBP1, SHANK2, CLSTN1, GLRA3, YWHAG, SNCA, GABRB3, NPTX2, SLC1A2, TPRG1L, TNR, GABBR2, HTR1D, …	57406, 11170, 5577, 29, 140679, 3706, 1816, 93664, 3786, 6616, 64854, 10858, 57338, 8913, 152404, 7533, 2752, 5621, 8927, 114088, 10458, 9228, 6900, 57468, 815, 22987, 7416, 6536, 65018, 57497, 9456, 10815, 26045, 11141, 8618, 320, 6511, 9211, 2893, 2557, 3766, 84062, 22941, 22883, 8001, 7532, 6622, 2562, 4885, 6506, 127262, 7143, 9568, 3352, 149111, 9899, 11255, 27020, 2571, 6857, 2904, 23504, 1…
GO Biological Processes	chemical synaptic transmission	GO:0007268	9.57879e-50	0	181	57.8203	517	ABHD6, FAM107A, PRKAR2B, ABR, SLC32A1, ITPKA, DRD5, CADPS2, KCNQ3, SNAP25, USP46, CYP46A1, JPH3, CACNA1G, IGSF11, YWHAH, GLUL, PRNP, BSN, TRIM9, BAIAP2, DLGAP2, CNTN2, SLC12A5, CAMK2A, SV2C, VDAC1, SLC6A9, PINK1, LRFN2, HOMER1, CPLX1, LRRTM2, CADPS, APBA1, SLC1A6, LGI1, GRIA4, GABRA4, KCNJ10, DTNBP1, SHANK2, CLSTN1, GLRA3, YWHAG, SNCA, GABRB3, NPTX2, SLC1A2, TPRG1L, TNR, GABBR2, HTR1D, CNIH3, SV2…	57406, 11170, 5577, 29, 140679, 3706, 1816, 93664, 3786, 6616, 64854, 10858, 57338, 8913, 152404, 7533, 2752, 5621, 8927, 114088, 10458, 9228, 6900, 57468, 815, 22987, 7416, 6536, 65018, 57497, 9456, 10815, 26045, 8618, 320, 6511, 9211, 2893, 2557, 3766, 84062, 22941, 22883, 8001, 7532, 6622, 2562, 4885, 6506, 127262, 7143, 9568, 3352, 149111, 9899, 11255, 27020, 2571, 6857, 2904, 23504, 1133, 14…
GO Biological Processes	anterograde trans-synaptic signaling	GO:0098916	9.57879e-50	0	181	57.8203	517	ABHD6, FAM107A, PRKAR2B, ABR, SLC32A1, ITPKA, DRD5, CADPS2, KCNQ3, SNAP25, USP46, CYP46A1, JPH3, CACNA1G, IGSF11, YWHAH, GLUL, PRNP, BSN, TRIM9, BAIAP2, DLGAP2, CNTN2, SLC12A5, CAMK2A, SV2C, VDAC1, SLC6A9, PINK1, LRFN2, HOMER1, CPLX1, LRRTM2, CADPS, APBA1, SLC1A6, LGI1, GRIA4, GABRA4, KCNJ10, DTNBP1, SHANK2, CLSTN1, GLRA3, YWHAG, SNCA, GABRB3, NPTX2, SLC1A2, TPRG1L, TNR, GABBR2, HTR1D, CNIH3, SV2…	57406, 11170, 5577, 29, 140679, 3706, 1816, 93664, 3786, 6616, 64854, 10858, 57338, 8913, 152404, 7533, 2752, 5621, 8927, 114088, 10458, 9228, 6900, 57468, 815, 22987, 7416, 6536, 65018, 57497, 9456, 10815, 26045, 8618, 320, 6511, 9211, 2893, 2557, 3766, 84062, 22941, 22883, 8001, 7532, 6622, 2562, 4885, 6506, 127262, 7143, 9568, 3352, 149111, 9899, 11255, 27020, 2571, 6857, 2904, 23504, 1133, 14…
GO Biological Processes	synaptic signaling	GO:0099536	1.96115e-49	0	183	59.1624	529	ABHD6, FAM107A, PRKAR2B, ABR, SLC32A1, ITPKA, DRD5, CADPS2, KCNQ3, SNAP25, USP46, CYP46A1, JPH3, CACNA1G, IGSF11, YWHAH, GLUL, PRNP, BSN, TRIM9, BAIAP2, DLGAP2, CNTN2, SLC12A5, CAMK2A, SV2C, VDAC1, SLC6A9, PINK1, LRFN2, HOMER1, CPLX1, LRRTM2, IL1RAPL1, CADPS, APBA1, SLC1A6, LGI1, GRIA4, GABRA4, KCNJ10, DTNBP1, SHANK2, CLSTN1, GLRA3, YWHAG, SNCA, GABRB3, NPTX2, SLC1A2, TPRG1L, TNR, GABBR2, HTR1D, …	57406, 11170, 5577, 29, 140679, 3706, 1816, 93664, 3786, 6616, 64854, 10858, 57338, 8913, 152404, 7533, 2752, 5621, 8927, 114088, 10458, 9228, 6900, 57468, 815, 22987, 7416, 6536, 65018, 57497, 9456, 10815, 26045, 11141, 8618, 320, 6511, 9211, 2893, 2557, 3766, 84062, 22941, 22883, 8001, 7532, 6622, 2562, 4885, 6506, 127262, 7143, 9568, 3352, 149111, 9899, 11255, 27020, 2571, 6857, 2904, 23504, 1…
GO Biological Processes	ion transport	GO:0006811	8.25602e-35	0	257	123.022	1100	SLC25A13, SLC6A8, SLC32A1, SLC6A17, PITPNM1, ATP5PD, PANX2, KCNQ3, SNAP25, SFXN5, XK, KEL, KCNJ6, SLC6A14, JPH3, ATP6V0E2, VPS4B, ASPH, MICU3, HCN1, GAS6, CACNA1G, SLC13A5, YWHAH, ATP2B4, CACNG3, AQP9, PRNP, KCNS1, SLC24A4, MT3, COX4I1, ANO1, COX17, KCNK15, SLC2A1, ATP6V1B2, ATP11B, AHCYL1, SLC12A5, CAMK2A, VDAC1, SYT13, BIN1, SLC6A9, PINK1, PLLP, HOMER1, SGK1, CPLX1, ATP2B1, PNPLA8, FKBP1B, IL1R…	10165, 6535, 140679, 388662, 9600, 10476, 56666, 3786, 6616, 94097, 7504, 3792, 3763, 11254, 57338, 155066, 9525, 444, 286097, 348980, 2621, 8913, 284111, 7533, 493, 10368, 366, 5621, 3787, 123041, 4504, 1327, 55107, 10063, 60598, 6513, 526, 23200, 10768, 57468, 815, 7416, 57586, 274, 6536, 65018, 51090, 9456, 6446, 10815, 490, 50640, 2281, 11141, 124935, 781, 23390, 1831, 85413, 84679, 170850, 5…
GO Biological Processes	cell-cell signaling	GO:0007267	4.99188e-31	0	258	129.956	1162	ABHD6, FAM107A, CPE, TIAM1, PRKAR2B, ABR, SLC32A1, ITPKA, HNF4A, DRD5, CADPS2, PANX2, KCNQ3, SNAP25, USP46, SOSTDC1, CYP46A1, JPH3, SKP1, CACNA1G, RAB11FIP2, IGSF11, YWHAH, GLUL, PRNP, BSN, TRIM9, ANO1, PCDH1, WNT9A, BAIAP2, DLGAP2, SLC2A1, CNTN2, SLC12A5, CAMK2A, SV2C, VDAC1, PTPRN, CTNND2, SLC6A9, PINK1, LRFN2, HOMER1, LYPD6, SNX3, CPLX1, RASL10B, PRICKLE1, LRRTM2, FKBP1B, IL1RAPL1, CACNA2D1, P…	57406, 11170, 1363, 7074, 5577, 29, 140679, 3706, 3172, 1816, 93664, 56666, 3786, 6616, 64854, 25928, 10858, 57338, 6500, 8913, 22841, 152404, 7533, 2752, 5621, 8927, 114088, 55107, 5097, 7483, 10458, 9228, 6513, 6900, 57468, 815, 22987, 7416, 5798, 1501, 6536, 65018, 57497, 9456, 130574, 8724, 10815, 91608, 144165, 26045, 2281, 11141, 781, 5578, 7447, 8618, 320, 6511, 9211, 801, 11069, 2893, 255…
GO Biological Processes	ion transmembrane transport	GO:0034220	8.13885e-30	0	194	86.7864	776	SLC25A13, SLC6A8, SLC32A1, ATP5PD, KCNQ3, SNAP25, SFXN5, KEL, KCNJ6, SLC6A14, JPH3, ATP6V0E2, ASPH, MICU3, HCN1, GAS6, CACNA1G, SLC13A5, YWHAH, ATP2B4, CACNG3, AQP9, PRNP, KCNS1, SLC24A4, COX4I1, ANO1, COX17, KCNK15, ATP6V1B2, ATP11B, AHCYL1, SLC12A5, VDAC1, BIN1, SLC6A9, PINK1, HOMER1, SGK1, ATP2B1, FKBP1B, IL1RAPL1, SLC43A2, CACNA2D1, ZDHHC17, TSC22D3, SLC22A16, SLC9A7, KCNG3, ANKH, SLC1A6, NDU…	10165, 6535, 140679, 10476, 3786, 6616, 94097, 3792, 3763, 11254, 57338, 155066, 444, 286097, 348980, 2621, 8913, 284111, 7533, 493, 10368, 366, 5621, 3787, 123041, 1327, 55107, 10063, 60598, 526, 23200, 10768, 57468, 7416, 274, 6536, 65018, 9456, 6446, 490, 2281, 11141, 124935, 781, 23390, 1831, 85413, 84679, 170850, 56172, 6511, 374291, 206358, 801, 2893, 479, 2557, 10345, 3766, 22941, 481, 800…
GO Biological Processes	cation transport	GO:0006812	3.46039e-29	0	194	87.6811	784	SLC6A8, SLC32A1, SLC6A17, ATP5PD, PANX2, KCNQ3, SNAP25, KEL, KCNJ6, JPH3, ATP6V0E2, VPS4B, MICU3, HCN1, GAS6, CACNA1G, SLC13A5, YWHAH, ATP2B4, CACNG3, PRNP, KCNS1, SLC24A4, MT3, COX4I1, ANO1, COX17, KCNK15, ATP6V1B2, AHCYL1, SLC12A5, CAMK2A, VDAC1, SYT13, BIN1, SLC6A9, PINK1, HOMER1, SGK1, ATP2B1, FKBP1B, IL1RAPL1, CACNA2D1, ZDHHC17, SLC22A16, SLC9A7, KCNG3, NDUFS7, SLC36A1, CALM1, GRIA4, ATP12A,…	6535, 140679, 388662, 10476, 56666, 3786, 6616, 3792, 3763, 57338, 155066, 9525, 286097, 348980, 2621, 8913, 284111, 7533, 493, 10368, 5621, 3787, 123041, 4504, 1327, 55107, 10063, 60598, 526, 10768, 57468, 815, 7416, 57586, 274, 6536, 65018, 9456, 6446, 490, 2281, 11141, 781, 23390, 85413, 84679, 170850, 374291, 206358, 801, 2893, 479, 10345, 3766, 84062, 22941, 481, 6622, 54602, 10681, 84812, 9…
GO Biological Processes	regulation of transport	GO:0051049	5.70138e-29	0	263	137.337	1228	SELENOS, TIAM1, ABR, MTCL1, ADAM8, OAZ1, HNF4A, CADPS2, PANX2, KCNQ3, SNAP25, USP46, KEL, KCNJ6, JPH3, VPS4B, HCN1, SH3GL3, GAS6, C1QTNF4, CACNA1G, PIK3R1, YWHAH, ATP2B4, CACNG3, GLUL, PRNP, KCNS1, BSN, TRIM9, IL13RA2, ANO1, NDRG4, APPL1, COX17, KCNK15, CD47, PLD1, SLC2A1, STXBP2, AHCYL1, CAMK2A, PTPRJ, SYT13, BIN1, PINK1, HOMER1, SNX3, UBE2J1, SGK1, CPLX1, RASL10B, ATP2B1, LRRTM2, FKBP1B, IL1RAP…	55829, 7074, 29, 23255, 101, 4946, 3172, 93664, 56666, 3786, 6616, 64854, 3792, 3763, 57338, 9525, 348980, 6457, 2621, 114900, 8913, 5295, 7533, 493, 10368, 2752, 5621, 3787, 8927, 114088, 3598, 55107, 65009, 26060, 10063, 60598, 961, 5337, 6513, 6813, 10768, 815, 5795, 57586, 274, 65018, 9456, 8724, 51465, 6446, 10815, 91608, 490, 26045, 2281, 11141, 5569, 781, 3916, 5578, 5414, 5867, 3479, 347,…
GO Biological Processes	transmembrane transport	GO:0055085	5.02534e-28	0	236	119.108	1065	SLC25A13, SELENOS, SLC6A8, SLC32A1, OAZ1, SLC6A17, ATP5PD, PANX2, KCNQ3, SNAP25, SFXN5, KEL, KCNJ6, SLC6A14, JPH3, ATP6V0E2, ASPH, MICU3, HCN1, GAS6, SLC25A43, CACNA1G, PIK3R1, SLC13A5, YWHAH, ATP2B4, CACNG3, AQP9, PRNP, KCNS1, SLC24A4, COX4I1, ANO1, APPL1, COX17, KCNK15, SLC2A1, ATP6V1B2, ATP11B, AHCYL1, SLC12A5, SV2C, ABCD2, AQP3, VDAC1, BIN1, SLC6A9, PINK1, HOMER1, SGK1, ATP2B1, FKBP1B, IL1RAP…	10165, 55829, 6535, 140679, 4946, 388662, 10476, 56666, 3786, 6616, 94097, 3792, 3763, 11254, 57338, 155066, 444, 286097, 348980, 2621, 203427, 8913, 5295, 284111, 7533, 493, 10368, 366, 5621, 3787, 123041, 1327, 55107, 26060, 10063, 60598, 6513, 526, 23200, 10768, 57468, 22987, 225, 360, 7416, 274, 6536, 65018, 9456, 6446, 490, 2281, 11141, 124935, 781, 23390, 1831, 85413, 84679, 3479, 170850, 1…
GO Biological Processes	modulation of chemical synaptic transmission	GO:0050804	8.34899e-26	0	109	38.2487	342	ABHD6, FAM107A, PRKAR2B, ABR, ITPKA, DRD5, SNAP25, USP46, CYP46A1, JPH3, IGSF11, YWHAH, GLUL, PRNP, BAIAP2, CNTN2, CAMK2A, PINK1, LRFN2, HOMER1, CPLX1, LRRTM2, APBA1, LGI1, GRIA4, KCNJ10, DTNBP1, SHANK2, CLSTN1, YWHAG, SNCA, NPTX2, TPRG1L, TNR, NPTN, SYT1, GRIN2B, SYT9, DRD1, SHISA9, NETO1, ARC, MAPK1, RAB3GAP1, CALB1, PHF24, SYBU, GRM3, SLC6A1, CACNB2, STXBP1, BDNF, DNM1, ATP2A2, TAC1, RGS14, P2…	57406, 11170, 5577, 29, 3706, 1816, 6616, 64854, 10858, 57338, 152404, 7533, 2752, 5621, 10458, 6900, 815, 65018, 57497, 9456, 10815, 26045, 320, 9211, 2893, 3766, 84062, 22941, 22883, 7532, 6622, 4885, 127262, 7143, 27020, 6857, 2904, 143425, 1812, 729993, 81832, 23237, 5594, 22930, 793, 23349, 55638, 2913, 6529, 783, 6812, 627, 1759, 488, 6863, 10636, 5028, 3749, 23467, 5530, 2902, 6804, 816, 9…
GO Biological Processes	regulation of trans-synaptic signaling	GO:0099177	1.09739e-25	0	109	38.3605	343	ABHD6, FAM107A, PRKAR2B, ABR, ITPKA, DRD5, SNAP25, USP46, CYP46A1, JPH3, IGSF11, YWHAH, GLUL, PRNP, BAIAP2, CNTN2, CAMK2A, PINK1, LRFN2, HOMER1, CPLX1, LRRTM2, APBA1, LGI1, GRIA4, KCNJ10, DTNBP1, SHANK2, CLSTN1, YWHAG, SNCA, NPTX2, TPRG1L, TNR, NPTN, SYT1, GRIN2B, SYT9, DRD1, SHISA9, NETO1, ARC, MAPK1, RAB3GAP1, CALB1, PHF24, SYBU, GRM3, SLC6A1, CACNB2, STXBP1, BDNF, DNM1, ATP2A2, TAC1, RGS14, P2…	57406, 11170, 5577, 29, 3706, 1816, 6616, 64854, 10858, 57338, 152404, 7533, 2752, 5621, 10458, 6900, 815, 65018, 57497, 9456, 10815, 26045, 320, 9211, 2893, 3766, 84062, 22941, 22883, 7532, 6622, 4885, 127262, 7143, 27020, 6857, 2904, 143425, 1812, 729993, 81832, 23237, 5594, 22930, 793, 23349, 55638, 2913, 6529, 783, 6812, 627, 1759, 488, 6863, 10636, 5028, 3749, 23467, 5530, 2902, 6804, 816, 9…
GO Biological Processes	signaling	GO:0023052	6.02071e-25	0	596	435.498	3894	SELENOS, ABHD6, RAP2A, FAM107A, CPE, TIAM1, CDA, PRKAR2B, ABR, SLC32A1, WIPF3, CAB39L, ITPKA, ADAM8, HSPB1, HNF4A, PITPNM1, HPCAL4, CHN1, CD59, DRD5, CADPS2, PANX2, KCNQ3, SNAP25, USP46, SOSTDC1, SEMA4G, SGSM3, LURAP1, CYP46A1, INPP5D, GRINA, CD164, RGS6, JPH3, RASGEF1A, MGLL, ATP6V0E2, POLR2L, CDK10, ASPH, G0S2, CAMKMT, SKP1, UNC5A, SH3GL3, GAS6, GPR22, RAB39B, C1QTNF4, FSTL4, SPTAN1, PLSCR1, CA…	55829, 57406, 5911, 11170, 1363, 7074, 978, 5577, 29, 140679, 644150, 81617, 3706, 101, 3315, 3172, 9600, 51440, 1123, 966, 1816, 93664, 56666, 3786, 6616, 64854, 25928, 57715, 27352, 541468, 10858, 3635, 2907, 8763, 9628, 57338, 221002, 11343, 155066, 5441, 8558, 444, 50486, 79823, 6500, 90249, 6457, 2621, 2845, 116442, 114900, 23105, 6709, 5359, 8913, 5295, 115330, 252995, 8506, 22841, 152404, …
GO Biological Processes	cation transmembrane transport	GO:0098655	1.94084e-24	0	151	65.649	587	ATP5PD, KCNQ3, SNAP25, KEL, KCNJ6, JPH3, ATP6V0E2, MICU3, HCN1, GAS6, CACNA1G, YWHAH, ATP2B4, CACNG3, PRNP, KCNS1, SLC24A4, COX4I1, ANO1, COX17, KCNK15, ATP6V1B2, SLC12A5, VDAC1, BIN1, PINK1, HOMER1, FKBP1B, IL1RAPL1, CACNA2D1, ZDHHC17, SLC22A16, SLC9A7, KCNG3, NDUFS7, SLC36A1, CALM1, GRIA4, ATP12A, TRDN, KCNJ10, SHANK2, ATP1B1, SNCA, GNB5, PLCD4, KCNC2, CNIH3, TRPC1, ATP6V1E1, JPH1, KCNK1, PPARG…	10476, 3786, 6616, 3792, 3763, 57338, 155066, 286097, 348980, 2621, 8913, 7533, 493, 10368, 5621, 3787, 123041, 1327, 55107, 10063, 60598, 526, 57468, 7416, 274, 65018, 9456, 2281, 11141, 781, 23390, 85413, 84679, 170850, 374291, 206358, 801, 2893, 479, 10345, 3766, 22941, 481, 6622, 10681, 84812, 3747, 149111, 7220, 529, 56704, 3775, 10891, 9114, 2904, 1812, 3754, 729993, 5333, 81832, 221074, 23…
GO Biological Processes	inorganic ion transmembrane transport	GO:0098660	4.11202e-23	0	145	63.5241	568	ATP5PD, KCNQ3, SNAP25, KEL, KCNJ6, JPH3, ATP6V0E2, MICU3, HCN1, GAS6, CACNA1G, YWHAH, ATP2B4, CACNG3, PRNP, KCNS1, SLC24A4, COX4I1, ANO1, COX17, KCNK15, ATP6V1B2, SLC12A5, VDAC1, BIN1, FKBP1B, IL1RAPL1, CACNA2D1, ZDHHC17, SLC9A7, KCNG3, ANKH, NDUFS7, SLC36A1, CALM1, ATP12A, GABRA4, TRDN, KCNJ10, ATP1B1, GLRA3, SNCA, GABRB3, GNB5, PLCD4, KCNC2, SLC37A2, TRPC1, ATP6V1E1, JPH1, KCNK1, ATP6V0D1, GRIN…	10476, 3786, 6616, 3792, 3763, 57338, 155066, 286097, 348980, 2621, 8913, 7533, 493, 10368, 5621, 3787, 123041, 1327, 55107, 10063, 60598, 526, 57468, 7416, 274, 2281, 11141, 781, 23390, 84679, 170850, 56172, 374291, 206358, 801, 479, 2557, 10345, 3766, 481, 8001, 6622, 2562, 10681, 84812, 3747, 219855, 7220, 529, 56704, 3775, 9114, 2904, 2555, 1812, 3754, 5333, 81832, 221074, 400916, 57582, 3761…
GO Biological Processes	metal ion transport	GO:0030001	5.33216e-22	0	147	66.4319	594	SLC6A8, KCNQ3, SNAP25, KEL, KCNJ6, JPH3, ATP6V0E2, VPS4B, MICU3, HCN1, GAS6, CACNA1G, SLC13A5, YWHAH, ATP2B4, CACNG3, PRNP, KCNS1, SLC24A4, MT3, COX17, KCNK15, ATP6V1B2, AHCYL1, SLC12A5, CAMK2A, VDAC1, BIN1, HOMER1, SGK1, ATP2B1, FKBP1B, IL1RAPL1, CACNA2D1, ZDHHC17, SLC9A7, KCNG3, CALM1, ATP12A, TRDN, KCNJ10, ATP1B1, SNCA, NDFIP2, GNB5, PLCD4, SLC23A2, KCNC2, TRPC1, ATP6V1E1, JPH1, KCNK1, ATP6V0D…	6535, 3786, 6616, 3792, 3763, 57338, 155066, 9525, 286097, 348980, 2621, 8913, 284111, 7533, 493, 10368, 5621, 3787, 123041, 4504, 10063, 60598, 526, 10768, 57468, 815, 7416, 274, 9456, 6446, 490, 2281, 11141, 781, 23390, 84679, 170850, 801, 479, 10345, 3766, 481, 6622, 54602, 10681, 84812, 9962, 3747, 7220, 529, 56704, 3775, 9114, 2904, 117, 1812, 3754, 5333, 81832, 221074, 57582, 3761, 491, 335…
GO Biological Processes	neurotransmitter transport	GO:0006836	9.48032e-22	0	75	23.1505	207	SLC25A13, SLC6A8, SLC32A1, SLC6A17, CADPS2, SNAP25, SLC6A14, GLUL, TRIM9, CAMK2A, SV2C, SLC6A9, CPLX1, CADPS, APBA1, SLC1A6, SLC36A1, KCNJ10, DTNBP1, SNCA, SLC1A2, SV2B, HRH3, GAD1, SYT1, SYT9, PTPRN2, GABRA2, DRD1, GPM6B, RAB3GAP1, AQP1, SYNJ1, SYN2, HSPA8, SLC6A1, RPH3A, CACNB2, STXBP1, ATP2A2, SYNGR3, P2RY1, KCNC4, STX1A, SYT12, LIN7A, MCTP1, WNT7A, HTR2A, STX19, PPFIA4, RGS4, PCLO, SLC17A6, D…	10165, 6535, 140679, 388662, 93664, 6616, 11254, 2752, 114088, 815, 22987, 6536, 10815, 8618, 320, 6511, 206358, 3766, 84062, 6622, 6506, 9899, 11255, 2571, 6857, 143425, 5799, 2555, 1812, 2824, 22930, 358, 8867, 6854, 3312, 6529, 22895, 783, 6812, 488, 9143, 5028, 3749, 6804, 91683, 8825, 79772, 7476, 3356, 415117, 8497, 5999, 27445, 57084, 9162, 5413, 1136, 23413, 22999, 28964, 341359, 5579, 77…
GO Biological Processes	cell communication	GO:0007154	1.65577e-21	0	585	436.952	3907	SELENOS, ABHD6, RAP2A, FAM107A, CPE, TIAM1, CDA, PRKAR2B, ABR, SLC32A1, WIPF3, CAB39L, ITPKA, ADAM8, HSPB1, HNF4A, PITPNM1, HPCAL4, CHN1, CD59, DRD5, CADPS2, PANX2, KCNQ3, SNAP25, USP46, SOSTDC1, SEMA4G, SGSM3, LURAP1, CYP46A1, INPP5D, GRINA, CD164, RGS6, JPH3, RASGEF1A, MGLL, ATP6V0E2, POLR2L, CDK10, GABARAPL1, G0S2, CAMKMT, SKP1, UNC5A, SH3GL3, GAS6, GPR22, RAB39B, C1QTNF4, FSTL4, SPTAN1, PLSCR…	55829, 57406, 5911, 11170, 1363, 7074, 978, 5577, 29, 140679, 644150, 81617, 3706, 101, 3315, 3172, 9600, 51440, 1123, 966, 1816, 93664, 56666, 3786, 6616, 64854, 25928, 57715, 27352, 541468, 10858, 3635, 2907, 8763, 9628, 57338, 221002, 11343, 155066, 5441, 8558, 23710, 50486, 79823, 6500, 90249, 6457, 2621, 2845, 116442, 114900, 23105, 6709, 5359, 8913, 5295, 115330, 252995, 8506, 22841, 152404…
GO Biological Processes	inorganic cation transmembrane transport	GO:0098662	9.18228e-21	0	130	56.9256	509	ATP5PD, KCNQ3, SNAP25, KEL, KCNJ6, JPH3, ATP6V0E2, MICU3, HCN1, GAS6, CACNA1G, YWHAH, ATP2B4, CACNG3, PRNP, KCNS1, SLC24A4, COX4I1, COX17, KCNK15, ATP6V1B2, SLC12A5, VDAC1, BIN1, FKBP1B, IL1RAPL1, CACNA2D1, ZDHHC17, SLC9A7, KCNG3, NDUFS7, SLC36A1, CALM1, ATP12A, TRDN, KCNJ10, ATP1B1, SNCA, GNB5, PLCD4, KCNC2, TRPC1, ATP6V1E1, JPH1, KCNK1, ATP6V0D1, GRIN2B, DRD1, KCNF1, PLCD1, NETO1, SLC39A12, CHC…	10476, 3786, 6616, 3792, 3763, 57338, 155066, 286097, 348980, 2621, 8913, 7533, 493, 10368, 5621, 3787, 123041, 1327, 10063, 60598, 526, 57468, 7416, 274, 2281, 11141, 781, 23390, 84679, 170850, 374291, 206358, 801, 479, 10345, 3766, 481, 6622, 10681, 84812, 3747, 7220, 529, 56704, 3775, 9114, 2904, 1812, 3754, 5333, 81832, 221074, 400916, 57582, 3761, 4512, 491, 3357, 7871, 358, 805, 255057, 851…
GO Biological Processes	regulation of ion transport	GO:0043269	9.90816e-21	0	122	51.7811	463	KCNQ3, KEL, KCNJ6, JPH3, HCN1, CACNA1G, YWHAH, ATP2B4, CACNG3, PRNP, KCNS1, COX17, KCNK15, AHCYL1, CAMK2A, SYT13, BIN1, PINK1, HOMER1, ATP2B1, FKBP1B, CACNA2D1, KCNG3, CALM1, GRIA4, TRDN, KCNJ10, DTNBP1, SHANK2, ATP1B1, SNCA, GNB5, NOX1, KCNC2, CNIH3, TRPC1, JPH1, PPARGC1A, HRH3, SYT1, GRIN2B, SYT9, ADCYAP1R1, DRD1, KCNF1, SHISA9, GPM6B, NETO1, ARC, RAB3GAP1, CHCHD10, KCNJ4, PRKCD, SLMAP, CALM2, …	3786, 3792, 3763, 57338, 348980, 8913, 7533, 493, 10368, 5621, 3787, 10063, 60598, 10768, 815, 57586, 274, 65018, 9456, 490, 2281, 781, 170850, 801, 2893, 10345, 3766, 84062, 22941, 481, 6622, 10681, 27035, 3747, 149111, 7220, 56704, 10891, 11255, 6857, 2904, 143425, 117, 1812, 3754, 729993, 2824, 81832, 23237, 22930, 400916, 3761, 5580, 7871, 805, 255057, 8514, 6529, 783, 6812, 57554, 7222, 2713…
GO Biological Processes	transport	GO:0006810	2.12271e-20	0	519	378.46	3384	SLC25A13, SELENOS, SLC6A8, NAPG, CPE, TIAM1, CDA, ABR, TUBA1B, APOH, SLC32A1, WIPF3, MTCL1, ADAM8, HSPB1, OAZ1, HNF4A, SLC6A17, PITPNM1, CD59, ATP5PD, CADPS2, PANX2, KCNQ3, SNAP25, SLC45A4, SFXN5, USP46, XK, CLMN, SGSM3, EXOC3, KEL, KCNJ6, SLC6A14, JPH3, SNX10, ATP6V0E2, SNX8, VPS4B, ACTN1, ASPH, MICU3, SLC35F3, HCN1, SH3GL3, GAS6, SLC25A43, RAB39B, C1QTNF4, SPTAN1, CACNA1G, PIK3R1, RAB3IP, RAB11…	10165, 55829, 6535, 8774, 1363, 7074, 978, 29, 10376, 350, 140679, 644150, 23255, 101, 3315, 4946, 3172, 388662, 9600, 966, 10476, 93664, 56666, 3786, 6616, 57210, 94097, 64854, 7504, 79789, 27352, 11336, 3792, 3763, 11254, 57338, 29887, 155066, 29886, 9525, 87, 444, 286097, 148641, 348980, 6457, 2621, 203427, 116442, 114900, 6709, 8913, 5295, 117177, 22841, 284111, 7533, 493, 10368, 366, 2752, 5…
GO Biological Processes	regulation of transmembrane transport	GO:0034762	2.81128e-20	0	106	42.2748	378	SELENOS, OAZ1, KCNQ3, KEL, KCNJ6, JPH3, HCN1, CACNA1G, PIK3R1, YWHAH, ATP2B4, CACNG3, PRNP, KCNS1, APPL1, COX17, KCNK15, SLC2A1, AHCYL1, BIN1, PINK1, HOMER1, FKBP1B, CACNA2D1, IGF1, KCNG3, CALM1, GRIA4, TRDN, KCNJ10, SHANK2, ATP1B1, SNCA, GNB5, NOX1, SLC1A2, KCNC2, CNIH3, TRPC1, JPH1, PPARGC1A, GRIN2B, DRD1, KCNF1, SHISA9, AZIN2, NETO1, ARC, CHCHD10, KCNJ4, SLMAP, CALM2, CBARP, KCNAB2, CACNB2, LR…	55829, 4946, 3786, 3792, 3763, 57338, 348980, 8913, 5295, 7533, 493, 10368, 5621, 3787, 26060, 10063, 60598, 6513, 10768, 274, 65018, 9456, 2281, 781, 3479, 170850, 801, 2893, 10345, 3766, 22941, 481, 6622, 10681, 27035, 6506, 3747, 149111, 7220, 56704, 10891, 2904, 1812, 3754, 729993, 113451, 81832, 23237, 400916, 3761, 7871, 805, 255057, 8514, 783, 57554, 27133, 8660, 3749, 8645, 4747, 53373, 2…
GO Biological Processes	establishment of localization	GO:0051234	2.56243e-19	0	526	388.973	3478	SLC25A13, GET4, SELENOS, SLC6A8, NAPG, RAP2A, CPE, TIAM1, CDA, ABR, TUBA1B, APOH, SLC32A1, WIPF3, MTCL1, ADAM8, HSPB1, OAZ1, HNF4A, SLC6A17, PITPNM1, CD59, ATP5PD, CADPS2, PANX2, KCNQ3, SNAP25, SLC45A4, SFXN5, USP46, XK, CLMN, SGSM3, EXOC3, KEL, KCNJ6, SLC6A14, JPH3, SNX10, ATP6V0E2, SNX8, VPS4B, ACTN1, ASPH, MICU3, SLC35F3, HCN1, SH3GL3, GAS6, SLC25A43, RAB39B, C1QTNF4, SPTAN1, CACNA1G, PIK3R1, …	10165, 51608, 55829, 6535, 8774, 5911, 1363, 7074, 978, 29, 10376, 350, 140679, 644150, 23255, 101, 3315, 4946, 3172, 388662, 9600, 966, 10476, 93664, 56666, 3786, 6616, 57210, 94097, 64854, 7504, 79789, 27352, 11336, 3792, 3763, 11254, 57338, 29887, 155066, 29886, 9525, 87, 444, 286097, 148641, 348980, 6457, 2621, 203427, 116442, 114900, 6709, 8913, 5295, 117177, 22841, 284111, 7533, 493, 10368,…
GO Biological Processes	secretion by cell	GO:0032940	3.62048e-19	0	199	108.595	971	CPE, TIAM1, CDA, ABR, APOH, SLC32A1, ADAM8, HNF4A, CD59, CADPS2, PANX2, SNAP25, EXOC3, VPS4B, ACTN1, GAS6, C1QTNF4, SPTAN1, CACNA1G, RAB11FIP2, GLUL, TRIM9, IL13RA2, TYRO3, LAMTOR3, ANO1, CD47, PLD1, CLEC3B, SLC2A1, STXBP2, ATP11B, TOM1, CAMK2A, PTPRJ, PTPRN, SYT13, SLC6A9, PINK1, CTSB, TMX3, CPLX1, RASL10B, MON1A, SCG2, FKBP1B, IL1RAPL1, PGAM1, IGF2, LAMP1, PRKCA, SEPTIN4, IGF1, VSNL1, CFD, CADP…	1363, 7074, 978, 29, 350, 140679, 101, 3172, 966, 93664, 56666, 6616, 11336, 9525, 87, 2621, 114900, 6709, 8913, 22841, 2752, 114088, 3598, 7301, 8649, 55107, 961, 5337, 7123, 6513, 6813, 23200, 10043, 815, 5795, 5798, 57586, 6536, 65018, 1508, 54495, 10815, 91608, 84315, 7857, 2281, 11141, 5223, 3481, 3916, 5578, 5414, 3479, 7447, 1675, 8618, 320, 6511, 307, 801, 11069, 2821, 84062, 6622, 6506, …
GO Biological Processes	secretion	GO:0046903	3.86031e-19	0	211	117.766	1053	CPE, TIAM1, CDA, ABR, APOH, SLC32A1, ADAM8, HNF4A, CD59, CADPS2, PANX2, SNAP25, EXOC3, SNX10, VPS4B, ACTN1, GAS6, C1QTNF4, SPTAN1, CACNA1G, RAB11FIP2, AQP9, GLUL, TRIM9, IL13RA2, TYRO3, LAMTOR3, ANO1, CD47, PLD1, CLEC3B, SLC2A1, STXBP2, ATP11B, TOM1, CAMK2A, PTPRJ, PTPRN, SYT13, SLC6A9, PINK1, CTSB, TMX3, SGK1, CPLX1, RASL10B, MON1A, PNPLA8, SCG2, FKBP1B, IL1RAPL1, PGAM1, IGF2, LAMP1, SLC22A16, P…	1363, 7074, 978, 29, 350, 140679, 101, 3172, 966, 93664, 56666, 6616, 11336, 29887, 9525, 87, 2621, 114900, 6709, 8913, 22841, 366, 2752, 114088, 3598, 7301, 8649, 55107, 961, 5337, 7123, 6513, 6813, 23200, 10043, 815, 5795, 5798, 57586, 6536, 65018, 1508, 54495, 6446, 10815, 91608, 84315, 50640, 7857, 2281, 11141, 5223, 3481, 3916, 85413, 5578, 5414, 3479, 7447, 1675, 8618, 320, 6511, 307, 801, …
GO Biological Processes	regulation of biological quality	GO:0065008	1.7619e-18	0	427	300.957	2691	GET4, SELENOS, ABHD6, NAPG, FAM107A, CPE, TIAM1, PRKAR2B, ABR, APOH, SLC32A1, ITPKA, ADAM8, HSPB1, HNF4A, KCTD17, CD59, DRD5, CADPS2, MOXD1, KCNQ3, SNAP25, USP46, XK, SEMA4G, DGAT2, CLMN, KEL, CYP46A1, INPP5D, GRINA, JPH3, ZNF365, SNX10, ATP6V0E2, ACTN1, ASPH, G0S2, SKP1, HCN1, GAS6, FSTL4, SPTAN1, PLSCR1, CACNA1G, PIK3R1, CNTNAP1, RAB11FIP2, IGSF11, YWHAH, ATP2B4, CACNG3, AQP9, GLUL, PRNP, MTPN,…	51608, 55829, 57406, 8774, 11170, 1363, 7074, 5577, 29, 350, 140679, 3706, 101, 3315, 3172, 79734, 966, 1816, 93664, 26002, 3786, 6616, 64854, 7504, 57715, 84649, 79789, 3792, 10858, 3635, 2907, 57338, 22891, 29887, 155066, 87, 444, 50486, 6500, 348980, 2621, 23105, 6709, 5359, 8913, 5295, 8506, 22841, 152404, 7533, 493, 10368, 366, 2752, 5621, 136319, 7068, 114088, 123041, 4504, 7301, 55107, 569…
GO Biological Processes	regulation of ion transmembrane transport	GO:0034765	2.16155e-18	0	92	35.9001	321	KCNQ3, KEL, KCNJ6, JPH3, HCN1, CACNA1G, YWHAH, ATP2B4, CACNG3, PRNP, KCNS1, COX17, KCNK15, AHCYL1, BIN1, PINK1, HOMER1, FKBP1B, CACNA2D1, KCNG3, CALM1, GRIA4, TRDN, KCNJ10, SHANK2, ATP1B1, SNCA, GNB5, NOX1, KCNC2, CNIH3, TRPC1, JPH1, PPARGC1A, GRIN2B, DRD1, KCNF1, SHISA9, NETO1, ARC, CHCHD10, KCNJ4, SLMAP, CALM2, CBARP, KCNAB2, CACNB2, LRRC7, KCNH5, IRS2, KCNC4, KCNK5, NEFL, TPCN1, GRIN1, KCNG4, …	3786, 3792, 3763, 57338, 348980, 8913, 7533, 493, 10368, 5621, 3787, 10063, 60598, 10768, 274, 65018, 9456, 2281, 781, 170850, 801, 2893, 10345, 3766, 22941, 481, 6622, 10681, 27035, 3747, 149111, 7220, 56704, 10891, 2904, 1812, 3754, 729993, 81832, 23237, 400916, 3761, 7871, 805, 255057, 8514, 783, 57554, 27133, 8660, 3749, 8645, 4747, 53373, 2902, 93107, 55799, 7881, 3736, 259232, 1181, 483, 59…
GO Biological Processes	neurotransmitter secretion	GO:0007269	3.68767e-18	0	53	14.6508	131	SLC32A1, CADPS2, SNAP25, TRIM9, CAMK2A, SLC6A9, CPLX1, CADPS, APBA1, DTNBP1, SNCA, HRH3, GAD1, SYT1, SYT9, PTPRN2, DRD1, RAB3GAP1, SYNJ1, SYN2, HSPA8, RPH3A, CACNB2, STXBP1, ATP2A2, P2RY1, KCNC4, STX1A, SYT12, LIN7A, MCTP1, WNT7A, HTR2A, STX19, PPFIA4, PCLO, DGKI, SEPTIN5, CHRNA3, NCS1, RIMS1, GIT1, SYT10, PRKCB, CACNA1B, SYT11, RHOT1, CPLX4, HTR1B, NLGN1, GAD2, NAPB, SNPH	140679, 93664, 6616, 114088, 815, 6536, 10815, 8618, 320, 84062, 6622, 11255, 2571, 6857, 143425, 5799, 1812, 22930, 8867, 6854, 3312, 22895, 783, 6812, 488, 5028, 3749, 6804, 91683, 8825, 79772, 7476, 3356, 415117, 8497, 27445, 9162, 5413, 1136, 23413, 22999, 28964, 341359, 5579, 774, 23208, 55288, 339302, 3351, 22871, 2572, 63908, 9751
GO Biological Processes	signal release from synapse	GO:0099643	5.51116e-18	0	53	14.7626	132	SLC32A1, CADPS2, SNAP25, TRIM9, CAMK2A, SLC6A9, CPLX1, CADPS, APBA1, DTNBP1, SNCA, HRH3, GAD1, SYT1, SYT9, PTPRN2, DRD1, RAB3GAP1, SYNJ1, SYN2, HSPA8, RPH3A, CACNB2, STXBP1, ATP2A2, P2RY1, KCNC4, STX1A, SYT12, LIN7A, MCTP1, WNT7A, HTR2A, STX19, PPFIA4, PCLO, DGKI, SEPTIN5, CHRNA3, NCS1, RIMS1, GIT1, SYT10, PRKCB, CACNA1B, SYT11, RHOT1, CPLX4, HTR1B, NLGN1, GAD2, NAPB, SNPH	140679, 93664, 6616, 114088, 815, 6536, 10815, 8618, 320, 84062, 6622, 11255, 2571, 6857, 143425, 5799, 1812, 22930, 8867, 6854, 3312, 22895, 783, 6812, 488, 5028, 3749, 6804, 91683, 8825, 79772, 7476, 3356, 415117, 8497, 27445, 9162, 5413, 1136, 23413, 22999, 28964, 341359, 5579, 774, 23208, 55288, 339302, 3351, 22871, 2572, 63908, 9751
GO Biological Processes	system process	GO:0003008	1.20354e-17	0	217	125.818	1125	SLC6A8, FAM107A, TIAM1, PRKAR2B, ABR, DRD5, SNAP25, KEL, JPH3, MGLL, SNX10, ASPH, GAS6, CACNA1G, CNTNAP1, RAB11FIP2, IGSF11, ATP2B4, CACNG3, AQP9, PRNP, ENO1, MTPN, THRB, SLC24A4, ANO1, NDRG4, BAIAP2, KCNK15, ADCY2, CNTN2, AHCYL1, SLC12A5, AQP3, VDAC1, PTPRJ, PJVK, BIN1, HOMER1, SGK1, RASL10B, ATP2B1, UTS2B, TMOD1, FKBP1B, CACNA2D1, PRKCA, PAK6, IGF1, CALM1, GABRA4, TRDN, KCNJ10, ADCY9, SHANK2, A…	6535, 11170, 7074, 5577, 29, 1816, 6616, 3792, 57338, 11343, 29887, 444, 2621, 8913, 8506, 22841, 152404, 493, 10368, 366, 5621, 2023, 136319, 7068, 123041, 55107, 65009, 10458, 60598, 108, 6900, 10768, 57468, 360, 7416, 5795, 494513, 274, 9456, 6446, 91608, 490, 257313, 7111, 2281, 781, 5578, 56924, 3479, 801, 2557, 10345, 3766, 115, 22941, 481, 8001, 6622, 2562, 4885, 152789, 27035, 10678, 7143…
GO Biological Processes	regulation of membrane potential	GO:0042391	2.65696e-17	0	87	34.1106	305	KCNQ3, HCN1, CACNA1G, CNTNAP1, IGSF11, YWHAH, BAIAP2, KCNK15, BIN1, PINK1, FKBP1B, CACNA2D1, SLC1A6, GRIA4, GABRA4, TRDN, KCNJ10, SHANK2, ATP1B1, GLRA3, SNCA, GABRB3, NDUFS1, KCNC2, CNIH3, KCNK1, GRIN2B, GABRA2, DRD1, NETO1, RAB3GAP1, CHCHD10, RGS7BP, SLMAP, GLRB, CACNB2, ATP2A2, TAC1, KCNH5, NRCAM, KCNK5, PPP3CA, GRIN1, STX1A, KCNA1, WNT7A, NALCN, VCP, ATP1B3, NTRK2, P2RX5, RGS4, FGF12, HCN2, AT…	3786, 348980, 8913, 8506, 152404, 7533, 10458, 60598, 274, 65018, 2281, 781, 6511, 2893, 2557, 10345, 3766, 22941, 481, 8001, 6622, 2562, 4719, 3747, 149111, 3775, 2904, 2555, 1812, 81832, 22930, 400916, 401190, 7871, 2743, 783, 488, 6863, 27133, 4897, 8645, 5530, 2902, 6804, 3736, 7476, 259232, 7415, 483, 4915, 5026, 5999, 2257, 610, 476, 8326, 9162, 1136, 54532, 2566, 3737, 22999, 6334, 2561, 9…
GO Biological Processes	regulation of localization	GO:0032879	4.42655e-17	0	317	209.249	1871	SELENOS, ABHD6, RAP2A, FAM107A, TIAM1, ABR, APOH, MTCL1, ADAM8, HSPB1, OAZ1, HNF4A, CADPS2, PANX2, KCNQ3, SNAP25, USP46, SEMA4G, KEL, KCNJ6, BMERB1, JPH3, VPS4B, ACTN1, HCN1, SH3GL3, GAS6, C1QTNF4, CACNA1G, PIK3R1, RAB11FIP2, YWHAH, ATP2B4, CACNG3, GLUL, PRNP, KCNS1, BSN, TRIM9, IL13RA2, PHACTR1, ANO1, NDRG4, APPL1, COX17, KCNK15, CD47, PLD1, SLC2A1, STXBP2, AHCYL1, CAMK2A, CCSAP, PTPRJ, SYT13, B…	55829, 57406, 5911, 11170, 7074, 29, 350, 23255, 101, 3315, 4946, 3172, 93664, 56666, 3786, 6616, 64854, 57715, 3792, 3763, 89927, 57338, 9525, 87, 348980, 6457, 2621, 114900, 8913, 5295, 22841, 7533, 493, 10368, 2752, 5621, 3787, 8927, 114088, 3598, 221692, 55107, 65009, 26060, 10063, 60598, 961, 5337, 6513, 6813, 10768, 815, 126731, 5795, 57586, 274, 65018, 9456, 8724, 51465, 6446, 10815, 91608…
GO Biological Processes	monovalent inorganic cation transport	GO:0015672	6.32097e-17	0	96	40.1499	359	SLC6A8, ATP5PD, KCNQ3, SNAP25, KEL, KCNJ6, ATP6V0E2, VPS4B, HCN1, CACNA1G, SLC13A5, YWHAH, ATP2B4, PRNP, KCNS1, SLC24A4, COX4I1, COX17, KCNK15, ATP6V1B2, AHCYL1, SLC12A5, BIN1, SGK1, SLC9A7, KCNG3, NDUFS7, SLC36A1, ATP12A, KCNJ10, ATP1B1, SLC23A2, KCNC2, ATP6V1E1, KCNK1, ATP6V0D1, DRD1, KCNF1, NETO1, CHCHD10, KCNT1, KCNJ4, COX1, SLMAP, AQP1, KCNAB2, ATP6V0C, COX2, COX3, ATP6V1A, ATP2A2, SLC10A1, …	6535, 10476, 3786, 6616, 3792, 3763, 155066, 9525, 348980, 8913, 284111, 7533, 493, 5621, 3787, 123041, 1327, 10063, 60598, 526, 10768, 57468, 274, 6446, 84679, 170850, 374291, 206358, 479, 3766, 481, 9962, 3747, 529, 3775, 9114, 1812, 3754, 81832, 400916, 57582, 3761, 4512, 7871, 358, 8514, 527, 4513, 4514, 523, 488, 6554, 27133, 535, 10479, 3749, 8645, 53373, 93107, 7881, 3736, 259232, 3356, 51…
GO Biological Processes	signal release	GO:0023061	6.37183e-17	0	91	37.0184	331	CPE, TIAM1, SLC32A1, HNF4A, CADPS2, SNAP25, RAB11FIP2, GLUL, TRIM9, ANO1, SLC2A1, CAMK2A, PTPRN, SLC6A9, CPLX1, RASL10B, FKBP1B, PRKCA, VSNL1, CADPS, APBA1, RAPGEF4, DTNBP1, SNCA, KCNC2, MYRIP, HRH3, GAD1, SYT1, SYT9, PTPRN2, DRD1, RAB3GAP1, SYBU, CYP19A1, GLUD1, SYNJ1, SYN2, HSPA8, RPH3A, CACNB2, STXBP1, ITPR1, ATP2A2, ACSL4, TAC1, IRS2, CLOCK, P2RY1, KCNC4, PPP3CA, STX1A, SYT12, LIN7A, MCTP1, W…	1363, 7074, 140679, 3172, 93664, 6616, 22841, 2752, 114088, 55107, 6513, 815, 5798, 6536, 10815, 91608, 2281, 5578, 7447, 8618, 320, 11069, 84062, 6622, 3747, 25924, 11255, 2571, 6857, 143425, 5799, 1812, 22930, 55638, 1588, 2746, 8867, 6854, 3312, 22895, 783, 6812, 3708, 488, 2182, 6863, 8660, 9575, 5028, 3749, 5530, 6804, 91683, 8825, 79772, 7476, 3356, 415117, 8497, 27445, 55737, 9162, 5413, 1…
GO Biological Processes	behavior	GO:0007610	2.98858e-16	0	108	48.8733	437	PRKAR2B, DRD5, SNAP25, USP46, JPH3, PRNP, THRB, SEZ6L, HPRT1, NDRG4, CNTN2, SLC12A5, VDAC1, HOMER1, SGK1, TMOD1, CEND1, PAK6, DDO, ANKH, APBA1, GPR52, KCNJ10, SLITRK1, STRN, SHANK2, SNCA, PREX2, NPTX2, SLC1A2, TNR, FOS, HTR1D, NPTN, GAD1, GRIN2B, DRD1, ATXN1, NETO1, ARC, MAPK1, CALB1, USP2, HTR2B, PDE1B, SYNJ1, SLC6A1, GLRB, BDNF, TAC1, CNP, RGS14, P2RY1, GRIN1, NR1D2, SGIP1, PSAP, KCNAB1, SHC3, …	5577, 1816, 6616, 64854, 57338, 5621, 7068, 23544, 3251, 65009, 6900, 57468, 7416, 9456, 6446, 7111, 51286, 56924, 8528, 56172, 320, 9293, 3766, 114798, 6801, 22941, 6622, 80243, 4885, 6506, 7143, 2353, 3352, 27020, 2571, 2904, 1812, 6310, 81832, 23237, 5594, 793, 9099, 3357, 5153, 8867, 6529, 2743, 627, 6863, 1267, 10636, 5028, 2902, 9975, 84251, 5660, 7881, 53358, 2744, 3356, 4835, 9455, 6285, …
GO Biological Processes	regulation of secretion by cell	GO:1903530	1.59512e-15	0	111	52.0048	465	TIAM1, ABR, ADAM8, HNF4A, CADPS2, PANX2, SNAP25, VPS4B, GAS6, C1QTNF4, CACNA1G, GLUL, TRIM9, IL13RA2, ANO1, SLC2A1, STXBP2, CAMK2A, SYT13, PINK1, CPLX1, RASL10B, FKBP1B, IL1RAPL1, LAMP1, PRKCA, SEPTIN4, IGF1, VSNL1, CADPS, APBA1, ANXA4, RAPGEF4, GPI, DTNBP1, SNCA, KCNC2, MYRIP, HRH3, STXBP6, STXBP5, DPH3, SYT1, SYT9, DRD1, SPTBN1, RAB3GAP1, HDAC9, SYBU, RGCC, CHMP3, HTR2B, CYP19A1, GLUD1, CBARP, …	7074, 29, 101, 3172, 93664, 56666, 6616, 9525, 2621, 114900, 8913, 2752, 114088, 3598, 55107, 6513, 6813, 815, 57586, 65018, 10815, 91608, 2281, 11141, 3916, 5578, 5414, 3479, 7447, 8618, 320, 307, 11069, 2821, 84062, 6622, 3747, 25924, 11255, 29091, 134957, 285381, 6857, 143425, 1812, 6711, 22930, 9734, 55638, 28984, 51652, 3357, 1588, 2746, 255057, 783, 6386, 6812, 3708, 488, 2182, 6863, 8660, …
GO Biological Processes	regulation of neurotransmitter levels	GO:0001505	1.62536e-15	0	74	28.2951	253	SELENOS, SLC32A1, CADPS2, MOXD1, SNAP25, ATP2B4, GLUL, TRIM9, CD47, CAMK2A, SLC6A9, CPLX1, ENPP6, CADPS, APBA1, SLC1A6, KCNJ10, DTNBP1, SNCA, SLC1A2, HRH3, GAD1, SYT1, SYT9, PTPRN2, GABRA2, DRD1, GPM6B, RAB3GAP1, DAGLB, PDE1B, SYNJ1, SYN2, HSPA8, SLC6A1, RPH3A, CACNB2, STXBP1, ATP2A2, SYNGR3, P2RY1, KCNC4, STX1A, SYT12, LIN7A, MCTP1, WNT7A, HTR2A, STX19, PPFIA4, RGS4, PCLO, DGKI, SEPTIN5, CHRNA3,…	55829, 140679, 93664, 26002, 6616, 493, 2752, 114088, 961, 815, 6536, 10815, 133121, 8618, 320, 6511, 3766, 84062, 6622, 6506, 11255, 2571, 6857, 143425, 5799, 2555, 1812, 2824, 22930, 221955, 5153, 8867, 6854, 3312, 6529, 22895, 783, 6812, 488, 9143, 5028, 3749, 6804, 91683, 8825, 79772, 7476, 3356, 415117, 8497, 5999, 27445, 9162, 5413, 1136, 140885, 3320, 23413, 22999, 28964, 341359, 5579, 774…
GO Biological Processes	synaptic vesicle cycle	GO:0099504	2.5399e-15	0	53	16.6639	149	SLC32A1, CADPS2, SNAP25, BSN, TRIM9, PLD1, CPLX1, CADPS, APBA1, RAPGEF4, DTNBP1, SNCA, STXBP5, SYT1, SYT9, DRD1, SNCB, RAB3GAP1, SNAP91, SYNJ1, SYN2, CACNB2, STXBP1, DNM1, SH3GL2, EEA1, ATP2A2, P2RY1, STX1A, SYT12, WNT7A, HTR2A, STX19, PCLO, SLC17A6, DGKI, SEPTIN5, NCS1, RIMS1, PACSIN1, DNAJC6, AMPH, GIT1, SYT10, PRKCB, SYT11, CPLX4, HTR1B, VAMP4, PRKAR1B, NLGN1, NAPB, SNPH	140679, 93664, 6616, 8927, 114088, 5337, 10815, 8618, 320, 11069, 84062, 6622, 134957, 6857, 143425, 1812, 6620, 22930, 9892, 8867, 6854, 783, 6812, 1759, 6456, 8411, 488, 5028, 6804, 91683, 7476, 3356, 415117, 27445, 57084, 9162, 5413, 23413, 22999, 29993, 9829, 273, 28964, 341359, 5579, 23208, 339302, 3351, 8674, 5575, 22871, 63908, 9751
GO Biological Processes	regulation of secretion	GO:0051046	5.1915e-15	0	115	55.5836	497	TIAM1, ABR, ADAM8, HNF4A, CADPS2, PANX2, SNAP25, VPS4B, GAS6, C1QTNF4, CACNA1G, GLUL, TRIM9, IL13RA2, ANO1, SLC2A1, STXBP2, CAMK2A, SYT13, PINK1, SGK1, CPLX1, RASL10B, FKBP1B, IL1RAPL1, LAMP1, PRKCA, SEPTIN4, IGF1, VSNL1, CADPS, APBA1, ANXA4, RAPGEF4, GPI, DTNBP1, SNCA, KCNC2, MYRIP, HRH3, STXBP6, STXBP5, DPH3, CORIN, SYT1, SYT9, DRD1, SPTBN1, RAB3GAP1, HDAC9, SYBU, RGCC, CHMP3, HTR2B, CYP19A1, A…	7074, 29, 101, 3172, 93664, 56666, 6616, 9525, 2621, 114900, 8913, 2752, 114088, 3598, 55107, 6513, 6813, 815, 57586, 65018, 6446, 10815, 91608, 2281, 11141, 3916, 5578, 5414, 3479, 7447, 8618, 320, 307, 11069, 2821, 84062, 6622, 3747, 25924, 11255, 29091, 134957, 285381, 10699, 6857, 143425, 1812, 6711, 22930, 9734, 55638, 28984, 51652, 3357, 1588, 358, 2746, 255057, 6529, 783, 6386, 6812, 3708,…
GO Biological Processes	nervous system process	GO:0050877	5.68983e-15	0	139	72.6948	650	FAM107A, PRKAR2B, ABR, DRD5, SNAP25, JPH3, MGLL, CACNA1G, CNTNAP1, IGSF11, CACNG3, PRNP, THRB, SLC24A4, ANO1, NDRG4, BAIAP2, CNTN2, SLC12A5, VDAC1, PJVK, HOMER1, SGK1, FKBP1B, PAK6, GABRA4, KCNJ10, SHANK2, GLRA3, SNCA, GABRB3, NPTX2, JAKMIP1, B3GNT2, TNR, FOS, HRH3, NPTN, GRIN2B, RIPOR2, CHRM5, GABRA2, DRD1, SOD2, SHISA9, ATXN1, NETO1, ARC, MAPK1, RAB3GAP1, CALB1, UNC119, PHF24, ATP2B2, PDE1B, SY…	11170, 5577, 29, 1816, 6616, 57338, 11343, 8913, 8506, 152404, 10368, 5621, 7068, 123041, 55107, 65009, 10458, 6900, 57468, 7416, 494513, 9456, 6446, 2281, 56924, 2557, 3766, 22941, 8001, 6622, 2562, 4885, 152789, 10678, 7143, 2353, 11255, 27020, 2904, 9750, 1133, 2555, 1812, 6648, 729993, 6310, 81832, 23237, 5594, 22930, 793, 9094, 23349, 491, 5153, 8867, 8514, 6529, 2743, 783, 627, 6863, 10636,…
GO Biological Processes	regulation of synaptic plasticity	GO:0048167	8.38889e-15	0	52	16.5521	148	ABHD6, FAM107A, ITPKA, DRD5, SNAP25, CYP46A1, JPH3, IGSF11, YWHAH, PRNP, BAIAP2, CNTN2, CAMK2A, LRRTM2, KCNJ10, SHANK2, YWHAG, SNCA, TNR, NPTN, GRIN2B, DRD1, SHISA9, NETO1, ARC, MAPK1, RAB3GAP1, CALB1, STXBP1, RGS14, GRIN1, CAMK2B, SYT12, MCTP1, S100B, NTRK2, NEURL1, DGKI, CPEB3, SLC4A10, RIMS1, ADCY8, SYNPO, LZTS1, CHRNA7, GRIN2A, RASGRF1, AGT, SLC24A2, NSMF, RARA, NLGN1	57406, 11170, 3706, 1816, 6616, 10858, 57338, 152404, 7533, 5621, 10458, 6900, 815, 26045, 3766, 22941, 7532, 6622, 7143, 27020, 2904, 1812, 729993, 81832, 23237, 5594, 22930, 793, 6812, 10636, 2902, 816, 91683, 79772, 6285, 4915, 9148, 9162, 22849, 57282, 22999, 114, 11346, 11178, 1139, 2903, 5923, 183, 25769, 26012, 5914, 22871
GO Biological Processes	multicellular organismal signaling	GO:0035637	2.46941e-14	0	47	14.3153	128	DRD5, ASPH, CACNA1G, CNTNAP1, ATP2B4, CACNG3, KCNK15, AHCYL1, BIN1, ATP2B1, FKBP1B, CACNA2D1, CALM1, TRDN, ATP1B1, TNR, TRPC1, KCNK1, CORIN, CHRM5, DRD1, KCNJ4, ATP2B2, CALM2, CACNB2, ITPR1, ATP2A2, NRCAM, CACNA2D3, KCNA1, ATP1B3, NTRK2, FGF12, ATP1A1, KCNA2, RYR3, SCN8A, ATP2A3, AGT, CACNB4, SCN1A, MEF2A, KCNIP2, CACNA1I, KCNJ3, EHD3, CHRNA1	1816, 444, 8913, 8506, 493, 10368, 60598, 10768, 274, 490, 2281, 781, 801, 10345, 481, 7143, 7220, 3775, 10699, 1133, 1812, 3761, 491, 805, 783, 3708, 488, 4897, 55799, 3736, 483, 4915, 2257, 476, 3737, 6263, 6334, 489, 183, 785, 6323, 4205, 30819, 8911, 3760, 30845, 1134
GO Biological Processes	G protein-coupled receptor signaling pathway	GO:0007186	2.58788e-14	0	116	57.4848	514	ABHD6, CPE, TIAM1, ABR, DRD5, RGS6, MGLL, CAMKMT, GPR22, PIK3R1, GPR146, ATP2B4, PDE1A, KCTD8, TYRO3, ANO1, GPR19, ADCY2, CNTN2, AHCYL1, CAMK2A, RASD1, HOMER1, UTS2B, ARHGEF9, ARHGEF4, PRKCA, GPR3, ENTPD2, GPR52, CALM1, RAPGEF4, GABRA4, TM2D1, ADCY9, DTNBP1, ARHGEF17, PTGFR, GLRA3, SNCA, GABRB3, PREX2, LANCL1, ADGRB2, GNB5, GABBR2, HTR1D, GPRC5B, GPR63, HRH3, CHRM5, GABRA2, ADCYAP1R1, DRD1, ARHGE…	57406, 1363, 7074, 29, 1816, 9628, 11343, 79823, 2845, 5295, 115330, 493, 5136, 386617, 7301, 55107, 2842, 108, 6900, 10768, 815, 51655, 9456, 257313, 23229, 50649, 5578, 2827, 954, 9293, 801, 11069, 2557, 83941, 115, 84062, 9828, 5737, 8001, 6622, 2562, 80243, 10314, 576, 10681, 9568, 3352, 51704, 81491, 11255, 1133, 2555, 117, 1812, 9459, 23349, 401190, 2913, 221955, 3357, 7434, 25791, 5153, 80…
GO Biological Processes	positive regulation of synaptic transmission	GO:0050806	8.39259e-14	0	46	14.2035	127	FAM107A, SNAP25, CYP46A1, IGSF11, GLUL, PRNP, BAIAP2, PINK1, LRRTM2, LGI1, DTNBP1, SHANK2, CLSTN1, SNCA, TNR, NPTN, SYT1, GRIN2B, SYT9, DRD1, NETO1, ARC, MAPK1, RAB3GAP1, CALB1, CACNB2, STXBP1, TAC1, RGS14, GRIN1, STX1A, SYT12, WNT7A, CLSTN3, S100B, NTRK2, RGS4, RIMS1, ADCY8, CHRNA7, GRIN2A, ABAT, SLC24A2, CA2, NLGN1, HAP1	11170, 6616, 10858, 152404, 2752, 5621, 10458, 65018, 26045, 9211, 84062, 22941, 22883, 6622, 7143, 27020, 6857, 2904, 143425, 1812, 81832, 23237, 5594, 22930, 793, 783, 6812, 6863, 10636, 2902, 6804, 91683, 7476, 9746, 6285, 4915, 5999, 22999, 114, 1139, 2903, 18, 25769, 760, 22871, 9001
GO Biological Processes	calcium ion regulated exocytosis	GO:0017156	1.06336e-13	0	43	12.7496	114	CADPS2, SNAP25, CACNA1G, TRIM9, SYT13, CPLX1, CADPS, APBA1, RAPGEF4, DTNBP1, SNCA, SYT1, SYT9, DRD1, RAB3GAP1, SYNJ1, SYN2, CBARP, CACNB2, STXBP1, ATP2A2, P2RY1, STX1A, SYT12, WNT7A, HTR2A, STX19, PCLO, DGKI, SEPTIN5, NCS1, RIMS1, GIT1, SYT10, PRKCB, SYT11, CPLX4, CACNA1I, HTR1B, NLGN1, NAPB, SCAMP5, SNPH	93664, 6616, 8913, 114088, 57586, 10815, 8618, 320, 11069, 84062, 6622, 6857, 143425, 1812, 22930, 8867, 6854, 255057, 783, 6812, 488, 5028, 6804, 91683, 7476, 3356, 415117, 27445, 9162, 5413, 23413, 22999, 28964, 341359, 5579, 23208, 339302, 8911, 3351, 22871, 63908, 192683, 9751
GO Biological Processes	localization	GO:0051179	1.39741e-13	0	604	488.397	4367	MAPRE3, SLC25A13, GET4, SELENOS, SLC6A8, ABHD6, NAPG, PHYHIP, RAP2A, FAM107A, CPE, TIAM1, CDA, PRKAR2B, ABR, TUBA1B, APOH, SLC32A1, WIPF3, MTCL1, ADAM8, HSPB1, OAZ1, HNF4A, SLC6A17, PITPNM1, CD59, ATP5PD, CADPS2, PANX2, KCNQ3, SNAP25, SLC45A4, SFXN5, USP46, XK, SEMA4G, DGAT2, CLMN, SGSM3, EXOC3, KEL, LURAP1, INPP5D, KCNJ6, BMERB1, SLC6A14, JPH3, RASGEF1A, SNX10, ATP6V0E2, SNX8, VPS4B, ACTN1, ASPH…	22924, 10165, 51608, 55829, 6535, 57406, 8774, 9796, 5911, 11170, 1363, 7074, 978, 5577, 29, 10376, 350, 140679, 644150, 23255, 101, 3315, 4946, 3172, 388662, 9600, 966, 10476, 93664, 56666, 3786, 6616, 57210, 94097, 64854, 7504, 57715, 84649, 79789, 27352, 11336, 3792, 541468, 3635, 3763, 89927, 11254, 57338, 221002, 29887, 155066, 29886, 9525, 87, 444, 286097, 148641, 6500, 348980, 6457, 2621, …
GO Biological Processes	regulated exocytosis	GO:0045055	4.34974e-13	0	113	57.5967	515	CDA, ABR, APOH, ADAM8, CD59, CADPS2, SNAP25, ACTN1, GAS6, SPTAN1, CACNA1G, RAB11FIP2, TRIM9, IL13RA2, LAMTOR3, CD47, PLD1, CLEC3B, STXBP2, ATP11B, TOM1, PTPRJ, SYT13, CTSB, TMX3, CPLX1, PGAM1, IGF2, LAMP1, IGF1, CFD, CADPS, APBA1, CALM1, RAPGEF4, GPI, DTNBP1, SNCA, METTL7A, A2M, SYT1, TMEM30A, SYT9, PTPRN2, DRD1, TOLLIP, ALAD, MAPK1, RAB3GAP1, PRKCD, PRTN3, SYNJ1, PSMD1, SYN2, CBARP, KCNAB2, HSPA…	978, 29, 350, 101, 966, 93664, 6616, 87, 2621, 6709, 8913, 22841, 114088, 3598, 8649, 961, 5337, 7123, 6813, 23200, 10043, 5795, 57586, 1508, 54495, 10815, 5223, 3481, 3916, 3479, 1675, 8618, 320, 801, 11069, 2821, 84062, 6622, 25840, 2, 6857, 55754, 143425, 5799, 1812, 54472, 210, 5594, 22930, 5580, 5657, 8867, 5707, 6854, 255057, 8514, 3312, 527, 783, 6386, 6812, 57554, 10383, 488, 9143, 535, 5…
GO Biological Processes	nervous system development	GO:0007399	5.36809e-13	0	283	193.704	1732	RAP2A, TIAM1, ABR, SLC32A1, ITPKA, SLC6A17, PITPNM1, HPCAL4, CHN1, SNAP25, XK, SEMA4G, CLMN, KEL, CYP46A1, BMERB1, ZNF365, MEF2D, UNC5A, HCN1, SH3GL3, GAS6, PLPPR4, BCAS1, FSTL4, SPTAN1, TACC1, PIK3R1, CNTNAP1, YWHAH, ATP2B4, NCKIPSD, MTPN, TMEM14B, THRB, SEZ6L, BSN, HPRT1, MT3, TYRO3, RUNX2, SDC2, PHACTR1, NDRG4, PCDH1, WNT9A, GPSM1, BAIAP2, COX17, FA2H, SLC2A1, GDA, CNTN2, SLC12A5, CAMK2A, ABCD…	5911, 7074, 29, 140679, 3706, 388662, 9600, 51440, 1123, 6616, 7504, 57715, 79789, 3792, 10858, 89927, 22891, 4209, 90249, 348980, 6457, 2621, 9890, 8537, 23105, 6709, 6867, 5295, 8506, 7533, 493, 51517, 136319, 81853, 7068, 23544, 8927, 3251, 4504, 7301, 860, 6383, 221692, 65009, 5097, 7483, 26086, 10458, 10063, 79152, 6513, 9615, 6900, 57468, 815, 225, 9118, 11341, 1501, 274, 51090, 8724, 6446,…
GO Biological Processes	cellular chemical homeostasis	GO:0055082	8.57685e-13	0	113	58.1559	520	TIAM1, KCTD17, DRD5, XK, DGAT2, KEL, GRINA, JPH3, ATP6V0E2, SKP1, GAS6, PIK3R1, RAB11FIP2, ATP2B4, PRNP, SLC24A4, MT3, ANO1, ATP6V1B2, SLC12A5, PTPRN, ATP2B1, FKBP1B, CACNA2D1, SLC9A7, VSNL1, CALM1, ATP12A, TRDN, WBP2NL, PTGFR, ATP1B1, SNCA, PLCD4, TTPA, NOX1, TRPC1, ATP6V1E1, JPH1, PPARGC1A, NPTN, ATP6V0D1, GRIN2B, AQP11, PTPRN2, ADCYAP1R1, DRD1, PLCD1, SLC39A12, MAPK1, CALB1, SYBU, ATP2B2, HTR2…	7074, 79734, 1816, 7504, 84649, 3792, 2907, 57338, 155066, 6500, 2621, 5295, 22841, 493, 5621, 123041, 4504, 55107, 526, 57468, 5798, 490, 2281, 781, 84679, 7447, 801, 479, 10345, 164684, 5737, 481, 6622, 84812, 7274, 27035, 7220, 529, 56704, 10891, 27020, 9114, 2904, 282679, 5799, 117, 1812, 5333, 221074, 5594, 793, 55638, 491, 3357, 805, 527, 783, 1152, 9651, 3708, 7222, 523, 488, 6863, 535, 86…
GO Biological Processes	vesicle-mediated transport in synapse	GO:0099003	9.07022e-13	0	52	18.3415	164	CADPS2, SNAP25, USP46, TRIM9, PINK1, CPLX1, CADPS, APBA1, DTNBP1, CLSTN1, SNCA, EPS15, SYT1, SYT9, DRD1, SNCB, ARC, RAB3GAP1, SNAP91, SYNJ1, CACNB2, STXBP1, DNM1, SH3GL2, EEA1, ATP2A2, P2RY1, STX1A, SYT12, LIN7A, WNT7A, HTR2A, STX19, PCLO, VPS35, DGKI, SEPTIN5, NCS1, RIMS1, PACSIN1, DNAJC6, AMPH, GIT1, SYT10, PRKCB, SYT11, CPLX4, HTR1B, VAMP4, NLGN1, NAPB, SNPH	93664, 6616, 64854, 114088, 65018, 10815, 8618, 320, 84062, 22883, 6622, 2060, 6857, 143425, 1812, 6620, 23237, 22930, 9892, 8867, 783, 6812, 1759, 6456, 8411, 488, 5028, 6804, 91683, 8825, 7476, 3356, 415117, 27445, 55737, 9162, 5413, 23413, 22999, 29993, 9829, 273, 28964, 341359, 5579, 23208, 339302, 3351, 8674, 22871, 63908, 9751
GO Biological Processes	regulation of exocytosis	GO:0017157	9.1408e-13	0	51	17.7823	159	ABR, CADPS2, VPS4B, CACNA1G, TRIM9, IL13RA2, STXBP2, SYT13, CPLX1, IL1RAPL1, LAMP1, SEPTIN4, VSNL1, CADPS, APBA1, RAPGEF4, DTNBP1, SNCA, STXBP6, STXBP5, SYT1, SYT9, DRD1, RAB3GAP1, CHMP3, CBARP, CACNB2, SDCBP, STXBP1, ATP2A2, P2RY1, STX1A, SYT12, WNT7A, HTR2A, PCLO, DGKI, SEPTIN5, NCS1, RIMS1, NSF, GIT1, SYT10, PRKCB, SYT11, CACNA1I, HTR1B, NLGN1, HAP1, NAPB, SCAMP5	29, 93664, 9525, 8913, 114088, 3598, 6813, 57586, 10815, 11141, 3916, 5414, 7447, 8618, 320, 11069, 84062, 6622, 29091, 134957, 6857, 143425, 1812, 22930, 51652, 255057, 783, 6386, 6812, 488, 5028, 6804, 91683, 7476, 3356, 27445, 9162, 5413, 23413, 22999, 4905, 28964, 341359, 5579, 23208, 8911, 3351, 22871, 9001, 63908, 192683
GO Biological Processes	exocytosis	GO:0006887	1.26918e-12	0	125	67.2148	601	CDA, ABR, APOH, ADAM8, CD59, CADPS2, SNAP25, EXOC3, VPS4B, ACTN1, GAS6, SPTAN1, CACNA1G, RAB11FIP2, TRIM9, IL13RA2, LAMTOR3, CD47, PLD1, CLEC3B, STXBP2, ATP11B, TOM1, PTPRJ, SYT13, CTSB, TMX3, CPLX1, IL1RAPL1, PGAM1, IGF2, LAMP1, SEPTIN4, IGF1, VSNL1, CFD, CADPS, APBA1, CALM1, RAPGEF4, GPI, DTNBP1, SNCA, METTL7A, STXBP6, A2M, STXBP5, SYT1, TMEM30A, SYT9, PTPRN2, DRD1, TOLLIP, ALAD, MAPK1, RAB3GAP…	978, 29, 350, 101, 966, 93664, 6616, 11336, 9525, 87, 2621, 6709, 8913, 22841, 114088, 3598, 8649, 961, 5337, 7123, 6813, 23200, 10043, 5795, 57586, 1508, 54495, 10815, 11141, 5223, 3481, 3916, 5414, 3479, 7447, 1675, 8618, 320, 801, 11069, 2821, 84062, 6622, 25840, 29091, 2, 134957, 6857, 55754, 143425, 5799, 1812, 54472, 210, 5594, 22930, 5580, 51652, 5657, 8867, 5707, 6854, 255057, 8514, 3312,…
GO Biological Processes	potassium ion transport	GO:0006813	2.00292e-12	0	52	18.677	167	KCNQ3, SNAP25, KEL, KCNJ6, VPS4B, HCN1, PRNP, KCNS1, SLC24A4, KCNK15, SLC12A5, BIN1, SLC9A7, KCNG3, ATP12A, KCNJ10, ATP1B1, KCNC2, KCNK1, DRD1, KCNF1, NETO1, KCNT1, KCNJ4, AQP1, KCNAB2, KCNH5, SLC9A6, KCNC4, KCNK5, KCNG4, KCNAB1, KCNA1, NALCN, HTR2A, ATP1B3, RGS4, DPP6, HCN2, ATP1A1, KCNG1, KCNA2, KCNJ9, NSF, KCNG2, KCNMA1, DLG1, SLC24A2, KCNA4, KCNIP2, KCNJ3, KCNK13	3786, 6616, 3792, 3763, 9525, 348980, 5621, 3787, 123041, 60598, 57468, 274, 84679, 170850, 479, 3766, 481, 3747, 3775, 1812, 3754, 81832, 57582, 3761, 358, 8514, 27133, 10479, 3749, 8645, 93107, 7881, 3736, 259232, 3356, 483, 5999, 1804, 610, 476, 3755, 3737, 3765, 4905, 26251, 3778, 1739, 25769, 3739, 30819, 3760, 56659
GO Biological Processes	synaptic vesicle exocytosis	GO:0016079	3.51844e-12	0	35	9.84176	88	CADPS2, SNAP25, TRIM9, CPLX1, CADPS, APBA1, DTNBP1, SNCA, SYT1, SYT9, DRD1, RAB3GAP1, SYNJ1, CACNB2, STXBP1, ATP2A2, P2RY1, STX1A, SYT12, WNT7A, HTR2A, STX19, PCLO, DGKI, SEPTIN5, NCS1, RIMS1, GIT1, SYT10, PRKCB, CPLX4, HTR1B, NLGN1, NAPB, SNPH	93664, 6616, 114088, 10815, 8618, 320, 84062, 6622, 6857, 143425, 1812, 22930, 8867, 783, 6812, 488, 5028, 6804, 91683, 7476, 3356, 415117, 27445, 9162, 5413, 23413, 22999, 28964, 341359, 5579, 339302, 3351, 22871, 63908, 9751
GO Biological Processes	potassium ion transmembrane transport	GO:0071805	3.61103e-12	0	48	16.6639	149	KCNQ3, SNAP25, KEL, KCNJ6, HCN1, PRNP, KCNS1, SLC24A4, KCNK15, SLC12A5, BIN1, SLC9A7, KCNG3, ATP12A, KCNJ10, ATP1B1, KCNC2, KCNK1, KCNF1, NETO1, KCNT1, KCNJ4, AQP1, KCNAB2, KCNH5, SLC9A6, KCNC4, KCNK5, KCNG4, KCNAB1, KCNA1, NALCN, ATP1B3, RGS4, DPP6, HCN2, ATP1A1, KCNG1, KCNA2, KCNJ9, KCNG2, KCNMA1, DLG1, SLC24A2, KCNA4, KCNIP2, KCNJ3, KCNK13	3786, 6616, 3792, 3763, 348980, 5621, 3787, 123041, 60598, 57468, 274, 84679, 170850, 479, 3766, 481, 3747, 3775, 3754, 81832, 57582, 3761, 358, 8514, 27133, 10479, 3749, 8645, 93107, 7881, 3736, 259232, 483, 5999, 1804, 610, 476, 3755, 3737, 3765, 26251, 3778, 1739, 25769, 3739, 30819, 3760, 56659
GO Biological Processes	cellular potassium ion transport	GO:0071804	3.61103e-12	0	48	16.6639	149	KCNQ3, SNAP25, KEL, KCNJ6, HCN1, PRNP, KCNS1, SLC24A4, KCNK15, SLC12A5, BIN1, SLC9A7, KCNG3, ATP12A, KCNJ10, ATP1B1, KCNC2, KCNK1, KCNF1, NETO1, KCNT1, KCNJ4, AQP1, KCNAB2, KCNH5, SLC9A6, KCNC4, KCNK5, KCNG4, KCNAB1, KCNA1, NALCN, ATP1B3, RGS4, DPP6, HCN2, ATP1A1, KCNG1, KCNA2, KCNJ9, KCNG2, KCNMA1, DLG1, SLC24A2, KCNA4, KCNIP2, KCNJ3, KCNK13	3786, 6616, 3792, 3763, 348980, 5621, 3787, 123041, 60598, 57468, 274, 84679, 170850, 479, 3766, 481, 3747, 3775, 3754, 81832, 57582, 3761, 358, 8514, 27133, 10479, 3749, 8645, 93107, 7881, 3736, 259232, 483, 5999, 1804, 610, 476, 3755, 3737, 3765, 26251, 3778, 1739, 25769, 3739, 30819, 3760, 56659
GO Biological Processes	cellular ion homeostasis	GO:0006873	5.73523e-12	0	96	47.6431	426	KCTD17, DRD5, XK, KEL, GRINA, JPH3, ATP6V0E2, SKP1, ATP2B4, PRNP, SLC24A4, MT3, ATP6V1B2, SLC12A5, ATP2B1, FKBP1B, CACNA2D1, SLC9A7, CALM1, ATP12A, TRDN, WBP2NL, PTGFR, ATP1B1, SNCA, PLCD4, TTPA, NOX1, TRPC1, ATP6V1E1, JPH1, NPTN, ATP6V0D1, GRIN2B, AQP11, ADCYAP1R1, DRD1, PLCD1, SLC39A12, MAPK1, CALB1, ATP2B2, HTR2B, CALM2, ATP6V0C, CACNB2, CKB, PLCH2, ITPR1, TRPC3, ATP6V1A, ATP2A2, TAC1, ATP6V0A…	79734, 1816, 7504, 3792, 2907, 57338, 155066, 6500, 493, 5621, 123041, 4504, 526, 57468, 490, 2281, 781, 84679, 801, 479, 10345, 164684, 5737, 481, 6622, 84812, 7274, 27035, 7220, 529, 56704, 27020, 9114, 2904, 282679, 117, 1812, 5333, 221074, 5594, 793, 491, 3357, 805, 527, 783, 1152, 9651, 3708, 7222, 523, 488, 6863, 535, 10479, 5028, 53373, 2902, 3356, 51606, 483, 5026, 533, 7781, 476, 84560, …
GO Biological Processes	regulation of cation channel activity	GO:2001257	7.12679e-12	0	42	13.6443	122	JPH3, CACNG3, KCNS1, PINK1, HOMER1, FKBP1B, CACNA2D1, CALM1, GRIA4, TRDN, SHANK2, GNB5, KCNC2, CNIH3, JPH1, PPARGC1A, GRIN2B, SHISA9, NETO1, ARC, SLMAP, CALM2, CBARP, CACNB2, LRRC7, NEFL, GRIN1, KCNAB1, KCNA1, FGF12, KCNG1, MMP9, DLG2, GRIN2A, RASGRF1, CACNB4, CRHBP, DLG1, KCNIP2, EHD3, NLGN1, HAP1	57338, 10368, 3787, 65018, 9456, 2281, 781, 801, 2893, 10345, 22941, 10681, 3747, 149111, 56704, 10891, 2904, 729993, 81832, 23237, 7871, 805, 255057, 783, 57554, 4747, 2902, 7881, 3736, 2257, 3755, 4318, 1740, 2903, 5923, 785, 1393, 1739, 30819, 30845, 22871, 9001
GO Biological Processes	cellular cation homeostasis	GO:0030003	8.22911e-12	0	94	46.5247	416	KCTD17, DRD5, XK, KEL, GRINA, JPH3, ATP6V0E2, SKP1, ATP2B4, PRNP, SLC24A4, MT3, ATP6V1B2, ATP2B1, FKBP1B, CACNA2D1, SLC9A7, CALM1, ATP12A, TRDN, WBP2NL, PTGFR, ATP1B1, SNCA, PLCD4, TTPA, NOX1, TRPC1, ATP6V1E1, JPH1, NPTN, ATP6V0D1, GRIN2B, AQP11, ADCYAP1R1, DRD1, PLCD1, SLC39A12, MAPK1, CALB1, ATP2B2, HTR2B, CALM2, ATP6V0C, CACNB2, PLCH2, ITPR1, TRPC3, ATP6V1A, ATP2A2, TAC1, ATP6V0A1, SLC9A6, P2R…	79734, 1816, 7504, 3792, 2907, 57338, 155066, 6500, 493, 5621, 123041, 4504, 526, 490, 2281, 781, 84679, 801, 479, 10345, 164684, 5737, 481, 6622, 84812, 7274, 27035, 7220, 529, 56704, 27020, 9114, 2904, 282679, 117, 1812, 5333, 221074, 5594, 793, 491, 3357, 805, 527, 783, 9651, 3708, 7222, 523, 488, 6863, 535, 10479, 5028, 53373, 2902, 3356, 51606, 483, 5026, 533, 7781, 476, 84560, 8326, 57282, …
GO Biological Processes	regulation of transporter activity	GO:0032409	2.34604e-11	0	55	21.5848	193	JPH3, YWHAH, CACNG3, PRNP, KCNS1, COX17, AHCYL1, PINK1, HOMER1, SGK1, FKBP1B, CACNA2D1, CALM1, GRIA4, TRDN, SHANK2, ATP1B1, SNCA, NDFIP2, GNB5, KCNC2, CNIH3, JPH1, PPARGC1A, GRIN2B, SHISA9, NETO1, ARC, CHCHD10, PRKCD, SLMAP, CALM2, CBARP, CACNB2, LRRC7, SYNGR3, NEFL, GRIN1, KCNAB1, KCNA1, ATP1B3, FGF12, KCNG1, MMP9, DLG2, NDFIP1, GRIN2A, RASGRF1, CACNB4, CRHBP, DLG1, KCNIP2, EHD3, NLGN1, HAP1	57338, 7533, 10368, 5621, 3787, 10063, 10768, 65018, 9456, 6446, 2281, 781, 801, 2893, 10345, 22941, 481, 6622, 54602, 10681, 3747, 149111, 56704, 10891, 2904, 729993, 81832, 23237, 400916, 5580, 7871, 805, 255057, 783, 57554, 9143, 4747, 2902, 7881, 3736, 483, 2257, 3755, 4318, 1740, 80762, 2903, 5923, 785, 1393, 1739, 30819, 30845, 22871, 9001
GO Biological Processes	learning or memory	GO:0007611	2.92816e-11	0	55	21.6966	194	PRKAR2B, DRD5, SNAP25, JPH3, PRNP, NDRG4, CNTN2, SLC12A5, VDAC1, SGK1, PAK6, SHANK2, NPTX2, TNR, FOS, NPTN, GRIN2B, DRD1, ATXN1, NETO1, ARC, MAPK1, CALB1, PDE1B, SYNJ1, SLC6A1, BDNF, TAC1, RGS14, GRIN1, KCNAB1, SHC3, HTR2A, NQO2, S100B, NTRK2, GM2A, FZD9, DGKI, CPEB3, ATP8A1, ADCY8, SYNPO, PLCB1, CHRNA7, SYT11, GRIN2A, GABRA5, RASGRF1, AGT, CRHBP, RIC8A, SLC24A2, CAMK4, PRKAR1B	5577, 1816, 6616, 57338, 5621, 65009, 6900, 57468, 7416, 6446, 56924, 22941, 4885, 7143, 2353, 27020, 2904, 1812, 6310, 81832, 23237, 5594, 793, 5153, 8867, 6529, 627, 6863, 10636, 2902, 7881, 53358, 3356, 4835, 6285, 4915, 2760, 8326, 9162, 22849, 10396, 114, 11346, 23236, 1139, 23208, 2903, 2558, 5923, 183, 1393, 60626, 25769, 814, 5575
GO Biological Processes	regulation of calcium ion-dependent exocytosis	GO:0017158	5.40539e-11	0	32	9.17073	82	CACNA1G, TRIM9, SYT13, CPLX1, APBA1, DTNBP1, SYT1, SYT9, DRD1, RAB3GAP1, CBARP, CACNB2, STXBP1, ATP2A2, P2RY1, STX1A, SYT12, WNT7A, HTR2A, DGKI, SEPTIN5, NCS1, RIMS1, GIT1, SYT10, PRKCB, SYT11, CACNA1I, HTR1B, NLGN1, NAPB, SCAMP5	8913, 114088, 57586, 10815, 320, 84062, 6857, 143425, 1812, 22930, 255057, 783, 6812, 488, 5028, 6804, 91683, 7476, 3356, 9162, 5413, 23413, 22999, 28964, 341359, 5579, 23208, 8911, 3351, 22871, 63908, 192683
GO Biological Processes	regulation of neurotransmitter secretion	GO:0046928	5.40539e-11	0	32	9.17073	82	CAMK2A, CPLX1, APBA1, DTNBP1, SNCA, SYT1, SYT9, DRD1, RAB3GAP1, CACNB2, STXBP1, ATP2A2, P2RY1, KCNC4, STX1A, SYT12, MCTP1, WNT7A, HTR2A, DGKI, SEPTIN5, CHRNA3, NCS1, RIMS1, GIT1, PRKCB, SYT11, RHOT1, CPLX4, HTR1B, NLGN1, NAPB	815, 10815, 320, 84062, 6622, 6857, 143425, 1812, 22930, 783, 6812, 488, 5028, 3749, 6804, 91683, 79772, 7476, 3356, 9162, 5413, 1136, 23413, 22999, 28964, 5579, 23208, 55288, 339302, 3351, 22871, 63908
GO Biological Processes	regulation of vesicle-mediated transport	GO:0060627	5.49056e-11	0	85	41.7156	373	ABR, CADPS2, USP46, VPS4B, SH3GL3, GAS6, CACNA1G, TRIM9, IL13RA2, NDRG4, APPL1, CD47, STXBP2, PTPRJ, SYT13, BIN1, PINK1, SNX3, CPLX1, LRRTM2, IL1RAPL1, LAMP1, SEPTIN4, RAB4A, VSNL1, CADPS, APBA1, RAPGEF4, DTNBP1, SNCA, TNK2, PIP4P2, STXBP6, STXBP5, SYT1, SYT9, DRD1, ARC, MAPK1, RAB3GAP1, SNAP91, UNC119, CHMP3, PRTN3, CBARP, MERTK, CACNB2, SDCBP, STXBP1, DNM1, SH3GL2, C4A, ATP2A2, P2RY1, PPP3CA, S…	29, 93664, 64854, 9525, 6457, 2621, 8913, 114088, 3598, 65009, 26060, 961, 6813, 5795, 57586, 274, 65018, 8724, 10815, 26045, 11141, 3916, 5414, 5867, 7447, 8618, 320, 11069, 84062, 6622, 10188, 55529, 29091, 134957, 6857, 143425, 1812, 23237, 5594, 22930, 9892, 9094, 51652, 5657, 255057, 10461, 783, 6386, 6812, 1759, 6456, 720, 488, 5028, 5530, 6804, 84251, 22848, 91683, 79772, 7476, 3356, 5604,…
GO Biological Processes	cognition	GO:0050890	6.69346e-11	0	59	24.6044	220	FAM107A, PRKAR2B, DRD5, SNAP25, JPH3, PRNP, NDRG4, CNTN2, SLC12A5, VDAC1, SGK1, PAK6, SHANK2, NPTX2, JAKMIP1, TNR, FOS, HRH3, NPTN, GRIN2B, DRD1, ATXN1, NETO1, ARC, MAPK1, CALB1, PDE1B, SYNJ1, SLC6A1, BDNF, TAC1, RGS14, GRIN1, KCNAB1, SHC3, HTR2A, NQO2, S100B, NTRK2, GM2A, FZD9, DGKI, CPEB3, ATP8A1, ADCY8, SYNPO, PLCB1, TUSC3, CHRNA7, SYT11, GRIN2A, GABRA5, RASGRF1, AGT, CRHBP, RIC8A, SLC24A2, CA…	11170, 5577, 1816, 6616, 57338, 5621, 65009, 6900, 57468, 7416, 6446, 56924, 22941, 4885, 152789, 7143, 2353, 11255, 27020, 2904, 1812, 6310, 81832, 23237, 5594, 793, 5153, 8867, 6529, 627, 6863, 10636, 2902, 7881, 53358, 3356, 4835, 6285, 4915, 2760, 8326, 9162, 22849, 10396, 114, 11346, 23236, 7991, 1139, 23208, 2903, 2558, 5923, 183, 1393, 60626, 25769, 814, 5575
GO Biological Processes	regulation of system process	GO:0044057	7.11414e-11	0	86	42.6104	381	MGLL, ASPH, GAS6, CACNA1G, IGSF11, ATP2B4, CACNG3, ENO1, MTPN, THRB, BAIAP2, KCNK15, AHCYL1, BIN1, HOMER1, SGK1, ATP2B1, FKBP1B, CACNA2D1, PRKCA, IGF1, CALM1, TRDN, SHANK2, ATP1B1, NPTX2, TNR, TRPC1, KCNK1, PPARGC1A, CORIN, DAPK3, MYBPC3, SHISA9, NETO1, KCNJ4, ATP2B2, AQP1, CALM2, CACNB2, SETD3, ITPR1, TRPC3, ATP2A2, TAC1, NPTXR, PPP3CA, GRIN1, STX1A, CAMK2B, CACNA2D3, KCNA1, WNT7A, GLS, HTR2A, P…	11343, 444, 2621, 8913, 152404, 493, 10368, 2023, 136319, 7068, 10458, 60598, 10768, 274, 9456, 6446, 490, 2281, 781, 5578, 3479, 801, 10345, 22941, 481, 4885, 7143, 7220, 3775, 10891, 10699, 1613, 4607, 729993, 81832, 3761, 491, 358, 805, 783, 84193, 3708, 7222, 488, 6863, 23467, 5530, 2902, 6804, 816, 55799, 3736, 7476, 2744, 3356, 5058, 6285, 4660, 483, 5999, 2257, 476, 1136, 818, 27242, 22999…
GO Biological Processes	regulation of neurotransmitter transport	GO:0051588	8.6652e-11	0	38	12.414	111	CAMK2A, CPLX1, APBA1, DTNBP1, SNCA, HRH3, SYT1, SYT9, DRD1, GPM6B, RAB3GAP1, SLC6A1, CACNB2, STXBP1, ATP2A2, P2RY1, KCNC4, STX1A, SYT12, MCTP1, WNT7A, HTR2A, RGS4, DGKI, SEPTIN5, CHRNA3, NCS1, RIMS1, GIT1, PRKCB, HTR2C, SYT11, RHOT1, ABAT, CPLX4, HTR1B, NLGN1, NAPB	815, 10815, 320, 84062, 6622, 11255, 6857, 143425, 1812, 2824, 22930, 6529, 783, 6812, 488, 5028, 3749, 6804, 91683, 79772, 7476, 3356, 5999, 9162, 5413, 1136, 23413, 22999, 28964, 5579, 3358, 23208, 55288, 18, 339302, 3351, 22871, 63908
GO Biological Processes	chemical homeostasis	GO:0048878	8.87003e-11	0	142	84.4378	755	TIAM1, PRKAR2B, HNF4A, KCTD17, DRD5, XK, DGAT2, KEL, GRINA, JPH3, SNX10, ATP6V0E2, SKP1, GAS6, CACNA1G, PIK3R1, RAB11FIP2, ATP2B4, AQP9, PRNP, SLC24A4, MT3, ANO1, FA2H, ATP6V1B2, ADCY2, SLC12A5, AQP3, PTPRN, HOMER1, ATP2B1, FKBP1B, CACNA2D1, GRAMD1B, SLC9A7, VSNL1, CALM1, ATP12A, TRDN, WBP2NL, KCNJ10, ADCY9, PTGFR, ATP1B1, SNCA, PLCD4, TTPA, NOX1, TRPC1, ATP6V1E1, JPH1, PPARGC1A, NPTN, ATP6V0D1, …	7074, 5577, 3172, 79734, 1816, 7504, 84649, 3792, 2907, 57338, 29887, 155066, 6500, 2621, 8913, 5295, 22841, 493, 366, 5621, 123041, 4504, 55107, 79152, 526, 108, 57468, 360, 5798, 9456, 490, 2281, 781, 57476, 84679, 7447, 801, 479, 10345, 164684, 3766, 115, 5737, 481, 6622, 84812, 7274, 27035, 7220, 529, 56704, 10891, 27020, 9114, 10699, 2904, 282679, 5799, 117, 1812, 6648, 5333, 221074, 5594, 7…
GO Biological Processes	establishment of synaptic vesicle localization	GO:0097480	9.13736e-11	0	39	12.9732	116	CADPS2, SNAP25, TRIM9, PINK1, CPLX1, CADPS, APBA1, DTNBP1, SNCA, SYT1, SYT9, DRD1, RAB3GAP1, SNAP91, SYNJ1, CACNB2, STXBP1, DNM1, ATP2A2, P2RY1, STX1A, SYT12, LIN7A, WNT7A, HTR2A, STX19, PCLO, DGKI, SEPTIN5, NCS1, RIMS1, GIT1, SYT10, PRKCB, CPLX4, HTR1B, NLGN1, NAPB, SNPH	93664, 6616, 114088, 65018, 10815, 8618, 320, 84062, 6622, 6857, 143425, 1812, 22930, 9892, 8867, 783, 6812, 1759, 488, 5028, 6804, 91683, 8825, 7476, 3356, 415117, 27445, 9162, 5413, 23413, 22999, 28964, 341359, 5579, 339302, 3351, 22871, 63908, 9751
GO Biological Processes	synaptic vesicle transport	GO:0048489	9.13736e-11	0	39	12.9732	116	CADPS2, SNAP25, TRIM9, PINK1, CPLX1, CADPS, APBA1, DTNBP1, SNCA, SYT1, SYT9, DRD1, RAB3GAP1, SNAP91, SYNJ1, CACNB2, STXBP1, DNM1, ATP2A2, P2RY1, STX1A, SYT12, LIN7A, WNT7A, HTR2A, STX19, PCLO, DGKI, SEPTIN5, NCS1, RIMS1, GIT1, SYT10, PRKCB, CPLX4, HTR1B, NLGN1, NAPB, SNPH	93664, 6616, 114088, 65018, 10815, 8618, 320, 84062, 6622, 6857, 143425, 1812, 22930, 9892, 8867, 783, 6812, 1759, 488, 5028, 6804, 91683, 8825, 7476, 3356, 415117, 27445, 9162, 5413, 23413, 22999, 28964, 341359, 5579, 339302, 3351, 22871, 63908, 9751
GO Biological Processes	ion homeostasis	GO:0050801	9.97399e-11	0	108	58.7151	525	HNF4A, KCTD17, DRD5, XK, DGAT2, KEL, GRINA, JPH3, SNX10, ATP6V0E2, SKP1, CACNA1G, ATP2B4, PRNP, SLC24A4, MT3, ATP6V1B2, SLC12A5, ATP2B1, FKBP1B, CACNA2D1, SLC9A7, CALM1, ATP12A, TRDN, WBP2NL, KCNJ10, PTGFR, ATP1B1, SNCA, PLCD4, TTPA, NOX1, TRPC1, ATP6V1E1, JPH1, NPTN, ATP6V0D1, CORIN, GRIN2B, AQP11, ADCYAP1R1, DRD1, PLCD1, SLC39A12, MAPK1, CALB1, ATP2B2, HTR2B, SLMAP, CALM2, ATP6V0C, CACNB2, CKB,…	3172, 79734, 1816, 7504, 84649, 3792, 2907, 57338, 29887, 155066, 6500, 8913, 493, 5621, 123041, 4504, 526, 57468, 490, 2281, 781, 84679, 801, 479, 10345, 164684, 3766, 5737, 481, 6622, 84812, 7274, 27035, 7220, 529, 56704, 27020, 9114, 10699, 2904, 282679, 117, 1812, 5333, 221074, 5594, 793, 491, 3357, 7871, 805, 527, 783, 1152, 9651, 3708, 7222, 523, 488, 6863, 535, 10479, 5028, 53373, 2902, 74…
GO Biological Processes	cellular homeostasis	GO:0019725	1.37346e-10	0	125	71.8001	642	SELENOS, TIAM1, KCTD17, DRD5, XK, DGAT2, KEL, GRINA, JPH3, ATP6V0E2, SKP1, GAS6, PIK3R1, RAB11FIP2, ATP2B4, PRNP, SLC24A4, MT3, TYRO3, ANO1, ATP6V1B2, SLC12A5, PTPRN, PINK1, TMX3, ATP2B1, FKBP1B, CACNA2D1, SLC9A7, VSNL1, CALM1, ATP12A, TMX2, TRDN, WBP2NL, PTGFR, ATP1B1, SNCA, LARGE1, PLCD4, TTPA, NOX1, TRPC1, ATP6V1E1, JPH1, PPARGC1A, NPTN, ATP6V0D1, GRIN2B, AQP11, PTPRN2, ADCYAP1R1, DRD1, PLCD1,…	55829, 7074, 79734, 1816, 7504, 84649, 3792, 2907, 57338, 155066, 6500, 2621, 5295, 22841, 493, 5621, 123041, 4504, 7301, 55107, 526, 57468, 5798, 65018, 54495, 490, 2281, 781, 84679, 7447, 801, 479, 51075, 10345, 164684, 5737, 481, 6622, 9215, 84812, 7274, 27035, 7220, 529, 56704, 10891, 27020, 9114, 2904, 282679, 5799, 117, 1812, 5333, 221074, 5594, 793, 55638, 491, 3357, 358, 805, 527, 783, 11…
GO Biological Processes	inorganic ion homeostasis	GO:0098771	1.72104e-10	0	100	53.3468	477	KCTD17, DRD5, XK, KEL, GRINA, JPH3, SNX10, ATP6V0E2, SKP1, ATP2B4, PRNP, SLC24A4, MT3, ATP6V1B2, SLC12A5, ATP2B1, FKBP1B, CACNA2D1, SLC9A7, CALM1, ATP12A, TRDN, WBP2NL, KCNJ10, PTGFR, ATP1B1, SNCA, PLCD4, TTPA, NOX1, TRPC1, ATP6V1E1, JPH1, NPTN, ATP6V0D1, CORIN, GRIN2B, AQP11, ADCYAP1R1, DRD1, PLCD1, SLC39A12, MAPK1, CALB1, ATP2B2, HTR2B, CALM2, ATP6V0C, CACNB2, CKB, PLCH2, ITPR1, TRPC3, ATP6V1A,…	79734, 1816, 7504, 3792, 2907, 57338, 29887, 155066, 6500, 493, 5621, 123041, 4504, 526, 57468, 490, 2281, 781, 84679, 801, 479, 10345, 164684, 3766, 5737, 481, 6622, 84812, 7274, 27035, 7220, 529, 56704, 27020, 9114, 10699, 2904, 282679, 117, 1812, 5333, 221074, 5594, 793, 491, 3357, 805, 527, 783, 1152, 9651, 3708, 7222, 523, 488, 6863, 535, 10479, 5028, 53373, 2902, 3736, 3356, 51606, 483, 502…
GO Biological Processes	regulation of cation transmembrane transport	GO:1904062	1.77986e-10	0	59	25.1636	225	KEL, JPH3, YWHAH, ATP2B4, CACNG3, PRNP, KCNS1, COX17, BIN1, PINK1, HOMER1, FKBP1B, CACNA2D1, CALM1, GRIA4, TRDN, SHANK2, ATP1B1, SNCA, GNB5, KCNC2, CNIH3, TRPC1, JPH1, PPARGC1A, GRIN2B, DRD1, SHISA9, NETO1, ARC, CHCHD10, SLMAP, CALM2, CBARP, KCNAB2, CACNB2, LRRC7, NEFL, GRIN1, KCNAB1, KCNA1, ATP1B3, RGS4, DPP6, FGF12, KCNG1, MMP9, THY1, DLG2, GRIN2A, RASGRF1, AGT, CACNB4, CRHBP, DLG1, KCNIP2, EHD…	3792, 57338, 7533, 493, 10368, 5621, 3787, 10063, 274, 65018, 9456, 2281, 781, 801, 2893, 10345, 22941, 481, 6622, 10681, 3747, 149111, 7220, 56704, 10891, 2904, 1812, 729993, 81832, 23237, 400916, 7871, 805, 255057, 8514, 783, 57554, 4747, 2902, 7881, 3736, 483, 5999, 1804, 2257, 3755, 4318, 7070, 1740, 2903, 5923, 183, 785, 1393, 1739, 30819, 30845, 22871, 9001
GO Biological Processes	cation homeostasis	GO:0055080	1.83501e-10	0	99	52.6758	471	KCTD17, DRD5, XK, KEL, GRINA, JPH3, SNX10, ATP6V0E2, SKP1, ATP2B4, PRNP, SLC24A4, MT3, ATP6V1B2, SLC12A5, ATP2B1, FKBP1B, CACNA2D1, SLC9A7, CALM1, ATP12A, TRDN, WBP2NL, KCNJ10, PTGFR, ATP1B1, SNCA, PLCD4, TTPA, NOX1, TRPC1, ATP6V1E1, JPH1, NPTN, ATP6V0D1, CORIN, GRIN2B, AQP11, ADCYAP1R1, DRD1, PLCD1, SLC39A12, MAPK1, CALB1, ATP2B2, HTR2B, CALM2, ATP6V0C, CACNB2, PLCH2, ITPR1, TRPC3, ATP6V1A, ATP2…	79734, 1816, 7504, 3792, 2907, 57338, 29887, 155066, 6500, 493, 5621, 123041, 4504, 526, 57468, 490, 2281, 781, 84679, 801, 479, 10345, 164684, 3766, 5737, 481, 6622, 84812, 7274, 27035, 7220, 529, 56704, 27020, 9114, 10699, 2904, 282679, 117, 1812, 5333, 221074, 5594, 793, 491, 3357, 805, 527, 783, 9651, 3708, 7222, 523, 488, 6863, 535, 10479, 5028, 53373, 2902, 3736, 3356, 51606, 483, 5026, 533…
GO Biological Processes	cardiac conduction	GO:0061337	2.68687e-10	0	33	10.1773	91	ASPH, CACNA1G, ATP2B4, CACNG3, KCNK15, AHCYL1, BIN1, ATP2B1, FKBP1B, CACNA2D1, CALM1, TRDN, ATP1B1, TRPC1, KCNK1, CORIN, KCNJ4, ATP2B2, CALM2, CACNB2, ITPR1, ATP2A2, CACNA2D3, ATP1B3, ATP1A1, RYR3, ATP2A3, AGT, CACNB4, MEF2A, KCNIP2, KCNJ3, EHD3	444, 8913, 493, 10368, 60598, 10768, 274, 490, 2281, 781, 801, 10345, 481, 7220, 3775, 10699, 3761, 491, 805, 783, 3708, 488, 55799, 483, 476, 6263, 489, 183, 785, 4205, 30819, 3760, 30845
GO Biological Processes	synaptic vesicle localization	GO:0097479	2.89672e-10	0	40	13.9798	125	CADPS2, SNAP25, TRIM9, PINK1, CPLX1, CADPS, APBA1, DTNBP1, SNCA, SYT1, SYT9, DRD1, RAB3GAP1, SNAP91, SYNJ1, SYN2, CACNB2, STXBP1, DNM1, ATP2A2, P2RY1, STX1A, SYT12, LIN7A, WNT7A, HTR2A, STX19, PCLO, DGKI, SEPTIN5, NCS1, RIMS1, GIT1, SYT10, PRKCB, CPLX4, HTR1B, NLGN1, NAPB, SNPH	93664, 6616, 114088, 65018, 10815, 8618, 320, 84062, 6622, 6857, 143425, 1812, 22930, 9892, 8867, 6854, 783, 6812, 1759, 488, 5028, 6804, 91683, 8825, 7476, 3356, 415117, 27445, 9162, 5413, 23413, 22999, 28964, 341359, 5579, 339302, 3351, 22871, 63908, 9751
GO Biological Processes	response to stimulus	GO:0050896	4.32614e-10	0	694	597.104	5339	GGT1, SLC25A13, GET4, SELENOS, SLC6A8, ABHD6, RAP2A, FAM107A, CPE, TIAM1, CDA, PRKAR2B, ABR, TUBA1B, APOH, SLC32A1, WIPF3, CAB39L, ITPKA, ADAM8, HSPB1, HNF4A, SLC6A17, PITPNM1, HPCAL4, CHN1, CD59, DRD5, ATP5PD, CADPS2, PANX2, BCKDHB, SNAP25, SFXN5, USP46, SOSTDC1, SEMA4G, DGAT2, SGSM3, LURAP1, CYP46A1, INPP5D, GRINA, CD164, SLC6A14, RGS6, JPH3, RASGEF1A, ZNF365, MGLL, SNX10, ATP6V0E2, POLR2L, VPS…	2678, 10165, 51608, 55829, 6535, 57406, 5911, 11170, 1363, 7074, 978, 5577, 29, 10376, 350, 140679, 644150, 81617, 3706, 101, 3315, 3172, 388662, 9600, 51440, 1123, 966, 1816, 10476, 93664, 56666, 594, 6616, 94097, 64854, 25928, 57715, 84649, 27352, 541468, 10858, 3635, 2907, 8763, 11254, 9628, 57338, 221002, 22891, 11343, 29887, 155066, 5441, 9525, 87, 8558, 23710, 148641, 50486, 79823, 6500, 90…
GO Biological Processes	amino acid transport	GO:0006865	4.89986e-10	0	37	12.5259	112	SLC25A13, SLC6A8, SLC32A1, SLC6A17, SNAP25, SFXN5, XK, SLC6A14, SLC6A9, CPLX1, SLC43A2, APBA1, SLC1A6, SLC36A1, KCNJ10, SNCA, SLC1A2, HRH3, SYT1, RAB3GAP1, SLC6A1, STXBP1, SLC25A15, STX1A, GLS, PPFIA4, NTRK2, RGS4, SLC17A6, RIMS1, SFXN1, GRM2, SLC25A12, AGT, ABAT, SLC25A22, SLC7A14	10165, 6535, 140679, 388662, 6616, 94097, 7504, 11254, 6536, 10815, 124935, 320, 6511, 206358, 3766, 6622, 6506, 11255, 6857, 22930, 6529, 6812, 10166, 6804, 2744, 8497, 4915, 5999, 57084, 22999, 94081, 2912, 8604, 183, 18, 79751, 57709
GO Biological Processes	regulation of neurotransmitter receptor activity	GO:0099601	5.78561e-10	0	23	5.59191	50	CACNG3, PINK1, HOMER1, LYPD6, GRIA4, SHANK2, NPTX2, CNIH3, PPARGC1A, GRIN2B, SHISA9, NETO1, ARC, LRRC7, NEFL, NPTXR, GRIN1, DLG2, GRIN2A, RASGRF1, CRHBP, DLG1, NLGN1	10368, 65018, 9456, 130574, 2893, 22941, 4885, 149111, 10891, 2904, 729993, 81832, 23237, 57554, 4747, 23467, 2902, 1740, 2903, 5923, 1393, 1739, 22871
GO Biological Processes	regulation of postsynaptic membrane potential	GO:0060078	6.06664e-10	0	35	11.5193	103	IGSF11, BAIAP2, GRIA4, GABRA4, SHANK2, GLRA3, SNCA, GABRB3, GRIN2B, GABRA2, NETO1, RAB3GAP1, RGS7BP, GLRB, PPP3CA, GRIN1, STX1A, KCNA1, WNT7A, P2RX5, RGS4, DGKI, CHRNA3, GABRG2, RIMS1, GABRB2, GABRD, CHRNA7, GRIN2A, GABRA5, SEZ6, ABAT, GABRA1, NLGN1, CHRNA1	152404, 10458, 2893, 2557, 22941, 8001, 6622, 2562, 2904, 2555, 81832, 22930, 401190, 2743, 5530, 2902, 6804, 3736, 7476, 5026, 5999, 9162, 1136, 2566, 22999, 2561, 2563, 1139, 2903, 2558, 124925, 18, 2554, 22871, 1134
GO Biological Processes	regulation of ion transmembrane transporter activity	GO:0032412	8.7456e-10	0	49	19.7954	177	JPH3, YWHAH, CACNG3, PRNP, KCNS1, COX17, AHCYL1, PINK1, HOMER1, FKBP1B, CACNA2D1, CALM1, GRIA4, TRDN, SHANK2, ATP1B1, GNB5, KCNC2, CNIH3, JPH1, PPARGC1A, GRIN2B, SHISA9, NETO1, ARC, CHCHD10, SLMAP, CALM2, CBARP, CACNB2, LRRC7, NEFL, GRIN1, KCNAB1, KCNA1, ATP1B3, FGF12, KCNG1, MMP9, DLG2, GRIN2A, RASGRF1, CACNB4, CRHBP, DLG1, KCNIP2, EHD3, NLGN1, HAP1	57338, 7533, 10368, 5621, 3787, 10063, 10768, 65018, 9456, 2281, 781, 801, 2893, 10345, 22941, 481, 10681, 3747, 149111, 56704, 10891, 2904, 729993, 81832, 23237, 400916, 7871, 805, 255057, 783, 57554, 4747, 2902, 7881, 3736, 483, 2257, 3755, 4318, 1740, 2903, 5923, 785, 1393, 1739, 30819, 30845, 22871, 9001
GO Biological Processes	regulation of transmembrane transporter activity	GO:0022898	9.67618e-10	0	50	20.4664	183	JPH3, YWHAH, CACNG3, PRNP, KCNS1, COX17, AHCYL1, PINK1, HOMER1, FKBP1B, CACNA2D1, CALM1, GRIA4, TRDN, SHANK2, ATP1B1, SNCA, GNB5, KCNC2, CNIH3, JPH1, PPARGC1A, GRIN2B, SHISA9, NETO1, ARC, CHCHD10, SLMAP, CALM2, CBARP, CACNB2, LRRC7, NEFL, GRIN1, KCNAB1, KCNA1, ATP1B3, FGF12, KCNG1, MMP9, DLG2, GRIN2A, RASGRF1, CACNB4, CRHBP, DLG1, KCNIP2, EHD3, NLGN1, HAP1	57338, 7533, 10368, 5621, 3787, 10063, 10768, 65018, 9456, 2281, 781, 801, 2893, 10345, 22941, 481, 6622, 10681, 3747, 149111, 56704, 10891, 2904, 729993, 81832, 23237, 400916, 7871, 805, 255057, 783, 57554, 4747, 2902, 7881, 3736, 483, 2257, 3755, 4318, 1740, 2903, 5923, 785, 1393, 1739, 30819, 30845, 22871, 9001
GO Biological Processes	regulation of neuronal synaptic plasticity	GO:0048168	1.21809e-09	0	20	4.47353	40	JPH3, CNTN2, CAMK2A, KCNJ10, SNCA, NPTN, SHISA9, NETO1, ARC, RAB3GAP1, GRIN1, CAMK2B, MCTP1, S100B, NEURL1, SLC4A10, SYNPO, RASGRF1, AGT, NSMF	57338, 6900, 815, 3766, 6622, 27020, 729993, 81832, 23237, 22930, 2902, 816, 79772, 6285, 9148, 57282, 11346, 5923, 183, 26012
GO Biological Processes	regulation of regulated secretory pathway	GO:1903305	1.49142e-09	0	36	12.414	111	ABR, CACNA1G, TRIM9, IL13RA2, STXBP2, SYT13, CPLX1, LAMP1, APBA1, DTNBP1, SYT1, SYT9, DRD1, RAB3GAP1, CBARP, CACNB2, STXBP1, ATP2A2, P2RY1, STX1A, SYT12, WNT7A, HTR2A, DGKI, SEPTIN5, NCS1, RIMS1, GIT1, SYT10, PRKCB, SYT11, CACNA1I, HTR1B, NLGN1, NAPB, SCAMP5	29, 8913, 114088, 3598, 6813, 57586, 10815, 3916, 320, 84062, 6857, 143425, 1812, 22930, 255057, 783, 6812, 488, 5028, 6804, 91683, 7476, 3356, 9162, 5413, 23413, 22999, 28964, 341359, 5579, 23208, 8911, 3351, 22871, 63908, 192683
GO Biological Processes	drug transport	GO:0015893	1.49151e-09	0	43	16.4402	147	SLC25A13, SLC6A8, SLC32A1, SLC6A17, SFXN5, SLC35F3, SLC13A5, SYT13, SLC6A9, PINK1, SLC1A6, SLC36A1, KCNJ10, DTNBP1, SNCA, CYGB, SLC1A2, SYT1, TMEM30A, CHRM5, SYT9, DRD1, AQP1, SLC25A15, SYT12, HTR2A, RGS4, SLC17A6, CHRNA3, HBE1, KCNA2, SLC25A5, SFXN1, SLC25A4, SYT10, SLC25A12, SYT11, AGT, ABAT, SLC25A22, CA2, HTR1B, SLC15A2	10165, 6535, 140679, 388662, 94097, 148641, 284111, 57586, 6536, 65018, 6511, 206358, 3766, 84062, 6622, 114757, 6506, 6857, 55754, 1133, 143425, 1812, 358, 10166, 91683, 3356, 5999, 57084, 1136, 3046, 3737, 292, 94081, 291, 341359, 8604, 23208, 183, 18, 79751, 760, 3351, 6565
GO Biological Processes	calcium ion transport	GO:0006816	1.62996e-09	0	68	32.5449	291	JPH3, MICU3, GAS6, CACNA1G, ATP2B4, CACNG3, PRNP, SLC24A4, CAMK2A, VDAC1, BIN1, HOMER1, ATP2B1, FKBP1B, IL1RAPL1, CACNA2D1, CALM1, TRDN, ATP1B1, SNCA, GNB5, PLCD4, TRPC1, JPH1, GRIN2B, ADCYAP1R1, DRD1, PLCD1, ATP2B2, HTR2B, CALM2, CBARP, CACNB2, PLCH2, ITPR1, TRPC3, ATP2A2, TPCN1, PPP3CA, GRIN1, CAMK2B, CACNA2D3, NALCN, HTR2A, HOMER2, P2RX5, RGS4, CAMK2G, THY1, NCS1, PLCL2, RYR3, ATP2A3, PLCB1, T…	57338, 286097, 2621, 8913, 493, 10368, 5621, 123041, 815, 7416, 274, 9456, 490, 2281, 11141, 781, 801, 10345, 481, 6622, 10681, 84812, 7220, 56704, 2904, 117, 1812, 5333, 491, 3357, 805, 255057, 783, 9651, 3708, 7222, 488, 53373, 5530, 2902, 816, 55799, 259232, 3356, 9455, 5026, 5999, 818, 7070, 23413, 23228, 6263, 489, 23236, 7226, 1139, 5579, 774, 3358, 2903, 777, 183, 785, 25769, 2823, 8911, 3…
GO Biological Processes	anion transport	GO:0006820	1.72892e-09	0	87	45.9655	411	SLC25A13, SLC6A8, SLC32A1, SLC6A17, PITPNM1, SNAP25, SFXN5, XK, SLC6A14, SLC13A5, AQP9, PRNP, SLC24A4, ANO1, SLC2A1, ATP11B, AHCYL1, SLC12A5, VDAC1, SLC6A9, CPLX1, PNPLA8, SLC43A2, SLC9A7, ANKH, APBA1, SLC1A6, SLC36A1, GABRA4, KCNJ10, GLRA3, SNCA, GABRB3, SLC1A2, SLC23A2, SLC37A2, MPC1, HRH3, SYT1, TMEM30A, GABRA2, RAB3GAP1, PRKCD, TNFAIP8L3, AQP1, SLC6A1, GLRB, STXBP1, SLC10A1, ACSL4, IRS2, SLC2…	10165, 6535, 140679, 388662, 9600, 6616, 94097, 7504, 11254, 284111, 366, 5621, 123041, 55107, 6513, 23200, 10768, 57468, 7416, 6536, 10815, 50640, 124935, 84679, 56172, 320, 6511, 206358, 2557, 3766, 8001, 6622, 2562, 6506, 9962, 219855, 51660, 11255, 6857, 55754, 2555, 22930, 5580, 388121, 358, 6529, 2743, 6812, 6554, 2182, 8660, 10166, 10479, 6804, 5660, 121601, 10057, 10257, 1181, 2744, 8497,…
GO Biological Processes	synapse organization	GO:0050808	1.73816e-09	0	72	35.3409	316	TIAM1, ITPKA, ZNF365, ACTN1, RAB39B, PRNP, SEZ6L, BSN, BAIAP2, CNTN2, INA, CTNND2, LRFN2, HOMER1, LRRTM2, IL1RAPL1, SPOCK2, SLITRK1, SHANK2, CLSTN1, SNCA, GABRB3, ADGRB2, TNR, CDH9, NPTN, GRIN2B, GABRA2, DRD1, SNCB, ARC, CHCHD10, SLITRK4, SYBU, FLRT2, NGEF, GLRB, CACNB2, BDNF, SLC9A6, NRCAM, NEFL, GRIN1, CAMK2B, WNT7A, VCP, CLSTN3, NTRK2, PCLO, VPS35, C1QL3, NEURL1, FZD9, GABRG2, CNTN5, DLG2, SYN…	7074, 3706, 22891, 87, 116442, 5621, 23544, 8927, 10458, 6900, 9118, 1501, 57497, 9456, 26045, 11141, 9806, 114798, 22941, 22883, 6622, 2562, 576, 7143, 1007, 27020, 2904, 2555, 1812, 6620, 23237, 400916, 139065, 55638, 23768, 25791, 2743, 783, 627, 10479, 4897, 4747, 2902, 816, 7476, 7415, 9746, 4915, 27445, 55737, 389941, 9148, 8326, 2566, 53942, 1740, 11346, 57689, 2561, 4744, 22866, 1139, 182…
GO Biological Processes	regulation of synaptic vesicle cycle	GO:0098693	2.13259e-09	0	31	9.84176	88	BSN, PLD1, CPLX1, APBA1, RAPGEF4, DTNBP1, SNCA, SYT1, SYT9, DRD1, RAB3GAP1, CACNB2, STXBP1, DNM1, ATP2A2, P2RY1, STX1A, WNT7A, HTR2A, DGKI, SEPTIN5, NCS1, RIMS1, GIT1, PRKCB, SYT11, HTR1B, VAMP4, PRKAR1B, NLGN1, NAPB	8927, 5337, 10815, 320, 11069, 84062, 6622, 6857, 143425, 1812, 22930, 783, 6812, 1759, 488, 5028, 6804, 7476, 3356, 9162, 5413, 23413, 22999, 28964, 5579, 23208, 3351, 8674, 5575, 22871, 63908
GO Biological Processes	regulation of signaling	GO:0023051	2.43815e-09	0	353	271.319	2426	SELENOS, ABHD6, RAP2A, FAM107A, TIAM1, PRKAR2B, ABR, ITPKA, ADAM8, HSPB1, HNF4A, CHN1, DRD5, SNAP25, USP46, SOSTDC1, SGSM3, LURAP1, CYP46A1, INPP5D, GRINA, RGS6, JPH3, RASGEF1A, MGLL, CDK10, ASPH, G0S2, CAMKMT, GAS6, C1QTNF4, FSTL4, PLSCR1, PIK3R1, CNTNAP1, IGSF11, YWHAH, ATP2B4, CACNG3, GLUL, PRNP, ENO1, KCTD8, SESN1, SEZ6L, MT3, RRAGD, TYRO3, RUNX2, LAMTOR3, ANO1, NDRG4, WNT9A, APPL1, BAIAP2, C…	55829, 57406, 5911, 11170, 7074, 5577, 29, 3706, 101, 3315, 3172, 1123, 1816, 6616, 64854, 25928, 27352, 541468, 10858, 3635, 2907, 9628, 57338, 221002, 11343, 8558, 444, 50486, 79823, 2621, 114900, 23105, 5359, 5295, 8506, 152404, 7533, 493, 10368, 2752, 5621, 2023, 386617, 27244, 23544, 4504, 58528, 7301, 860, 8649, 55107, 65009, 7483, 26060, 10458, 961, 5654, 91614, 6513, 6900, 10768, 815, 579…
GO Biological Processes	signal transduction	GO:0007165	2.49965e-09	0	487	397.026	3550	SELENOS, ABHD6, RAP2A, CPE, TIAM1, CDA, PRKAR2B, ABR, WIPF3, CAB39L, ITPKA, ADAM8, HSPB1, HNF4A, PITPNM1, HPCAL4, CHN1, CD59, DRD5, SOSTDC1, SEMA4G, SGSM3, LURAP1, INPP5D, GRINA, CD164, RGS6, JPH3, RASGEF1A, MGLL, ATP6V0E2, POLR2L, CDK10, G0S2, CAMKMT, SKP1, UNC5A, SH3GL3, GAS6, GPR22, RAB39B, C1QTNF4, FSTL4, SPTAN1, PLSCR1, PIK3R1, GPR146, FNDC5, CNTNAP1, RAB11FIP2, IGSF11, YWHAH, ATP2B4, CACNG3…	55829, 57406, 5911, 1363, 7074, 978, 5577, 29, 644150, 81617, 3706, 101, 3315, 3172, 9600, 51440, 1123, 966, 1816, 25928, 57715, 27352, 541468, 3635, 2907, 8763, 9628, 57338, 221002, 11343, 155066, 5441, 8558, 50486, 79823, 6500, 90249, 6457, 2621, 2845, 116442, 114900, 23105, 6709, 5359, 5295, 115330, 252995, 8506, 22841, 152404, 7533, 493, 10368, 1390, 5621, 5136, 51517, 2023, 7068, 386617, 272…
GO Biological Processes	acidic amino acid transport	GO:0015800	3.73355e-09	0	23	6.03926	54	SLC25A13, SNAP25, CPLX1, APBA1, SLC1A6, KCNJ10, SNCA, SLC1A2, HRH3, SYT1, RAB3GAP1, SLC6A1, STXBP1, STX1A, GLS, PPFIA4, NTRK2, SLC17A6, RIMS1, GRM2, SLC25A12, ABAT, SLC25A22	10165, 6616, 10815, 320, 6511, 3766, 6622, 6506, 11255, 6857, 22930, 6529, 6812, 6804, 2744, 8497, 4915, 57084, 22999, 2912, 8604, 18, 79751
GO Biological Processes	divalent metal ion transport	GO:0070838	3.96651e-09	0	73	36.6829	328	JPH3, MICU3, GAS6, CACNA1G, ATP2B4, CACNG3, PRNP, SLC24A4, MT3, CAMK2A, VDAC1, BIN1, HOMER1, ATP2B1, FKBP1B, IL1RAPL1, CACNA2D1, ZDHHC17, CALM1, TRDN, ATP1B1, SNCA, GNB5, PLCD4, TRPC1, JPH1, GRIN2B, ADCYAP1R1, DRD1, PLCD1, SLC39A12, ATP2B2, HTR2B, CALM2, CBARP, CACNB2, PLCH2, ITPR1, TRPC3, ATP2A2, TPCN1, PPP3CA, GRIN1, CAMK2B, CACNA2D3, NALCN, HTR2A, HOMER2, P2RX5, RGS4, SLC30A3, CAMK2G, THY1, NC…	57338, 286097, 2621, 8913, 493, 10368, 5621, 123041, 4504, 815, 7416, 274, 9456, 490, 2281, 11141, 781, 23390, 801, 10345, 481, 6622, 10681, 84812, 7220, 56704, 2904, 117, 1812, 5333, 221074, 491, 3357, 805, 255057, 783, 9651, 3708, 7222, 488, 53373, 5530, 2902, 816, 55799, 259232, 3356, 9455, 5026, 5999, 7781, 818, 7070, 23413, 23228, 6263, 489, 23236, 7991, 7226, 1139, 5579, 774, 3358, 2903, 77…
GO Biological Processes	glutamate receptor signaling pathway	GO:0007215	4.02461e-09	0	28	8.4997	76	TIAM1, CACNG3, PRNP, PINK1, HOMER1, GRIA4, SHANK2, CNIH3, PPARGC1A, GRIN2B, SHISA9, NETO1, ARC, GRM3, DAGLB, LRRC7, NEFL, GRIN1, HOMER2, GRM8, DLG2, GRM2, PLCB1, GRIN2A, RASGRF1, CRHBP, DLG1, NLGN1	7074, 10368, 5621, 65018, 9456, 2893, 22941, 149111, 10891, 2904, 729993, 81832, 23237, 2913, 221955, 57554, 4747, 2902, 9455, 2918, 1740, 2912, 23236, 2903, 5923, 1393, 1739, 22871
GO Biological Processes	calcium ion transmembrane transport	GO:0070588	4.99687e-09	0	56	25.2754	226	JPH3, MICU3, GAS6, CACNA1G, ATP2B4, CACNG3, PRNP, SLC24A4, VDAC1, BIN1, FKBP1B, IL1RAPL1, CACNA2D1, CALM1, TRDN, ATP1B1, SNCA, GNB5, PLCD4, TRPC1, JPH1, GRIN2B, DRD1, PLCD1, ATP2B2, HTR2B, CALM2, CBARP, CACNB2, PLCH2, ITPR1, TRPC3, ATP2A2, TPCN1, GRIN1, CACNA2D3, NALCN, HTR2A, THY1, NCS1, PLCL2, RYR3, ATP2A3, PLCB1, TRPM2, CHRNA7, CACNA1B, HTR2C, GRIN2A, CACNA1E, CACNB4, SLC24A2, GPM6A, CACNA1I, …	57338, 286097, 2621, 8913, 493, 10368, 5621, 123041, 7416, 274, 2281, 11141, 781, 801, 10345, 481, 6622, 10681, 84812, 7220, 56704, 2904, 1812, 5333, 491, 3357, 805, 255057, 783, 9651, 3708, 7222, 488, 53373, 2902, 55799, 259232, 3356, 7070, 23413, 23228, 6263, 489, 23236, 7226, 1139, 774, 3358, 2903, 777, 785, 25769, 2823, 8911, 30845, 9001
GO Biological Processes	divalent inorganic cation transport	GO:0072511	5.23571e-09	0	73	36.9066	330	JPH3, MICU3, GAS6, CACNA1G, ATP2B4, CACNG3, PRNP, SLC24A4, MT3, CAMK2A, VDAC1, BIN1, HOMER1, ATP2B1, FKBP1B, IL1RAPL1, CACNA2D1, ZDHHC17, CALM1, TRDN, ATP1B1, SNCA, GNB5, PLCD4, TRPC1, JPH1, GRIN2B, ADCYAP1R1, DRD1, PLCD1, SLC39A12, ATP2B2, HTR2B, CALM2, CBARP, CACNB2, PLCH2, ITPR1, TRPC3, ATP2A2, TPCN1, PPP3CA, GRIN1, CAMK2B, CACNA2D3, NALCN, HTR2A, HOMER2, P2RX5, RGS4, SLC30A3, CAMK2G, THY1, NC…	57338, 286097, 2621, 8913, 493, 10368, 5621, 123041, 4504, 815, 7416, 274, 9456, 490, 2281, 11141, 781, 23390, 801, 10345, 481, 6622, 10681, 84812, 7220, 56704, 2904, 117, 1812, 5333, 221074, 491, 3357, 805, 255057, 783, 9651, 3708, 7222, 488, 53373, 5530, 2902, 816, 55799, 259232, 3356, 9455, 5026, 5999, 7781, 818, 7070, 23413, 23228, 6263, 489, 23236, 7991, 7226, 1139, 5579, 774, 3358, 2903, 77…
GO Biological Processes	regulation of cardiac conduction	GO:1903779	6.09726e-09	0	20	4.80904	43	ASPH, ATP2B4, AHCYL1, ATP2B1, FKBP1B, CALM1, TRDN, ATP1B1, TRPC1, CORIN, ATP2B2, CALM2, ITPR1, ATP2A2, ATP1B3, ATP1A1, RYR3, ATP2A3, AGT, EHD3	444, 493, 10768, 490, 2281, 801, 10345, 481, 7220, 10699, 491, 805, 3708, 488, 483, 476, 6263, 489, 183, 30845
GO Biological Processes	cellular metal ion homeostasis	GO:0006875	7.03594e-09	0	78	40.7091	364	KCTD17, DRD5, XK, KEL, GRINA, JPH3, SKP1, ATP2B4, PRNP, SLC24A4, MT3, ATP2B1, FKBP1B, CACNA2D1, CALM1, ATP12A, TRDN, WBP2NL, PTGFR, ATP1B1, SNCA, PLCD4, TRPC1, JPH1, NPTN, ATP6V0D1, GRIN2B, ADCYAP1R1, DRD1, PLCD1, SLC39A12, CALB1, ATP2B2, HTR2B, CALM2, CACNB2, PLCH2, ITPR1, TRPC3, ATP6V1A, ATP2A2, TAC1, P2RY1, TPCN1, GRIN1, HTR2A, ATP1B3, P2RX5, SLC30A3, ATP1A1, MT4, FZD9, SELENOT, THY1, NDFIP1, …	79734, 1816, 7504, 3792, 2907, 57338, 6500, 493, 5621, 123041, 4504, 490, 2281, 781, 801, 479, 10345, 164684, 5737, 481, 6622, 84812, 7220, 56704, 27020, 9114, 2904, 117, 1812, 5333, 221074, 793, 491, 3357, 805, 783, 9651, 3708, 7222, 523, 488, 6863, 5028, 53373, 2902, 3356, 483, 5026, 7781, 476, 84560, 8326, 51714, 7070, 80762, 730, 23413, 23228, 114, 6263, 11346, 489, 9481, 23236, 60675, 7226, …
GO Biological Processes	cellular divalent inorganic cation homeostasis	GO:0072503	1.61587e-08	0	69	35.0054	313	KCTD17, DRD5, XK, KEL, GRINA, JPH3, ATP2B4, PRNP, SLC24A4, MT3, ATP2B1, FKBP1B, CACNA2D1, CALM1, TRDN, WBP2NL, PTGFR, ATP1B1, SNCA, PLCD4, TRPC1, JPH1, NPTN, GRIN2B, ADCYAP1R1, DRD1, PLCD1, SLC39A12, CALB1, ATP2B2, HTR2B, CALM2, CACNB2, PLCH2, ITPR1, TRPC3, ATP2A2, TAC1, P2RY1, TPCN1, GRIN1, HTR2A, P2RX5, SLC30A3, MT4, FZD9, SELENOT, THY1, NCS1, PLCL2, ADCY8, RYR3, SYNPO, ATP2A3, SLC25A27, PLCB1,…	79734, 1816, 7504, 3792, 2907, 57338, 493, 5621, 123041, 4504, 490, 2281, 781, 801, 10345, 164684, 5737, 481, 6622, 84812, 7220, 56704, 27020, 2904, 117, 1812, 5333, 221074, 793, 491, 3357, 805, 783, 9651, 3708, 7222, 488, 6863, 5028, 53373, 2902, 3356, 5026, 7781, 84560, 8326, 51714, 7070, 23413, 23228, 114, 6263, 11346, 489, 9481, 23236, 60675, 7226, 1139, 5579, 3358, 3375, 2903, 183, 25769, 33…
GO Biological Processes	positive regulation of transport	GO:0051050	1.6648e-08	0	116	70.2344	628	ABR, MTCL1, ADAM8, OAZ1, CADPS2, PANX2, VPS4B, GAS6, C1QTNF4, CACNA1G, PIK3R1, YWHAH, CACNG3, GLUL, PRNP, ANO1, APPL1, COX17, CD47, AHCYL1, CAMK2A, PTPRJ, PINK1, HOMER1, SGK1, RASL10B, ATP2B1, CACNA2D1, LAMP1, IGF1, VSNL1, CADPS, CALM1, GPI, TRDN, DTNBP1, ATP1B1, YWHAG, SNCA, SLC1A2, KCNC2, TRPC1, MYRIP, STXBP5, SLC35D3, SYT1, TMEM30A, SYT9, ADCYAP1R1, DRD1, SPTBN1, AZIN2, ARC, MAPK1, RAB3GAP1, C…	29, 23255, 101, 4946, 93664, 56666, 9525, 2621, 114900, 8913, 5295, 7533, 10368, 2752, 5621, 55107, 26060, 10063, 961, 10768, 815, 5795, 65018, 9456, 6446, 91608, 490, 781, 3916, 3479, 7447, 8618, 801, 2821, 10345, 84062, 481, 7532, 6622, 6506, 3747, 7220, 25924, 134957, 340146, 6857, 55754, 143425, 117, 1812, 6711, 113451, 23237, 5594, 22930, 400916, 5580, 55638, 28984, 3357, 1588, 358, 2746, 80…
GO Biological Processes	regulation of synaptic vesicle transport	GO:1902803	1.67881e-08	0	24	6.93397	62	PINK1, CPLX1, APBA1, DTNBP1, SYT1, SYT9, DRD1, RAB3GAP1, CACNB2, STXBP1, ATP2A2, P2RY1, STX1A, WNT7A, HTR2A, DGKI, SEPTIN5, NCS1, RIMS1, GIT1, PRKCB, HTR1B, NLGN1, NAPB	65018, 10815, 320, 84062, 6857, 143425, 1812, 22930, 783, 6812, 488, 5028, 6804, 7476, 3356, 9162, 5413, 23413, 22999, 28964, 5579, 3351, 22871, 63908
GO Biological Processes	learning	GO:0007612	1.69024e-08	0	34	12.3022	110	PRKAR2B, DRD5, SNAP25, JPH3, NDRG4, CNTN2, SLC12A5, VDAC1, PAK6, SHANK2, NPTX2, TNR, FOS, NPTN, DRD1, ATXN1, NETO1, ARC, PDE1B, SYNJ1, SLC6A1, TAC1, RGS14, GRIN1, NTRK2, DGKI, ATP8A1, SYNPO, SYT11, GRIN2A, GABRA5, AGT, RIC8A, SLC24A2	5577, 1816, 6616, 57338, 65009, 6900, 57468, 7416, 56924, 22941, 4885, 7143, 2353, 27020, 1812, 6310, 81832, 23237, 5153, 8867, 6529, 6863, 10636, 2902, 4915, 9162, 10396, 11346, 23208, 2903, 2558, 183, 60626, 25769
GO Biological Processes	divalent inorganic cation homeostasis	GO:0072507	1.69288e-08	0	71	36.4593	326	KCTD17, DRD5, XK, KEL, GRINA, JPH3, SNX10, ATP2B4, PRNP, SLC24A4, MT3, ATP2B1, FKBP1B, CACNA2D1, CALM1, TRDN, WBP2NL, PTGFR, ATP1B1, SNCA, PLCD4, TRPC1, JPH1, NPTN, GRIN2B, ADCYAP1R1, DRD1, PLCD1, SLC39A12, CALB1, ATP2B2, HTR2B, CALM2, CACNB2, PLCH2, ITPR1, TRPC3, ATP2A2, TAC1, P2RY1, TPCN1, GRIN1, KCNA1, HTR2A, P2RX5, SLC30A3, MT4, FZD9, SELENOT, THY1, NCS1, PLCL2, ADCY8, RYR3, SYNPO, ATP2A3, SL…	79734, 1816, 7504, 3792, 2907, 57338, 29887, 493, 5621, 123041, 4504, 490, 2281, 781, 801, 10345, 164684, 5737, 481, 6622, 84812, 7220, 56704, 27020, 2904, 117, 1812, 5333, 221074, 793, 491, 3357, 805, 783, 9651, 3708, 7222, 488, 6863, 5028, 53373, 2902, 3736, 3356, 5026, 7781, 84560, 8326, 51714, 7070, 23413, 23228, 114, 6263, 11346, 489, 9481, 23236, 60675, 7226, 1139, 5579, 3358, 3375, 2903, 1…
GO Biological Processes	regulation of synaptic vesicle exocytosis	GO:2000300	2.85236e-08	0	23	6.59845	59	CPLX1, APBA1, DTNBP1, SYT1, SYT9, DRD1, RAB3GAP1, CACNB2, STXBP1, ATP2A2, P2RY1, STX1A, WNT7A, HTR2A, DGKI, SEPTIN5, NCS1, RIMS1, GIT1, PRKCB, HTR1B, NLGN1, NAPB	10815, 320, 84062, 6857, 143425, 1812, 22930, 783, 6812, 488, 5028, 6804, 7476, 3356, 9162, 5413, 23413, 22999, 28964, 5579, 3351, 22871, 63908
GO Biological Processes	import into cell	GO:0098657	2.87551e-08	0	107	63.8596	571	ABR, WIPF3, SNAP25, USP46, KCNJ6, SNX10, SH3GL3, GAS6, PIK3R1, RAB11FIP2, ATP2B4, CACNG3, GLUL, PRNP, NCKIPSD, TYRO3, APPL1, BAIAP2, CD47, CNTN2, TOM1, SLC12A5, PTPRJ, BIN1, SLC6A9, SNX3, LRRTM2, CACNA2D1, SLC9A7, RAB4A, COLEC11, SLC1A6, ATP12A, KCNJ10, ZFYVE9, ATP1B1, SNCA, PLPP4, HEATR5B, SLC1A2, TNK2, PIP4P2, SFTPA1, EPS15, SYT1, DRD1, GPM6B, SNCB, SLC39A12, ARC, MAPK1, SNAP91, UNC119, KCNJ4, …	29, 644150, 6616, 64854, 3763, 29887, 6457, 2621, 5295, 22841, 493, 10368, 2752, 5621, 51517, 7301, 26060, 10458, 961, 6900, 10043, 57468, 5795, 274, 6536, 8724, 26045, 781, 84679, 5867, 78989, 6511, 479, 3766, 9372, 481, 6622, 196051, 54497, 6506, 10188, 55529, 653509, 2060, 6857, 1812, 2824, 6620, 221074, 23237, 5594, 9892, 9094, 3761, 5580, 5657, 3357, 8867, 6529, 10461, 6386, 1759, 53353, 645…
GO Biological Processes	response to drug	GO:0042493	3.57682e-08	0	123	76.721	686	SLC25A13, SLC6A8, RAP2A, TIAM1, PRKAR2B, SLC32A1, SLC6A17, DRD5, SFXN5, USP46, SLC35F3, GAS6, LDHA, SLC13A5, ATP2B4, PRNP, HPRT1, MT3, BAIAP2, ADCY2, SLC12A5, SYT13, SLC6A9, PINK1, HOMER1, FKBP1B, APOD, SLC1A6, SLC36A1, GPR52, GABRA4, KCNJ10, DTNBP1, SNCA, CYGB, SLC1A2, FOS, KCNC2, ND1, KCNK1, PPARGC1A, HRH3, PPP1R12A, GAD1, SYT1, GRIN2B, TMEM30A, CHRM5, SYT9, ADCYAP1R1, DRD1, ALAD, MAPK1, HDAC9,…	10165, 6535, 5911, 7074, 5577, 140679, 388662, 1816, 94097, 64854, 148641, 2621, 3939, 284111, 493, 5621, 3251, 4504, 10458, 108, 57468, 57586, 6536, 65018, 9456, 2281, 347, 6511, 206358, 9293, 2557, 3766, 84062, 6622, 114757, 6506, 2353, 3747, 4535, 3775, 10891, 11255, 4659, 2571, 6857, 2904, 55754, 1133, 143425, 117, 1812, 210, 5594, 9734, 5580, 3357, 5153, 358, 6529, 7222, 6863, 23558, 10166, …
GO Biological Processes	regulation of glutamate receptor signaling pathway	GO:1900449	3.98785e-08	0	20	5.2564	47	CACNG3, PRNP, PINK1, GRIA4, SHANK2, CNIH3, PPARGC1A, GRIN2B, SHISA9, NETO1, ARC, LRRC7, NEFL, GRIN1, DLG2, GRIN2A, RASGRF1, CRHBP, DLG1, NLGN1	10368, 5621, 65018, 2893, 22941, 149111, 10891, 2904, 729993, 81832, 23237, 57554, 4747, 2902, 1740, 2903, 5923, 1393, 1739, 22871
GO Biological Processes	cellular calcium ion homeostasis	GO:0006874	4.33379e-08	0	65	32.9923	295	KCTD17, DRD5, XK, KEL, GRINA, JPH3, ATP2B4, PRNP, SLC24A4, ATP2B1, FKBP1B, CACNA2D1, CALM1, TRDN, WBP2NL, PTGFR, ATP1B1, SNCA, PLCD4, TRPC1, JPH1, NPTN, GRIN2B, ADCYAP1R1, DRD1, PLCD1, CALB1, ATP2B2, HTR2B, CALM2, CACNB2, PLCH2, ITPR1, TRPC3, ATP2A2, TAC1, P2RY1, TPCN1, GRIN1, HTR2A, P2RX5, FZD9, SELENOT, THY1, NCS1, PLCL2, ADCY8, RYR3, SYNPO, ATP2A3, SLC25A27, PLCB1, PROK2, TRPM2, CHRNA7, PRKCB,…	79734, 1816, 7504, 3792, 2907, 57338, 493, 5621, 123041, 490, 2281, 781, 801, 10345, 164684, 5737, 481, 6622, 84812, 7220, 56704, 27020, 2904, 117, 1812, 5333, 793, 491, 3357, 805, 783, 9651, 3708, 7222, 488, 6863, 5028, 53373, 2902, 3356, 5026, 8326, 51714, 7070, 23413, 23228, 114, 6263, 11346, 489, 9481, 23236, 60675, 7226, 1139, 5579, 3358, 3375, 2903, 183, 25769, 3351, 10989, 2805, 9001
GO Biological Processes	calcium ion homeostasis	GO:0055074	5.43441e-08	0	66	33.887	303	KCTD17, DRD5, XK, KEL, GRINA, JPH3, SNX10, ATP2B4, PRNP, SLC24A4, ATP2B1, FKBP1B, CACNA2D1, CALM1, TRDN, WBP2NL, PTGFR, ATP1B1, SNCA, PLCD4, TRPC1, JPH1, NPTN, GRIN2B, ADCYAP1R1, DRD1, PLCD1, CALB1, ATP2B2, HTR2B, CALM2, CACNB2, PLCH2, ITPR1, TRPC3, ATP2A2, TAC1, P2RY1, TPCN1, GRIN1, HTR2A, P2RX5, FZD9, SELENOT, THY1, NCS1, PLCL2, ADCY8, RYR3, SYNPO, ATP2A3, SLC25A27, PLCB1, PROK2, TRPM2, CHRNA7,…	79734, 1816, 7504, 3792, 2907, 57338, 29887, 493, 5621, 123041, 490, 2281, 781, 801, 10345, 164684, 5737, 481, 6622, 84812, 7220, 56704, 27020, 2904, 117, 1812, 5333, 793, 491, 3357, 805, 783, 9651, 3708, 7222, 488, 6863, 5028, 53373, 2902, 3356, 5026, 8326, 51714, 7070, 23413, 23228, 114, 6263, 11346, 489, 9481, 23236, 60675, 7226, 1139, 5579, 3358, 3375, 2903, 183, 25769, 3351, 10989, 2805, 9001
GO Biological Processes	metal ion homeostasis	GO:0055065	5.61706e-08	0	83	46.301	414	KCTD17, DRD5, XK, KEL, GRINA, JPH3, SNX10, SKP1, ATP2B4, PRNP, SLC24A4, MT3, SLC12A5, ATP2B1, FKBP1B, CACNA2D1, CALM1, ATP12A, TRDN, WBP2NL, KCNJ10, PTGFR, ATP1B1, SNCA, PLCD4, TRPC1, JPH1, NPTN, ATP6V0D1, CORIN, GRIN2B, ADCYAP1R1, DRD1, PLCD1, SLC39A12, CALB1, ATP2B2, HTR2B, CALM2, CACNB2, PLCH2, ITPR1, TRPC3, ATP6V1A, ATP2A2, TAC1, P2RY1, TPCN1, GRIN1, KCNA1, HTR2A, ATP1B3, P2RX5, SLC30A3, ATP1…	79734, 1816, 7504, 3792, 2907, 57338, 29887, 6500, 493, 5621, 123041, 4504, 57468, 490, 2281, 781, 801, 479, 10345, 164684, 3766, 5737, 481, 6622, 84812, 7220, 56704, 27020, 9114, 10699, 2904, 117, 1812, 5333, 221074, 793, 491, 3357, 805, 783, 9651, 3708, 7222, 523, 488, 6863, 5028, 53373, 2902, 3736, 3356, 483, 5026, 7781, 476, 84560, 8326, 51714, 7070, 80762, 730, 23413, 23228, 114, 6263, 11346…
GO Biological Processes	locomotory behavior	GO:0007626	5.702e-08	0	41	17.1112	153	SNAP25, SEZ6L, HPRT1, CNTN2, TMOD1, CEND1, PAK6, ANKH, APBA1, GPR52, KCNJ10, STRN, SNCA, PREX2, TNR, GAD1, DRD1, CALB1, USP2, PDE1B, GLRB, CNP, GRIN1, PSAP, VPS35, FGF12, CHRNA3, SLC4A10, RASD2, ADCY8, EGR1, DSCAM, NPC1, CACNA1B, HTR2C, SEZ6, ABAT, SCN1A, OXR1, ADAM22, GPR37	6616, 23544, 3251, 6900, 7111, 51286, 56924, 56172, 320, 9293, 3766, 6801, 6622, 80243, 7143, 2571, 1812, 793, 9099, 5153, 2743, 1267, 2902, 5660, 55737, 2257, 1136, 57282, 23551, 114, 1958, 1826, 4864, 774, 3358, 124925, 18, 6323, 55074, 53616, 2861
GO Biological Processes	amine transport	GO:0015837	6.15545e-08	0	26	8.38786	75	AQP9, SYT13, PINK1, SLC22A16, DTNBP1, SNCA, HRH3, SYT1, SYT9, DRD1, RAB3GAP1, SLC6A1, STXBP1, P2RY1, STX1A, SYT12, HTR2A, RGS4, CHRNA3, KCNA2, CHGA, SYT10, SYT11, AGT, ABAT, HTR1B	366, 57586, 65018, 85413, 84062, 6622, 11255, 6857, 143425, 1812, 22930, 6529, 6812, 5028, 6804, 91683, 3356, 5999, 1136, 3737, 1113, 341359, 23208, 183, 18, 3351
GO Biological Processes	calcium ion transport into cytosol	GO:0060402	1.05482e-07	0	32	11.9667	107	JPH3, ATP2B4, PRNP, FKBP1B, CACNA2D1, CALM1, TRDN, SNCA, PLCD4, TRPC1, JPH1, GRIN2B, ADCYAP1R1, DRD1, PLCD1, HTR2B, CALM2, PLCH2, ITPR1, TRPC3, TPCN1, GRIN1, HTR2A, P2RX5, THY1, PLCL2, RYR3, PLCB1, TRPM2, HTR2C, GRIN2A, HAP1	57338, 493, 5621, 2281, 781, 801, 10345, 6622, 84812, 7220, 56704, 2904, 117, 1812, 5333, 3357, 805, 9651, 3708, 7222, 53373, 2902, 3356, 5026, 7070, 23228, 6263, 23236, 7226, 3358, 2903, 9001
GO Biological Processes	synaptic transmission, GABAergic	GO:0051932	1.06582e-07	0	17	4.13801	37	USP46, GABRA4, GABRA2, PHF24, SLC6A1, STXBP1, TAC1, CLSTN3, GABRG2, PLCL2, GABRB2, GABRA5, CA2, HTR1B, GABRA1, NLGN1, HAP1	64854, 2557, 2555, 23349, 6529, 6812, 6863, 9746, 2566, 23228, 2561, 2558, 760, 3351, 2554, 22871, 9001
GO Biological Processes	multicellular organismal process	GO:0032501	1.17171e-07	0	578	496.002	4435	GGT1, SELENOS, SLC6A8, ABHD6, RAP2A, FAM107A, CPE, TIAM1, TDRD6, PRKAR2B, ABR, APOH, SLC32A1, WIPF3, ITPKA, ADAM8, HSPB1, HNF4A, SLC6A17, PITPNM1, HPCAL4, CHN1, CD59, DRD5, PANX2, SNAP25, USP46, XK, SOSTDC1, SEMA4G, DGAT2, CLMN, KEL, LURAP1, CYP46A1, INPP5D, BMERB1, CD164, JPH3, ZNF365, MGLL, SNX10, POLR2L, ACTN1, MEF2D, ASPH, G0S2, UNC5A, HCN1, SH3GL3, GAS6, PLPPR4, C1QTNF4, BCAS1, FSTL4, SPTAN1…	2678, 55829, 6535, 57406, 5911, 11170, 1363, 7074, 221400, 5577, 29, 350, 140679, 644150, 3706, 101, 3315, 3172, 388662, 9600, 51440, 1123, 966, 1816, 56666, 6616, 64854, 7504, 25928, 57715, 84649, 79789, 3792, 541468, 10858, 3635, 89927, 8763, 57338, 22891, 11343, 29887, 5441, 87, 4209, 444, 50486, 90249, 348980, 6457, 2621, 9890, 114900, 8537, 23105, 6709, 5359, 8913, 6867, 5295, 3939, 8506, 22…
GO Biological Processes	long-term synaptic potentiation	GO:0060291	1.33981e-07	0	24	7.605	68	FAM107A, SNAP25, CYP46A1, IGSF11, PRNP, LRRTM2, SHANK2, SNCA, TNR, NPTN, GRIN2B, DRD1, ARC, MAPK1, CALB1, RGS14, SYT12, S100B, NTRK2, ADCY8, CHRNA7, GRIN2A, SLC24A2, NLGN1	11170, 6616, 10858, 152404, 5621, 26045, 22941, 6622, 7143, 27020, 2904, 1812, 23237, 5594, 793, 10636, 91683, 6285, 4915, 114, 1139, 2903, 25769, 22871
GO Biological Processes	chemical synaptic transmission, postsynaptic	GO:0099565	1.44841e-07	0	25	8.16419	73	IGSF11, BAIAP2, SHANK2, GLRA3, SNCA, GABRB3, GRIN2B, NETO1, RAB3GAP1, GLRB, PPP3CA, GRIN1, STX1A, WNT7A, P2RX5, RGS4, DGKI, CHRNA3, RIMS1, CHRNA7, GRIN2A, SEZ6, ABAT, NLGN1, CHRNA1	152404, 10458, 22941, 8001, 6622, 2562, 2904, 81832, 22930, 2743, 5530, 2902, 6804, 7476, 5026, 5999, 9162, 1136, 22999, 1139, 2903, 124925, 18, 22871, 1134
GO Biological Processes	adult behavior	GO:0030534	1.48452e-07	0	30	10.9601	98	USP46, SEZ6L, CNTN2, HOMER1, TMOD1, CEND1, KCNJ10, SLITRK1, SHANK2, SNCA, PREX2, SLC1A2, DRD1, GLRB, CNP, GRIN1, HTR2A, HOMER2, FGF12, SEPTIN5, CHRNA3, GABRG2, BRS3, NPC1, SEZ6, ABAT, CRHBP, SCN1A, OXR1, ADAM22	64854, 23544, 6900, 9456, 7111, 51286, 3766, 114798, 22941, 6622, 80243, 6506, 1812, 2743, 1267, 2902, 3356, 9455, 2257, 5413, 1136, 2566, 680, 4864, 124925, 18, 1393, 6323, 55074, 53616
GO Biological Processes	regulation of cell communication	GO:0010646	1.53049e-07	0	339	267.964	2396	SELENOS, ABHD6, RAP2A, FAM107A, TIAM1, PRKAR2B, ABR, ITPKA, ADAM8, HSPB1, HNF4A, CHN1, DRD5, SNAP25, USP46, SOSTDC1, SGSM3, LURAP1, CYP46A1, INPP5D, GRINA, RGS6, JPH3, RASGEF1A, MGLL, CDK10, G0S2, CAMKMT, GAS6, C1QTNF4, FSTL4, PLSCR1, PIK3R1, CNTNAP1, IGSF11, YWHAH, ATP2B4, CACNG3, GLUL, PRNP, ENO1, KCTD8, SESN1, SEZ6L, MT3, RRAGD, TYRO3, RUNX2, LAMTOR3, ANO1, NDRG4, WNT9A, APPL1, BAIAP2, CD47, H…	55829, 57406, 5911, 11170, 7074, 5577, 29, 3706, 101, 3315, 3172, 1123, 1816, 6616, 64854, 25928, 27352, 541468, 10858, 3635, 2907, 9628, 57338, 221002, 11343, 8558, 50486, 79823, 2621, 114900, 23105, 5359, 5295, 8506, 152404, 7533, 493, 10368, 2752, 5621, 2023, 386617, 27244, 23544, 4504, 58528, 7301, 860, 8649, 55107, 65009, 7483, 26060, 10458, 961, 5654, 91614, 6513, 6900, 815, 5795, 3665, 150…
GO Biological Processes	regulation of amine transport	GO:0051952	1.83923e-07	0	24	7.71684	69	SYT13, PINK1, DTNBP1, SNCA, HRH3, SYT1, SYT9, DRD1, RAB3GAP1, SLC6A1, STXBP1, P2RY1, STX1A, SYT12, HTR2A, RGS4, CHRNA3, KCNA2, CHGA, SYT10, SYT11, AGT, ABAT, HTR1B	57586, 65018, 84062, 6622, 11255, 6857, 143425, 1812, 22930, 6529, 6812, 5028, 6804, 91683, 3356, 5999, 1136, 3737, 1113, 341359, 23208, 183, 18, 3351
GO Biological Processes	cellular monovalent inorganic cation homeostasis	GO:0030004	1.95808e-07	0	25	8.27603	74	ATP6V0E2, ATP6V1B2, SLC9A7, ATP12A, ATP1B1, TTPA, NOX1, ATP6V1E1, ATP6V0D1, AQP11, MAPK1, ATP6V0C, ATP6V1A, ATP6V0A1, SLC9A6, ATP6V1H, ATP1B3, ATP6V0B, ATP1A1, SLC4A10, C7, KCNMA1, AGT, CA2, ATP6V1C1	155066, 526, 84679, 479, 481, 7274, 27035, 529, 9114, 282679, 5594, 527, 523, 535, 10479, 51606, 483, 533, 476, 57282, 730, 3778, 183, 760, 528
GO Biological Processes	dicarboxylic acid transport	GO:0006835	2.50577e-07	0	24	7.82867	70	SLC25A13, SNAP25, SLC13A5, CPLX1, APBA1, SLC1A6, KCNJ10, SNCA, SLC1A2, HRH3, SYT1, RAB3GAP1, STXBP1, STX1A, GLS, PPFIA4, NTRK2, SLC17A6, RIMS1, GRM2, SLC25A12, ABAT, SLC25A22, SLC25A11	10165, 6616, 284111, 10815, 320, 6511, 3766, 6622, 6506, 11255, 6857, 22930, 6812, 6804, 2744, 8497, 4915, 57084, 22999, 2912, 8604, 18, 79751, 8402
GO Biological Processes	response to ammonium ion	GO:0060359	2.5542e-07	0	29	10.6246	95	TIAM1, DRD5, ATP2B4, HOMER1, SNCA, GABRB3, KCNC2, HRH3, CHRM5, DRD1, MAPK1, SLC6A1, TAC1, GRIN1, HTR2A, HOMER2, RGS4, CHRNA3, GABRG2, ADCY8, GABRB2, PLCB1, CHRNA7, ABAT, CRHBP, HTR1B, RGS8, CHRM4, GABRA1	7074, 1816, 493, 9456, 6622, 2562, 3747, 11255, 1133, 1812, 5594, 6529, 6863, 2902, 3356, 9455, 5999, 1136, 2566, 114, 2561, 23236, 1139, 18, 1393, 3351, 85397, 1132, 2554
GO Biological Processes	regulation of cytosolic calcium ion concentration	GO:0051480	2.7937e-07	0	51	24.7162	221	JPH3, ATP2B4, PRNP, ATP2B1, FKBP1B, CACNA2D1, CALM1, TRDN, WBP2NL, PTGFR, SNCA, PLCD4, TRPC1, JPH1, NPTN, GRIN2B, ADCYAP1R1, DRD1, PLCD1, CALB1, ATP2B2, HTR2B, CALM2, CACNB2, PLCH2, ITPR1, TRPC3, TAC1, P2RY1, TPCN1, GRIN1, HTR2A, P2RX5, FZD9, SELENOT, THY1, NCS1, PLCL2, ADCY8, RYR3, SYNPO, PLCB1, PROK2, TRPM2, HTR2C, IAPP, GRIN2A, AGT, HTR1B, GOT1, HAP1	57338, 493, 5621, 490, 2281, 781, 801, 10345, 164684, 5737, 6622, 84812, 7220, 56704, 27020, 2904, 117, 1812, 5333, 793, 491, 3357, 805, 783, 9651, 3708, 7222, 6863, 5028, 53373, 2902, 3356, 5026, 8326, 51714, 7070, 23413, 23228, 114, 6263, 11346, 23236, 60675, 7226, 3358, 3375, 2903, 183, 3351, 2805, 9001
GO Biological Processes	cellular response to stimulus	GO:0051716	3.15443e-07	0	580	500.923	4479	GGT1, GET4, SELENOS, ABHD6, RAP2A, FAM107A, CPE, TIAM1, CDA, PRKAR2B, ABR, TUBA1B, WIPF3, CAB39L, ITPKA, ADAM8, HSPB1, HNF4A, PITPNM1, HPCAL4, CHN1, CD59, DRD5, ATP5PD, CADPS2, SOSTDC1, SEMA4G, DGAT2, SGSM3, LURAP1, CYP46A1, INPP5D, GRINA, CD164, RGS6, JPH3, RASGEF1A, ZNF365, MGLL, SNX10, ATP6V0E2, POLR2L, CDK10, GABARAPL1, G0S2, CAMKMT, SKP1, UNC5A, HCN1, SH3GL3, GAS6, GPR22, RAB39B, C1QTNF4, FS…	2678, 51608, 55829, 57406, 5911, 11170, 1363, 7074, 978, 5577, 29, 10376, 644150, 81617, 3706, 101, 3315, 3172, 9600, 51440, 1123, 966, 1816, 10476, 93664, 25928, 57715, 84649, 27352, 541468, 10858, 3635, 2907, 8763, 9628, 57338, 221002, 22891, 11343, 29887, 155066, 5441, 8558, 23710, 50486, 79823, 6500, 90249, 348980, 6457, 2621, 2845, 116442, 114900, 23105, 6709, 5359, 5295, 115330, 252995, 850…
GO Biological Processes	positive regulation of secretion by cell	GO:1903532	3.17025e-07	0	52	25.4991	228	ADAM8, CADPS2, PANX2, VPS4B, C1QTNF4, CACNA1G, GLUL, ANO1, PINK1, RASL10B, LAMP1, IGF1, VSNL1, CADPS, GPI, DTNBP1, SNCA, MYRIP, STXBP5, SYT1, SYT9, SPTBN1, RAB3GAP1, SYBU, RGCC, HTR2B, CYP19A1, GLUD1, CACNB2, SDCBP, STXBP1, ACSL4, TAC1, IRS2, P2RY1, STX1A, XBP1, VPS35, MBP, SELENOT, NCS1, ADCY8, SYT10, OXCT1, GPLD1, AGT, ABAT, MAPK14, RASGRP1, CACNA1I, NLGN1, SCAMP5	101, 93664, 56666, 9525, 114900, 8913, 2752, 55107, 65018, 91608, 3916, 3479, 7447, 8618, 2821, 84062, 6622, 25924, 134957, 6857, 143425, 6711, 22930, 55638, 28984, 3357, 1588, 2746, 783, 6386, 6812, 2182, 6863, 8660, 5028, 6804, 7494, 55737, 4155, 51714, 23413, 114, 341359, 5019, 2822, 183, 18, 1432, 10125, 8911, 22871, 192683
GO Biological Processes	synaptic transmission, glutamatergic	GO:0035249	3.5075e-07	0	25	8.4997	76	GLUL, HOMER1, GRIA4, SHANK2, TPRG1L, TNR, CNIH3, SYT1, GRIN2B, DRD1, RAB3GAP1, GRM3, STXBP1, GRIN1, SHC3, HTR2A, CLSTN3, GRM8, SLC17A6, DGKI, GRM2, GRIN2A, HTR1B, NLGN1, NAPB	2752, 9456, 2893, 22941, 127262, 7143, 149111, 6857, 2904, 1812, 22930, 2913, 6812, 2902, 53358, 3356, 9746, 2918, 57084, 9162, 2912, 2903, 3351, 22871, 63908
GO Biological Processes	transmission of nerve impulse	GO:0019226	3.91835e-07	0	18	4.92088	44	DRD5, CACNA1G, CNTNAP1, CACNG3, FKBP1B, TNR, CHRM5, DRD1, NRCAM, KCNA1, NTRK2, FGF12, KCNA2, SCN8A, AGT, SCN1A, CACNA1I, CHRNA1	1816, 8913, 8506, 10368, 2281, 7143, 1133, 1812, 4897, 3736, 4915, 2257, 3737, 6334, 183, 6323, 8911, 1134
GO Biological Processes	cellular response to nitrogen compound	GO:1901699	4.00079e-07	0	86	50.6627	453	SELENOS, PRKAR2B, DRD5, ATP5PD, ATP6V0E2, HCN1, PIK3R1, ATP2B4, AQP9, PRNP, SESN1, MT3, RRAGD, LAMTOR3, APPL1, BAIAP2, ATP6V1B2, ADCY2, AHCYL1, CAMK2A, ATP2B1, IGF2, CACNA2D1, IGF1, ADCY9, YWHAG, SNCA, GABRB3, KCNC2, ATP6V1E1, PPARGC1A, HRH3, ATP6V0D1, WNT1, CHRM5, DRD1, MAPK1, HDAC9, PRKCD, AQP1, IGFBP1, ATP6V0C, ATP6V1A, ATP6V0A1, IRS2, P2RY1, GRIN1, XBP1, ATP6V1H, PAK1, NTRK2, ATP6V0B, HCN2, N…	55829, 5577, 1816, 10476, 155066, 348980, 5295, 493, 366, 5621, 27244, 4504, 58528, 8649, 26060, 10458, 526, 108, 10768, 815, 490, 3481, 781, 3479, 115, 7532, 6622, 2562, 3747, 529, 10891, 11255, 9114, 7471, 1133, 1812, 5594, 9734, 5580, 358, 3484, 527, 523, 535, 8660, 5028, 2902, 7494, 51606, 5058, 4915, 533, 610, 9148, 1136, 2566, 22849, 9564, 57521, 143686, 114, 6263, 1958, 2561, 23236, 4217, …
GO Biological Processes	calcium ion transmembrane import into cytosol	GO:0097553	4.18075e-07	0	29	10.8483	97	JPH3, ATP2B4, PRNP, FKBP1B, CACNA2D1, CALM1, TRDN, SNCA, PLCD4, TRPC1, JPH1, GRIN2B, DRD1, PLCD1, HTR2B, CALM2, PLCH2, ITPR1, TPCN1, GRIN1, HTR2A, THY1, PLCL2, RYR3, PLCB1, TRPM2, HTR2C, GRIN2A, HAP1	57338, 493, 5621, 2281, 781, 801, 10345, 6622, 84812, 7220, 56704, 2904, 1812, 5333, 3357, 805, 9651, 3708, 53373, 2902, 3356, 7070, 23228, 6263, 23236, 7226, 3358, 2903, 9001
GO Biological Processes	regulation of heart contraction	GO:0008016	4.30431e-07	0	40	17.6704	158	ASPH, CACNA1G, ATP2B4, CACNG3, THRB, KCNK15, AHCYL1, BIN1, ATP2B1, FKBP1B, CACNA2D1, CALM1, TRDN, ATP1B1, TRPC1, KCNK1, CORIN, KCNJ4, ATP2B2, CALM2, CACNB2, ITPR1, ATP2A2, TAC1, CACNA2D3, ATP1B3, RGS4, ATP1A1, RYR3, ATP2A3, CHGA, KCNG2, CACNA1B, AGT, CACNB4, DLG1, MEF2A, KCNIP2, KCNJ3, EHD3	444, 8913, 493, 10368, 7068, 60598, 10768, 274, 490, 2281, 781, 801, 10345, 481, 7220, 3775, 10699, 3761, 491, 805, 783, 3708, 488, 6863, 55799, 483, 5999, 476, 6263, 489, 1113, 26251, 774, 183, 785, 1739, 4205, 30819, 3760, 30845
GO Biological Processes	excitatory postsynaptic potential	GO:0060079	4.33624e-07	0	23	7.49316	67	IGSF11, BAIAP2, SHANK2, GLRA3, SNCA, GRIN2B, NETO1, RAB3GAP1, GLRB, PPP3CA, GRIN1, STX1A, WNT7A, P2RX5, RGS4, DGKI, CHRNA3, RIMS1, CHRNA7, GRIN2A, SEZ6, NLGN1, CHRNA1	152404, 10458, 22941, 8001, 6622, 2904, 81832, 22930, 2743, 5530, 2902, 6804, 7476, 5026, 5999, 9162, 1136, 22999, 1139, 2903, 124925, 22871, 1134
GO Biological Processes	response to nitrogen compound	GO:1901698	4.51988e-07	0	126	82.6484	739	GET4, SELENOS, TIAM1, PRKAR2B, DRD5, ATP5PD, ATP6V0E2, HCN1, PIK3R1, LDHA, ATP2B4, AQP9, PRNP, SESN1, HPRT1, MT3, RRAGD, LAMTOR3, APPL1, BAIAP2, SLC2A1, ATP6V1B2, ADCY2, AHCYL1, CAMK2A, PTPRN, HOMER1, UBE2J1, ATP2B1, IGF2, CACNA2D1, IGF1, SOCS5, ADCY9, MARCHF6, GLRA3, YWHAG, SNCA, GABRB3, SLC1A2, FOS, KCNC2, ATP6V1E1, PPARGC1A, HRH3, ATP6V0D1, WNT1, CHRM5, DRD1, ALAD, MAPK1, HDAC9, UBXN4, PRKCD, …	51608, 55829, 7074, 5577, 1816, 10476, 155066, 348980, 5295, 3939, 493, 366, 5621, 27244, 3251, 4504, 58528, 8649, 26060, 10458, 6513, 526, 108, 10768, 815, 5798, 9456, 51465, 490, 3481, 781, 3479, 9655, 115, 10299, 8001, 7532, 6622, 2562, 6506, 2353, 3747, 529, 10891, 11255, 9114, 7471, 1133, 1812, 210, 5594, 9734, 23190, 5580, 5153, 358, 3484, 6529, 527, 2743, 1759, 7222, 523, 6863, 535, 8660, …
GO Biological Processes	cytosolic calcium ion transport	GO:0060401	4.74694e-07	0	33	13.3087	119	JPH3, ATP2B4, PRNP, FKBP1B, CACNA2D1, CALM1, TRDN, SNCA, PLCD4, TRPC1, JPH1, GRIN2B, ADCYAP1R1, DRD1, PLCD1, HTR2B, CALM2, PLCH2, ITPR1, TRPC3, ATP2A2, TPCN1, GRIN1, HTR2A, P2RX5, THY1, PLCL2, RYR3, PLCB1, TRPM2, HTR2C, GRIN2A, HAP1	57338, 493, 5621, 2281, 781, 801, 10345, 6622, 84812, 7220, 56704, 2904, 117, 1812, 5333, 3357, 805, 9651, 3708, 7222, 488, 53373, 2902, 3356, 5026, 7070, 23228, 6263, 23236, 7226, 3358, 2903, 9001
GO Biological Processes	establishment of vesicle localization	GO:0051650	5.03436e-07	0	51	25.1636	225	CD59, CADPS2, SNAP25, TRIM9, PINK1, CPLX1, PDCD6, CADPS, APBA1, DTNBP1, SNCA, CNIH3, SYT1, SYT9, DRD1, RAB3GAP1, SNAP91, SYBU, SYNJ1, CACNB2, STXBP1, DNM1, ATP2A2, P2RY1, STX1A, SYT12, LIN7A, WNT7A, HTR2A, STX19, PCLO, DGKI, SEPTIN5, NCS1, RIMS1, MCFD2, DYNC1I1, NSF, GIT1, SEC23A, SYT10, PRKCB, SYT11, RASGRP1, CPLX4, HTR1B, KIF1A, NLGN1, HAP1, NAPB, SNPH	966, 93664, 6616, 114088, 65018, 10815, 10016, 8618, 320, 84062, 6622, 149111, 6857, 143425, 1812, 22930, 9892, 55638, 8867, 783, 6812, 1759, 488, 5028, 6804, 91683, 8825, 7476, 3356, 415117, 27445, 9162, 5413, 23413, 22999, 90411, 1780, 4905, 28964, 10484, 341359, 5579, 23208, 10125, 339302, 3351, 547, 22871, 9001, 63908, 9751
GO Biological Processes	neuron projection development	GO:0031175	5.20623e-07	0	132	87.793	785	RAP2A, TIAM1, ITPKA, CHN1, SNAP25, XK, SEMA4G, CLMN, KEL, ZNF365, UNC5A, PLPPR4, FSTL4, SPTAN1, PIK3R1, CNTNAP1, YWHAH, NCKIPSD, HPRT1, MT3, SDC2, PHACTR1, NDRG4, BAIAP2, CNTN2, SLC12A5, CAMK2A, CTNND2, SNX3, SGK1, PALLD, FKBP1B, IL1RAPL1, PRKCA, APOD, GAS7, LGI1, RAP1GAP2, SLITRK1, STRN, DTNBP1, SHANK2, PREX2, B4GALT6, B3GNT2, TNR, UGT8, BTBD3, NPTN, TMEM106B, SYT1, RIPOR2, TMEM30A, CRTAC1, FEZ2…	5911, 7074, 3706, 1123, 6616, 7504, 57715, 79789, 3792, 22891, 90249, 9890, 23105, 6709, 5295, 8506, 7533, 51517, 3251, 4504, 6383, 221692, 65009, 10458, 6900, 57468, 815, 1501, 8724, 6446, 23022, 2281, 11141, 5578, 347, 8522, 9211, 23108, 114798, 6801, 84062, 22941, 80243, 9331, 10678, 7143, 7368, 22903, 27020, 54664, 6857, 9750, 55754, 55118, 9637, 6711, 5354, 2824, 221074, 10439, 23237, 5594, …
GO Biological Processes	vesicle-mediated transport	GO:0016192	5.91175e-07	0	208	152.883	1367	NAPG, CDA, ABR, APOH, WIPF3, ADAM8, CD59, CADPS2, SNAP25, USP46, SGSM3, EXOC3, SNX10, SNX8, VPS4B, ACTN1, SH3GL3, GAS6, RAB39B, SPTAN1, CACNA1G, PIK3R1, RAB11FIP2, CACNG3, NCKIPSD, TRIM9, IL13RA2, TYRO3, LAMTOR3, SPIRE1, NDRG4, APPL1, BAIAP2, CD47, PLD1, CLEC3B, STXBP2, ATP11B, CNTN2, TOM1, PTPRJ, SYT13, BIN1, PINK1, CTSB, TMX3, SNX3, CPLX1, AP4S1, PDCD6, LRRTM2, IL1RAPL1, PGAM1, IGF2, LAMP1, SEP…	8774, 978, 29, 350, 644150, 101, 966, 93664, 6616, 64854, 27352, 11336, 29887, 29886, 9525, 87, 6457, 2621, 116442, 6709, 8913, 5295, 22841, 10368, 51517, 114088, 3598, 7301, 8649, 56907, 65009, 26060, 10458, 961, 5337, 7123, 6813, 23200, 6900, 10043, 5795, 57586, 274, 65018, 1508, 54495, 8724, 10815, 11154, 10016, 26045, 11141, 5223, 3481, 3916, 5414, 5867, 3479, 7447, 78989, 1675, 8618, 320, 96…
GO Biological Processes	positive regulation of secretion	GO:0051047	6.90305e-07	0	54	27.5122	246	ADAM8, CADPS2, PANX2, VPS4B, C1QTNF4, CACNA1G, GLUL, ANO1, PINK1, RASL10B, LAMP1, IGF1, VSNL1, CADPS, GPI, DTNBP1, SNCA, MYRIP, STXBP5, SYT1, SYT9, SPTBN1, RAB3GAP1, SYBU, RGCC, HTR2B, CYP19A1, AQP1, GLUD1, SLC6A1, CACNB2, SDCBP, STXBP1, ACSL4, TAC1, IRS2, P2RY1, STX1A, XBP1, VPS35, MBP, SELENOT, NCS1, ADCY8, SYT10, OXCT1, GPLD1, AGT, ABAT, MAPK14, RASGRP1, CACNA1I, NLGN1, SCAMP5	101, 93664, 56666, 9525, 114900, 8913, 2752, 55107, 65018, 91608, 3916, 3479, 7447, 8618, 2821, 84062, 6622, 25924, 134957, 6857, 143425, 6711, 22930, 55638, 28984, 3357, 1588, 358, 2746, 6529, 783, 6386, 6812, 2182, 6863, 8660, 5028, 6804, 7494, 55737, 4155, 51714, 23413, 114, 341359, 5019, 2822, 183, 18, 1432, 10125, 8911, 22871, 192683
GO Biological Processes	glutamate secretion	GO:0014047	7.05725e-07	0	16	4.13801	37	SNAP25, CPLX1, APBA1, SLC1A6, SNCA, SLC1A2, HRH3, SYT1, RAB3GAP1, STXBP1, STX1A, GLS, PPFIA4, NTRK2, RIMS1, GRM2	6616, 10815, 320, 6511, 6622, 6506, 11255, 6857, 22930, 6812, 6804, 2744, 8497, 4915, 22999, 2912
GO Biological Processes	response to chemical	GO:0042221	7.72609e-07	0	374	304.759	2725	GGT1, SLC25A13, GET4, SELENOS, SLC6A8, RAP2A, FAM107A, TIAM1, PRKAR2B, ABR, TUBA1B, SLC32A1, ADAM8, HSPB1, HNF4A, SLC6A17, CHN1, DRD5, ATP5PD, BCKDHB, SFXN5, USP46, SOSTDC1, SEMA4G, DGAT2, CYP46A1, INPP5D, SLC6A14, SNX10, ATP6V0E2, POLR2L, VPS4B, SLC35F3, SKP1, UNC5A, HCN1, GAS6, C1QTNF4, SPTAN1, PLSCR1, CACNA1G, PIK3R1, NUB1, LDHA, RAB11FIP2, SLC13A5, YWHAH, ATP2B4, AQP9, GLUL, PRNP, ENO1, THRB,…	2678, 10165, 51608, 55829, 6535, 5911, 11170, 7074, 5577, 29, 10376, 140679, 101, 3315, 3172, 388662, 1123, 1816, 10476, 594, 94097, 64854, 25928, 57715, 84649, 10858, 3635, 11254, 29887, 155066, 5441, 9525, 148641, 6500, 90249, 348980, 2621, 114900, 6709, 5359, 8913, 5295, 51667, 3939, 22841, 284111, 7533, 493, 366, 2752, 5621, 2023, 7068, 27244, 3251, 4504, 3598, 58528, 860, 8649, 51142, 1327, …
GO Biological Processes	acid secretion	GO:0046717	7.85223e-07	0	26	9.39441	84	SNAP25, SNX10, AQP9, SLC6A9, SGK1, CPLX1, PNPLA8, SLC22A16, APBA1, SLC1A6, SNCA, SLC1A2, HRH3, SYT1, CHRM5, RAB3GAP1, SLC6A1, STXBP1, STX1A, ABCC4, GLS, PPFIA4, NTRK2, RIMS1, GRM2, ABAT	6616, 29887, 366, 6536, 6446, 10815, 50640, 85413, 320, 6511, 6622, 6506, 11255, 6857, 1133, 22930, 6529, 6812, 6804, 10257, 2744, 8497, 4915, 22999, 2912, 18
GO Biological Processes	organic anion transport	GO:0015711	8.45015e-07	0	64	34.8935	312	SLC25A13, SLC6A8, SLC32A1, SLC6A17, PITPNM1, SNAP25, SFXN5, XK, SLC6A14, SLC13A5, AQP9, SLC2A1, ATP11B, SLC6A9, CPLX1, PNPLA8, SLC43A2, APBA1, SLC1A6, SLC36A1, KCNJ10, SNCA, SLC1A2, SLC23A2, SLC37A2, MPC1, HRH3, SYT1, TMEM30A, RAB3GAP1, PRKCD, TNFAIP8L3, AQP1, SLC6A1, STXBP1, SLC10A1, ACSL4, IRS2, SLC25A15, STX1A, PSAP, ABCC5, ABCC4, GLS, PPFIA4, NTRK2, RGS4, SLC17A6, SLC4A10, ATP8A1, RIMS1, SLC2…	10165, 6535, 140679, 388662, 9600, 6616, 94097, 7504, 11254, 284111, 366, 6513, 23200, 6536, 10815, 50640, 124935, 320, 6511, 206358, 3766, 6622, 6506, 9962, 219855, 51660, 11255, 6857, 55754, 22930, 5580, 388121, 358, 6529, 6812, 6554, 2182, 8660, 10166, 6804, 5660, 10057, 10257, 2744, 8497, 4915, 5999, 57084, 57282, 10396, 22999, 292, 94081, 291, 2912, 8604, 183, 18, 79751, 760, 51228, 57709, 5…
GO Biological Processes	catecholamine transport	GO:0051937	8.56104e-07	0	20	6.1511	55	SYT13, PINK1, DTNBP1, SNCA, HRH3, SYT1, CHRM5, SYT9, DRD1, P2RY1, STX1A, SYT12, HTR2A, KCNA2, CHGA, SYT10, SYT11, AGT, ABAT, HTR1B	57586, 65018, 84062, 6622, 11255, 6857, 1133, 143425, 1812, 5028, 6804, 91683, 3356, 3737, 1113, 341359, 23208, 183, 18, 3351
GO Biological Processes	regulation of catecholamine secretion	GO:0050433	8.61818e-07	0	18	5.14456	46	SYT13, PINK1, DTNBP1, SNCA, HRH3, SYT1, SYT9, P2RY1, STX1A, SYT12, HTR2A, KCNA2, CHGA, SYT10, SYT11, AGT, ABAT, HTR1B	57586, 65018, 84062, 6622, 11255, 6857, 143425, 5028, 6804, 91683, 3356, 3737, 1113, 341359, 23208, 183, 18, 3351
GO Biological Processes	organic substance transport	GO:0071702	9.49554e-07	0	270	209.249	1871	SLC25A13, SELENOS, SLC6A8, NAPG, CPE, TIAM1, APOH, SLC32A1, MTCL1, ADAM8, HSPB1, OAZ1, HNF4A, SLC6A17, PITPNM1, CADPS2, PANX2, SNAP25, SLC45A4, SFXN5, XK, SGSM3, EXOC3, SLC6A14, SNX10, ATP6V0E2, SNX8, VPS4B, SLC35F3, GAS6, RAB39B, C1QTNF4, PIK3R1, RAB3IP, RAB11FIP2, SLC13A5, YWHAH, CACNG3, AQP9, GLUL, PRNP, ANO1, SPIRE1, ARL8B, APPL1, SLC2A1, STXBP2, ATP6V1B2, ATP11B, TOM1, AHCYL1, AQP3, PTPRN, S…	10165, 55829, 6535, 8774, 1363, 7074, 350, 140679, 23255, 101, 3315, 4946, 3172, 388662, 9600, 93664, 56666, 6616, 57210, 94097, 7504, 27352, 11336, 11254, 29887, 155066, 29886, 9525, 148641, 2621, 116442, 114900, 5295, 117177, 22841, 284111, 7533, 10368, 366, 2752, 5621, 55107, 56907, 55207, 26060, 6513, 6813, 526, 23200, 10043, 10768, 360, 5798, 57586, 6536, 65018, 8724, 51465, 10815, 91608, 11…
GO Biological Processes	neuron development	GO:0048666	1.02036e-06	0	142	97.1874	869	RAP2A, TIAM1, ITPKA, CHN1, SNAP25, XK, SEMA4G, CLMN, KEL, ZNF365, UNC5A, HCN1, PLPPR4, FSTL4, SPTAN1, PIK3R1, CNTNAP1, YWHAH, NCKIPSD, THRB, HPRT1, MT3, SDC2, PHACTR1, NDRG4, BAIAP2, CNTN2, SLC12A5, CAMK2A, CTNND2, SNX3, SGK1, PALLD, FKBP1B, IL1RAPL1, PRKCA, APOD, GAS7, LGI1, RAP1GAP2, SLITRK1, STRN, DTNBP1, SHANK2, GABRB3, PREX2, B4GALT6, B3GNT2, TNR, UGT8, BTBD3, OPCML, NPTN, TMEM106B, SYT1, RI…	5911, 7074, 3706, 1123, 6616, 7504, 57715, 79789, 3792, 22891, 90249, 348980, 9890, 23105, 6709, 5295, 8506, 7533, 51517, 7068, 3251, 4504, 6383, 221692, 65009, 10458, 6900, 57468, 815, 1501, 8724, 6446, 23022, 2281, 11141, 5578, 347, 8522, 9211, 23108, 114798, 6801, 84062, 22941, 2562, 80243, 9331, 10678, 7143, 7368, 22903, 4978, 27020, 54664, 6857, 9750, 55754, 55118, 1812, 9637, 6711, 5354, 28…
GO Biological Processes	heart contraction	GO:0060047	1.22773e-06	0	43	20.3546	182	ASPH, CACNA1G, ATP2B4, CACNG3, THRB, KCNK15, AHCYL1, BIN1, ATP2B1, FKBP1B, CACNA2D1, CALM1, TRDN, ATP1B1, TRPC1, KCNK1, CORIN, MYBPC3, KCNJ4, ATP2B2, CALM2, CACNB2, ITPR1, ATP2A2, TAC1, CACNA2D3, ATP1B3, RGS4, FGF12, ATP1A1, RYR3, ATP2A3, CHGA, KCNG2, CACNA1B, AGT, CACNB4, DLG1, SCN1A, MEF2A, KCNIP2, KCNJ3, EHD3	444, 8913, 493, 10368, 7068, 60598, 10768, 274, 490, 2281, 781, 801, 10345, 481, 7220, 3775, 10699, 4607, 3761, 491, 805, 783, 3708, 488, 6863, 55799, 483, 5999, 2257, 476, 6263, 489, 1113, 26251, 774, 183, 785, 1739, 6323, 4205, 30819, 3760, 30845
GO Biological Processes	neuron projection morphogenesis	GO:0048812	1.23235e-06	0	95	59.0506	528	RAP2A, TIAM1, ITPKA, CHN1, XK, SEMA4G, KEL, ZNF365, UNC5A, PLPPR4, FSTL4, SPTAN1, PIK3R1, CNTNAP1, YWHAH, HPRT1, MT3, SDC2, PHACTR1, BAIAP2, CNTN2, CTNND2, SGK1, PALLD, IL1RAPL1, PRKCA, GAS7, LGI1, SLITRK1, DTNBP1, SHANK2, PREX2, B4GALT6, B3GNT2, TNR, UGT8, BTBD3, NPTN, TMEM106B, SYT1, FEZ2, SPTBN1, OLFM1, ARC, MAPK1, SLITRK4, FLRT2, NGEF, STXBP1, BDNF, SH3GL2, EPB41L3, CNP, IRS2, SLC9A6, NRCAM, …	5911, 7074, 3706, 1123, 7504, 57715, 3792, 22891, 90249, 9890, 23105, 6709, 5295, 8506, 7533, 3251, 4504, 6383, 221692, 10458, 6900, 1501, 6446, 23022, 11141, 5578, 8522, 9211, 114798, 84062, 22941, 80243, 9331, 10678, 7143, 7368, 22903, 27020, 54664, 6857, 9637, 6711, 10439, 23237, 5594, 139065, 23768, 25791, 6812, 627, 6456, 23136, 1267, 8660, 10479, 4897, 4747, 151835, 5530, 2902, 816, 65078, …
GO Biological Processes	catecholamine secretion	GO:0050432	1.25189e-06	0	18	5.2564	47	SYT13, PINK1, DTNBP1, SNCA, HRH3, SYT1, SYT9, P2RY1, STX1A, SYT12, HTR2A, KCNA2, CHGA, SYT10, SYT11, AGT, ABAT, HTR1B	57586, 65018, 84062, 6622, 11255, 6857, 143425, 5028, 6804, 91683, 3356, 3737, 1113, 341359, 23208, 183, 18, 3351
GO Biological Processes	vesicle localization	GO:0051648	1.28832e-06	0	52	26.6175	238	CD59, CADPS2, SNAP25, TRIM9, PINK1, CPLX1, PDCD6, CADPS, APBA1, DTNBP1, SNCA, CNIH3, SYT1, SYT9, DRD1, RAB3GAP1, SNAP91, SYBU, SYNJ1, SYN2, CACNB2, STXBP1, DNM1, ATP2A2, P2RY1, STX1A, SYT12, LIN7A, WNT7A, HTR2A, STX19, PCLO, DGKI, SEPTIN5, NCS1, RIMS1, MCFD2, DYNC1I1, NSF, GIT1, SEC23A, SYT10, PRKCB, SYT11, RASGRP1, CPLX4, HTR1B, KIF1A, NLGN1, HAP1, NAPB, SNPH	966, 93664, 6616, 114088, 65018, 10815, 10016, 8618, 320, 84062, 6622, 149111, 6857, 143425, 1812, 22930, 9892, 55638, 8867, 6854, 783, 6812, 1759, 488, 5028, 6804, 91683, 8825, 7476, 3356, 415117, 27445, 9162, 5413, 23413, 22999, 90411, 1780, 4905, 28964, 10484, 341359, 5579, 23208, 10125, 339302, 3351, 547, 22871, 9001, 63908, 9751
GO Biological Processes	cell projection morphogenesis	GO:0048858	1.32052e-06	0	97	60.7281	543	RAP2A, TIAM1, ITPKA, CHN1, XK, SEMA4G, KEL, ZNF365, UNC5A, PLPPR4, FSTL4, SPTAN1, PIK3R1, CNTNAP1, YWHAH, HPRT1, MT3, SDC2, PHACTR1, BAIAP2, CNTN2, CTNND2, SGK1, PALLD, IL1RAPL1, PRKCA, GAS7, LGI1, SLITRK1, DTNBP1, SHANK2, PREX2, B4GALT6, B3GNT2, TNR, UGT8, BTBD3, NPTN, TMEM106B, SYT1, FEZ2, SPTBN1, OLFM1, ARC, MAPK1, SLITRK4, FLRT2, NGEF, STXBP1, BDNF, SH3GL2, EPB41L3, CNP, IRS2, SLC9A6, NRCAM, …	5911, 7074, 3706, 1123, 7504, 57715, 3792, 22891, 90249, 9890, 23105, 6709, 5295, 8506, 7533, 3251, 4504, 6383, 221692, 10458, 6900, 1501, 6446, 23022, 11141, 5578, 8522, 9211, 114798, 84062, 22941, 80243, 9331, 10678, 7143, 7368, 22903, 27020, 54664, 6857, 9637, 6711, 10439, 23237, 5594, 139065, 23768, 25791, 6812, 627, 6456, 23136, 1267, 8660, 10479, 4897, 4747, 151835, 5530, 2902, 816, 65078, …
GO Biological Processes	membrane organization	GO:0061024	1.67391e-06	0	104	66.6556	596	GET4, NAPG, CD59, ATP5PD, SNAP25, VPS4B, GAS6, PLSCR1, YWHAH, CACNG3, TRIM9, MT3, SPIRE1, BAIAP2, FA2H, ATP11B, CNTN2, CAMK2A, ABCD2, BIN1, PINK1, PI4KA, SNX3, CPLX1, PDCD6, IL1RAPL1, PRKCA, DHCR24, REPS2, TRDN, CLSTN1, ATP1B1, YWHAG, SNCA, TTPA, NOX1, CLIP1, CNIH3, STXBP6, EPS15, SYT1, TMEM30A, SYT9, SPTBN1, AZIN2, CHCHD10, SNAP91, PRKCD, CHMP3, SYNJ1, HSPA8, GLRB, STXBP1, LRRC7, DNM1, SH3GL2, T…	51608, 8774, 966, 10476, 6616, 9525, 2621, 5359, 7533, 10368, 114088, 4504, 56907, 10458, 79152, 23200, 6900, 815, 225, 274, 65018, 5297, 8724, 10815, 10016, 11141, 5578, 1718, 9185, 10345, 22883, 481, 7532, 6622, 7274, 27035, 6249, 149111, 29091, 2060, 6857, 55754, 143425, 6711, 113451, 400916, 9892, 5580, 51652, 8867, 3312, 2743, 6812, 57554, 1759, 6456, 203062, 25977, 8411, 23136, 488, 1267, 1…
GO Biological Processes	nitrogen compound transport	GO:0071705	1.7599e-06	0	240	183.638	1642	SLC25A13, SELENOS, SLC6A8, NAPG, CPE, TIAM1, SLC32A1, MTCL1, ADAM8, HSPB1, OAZ1, HNF4A, SLC6A17, PITPNM1, CADPS2, PANX2, SNAP25, SFXN5, XK, SGSM3, EXOC3, SLC6A14, SNX10, ATP6V0E2, SNX8, VPS4B, SLC35F3, GAS6, RAB39B, C1QTNF4, PIK3R1, RAB3IP, RAB11FIP2, YWHAH, CACNG3, AQP9, GLUL, PRNP, ANO1, SPIRE1, ARL8B, APPL1, SLC2A1, STXBP2, ATP6V1B2, ATP11B, TOM1, AHCYL1, AQP3, PTPRN, SYT13, SLC6A9, PINK1, SNX…	10165, 55829, 6535, 8774, 1363, 7074, 140679, 23255, 101, 3315, 4946, 3172, 388662, 9600, 93664, 56666, 6616, 94097, 7504, 27352, 11336, 11254, 29887, 155066, 29886, 9525, 148641, 2621, 116442, 114900, 5295, 117177, 22841, 7533, 10368, 366, 2752, 5621, 55107, 56907, 55207, 26060, 6513, 6813, 526, 23200, 10043, 10768, 360, 5798, 57586, 6536, 65018, 8724, 51465, 10815, 91608, 11154, 84315, 144165, …
GO Biological Processes	plasma membrane bounded cell projection morphogenesis	GO:0120039	1.87004e-06	0	96	60.3926	540	RAP2A, TIAM1, ITPKA, CHN1, XK, SEMA4G, KEL, ZNF365, UNC5A, PLPPR4, FSTL4, SPTAN1, PIK3R1, CNTNAP1, YWHAH, HPRT1, MT3, SDC2, PHACTR1, BAIAP2, CNTN2, CTNND2, SGK1, PALLD, IL1RAPL1, PRKCA, GAS7, LGI1, SLITRK1, DTNBP1, SHANK2, PREX2, B4GALT6, B3GNT2, TNR, UGT8, BTBD3, NPTN, TMEM106B, SYT1, FEZ2, SPTBN1, OLFM1, ARC, MAPK1, SLITRK4, FLRT2, NGEF, STXBP1, BDNF, SH3GL2, EPB41L3, CNP, IRS2, SLC9A6, NRCAM, …	5911, 7074, 3706, 1123, 7504, 57715, 3792, 22891, 90249, 9890, 23105, 6709, 5295, 8506, 7533, 3251, 4504, 6383, 221692, 10458, 6900, 1501, 6446, 23022, 11141, 5578, 8522, 9211, 114798, 84062, 22941, 80243, 9331, 10678, 7143, 7368, 22903, 27020, 54664, 6857, 9637, 6711, 10439, 23237, 5594, 139065, 23768, 25791, 6812, 627, 6456, 23136, 1267, 8660, 10479, 4897, 4747, 151835, 5530, 2902, 816, 65078, …
GO Biological Processes	generation of neurons	GO:0048699	1.91519e-06	0	178	129.061	1154	RAP2A, TIAM1, ITPKA, CHN1, SNAP25, XK, SEMA4G, CLMN, KEL, BMERB1, ZNF365, UNC5A, HCN1, SH3GL3, GAS6, PLPPR4, FSTL4, SPTAN1, PIK3R1, CNTNAP1, YWHAH, NCKIPSD, MTPN, THRB, HPRT1, MT3, RUNX2, SDC2, PHACTR1, NDRG4, WNT9A, BAIAP2, CNTN2, SLC12A5, CAMK2A, CTNND2, BIN1, SNX3, SGK1, PALLD, FKBP1B, IL1RAPL1, PRKCA, CEND1, APOD, GAS7, BHLHE41, LGI1, RARB, RAP1GAP2, RSPO2, SLITRK1, STRN, DTNBP1, SHANK2, YWHA…	5911, 7074, 3706, 1123, 6616, 7504, 57715, 79789, 3792, 89927, 22891, 90249, 348980, 6457, 2621, 9890, 23105, 6709, 5295, 8506, 7533, 51517, 136319, 7068, 3251, 4504, 860, 6383, 221692, 65009, 7483, 10458, 6900, 57468, 815, 1501, 274, 8724, 6446, 23022, 2281, 11141, 5578, 51286, 347, 8522, 79365, 9211, 5915, 23108, 340419, 114798, 6801, 84062, 22941, 7532, 2562, 80243, 9331, 10678, 7143, 7368, 22…
GO Biological Processes	action potential	GO:0001508	1.96542e-06	0	27	10.401	93	CACNA1G, CNTNAP1, YWHAH, BIN1, FKBP1B, CACNA2D1, ATP1B1, DRD1, SLMAP, CACNB2, ATP2A2, TAC1, NRCAM, KCNA1, NTRK2, FGF12, HCN2, ATP1A1, USP53, KCNA2, SCN8A, DLG1, SCN1A, KCNIP2, CACNA1I, KCNJ3, CHRNA1	8913, 8506, 7533, 274, 2281, 781, 481, 1812, 7871, 783, 488, 6863, 4897, 3736, 4915, 2257, 610, 476, 54532, 3737, 6334, 1739, 6323, 30819, 8911, 3760, 1134
GO Biological Processes	response to calcium ion	GO:0051592	2.05751e-06	0	29	11.6312	104	SLC25A13, AHCYL1, AQP3, SYT13, HOMER1, PDCD6, CALM1, FOS, TRPC1, SYT1, SYT9, CALM2, SLC6A1, TRPC3, CPNE9, PPP3CA, SYT12, ADCY8, RYR3, TRPM2, SYT10, SLC25A12, SYT11, KCNMA1, GPLD1, CRHBP, MEF2A, KCNIP2, NLGN1	10165, 10768, 360, 57586, 9456, 10016, 801, 2353, 7220, 6857, 143425, 805, 6529, 7222, 151835, 5530, 91683, 114, 6263, 7226, 341359, 8604, 23208, 3778, 2822, 1393, 4205, 30819, 22871
GO Biological Processes	neuron differentiation	GO:0030182	2.16389e-06	0	164	117.206	1048	RAP2A, TIAM1, ITPKA, CHN1, SNAP25, XK, SEMA4G, CLMN, KEL, ZNF365, UNC5A, HCN1, SH3GL3, PLPPR4, FSTL4, SPTAN1, PIK3R1, CNTNAP1, YWHAH, NCKIPSD, MTPN, THRB, HPRT1, MT3, RUNX2, SDC2, PHACTR1, NDRG4, WNT9A, BAIAP2, CNTN2, SLC12A5, CAMK2A, CTNND2, BIN1, SNX3, SGK1, PALLD, FKBP1B, IL1RAPL1, PRKCA, CEND1, APOD, GAS7, LGI1, RARB, RAP1GAP2, RSPO2, SLITRK1, STRN, DTNBP1, SHANK2, YWHAG, GABRB3, PREX2, B4GAL…	5911, 7074, 3706, 1123, 6616, 7504, 57715, 79789, 3792, 22891, 90249, 348980, 6457, 9890, 23105, 6709, 5295, 8506, 7533, 51517, 136319, 7068, 3251, 4504, 860, 6383, 221692, 65009, 7483, 10458, 6900, 57468, 815, 1501, 274, 8724, 6446, 23022, 2281, 11141, 5578, 51286, 347, 8522, 9211, 5915, 23108, 340419, 114798, 6801, 84062, 22941, 7532, 2562, 80243, 9331, 10678, 7143, 7368, 22903, 51704, 4978, 27…
GO Biological Processes	regulation of metal ion transport	GO:0010959	2.35774e-06	0	53	27.8477	249	KEL, JPH3, YWHAH, ATP2B4, PRNP, KCNS1, AHCYL1, CAMK2A, BIN1, HOMER1, ATP2B1, FKBP1B, CACNA2D1, CALM1, TRDN, ATP1B1, SNCA, GNB5, KCNC2, TRPC1, JPH1, ADCYAP1R1, DRD1, NETO1, SLMAP, CALM2, CBARP, KCNAB2, CACNB2, TRPC3, GRIN1, CAMK2B, KCNAB1, KCNA1, HTR2A, HOMER2, ATP1B3, P2RX5, RGS4, DPP6, FGF12, ATP1A1, KCNG1, CNTN1, CAMK2G, THY1, CACNA1B, AGT, CACNB4, DLG1, KCNIP2, EHD3, HAP1	3792, 57338, 7533, 493, 5621, 3787, 10768, 815, 274, 9456, 490, 2281, 781, 801, 10345, 481, 6622, 10681, 3747, 7220, 56704, 117, 1812, 81832, 7871, 805, 255057, 8514, 783, 7222, 2902, 816, 7881, 3736, 3356, 9455, 483, 5026, 5999, 1804, 2257, 476, 3755, 1272, 818, 7070, 774, 183, 785, 1739, 30819, 30845, 9001
GO Biological Processes	blood circulation	GO:0008015	2.6603e-06	0	68	39.0315	349	ABR, DRD5, KEL, ASPH, GAS6, CACNA1G, ATP2B4, CACNG3, THRB, KCNK15, AHCYL1, PTPRJ, BIN1, SGK1, RASL10B, ATP2B1, UTS2B, FKBP1B, CACNA2D1, CALM1, TRDN, ATP1B1, NOX1, HTR1D, TRPC1, KCNK1, NCALD, CORIN, MYBPC3, DRD1, SOD2, KCNJ4, ATP2B2, HTR2B, CALM2, CACNB2, ITPR1, ATP2A2, TAC1, P2RY1, GPR37L1, CACNA2D3, HTR2A, ATP1B3, RGS4, FGF12, ATP1A1, RYR3, ATP2A3, CHGA, BRS3, KCNG2, HTR7, GUCY1B1, CACNA1B, KCNM…	29, 1816, 3792, 444, 2621, 8913, 493, 10368, 7068, 60598, 10768, 5795, 274, 6446, 91608, 490, 257313, 2281, 781, 801, 10345, 481, 27035, 3352, 7220, 3775, 83988, 10699, 4607, 1812, 6648, 3761, 491, 3357, 805, 783, 3708, 488, 6863, 5028, 9283, 55799, 3356, 483, 5999, 2257, 476, 6263, 489, 1113, 680, 26251, 3363, 2983, 774, 3778, 183, 18, 785, 1739, 10159, 6323, 4205, 30819, 3760, 3351, 30845, 5547
GO Biological Processes	phagosome acidification	GO:0090383	2.73457e-06	0	10	1.90125	17	ATP6V0E2, ATP6V1B2, ATP6V1E1, ATP6V0D1, ATP6V0C, ATP6V1A, ATP6V0A1, ATP6V1H, ATP6V0B, ATP6V1C1	155066, 526, 529, 9114, 527, 523, 535, 51606, 533, 528
GO Biological Processes	cell part morphogenesis	GO:0032990	2.75152e-06	0	98	62.5175	559	RAP2A, TIAM1, ITPKA, CHN1, XK, SEMA4G, KEL, ZNF365, UNC5A, PLPPR4, FSTL4, SPTAN1, PIK3R1, CNTNAP1, YWHAH, HPRT1, MT3, SDC2, PHACTR1, BAIAP2, CNTN2, CTNND2, SGK1, PALLD, IL1RAPL1, PRKCA, GAS7, LGI1, SLITRK1, DTNBP1, SHANK2, PREX2, B4GALT6, B3GNT2, TNR, UGT8, BTBD3, NPTN, TMEM106B, SYT1, FEZ2, SPTBN1, OLFM1, ARC, MAPK1, SLITRK4, FLRT2, NGEF, STXBP1, BDNF, SH3GL2, EPB41L3, CNP, IRS2, SLC9A6, NRCAM, …	5911, 7074, 3706, 1123, 7504, 57715, 3792, 22891, 90249, 9890, 23105, 6709, 5295, 8506, 7533, 3251, 4504, 6383, 221692, 10458, 6900, 1501, 6446, 23022, 11141, 5578, 8522, 9211, 114798, 84062, 22941, 80243, 9331, 10678, 7143, 7368, 22903, 27020, 54664, 6857, 9637, 6711, 10439, 23237, 5594, 139065, 23768, 25791, 6812, 627, 6456, 23136, 1267, 8660, 10479, 4897, 4747, 151835, 5530, 2902, 816, 65078, …
GO Biological Processes	anion transmembrane transport	GO:0098656	2.81045e-06	0	46	23.0387	206	SLC25A13, SLC6A8, SLC32A1, SLC6A14, SLC13A5, AQP9, PRNP, SLC24A4, ANO1, SLC12A5, VDAC1, SLC6A9, SLC43A2, SLC9A7, ANKH, SLC1A6, SLC36A1, GABRA4, KCNJ10, GLRA3, GABRB3, SLC1A2, SLC23A2, SLC37A2, MPC1, GABRA2, GLRB, IRS2, SLC25A15, SLC9A6, ANO4, CLCN2, RGS4, SLC17A6, GABRG2, SLC4A10, GABRB2, GABRD, SLC25A12, GABRA5, AGT, SLC24A2, SLC25A22, CLCN4, GABRA1, SLC25A11	10165, 6535, 140679, 11254, 284111, 366, 5621, 123041, 55107, 57468, 7416, 6536, 124935, 84679, 56172, 6511, 206358, 2557, 3766, 8001, 2562, 6506, 9962, 219855, 51660, 2555, 2743, 8660, 10166, 10479, 121601, 1181, 5999, 57084, 2566, 57282, 2561, 2563, 8604, 2558, 183, 25769, 79751, 1183, 2554, 8402
GO Biological Processes	monoamine transport	GO:0015844	3.1555e-06	0	21	7.15764	64	SYT13, PINK1, DTNBP1, SNCA, HRH3, SYT1, CHRM5, SYT9, DRD1, GPM6B, P2RY1, STX1A, SYT12, HTR2A, KCNA2, CHGA, SYT10, SYT11, AGT, ABAT, HTR1B	57586, 65018, 84062, 6622, 11255, 6857, 1133, 143425, 1812, 2824, 5028, 6804, 91683, 3356, 3737, 1113, 341359, 23208, 183, 18, 3351
GO Biological Processes	response to metal ion	GO:0010038	3.63343e-06	0	52	27.5122	246	SLC25A13, CACNA1G, AQP9, PRNP, MT3, AHCYL1, AQP3, SYT13, HOMER1, PDCD6, CALM1, SNCA, FOS, KCNC2, TRPC1, PPARGC1A, SYT1, SYT9, SNCB, ALAD, MAPK1, COX1, AQP1, CALM2, SLC6A1, TRPC3, CPNE9, PPP3CA, SYT12, KCNA1, TIGAR, SLC30A3, MT4, MMP9, DLG2, ADCY8, RYR3, TRPM2, SYT10, NPC1, SLC25A12, SYT11, KCNMA1, GPLD1, ABAT, CRHBP, MEF2A, CA2, KCNIP2, GOT1, ATF1, NLGN1	10165, 8913, 366, 5621, 4504, 10768, 360, 57586, 9456, 10016, 801, 6622, 2353, 3747, 7220, 10891, 6857, 143425, 6620, 210, 5594, 4512, 358, 805, 6529, 7222, 151835, 5530, 91683, 3736, 57103, 7781, 84560, 4318, 1740, 114, 6263, 7226, 341359, 4864, 8604, 23208, 3778, 2822, 18, 1393, 4205, 760, 30819, 2805, 466, 22871
GO Biological Processes	monovalent inorganic cation homeostasis	GO:0055067	3.8487e-06	0	29	11.9667	107	ATP6V0E2, ATP6V1B2, SLC12A5, SLC9A7, ATP12A, KCNJ10, ATP1B1, TTPA, NOX1, ATP6V1E1, ATP6V0D1, CORIN, AQP11, MAPK1, ATP6V0C, ATP6V1A, TAC1, ATP6V0A1, SLC9A6, ATP6V1H, ATP1B3, ATP6V0B, ATP1A1, SLC4A10, C7, KCNMA1, AGT, CA2, ATP6V1C1	155066, 526, 57468, 84679, 479, 3766, 481, 7274, 27035, 529, 9114, 10699, 282679, 5594, 527, 523, 6863, 535, 10479, 51606, 483, 533, 476, 57282, 730, 3778, 183, 760, 528
GO Biological Processes	negative regulation of transport	GO:0051051	3.91671e-06	0	63	35.6764	319	SELENOS, ABR, OAZ1, KEL, VPS4B, SH3GL3, GAS6, TRIM9, IL13RA2, APPL1, CD47, BIN1, SNX3, UBE2J1, LRRTM2, FKBP1B, IL1RAPL1, PKIA, APOD, VSNL1, ANXA4, CALM1, TRDN, SNCA, NDFIP2, GNB5, PIP4P2, HRH3, STXBP6, DPH3, GPM6B, HDAC9, UNC119, RGCC, PRTN3, CALM2, CBARP, SDCBP, IRS2, P2RY1, PPP3CA, KCNAB1, MCTP1, HTR2A, RGS4, VPS35, FGF12, FZD9, MMP9, PACSIN2, SIRPA, NDFIP1, CRYAB, TNFRSF21, PACSIN1, SLC25A5, C…	55829, 29, 4946, 3792, 9525, 6457, 2621, 114088, 3598, 26060, 961, 274, 8724, 51465, 26045, 2281, 11141, 5569, 347, 7447, 307, 801, 10345, 6622, 54602, 10681, 55529, 11255, 29091, 285381, 2824, 9734, 9094, 28984, 5657, 805, 255057, 6386, 8660, 5028, 5530, 7881, 79772, 3356, 5999, 55737, 2257, 8326, 4318, 11252, 140885, 80762, 1410, 27242, 29993, 292, 1113, 5579, 23208, 18, 1393, 3351, 192683
GO Biological Processes	response to organonitrogen compound	GO:0010243	3.9473e-06	0	116	77.7275	695	GET4, SELENOS, TIAM1, PRKAR2B, DRD5, ATP5PD, ATP6V0E2, HCN1, PIK3R1, LDHA, ATP2B4, AQP9, PRNP, SESN1, HPRT1, RRAGD, LAMTOR3, APPL1, BAIAP2, SLC2A1, ATP6V1B2, ADCY2, AHCYL1, CAMK2A, PTPRN, HOMER1, UBE2J1, ATP2B1, IGF2, CACNA2D1, IGF1, SOCS5, ADCY9, MARCHF6, GLRA3, YWHAG, SNCA, GABRB3, SLC1A2, FOS, KCNC2, ATP6V1E1, PPARGC1A, ATP6V0D1, WNT1, DRD1, ALAD, MAPK1, HDAC9, UBXN4, PRKCD, PDE1B, AQP1, IGFBP…	51608, 55829, 7074, 5577, 1816, 10476, 155066, 348980, 5295, 3939, 493, 366, 5621, 27244, 3251, 58528, 8649, 26060, 10458, 6513, 526, 108, 10768, 815, 5798, 9456, 51465, 490, 3481, 781, 3479, 9655, 115, 10299, 8001, 7532, 6622, 2562, 6506, 2353, 3747, 529, 10891, 9114, 7471, 1812, 210, 5594, 9734, 23190, 5580, 5153, 358, 3484, 6529, 527, 2743, 1759, 7222, 523, 6863, 535, 8660, 5028, 4747, 5530, 2…
GO Biological Processes	positive regulation of excitatory postsynaptic potential	GO:2000463	3.9715e-06	0	11	2.3486	21	IGSF11, BAIAP2, SHANK2, NETO1, GRIN1, STX1A, WNT7A, RGS4, RIMS1, CHRNA7, NLGN1	152404, 10458, 22941, 81832, 2902, 6804, 7476, 5999, 22999, 1139, 22871
GO Biological Processes	heart process	GO:0003015	4.09394e-06	0	43	21.2493	190	ASPH, CACNA1G, ATP2B4, CACNG3, THRB, KCNK15, AHCYL1, BIN1, ATP2B1, FKBP1B, CACNA2D1, CALM1, TRDN, ATP1B1, TRPC1, KCNK1, CORIN, MYBPC3, KCNJ4, ATP2B2, CALM2, CACNB2, ITPR1, ATP2A2, TAC1, CACNA2D3, ATP1B3, RGS4, FGF12, ATP1A1, RYR3, ATP2A3, CHGA, KCNG2, CACNA1B, AGT, CACNB4, DLG1, SCN1A, MEF2A, KCNIP2, KCNJ3, EHD3	444, 8913, 493, 10368, 7068, 60598, 10768, 274, 490, 2281, 781, 801, 10345, 481, 7220, 3775, 10699, 4607, 3761, 491, 805, 783, 3708, 488, 6863, 55799, 483, 5999, 2257, 476, 6263, 489, 1113, 26251, 774, 183, 785, 1739, 6323, 4205, 30819, 3760, 30845
GO Biological Processes	positive regulation of cytosolic calcium ion concentration	GO:0007204	4.09394e-06	0	43	21.2493	190	JPH3, ATP2B4, PRNP, FKBP1B, CACNA2D1, CALM1, TRDN, PTGFR, SNCA, PLCD4, TRPC1, JPH1, NPTN, GRIN2B, ADCYAP1R1, DRD1, PLCD1, HTR2B, CALM2, CACNB2, PLCH2, ITPR1, TRPC3, TAC1, P2RY1, TPCN1, GRIN1, HTR2A, P2RX5, SELENOT, THY1, PLCL2, ADCY8, RYR3, SYNPO, PLCB1, PROK2, TRPM2, HTR2C, IAPP, GRIN2A, AGT, HAP1	57338, 493, 5621, 2281, 781, 801, 10345, 5737, 6622, 84812, 7220, 56704, 27020, 2904, 117, 1812, 5333, 3357, 805, 783, 9651, 3708, 7222, 6863, 5028, 53373, 2902, 3356, 5026, 51714, 7070, 23228, 114, 6263, 11346, 23236, 60675, 7226, 3358, 3375, 2903, 183, 9001
GO Biological Processes	neurogenesis	GO:0022008	4.72365e-06	0	185	137.002	1225	RAP2A, TIAM1, ITPKA, CHN1, SNAP25, XK, SEMA4G, CLMN, KEL, BMERB1, ZNF365, UNC5A, HCN1, SH3GL3, GAS6, PLPPR4, FSTL4, SPTAN1, PIK3R1, CNTNAP1, YWHAH, NCKIPSD, MTPN, THRB, HPRT1, MT3, RUNX2, SDC2, PHACTR1, NDRG4, WNT9A, BAIAP2, FA2H, CNTN2, SLC12A5, CAMK2A, CTNND2, BIN1, SNX3, SGK1, PALLD, FKBP1B, IL1RAPL1, PRKCA, CEND1, APOD, GAS7, BHLHE41, LGI1, RARB, RAP1GAP2, RSPO2, KCNJ10, SLITRK1, STRN, DTNBP1…	5911, 7074, 3706, 1123, 6616, 7504, 57715, 79789, 3792, 89927, 22891, 90249, 348980, 6457, 2621, 9890, 23105, 6709, 5295, 8506, 7533, 51517, 136319, 7068, 3251, 4504, 860, 6383, 221692, 65009, 7483, 10458, 79152, 6900, 57468, 815, 1501, 274, 8724, 6446, 23022, 2281, 11141, 5578, 51286, 347, 8522, 79365, 9211, 5915, 23108, 340419, 3766, 114798, 6801, 84062, 22941, 7532, 2562, 80243, 9331, 10678, 7…
GO Biological Processes	cell morphogenesis involved in neuron differentiation	GO:0048667	4.78138e-06	0	86	53.6823	480	RAP2A, TIAM1, ITPKA, CHN1, XK, SEMA4G, KEL, ZNF365, UNC5A, PLPPR4, FSTL4, SPTAN1, PIK3R1, YWHAH, HPRT1, MT3, SDC2, PHACTR1, BAIAP2, CNTN2, CTNND2, PALLD, IL1RAPL1, PRKCA, LGI1, SLITRK1, DTNBP1, SHANK2, PREX2, B4GALT6, B3GNT2, TNR, BTBD3, NPTN, TMEM106B, RIPOR2, FEZ2, SPTBN1, OLFM1, ARC, MAPK1, SLITRK4, FLRT2, NGEF, STXBP1, BDNF, CNP, IRS2, SLC9A6, NRCAM, NEFL, PPP3CA, GRIN1, CAMK2B, RTN4R, SHC3, …	5911, 7074, 3706, 1123, 7504, 57715, 3792, 22891, 90249, 9890, 23105, 6709, 5295, 7533, 3251, 4504, 6383, 221692, 10458, 6900, 1501, 23022, 11141, 5578, 9211, 114798, 84062, 22941, 80243, 9331, 10678, 7143, 22903, 27020, 54664, 9750, 9637, 6711, 10439, 23237, 5594, 139065, 23768, 25791, 6812, 627, 1267, 8660, 10479, 4897, 4747, 5530, 2902, 816, 65078, 53358, 7476, 5058, 6285, 4915, 5604, 1136, 91…
GO Biological Processes	regulation of NMDA receptor activity	GO:2000310	4.85276e-06	0	13	3.24331	29	PINK1, GRIA4, PPARGC1A, GRIN2B, LRRC7, NEFL, GRIN1, DLG2, GRIN2A, RASGRF1, CRHBP, DLG1, NLGN1	65018, 2893, 10891, 2904, 57554, 4747, 2902, 1740, 2903, 5923, 1393, 1739, 22871
GO Biological Processes	protein localization to synapse	GO:0035418	4.94068e-06	0	18	5.70375	51	HSPB1, SNAP25, BSN, BAIAP2, CPLX1, LGI1, CLSTN1, LRRC7, GRIN1, WNT7A, CLSTN3, PCLO, VPS35, DLG2, GRIN2A, DLG1, ADAM22, NLGN1	3315, 6616, 8927, 10458, 10815, 9211, 22883, 57554, 2902, 7476, 9746, 27445, 55737, 1740, 2903, 1739, 53616, 22871
GO Biological Processes	organic acid transport	GO:0015849	5.08408e-06	0	48	24.9399	223	SLC25A13, SLC6A8, SLC32A1, SLC6A17, SNAP25, SFXN5, XK, SLC6A14, SLC13A5, AQP9, SLC6A9, CPLX1, PNPLA8, SLC43A2, APBA1, SLC1A6, SLC36A1, KCNJ10, SNCA, SLC1A2, SLC23A2, MPC1, HRH3, SYT1, RAB3GAP1, SLC6A1, STXBP1, SLC10A1, ACSL4, IRS2, SLC25A15, STX1A, PSAP, ABCC4, GLS, PPFIA4, NTRK2, RGS4, SLC17A6, RIMS1, SFXN1, GRM2, SLC25A12, AGT, ABAT, SLC25A22, SLC7A14, SLC25A11	10165, 6535, 140679, 388662, 6616, 94097, 7504, 11254, 284111, 366, 6536, 10815, 50640, 124935, 320, 6511, 206358, 3766, 6622, 6506, 9962, 51660, 11255, 6857, 22930, 6529, 6812, 6554, 2182, 8660, 10166, 6804, 5660, 10257, 2744, 8497, 4915, 5999, 57084, 22999, 94081, 2912, 8604, 183, 18, 79751, 57709, 8402
GO Biological Processes	carboxylic acid transport	GO:0046942	5.08408e-06	0	48	24.9399	223	SLC25A13, SLC6A8, SLC32A1, SLC6A17, SNAP25, SFXN5, XK, SLC6A14, SLC13A5, AQP9, SLC6A9, CPLX1, PNPLA8, SLC43A2, APBA1, SLC1A6, SLC36A1, KCNJ10, SNCA, SLC1A2, SLC23A2, MPC1, HRH3, SYT1, RAB3GAP1, SLC6A1, STXBP1, SLC10A1, ACSL4, IRS2, SLC25A15, STX1A, PSAP, ABCC4, GLS, PPFIA4, NTRK2, RGS4, SLC17A6, RIMS1, SFXN1, GRM2, SLC25A12, AGT, ABAT, SLC25A22, SLC7A14, SLC25A11	10165, 6535, 140679, 388662, 6616, 94097, 7504, 11254, 284111, 366, 6536, 10815, 50640, 124935, 320, 6511, 206358, 3766, 6622, 6506, 9962, 51660, 11255, 6857, 22930, 6529, 6812, 6554, 2182, 8660, 10166, 6804, 5660, 10257, 2744, 8497, 4915, 5999, 57084, 22999, 94081, 2912, 8604, 183, 18, 79751, 57709, 8402
GO Biological Processes	protein homooligomerization	GO:0051260	5.57528e-06	0	46	23.5979	211	CDA, KCTD17, HCN1, GLUL, PRNP, KCNS1, KCTD8, HPRT1, FGFRL1, SEPTIN4, KCNG3, LGI1, GLRA3, ACOT13, SLC1A2, KCNC2, SYT1, RIPOR2, AQP11, KCNF1, SOD2, ALAD, ARC, SLC6A1, KCNC4, KCNG4, KCNA1, MGST1, VCP, GLS, VPS35, KCNG1, KCNA2, CRYAB, ADCY8, RYR3, TRPM2, KCNG2, KCTD21, ATL1, PRMT8, KCNA4, KCTD16, EHD3, COLEC12, NACC2	978, 79734, 348980, 2752, 5621, 3787, 386617, 3251, 53834, 5414, 170850, 9211, 8001, 55856, 6506, 3747, 6857, 9750, 282679, 3754, 6648, 210, 23237, 6529, 3749, 93107, 3736, 4257, 7415, 2744, 55737, 3755, 3737, 1410, 114, 6263, 7226, 26251, 283219, 51062, 56341, 3739, 57528, 30845, 81035, 138151
GO Biological Processes	regulation of cellular localization	GO:0060341	5.85249e-06	0	112	75.0434	671	TIAM1, MTCL1, OAZ1, USP46, JPH3, GAS6, PIK3R1, RAB11FIP2, YWHAH, GLUL, PRNP, BSN, IL13RA2, ANO1, NDRG4, APPL1, PLD1, STXBP2, CAMK2A, PINK1, SNX3, UBE2J1, CPLX1, FKBP1B, PKIA, LAMP1, APOD, VSNL1, APBA1, GCC2, CALM1, RAPGEF4, TRDN, DTNBP1, YWHAG, SNCA, TRPC1, JPH1, RASSF5, PPP1R12A, SLC35D3, NPTN, SYT1, MYBPC3, RIPOR2, TMEM30A, SYT9, ADCYAP1R1, DRD1, SPTBN1, GPM6B, ARC, MAPK1, RAB3GAP1, PRKCD, SYBU…	7074, 23255, 4946, 64854, 57338, 2621, 5295, 22841, 7533, 2752, 5621, 8927, 3598, 55107, 65009, 26060, 5337, 6813, 815, 65018, 8724, 51465, 10815, 2281, 5569, 3916, 347, 7447, 320, 9648, 801, 11069, 10345, 84062, 7532, 6622, 7220, 56704, 83593, 4659, 340146, 27020, 6857, 4607, 9750, 55754, 143425, 117, 1812, 6711, 2824, 23237, 5594, 22930, 5580, 55638, 51652, 805, 8514, 65992, 783, 6812, 627, 175…
GO Biological Processes	circulatory system process	GO:0003013	6.00685e-06	0	68	39.9262	357	ABR, DRD5, KEL, ASPH, GAS6, CACNA1G, ATP2B4, CACNG3, THRB, KCNK15, AHCYL1, PTPRJ, BIN1, SGK1, RASL10B, ATP2B1, UTS2B, FKBP1B, CACNA2D1, CALM1, TRDN, ATP1B1, NOX1, HTR1D, TRPC1, KCNK1, NCALD, CORIN, MYBPC3, DRD1, SOD2, KCNJ4, ATP2B2, HTR2B, CALM2, CACNB2, ITPR1, ATP2A2, TAC1, P2RY1, GPR37L1, CACNA2D3, HTR2A, ATP1B3, RGS4, FGF12, ATP1A1, RYR3, ATP2A3, CHGA, BRS3, KCNG2, HTR7, GUCY1B1, CACNA1B, KCNM…	29, 1816, 3792, 444, 2621, 8913, 493, 10368, 7068, 60598, 10768, 5795, 274, 6446, 91608, 490, 257313, 2281, 781, 801, 10345, 481, 27035, 3352, 7220, 3775, 83988, 10699, 4607, 1812, 6648, 3761, 491, 3357, 805, 783, 3708, 488, 6863, 5028, 9283, 55799, 3356, 483, 5999, 2257, 476, 6263, 489, 1113, 680, 26251, 3363, 2983, 774, 3778, 183, 18, 785, 1739, 10159, 6323, 4205, 30819, 3760, 3351, 30845, 5547
GO Biological Processes	dopamine transport	GO:0015872	6.23233e-06	0	15	4.24985	38	SYT13, PINK1, DTNBP1, SNCA, SYT1, CHRM5, SYT9, DRD1, SYT12, HTR2A, KCNA2, SYT10, SYT11, ABAT, HTR1B	57586, 65018, 84062, 6622, 6857, 1133, 143425, 1812, 91683, 3356, 3737, 341359, 23208, 18, 3351
GO Biological Processes	intracellular pH reduction	GO:0051452	7.08785e-06	0	14	3.8025	34	ATP6V0E2, ATP6V1B2, SLC9A7, TTPA, ATP6V1E1, ATP6V0D1, AQP11, ATP6V0C, ATP6V1A, ATP6V0A1, ATP6V1H, ATP6V0B, CA2, ATP6V1C1	155066, 526, 84679, 7274, 529, 9114, 282679, 527, 523, 535, 51606, 533, 760, 528
GO Biological Processes	insulin secretion	GO:0030073	7.17039e-06	0	36	16.8876	151	TIAM1, HNF4A, SNAP25, RAB11FIP2, GLUL, ANO1, SLC2A1, PTPRN, CPLX1, FKBP1B, PRKCA, VSNL1, RAPGEF4, KCNC2, MYRIP, SYT9, PTPRN2, SYBU, GLUD1, ITPR1, ACSL4, IRS2, CLOCK, PPP3CA, STX1A, PCLO, SELENOT, CAMK2G, SLC25A5, SLC25A4, ADCY8, KCNG2, OXCT1, CACNA1E, GPLD1, ABAT	7074, 3172, 6616, 22841, 2752, 55107, 6513, 5798, 10815, 2281, 5578, 7447, 11069, 3747, 25924, 143425, 5799, 55638, 2746, 3708, 2182, 8660, 9575, 5530, 6804, 27445, 51714, 818, 292, 291, 114, 26251, 5019, 777, 2822, 18
GO Biological Processes	dopamine secretion	GO:0014046	7.69096e-06	0	13	3.35515	30	SYT13, PINK1, DTNBP1, SNCA, SYT1, SYT9, SYT12, HTR2A, KCNA2, SYT10, SYT11, ABAT, HTR1B	57586, 65018, 84062, 6622, 6857, 143425, 91683, 3356, 3737, 341359, 23208, 18, 3351
GO Biological Processes	regulation of dopamine secretion	GO:0014059	7.69096e-06	0	13	3.35515	30	SYT13, PINK1, DTNBP1, SNCA, SYT1, SYT9, SYT12, HTR2A, KCNA2, SYT10, SYT11, ABAT, HTR1B	57586, 65018, 84062, 6622, 6857, 143425, 91683, 3356, 3737, 341359, 23208, 18, 3351
GO Biological Processes	response to oxygen-containing compound	GO:1901700	7.76187e-06	0	161	117.095	1047	GGT1, SELENOS, TIAM1, PRKAR2B, ABR, HNF4A, DRD5, ATP5PD, USP46, DGAT2, ATP6V0E2, HCN1, GAS6, PIK3R1, LDHA, RAB11FIP2, ATP2B4, AQP9, GLUL, PRNP, SESN1, MT3, RRAGD, LAMTOR3, ANO1, WNT9A, APPL1, BAIAP2, SLC2A1, ATP6V1B2, ADCY2, AHCYL1, CAMK2A, AQP3, PTPRN, PINK1, HOMER1, ATP2B1, FKBP1B, IGF2, CACNA2D1, PRKCA, GRAMD1B, IGF1, APOD, VSNL1, RARB, ADCY9, PTGFR, GLRA3, YWHAG, SNCA, FAM210B, SLC1A2, FOS, K…	2678, 55829, 7074, 5577, 29, 3172, 1816, 10476, 64854, 84649, 155066, 348980, 2621, 5295, 3939, 22841, 493, 366, 2752, 5621, 27244, 4504, 58528, 8649, 55107, 7483, 26060, 10458, 6513, 526, 108, 10768, 815, 360, 5798, 65018, 9456, 490, 2281, 3481, 781, 5578, 57476, 3479, 347, 7447, 5915, 115, 5737, 8001, 7532, 6622, 116151, 6506, 2353, 3747, 4535, 529, 10891, 11255, 9114, 7471, 2904, 1133, 5799, 1…
GO Biological Processes	response to inorganic substance	GO:0010035	8.23466e-06	0	70	41.8275	374	SLC25A13, CACNA1G, LDHA, ATP2B4, AQP9, PRNP, MT3, AHCYL1, AQP3, SYT13, PINK1, HOMER1, PDCD6, FKBP1B, CALM1, SNCA, FOS, KCNC2, TRPC1, PPARGC1A, SYT1, SYT9, SOD2, SNCB, ALAD, MAPK1, COX1, PRKCD, AQP1, CALM2, SLC6A1, TRPC3, NEFL, CPNE9, PPP3CA, GPR37L1, PSAP, SYT12, KCNA1, VCP, TIGAR, SLC30A3, MT4, MMP9, SIRPA, DLG2, CRYAB, STK24, ADCY8, RYR3, ND5, MAP3K5, TRPM2, SYT10, NPC1, GUCY1B1, SLC25A12, SYT1…	10165, 8913, 3939, 493, 366, 5621, 4504, 10768, 360, 57586, 65018, 9456, 10016, 2281, 801, 6622, 2353, 3747, 7220, 10891, 6857, 143425, 6648, 6620, 210, 5594, 4512, 5580, 358, 805, 6529, 7222, 4747, 151835, 5530, 9283, 5660, 91683, 3736, 7415, 57103, 7781, 84560, 4318, 140885, 1740, 1410, 8428, 114, 6263, 4540, 4217, 7226, 341359, 4864, 2983, 8604, 23208, 3778, 2822, 10935, 18, 1393, 4205, 760, 3…
GO Biological Processes	regulation of response to drug	GO:2001023	9.28371e-06	0	21	7.605	68	SYT13, PINK1, GABRA4, DTNBP1, SNCA, SYT1, SYT9, DRD1, GPR37L1, PSAP, SYT12, HTR2A, RGS4, CHRNA3, KCNA2, SYT10, SYT11, AGT, ABAT, HTR1B, GPR37	57586, 65018, 2557, 84062, 6622, 6857, 143425, 1812, 9283, 5660, 91683, 3356, 5999, 1136, 3737, 341359, 23208, 183, 18, 3351, 2861
GO Biological Processes	inorganic cation import across plasma membrane	GO:0098659	9.49445e-06	0	19	6.48662	58	KCNJ6, ATP2B4, PRNP, SLC12A5, CACNA2D1, SLC9A7, ATP12A, KCNJ10, ATP1B1, SLC39A12, KCNJ4, SLC9A6, KCNK5, ATP1B3, HCN2, ATP1A1, KCNJ9, TRPM2, KCNJ3	3763, 493, 5621, 57468, 781, 84679, 479, 3766, 481, 221074, 3761, 10479, 8645, 483, 610, 476, 3765, 7226, 3760
GO Biological Processes	inorganic ion import across plasma membrane	GO:0099587	9.49445e-06	0	19	6.48662	58	KCNJ6, ATP2B4, PRNP, SLC12A5, CACNA2D1, SLC9A7, ATP12A, KCNJ10, ATP1B1, SLC39A12, KCNJ4, SLC9A6, KCNK5, ATP1B3, HCN2, ATP1A1, KCNJ9, TRPM2, KCNJ3	3763, 493, 5621, 57468, 781, 84679, 479, 3766, 481, 221074, 3761, 10479, 8645, 483, 610, 476, 3765, 7226, 3760
GO Biological Processes	positive regulation of signaling	GO:0023056	9.67179e-06	0	183	136.778	1223	FAM107A, TIAM1, ADAM8, CHN1, SNAP25, LURAP1, CYP46A1, RASGEF1A, CDK10, G0S2, GAS6, C1QTNF4, PIK3R1, CNTNAP1, IGSF11, YWHAH, CACNG3, GLUL, PRNP, MT3, RRAGD, LAMTOR3, ANO1, NDRG4, WNT9A, BAIAP2, CNTN2, PTPRJ, IRF7, PINK1, HOMER1, LYPD6, RASL10B, LRRTM2, IGF2, ZDHHC17, PRKCA, SEPTIN4, IGF1, SBK2, VSNL1, SH3RF2, LGI1, CALM1, SPRED1, RSPO2, TRDN, GDF1, DTNBP1, SMCR8, SHANK2, CLSTN1, YWHAG, SNCA, NDFIP…	11170, 7074, 101, 1123, 6616, 541468, 10858, 221002, 8558, 50486, 2621, 114900, 5295, 8506, 152404, 7533, 10368, 2752, 5621, 4504, 58528, 8649, 55107, 65009, 7483, 10458, 6900, 5795, 3665, 65018, 9456, 130574, 91608, 26045, 3481, 23390, 5578, 5414, 3479, 646643, 7447, 153769, 9211, 801, 161742, 340419, 10345, 2657, 84062, 140775, 22941, 22883, 7532, 6622, 54602, 27035, 7143, 79705, 25924, 51704, …
GO Biological Processes	organophosphate metabolic process	GO:0019637	1.00682e-05	0	137	96.9637	867	SLC25A13, ABHD6, CDA, ITPKA, PITPNM1, ATP5PD, DGAT2, INPP5D, PLPPR4, PLSCR1, PIK3R1, LDHA, PLA2G15, ENTPD4, PDE1A, ENO1, NT5C1A, HPRT1, COX4I1, FAR2, PLD1, PITPNM3, GDA, ATP6V1B2, ADCY2, GPD2, DHDDS, PINK1, SCD5, PI4KA, PNPLA8, PGAM1, AGPAT5, RAB4A, IGF1, ENPP6, CYCS, NDUFS7, SOCS5, ENTPD2, CALM1, SAMD8, GPI, NDUFAB1, ADCY9, ATP1B1, SNCA, ALDOB, NDUFS1, PLPP4, ACOT12, PLCD4, NOX1, ACOT13, ND1, PI…	10165, 57406, 978, 3706, 9600, 10476, 84649, 3635, 9890, 5359, 5295, 3939, 23659, 9583, 5136, 2023, 84618, 3251, 1327, 55711, 5337, 83394, 9615, 526, 108, 2820, 79947, 65018, 79966, 5297, 50640, 5223, 55326, 5867, 3479, 133121, 54205, 374291, 9655, 954, 801, 142891, 2821, 4706, 115, 481, 6622, 229, 4719, 196051, 134526, 84812, 27035, 55856, 4535, 55529, 51660, 10891, 1133, 117, 7941, 5333, 4967, …
GO Biological Processes	peptide secretion	GO:0002790	1.07616e-05	0	68	40.5973	363	CPE, TIAM1, ADAM8, HNF4A, PANX2, SNAP25, GAS6, C1QTNF4, RAB11FIP2, GLUL, ANO1, SLC2A1, PTPRN, CPLX1, RASL10B, MON1A, SCG2, FKBP1B, PRKCA, IGF1, VSNL1, ANXA4, RAPGEF4, GPI, KCNC2, MYRIP, MIA2, DPH3, SYT9, PTPRN2, SPTBN1, TNFSF13B, HDAC9, SYBU, RGCC, HTR2B, GLUD1, ITPR1, ACSL4, IRS2, CLOCK, PPP3CA, STX1A, XBP1, PCLO, TANGO2, VPS35, MBP, SELENOT, CAMK2G, TNFRSF21, SLC25A5, SLC25A4, ADCY8, TVP23A, NE…	1363, 7074, 101, 3172, 56666, 6616, 2621, 114900, 22841, 2752, 55107, 6513, 5798, 10815, 91608, 84315, 7857, 2281, 5578, 3479, 7447, 307, 11069, 2821, 3747, 25924, 4253, 285381, 143425, 5799, 6711, 10673, 9734, 55638, 28984, 3357, 2746, 3708, 2182, 8660, 9575, 5530, 6804, 7494, 27445, 128989, 55737, 4155, 51714, 818, 27242, 292, 291, 114, 780776, 63941, 26251, 3358, 5019, 23208, 777, 2822, 183, 1…
GO Biological Processes	regulation of G protein-coupled receptor signaling pathway	GO:0008277	1.08724e-05	0	27	11.2957	101	ABHD6, RGS6, MGLL, CAMKMT, ATP2B4, KCTD8, CNTN2, PRKCA, CALM1, DTNBP1, SNCA, PHF24, HTR2B, RGS12, DNM1, RGS20, RGS14, RGS16, HOMER2, RGS4, VPS35, CHGA, PLCB1, GIT1, HTR1B, KCTD16, RGS8	57406, 9628, 11343, 79823, 493, 386617, 6900, 5578, 801, 84062, 6622, 23349, 3357, 6002, 1759, 8601, 10636, 6004, 9455, 5999, 55737, 1113, 23236, 28964, 3351, 57528, 85397
GO Biological Processes	regulation of signaling receptor activity	GO:0010469	1.16615e-05	0	28	11.9667	107	CACNG3, PINK1, HOMER1, LYPD6, GREM2, SOCS5, GRIA4, SHANK2, NPTX2, CNIH3, PPARGC1A, GRIN2B, SHISA9, NETO1, ARC, PRKCD, LRRC7, P2RY1, NEFL, NPTXR, GRIN1, NEURL1, DLG2, GRIN2A, RASGRF1, CRHBP, DLG1, NLGN1	10368, 65018, 9456, 130574, 64388, 9655, 2893, 22941, 4885, 149111, 10891, 2904, 729993, 81832, 23237, 5580, 57554, 5028, 4747, 23467, 2902, 9148, 1740, 2903, 5923, 1393, 1739, 22871
GO Biological Processes	regulation of blood circulation	GO:1903522	1.17335e-05	0	41	20.6901	185	ASPH, CACNA1G, ATP2B4, CACNG3, THRB, KCNK15, AHCYL1, BIN1, ATP2B1, FKBP1B, CACNA2D1, CALM1, TRDN, ATP1B1, TRPC1, KCNK1, CORIN, KCNJ4, ATP2B2, CALM2, CACNB2, ITPR1, ATP2A2, TAC1, CACNA2D3, HTR2A, ATP1B3, RGS4, ATP1A1, RYR3, ATP2A3, CHGA, KCNG2, CACNA1B, AGT, CACNB4, DLG1, MEF2A, KCNIP2, KCNJ3, EHD3	444, 8913, 493, 10368, 7068, 60598, 10768, 274, 490, 2281, 781, 801, 10345, 481, 7220, 3775, 10699, 3761, 491, 805, 783, 3708, 488, 6863, 55799, 3356, 483, 5999, 476, 6263, 489, 1113, 26251, 774, 183, 785, 1739, 4205, 30819, 3760, 30845
GO Biological Processes	regulation of neuron projection development	GO:0010975	1.32086e-05	0	73	44.7353	400	RAP2A, TIAM1, ITPKA, CHN1, SNAP25, XK, SEMA4G, KEL, ZNF365, FSTL4, YWHAH, NCKIPSD, MT3, SDC2, NDRG4, BAIAP2, CNTN2, SNX3, FKBP1B, IL1RAPL1, RAP1GAP2, SLITRK1, SHANK2, TNR, NPTN, TMEM106B, SYT1, TMEM30A, SLC39A12, OLFM1, ARC, NGEF, LRRC7, BDNF, NRCAM, NEFL, CPNE9, ITM2C, PPP3CA, GRIN1, CAMK2B, RTN4R, WNT7A, PAK1, PLPPR5, NTRK2, MAP2K1, NEURL1, CHRNA3, CNTN1, MAP3K13, CPEB3, OMG, THY1, STK24, NCS1,…	5911, 7074, 3706, 1123, 6616, 7504, 57715, 3792, 22891, 23105, 7533, 51517, 4504, 6383, 65009, 10458, 6900, 8724, 2281, 11141, 23108, 114798, 22941, 7143, 27020, 54664, 6857, 55754, 221074, 10439, 23237, 25791, 57554, 627, 4897, 4747, 151835, 81618, 5530, 2902, 816, 65078, 7476, 5058, 163404, 4915, 5604, 9148, 1136, 1272, 9175, 22849, 4974, 7070, 8428, 23413, 22999, 29993, 2288, 11178, 57689, 508…
GO Biological Processes	import across plasma membrane	GO:0098739	1.33206e-05	0	23	8.94706	80	KCNJ6, ATP2B4, PRNP, SLC12A5, CACNA2D1, SLC9A7, SLC1A6, ATP12A, KCNJ10, ATP1B1, SLC1A2, SLC39A12, KCNJ4, SLC9A6, KCNK5, ATP1B3, RGS4, HCN2, ATP1A1, KCNJ9, TRPM2, AGT, KCNJ3	3763, 493, 5621, 57468, 781, 84679, 6511, 479, 3766, 481, 6506, 221074, 3761, 10479, 8645, 483, 5999, 610, 476, 3765, 7226, 183, 3760
GO Biological Processes	peptide hormone secretion	GO:0030072	1.39723e-05	0	40	20.1309	180	CPE, TIAM1, HNF4A, SNAP25, RAB11FIP2, GLUL, ANO1, SLC2A1, PTPRN, CPLX1, RASL10B, FKBP1B, PRKCA, VSNL1, RAPGEF4, KCNC2, MYRIP, SYT9, PTPRN2, SYBU, GLUD1, ITPR1, ACSL4, IRS2, CLOCK, PPP3CA, STX1A, PCLO, SELENOT, CAMK2G, SLC25A5, SLC25A4, ADCY8, KCNG2, HTR2C, OXCT1, CACNA1E, GPLD1, ABAT, CRHBP	1363, 7074, 3172, 6616, 22841, 2752, 55107, 6513, 5798, 10815, 91608, 2281, 5578, 7447, 11069, 3747, 25924, 143425, 5799, 55638, 2746, 3708, 2182, 8660, 9575, 5530, 6804, 27445, 51714, 818, 292, 291, 114, 26251, 3358, 5019, 777, 2822, 18, 1393
GO Biological Processes	positive regulation of cell communication	GO:0010647	1.51027e-05	0	181	135.995	1216	FAM107A, TIAM1, ADAM8, CHN1, SNAP25, LURAP1, CYP46A1, RASGEF1A, CDK10, G0S2, GAS6, C1QTNF4, PIK3R1, CNTNAP1, IGSF11, YWHAH, CACNG3, GLUL, PRNP, MT3, RRAGD, LAMTOR3, ANO1, NDRG4, WNT9A, BAIAP2, CNTN2, PTPRJ, IRF7, PINK1, HOMER1, LYPD6, RASL10B, LRRTM2, IGF2, ZDHHC17, PRKCA, SEPTIN4, IGF1, SBK2, VSNL1, SH3RF2, LGI1, CALM1, SPRED1, RSPO2, TRDN, GDF1, DTNBP1, SMCR8, SHANK2, CLSTN1, YWHAG, SNCA, NDFIP…	11170, 7074, 101, 1123, 6616, 541468, 10858, 221002, 8558, 50486, 2621, 114900, 5295, 8506, 152404, 7533, 10368, 2752, 5621, 4504, 58528, 8649, 55107, 65009, 7483, 10458, 6900, 5795, 3665, 65018, 9456, 130574, 91608, 26045, 3481, 23390, 5578, 5414, 3479, 646643, 7447, 153769, 9211, 801, 161742, 340419, 10345, 2657, 84062, 140775, 22941, 22883, 7532, 6622, 54602, 27035, 7143, 79705, 25924, 51704, …
GO Biological Processes	protein secretion	GO:0009306	1.51386e-05	0	64	37.9131	339	TIAM1, ADAM8, HNF4A, PANX2, SNAP25, GAS6, C1QTNF4, RAB11FIP2, GLUL, ANO1, SLC2A1, PTPRN, CPLX1, MON1A, SCG2, FKBP1B, PRKCA, IGF1, VSNL1, ANXA4, RAPGEF4, GPI, KCNC2, MYRIP, MIA2, DPH3, SYT9, PTPRN2, SPTBN1, TNFSF13B, HDAC9, SYBU, RGCC, HTR2B, GLUD1, ITPR1, ACSL4, IRS2, CLOCK, PPP3CA, STX1A, XBP1, PCLO, TANGO2, VPS35, MBP, SELENOT, CAMK2G, TNFRSF21, SLC25A5, SLC25A4, ADCY8, TVP23A, NECAB3, KCNG2, O…	7074, 101, 3172, 56666, 6616, 2621, 114900, 22841, 2752, 55107, 6513, 5798, 10815, 84315, 7857, 2281, 5578, 3479, 7447, 307, 11069, 2821, 3747, 25924, 4253, 285381, 143425, 5799, 6711, 10673, 9734, 55638, 28984, 3357, 2746, 3708, 2182, 8660, 9575, 5530, 6804, 7494, 27445, 128989, 55737, 4155, 51714, 818, 27242, 292, 291, 114, 780776, 63941, 26251, 5019, 23208, 777, 2822, 183, 18, 1432, 10125, 192…
GO Biological Processes	dendrite morphogenesis	GO:0048813	1.52993e-05	0	30	13.4206	120	RAP2A, TIAM1, ITPKA, ZNF365, YWHAH, HPRT1, SDC2, PHACTR1, BAIAP2, CTNND2, IL1RAPL1, DTNBP1, SHANK2, PREX2, BTBD3, TMEM106B, ARC, NGEF, PPP3CA, GRIN1, CAMK2B, WNT7A, CHRNA3, LZTS1, CHRNA7, DSCAM, MEF2A, NSMF, TNIK, NLGN1	5911, 7074, 3706, 22891, 7533, 3251, 6383, 221692, 10458, 1501, 11141, 84062, 22941, 80243, 22903, 54664, 23237, 25791, 5530, 2902, 816, 7476, 1136, 11178, 1139, 1826, 4205, 26012, 23043, 22871
GO Biological Processes	pH reduction	GO:0045851	1.5579e-05	0	14	4.02617	36	ATP6V0E2, ATP6V1B2, SLC9A7, TTPA, ATP6V1E1, ATP6V0D1, AQP11, ATP6V0C, ATP6V1A, ATP6V0A1, ATP6V1H, ATP6V0B, CA2, ATP6V1C1	155066, 526, 84679, 7274, 529, 9114, 282679, 527, 523, 535, 51606, 533, 760, 528
GO Biological Processes	muscle system process	GO:0003012	1.65839e-05	0	58	33.4396	299	SLC6A8, TIAM1, ASPH, CACNA1G, ATP2B4, ENO1, MTPN, BIN1, HOMER1, ATP2B1, TMOD1, FKBP1B, CACNA2D1, PRKCA, IGF1, CALM1, TRDN, ATP1B1, HTR1D, PPARGC1A, DAPK3, MYBPC3, DRD1, HTR2B, SLMAP, CALM2, MYH11, CACNB2, SETD3, TRPC3, ATP2A2, P2RY1, PPP3CA, SNTB1, CAMK2B, KCNA1, HTR2A, PAK1, PPP1R12B, RGS4, FGF12, ATP1A1, CHRNA3, CAMK2G, CRYAB, CHGA, PROK2, HTR7, KCNMA1, AGT, ABAT, DLG1, SCN1A, MEF2A, KCNIP2, KC…	6535, 7074, 444, 8913, 493, 2023, 136319, 274, 9456, 490, 7111, 2281, 781, 5578, 3479, 801, 10345, 481, 3352, 10891, 1613, 4607, 1812, 3357, 7871, 805, 4629, 783, 84193, 7222, 488, 5028, 5530, 6641, 816, 3736, 3356, 5058, 4660, 5999, 2257, 476, 1136, 818, 1410, 1113, 60675, 3363, 3778, 183, 18, 1739, 6323, 4205, 30819, 3760, 30845, 1134
GO Biological Processes	regulation of axon diameter	GO:0031133	1.73591e-05	0	5	0.559191	5	XK, KEL, CNTN2, NEFL, WNT7A	7504, 3792, 6900, 4747, 7476
GO Biological Processes	potassium ion import	GO:0010107	1.79964e-05	0	13	3.57882	32	KCNJ6, SLC12A5, ATP12A, KCNJ10, ATP1B1, KCNJ4, KCNK5, ATP1B3, HCN2, ATP1A1, KCNJ9, DLG1, KCNJ3	3763, 57468, 479, 3766, 481, 3761, 8645, 483, 610, 476, 3765, 1739, 3760
GO Biological Processes	sodium ion transport	GO:0006814	1.86343e-05	0	34	16.2165	145	SLC6A8, HCN1, CACNA1G, SLC13A5, YWHAH, ATP2B4, SLC24A4, AHCYL1, SGK1, SLC9A7, ATP12A, ATP1B1, SLC23A2, KCNK1, NETO1, SLMAP, SLC10A1, SLC9A6, TPCN1, NALCN, ATP1B3, SLC17A6, FGF12, HCN2, ATP1A1, CNTN1, SLC4A10, SCN8A, TRPM2, SLC5A11, DLG1, SLC24A2, SCN1A, CACNA1I	6535, 348980, 8913, 284111, 7533, 493, 123041, 10768, 6446, 84679, 479, 481, 9962, 3775, 81832, 7871, 6554, 10479, 53373, 259232, 483, 57084, 2257, 610, 476, 1272, 57282, 6334, 7226, 115584, 1739, 25769, 6323, 8911
GO Biological Processes	positive regulation of transmembrane transport	GO:0034764	1.87193e-05	0	32	14.8745	133	PIK3R1, CACNG3, APPL1, COX17, PINK1, CACNA2D1, IGF1, CALM1, TRDN, ATP1B1, SNCA, SLC1A2, KCNC2, TRPC1, DRD1, AZIN2, ARC, CHCHD10, CALM2, CACNB2, IRS2, KCNA1, ATP1B3, THY1, AGT, MAPK14, MEF2A, CA2, KCNIP2, ARPP19, EHD3, HAP1	5295, 10368, 26060, 10063, 65018, 781, 3479, 801, 10345, 481, 6622, 6506, 3747, 7220, 1812, 113451, 23237, 400916, 805, 783, 8660, 3736, 483, 7070, 183, 1432, 4205, 760, 30819, 10776, 30845, 9001
GO Biological Processes	proton transmembrane transport	GO:1902600	1.94353e-05	0	27	11.6312	104	ATP5PD, ATP6V0E2, COX4I1, COX17, ATP6V1B2, SLC9A7, NDUFS7, SLC36A1, ATP6V1E1, ATP6V0D1, CHCHD10, COX1, ATP6V0C, COX2, COX3, ATP6V1A, ATP2A2, ATP6V0A1, SLC9A6, ATP6V1H, ATP6V0B, SLC4A10, ATP2A3, SLC25A27, CLCN4, SLC15A2, ATP6V1C1	10476, 155066, 1327, 10063, 526, 84679, 374291, 206358, 529, 9114, 400916, 4512, 527, 4513, 4514, 523, 488, 535, 10479, 51606, 533, 57282, 489, 9481, 1183, 6565, 528
GO Biological Processes	cellular response to organonitrogen compound	GO:0071417	2.04e-05	0	74	46.0773	412	SELENOS, PRKAR2B, DRD5, ATP5PD, ATP6V0E2, HCN1, PIK3R1, ATP2B4, AQP9, PRNP, SESN1, RRAGD, LAMTOR3, APPL1, BAIAP2, ATP6V1B2, ADCY2, AHCYL1, CAMK2A, ATP2B1, IGF2, CACNA2D1, IGF1, ADCY9, YWHAG, SNCA, GABRB3, ATP6V1E1, PPARGC1A, ATP6V0D1, WNT1, DRD1, MAPK1, HDAC9, PRKCD, AQP1, IGFBP1, ATP6V0C, ATP6V1A, ATP6V0A1, IRS2, P2RY1, GRIN1, XBP1, ATP6V1H, PAK1, NTRK2, ATP6V0B, HCN2, NEURL1, GABRG2, CPEB3, BCA…	55829, 5577, 1816, 10476, 155066, 348980, 5295, 493, 366, 5621, 27244, 58528, 8649, 26060, 10458, 526, 108, 10768, 815, 490, 3481, 781, 3479, 115, 7532, 6622, 2562, 529, 10891, 9114, 7471, 1812, 5594, 9734, 5580, 358, 3484, 527, 523, 535, 8660, 5028, 2902, 7494, 51606, 5058, 4915, 533, 610, 9148, 2566, 22849, 9564, 57521, 143686, 114, 6263, 1958, 2561, 7226, 5579, 2903, 2822, 183, 1393, 5791, 760…
GO Biological Processes	cellular response to ammonium ion	GO:0071242	2.15053e-05	0	17	5.70375	51	ATP2B4, GABRB3, KCNC2, HRH3, CHRM5, DRD1, MAPK1, CHRNA3, GABRG2, ADCY8, GABRB2, PLCB1, CHRNA7, CRHBP, RGS8, CHRM4, GABRA1	493, 2562, 3747, 11255, 1133, 1812, 5594, 1136, 2566, 114, 2561, 23236, 1139, 1393, 85397, 1132, 2554
GO Biological Processes	regulation of multicellular organismal process	GO:0051239	2.32807e-05	0	283	229.492	2052	SELENOS, ABHD6, RAP2A, TIAM1, ABR, APOH, ITPKA, ADAM8, HSPB1, HNF4A, CHN1, PANX2, SNAP25, XK, SOSTDC1, SEMA4G, KEL, LURAP1, INPP5D, BMERB1, ZNF365, MGLL, POLR2L, ASPH, G0S2, SH3GL3, GAS6, C1QTNF4, FSTL4, CACNA1G, PIK3R1, IGSF11, YWHAH, ATP2B4, CACNG3, GLUL, PRNP, NCKIPSD, ENO1, MTPN, THRB, MT3, RUNX2, SDC2, PHACTR1, NDRG4, WNT9A, APPL1, BAIAP2, KCNK15, FA2H, CD47, PRXL2A, CNTN2, AHCYL1, CAMK2A, A…	55829, 57406, 5911, 7074, 29, 350, 3706, 101, 3315, 3172, 1123, 56666, 6616, 7504, 25928, 57715, 3792, 541468, 3635, 89927, 22891, 11343, 5441, 444, 50486, 6457, 2621, 114900, 23105, 8913, 5295, 152404, 7533, 493, 10368, 2752, 5621, 51517, 2023, 136319, 7068, 4504, 860, 6383, 221692, 65009, 7483, 26060, 10458, 60598, 79152, 961, 84293, 6900, 10768, 815, 225, 126731, 360, 5795, 3665, 274, 9456, 87…
GO Biological Processes	positive regulation of ion transport	GO:0043270	2.40824e-05	0	40	20.5782	184	CACNG3, COX17, AHCYL1, CAMK2A, PINK1, HOMER1, ATP2B1, CACNA2D1, CALM1, TRDN, ATP1B1, SNCA, KCNC2, TRPC1, ADCYAP1R1, DRD1, ARC, RAB3GAP1, CHCHD10, PRKCD, CALM2, SLC6A1, CACNB2, STXBP1, TRPC3, P2RY1, GRIN1, KCNA1, ATP1B3, P2RX5, FGF12, CNTN1, THY1, ATP8A1, AGT, ABAT, DLG1, KCNIP2, EHD3, HAP1	10368, 10063, 10768, 815, 65018, 9456, 490, 781, 801, 10345, 481, 6622, 3747, 7220, 117, 1812, 23237, 22930, 400916, 5580, 805, 6529, 783, 6812, 7222, 5028, 2902, 3736, 483, 5026, 2257, 1272, 7070, 10396, 183, 18, 1739, 30819, 30845, 9001
GO Biological Processes	memory	GO:0007613	2.51109e-05	0	25	10.5128	94	JPH3, PRNP, SGK1, PAK6, DRD1, ATXN1, NETO1, ARC, CALB1, BDNF, TAC1, RGS14, GRIN1, HTR2A, NQO2, S100B, CPEB3, ADCY8, PLCB1, CHRNA7, SYT11, GRIN2A, RASGRF1, SLC24A2, CAMK4	57338, 5621, 6446, 56924, 1812, 6310, 81832, 23237, 793, 627, 6863, 10636, 2902, 3356, 4835, 6285, 22849, 114, 23236, 1139, 23208, 2903, 5923, 25769, 814
GO Biological Processes	synapse assembly	GO:0007416	2.58102e-05	0	31	14.4271	129	BSN, LRRTM2, IL1RAPL1, SPOCK2, SLITRK1, SHANK2, CLSTN1, SNCA, GABRB3, ADGRB2, CDH9, NPTN, GABRA2, DRD1, SLITRK4, FLRT2, BDNF, NRCAM, GRIN1, WNT7A, CLSTN3, NTRK2, PCLO, VPS35, GABRG2, CNTN5, GABRB2, DSCAM, GPM6A, GABRA1, NLGN1	8927, 26045, 11141, 9806, 114798, 22941, 22883, 6622, 2562, 576, 1007, 27020, 2555, 1812, 139065, 23768, 627, 4897, 2902, 7476, 9746, 4915, 27445, 55737, 2566, 53942, 2561, 1826, 2823, 2554, 22871
GO Biological Processes	homeostatic process	GO:0042592	2.742e-05	0	182	138.232	1236	SELENOS, ABHD6, TIAM1, PRKAR2B, ADAM8, HSPB1, HNF4A, KCTD17, DRD5, XK, DGAT2, KEL, INPP5D, GRINA, JPH3, ZNF365, SNX10, ATP6V0E2, G0S2, SKP1, GAS6, CACNA1G, PIK3R1, RAB11FIP2, ATP2B4, AQP9, PRNP, SLC24A4, MT3, TYRO3, ANO1, FA2H, ATP6V1B2, ADCY2, SLC12A5, AQP3, PTPRN, PINK1, TMX3, HOMER1, ATP2B1, FKBP1B, CACNA2D1, TSC22D3, PRKCA, GRAMD1B, SLC9A7, GPR3, VSNL1, CALM1, ATP12A, TMX2, TRDN, WBP2NL, KCNJ…	55829, 57406, 7074, 5577, 101, 3315, 3172, 79734, 1816, 7504, 84649, 3792, 3635, 2907, 57338, 22891, 29887, 155066, 50486, 6500, 2621, 8913, 5295, 22841, 493, 366, 5621, 123041, 4504, 7301, 55107, 79152, 526, 108, 57468, 360, 5798, 65018, 54495, 9456, 490, 2281, 781, 1831, 5578, 57476, 84679, 2827, 7447, 801, 479, 51075, 10345, 164684, 3766, 114798, 115, 5737, 481, 6622, 116151, 9215, 84812, 7274…
GO Biological Processes	cellular response to oxygen-containing compound	GO:1901701	2.82268e-05	0	117	81.8656	732	SELENOS, TIAM1, PRKAR2B, DRD5, ATP5PD, DGAT2, ATP6V0E2, HCN1, GAS6, PIK3R1, RAB11FIP2, ATP2B4, AQP9, PRNP, SESN1, MT3, RRAGD, LAMTOR3, ANO1, WNT9A, APPL1, BAIAP2, ATP6V1B2, ADCY2, AHCYL1, CAMK2A, PTPRN, PINK1, ATP2B1, FKBP1B, IGF2, CACNA2D1, PRKCA, GRAMD1B, IGF1, VSNL1, RARB, ADCY9, PTGFR, YWHAG, SNCA, FAM210B, FOS, KCNC2, ATP6V1E1, PPARGC1A, HRH3, ATP6V0D1, WNT1, CHRM5, PTPRN2, DRD1, SOD2, MAPK1…	55829, 7074, 5577, 1816, 10476, 84649, 155066, 348980, 2621, 5295, 22841, 493, 366, 5621, 27244, 4504, 58528, 8649, 55107, 7483, 26060, 10458, 526, 108, 10768, 815, 5798, 65018, 490, 2281, 3481, 781, 5578, 57476, 3479, 7447, 5915, 115, 5737, 7532, 6622, 116151, 2353, 3747, 529, 10891, 11255, 9114, 7471, 1133, 5799, 1812, 6648, 5594, 9734, 5580, 55638, 358, 3484, 527, 523, 535, 8660, 5028, 5530, 2…
GO Biological Processes	potassium ion import across plasma membrane	GO:1990573	3.04296e-05	0	12	3.24331	29	KCNJ6, SLC12A5, ATP12A, KCNJ10, ATP1B1, KCNJ4, KCNK5, ATP1B3, HCN2, ATP1A1, KCNJ9, KCNJ3	3763, 57468, 479, 3766, 481, 3761, 8645, 483, 610, 476, 3765, 3760
GO Biological Processes	release of sequestered calcium ion into cytosol	GO:0051209	3.172e-05	0	23	9.39441	84	JPH3, FKBP1B, CALM1, TRDN, SNCA, PLCD4, TRPC1, JPH1, DRD1, PLCD1, HTR2B, CALM2, PLCH2, ITPR1, TPCN1, HTR2A, THY1, PLCL2, RYR3, PLCB1, TRPM2, HTR2C, HAP1	57338, 2281, 801, 10345, 6622, 84812, 7220, 56704, 1812, 5333, 3357, 805, 9651, 3708, 53373, 3356, 7070, 23228, 6263, 23236, 7226, 3358, 9001
GO Biological Processes	regulation of hormone levels	GO:0010817	3.18507e-05	0	62	37.2421	333	CPE, TIAM1, HNF4A, SNAP25, DGAT2, CYP46A1, RAB11FIP2, YWHAH, GLUL, ANO1, SLC2A1, PTPRN, CPLX1, RASL10B, FKBP1B, PRKCA, DDO, VSNL1, RAPGEF4, KCNC2, MYRIP, PPARGC1A, CORIN, SYT9, PTPRN2, ECE2, SYBU, CYP19A1, GLUD1, HSD17B11, ITPR1, TRERF1, ACSL4, TAC1, IRS2, CLOCK, P2RY1, PPP3CA, STX1A, CLCN2, PCSK2, PCLO, ATP1A1, CHRNA3, SELENOT, CAMK2G, SLC25A5, SLC25A4, ADCY8, EGR1, KCNG2, HTR2C, OXCT1, CACNA1E,…	1363, 7074, 3172, 6616, 84649, 10858, 22841, 7533, 2752, 55107, 6513, 5798, 10815, 91608, 2281, 5578, 8528, 7447, 11069, 3747, 25924, 10891, 10699, 143425, 5799, 9718, 55638, 1588, 2746, 51170, 3708, 55809, 2182, 6863, 8660, 9575, 5028, 5530, 6804, 1181, 5126, 27445, 476, 1136, 51714, 818, 292, 291, 114, 1958, 26251, 3358, 5019, 777, 2822, 183, 1593, 18, 1393, 10159, 5122, 30812
GO Biological Processes	positive regulation of calcium ion-dependent exocytosis	GO:0045956	3.24987e-05	0	10	2.3486	21	CACNA1G, SYT1, SYT9, CACNB2, STXBP1, STX1A, SYT10, CACNA1I, NLGN1, SCAMP5	8913, 6857, 143425, 783, 6812, 6804, 341359, 8911, 22871, 192683
GO Biological Processes	gamma-aminobutyric acid signaling pathway	GO:0007214	3.24987e-05	0	10	2.3486	21	GABRA4, GABRB3, GABBR2, GABRA2, PHF24, GABRG2, PLCL2, GABRB2, GABRA5, GABRA1	2557, 2562, 9568, 2555, 23349, 2566, 23228, 2561, 2558, 2554
GO Biological Processes	hormone secretion	GO:0046879	3.4175e-05	0	45	24.4926	219	CPE, TIAM1, HNF4A, SNAP25, RAB11FIP2, GLUL, ANO1, SLC2A1, PTPRN, CPLX1, RASL10B, FKBP1B, PRKCA, VSNL1, RAPGEF4, KCNC2, MYRIP, SYT9, PTPRN2, SYBU, CYP19A1, GLUD1, ITPR1, ACSL4, TAC1, IRS2, CLOCK, P2RY1, PPP3CA, STX1A, PCLO, CHRNA3, SELENOT, CAMK2G, SLC25A5, SLC25A4, ADCY8, KCNG2, HTR2C, OXCT1, CACNA1E, GPLD1, AGT, ABAT, CRHBP	1363, 7074, 3172, 6616, 22841, 2752, 55107, 6513, 5798, 10815, 91608, 2281, 5578, 7447, 11069, 3747, 25924, 143425, 5799, 55638, 1588, 2746, 3708, 2182, 6863, 8660, 9575, 5028, 5530, 6804, 27445, 1136, 51714, 818, 292, 291, 114, 26251, 3358, 5019, 777, 2822, 183, 18, 1393
GO Biological Processes	positive regulation of exocytosis	GO:0045921	3.55781e-05	0	19	7.04581	63	CADPS2, VPS4B, CACNA1G, LAMP1, VSNL1, CADPS, SNCA, STXBP5, SYT1, SYT9, CACNB2, SDCBP, STXBP1, STX1A, NCS1, SYT10, CACNA1I, NLGN1, SCAMP5	93664, 9525, 8913, 3916, 7447, 8618, 6622, 134957, 6857, 143425, 783, 6386, 6812, 6804, 23413, 341359, 8911, 22871, 192683
GO Biological Processes	L-amino acid transport	GO:0015807	3.74277e-05	0	16	5.36823	48	SLC25A13, SLC32A1, SLC6A17, SLC6A9, SLC43A2, SLC1A6, SLC36A1, KCNJ10, SLC1A2, SLC25A15, RGS4, SLC17A6, SFXN1, SLC25A12, AGT, SLC25A22	10165, 140679, 388662, 6536, 124935, 6511, 206358, 3766, 6506, 10166, 5999, 57084, 94081, 8604, 183, 79751
GO Biological Processes	regulation of cell projection organization	GO:0031344	3.81533e-05	0	92	61.511	550	RAP2A, TIAM1, ITPKA, KCTD17, CHN1, SNAP25, XK, SEMA4G, SGSM3, KEL, ZNF365, CDK10, FSTL4, YWHAH, PRNP, NCKIPSD, MT3, SDC2, NDRG4, BAIAP2, PLD1, CNTN2, HOMER1, SNX3, FKBP1B, IL1RAPL1, RAP1GAP2, SLITRK1, SHANK2, TNR, NPTN, WNT1, TMEM106B, SYT1, GRIN2B, RIPOR2, TMEM30A, SLC39A12, OLFM1, ARC, PRKCD, NGEF, LRRC7, BDNF, C15orf62, NRCAM, NEFL, CPNE9, ITM2C, PPP3CA, GRIN1, CAMK2B, RTN4R, WNT7A, PAK1, PLPP…	5911, 7074, 3706, 79734, 1123, 6616, 7504, 57715, 27352, 3792, 22891, 8558, 23105, 7533, 5621, 51517, 4504, 6383, 65009, 10458, 5337, 6900, 9456, 8724, 2281, 11141, 23108, 114798, 22941, 7143, 27020, 7471, 54664, 6857, 2904, 9750, 55754, 221074, 10439, 23237, 5580, 25791, 57554, 627, 643338, 4897, 4747, 151835, 81618, 5530, 2902, 816, 65078, 7476, 5058, 163404, 4915, 5604, 55737, 9148, 1136, 1272…
GO Biological Processes	biological regulation	GO:0065007	3.99311e-05	0	854	797.518	7131	GGT1, MAPRE3, GET4, SELENOS, ABHD6, NAPG, RAP2A, FAM107A, CPE, TIAM1, CDA, PRKAR2B, ABR, APOH, SLC32A1, WIPF3, MTCL1, CAB39L, ITPKA, ADAM8, HSPB1, OAZ1, HNF4A, PPP1R7, KCTD17, PITPNM1, HPCAL4, CHN1, CD59, DRD5, CADPS2, PLPP7, PANX2, MOXD1, KCNQ3, SNAP25, USP46, XK, SOSTDC1, SEMA4G, DGAT2, CLMN, SGSM3, KEL, LURAP1, CYP46A1, INPP5D, SPTSSB, KCNJ6, BMERB1, GRINA, SGPP2, CD164, RGS6, JPH3, RASGEF1A, …	2678, 22924, 51608, 55829, 57406, 8774, 5911, 11170, 1363, 7074, 978, 5577, 29, 350, 140679, 644150, 23255, 81617, 3706, 101, 3315, 4946, 3172, 5510, 79734, 9600, 51440, 1123, 966, 1816, 93664, 84814, 56666, 26002, 3786, 6616, 64854, 7504, 25928, 57715, 84649, 79789, 27352, 3792, 541468, 10858, 3635, 165679, 3763, 89927, 2907, 130367, 8763, 9628, 57338, 221002, 22891, 11343, 29887, 155066, 5441, …
GO Biological Processes	second-messenger-mediated signaling	GO:0019932	4.02436e-05	0	52	29.8608	267	PRKAR2B, DRD5, JPH3, ATP2B4, PRNP, ADCY2, PTPRJ, RASD1, FKBP1B, PRKCA, IGF1, GPR3, CALM1, RAPGEF4, PEX5L, TRDN, ADCY9, PTGFR, ATP1B1, ADGRB2, KCNC2, JPH1, KSR2, NCALD, GRIN2B, ADCYAP1R1, DRD1, HTR2B, AQP1, CALM2, INPP5A, ITPR1, ATP2A2, PPP3CA, GRIN1, MCTP1, CAMKK2, HOMER2, P2RX5, PCLO, RASD2, ADCY8, CHGA, PPP3R1, TRPM2, GUCY1B1, HTR2C, IAPP, GRIN2A, AGT, PRKAR1B, HAP1	5577, 1816, 57338, 493, 5621, 108, 5795, 51655, 2281, 5578, 3479, 2827, 801, 11069, 51555, 10345, 115, 5737, 481, 576, 3747, 56704, 283455, 83988, 2904, 117, 1812, 3357, 358, 805, 3632, 3708, 488, 5530, 2902, 79772, 10645, 9455, 5026, 27445, 23551, 114, 1113, 5534, 7226, 2983, 3358, 3375, 2903, 183, 5575, 9001
GO Biological Processes	polyol transport	GO:0015791	4.42922e-05	0.001	6	0.894706	8	AQP9, AQP3, SLC2A13, AQP11, AQP1, SLC5A11	366, 360, 114134, 282679, 358, 115584
GO Biological Processes	regulation of plasma membrane bounded cell projection organization	GO:0120035	4.50967e-05	0	91	60.9518	545	RAP2A, TIAM1, ITPKA, KCTD17, CHN1, SNAP25, XK, SEMA4G, SGSM3, KEL, ZNF365, CDK10, FSTL4, YWHAH, PRNP, NCKIPSD, MT3, SDC2, NDRG4, BAIAP2, PLD1, CNTN2, HOMER1, SNX3, FKBP1B, IL1RAPL1, RAP1GAP2, SLITRK1, SHANK2, TNR, NPTN, WNT1, TMEM106B, SYT1, GRIN2B, RIPOR2, TMEM30A, SLC39A12, OLFM1, ARC, PRKCD, NGEF, LRRC7, BDNF, C15orf62, NRCAM, NEFL, CPNE9, ITM2C, PPP3CA, GRIN1, CAMK2B, RTN4R, WNT7A, PAK1, PLPP…	5911, 7074, 3706, 79734, 1123, 6616, 7504, 57715, 27352, 3792, 22891, 8558, 23105, 7533, 5621, 51517, 4504, 6383, 65009, 10458, 5337, 6900, 9456, 8724, 2281, 11141, 23108, 114798, 22941, 7143, 27020, 7471, 54664, 6857, 2904, 9750, 55754, 221074, 10439, 23237, 5580, 25791, 57554, 627, 643338, 4897, 4747, 151835, 81618, 5530, 2902, 816, 65078, 7476, 5058, 163404, 4915, 5604, 55737, 9148, 1136, 1272…
GO Biological Processes	substantia nigra development	GO:0021762	4.55853e-05	0	12	3.35515	30	YWHAH, INA, CALM1, PLP1, GLUD1, CALM2, CKB, CNP, SYNGR3, FGF9, DYNLL1, MBP	7533, 9118, 801, 5354, 2746, 805, 1152, 1267, 9143, 2254, 8655, 4155
GO Biological Processes	regulation of peptide hormone secretion	GO:0090276	4.6807e-05	0	33	16.2165	145	TIAM1, HNF4A, SNAP25, GLUL, ANO1, SLC2A1, RASL10B, FKBP1B, PRKCA, VSNL1, RAPGEF4, KCNC2, MYRIP, SYT9, SYBU, GLUD1, ITPR1, ACSL4, IRS2, CLOCK, PPP3CA, STX1A, SELENOT, SLC25A5, SLC25A4, ADCY8, KCNG2, HTR2C, OXCT1, CACNA1E, GPLD1, ABAT, CRHBP	7074, 3172, 6616, 2752, 55107, 6513, 91608, 2281, 5578, 7447, 11069, 3747, 25924, 143425, 55638, 2746, 3708, 2182, 8660, 9575, 5530, 6804, 51714, 292, 291, 114, 26251, 3358, 5019, 777, 2822, 18, 1393
GO Biological Processes	regulation of sequestering of calcium ion	GO:0051282	4.76488e-05	0	23	9.61808	86	JPH3, FKBP1B, CALM1, TRDN, SNCA, PLCD4, TRPC1, JPH1, DRD1, PLCD1, HTR2B, CALM2, PLCH2, ITPR1, TPCN1, HTR2A, THY1, PLCL2, RYR3, PLCB1, TRPM2, HTR2C, HAP1	57338, 2281, 801, 10345, 6622, 84812, 7220, 56704, 1812, 5333, 3357, 805, 9651, 3708, 53373, 3356, 7070, 23228, 6263, 23236, 7226, 3358, 9001
GO Biological Processes	negative regulation of sequestering of calcium ion	GO:0051283	4.76488e-05	0	23	9.61808	86	JPH3, FKBP1B, CALM1, TRDN, SNCA, PLCD4, TRPC1, JPH1, DRD1, PLCD1, HTR2B, CALM2, PLCH2, ITPR1, TPCN1, HTR2A, THY1, PLCL2, RYR3, PLCB1, TRPM2, HTR2C, HAP1	57338, 2281, 801, 10345, 6622, 84812, 7220, 56704, 1812, 5333, 3357, 805, 9651, 3708, 53373, 3356, 7070, 23228, 6263, 23236, 7226, 3358, 9001
GO Biological Processes	associative learning	GO:0008306	4.79169e-05	0	18	6.59845	59	DRD5, SNAP25, NDRG4, NPTX2, TNR, FOS, NPTN, DRD1, NETO1, PDE1B, TAC1, RGS14, GRIN1, SYNPO, GRIN2A, GABRA5, AGT, RIC8A	1816, 6616, 65009, 4885, 7143, 2353, 27020, 1812, 81832, 5153, 6863, 10636, 2902, 11346, 2903, 2558, 183, 60626
GO Biological Processes	G protein-coupled serotonin receptor signaling pathway	GO:0098664	5.03254e-05	0	9	2.01309	18	HTR1D, HRH3, CHRM5, HTR2B, HTR2A, HTR7, HTR2C, HTR1B, CHRM4	3352, 11255, 1133, 3357, 3356, 3363, 3358, 3351, 1132
GO Biological Processes	positive regulation of neurotransmitter secretion	GO:0001956	5.03254e-05	0	9	2.01309	18	DTNBP1, SNCA, SYT1, SYT9, RAB3GAP1, CACNB2, STXBP1, STX1A, NLGN1	84062, 6622, 6857, 143425, 22930, 783, 6812, 6804, 22871
GO Biological Processes	sodium ion transmembrane transport	GO:0035725	5.10019e-05	0	24	10.2891	92	HCN1, CACNA1G, YWHAH, ATP2B4, SLC24A4, SLC9A7, ATP12A, ATP1B1, KCNK1, NETO1, SLMAP, SLC9A6, TPCN1, NALCN, ATP1B3, FGF12, HCN2, ATP1A1, SCN8A, TRPM2, DLG1, SLC24A2, SCN1A, CACNA1I	348980, 8913, 7533, 493, 123041, 84679, 479, 481, 3775, 81832, 7871, 10479, 53373, 259232, 483, 2257, 610, 476, 6334, 7226, 1739, 25769, 6323, 8911
GO Biological Processes	long-term memory	GO:0007616	5.1193e-05	0	11	2.90779	26	PRNP, SGK1, ARC, CALB1, TAC1, RGS14, GRIN1, CPEB3, ADCY8, RASGRF1, CAMK4	5621, 6446, 23237, 793, 6863, 10636, 2902, 22849, 114, 5923, 814
GO Biological Processes	hormone transport	GO:0009914	6.07614e-05	0	45	25.0518	224	CPE, TIAM1, HNF4A, SNAP25, RAB11FIP2, GLUL, ANO1, SLC2A1, PTPRN, CPLX1, RASL10B, FKBP1B, PRKCA, VSNL1, RAPGEF4, KCNC2, MYRIP, SYT9, PTPRN2, SYBU, CYP19A1, GLUD1, ITPR1, ACSL4, TAC1, IRS2, CLOCK, P2RY1, PPP3CA, STX1A, PCLO, CHRNA3, SELENOT, CAMK2G, SLC25A5, SLC25A4, ADCY8, KCNG2, HTR2C, OXCT1, CACNA1E, GPLD1, AGT, ABAT, CRHBP	1363, 7074, 3172, 6616, 22841, 2752, 55107, 6513, 5798, 10815, 91608, 2281, 5578, 7447, 11069, 3747, 25924, 143425, 5799, 55638, 1588, 2746, 3708, 2182, 6863, 8660, 9575, 5028, 5530, 6804, 27445, 1136, 51714, 818, 292, 291, 114, 26251, 3358, 5019, 777, 2822, 183, 18, 1393
GO Biological Processes	regulation of neurological system process	GO:0031644	6.16102e-05	0	24	10.401	93	MGLL, IGSF11, BAIAP2, HOMER1, SHANK2, NPTX2, TNR, SHISA9, NETO1, NPTXR, GRIN1, STX1A, WNT7A, S100B, RGS4, FGF12, TNFRSF21, RIMS1, CHRNA7, HTR2C, SLC25A12, AGT, ABAT, NLGN1	11343, 152404, 10458, 9456, 22941, 4885, 7143, 729993, 81832, 23467, 2902, 6804, 7476, 6285, 5999, 2257, 27242, 22999, 1139, 3358, 8604, 183, 18, 22871
GO Biological Processes	carbohydrate transport	GO:0008643	6.16102e-05	0	24	10.401	93	SELENOS, SLC45A4, PIK3R1, AQP9, APPL1, SLC2A1, AQP3, IGF1, MFSD4A, SLC1A2, SLC23A2, SLC37A2, SLC35D3, AQP11, DRD1, AQP1, IRS2, SLC25A27, SLC5A11, PRKCB, MAPK14, MEF2A, SLC2A3, ARPP19	55829, 57210, 5295, 366, 26060, 6513, 360, 3479, 148808, 6506, 9962, 219855, 340146, 282679, 1812, 358, 8660, 9481, 115584, 5579, 1432, 4205, 6515, 10776
GO Biological Processes	negative regulation of endocytosis	GO:0045806	6.52235e-05	0	15	5.03272	45	SH3GL3, APPL1, CD47, SNX3, LRRTM2, PIP4P2, UNC119, PRTN3, SDCBP, MCTP1, PACSIN2, SIRPA, PACSIN1, SYT11, SCAMP5	6457, 26060, 961, 8724, 26045, 55529, 9094, 5657, 6386, 79772, 11252, 140885, 29993, 23208, 192683
GO Biological Processes	regulation of synaptic transmission, glutamatergic	GO:0051966	6.58124e-05	0	16	5.59191	50	GLUL, HOMER1, SHANK2, TPRG1L, TNR, SYT1, DRD1, RAB3GAP1, GRM3, STXBP1, HTR2A, GRM8, DGKI, GRM2, HTR1B, NLGN1	2752, 9456, 22941, 127262, 7143, 6857, 1812, 22930, 2913, 6812, 3356, 2918, 9162, 2912, 3351, 22871
GO Biological Processes	sequestering of calcium ion	GO:0051208	7.03957e-05	0	23	9.84176	88	JPH3, FKBP1B, CALM1, TRDN, SNCA, PLCD4, TRPC1, JPH1, DRD1, PLCD1, HTR2B, CALM2, PLCH2, ITPR1, TPCN1, HTR2A, THY1, PLCL2, RYR3, PLCB1, TRPM2, HTR2C, HAP1	57338, 2281, 801, 10345, 6622, 84812, 7220, 56704, 1812, 5333, 3357, 805, 9651, 3708, 53373, 3356, 7070, 23228, 6263, 23236, 7226, 3358, 9001
GO Biological Processes	regulation of peptide secretion	GO:0002791	7.53307e-05	0	53	31.3147	280	TIAM1, ADAM8, HNF4A, PANX2, SNAP25, GAS6, C1QTNF4, GLUL, ANO1, SLC2A1, RASL10B, FKBP1B, PRKCA, IGF1, VSNL1, ANXA4, RAPGEF4, GPI, KCNC2, MYRIP, DPH3, SYT9, SPTBN1, HDAC9, SYBU, RGCC, HTR2B, GLUD1, ITPR1, ACSL4, IRS2, CLOCK, PPP3CA, STX1A, XBP1, VPS35, MBP, SELENOT, TNFRSF21, SLC25A5, SLC25A4, ADCY8, KCNG2, HTR2C, OXCT1, SYT11, CACNA1E, GPLD1, ABAT, MAPK14, CRHBP, RASGRP1, SCAMP5	7074, 101, 3172, 56666, 6616, 2621, 114900, 2752, 55107, 6513, 91608, 2281, 5578, 3479, 7447, 307, 11069, 2821, 3747, 25924, 285381, 143425, 6711, 9734, 55638, 28984, 3357, 2746, 3708, 2182, 8660, 9575, 5530, 6804, 7494, 55737, 4155, 51714, 27242, 292, 291, 114, 26251, 3358, 5019, 23208, 777, 2822, 18, 1432, 1393, 10125, 192683
GO Biological Processes	myelination	GO:0042552	7.67954e-05	0	25	11.1838	100	XK, KEL, BCAS1, CNTNAP1, FA2H, CNTN2, ABCD2, PLLP, RARB, KCNJ10, B4GALT6, UGT8, PLP1, ASPA, EPB41L3, PSAP, S100B, NTRK2, MBP, TNFRSF21, SCN8A, SLC25A12, DLG1, RARA, ADAM22	7504, 3792, 8537, 8506, 79152, 6900, 225, 51090, 5915, 3766, 9331, 7368, 5354, 443, 23136, 5660, 6285, 4915, 4155, 27242, 6334, 8604, 1739, 5914, 53616
GO Biological Processes	adult locomotory behavior	GO:0008344	8.28811e-05	0	17	6.26294	56	SEZ6L, CNTN2, TMOD1, CEND1, KCNJ10, SNCA, PREX2, DRD1, GLRB, CNP, GRIN1, FGF12, NPC1, SEZ6, SCN1A, OXR1, ADAM22	23544, 6900, 7111, 51286, 3766, 6622, 80243, 1812, 2743, 1267, 2902, 2257, 4864, 124925, 6323, 55074, 53616
GO Biological Processes	serotonin receptor signaling pathway	GO:0007210	8.6132e-05	0	9	2.12493	19	HTR1D, HRH3, CHRM5, HTR2B, HTR2A, HTR7, HTR2C, HTR1B, CHRM4	3352, 11255, 1133, 3357, 3356, 3363, 3358, 3351, 1132
GO Biological Processes	protein complex oligomerization	GO:0051259	8.63264e-05	0	59	36.1237	323	CDA, KCTD17, PANX2, HCN1, GLUL, PRNP, KCNS1, KCTD8, HPRT1, HOMER1, FGFRL1, SEPTIN4, KCNG3, LGI1, GLRA3, SNCA, ACOT13, SLC1A2, KCNC2, SYT1, GRIN2B, RIPOR2, AQP11, KCNF1, SOD2, TMEM120B, ALAD, ARC, CHMP3, SLC6A1, GLRB, KCNC4, GRIN1, KCNG4, KCNA1, MGST1, VCP, GLS, VPS35, KCNG1, HBE1, KCNA2, CRYAB, ADCY8, RYR3, DGKH, TRPM2, KCNG2, KCTD21, RASGRP1, ATL1, PRMT8, KCNA4, SEPTIN7, KCTD16, EHD3, NLGN1, COL…	978, 79734, 56666, 348980, 2752, 5621, 3787, 386617, 3251, 9456, 53834, 5414, 170850, 9211, 8001, 6622, 55856, 6506, 3747, 6857, 2904, 9750, 282679, 3754, 6648, 144404, 210, 23237, 51652, 6529, 2743, 3749, 2902, 93107, 3736, 4257, 7415, 2744, 55737, 3755, 3046, 3737, 1410, 114, 6263, 160851, 7226, 26251, 283219, 10125, 51062, 56341, 3739, 989, 57528, 30845, 22871, 81035, 138151
GO Biological Processes	dendrite development	GO:0016358	8.94164e-05	0	41	22.4795	201	RAP2A, TIAM1, ITPKA, ZNF365, FSTL4, YWHAH, HPRT1, SDC2, PHACTR1, BAIAP2, SLC12A5, CAMK2A, CTNND2, IL1RAPL1, STRN, DTNBP1, SHANK2, PREX2, BTBD3, TMEM106B, ARC, NGEF, ACSL4, SLC9A6, PPP3CA, GRIN1, CAMK2B, WNT7A, NEURL1, CHRNA3, CPEB3, PACSIN1, LZTS1, ASAP1, CHRNA7, DSCAM, SEZ6, MEF2A, NSMF, TNIK, NLGN1	5911, 7074, 3706, 22891, 23105, 7533, 3251, 6383, 221692, 10458, 57468, 815, 1501, 11141, 6801, 84062, 22941, 80243, 22903, 54664, 23237, 25791, 2182, 10479, 5530, 2902, 816, 7476, 9148, 1136, 22849, 29993, 11178, 50807, 1139, 1826, 124925, 4205, 26012, 23043, 22871
GO Biological Processes	axon ensheathment	GO:0008366	9.14215e-05	0	25	11.2957	101	XK, KEL, BCAS1, CNTNAP1, FA2H, CNTN2, ABCD2, PLLP, RARB, KCNJ10, B4GALT6, UGT8, PLP1, ASPA, EPB41L3, PSAP, S100B, NTRK2, MBP, TNFRSF21, SCN8A, SLC25A12, DLG1, RARA, ADAM22	7504, 3792, 8537, 8506, 79152, 6900, 225, 51090, 5915, 3766, 9331, 7368, 5354, 443, 23136, 5660, 6285, 4915, 4155, 27242, 6334, 8604, 1739, 5914, 53616
GO Biological Processes	ensheathment of neurons	GO:0007272	9.14215e-05	0	25	11.2957	101	XK, KEL, BCAS1, CNTNAP1, FA2H, CNTN2, ABCD2, PLLP, RARB, KCNJ10, B4GALT6, UGT8, PLP1, ASPA, EPB41L3, PSAP, S100B, NTRK2, MBP, TNFRSF21, SCN8A, SLC25A12, DLG1, RARA, ADAM22	7504, 3792, 8537, 8506, 79152, 6900, 225, 51090, 5915, 3766, 9331, 7368, 5354, 443, 23136, 5660, 6285, 4915, 4155, 27242, 6334, 8604, 1739, 5914, 53616
GO Biological Processes	glutamate catabolic process	GO:0006538	9.25518e-05	0	5	0.671029	6	GLUL, GAD1, GLUD1, GOT1, GAD2	2752, 2571, 2746, 2805, 2572
GO Biological Processes	system development	GO:0048731	9.37088e-05	0	407	351.172	3140	RAP2A, CPE, TIAM1, ABR, APOH, SLC32A1, ITPKA, ADAM8, HSPB1, HNF4A, SLC6A17, PITPNM1, HPCAL4, CHN1, SNAP25, XK, SOSTDC1, SEMA4G, DGAT2, CLMN, KEL, CYP46A1, INPP5D, BMERB1, CD164, ZNF365, SNX10, ACTN1, MEF2D, UNC5A, HCN1, SH3GL3, GAS6, PLPPR4, BCAS1, FSTL4, SPTAN1, TACC1, PIK3R1, LDHA, CNTNAP1, YWHAH, ATP2B4, GLUL, PLS3, NCKIPSD, MTPN, TMEM14B, THRB, SEZ6L, BSN, HPRT1, SLC24A4, MT3, TYRO3, RUNX2, S…	5911, 1363, 7074, 29, 350, 140679, 3706, 101, 3315, 3172, 388662, 9600, 51440, 1123, 6616, 7504, 25928, 57715, 84649, 79789, 3792, 10858, 3635, 89927, 8763, 22891, 29887, 87, 4209, 90249, 348980, 6457, 2621, 9890, 8537, 23105, 6709, 6867, 5295, 3939, 8506, 7533, 493, 2752, 5358, 51517, 136319, 81853, 7068, 23544, 8927, 3251, 123041, 4504, 7301, 860, 6383, 221692, 65009, 5097, 7483, 26086, 10458, …
GO Biological Processes	purine nucleoside monophosphate metabolic process	GO:0009126	9.46291e-05	0	49	28.5187	255	SLC25A13, ATP5PD, LDHA, ENO1, NT5C1A, HPRT1, COX4I1, ATP6V1B2, PINK1, PGAM1, IGF1, CYCS, NDUFS7, GPI, NDUFAB1, ATP1B1, SNCA, ALDOB, NDUFS1, ND1, PPARGC1A, OGDH, ENO2, CHCHD10, COX1, NDUFS8, HSPA8, NDUFV2, COX2, TJP2, COX3, ATP6V1A, GUK1, PGK1, VCP, HTR2A, TIGAR, NT5E, ND2, NDUFV1, DLG2, ADSS1, ND5, SLC25A12, MPP1, UQCRC1, DLG1, AK1, OGDHL	10165, 10476, 3939, 2023, 84618, 3251, 1327, 526, 65018, 5223, 3479, 54205, 374291, 2821, 4706, 481, 6622, 229, 4719, 4535, 10891, 4967, 2026, 400916, 4512, 4728, 3312, 4729, 4513, 9414, 4514, 523, 2987, 5230, 7415, 3356, 57103, 4907, 4536, 4723, 1740, 122622, 4540, 8604, 4354, 7384, 1739, 203, 55753
GO Biological Processes	respiratory electron transport chain	GO:0022904	9.71956e-05	0	22	9.39441	84	SLC25A13, COX4I1, GPD2, PINK1, CYCS, NDUFS7, NDUFAB1, SNCA, NDUFS1, ND1, PPARGC1A, COX1, NDUFS8, NDUFV2, COX2, COX3, ND2, NDUFV1, ND5, SLC25A12, UQCRC1, SLC25A22	10165, 1327, 2820, 65018, 54205, 374291, 4706, 6622, 4719, 4535, 10891, 4512, 4728, 4729, 4513, 4514, 4536, 4723, 4540, 8604, 7384, 79751
GO Biological Processes	regulation of muscle system process	GO:0090257	0.00010406	0	34	17.5586	157	ATP2B4, ENO1, MTPN, BIN1, ATP2B1, FKBP1B, PRKCA, IGF1, CALM1, ATP1B1, PPARGC1A, DAPK3, MYBPC3, CALM2, SETD3, TRPC3, ATP2A2, PPP3CA, CAMK2B, KCNA1, PAK1, PPP1R12B, RGS4, ATP1A1, CHRNA3, CAMK2G, CHGA, PROK2, KCNMA1, AGT, ABAT, DLG1, MEF2A, EHD3	493, 2023, 136319, 274, 490, 2281, 5578, 3479, 801, 481, 10891, 1613, 4607, 805, 84193, 7222, 488, 5530, 816, 3736, 5058, 4660, 5999, 476, 1136, 818, 1113, 60675, 3778, 183, 18, 1739, 4205, 30845
GO Biological Processes	adenylate cyclase-inhibiting G protein-coupled receptor signaling pathway	GO:0007193	0.000105963	0	17	6.37478	57	ADCY2, ADCY9, HTR1D, HRH3, CHRM5, GRM3, P2RY1, GPR37L1, PSAP, GRM8, AKAP5, ADCY8, GRM2, RIC8A, HTR1B, CHRM4, GPR37	108, 115, 3352, 11255, 1133, 2913, 5028, 9283, 5660, 2918, 9495, 114, 2912, 60626, 3351, 1132, 2861
GO Biological Processes	regulation of insulin secretion	GO:0050796	0.000107074	0	29	14.0916	126	TIAM1, HNF4A, SNAP25, GLUL, ANO1, SLC2A1, FKBP1B, PRKCA, VSNL1, RAPGEF4, KCNC2, MYRIP, SYT9, SYBU, GLUD1, ITPR1, ACSL4, IRS2, CLOCK, PPP3CA, STX1A, SLC25A5, SLC25A4, ADCY8, KCNG2, OXCT1, CACNA1E, GPLD1, ABAT	7074, 3172, 6616, 2752, 55107, 6513, 2281, 5578, 7447, 11069, 3747, 25924, 143425, 55638, 2746, 3708, 2182, 8660, 9575, 5530, 6804, 292, 291, 114, 26251, 5019, 777, 2822, 18
GO Biological Processes	phosphate-containing compound metabolic process	GO:0006796	0.000109666	0	308	257.563	2303	MAPRE3, SLC25A13, ABHD6, RAP2A, TIAM1, CDA, PRKAR2B, CAB39L, ITPKA, ADAM8, HSPB1, PPP1R7, PITPNM1, ATP5PD, DGAT2, INPP5D, SGPP2, RASGEF1A, CDK10, SKP1, GAS6, PLPPR4, SPTAN1, PLSCR1, PIK3R1, LDHA, PLA2G15, PPM1H, ATP2B4, PRNP, ENTPD4, PDE1A, ENO1, NT5C1A, HPRT1, MT3, CACUL1, TYRO3, LAMTOR3, COX4I1, PHACTR1, NDRG4, FAR2, PLD1, PITPNM3, GDA, ATP6V1B2, ADCY2, PPME1, GPD2, CAMK2A, DHDDS, PTPRJ, PTPRN,…	22924, 10165, 57406, 5911, 7074, 978, 5577, 81617, 3706, 101, 3315, 5510, 9600, 10476, 84649, 3635, 130367, 221002, 8558, 6500, 2621, 9890, 6709, 5359, 5295, 3939, 23659, 57460, 493, 5621, 9583, 5136, 2023, 84618, 3251, 4504, 143384, 7301, 8649, 1327, 221692, 65009, 55711, 5337, 83394, 9615, 526, 108, 51400, 2820, 815, 79947, 5795, 5798, 57221, 65018, 79966, 5297, 6446, 50640, 7857, 2281, 5223, 5…
GO Biological Processes	cellular respiration	GO:0045333	0.000117355	0.001	31	15.5455	139	SLC25A13, IDH3A, COX4I1, GPD2, PINK1, CYCS, NDUFS7, NDUFAB1, SNCA, NDUFS1, ND1, PPARGC1A, OGDH, COX1, NDUFS8, NDUFV2, COX2, COX3, MDH1, VCP, SUCLA2, ND2, ACO2, NDUFV1, FH, ND5, SLC25A12, UQCRC1, SLC25A22, OGDHL, IDH3B	10165, 3419, 1327, 2820, 65018, 54205, 374291, 4706, 6622, 4719, 4535, 10891, 4967, 4512, 4728, 4729, 4513, 4514, 4190, 7415, 8803, 4536, 50, 4723, 2271, 4540, 8604, 7384, 79751, 55753, 3420
GO Biological Processes	cellular sodium ion homeostasis	GO:0006883	0.000120124	0	6	1.00654	9	ATP12A, ATP1B1, ATP1B3, ATP1A1, C7, AGT	479, 481, 483, 476, 730, 183
GO Biological Processes	energy derivation by oxidation of organic compounds	GO:0015980	0.000120438	0	40	22.0321	197	SLC25A13, SELENOS, IDH3A, MT3, COX4I1, GPD2, PINK1, IGF2, IGF1, CYCS, NDUFS7, CALM1, NDUFAB1, SNCA, NDUFS1, ND1, PPARGC1A, PPP1R2, OGDH, COX1, NDUFS8, NDUFV2, COX2, COX3, MDH1, IRS2, VCP, TIGAR, SUCLA2, ND2, ACO2, NDUFV1, FH, ND5, PPP1R3C, SLC25A12, UQCRC1, SLC25A22, OGDHL, IDH3B	10165, 55829, 3419, 4504, 1327, 2820, 65018, 3481, 3479, 54205, 374291, 801, 4706, 6622, 4719, 4535, 10891, 5504, 4967, 4512, 4728, 4729, 4513, 4514, 4190, 8660, 7415, 57103, 8803, 4536, 50, 4723, 2271, 4540, 5507, 8604, 7384, 79751, 55753, 3420
GO Biological Processes	regulation of hormone secretion	GO:0046883	0.000121923	0	38	20.5782	184	TIAM1, HNF4A, SNAP25, GLUL, ANO1, SLC2A1, RASL10B, FKBP1B, PRKCA, VSNL1, RAPGEF4, KCNC2, MYRIP, SYT9, SYBU, CYP19A1, GLUD1, ITPR1, ACSL4, TAC1, IRS2, CLOCK, P2RY1, PPP3CA, STX1A, CHRNA3, SELENOT, SLC25A5, SLC25A4, ADCY8, KCNG2, HTR2C, OXCT1, CACNA1E, GPLD1, AGT, ABAT, CRHBP	7074, 3172, 6616, 2752, 55107, 6513, 91608, 2281, 5578, 7447, 11069, 3747, 25924, 143425, 55638, 1588, 2746, 3708, 2182, 6863, 8660, 9575, 5028, 5530, 6804, 1136, 51714, 292, 291, 114, 26251, 3358, 5019, 777, 2822, 183, 18, 1393
GO Biological Processes	regulation of cellular pH	GO:0030641	0.000124055	0	18	7.04581	63	ATP6V0E2, ATP6V1B2, SLC9A7, TTPA, NOX1, ATP6V1E1, ATP6V0D1, AQP11, MAPK1, ATP6V0C, ATP6V1A, ATP6V0A1, SLC9A6, ATP6V1H, ATP6V0B, SLC4A10, CA2, ATP6V1C1	155066, 526, 84679, 7274, 27035, 529, 9114, 282679, 5594, 527, 523, 535, 10479, 51606, 533, 57282, 760, 528
GO Biological Processes	regulation of response to stimulus	GO:0048583	0.000147055	0.001	352	300.174	2684	GGT1, SELENOS, ABHD6, RAP2A, TIAM1, ABR, APOH, WIPF3, ADAM8, HSPB1, CHN1, CD59, SOSTDC1, SEMA4G, SGSM3, LURAP1, INPP5D, GRINA, RGS6, JPH3, RASGEF1A, ZNF365, MGLL, CDK10, G0S2, CAMKMT, SKP1, GAS6, C1QTNF4, FSTL4, PLSCR1, PIK3R1, CNTNAP1, RAB11FIP2, IGSF11, YWHAH, ATP2B4, CACNG3, PRNP, NCKIPSD, ENO1, MTPN, KCTD8, SESN1, SEZ6L, MT3, IL13RA2, RRAGD, TYRO3, RUNX2, LAMTOR3, CHCHD2, ANO1, SPIRE1, NDRG4,…	2678, 55829, 57406, 5911, 7074, 29, 350, 644150, 101, 3315, 1123, 966, 25928, 57715, 27352, 541468, 3635, 2907, 9628, 57338, 221002, 22891, 11343, 8558, 50486, 79823, 6500, 2621, 114900, 23105, 5359, 5295, 8506, 22841, 152404, 7533, 493, 10368, 5621, 51517, 2023, 136319, 386617, 27244, 23544, 4504, 3598, 58528, 7301, 860, 8649, 51142, 55107, 56907, 65009, 7483, 26060, 10458, 961, 5654, 91614, 681…
GO Biological Processes	positive regulation of neurological system process	GO:0031646	0.000149638	0	15	5.36823	48	IGSF11, BAIAP2, SHANK2, TNR, NETO1, GRIN1, STX1A, WNT7A, S100B, RGS4, RIMS1, CHRNA7, SLC25A12, ABAT, NLGN1	152404, 10458, 22941, 7143, 81832, 2902, 6804, 7476, 6285, 5999, 22999, 1139, 8604, 18, 22871
GO Biological Processes	nucleobase transport	GO:0015851	0.000155706	0	4	0.447353	4	AQP9, SLC23A2, SLC25A5, SLC25A4	366, 9962, 292, 291
GO Biological Processes	glycerol transport	GO:0015793	0.000155706	0	4	0.447353	4	AQP9, AQP3, AQP11, AQP1	366, 360, 282679, 358
GO Biological Processes	phosphorus metabolic process	GO:0006793	0.000167265	0	309	259.912	2324	MAPRE3, SLC25A13, ABHD6, RAP2A, TIAM1, CDA, PRKAR2B, CAB39L, ITPKA, ADAM8, HSPB1, PPP1R7, PITPNM1, ATP5PD, DGAT2, INPP5D, SGPP2, RASGEF1A, CDK10, SKP1, GAS6, PLPPR4, SPTAN1, PLSCR1, PIK3R1, LDHA, PLA2G15, PPM1H, ATP2B4, PRNP, ENTPD4, PDE1A, ENO1, NT5C1A, HPRT1, MT3, CACUL1, TYRO3, LAMTOR3, COX4I1, PHACTR1, NDRG4, FAR2, PLD1, PITPNM3, GDA, ATP6V1B2, ADCY2, PPME1, GPD2, CAMK2A, DHDDS, PTPRJ, PTPRN,…	22924, 10165, 57406, 5911, 7074, 978, 5577, 81617, 3706, 101, 3315, 5510, 9600, 10476, 84649, 3635, 130367, 221002, 8558, 6500, 2621, 9890, 6709, 5359, 5295, 3939, 23659, 57460, 493, 5621, 9583, 5136, 2023, 84618, 3251, 4504, 143384, 7301, 8649, 1327, 221692, 65009, 55711, 5337, 83394, 9615, 526, 108, 51400, 2820, 815, 79947, 5795, 5798, 57221, 65018, 79966, 5297, 6446, 50640, 7857, 2281, 5223, 5…
GO Biological Processes	purine ribonucleoside monophosphate metabolic process	GO:0009167	0.000168869	0	48	28.4069	254	SLC25A13, ATP5PD, LDHA, ENO1, HPRT1, COX4I1, ATP6V1B2, PINK1, PGAM1, IGF1, CYCS, NDUFS7, GPI, NDUFAB1, ATP1B1, SNCA, ALDOB, NDUFS1, ND1, PPARGC1A, OGDH, ENO2, CHCHD10, COX1, NDUFS8, HSPA8, NDUFV2, COX2, TJP2, COX3, ATP6V1A, GUK1, PGK1, VCP, HTR2A, TIGAR, NT5E, ND2, NDUFV1, DLG2, ADSS1, ND5, SLC25A12, MPP1, UQCRC1, DLG1, AK1, OGDHL	10165, 10476, 3939, 2023, 3251, 1327, 526, 65018, 5223, 3479, 54205, 374291, 2821, 4706, 481, 6622, 229, 4719, 4535, 10891, 4967, 2026, 400916, 4512, 4728, 3312, 4729, 4513, 9414, 4514, 523, 2987, 5230, 7415, 3356, 57103, 4907, 4536, 4723, 1740, 122622, 4540, 8604, 4354, 7384, 1739, 203, 55753
GO Biological Processes	regulation of intracellular pH	GO:0051453	0.000169639	0	17	6.59845	59	ATP6V0E2, ATP6V1B2, SLC9A7, TTPA, NOX1, ATP6V1E1, ATP6V0D1, AQP11, ATP6V0C, ATP6V1A, ATP6V0A1, SLC9A6, ATP6V1H, ATP6V0B, SLC4A10, CA2, ATP6V1C1	155066, 526, 84679, 7274, 27035, 529, 9114, 282679, 527, 523, 535, 10479, 51606, 533, 57282, 760, 528
GO Biological Processes	drug metabolic process	GO:0017144	0.000177683	0	88	60.7281	543	GGT1, SLC25A13, SELENOS, SLC6A8, ATP5PD, MOXD1, CYP46A1, HMGCLL1, IDH3A, LDHA, ATP2B4, ENO1, NT5C1A, HPRT1, MT3, COX4I1, CD47, ATP6V1B2, AHCYL1, CMAS, PINK1, PGAM1, IGF1, CYCS, NDUFS7, GPI, NDUFAB1, ATP1B1, SNCA, ALDOB, NDUFS1, NOX1, ND1, PPARGC1A, GAD1, DRD1, PLA2G7, SNCB, OGDH, ENO2, CHCHD10, COX1, NDUFS8, PDE1B, HSPA8, NDUFV2, COX2, CKB, COX3, MDH1, ATP6V1A, GUK1, PGK1, VCP, HTR2A, TIGAR, NT5E…	2678, 10165, 55829, 6535, 10476, 26002, 10858, 54511, 3419, 3939, 493, 2023, 84618, 3251, 4504, 1327, 961, 526, 10768, 55907, 65018, 5223, 3479, 54205, 374291, 2821, 4706, 481, 6622, 229, 4719, 27035, 4535, 10891, 2571, 1812, 7941, 6620, 4967, 2026, 400916, 4512, 4728, 5153, 3312, 4729, 4513, 1152, 4514, 4190, 523, 2987, 5230, 7415, 3356, 57103, 4907, 8803, 54947, 55737, 4536, 50, 3046, 140885, 4…
GO Biological Processes	regulation of neuron differentiation	GO:0045664	0.000187596	0	84	57.4848	514	RAP2A, TIAM1, ITPKA, CHN1, SNAP25, XK, SEMA4G, KEL, ZNF365, SH3GL3, FSTL4, YWHAH, NCKIPSD, THRB, MT3, SDC2, NDRG4, BAIAP2, CNTN2, BIN1, SNX3, FKBP1B, IL1RAPL1, RARB, RAP1GAP2, SLITRK1, SHANK2, YWHAG, TNR, GPRC5B, NPTN, TMEM106B, SYT1, TMEM30A, SLC39A12, OLFM1, ARC, NGEF, LRRC7, BDNF, NRCAM, NEFL, CPNE9, ITM2C, PPP3CA, GRIN1, GPR37L1, CAMK2B, RTN4R, WNT7A, PAK1, PLPPR5, HEYL, NTRK2, MAP2K1, TIMP2,…	5911, 7074, 3706, 1123, 6616, 7504, 57715, 3792, 22891, 6457, 23105, 7533, 51517, 7068, 4504, 6383, 65009, 10458, 6900, 274, 8724, 2281, 11141, 5915, 23108, 114798, 22941, 7532, 7143, 51704, 27020, 54664, 6857, 55754, 221074, 10439, 23237, 25791, 57554, 627, 4897, 4747, 151835, 81618, 5530, 2902, 9283, 816, 65078, 7476, 5058, 163404, 26508, 4915, 5604, 7077, 9148, 1136, 1272, 9175, 22849, 4974, 7…
GO Biological Processes	regulation of protein secretion	GO:0050708	0.000188226	0.001	49	29.3016	262	TIAM1, ADAM8, HNF4A, PANX2, SNAP25, GAS6, C1QTNF4, GLUL, ANO1, SLC2A1, FKBP1B, PRKCA, IGF1, VSNL1, ANXA4, RAPGEF4, GPI, KCNC2, MYRIP, DPH3, SYT9, SPTBN1, HDAC9, SYBU, RGCC, HTR2B, GLUD1, ITPR1, ACSL4, IRS2, CLOCK, PPP3CA, STX1A, XBP1, VPS35, MBP, TNFRSF21, SLC25A5, SLC25A4, ADCY8, KCNG2, OXCT1, SYT11, CACNA1E, GPLD1, ABAT, MAPK14, RASGRP1, SCAMP5	7074, 101, 3172, 56666, 6616, 2621, 114900, 2752, 55107, 6513, 2281, 5578, 3479, 7447, 307, 11069, 2821, 3747, 25924, 285381, 143425, 6711, 9734, 55638, 28984, 3357, 2746, 3708, 2182, 8660, 9575, 5530, 6804, 7494, 55737, 4155, 27242, 292, 291, 114, 26251, 5019, 23208, 777, 2822, 18, 1432, 10125, 192683
GO Biological Processes	cell morphogenesis involved in differentiation	GO:0000904	0.00018869	0	94	65.8727	589	RAP2A, TIAM1, ITPKA, CHN1, XK, SEMA4G, KEL, ZNF365, ACTN1, UNC5A, PLPPR4, FSTL4, SPTAN1, PIK3R1, YWHAH, HPRT1, MT3, TYRO3, SDC2, PHACTR1, BAIAP2, CNTN2, CTNND2, PALLD, IL1RAPL1, FGFRL1, PRKCA, LGI1, SLITRK1, DTNBP1, SHANK2, PREX2, B4GALT6, B3GNT2, TNR, BTBD3, NPTN, TMEM106B, RIPOR2, FEZ2, SPTBN1, OLFM1, ARC, MAPK1, SLITRK4, FLRT2, MEGF9, NGEF, MERTK, STXBP1, BDNF, CNP, IRS2, SLC9A6, NRCAM, NEFL, …	5911, 7074, 3706, 1123, 7504, 57715, 3792, 22891, 87, 90249, 9890, 23105, 6709, 5295, 7533, 3251, 4504, 7301, 6383, 221692, 10458, 6900, 1501, 23022, 11141, 53834, 5578, 9211, 114798, 84062, 22941, 80243, 9331, 10678, 7143, 22903, 27020, 54664, 9750, 9637, 6711, 10439, 23237, 5594, 139065, 23768, 1955, 25791, 10461, 6812, 627, 1267, 8660, 10479, 4897, 4747, 5530, 2902, 816, 65078, 53358, 7476, 50…
GO Biological Processes	positive regulation of calcium ion transport into cytosol	GO:0010524	0.00018877	0.001	12	3.8025	34	CALM1, TRDN, SNCA, TRPC1, ADCYAP1R1, DRD1, CALM2, TRPC3, GRIN1, P2RX5, THY1, HAP1	801, 10345, 6622, 7220, 117, 1812, 805, 7222, 2902, 5026, 7070, 9001
GO Biological Processes	transferrin transport	GO:0033572	0.000198026	0	10	2.79595	25	ATP6V0E2, ATP6V1B2, ATP6V1E1, ATP6V0D1, ATP6V0C, ATP6V1A, ATP6V0A1, ATP6V1H, ATP6V0B, ATP6V1C1	155066, 526, 529, 9114, 527, 523, 535, 51606, 533, 528
GO Biological Processes	synaptic vesicle endocytosis	GO:0048488	0.000199758	0	14	4.92088	44	SNCA, SYT1, SNCB, SNAP91, SYNJ1, DNM1, SH3GL2, STX1A, PACSIN1, DNAJC6, AMPH, SYT11, VAMP4, NLGN1	6622, 6857, 6620, 9892, 8867, 1759, 6456, 6804, 29993, 9829, 273, 23208, 8674, 22871
GO Biological Processes	presynaptic endocytosis	GO:0140238	0.000199758	0	14	4.92088	44	SNCA, SYT1, SNCB, SNAP91, SYNJ1, DNM1, SH3GL2, STX1A, PACSIN1, DNAJC6, AMPH, SYT11, VAMP4, NLGN1	6622, 6857, 6620, 9892, 8867, 1759, 6456, 6804, 29993, 9829, 273, 23208, 8674, 22871
GO Biological Processes	negative regulation of phagocytosis	GO:0050765	0.000200307	0	7	1.4539	13	APPL1, CD47, SNX3, PIP4P2, PRTN3, SIRPA, SYT11	26060, 961, 8724, 55529, 5657, 140885, 23208
GO Biological Processes	dicarboxylic acid catabolic process	GO:0043649	0.000200307	0	7	1.4539	13	GLUL, DDO, GAD1, ASPA, GLUD1, GOT1, GAD2	2752, 8528, 2571, 443, 2746, 2805, 2572
GO Biological Processes	regulation of presynaptic cytosolic calcium ion concentration	GO:0099509	0.000200307	0	7	1.4539	13	ATP2B1, CALB1, ATP2B2, CACNB2, P2RY1, NCS1, HTR1B	490, 793, 491, 783, 5028, 23413, 3351
GO Biological Processes	regulation of pH	GO:0006885	0.000210471	0	19	7.94051	71	ATP6V0E2, ATP6V1B2, SLC9A7, ATP12A, TTPA, NOX1, ATP6V1E1, ATP6V0D1, AQP11, MAPK1, ATP6V0C, ATP6V1A, ATP6V0A1, SLC9A6, ATP6V1H, ATP6V0B, SLC4A10, CA2, ATP6V1C1	155066, 526, 84679, 479, 7274, 27035, 529, 9114, 282679, 5594, 527, 523, 535, 10479, 51606, 533, 57282, 760, 528
GO Biological Processes	response to toxic substance	GO:0009636	0.00021735	0	61	38.9197	348	SELENOS, DRD5, USP46, SLC6A14, LDHA, SESN1, HPRT1, MT3, PRXL2A, PINK1, FKBP1B, CYGB, TTPA, FOS, KCNC2, KCNK1, PPARGC1A, GRIN2B, ADCYAP1R1, DRD1, SOD2, PON2, ALAD, MAPK1, HDAC9, PRKCD, PDE1B, AQP1, SLC6A1, CNP, NEFL, PPP3CA, GRIN1, GPR37L1, PSAP, MGST1, RGS4, MBP, MT4, CHRNA3, HBE1, SIRPA, SELENOT, PRDX6, CRYAB, STK24, EGR1, ND5, MAP3K5, TRPM2, CHRNA7, OXCT1, GRIN2A, KCNMA1, PRDX3, ABAT, CRHBP, HT…	55829, 1816, 64854, 11254, 3939, 27244, 3251, 4504, 84293, 65018, 2281, 114757, 7274, 2353, 3747, 3775, 10891, 2904, 117, 1812, 6648, 5445, 210, 5594, 9734, 5580, 5153, 358, 6529, 1267, 4747, 5530, 2902, 9283, 5660, 4257, 5999, 4155, 84560, 1136, 3046, 140885, 51714, 9588, 1410, 8428, 1958, 4540, 4217, 7226, 1139, 5019, 2903, 3778, 10935, 18, 1393, 3351, 5914, 1134, 2861
GO Biological Processes	postsynapse organization	GO:0099173	0.000220283	0	29	14.6508	131	TIAM1, ITPKA, ZNF365, ACTN1, PRNP, BAIAP2, INA, CTNND2, LRFN2, HOMER1, LRRTM2, IL1RAPL1, SHANK2, GRIN2B, ARC, NGEF, GLRB, NRCAM, NEFL, CAMK2B, WNT7A, VPS35, FZD9, DLG2, NEFH, CNKSR2, CHRNA7, DLG1, NLGN1	7074, 3706, 22891, 87, 5621, 10458, 9118, 1501, 57497, 9456, 26045, 11141, 22941, 2904, 23237, 25791, 2743, 4897, 4747, 816, 7476, 55737, 8326, 1740, 4744, 22866, 1139, 1739, 22871
GO Biological Processes	calcium-mediated signaling	GO:0019722	0.000220283	0	29	14.6508	131	JPH3, ATP2B4, PRNP, PTPRJ, FKBP1B, IGF1, CALM1, TRDN, PTGFR, ATP1B1, ADGRB2, JPH1, KSR2, NCALD, GRIN2B, HTR2B, CALM2, ITPR1, ATP2A2, PPP3CA, GRIN1, MCTP1, CAMKK2, HOMER2, P2RX5, PPP3R1, TRPM2, GRIN2A, HAP1	57338, 493, 5621, 5795, 2281, 3479, 801, 10345, 5737, 481, 576, 56704, 283455, 83988, 2904, 3357, 805, 3708, 488, 5530, 2902, 79772, 10645, 9455, 5026, 5534, 7226, 2903, 9001
GO Biological Processes	neuronal action potential	GO:0019228	0.000222787	0	9	2.3486	21	CACNA1G, DRD1, KCNA1, FGF12, KCNA2, SCN8A, SCN1A, CACNA1I, CHRNA1	8913, 1812, 3736, 2257, 3737, 6334, 6323, 8911, 1134
GO Biological Processes	regulation of clathrin-dependent endocytosis	GO:2000369	0.000229221	0	8	1.90125	17	SH3GL3, TNK2, SNAP91, UNC119, SH3GL2, AAK1, DNAJC6, SYT11	6457, 10188, 9892, 9094, 6456, 22848, 9829, 23208
GO Biological Processes	NADH metabolic process	GO:0006734	0.000237083	0	11	3.35515	30	ENO1, GPD2, PGAM1, GPI, ALDOB, ENO2, MDH1, PGK1, VCP, TIGAR, SLC25A12	2023, 2820, 5223, 2821, 229, 2026, 4190, 5230, 7415, 57103, 8604
GO Biological Processes	central nervous system development	GO:0007417	0.000237528	0	113	82.5366	738	ABR, SLC32A1, SLC6A17, PITPNM1, HPCAL4, BMERB1, ZNF365, SH3GL3, TACC1, CNTNAP1, YWHAH, ATP2B4, MTPN, TMEM14B, SEZ6L, HPRT1, MT3, TYRO3, PHACTR1, NDRG4, BAIAP2, COX17, FA2H, SLC2A1, CNTN2, INA, BIN1, ATP2B1, CEND1, APOD, RARB, CALM1, GABRA4, KCNJ10, TAGLN3, SHANK2, ADAM23, SLC1A2, B4GALT6, TNR, KCNC2, UGT8, BTBD3, PPARGC1A, ATP6V0D1, WNT1, SYT1, GRIN2B, CRTAC1, DRD1, HDAC11, PLP1, ATXN1, MAPK1, RA…	29, 140679, 388662, 9600, 51440, 89927, 22891, 6457, 6867, 8506, 7533, 493, 136319, 81853, 23544, 3251, 4504, 7301, 221692, 65009, 10458, 10063, 79152, 6513, 6900, 9118, 274, 490, 51286, 347, 5915, 801, 2557, 3766, 29114, 22941, 8745, 6506, 9331, 7143, 3747, 7368, 22903, 10891, 9114, 7471, 6857, 2904, 55118, 1812, 79885, 5354, 6310, 5594, 22930, 4512, 443, 358, 2746, 8867, 805, 1152, 6456, 1267, …
GO Biological Processes	response to bronchodilator	GO:0097366	0.000265035	0	13	4.47353	40	DRD5, HPRT1, MT3, KCNC2, DRD1, HDAC9, PDE1B, AQP1, PPP3CA, GRIN1, RGS4, GUCY1B1, GRIN2A	1816, 3251, 4504, 3747, 1812, 9734, 5153, 358, 5530, 2902, 5999, 2983, 2903
GO Biological Processes	organic hydroxy compound transport	GO:0015850	0.00026781	0	33	17.6704	158	VPS4B, AQP9, AQP3, SYT13, PINK1, GRAMD1B, DTNBP1, SNCA, SLC2A13, HRH3, SYT1, CHRM5, AQP11, SYT9, DRD1, GPM6B, CYP19A1, AQP1, SLC10A1, TAC1, P2RY1, STX1A, SYT12, HTR2A, KCNA2, CHGA, SLC5A11, SYT10, NPC1, SYT11, AGT, ABAT, HTR1B	9525, 366, 360, 57586, 65018, 57476, 84062, 6622, 114134, 11255, 6857, 1133, 282679, 143425, 1812, 2824, 1588, 358, 6554, 6863, 5028, 6804, 91683, 3356, 3737, 1113, 115584, 341359, 4864, 23208, 183, 18, 3351
GO Biological Processes	behavioral response to cocaine	GO:0048148	0.000272259	0.001	6	1.11838	10	HOMER1, SNCA, DRD1, HTR2A, HOMER2, ABAT	9456, 6622, 1812, 3356, 9455, 18
GO Biological Processes	positive regulation of response to stimulus	GO:0048584	0.000273998	0	202	162.165	1450	TIAM1, APOH, WIPF3, ADAM8, HSPB1, CHN1, CD59, LURAP1, INPP5D, RASGEF1A, CDK10, G0S2, SKP1, GAS6, C1QTNF4, PLSCR1, PIK3R1, CNTNAP1, RAB11FIP2, IGSF11, YWHAH, CACNG3, PRNP, NCKIPSD, MT3, RRAGD, TYRO3, LAMTOR3, ANO1, SPIRE1, NDRG4, WNT9A, APPL1, BAIAP2, CD47, CNTN2, PTPRJ, IRF7, SUSD4, PINK1, CTSB, HOMER1, LYPD6, SCG2, FKBP1B, ICOSLG, IGF2, LAMP1, ZDHHC17, PRKCA, SEPTIN4, IGF1, SBK2, VSNL1, COLEC11,…	7074, 350, 644150, 101, 3315, 1123, 966, 541468, 3635, 221002, 8558, 50486, 6500, 2621, 114900, 5359, 5295, 8506, 22841, 152404, 7533, 10368, 5621, 51517, 4504, 58528, 7301, 8649, 55107, 56907, 65009, 7483, 26060, 10458, 961, 6900, 5795, 3665, 55061, 65018, 1508, 9456, 130574, 7857, 2281, 23308, 3481, 3916, 23390, 5578, 5414, 3479, 646643, 7447, 78989, 1675, 153769, 9655, 801, 161742, 340419, 103…
GO Biological Processes	regulation of synaptic transmission, GABAergic	GO:0032228	0.000289771	0	10	2.90779	26	USP46, PHF24, SLC6A1, STXBP1, TAC1, PLCL2, CA2, HTR1B, NLGN1, HAP1	64854, 23349, 6529, 6812, 6863, 23228, 760, 3351, 22871, 9001
GO Biological Processes	neuron cellular homeostasis	GO:0070050	0.000289771	0	10	2.90779	26	TYRO3, ATP2B1, CALB1, ATP2B2, CACNB2, P2RY1, NCS1, NELL2, HTR1B, CHRNA1	7301, 490, 793, 491, 783, 5028, 23413, 4753, 3351, 1134
GO Biological Processes	one-carbon compound transport	GO:0019755	0.000299872	0.001	5	0.782867	7	AQP9, AQP3, AQP11, AQP1, CA2	366, 360, 282679, 358, 760
GO Biological Processes	action potential propagation	GO:0098870	0.000299872	0.001	5	0.782867	7	CNTNAP1, FKBP1B, NRCAM, NTRK2, SCN1A	8506, 2281, 4897, 4915, 6323
GO Biological Processes	neuronal action potential propagation	GO:0019227	0.000299872	0.001	5	0.782867	7	CNTNAP1, FKBP1B, NRCAM, NTRK2, SCN1A	8506, 2281, 4897, 4915, 6323
GO Biological Processes	cellular potassium ion homeostasis	GO:0030007	0.000299872	0.001	5	0.782867	7	ATP12A, ATP1B1, ATP1B3, ATP1A1, KCNMA1	479, 481, 483, 476, 3778
GO Biological Processes	endocytosis	GO:0006897	0.000311051	0	78	53.3468	477	ABR, WIPF3, SNAP25, USP46, SNX10, SH3GL3, GAS6, PIK3R1, RAB11FIP2, CACNG3, NCKIPSD, TYRO3, APPL1, BAIAP2, CD47, CNTN2, TOM1, PTPRJ, BIN1, SNX3, LRRTM2, RAB4A, COLEC11, ZFYVE9, SNCA, PLPP4, HEATR5B, TNK2, PIP4P2, SFTPA1, EPS15, SYT1, SNCB, ARC, MAPK1, SNAP91, UNC119, PRKCD, PRTN3, HTR2B, SYNJ1, MERTK, SDCBP, DNM1, LRP1B, SH3GL2, C4A, NECAP1, EEA1, AP2M1, PPP3CA, NEURL1B, STX1A, SGIP1, AAK1, AP2A2,…	29, 644150, 6616, 64854, 29887, 6457, 2621, 5295, 22841, 10368, 51517, 7301, 26060, 10458, 961, 6900, 10043, 5795, 274, 8724, 26045, 5867, 78989, 9372, 6622, 196051, 54497, 10188, 55529, 653509, 2060, 6857, 6620, 23237, 5594, 9892, 9094, 5580, 5657, 3357, 8867, 10461, 6386, 1759, 53353, 6456, 720, 25977, 8411, 1173, 5530, 54492, 6804, 84251, 22848, 161, 79772, 51606, 5058, 11252, 140885, 3320, 29…
GO Biological Processes	synaptic vesicle recycling	GO:0036465	0.000316032	0	15	5.70375	51	SNCA, SYT1, SNCB, SNAP91, SYNJ1, DNM1, SH3GL2, STX1A, WNT7A, PACSIN1, DNAJC6, AMPH, SYT11, VAMP4, NLGN1	6622, 6857, 6620, 9892, 8867, 1759, 6456, 6804, 7476, 29993, 9829, 273, 23208, 8674, 22871
GO Biological Processes	muscle contraction	GO:0006936	0.000319934	0	45	26.8412	240	SLC6A8, ASPH, CACNA1G, ATP2B4, ENO1, BIN1, HOMER1, ATP2B1, TMOD1, FKBP1B, CACNA2D1, CALM1, TRDN, ATP1B1, HTR1D, DAPK3, MYBPC3, DRD1, HTR2B, SLMAP, CALM2, MYH11, CACNB2, SETD3, ATP2A2, SNTB1, KCNA1, HTR2A, PPP1R12B, FGF12, ATP1A1, CHRNA3, CRYAB, CHGA, PROK2, HTR7, KCNMA1, AGT, ABAT, DLG1, SCN1A, KCNIP2, KCNJ3, EHD3, CHRNA1	6535, 444, 8913, 493, 2023, 274, 9456, 490, 7111, 2281, 781, 801, 10345, 481, 3352, 1613, 4607, 1812, 3357, 7871, 805, 4629, 783, 84193, 488, 6641, 3736, 3356, 4660, 2257, 476, 1136, 1410, 1113, 60675, 3363, 3778, 183, 18, 1739, 6323, 30819, 3760, 30845, 1134
GO Biological Processes	protein localization to postsynaptic membrane	GO:1903539	0.000330662	0.001	11	3.46698	31	SNAP25, CPLX1, LGI1, CLSTN1, LRRC7, GRIN1, VPS35, DLG2, GRIN2A, DLG1, ADAM22	6616, 10815, 9211, 22883, 57554, 2902, 55737, 1740, 2903, 1739, 53616
GO Biological Processes	phagosome maturation	GO:0090382	0.000330662	0.001	11	3.46698	31	ATP6V0E2, ATP6V1B2, ATP6V1E1, ATP6V0D1, ATP6V0C, ATP6V1A, ATP6V0A1, ATP6V1H, ATP6V0B, SYT11, ATP6V1C1	155066, 526, 529, 9114, 527, 523, 535, 51606, 533, 23208, 528
GO Biological Processes	G protein-coupled receptor signaling pathway, coupled to cyclic nucleotide second messenger	GO:0007187	0.000339833	0	31	16.4402	147	DRD5, ATP2B4, ADCY2, PRKCA, GPR3, ADCY9, PTGFR, ADGRB2, HTR1D, HRH3, CHRM5, DRD1, GRM3, HTR2B, P2RY1, GPR37L1, PSAP, HTR2A, GRM8, AKAP5, ADCY8, CHGA, GRM2, HTR7, HTR2C, IAPP, AGT, RIC8A, HTR1B, CHRM4, GPR37	1816, 493, 108, 5578, 2827, 115, 5737, 576, 3352, 11255, 1133, 1812, 2913, 3357, 5028, 9283, 5660, 3356, 2918, 9495, 114, 1113, 2912, 3363, 3358, 3375, 183, 60626, 3351, 1132, 2861
GO Biological Processes	regulation of long-term neuronal synaptic plasticity	GO:0048169	0.000339838	0	9	2.46044	22	KCNJ10, SNCA, NPTN, NETO1, GRIN1, CAMK2B, NEURL1, SYNPO, AGT	3766, 6622, 27020, 81832, 2902, 816, 9148, 11346, 183
GO Biological Processes	protein localization to cell periphery	GO:1990778	0.000351949	0	45	26.953	241	RAP2A, SNAP25, GAS6, PIK3R1, RAB11FIP2, PRNP, APPL1, CPLX1, LGI1, GCC2, CLSTN1, ATP1B1, CLIP1, SPTBN1, ZDHHC22, SLMAP, CACNB2, STXBP1, LRRC7, EPB41L3, AP2M1, P2RY1, GRIN1, FAM126B, TMEM88, LIN7A, ATP1B3, AKAP5, VPS35, EFR3A, DPP6, DLG2, PACSIN1, TTC7B, GPR158, NSF, TMBIM1, SEC23A, GRIN2A, DLG1, MAP7, ADAM22, TNIK, EHD3, VAMP4	5911, 6616, 2621, 5295, 22841, 5621, 26060, 10815, 9211, 9648, 22883, 481, 6249, 6711, 283576, 7871, 783, 6812, 57554, 23136, 1173, 5028, 2902, 285172, 92162, 8825, 483, 9495, 55737, 23167, 1804, 1740, 29993, 145567, 57512, 4905, 64114, 10484, 2903, 1739, 9053, 53616, 23043, 30845, 8674
GO Biological Processes	regulation of nervous system development	GO:0051960	0.000352626	0	107	78.1749	699	RAP2A, TIAM1, ITPKA, CHN1, SNAP25, XK, SEMA4G, KEL, BMERB1, ZNF365, SH3GL3, FSTL4, YWHAH, NCKIPSD, THRB, MT3, SDC2, PHACTR1, NDRG4, BAIAP2, CNTN2, CAMK2A, BIN1, SNX3, LRRTM2, FKBP1B, IL1RAPL1, CEND1, BHLHE41, RARB, RAP1GAP2, SLITRK1, SHANK2, CLSTN1, YWHAG, SNCA, ADGRB2, TNR, GPRC5B, NPTN, TMEM106B, SYT1, TMEM30A, SLC39A12, OLFM1, ARC, SLITRK4, FLRT2, NGEF, ASPA, LRRC7, BDNF, RGS14, BHLHE40, NRCAM…	5911, 7074, 3706, 1123, 6616, 7504, 57715, 3792, 89927, 22891, 6457, 23105, 7533, 51517, 7068, 4504, 6383, 221692, 65009, 10458, 6900, 815, 274, 8724, 26045, 2281, 11141, 51286, 79365, 5915, 23108, 114798, 22941, 22883, 7532, 6622, 576, 7143, 51704, 27020, 54664, 6857, 55754, 221074, 10439, 23237, 139065, 23768, 25791, 443, 57554, 627, 10636, 8553, 4897, 4747, 151835, 81618, 5530, 2902, 9283, 816…
GO Biological Processes	regulation of potassium ion transmembrane transport	GO:1901379	0.000363556	0.001	16	6.37478	57	KEL, PRNP, KCNS1, BIN1, ATP1B1, KCNC2, NETO1, KCNAB2, KCNAB1, KCNA1, ATP1B3, RGS4, DPP6, KCNG1, DLG1, KCNIP2	3792, 5621, 3787, 274, 481, 3747, 81832, 8514, 7881, 3736, 483, 5999, 1804, 3755, 1739, 30819
GO Biological Processes	regulation of calcium ion transport	GO:0051924	0.000384277	0.001	33	18.0059	161	JPH3, PRNP, CAMK2A, BIN1, HOMER1, ATP2B1, FKBP1B, CACNA2D1, CALM1, TRDN, ATP1B1, SNCA, GNB5, TRPC1, JPH1, ADCYAP1R1, DRD1, CALM2, CBARP, CACNB2, TRPC3, GRIN1, CAMK2B, HOMER2, P2RX5, RGS4, CAMK2G, THY1, CACNA1B, AGT, CACNB4, EHD3, HAP1	57338, 5621, 815, 274, 9456, 490, 2281, 781, 801, 10345, 481, 6622, 10681, 7220, 56704, 117, 1812, 805, 255057, 783, 7222, 2902, 816, 9455, 5026, 5999, 818, 7070, 774, 183, 785, 30845, 9001
GO Biological Processes	response to anesthetic	GO:0072347	0.00039889	0	15	5.81559	52	TIAM1, DRD5, HOMER1, SNCA, DRD1, SLC6A1, TAC1, GRIN1, HTR2A, HOMER2, RGS4, ADCY8, ABAT, CRHBP, HTR1B	7074, 1816, 9456, 6622, 1812, 6529, 6863, 2902, 3356, 9455, 5999, 114, 18, 1393, 3351
GO Biological Processes	ferric iron transport	GO:0015682	0.000414468	0	10	3.01963	27	ATP6V0E2, ATP6V1B2, ATP6V1E1, ATP6V0D1, ATP6V0C, ATP6V1A, ATP6V0A1, ATP6V1H, ATP6V0B, ATP6V1C1	155066, 526, 529, 9114, 527, 523, 535, 51606, 533, 528
GO Biological Processes	trivalent inorganic cation transport	GO:0072512	0.000414468	0	10	3.01963	27	ATP6V0E2, ATP6V1B2, ATP6V1E1, ATP6V0D1, ATP6V0C, ATP6V1A, ATP6V0A1, ATP6V1H, ATP6V0B, ATP6V1C1	155066, 526, 529, 9114, 527, 523, 535, 51606, 533, 528
GO Biological Processes	leukocyte degranulation	GO:0043299	0.00042756	0	58	37.4658	335	CDA, ABR, ADAM8, CD59, SNAP25, SPTAN1, IL13RA2, LAMTOR3, CD47, PLD1, STXBP2, ATP11B, TOM1, PTPRJ, CTSB, PGAM1, LAMP1, CFD, GPI, METTL7A, TMEM30A, PTPRN2, TOLLIP, ALAD, MAPK1, PRKCD, PRTN3, PSMD1, KCNAB2, HSPA8, ATP6V0C, SDCBP, STXBP1, LRRC7, TUBB4B, ATP6V0A1, PSAP, AP2A2, ACTR10, MGST1, VCP, DYNLL1, GM2A, TIMP2, MMP9, SIRPA, HSP90AA1, PRDX6, ATP8A1, CHGA, TRPM2, TMBIM1, MAPK14, RASGRP1, ATP6AP2, …	978, 29, 101, 966, 6616, 6709, 3598, 8649, 961, 5337, 6813, 23200, 10043, 5795, 1508, 5223, 3916, 1675, 2821, 25840, 55754, 5799, 54472, 210, 5594, 5580, 5657, 5707, 8514, 3312, 527, 6386, 6812, 57554, 10383, 535, 5660, 161, 55860, 4257, 7415, 8655, 2760, 7077, 4318, 140885, 3320, 9588, 10396, 1113, 7226, 64114, 1432, 10125, 10159, 3482, 6515, 5547
GO Biological Processes	aerobic respiration	GO:0009060	0.000430643	0	18	7.71684	69	IDH3A, COX4I1, CYCS, NDUFS7, ND1, OGDH, COX1, NDUFS8, COX2, COX3, MDH1, VCP, SUCLA2, ACO2, FH, UQCRC1, OGDHL, IDH3B	3419, 1327, 54205, 374291, 4535, 4967, 4512, 4728, 4513, 4514, 4190, 7415, 8803, 50, 2271, 7384, 55753, 3420
GO Biological Processes	neutrophil degranulation	GO:0043312	0.000450642	0	54	34.3343	307	CDA, ABR, ADAM8, CD59, SNAP25, SPTAN1, LAMTOR3, CD47, PLD1, STXBP2, ATP11B, TOM1, PTPRJ, CTSB, PGAM1, LAMP1, CFD, GPI, METTL7A, TMEM30A, PTPRN2, TOLLIP, ALAD, MAPK1, PRKCD, PRTN3, PSMD1, KCNAB2, HSPA8, ATP6V0C, SDCBP, LRRC7, TUBB4B, ATP6V0A1, PSAP, AP2A2, ACTR10, MGST1, VCP, DYNLL1, GM2A, TIMP2, MMP9, SIRPA, HSP90AA1, PRDX6, ATP8A1, TRPM2, TMBIM1, MAPK14, ATP6AP2, IGF2R, SLC2A3, PRCP	978, 29, 101, 966, 6616, 6709, 8649, 961, 5337, 6813, 23200, 10043, 5795, 1508, 5223, 3916, 1675, 2821, 25840, 55754, 5799, 54472, 210, 5594, 5580, 5657, 5707, 8514, 3312, 527, 6386, 57554, 10383, 535, 5660, 161, 55860, 4257, 7415, 8655, 2760, 7077, 4318, 140885, 3320, 9588, 10396, 7226, 64114, 1432, 10159, 3482, 6515, 5547
GO Biological Processes	response to xenobiotic stimulus	GO:0009410	0.000452684	0.001	34	18.9007	169	GGT1, TIAM1, PRKAR2B, HNF4A, DRD5, CYP46A1, HPRT1, HOMER1, SNCA, PPARGC1A, DRD1, HDAC9, PDE1B, AQP1, SLC6A1, TAC1, PPP3CA, GUK1, GRIN1, MGST1, HTR2A, TIGAR, NQO2, HOMER2, RGS4, CMBL, NAT1, ADCY8, RYR3, EGR1, GRIN2A, ABAT, CRHBP, HTR1B	2678, 7074, 5577, 3172, 1816, 10858, 3251, 9456, 6622, 10891, 1812, 9734, 5153, 358, 6529, 6863, 5530, 2987, 2902, 4257, 3356, 57103, 4835, 9455, 5999, 134147, 9, 114, 6263, 1958, 2903, 18, 1393, 3351
GO Biological Processes	modulation of excitatory postsynaptic potential	GO:0098815	0.000453423	0	11	3.57882	32	IGSF11, BAIAP2, SHANK2, NETO1, GRIN1, STX1A, WNT7A, RGS4, RIMS1, CHRNA7, NLGN1	152404, 10458, 22941, 81832, 2902, 6804, 7476, 5999, 22999, 1139, 22871
GO Biological Processes	neural nucleus development	GO:0048857	0.000454165	0.001	13	4.6972	42	YWHAH, INA, CALM1, KCNC2, PLP1, GLUD1, CALM2, CKB, CNP, SYNGR3, FGF9, DYNLL1, MBP	7533, 9118, 801, 3747, 5354, 2746, 805, 1152, 1267, 9143, 2254, 8655, 4155
GO Biological Processes	insulin receptor signaling pathway	GO:0008286	0.000455425	0.001	24	11.743	105	ATP6V0E2, PIK3R1, APPL1, BAIAP2, ATP6V1B2, IGF2, ATP6V1E1, ATP6V0D1, PRKCD, IGFBP1, ATP6V0C, ATP6V1A, ATP6V0A1, IRS2, ATP6V1H, PAK1, ATP6V0B, BCAR1, SESN3, PRKCB, GPLD1, AGT, PTPRE, ATP6V1C1	155066, 5295, 26060, 10458, 526, 3481, 529, 9114, 5580, 3484, 527, 523, 535, 8660, 51606, 5058, 533, 9564, 143686, 5579, 2822, 183, 5791, 528
GO Biological Processes	ammonium transport	GO:0015696	0.000463622	0	20	9.05889	81	SYT13, PINK1, SLC22A16, DTNBP1, SNCA, HRH3, SYT1, CHRM5, SYT9, DRD1, GPM6B, AQP1, SYT12, HTR2A, CHRNA3, KCNA2, SYT10, SYT11, ABAT, HTR1B	57586, 65018, 85413, 84062, 6622, 11255, 6857, 1133, 143425, 1812, 2824, 358, 91683, 3356, 1136, 3737, 341359, 23208, 18, 3351
GO Biological Processes	positive regulation of transporter activity	GO:0032411	0.000463622	0.001	20	9.05889	81	CACNG3, COX17, PINK1, SGK1, CACNA2D1, CALM1, TRDN, ATP1B1, KCNC2, ARC, CHCHD10, PRKCD, CALM2, CACNB2, SYNGR3, KCNA1, ATP1B3, KCNIP2, EHD3, HAP1	10368, 10063, 65018, 6446, 781, 801, 10345, 481, 3747, 23237, 400916, 5580, 805, 783, 9143, 3736, 483, 30819, 30845, 9001
GO Biological Processes	ribonucleoside monophosphate metabolic process	GO:0009161	0.000468314	0	48	29.6371	265	SLC25A13, ATP5PD, LDHA, ENO1, HPRT1, COX4I1, ATP6V1B2, PINK1, PGAM1, IGF1, CYCS, NDUFS7, GPI, NDUFAB1, ATP1B1, SNCA, ALDOB, NDUFS1, ND1, PPARGC1A, OGDH, ENO2, CHCHD10, COX1, NDUFS8, HSPA8, NDUFV2, COX2, TJP2, COX3, ATP6V1A, GUK1, PGK1, VCP, HTR2A, TIGAR, NT5E, ND2, NDUFV1, DLG2, ADSS1, ND5, SLC25A12, MPP1, UQCRC1, DLG1, AK1, OGDHL	10165, 10476, 3939, 2023, 3251, 1327, 526, 65018, 5223, 3479, 54205, 374291, 2821, 4706, 481, 6622, 229, 4719, 4535, 10891, 4967, 2026, 400916, 4512, 4728, 3312, 4729, 4513, 9414, 4514, 523, 2987, 5230, 7415, 3356, 57103, 4907, 4536, 4723, 1740, 122622, 4540, 8604, 4354, 7384, 1739, 203, 55753
GO Biological Processes	positive regulation of cation transmembrane transport	GO:1904064	0.000469212	0.002	22	10.401	93	CACNG3, COX17, PINK1, CACNA2D1, CALM1, TRDN, ATP1B1, SNCA, KCNC2, TRPC1, DRD1, ARC, CHCHD10, CALM2, CACNB2, KCNA1, ATP1B3, THY1, AGT, KCNIP2, EHD3, HAP1	10368, 10063, 65018, 781, 801, 10345, 481, 6622, 3747, 7220, 1812, 23237, 400916, 805, 783, 3736, 483, 7070, 183, 30819, 30845, 9001
GO Biological Processes	regulation of synapse structure or activity	GO:0050803	0.000488041	0	36	20.4664	183	TIAM1, ITPKA, PRNP, BAIAP2, LRFN2, HOMER1, LRRTM2, IL1RAPL1, SLITRK1, CLSTN1, SNCA, ADGRB2, GRIN2B, ARC, SLITRK4, SYBU, FLRT2, NGEF, BDNF, DNM1, NRCAM, GRIN1, CAMK2B, WNT7A, VCP, CLSTN3, NTRK2, VPS35, SLC17A6, C1QL3, NEURL1, FZD9, MAPK14, GPM6A, CAMKV, NLGN1	7074, 3706, 5621, 10458, 57497, 9456, 26045, 11141, 114798, 22883, 6622, 576, 2904, 23237, 139065, 55638, 23768, 25791, 627, 1759, 4897, 2902, 816, 7476, 7415, 9746, 4915, 55737, 57084, 389941, 9148, 8326, 1432, 2823, 79012, 22871
GO Biological Processes	neutrophil activation involved in immune response	GO:0002283	0.000488771	0	54	34.4462	308	CDA, ABR, ADAM8, CD59, SNAP25, SPTAN1, LAMTOR3, CD47, PLD1, STXBP2, ATP11B, TOM1, PTPRJ, CTSB, PGAM1, LAMP1, CFD, GPI, METTL7A, TMEM30A, PTPRN2, TOLLIP, ALAD, MAPK1, PRKCD, PRTN3, PSMD1, KCNAB2, HSPA8, ATP6V0C, SDCBP, LRRC7, TUBB4B, ATP6V0A1, PSAP, AP2A2, ACTR10, MGST1, VCP, DYNLL1, GM2A, TIMP2, MMP9, SIRPA, HSP90AA1, PRDX6, ATP8A1, TRPM2, TMBIM1, MAPK14, ATP6AP2, IGF2R, SLC2A3, PRCP	978, 29, 101, 966, 6616, 6709, 8649, 961, 5337, 6813, 23200, 10043, 5795, 1508, 5223, 3916, 1675, 2821, 25840, 55754, 5799, 54472, 210, 5594, 5580, 5657, 5707, 8514, 3312, 527, 6386, 57554, 10383, 535, 5660, 161, 55860, 4257, 7415, 8655, 2760, 7077, 4318, 140885, 3320, 9588, 10396, 7226, 64114, 1432, 10159, 3482, 6515, 5547
GO Biological Processes	oxidation-reduction process	GO:0055114	0.000494858	0.001	101	73.7014	659	SLC25A13, SELENOS, SDR42E2, MOXD1, BCKDHB, DGAT2, CYP46A1, IDH3A, ASPH, LDHA, ENO1, SESN1, MT3, COX4I1, FAR2, SC5D, BBOX1, FA2H, PRXL2A, GPD2, ABCD2, AUH, PINK1, SCD5, TMX3, PGAM1, IGF2, IGF1, APOD, DDO, DHRS7B, DHCR24, CYCS, NDUFS7, CALM1, GPI, NDUFAB1, SNCA, ACAD10, CYGB, ALDOB, NDUFS1, NOX1, ND1, PPARGC1A, PPP1R2, AGMO, SOD2, PLA2G7, OGDH, ENO2, PEX7, COX1, NDUFS8, CYP19A1, GLUD1, ACOX2, KCNAB…	10165, 55829, 100288072, 26002, 594, 84649, 10858, 3419, 444, 3939, 2023, 27244, 4504, 1327, 55711, 6309, 8424, 79152, 84293, 2820, 225, 549, 65018, 79966, 54495, 5223, 3481, 3479, 347, 8528, 25979, 1718, 54205, 374291, 801, 2821, 4706, 6622, 80724, 114757, 229, 4719, 27035, 4535, 10891, 5504, 392636, 6648, 7941, 4967, 2026, 5191, 4512, 4728, 1588, 2746, 8309, 8514, 51170, 4729, 4513, 4514, 4190,…
GO Biological Processes	lipid catabolic process	GO:0016042	0.000515848	0	38	22.0321	197	ABHD6, AIG1, NEU2, CYP46A1, MGLL, PLA2G15, YWHAH, MT3, PLD1, ABCD2, AUH, PNPLA8, ENPP6, ACAD10, PLCD4, PLA2G7, PLCD1, PEX7, PRKCD, DAGLB, CYP19A1, ACOX2, HSD17B11, PLCH2, TRERF1, IRS2, PSAP, GDPD1, NEU4, GM2A, PRDX6, PLCB1, CRAT, ENPP2, GPLD1, CYP27A1, NCEH1, NAPEPLD	57406, 51390, 4759, 10858, 11343, 23659, 7533, 4504, 5337, 225, 549, 50640, 133121, 80724, 84812, 7941, 5333, 5191, 5580, 221955, 1588, 8309, 51170, 9651, 55809, 8660, 5660, 284161, 129807, 2760, 9588, 23236, 1384, 5168, 2822, 1593, 57552, 222236
GO Biological Processes	regulation of potassium ion transport	GO:0043266	0.000520197	0.001	18	7.82867	70	KEL, PRNP, KCNS1, BIN1, ATP1B1, KCNC2, DRD1, NETO1, KCNAB2, KCNAB1, KCNA1, HTR2A, ATP1B3, RGS4, DPP6, KCNG1, DLG1, KCNIP2	3792, 5621, 3787, 274, 481, 3747, 1812, 81832, 8514, 7881, 3736, 3356, 483, 5999, 1804, 3755, 1739, 30819
GO Biological Processes	cell morphogenesis	GO:0000902	0.00052827	0	120	90.3653	808	RAP2A, TIAM1, ITPKA, ADAM8, CHN1, XK, SEMA4G, KEL, ZNF365, ACTN1, UNC5A, PLPPR4, FSTL4, SPTAN1, PIK3R1, CNTNAP1, YWHAH, HPRT1, MT3, TYRO3, SDC2, PHACTR1, BAIAP2, CNTN2, CTNND2, SGK1, PALLD, IL1RAPL1, FGFRL1, PRKCA, GAS7, LGI1, SLITRK1, DTNBP1, SHANK2, PREX2, B4GALT6, B3GNT2, TNR, UGT8, CDH9, BTBD3, NPTN, TMEM106B, SYT1, DAPK3, RIPOR2, FEZ2, SPTBN1, OLFM1, ARC, MAPK1, SLITRK4, FLRT2, CDH18, MEGF9,…	5911, 7074, 3706, 101, 1123, 7504, 57715, 3792, 22891, 87, 90249, 9890, 23105, 6709, 5295, 8506, 7533, 3251, 4504, 7301, 6383, 221692, 10458, 6900, 1501, 6446, 23022, 11141, 53834, 5578, 8522, 9211, 114798, 84062, 22941, 80243, 9331, 10678, 7143, 7368, 1007, 22903, 27020, 54664, 6857, 1613, 9750, 9637, 6711, 10439, 23237, 5594, 139065, 23768, 1016, 1955, 25791, 10486, 10461, 6812, 627, 6456, 2313…
GO Biological Processes	regulation of neurogenesis	GO:0050767	0.000535499	0	96	69.5634	622	RAP2A, TIAM1, ITPKA, CHN1, SNAP25, XK, SEMA4G, KEL, BMERB1, ZNF365, SH3GL3, FSTL4, YWHAH, NCKIPSD, THRB, MT3, SDC2, PHACTR1, NDRG4, BAIAP2, CNTN2, CAMK2A, BIN1, SNX3, FKBP1B, IL1RAPL1, BHLHE41, RARB, RAP1GAP2, SLITRK1, SHANK2, YWHAG, TNR, GPRC5B, NPTN, TMEM106B, SYT1, TMEM30A, SLC39A12, OLFM1, ARC, FLRT2, NGEF, ASPA, LRRC7, BDNF, RGS14, BHLHE40, NRCAM, NEFL, CPNE9, ITM2C, PPP3CA, GRIN1, GPR37L1, …	5911, 7074, 3706, 1123, 6616, 7504, 57715, 3792, 89927, 22891, 6457, 23105, 7533, 51517, 7068, 4504, 6383, 221692, 65009, 10458, 6900, 815, 274, 8724, 2281, 11141, 79365, 5915, 23108, 114798, 22941, 7532, 7143, 51704, 27020, 54664, 6857, 55754, 221074, 10439, 23237, 23768, 25791, 443, 57554, 627, 10636, 8553, 4897, 4747, 151835, 81618, 5530, 2902, 9283, 816, 65078, 11221, 7476, 6009, 5058, 163404…
GO Biological Processes	nucleoside monophosphate metabolic process	GO:0009123	0.000551347	0	50	31.4265	281	SLC25A13, ATP5PD, LDHA, ENO1, NT5C1A, HPRT1, COX4I1, ATP6V1B2, PINK1, PGAM1, IGF1, CYCS, NDUFS7, GPI, NDUFAB1, ATP1B1, SNCA, ALDOB, NDUFS1, ND1, PPARGC1A, OGDH, ENO2, CHCHD10, CDADC1, COX1, NDUFS8, HSPA8, NDUFV2, COX2, TJP2, COX3, ATP6V1A, GUK1, PGK1, VCP, HTR2A, TIGAR, NT5E, ND2, NDUFV1, DLG2, ADSS1, ND5, SLC25A12, MPP1, UQCRC1, DLG1, AK1, OGDHL	10165, 10476, 3939, 2023, 84618, 3251, 1327, 526, 65018, 5223, 3479, 54205, 374291, 2821, 4706, 481, 6622, 229, 4719, 4535, 10891, 4967, 2026, 400916, 81602, 4512, 4728, 3312, 4729, 4513, 9414, 4514, 523, 2987, 5230, 7415, 3356, 57103, 4907, 4536, 4723, 1740, 122622, 4540, 8604, 4354, 7384, 1739, 203, 55753
GO Biological Processes	negative regulation of calcium-mediated signaling	GO:0050849	0.000580953	0	8	2.12493	19	ATP2B4, PRNP, FKBP1B, CALM1, TRDN, CALM2, ITPR1, HOMER2	493, 5621, 2281, 801, 10345, 805, 3708, 9455
GO Biological Processes	C4-dicarboxylate transport	GO:0015740	0.000580953	0	8	2.12493	19	SLC25A13, SLC13A5, SLC1A6, SLC1A2, SLC25A12, ABAT, SLC25A22, SLC25A11	10165, 284111, 6511, 6506, 8604, 18, 79751, 8402
GO Biological Processes	receptor localization to synapse	GO:0097120	0.000585233	0	13	4.80904	43	SNAP25, CACNG3, CPLX1, LGI1, CLSTN1, NPTN, NETO1, LRRC7, VPS35, DLG2, DLG1, ADAM22, NLGN1	6616, 10368, 10815, 9211, 22883, 27020, 81832, 57554, 55737, 1740, 1739, 53616, 22871
GO Biological Processes	nucleoside phosphate metabolic process	GO:0006753	0.000603603	0.001	83	58.7151	525	SLC25A13, CDA, ATP5PD, DGAT2, LDHA, ENTPD4, PDE1A, ENO1, NT5C1A, HPRT1, COX4I1, FAR2, GDA, ATP6V1B2, ADCY2, GPD2, PINK1, SCD5, PGAM1, AGPAT5, IGF1, CYCS, NDUFS7, ENTPD2, GPI, NDUFAB1, ADCY9, ATP1B1, SNCA, ALDOB, NDUFS1, ACOT12, NOX1, ACOT13, ND1, MPC1, PPARGC1A, OGDH, MAPK1, ENO2, CHCHD10, CDADC1, COX1, NDUFS8, SULT4A1, AGPAT1, KCNAB2, HSPA8, HACD1, NDUFV2, COX2, TJP2, COX3, MDH1, ATP6V1A, CDS1, …	10165, 978, 10476, 84649, 3939, 9583, 5136, 2023, 84618, 3251, 1327, 55711, 9615, 526, 108, 2820, 65018, 79966, 5223, 55326, 3479, 54205, 374291, 954, 2821, 4706, 115, 481, 6622, 229, 4719, 134526, 27035, 55856, 4535, 51660, 10891, 4967, 5594, 2026, 400916, 81602, 4512, 4728, 25830, 10554, 8514, 3312, 9200, 4729, 4513, 9414, 4514, 4190, 523, 1040, 2182, 1267, 2987, 5230, 349565, 64080, 7415, 3356…
GO Biological Processes	establishment of localization in cell	GO:0051649	0.000605753	0	226	186.658	1669	SELENOS, NAPG, TIAM1, TUBA1B, SLC32A1, MTCL1, HSPB1, OAZ1, CD59, ATP5PD, CADPS2, SNAP25, USP46, CLMN, SGSM3, JPH3, SNX8, VPS4B, GAS6, RAB39B, SPTAN1, PIK3R1, RAB3IP, RAB11FIP2, YWHAH, ATP2B4, CACNG3, PRNP, BSN, TRIM9, IL13RA2, ANO1, SPIRE1, NDRG4, ARL8B, APPL1, PLD1, STXBP2, TOM1, AHCYL1, CAMK2A, PTPRN, BIN1, SLC6A9, PINK1, SNX3, UBE2J1, CPLX1, AP4S1, MON1A, PRICKLE1, PDCD6, FKBP1B, PKIA, CACNA2D…	55829, 8774, 7074, 10376, 140679, 23255, 3315, 4946, 966, 10476, 93664, 6616, 64854, 79789, 27352, 57338, 29886, 9525, 2621, 116442, 6709, 5295, 117177, 22841, 7533, 493, 10368, 5621, 8927, 114088, 3598, 55107, 56907, 65009, 55207, 26060, 5337, 6813, 10043, 10768, 815, 5798, 274, 6536, 65018, 8724, 51465, 10815, 11154, 84315, 144165, 10016, 2281, 5569, 781, 3916, 5867, 347, 8528, 7447, 79683, 861…
GO Biological Processes	positive regulation of cellular carbohydrate metabolic process	GO:0010676	0.000610389	0.001	12	4.24985	38	DGAT2, IGF2, IGF1, SNCA, PPARGC1A, ADCYAP1R1, IRS2, P2RY1, TIGAR, SLC25A12, GPLD1, ARPP19	84649, 3481, 3479, 6622, 10891, 117, 8660, 5028, 57103, 8604, 2822, 10776
GO Biological Processes	response to cocaine	GO:0042220	0.000610389	0	12	4.24985	38	TIAM1, DRD5, HOMER1, SNCA, DRD1, SLC6A1, HTR2A, HOMER2, RGS4, ABAT, CRHBP, HTR1B	7074, 1816, 9456, 6622, 1812, 6529, 3356, 9455, 5999, 18, 1393, 3351
GO Biological Processes	axon ensheathment in central nervous system	GO:0032291	0.000613202	0	7	1.67757	15	CNTNAP1, FA2H, CNTN2, KCNJ10, B4GALT6, PLP1, ASPA	8506, 79152, 6900, 3766, 9331, 5354, 443
GO Biological Processes	synaptic vesicle fusion to presynaptic active zone membrane	GO:0031629	0.000613202	0	7	1.67757	15	SNAP25, CPLX1, SYT1, SYT9, STXBP1, STX1A, STX19	6616, 10815, 6857, 143425, 6812, 6804, 415117
GO Biological Processes	vesicle fusion to plasma membrane	GO:0099500	0.000613202	0	7	1.67757	15	SNAP25, CPLX1, SYT1, SYT9, STXBP1, STX1A, STX19	6616, 10815, 6857, 143425, 6812, 6804, 415117
GO Biological Processes	synaptic vesicle priming	GO:0016082	0.000613202	0.001	7	1.67757	15	CADPS2, SNAP25, SNCA, SYNJ1, STXBP1, STX1A, NAPB	93664, 6616, 6622, 8867, 6812, 6804, 63908
GO Biological Processes	central nervous system myelination	GO:0022010	0.000613202	0	7	1.67757	15	CNTNAP1, FA2H, CNTN2, KCNJ10, B4GALT6, PLP1, ASPA	8506, 79152, 6900, 3766, 9331, 5354, 443
GO Biological Processes	steroid catabolic process	GO:0006706	0.000613202	0.002	7	1.67757	15	CYP46A1, YWHAH, MT3, CYP19A1, HSD17B11, TRERF1, CYP27A1	10858, 7533, 4504, 1588, 51170, 55809, 1593
GO Biological Processes	myeloid leukocyte mediated immunity	GO:0002444	0.000615241	0	59	38.8079	347	CDA, ABR, ADAM8, CD59, SNAP25, SPTAN1, IL13RA2, LAMTOR3, CD47, PLD1, STXBP2, ATP11B, TOM1, PTPRJ, CTSB, PGAM1, LAMP1, CFD, GPI, METTL7A, TMEM30A, PTPRN2, TOLLIP, ALAD, MAPK1, PRKCD, PRTN3, PSMD1, KCNAB2, HSPA8, ATP6V0C, SDCBP, STXBP1, LRRC7, TUBB4B, ATP6V0A1, PSAP, AP2A2, ACTR10, MGST1, VCP, DYNLL1, GM2A, TIMP2, MMP9, SIRPA, HSP90AA1, PRDX6, ATP8A1, CHGA, TRPM2, TMBIM1, MAPK14, RASGRP1, ATP6AP2, …	978, 29, 101, 966, 6616, 6709, 3598, 8649, 961, 5337, 6813, 23200, 10043, 5795, 1508, 5223, 3916, 1675, 2821, 25840, 55754, 5799, 54472, 210, 5594, 5580, 5657, 5707, 8514, 3312, 527, 6386, 6812, 57554, 10383, 535, 5660, 161, 55860, 4257, 7415, 8655, 2760, 7077, 4318, 140885, 3320, 9588, 10396, 1113, 7226, 64114, 1432, 10125, 10159, 814, 3482, 6515, 5547
GO Biological Processes	nucleotide metabolic process	GO:0009117	0.000624446	0.001	82	57.9322	518	SLC25A13, CDA, ATP5PD, DGAT2, LDHA, ENTPD4, PDE1A, ENO1, NT5C1A, HPRT1, COX4I1, FAR2, GDA, ATP6V1B2, ADCY2, GPD2, PINK1, SCD5, PGAM1, AGPAT5, IGF1, CYCS, NDUFS7, GPI, NDUFAB1, ADCY9, ATP1B1, SNCA, ALDOB, NDUFS1, ACOT12, NOX1, ACOT13, ND1, MPC1, PPARGC1A, OGDH, MAPK1, ENO2, CHCHD10, CDADC1, COX1, NDUFS8, SULT4A1, AGPAT1, KCNAB2, HSPA8, HACD1, NDUFV2, COX2, TJP2, COX3, MDH1, ATP6V1A, CDS1, ACSL4, C…	10165, 978, 10476, 84649, 3939, 9583, 5136, 2023, 84618, 3251, 1327, 55711, 9615, 526, 108, 2820, 65018, 79966, 5223, 55326, 3479, 54205, 374291, 2821, 4706, 115, 481, 6622, 229, 4719, 134526, 27035, 55856, 4535, 51660, 10891, 4967, 5594, 2026, 400916, 81602, 4512, 4728, 25830, 10554, 8514, 3312, 9200, 4729, 4513, 9414, 4514, 4190, 523, 1040, 2182, 1267, 2987, 5230, 349565, 64080, 7415, 3356, 571…
GO Biological Processes	myeloid cell activation involved in immune response	GO:0002275	0.000627187	0	58	38.025	340	CDA, ABR, ADAM8, CD59, SNAP25, SPTAN1, IL13RA2, LAMTOR3, CD47, PLD1, STXBP2, ATP11B, TOM1, PTPRJ, CTSB, PGAM1, LAMP1, CFD, GPI, METTL7A, TMEM30A, PTPRN2, TOLLIP, ALAD, MAPK1, PRKCD, PRTN3, PSMD1, KCNAB2, HSPA8, ATP6V0C, SDCBP, STXBP1, LRRC7, TUBB4B, ATP6V0A1, PSAP, AP2A2, ACTR10, MGST1, VCP, DYNLL1, GM2A, TIMP2, MMP9, SIRPA, HSP90AA1, PRDX6, ATP8A1, CHGA, TRPM2, TMBIM1, MAPK14, RASGRP1, ATP6AP2, …	978, 29, 101, 966, 6616, 6709, 3598, 8649, 961, 5337, 6813, 23200, 10043, 5795, 1508, 5223, 3916, 1675, 2821, 25840, 55754, 5799, 54472, 210, 5594, 5580, 5657, 5707, 8514, 3312, 527, 6386, 6812, 57554, 10383, 535, 5660, 161, 55860, 4257, 7415, 8655, 2760, 7077, 4318, 140885, 3320, 9588, 10396, 1113, 7226, 64114, 1432, 10125, 10159, 3482, 6515, 5547
GO Biological Processes	carboxylic acid transmembrane transport	GO:1905039	0.000640828	0.002	22	10.6246	95	SLC25A13, SLC6A8, SLC32A1, SLC6A14, SLC13A5, AQP9, SLC6A9, SLC43A2, SLC1A6, SLC36A1, KCNJ10, SLC1A2, SLC23A2, MPC1, IRS2, SLC25A15, RGS4, SLC17A6, SLC25A12, AGT, SLC25A22, SLC25A11	10165, 6535, 140679, 11254, 284111, 366, 6536, 124935, 6511, 206358, 3766, 6506, 9962, 51660, 8660, 10166, 5999, 57084, 8604, 183, 79751, 8402
GO Biological Processes	organic acid transmembrane transport	GO:1903825	0.000640828	0.002	22	10.6246	95	SLC25A13, SLC6A8, SLC32A1, SLC6A14, SLC13A5, AQP9, SLC6A9, SLC43A2, SLC1A6, SLC36A1, KCNJ10, SLC1A2, SLC23A2, MPC1, IRS2, SLC25A15, RGS4, SLC17A6, SLC25A12, AGT, SLC25A22, SLC25A11	10165, 6535, 140679, 11254, 284111, 366, 6536, 124935, 6511, 206358, 3766, 6506, 9962, 51660, 8660, 10166, 5999, 57084, 8604, 183, 79751, 8402
GO Biological Processes	regulation of peptide transport	GO:0090087	0.000649888	0	73	50.439	451	TIAM1, MTCL1, ADAM8, OAZ1, HNF4A, PANX2, SNAP25, GAS6, C1QTNF4, PIK3R1, GLUL, PRNP, ANO1, SLC2A1, PINK1, SNX3, UBE2J1, RASL10B, FKBP1B, PKIA, PRKCA, IGF1, APOD, VSNL1, GCC2, ANXA4, RAPGEF4, GPI, NDFIP2, KCNC2, MYRIP, SLC35D3, DPH3, TMEM30A, SYT9, SPTBN1, MAPK1, HDAC9, PRKCD, SYBU, RGCC, HTR2B, GLUD1, HSPA8, ITPR1, ACSL4, IRS2, CLOCK, PPP3CA, STX1A, XBP1, PAK1, VPS35, MBP, SELENOT, NDFIP1, TNFRSF2…	7074, 23255, 101, 4946, 3172, 56666, 6616, 2621, 114900, 5295, 2752, 5621, 55107, 6513, 65018, 8724, 51465, 91608, 2281, 5569, 5578, 3479, 347, 7447, 9648, 307, 11069, 2821, 54602, 3747, 25924, 340146, 285381, 55754, 143425, 6711, 5594, 9734, 5580, 55638, 28984, 3357, 2746, 3312, 3708, 2182, 8660, 9575, 5530, 6804, 7494, 5058, 55737, 4155, 51714, 80762, 27242, 292, 291, 114, 26251, 3358, 5019, 23…
GO Biological Processes	purine ribonucleotide metabolic process	GO:0009150	0.000665311	0	65	43.8406	392	SLC25A13, ATP5PD, DGAT2, LDHA, PDE1A, ENO1, HPRT1, COX4I1, FAR2, ATP6V1B2, ADCY2, PINK1, SCD5, PGAM1, IGF1, CYCS, NDUFS7, GPI, NDUFAB1, ADCY9, ATP1B1, SNCA, ALDOB, NDUFS1, ACOT12, ACOT13, ND1, MPC1, PPARGC1A, OGDH, ENO2, CHCHD10, COX1, NDUFS8, SULT4A1, HSPA8, HACD1, NDUFV2, COX2, TJP2, COX3, ATP6V1A, ACSL4, GUK1, PGK1, VCP, HTR2A, TIGAR, NT5E, SUCLA2, ND2, NDUFV1, DLG2, ADCY8, ADSS1, ND5, GUCY1B1…	10165, 10476, 84649, 3939, 5136, 2023, 3251, 1327, 55711, 526, 108, 65018, 79966, 5223, 3479, 54205, 374291, 2821, 4706, 115, 481, 6622, 229, 4719, 134526, 55856, 4535, 51660, 10891, 4967, 2026, 400916, 4512, 4728, 25830, 3312, 9200, 4729, 4513, 9414, 4514, 523, 2182, 2987, 5230, 7415, 3356, 57103, 4907, 8803, 4536, 4723, 1740, 114, 122622, 4540, 2983, 8604, 4354, 7384, 1739, 203, 2766, 8459, 557…
GO Biological Processes	regulation of cell morphogenesis involved in differentiation	GO:0010769	0.000668722	0	44	26.953	241	RAP2A, TIAM1, ITPKA, CHN1, XK, SEMA4G, KEL, FSTL4, YWHAH, MT3, SDC2, BAIAP2, CNTN2, IL1RAPL1, SLITRK1, TNR, OLFM1, ARC, NGEF, BDNF, NRCAM, NEFL, PPP3CA, GRIN1, CAMK2B, RTN4R, WNT7A, PAK1, NTRK2, MAP2K1, CHRNA3, MAP3K13, OMG, THY1, LZTS1, LRRC4C, DSCAM, RTN4, UST, SEMA3D, NSMF, TWF2, TNIK, NLGN1	5911, 7074, 3706, 1123, 7504, 57715, 3792, 23105, 7533, 4504, 6383, 10458, 6900, 11141, 114798, 7143, 10439, 23237, 25791, 627, 4897, 4747, 5530, 2902, 816, 65078, 7476, 5058, 4915, 5604, 1136, 9175, 4974, 7070, 11178, 57689, 1826, 57142, 10090, 223117, 26012, 11344, 23043, 22871
GO Biological Processes	neutrophil activation	GO:0042119	0.000671845	0	54	34.8935	312	CDA, ABR, ADAM8, CD59, SNAP25, SPTAN1, LAMTOR3, CD47, PLD1, STXBP2, ATP11B, TOM1, PTPRJ, CTSB, PGAM1, LAMP1, CFD, GPI, METTL7A, TMEM30A, PTPRN2, TOLLIP, ALAD, MAPK1, PRKCD, PRTN3, PSMD1, KCNAB2, HSPA8, ATP6V0C, SDCBP, LRRC7, TUBB4B, ATP6V0A1, PSAP, AP2A2, ACTR10, MGST1, VCP, DYNLL1, GM2A, TIMP2, MMP9, SIRPA, HSP90AA1, PRDX6, ATP8A1, TRPM2, TMBIM1, MAPK14, ATP6AP2, IGF2R, SLC2A3, PRCP	978, 29, 101, 966, 6616, 6709, 8649, 961, 5337, 6813, 23200, 10043, 5795, 1508, 5223, 3916, 1675, 2821, 25840, 55754, 5799, 54472, 210, 5594, 5580, 5657, 5707, 8514, 3312, 527, 6386, 57554, 10383, 535, 5660, 161, 55860, 4257, 7415, 8655, 2760, 7077, 4318, 140885, 3320, 9588, 10396, 7226, 64114, 1432, 10159, 3482, 6515, 5547
GO Biological Processes	regulation of biological process	GO:0050789	0.000678927	0.002	799	751.105	6716	GGT1, MAPRE3, SELENOS, ABHD6, RAP2A, FAM107A, CPE, TIAM1, CDA, PRKAR2B, ABR, APOH, WIPF3, MTCL1, CAB39L, ITPKA, ADAM8, HSPB1, OAZ1, HNF4A, PPP1R7, KCTD17, PITPNM1, HPCAL4, CHN1, CD59, DRD5, CADPS2, PLPP7, PANX2, KCNQ3, SNAP25, USP46, XK, SOSTDC1, SEMA4G, DGAT2, CLMN, SGSM3, KEL, LURAP1, CYP46A1, INPP5D, KCNJ6, BMERB1, GRINA, SGPP2, CD164, RGS6, JPH3, RASGEF1A, ZNF365, MGLL, ATP6V0E2, POLR2L, VPS4…	2678, 22924, 55829, 57406, 5911, 11170, 1363, 7074, 978, 5577, 29, 350, 644150, 23255, 81617, 3706, 101, 3315, 4946, 3172, 5510, 79734, 9600, 51440, 1123, 966, 1816, 93664, 84814, 56666, 3786, 6616, 64854, 7504, 25928, 57715, 84649, 79789, 27352, 3792, 541468, 10858, 3635, 3763, 89927, 2907, 130367, 8763, 9628, 57338, 221002, 22891, 11343, 155066, 5441, 9525, 87, 8558, 4209, 444, 50486, 79823, 65…
GO Biological Processes	regulation of calcium ion transport into cytosol	GO:0010522	0.000680055	0	16	6.71029	60	JPH3, PRNP, FKBP1B, CALM1, TRDN, SNCA, TRPC1, JPH1, ADCYAP1R1, DRD1, CALM2, TRPC3, GRIN1, P2RX5, THY1, HAP1	57338, 5621, 2281, 801, 10345, 6622, 7220, 56704, 117, 1812, 805, 7222, 2902, 5026, 7070, 9001
GO Biological Processes	neuronal signal transduction	GO:0023041	0.000691737	0.002	4	0.559191	5	OLFM1, RTN4R, KCNA1, NLGN1	10439, 65078, 3736, 22871
GO Biological Processes	brain-derived neurotrophic factor receptor signaling pathway	GO:0031547	0.000691737	0.002	4	0.559191	5	FSTL4, BDNF, SLC9A6, NTRK2	23105, 627, 10479, 4915
GO Biological Processes	electron transport chain	GO:0022900	0.000701465	0.001	27	14.2035	127	SLC25A13, ASPH, COX4I1, GPD2, PINK1, CYCS, NDUFS7, NDUFAB1, SNCA, NDUFS1, ND1, PPARGC1A, COX1, NDUFS8, CYP19A1, NDUFV2, COX2, COX3, NQO2, ND2, NDUFV1, ME1, ND5, SLC25A12, UQCRC1, SLC25A22, IDH3B	10165, 444, 1327, 2820, 65018, 54205, 374291, 4706, 6622, 4719, 4535, 10891, 4512, 4728, 1588, 4729, 4513, 4514, 4835, 4536, 4723, 4199, 4540, 8604, 7384, 79751, 3420
GO Biological Processes	cellular response to metal ion	GO:0071248	0.000701465	0.001	27	14.2035	127	PRNP, MT3, SYT13, SNCA, FOS, PPARGC1A, SYT1, SYT9, ALAD, MAPK1, AQP1, CPNE9, SYT12, KCNA1, TIGAR, MT4, MMP9, DLG2, ADCY8, RYR3, TRPM2, SYT10, SYT11, GPLD1, CRHBP, MEF2A, NLGN1	5621, 4504, 57586, 6622, 2353, 10891, 6857, 143425, 210, 5594, 358, 151835, 91683, 3736, 57103, 84560, 4318, 1740, 114, 6263, 7226, 341359, 23208, 2822, 1393, 4205, 22871
GO Biological Processes	glycine transport	GO:0015816	0.000724818	0	5	0.894706	8	SLC32A1, SLC6A17, SLC6A9, SLC36A1, RGS4	140679, 388662, 6536, 206358, 5999
GO Biological Processes	membrane depolarization during action potential	GO:0086010	0.000726031	0	9	2.68412	24	CACNA1G, YWHAH, CACNA2D1, SLMAP, CACNB2, HCN2, SCN8A, SCN1A, CACNA1I	8913, 7533, 781, 7871, 783, 610, 6334, 6323, 8911
GO Biological Processes	chloride transport	GO:0006821	0.000748285	0.002	18	8.05235	72	PRNP, ANO1, SLC12A5, GABRA4, GLRA3, GABRB3, GABRA2, GLRB, ANO4, CLCN2, GABRG2, SLC4A10, GABRB2, GABRD, GABRA5, CA2, CLCN4, GABRA1	5621, 55107, 57468, 2557, 8001, 2562, 2555, 2743, 121601, 1181, 2566, 57282, 2561, 2563, 2558, 760, 1183, 2554
GO Biological Processes	granulocyte activation	GO:0036230	0.000784552	0.001	54	35.1172	314	CDA, ABR, ADAM8, CD59, SNAP25, SPTAN1, LAMTOR3, CD47, PLD1, STXBP2, ATP11B, TOM1, PTPRJ, CTSB, PGAM1, LAMP1, CFD, GPI, METTL7A, TMEM30A, PTPRN2, TOLLIP, ALAD, MAPK1, PRKCD, PRTN3, PSMD1, KCNAB2, HSPA8, ATP6V0C, SDCBP, LRRC7, TUBB4B, ATP6V0A1, PSAP, AP2A2, ACTR10, MGST1, VCP, DYNLL1, GM2A, TIMP2, MMP9, SIRPA, HSP90AA1, PRDX6, ATP8A1, TRPM2, TMBIM1, MAPK14, ATP6AP2, IGF2R, SLC2A3, PRCP	978, 29, 101, 966, 6616, 6709, 8649, 961, 5337, 6813, 23200, 10043, 5795, 1508, 5223, 3916, 1675, 2821, 25840, 55754, 5799, 54472, 210, 5594, 5580, 5657, 5707, 8514, 3312, 527, 6386, 57554, 10383, 535, 5660, 161, 55860, 4257, 7415, 8655, 2760, 7077, 4318, 140885, 3320, 9588, 10396, 7226, 64114, 1432, 10159, 3482, 6515, 5547
GO Biological Processes	cellular response to peptide	GO:1901653	0.000788891	0	47	29.5253	264	SELENOS, PRKAR2B, ATP5PD, ATP6V0E2, PIK3R1, PRNP, APPL1, BAIAP2, ATP6V1B2, ADCY2, AHCYL1, CAMK2A, ATP2B1, IGF2, CACNA2D1, IGF1, ADCY9, YWHAG, ATP6V1E1, ATP6V0D1, WNT1, HDAC9, PRKCD, IGFBP1, ATP6V0C, ATP6V1A, ATP6V0A1, IRS2, GRIN1, XBP1, ATP6V1H, PAK1, ATP6V0B, BCAR1, SESN3, ADCY8, PRKCB, GRIN2A, GPLD1, AGT, CRHBP, PTPRE, CA2, GOT1, NR4A1, PRKAR1B, ATP6V1C1	55829, 5577, 10476, 155066, 5295, 5621, 26060, 10458, 526, 108, 10768, 815, 490, 3481, 781, 3479, 115, 7532, 529, 9114, 7471, 9734, 5580, 3484, 527, 523, 535, 8660, 2902, 7494, 51606, 5058, 533, 9564, 143686, 114, 5579, 2903, 2822, 183, 1393, 5791, 760, 2805, 3164, 5575, 528
GO Biological Processes	neurotransmitter uptake	GO:0001504	0.000793167	0	12	4.36169	39	SNAP25, GLUL, SLC6A9, SLC1A6, KCNJ10, SNCA, SLC1A2, DRD1, GPM6B, SLC6A1, SYNGR3, RGS4	6616, 2752, 6536, 6511, 3766, 6622, 6506, 1812, 2824, 6529, 9143, 5999
GO Biological Processes	gluconeogenesis	GO:0006094	0.000827855	0	16	6.82213	61	SLC25A13, SELENOS, DGAT2, ENO1, GPD2, PGAM1, GPI, ALDOB, PPARGC1A, ENO2, MDH1, PGK1, SLC25A12, GOT1, SLC25A11, ARPP19	10165, 55829, 84649, 2023, 2820, 5223, 2821, 229, 10891, 2026, 4190, 5230, 8604, 2805, 8402, 10776
GO Biological Processes	monosaccharide transmembrane transport	GO:0015749	0.000868119	0	17	7.49316	67	SELENOS, PIK3R1, APPL1, SLC2A1, IGF1, MFSD4A, SLC1A2, SLC23A2, DRD1, IRS2, SLC25A27, SLC5A11, PRKCB, MAPK14, MEF2A, SLC2A3, ARPP19	55829, 5295, 26060, 6513, 3479, 148808, 6506, 9962, 1812, 8660, 9481, 115584, 5579, 1432, 4205, 6515, 10776
GO Biological Processes	mitochondrial ATP synthesis coupled electron transport	GO:0042775	0.000868119	0.001	17	7.49316	67	COX4I1, PINK1, CYCS, NDUFS7, NDUFAB1, SNCA, NDUFS1, ND1, COX1, NDUFS8, NDUFV2, COX2, COX3, ND2, NDUFV1, ND5, UQCRC1	1327, 65018, 54205, 374291, 4706, 6622, 4719, 4535, 4512, 4728, 4729, 4513, 4514, 4536, 4723, 4540, 7384
GO Biological Processes	ATP metabolic process	GO:0046034	0.000870955	0	41	24.9399	223	SLC25A13, ATP5PD, LDHA, ENO1, COX4I1, ATP6V1B2, PINK1, PGAM1, IGF1, CYCS, NDUFS7, GPI, NDUFAB1, ATP1B1, SNCA, ALDOB, NDUFS1, ND1, PPARGC1A, OGDH, ENO2, CHCHD10, COX1, NDUFS8, HSPA8, NDUFV2, COX2, COX3, ATP6V1A, GUK1, PGK1, VCP, HTR2A, TIGAR, ND2, NDUFV1, ND5, SLC25A12, UQCRC1, AK1, OGDHL	10165, 10476, 3939, 2023, 1327, 526, 65018, 5223, 3479, 54205, 374291, 2821, 4706, 481, 6622, 229, 4719, 4535, 10891, 4967, 2026, 400916, 4512, 4728, 3312, 4729, 4513, 4514, 523, 2987, 5230, 7415, 3356, 57103, 4536, 4723, 4540, 8604, 7384, 203, 55753
GO Biological Processes	glycerophospholipid metabolic process	GO:0006650	0.000873909	0	43	26.5057	237	ABHD6, PITPNM1, INPP5D, PLSCR1, PIK3R1, PLA2G15, PLD1, PITPNM3, PI4KA, PNPLA8, AGPAT5, RAB4A, ENPP6, SOCS5, PLCD4, PIP4P2, CHRM5, PLA2G7, HTR2B, AGPAT1, SYNJ1, SLC44A3, SERINC3, INPP5A, PLCH2, CDS1, FAM126B, GDPD1, HTR2A, LPCAT2, EFR3A, ETNPPL, ABHD3, PRDX6, TTC7B, PCYT2, PLCB1, DGKH, PIK3R6, HTR2C, ENPP2, GPLD1, NAPEPLD	57406, 9600, 3635, 5359, 5295, 23659, 5337, 83394, 5297, 50640, 55326, 5867, 133121, 9655, 84812, 55529, 1133, 7941, 3357, 10554, 8867, 126969, 10955, 3632, 9651, 1040, 285172, 284161, 3356, 54947, 23167, 64850, 171586, 9588, 145567, 5833, 23236, 160851, 146850, 3358, 5168, 2822, 222236
GO Biological Processes	regulation of cellular process	GO:0050794	0.000887074	0.002	753	704.916	6303	MAPRE3, SELENOS, ABHD6, RAP2A, FAM107A, CPE, TIAM1, CDA, PRKAR2B, ABR, APOH, WIPF3, MTCL1, CAB39L, ITPKA, ADAM8, HSPB1, OAZ1, HNF4A, PPP1R7, KCTD17, PITPNM1, HPCAL4, CHN1, CD59, DRD5, CADPS2, PLPP7, PANX2, SNAP25, USP46, XK, SOSTDC1, SEMA4G, DGAT2, CLMN, SGSM3, KEL, LURAP1, CYP46A1, INPP5D, BMERB1, GRINA, SGPP2, CD164, RGS6, JPH3, RASGEF1A, ZNF365, MGLL, ATP6V0E2, POLR2L, VPS4B, ACTN1, CDK10, MEF…	22924, 55829, 57406, 5911, 11170, 1363, 7074, 978, 5577, 29, 350, 644150, 23255, 81617, 3706, 101, 3315, 4946, 3172, 5510, 79734, 9600, 51440, 1123, 966, 1816, 93664, 84814, 56666, 6616, 64854, 7504, 25928, 57715, 84649, 79789, 27352, 3792, 541468, 10858, 3635, 89927, 2907, 130367, 8763, 9628, 57338, 221002, 22891, 11343, 155066, 5441, 9525, 87, 8558, 4209, 444, 50486, 79823, 6500, 90249, 6457, 2…
GO Biological Processes	cellular localization	GO:0051641	0.000894792	0	283	241.347	2158	MAPRE3, GET4, SELENOS, NAPG, RAP2A, CPE, TIAM1, PRKAR2B, TUBA1B, SLC32A1, WIPF3, MTCL1, HSPB1, OAZ1, CD59, ATP5PD, CADPS2, SNAP25, USP46, CLMN, SGSM3, EXOC3, JPH3, SNX10, SNX8, VPS4B, SKP1, GAS6, RAB39B, SPTAN1, PIK3R1, RAB3IP, CNTNAP1, RAB11FIP2, YWHAH, ATP2B4, CACNG3, GLUL, PRNP, TM9SF2, BSN, TRIM9, IL13RA2, RRAGD, LAMTOR3, ANO1, SPIRE1, NDRG4, ARL8B, APPL1, PLD1, STXBP2, CNTN2, TOM1, AHCYL1, C…	22924, 51608, 55829, 8774, 5911, 1363, 7074, 5577, 10376, 140679, 644150, 23255, 3315, 4946, 966, 10476, 93664, 6616, 64854, 79789, 27352, 11336, 57338, 29887, 29886, 9525, 6500, 2621, 116442, 6709, 5295, 117177, 8506, 22841, 7533, 493, 10368, 2752, 5621, 9375, 8927, 114088, 3598, 58528, 8649, 55107, 56907, 65009, 55207, 26060, 5337, 6813, 6900, 10043, 10768, 815, 5798, 274, 6536, 65018, 8724, 51…
GO Biological Processes	transition metal ion transport	GO:0000041	0.000900715	0	19	8.83522	79	ATP6V0E2, MT3, COX17, ATP6V1B2, TRPC1, ATP6V1E1, ATP6V0D1, SLC39A12, ATP6V0C, TRPC3, ATP6V1A, ATP6V0A1, ATP6V1H, ATP6V0B, SLC30A3, FKBP4, SFXN1, TRPM2, ATP6V1C1	155066, 4504, 10063, 526, 7220, 529, 9114, 221074, 527, 7222, 523, 535, 51606, 533, 7781, 2288, 94081, 7226, 528
GO Biological Processes	cell projection organization	GO:0030030	0.000931654	0	169	135.66	1213	RAP2A, TIAM1, PRKAR2B, ITPKA, KCTD17, CHN1, SNAP25, XK, SEMA4G, CLMN, SGSM3, KEL, ZNF365, SNX10, CDK10, UNC5A, PLPPR4, GPR22, FSTL4, SPTAN1, PIK3R1, RAB3IP, CNTNAP1, YWHAH, PRNP, NCKIPSD, HPRT1, MT3, SDC2, PHACTR1, NDRG4, BAIAP2, PLD1, CNTN2, SLC12A5, CAMK2A, ABCD2, CTNND2, HOMER1, SNX3, SGK1, PALLD, FKBP1B, IL1RAPL1, ARHGEF4, PRKCA, SPAG6, APOD, GAS7, LGI1, RAP1GAP2, SLITRK1, STRN, DTNBP1, SHANK…	5911, 7074, 5577, 3706, 79734, 1123, 6616, 7504, 57715, 79789, 27352, 3792, 22891, 29887, 8558, 90249, 9890, 2845, 23105, 6709, 5295, 117177, 8506, 7533, 5621, 51517, 3251, 4504, 6383, 221692, 65009, 10458, 5337, 6900, 57468, 815, 225, 1501, 9456, 8724, 6446, 23022, 2281, 11141, 50649, 5578, 9576, 347, 8522, 9211, 23108, 114798, 6801, 84062, 22941, 7532, 80243, 9331, 10678, 7143, 7368, 22903, 270…
GO Biological Processes	regulation of cell projection size	GO:0032536	0.000981955	0	6	1.34206	12	XK, KEL, CNTN2, NEFL, WNT7A, TWF2	7504, 3792, 6900, 4747, 7476, 11344
GO Biological Processes	SNARE complex assembly	GO:0035493	0.00098511	0	7	1.78941	16	TRIM9, SNCA, STXBP6, STXBP1, STX1A, SEPTIN8, VAMP4	114088, 6622, 29091, 6812, 6804, 23176, 8674
GO Biological Processes	neutrophil mediated immunity	GO:0002446	0.000985226	0	54	35.4527	317	CDA, ABR, ADAM8, CD59, SNAP25, SPTAN1, LAMTOR3, CD47, PLD1, STXBP2, ATP11B, TOM1, PTPRJ, CTSB, PGAM1, LAMP1, CFD, GPI, METTL7A, TMEM30A, PTPRN2, TOLLIP, ALAD, MAPK1, PRKCD, PRTN3, PSMD1, KCNAB2, HSPA8, ATP6V0C, SDCBP, LRRC7, TUBB4B, ATP6V0A1, PSAP, AP2A2, ACTR10, MGST1, VCP, DYNLL1, GM2A, TIMP2, MMP9, SIRPA, HSP90AA1, PRDX6, ATP8A1, TRPM2, TMBIM1, MAPK14, ATP6AP2, IGF2R, SLC2A3, PRCP	978, 29, 101, 966, 6616, 6709, 8649, 961, 5337, 6813, 23200, 10043, 5795, 1508, 5223, 3916, 1675, 2821, 25840, 55754, 5799, 54472, 210, 5594, 5580, 5657, 5707, 8514, 3312, 527, 6386, 57554, 10383, 535, 5660, 161, 55860, 4257, 7415, 8655, 2760, 7077, 4318, 140885, 3320, 9588, 10396, 7226, 64114, 1432, 10159, 3482, 6515, 5547
GO Biological Processes	walking behavior	GO:0090659	0.0010229	0	9	2.79595	25	CNTN2, CEND1, KCNJ10, DRD1, GLRB, PSAP, NPC1, SCN1A, OXR1	6900, 51286, 3766, 1812, 2743, 5660, 4864, 6323, 55074
GO Biological Processes	ribonucleotide metabolic process	GO:0009259	0.0010375	0	66	45.4063	406	SLC25A13, ATP5PD, DGAT2, LDHA, ENTPD4, PDE1A, ENO1, HPRT1, COX4I1, FAR2, ATP6V1B2, ADCY2, PINK1, SCD5, PGAM1, IGF1, CYCS, NDUFS7, GPI, NDUFAB1, ADCY9, ATP1B1, SNCA, ALDOB, NDUFS1, ACOT12, ACOT13, ND1, MPC1, PPARGC1A, OGDH, ENO2, CHCHD10, COX1, NDUFS8, SULT4A1, HSPA8, HACD1, NDUFV2, COX2, TJP2, COX3, ATP6V1A, ACSL4, GUK1, PGK1, VCP, HTR2A, TIGAR, NT5E, SUCLA2, ND2, NDUFV1, DLG2, ADCY8, ADSS1, ND5,…	10165, 10476, 84649, 3939, 9583, 5136, 2023, 3251, 1327, 55711, 526, 108, 65018, 79966, 5223, 3479, 54205, 374291, 2821, 4706, 115, 481, 6622, 229, 4719, 134526, 55856, 4535, 51660, 10891, 4967, 2026, 400916, 4512, 4728, 25830, 3312, 9200, 4729, 4513, 9414, 4514, 523, 2182, 2987, 5230, 7415, 3356, 57103, 4907, 8803, 4536, 4723, 1740, 114, 122622, 4540, 2983, 8604, 4354, 7384, 1739, 203, 2766, 845…
GO Biological Processes	ATP synthesis coupled electron transport	GO:0042773	0.00103919	0.001	17	7.605	68	COX4I1, PINK1, CYCS, NDUFS7, NDUFAB1, SNCA, NDUFS1, ND1, COX1, NDUFS8, NDUFV2, COX2, COX3, ND2, NDUFV1, ND5, UQCRC1	1327, 65018, 54205, 374291, 4706, 6622, 4719, 4535, 4512, 4728, 4729, 4513, 4514, 4536, 4723, 4540, 7384
GO Biological Processes	glycerolipid metabolic process	GO:0046486	0.00105571	0.001	50	32.3212	289	ABHD6, APOH, PITPNM1, DGAT2, INPP5D, MGLL, PLSCR1, PIK3R1, PLA2G15, PLD1, PITPNM3, PI4KA, PNPLA8, AGPAT5, RAB4A, ENPP6, SOCS5, PLCD4, PIP4P2, CHRM5, AGMO, PLA2G7, DAGLB, HTR2B, AGPAT1, SYNJ1, SLC44A3, SERINC3, INPP5A, PLCH2, CDS1, ACSL4, FAM126B, GDPD1, HTR2A, LPCAT2, EFR3A, ETNPPL, DGKI, ABHD3, PRDX6, TTC7B, PCYT2, PLCB1, DGKH, PIK3R6, HTR2C, ENPP2, GPLD1, NAPEPLD	57406, 350, 9600, 84649, 3635, 11343, 5359, 5295, 23659, 5337, 83394, 5297, 50640, 55326, 5867, 133121, 9655, 84812, 55529, 1133, 392636, 7941, 221955, 3357, 10554, 8867, 126969, 10955, 3632, 9651, 1040, 2182, 285172, 284161, 3356, 54947, 23167, 64850, 9162, 171586, 9588, 145567, 5833, 23236, 160851, 146850, 3358, 5168, 2822, 222236
GO Biological Processes	NAD metabolic process	GO:0019674	0.00106326	0.001	14	5.70375	51	LDHA, ENO1, GPD2, PGAM1, GPI, ALDOB, ENO2, MDH1, PGK1, NMNAT3, VCP, TIGAR, NT5E, SLC25A12	3939, 2023, 2820, 5223, 2821, 229, 2026, 4190, 5230, 349565, 7415, 57103, 4907, 8604
GO Biological Processes	establishment of organelle localization	GO:0051656	0.00106801	0.003	65	44.6234	399	CD59, CADPS2, SNAP25, CLMN, VPS4B, TRIM9, IL13RA2, SPIRE1, STXBP2, PINK1, CPLX1, PDCD6, LAMP1, CADPS, APBA1, DTNBP1, SNCA, CNIH3, SYT1, SYT9, DRD1, RAB3GAP1, SNAP91, SYBU, CHMP3, SYNJ1, CACNB2, STXBP1, DNM1, ATP2A2, P2RY1, NEFL, STX1A, LRPPRC, SYT12, LIN7A, WNT7A, ACTR10, HTR2A, STX19, PCLO, DGKI, SEPTIN5, NCS1, RIMS1, MCFD2, DYNC1I1, CHGA, NEFH, NSF, GIT1, SEC23A, SYT10, PRKCB, SYT11, RHOT1, DLG…	966, 93664, 6616, 79789, 9525, 114088, 3598, 56907, 6813, 65018, 10815, 10016, 3916, 8618, 320, 84062, 6622, 149111, 6857, 143425, 1812, 22930, 9892, 55638, 51652, 8867, 783, 6812, 1759, 488, 5028, 4747, 6804, 10128, 91683, 8825, 7476, 55860, 3356, 415117, 27445, 9162, 5413, 23413, 22999, 90411, 1780, 1113, 4744, 4905, 28964, 10484, 341359, 5579, 23208, 55288, 1739, 10125, 339302, 3351, 547, 2287…
GO Biological Processes	purine nucleotide metabolic process	GO:0006163	0.00107493	0	67	46.301	414	SLC25A13, ATP5PD, DGAT2, LDHA, PDE1A, ENO1, NT5C1A, HPRT1, COX4I1, FAR2, GDA, ATP6V1B2, ADCY2, PINK1, SCD5, PGAM1, IGF1, CYCS, NDUFS7, GPI, NDUFAB1, ADCY9, ATP1B1, SNCA, ALDOB, NDUFS1, ACOT12, ACOT13, ND1, MPC1, PPARGC1A, OGDH, ENO2, CHCHD10, COX1, NDUFS8, SULT4A1, HSPA8, HACD1, NDUFV2, COX2, TJP2, COX3, ATP6V1A, ACSL4, GUK1, PGK1, VCP, HTR2A, TIGAR, NT5E, SUCLA2, ND2, NDUFV1, DLG2, ADCY8, ADSS1,…	10165, 10476, 84649, 3939, 5136, 2023, 84618, 3251, 1327, 55711, 9615, 526, 108, 65018, 79966, 5223, 3479, 54205, 374291, 2821, 4706, 115, 481, 6622, 229, 4719, 134526, 55856, 4535, 51660, 10891, 4967, 2026, 400916, 4512, 4728, 25830, 3312, 9200, 4729, 4513, 9414, 4514, 523, 2182, 2987, 5230, 7415, 3356, 57103, 4907, 8803, 4536, 4723, 1740, 114, 122622, 4540, 2983, 8604, 4354, 7384, 1739, 203, 27…
GO Biological Processes	positive regulation of neurotransmitter transport	GO:0051590	0.00107879	0	10	3.35515	30	DTNBP1, SNCA, SYT1, SYT9, RAB3GAP1, SLC6A1, CACNB2, STXBP1, STX1A, NLGN1	84062, 6622, 6857, 143425, 22930, 6529, 783, 6812, 6804, 22871
GO Biological Processes	hexose biosynthetic process	GO:0019319	0.00120643	0	16	7.04581	63	SLC25A13, SELENOS, DGAT2, ENO1, GPD2, PGAM1, GPI, ALDOB, PPARGC1A, ENO2, MDH1, PGK1, SLC25A12, GOT1, SLC25A11, ARPP19	10165, 55829, 84649, 2023, 2820, 5223, 2821, 229, 10891, 2026, 4190, 5230, 8604, 2805, 8402, 10776
GO Biological Processes	carbohydrate transmembrane transport	GO:0034219	0.00123807	0	17	7.71684	69	SELENOS, PIK3R1, APPL1, SLC2A1, IGF1, MFSD4A, SLC1A2, SLC23A2, DRD1, IRS2, SLC25A27, SLC5A11, PRKCB, MAPK14, MEF2A, SLC2A3, ARPP19	55829, 5295, 26060, 6513, 3479, 148808, 6506, 9962, 1812, 8660, 9481, 115584, 5579, 1432, 4205, 6515, 10776
GO Biological Processes	positive regulation of calcium ion transport	GO:0051928	0.00124272	0.003	19	9.05889	81	CAMK2A, HOMER1, ATP2B1, CACNA2D1, CALM1, TRDN, ATP1B1, SNCA, TRPC1, ADCYAP1R1, DRD1, CALM2, CACNB2, TRPC3, GRIN1, P2RX5, THY1, EHD3, HAP1	815, 9456, 490, 781, 801, 10345, 481, 6622, 7220, 117, 1812, 805, 783, 7222, 2902, 5026, 7070, 30845, 9001
GO Biological Processes	plasma membrane bounded cell projection organization	GO:0120036	0.0012884	0.001	165	132.976	1189	RAP2A, TIAM1, PRKAR2B, ITPKA, KCTD17, CHN1, SNAP25, XK, SEMA4G, CLMN, SGSM3, KEL, ZNF365, SNX10, CDK10, UNC5A, PLPPR4, FSTL4, SPTAN1, PIK3R1, RAB3IP, CNTNAP1, YWHAH, PRNP, NCKIPSD, HPRT1, MT3, SDC2, PHACTR1, NDRG4, BAIAP2, PLD1, CNTN2, SLC12A5, CAMK2A, ABCD2, CTNND2, HOMER1, SNX3, SGK1, PALLD, FKBP1B, IL1RAPL1, ARHGEF4, PRKCA, APOD, GAS7, LGI1, RAP1GAP2, SLITRK1, STRN, DTNBP1, SHANK2, YWHAG, PREX…	5911, 7074, 5577, 3706, 79734, 1123, 6616, 7504, 57715, 79789, 27352, 3792, 22891, 29887, 8558, 90249, 9890, 23105, 6709, 5295, 117177, 8506, 7533, 5621, 51517, 3251, 4504, 6383, 221692, 65009, 10458, 5337, 6900, 57468, 815, 225, 1501, 9456, 8724, 6446, 23022, 2281, 11141, 50649, 5578, 347, 8522, 9211, 23108, 114798, 6801, 84062, 22941, 7532, 80243, 9331, 10678, 7143, 7368, 22903, 27020, 9114, 74…
GO Biological Processes	regulation of molecular function	GO:0065009	0.00129231	0	259	220.098	1968	MAPRE3, TIAM1, PRKAR2B, ABR, APOH, MTCL1, ADAM8, HSPB1, OAZ1, PPP1R7, CHN1, DRD5, SGSM3, SPTSSB, RGS6, JPH3, ASPH, GAS6, PLSCR1, TACC1, PIK3R1, RAB11FIP2, PPM1H, YWHAH, ATP2B4, CACNG3, PRNP, MTPN, KCNS1, MT3, CACUL1, LAMTOR3, PHACTR1, WNT9A, GPSM1, COX17, ADCY2, PPME1, AHCYL1, CAMK2A, PTPRJ, ARFGEF3, BIN1, PINK1, CTSB, HOMER1, LYPD6, SGK1, GREM2, PDCD6, FKBP1B, PKIA, IGF2, CACNA2D1, PAK6, RAB4A, …	22924, 7074, 5577, 29, 350, 23255, 101, 3315, 4946, 5510, 1123, 1816, 27352, 165679, 9628, 57338, 444, 2621, 5359, 6867, 5295, 22841, 57460, 7533, 493, 10368, 5621, 136319, 3787, 4504, 143384, 8649, 221692, 7483, 26086, 10063, 108, 51400, 10768, 815, 5795, 57221, 274, 65018, 1508, 9456, 130574, 6446, 64388, 10016, 2281, 5569, 3481, 781, 56924, 5867, 3479, 646643, 9806, 1718, 54205, 153769, 9655, …
GO Biological Processes	cardiac muscle cell action potential	GO:0086001	0.0013079	0.001	14	5.81559	52	CACNA1G, BIN1, CACNA2D1, ATP1B1, SLMAP, CACNB2, ATP2A2, FGF12, HCN2, ATP1A1, DLG1, SCN1A, KCNIP2, KCNJ3	8913, 274, 781, 481, 7871, 783, 488, 2257, 610, 476, 1739, 6323, 30819, 3760
GO Biological Processes	regulation of cell development	GO:0060284	0.00134595	0.003	103	77.6157	694	RAP2A, TIAM1, ITPKA, CHN1, SNAP25, XK, SEMA4G, KEL, BMERB1, ZNF365, SH3GL3, FSTL4, YWHAH, NCKIPSD, THRB, MT3, SDC2, PHACTR1, NDRG4, BAIAP2, CNTN2, CAMK2A, BIN1, SNX3, FKBP1B, IL1RAPL1, IGF1, BHLHE41, RARB, RAP1GAP2, SLITRK1, SHANK2, YWHAG, TTPA, TNR, GPRC5B, PPP1R12A, NPTN, TMEM106B, SYT1, TMEM30A, SLC39A12, OLFM1, ARC, HDAC9, SIGLEC15, FLRT2, NGEF, ASPA, LRRC7, BDNF, RGS14, CLOCK, BHLHE40, NRCAM…	5911, 7074, 3706, 1123, 6616, 7504, 57715, 3792, 89927, 22891, 6457, 23105, 7533, 51517, 7068, 4504, 6383, 221692, 65009, 10458, 6900, 815, 274, 8724, 2281, 11141, 3479, 79365, 5915, 23108, 114798, 22941, 7532, 7274, 7143, 51704, 4659, 27020, 54664, 6857, 55754, 221074, 10439, 23237, 9734, 284266, 23768, 25791, 443, 57554, 627, 10636, 9575, 8553, 4897, 4747, 151835, 81618, 5530, 2902, 9283, 816, …
GO Biological Processes	positive regulation of regulated secretory pathway	GO:1903307	0.00138804	0.002	11	4.02617	36	CACNA1G, LAMP1, SYT1, SYT9, CACNB2, STXBP1, STX1A, SYT10, CACNA1I, NLGN1, SCAMP5	8913, 3916, 6857, 143425, 783, 6812, 6804, 341359, 8911, 22871, 192683
GO Biological Processes	glutamate biosynthetic process	GO:0006537	0.00139554	0.001	3	0.335515	3	GLUD1, GLS, SLC25A12	2746, 2744, 8604
GO Biological Processes	postsynaptic intermediate filament cytoskeleton organization	GO:0099185	0.00139554	0	3	0.335515	3	INA, NEFL, NEFH	9118, 4747, 4744
GO Biological Processes	negative regulation of clathrin-dependent endocytosis	GO:1900186	0.00139554	0.001	3	0.335515	3	SH3GL3, UNC119, SYT11	6457, 9094, 23208
GO Biological Processes	malate-aspartate shuttle	GO:0043490	0.00139554	0.001	3	0.335515	3	SLC25A13, SLC25A12, SLC25A22	10165, 8604, 79751
GO Biological Processes	neurofilament bundle assembly	GO:0033693	0.00139554	0.001	3	0.335515	3	NEFL, NEFM, NEFH	4747, 4741, 4744
GO Biological Processes	regulation of calcium ion-dependent exocytosis of neurotransmitter	GO:1903233	0.00139554	0.002	3	0.335515	3	SYT1, RAB3GAP1, ATP2A2	6857, 22930, 488
GO Biological Processes	purine nucleobase transport	GO:0006863	0.00139554	0.001	3	0.335515	3	AQP9, SLC25A5, SLC25A4	366, 292, 291
GO Biological Processes	phospholipid catabolic process	GO:0009395	0.00141082	0.001	9	2.90779	26	ABHD6, PLA2G15, PNPLA8, ENPP6, PRKCD, GDPD1, PRDX6, ENPP2, NAPEPLD	57406, 23659, 50640, 133121, 5580, 284161, 9588, 5168, 222236
GO Biological Processes	long-term synaptic depression	GO:0060292	0.00141082	0.001	9	2.90779	26	ABHD6, DRD5, SHANK2, DRD1, ARC, STXBP1, DGKI, ADCY8, SLC24A2	57406, 1816, 22941, 1812, 23237, 6812, 9162, 114, 25769
GO Biological Processes	response to amphetamine	GO:0001975	0.00141082	0.002	9	2.90779	26	DRD5, HPRT1, DRD1, HDAC9, PDE1B, PPP3CA, GRIN1, RGS4, GRIN2A	1816, 3251, 1812, 9734, 5153, 5530, 2902, 5999, 2903
GO Biological Processes	dopamine metabolic process	GO:0042417	0.00143634	0.003	10	3.46698	31	MOXD1, HPRT1, SNCA, DRD1, SNCB, PDE1B, VPS35, GRIN2A, ABAT, GPR37	26002, 3251, 6622, 1812, 6620, 5153, 55737, 2903, 18, 2861
GO Biological Processes	amino acid transmembrane transport	GO:0003333	0.00144483	0.003	16	7.15764	64	SLC25A13, SLC6A8, SLC32A1, SLC6A14, SLC6A9, SLC43A2, SLC1A6, SLC36A1, KCNJ10, SLC1A2, SLC25A15, RGS4, SLC17A6, SLC25A12, AGT, SLC25A22	10165, 6535, 140679, 11254, 6536, 124935, 6511, 206358, 3766, 6506, 10166, 5999, 57084, 8604, 183, 79751
GO Biological Processes	dendritic spine organization	GO:0097061	0.00144483	0.002	16	7.15764	64	TIAM1, ITPKA, ZNF365, PRNP, BAIAP2, CTNND2, HOMER1, SHANK2, GRIN2B, ARC, NGEF, CAMK2B, WNT7A, VPS35, CHRNA7, NLGN1	7074, 3706, 22891, 5621, 10458, 1501, 9456, 22941, 2904, 23237, 25791, 816, 7476, 55737, 1139, 22871
GO Biological Processes	neuron projection organization	GO:0106027	0.00146824	0.002	17	7.82867	70	TIAM1, ITPKA, ZNF365, PRNP, BAIAP2, ABCD2, CTNND2, HOMER1, SHANK2, GRIN2B, ARC, NGEF, CAMK2B, WNT7A, VPS35, CHRNA7, NLGN1	7074, 3706, 22891, 5621, 10458, 225, 1501, 9456, 22941, 2904, 23237, 25791, 816, 7476, 55737, 1139, 22871
GO Biological Processes	leukocyte mediated immunity	GO:0002443	0.001472	0	69	48.5378	434	CDA, ABR, ADAM8, CD59, SNAP25, INPP5D, SPTAN1, HPRT1, IL13RA2, LAMTOR3, CD47, PLD1, STXBP2, ATP11B, TOM1, PTPRJ, IRF7, SUSD4, CTSB, PGAM1, LAMP1, CFD, GPI, METTL7A, TMEM30A, PTPRN2, TOLLIP, ALAD, MAPK1, PRKCD, PRTN3, PSMD1, KCNAB2, HSPA8, ATP6V0C, SDCBP, STXBP1, LRRC7, TUBB4B, C4A, ATP6V0A1, PSAP, AP2A2, ACTR10, BATF, MGST1, VCP, DYNLL1, GM2A, TIMP2, MMP9, SIRPA, HSP90AA1, NDFIP1, PRDX6, ATP8A1, …	978, 29, 101, 966, 6616, 3635, 6709, 3251, 3598, 8649, 961, 5337, 6813, 23200, 10043, 5795, 3665, 55061, 1508, 5223, 3916, 1675, 2821, 25840, 55754, 5799, 54472, 210, 5594, 5580, 5657, 5707, 8514, 3312, 527, 6386, 6812, 57554, 10383, 720, 535, 5660, 161, 55860, 10538, 4257, 7415, 8655, 2760, 7077, 4318, 140885, 3320, 80762, 9588, 10396, 730, 1113, 146850, 7226, 64114, 1432, 1739, 10125, 10159, 81…
GO Biological Processes	negative regulation of amyloid-beta formation	GO:1902430	0.00148375	0.002	5	1.00654	9	PRNP, BIN1, IGF1, CHRNA7, HAP1	5621, 274, 3479, 1139, 9001
GO Biological Processes	GDP metabolic process	GO:0046710	0.00148375	0.002	5	1.00654	9	TJP2, GUK1, DLG2, MPP1, DLG1	9414, 2987, 1740, 4354, 1739
GO Biological Processes	pyrimidine nucleoside catabolic process	GO:0046135	0.00148375	0	5	1.00654	9	CDA, ENTPD4, NT5C1A, CDADC1, NT5E	978, 9583, 84618, 81602, 4907
GO Biological Processes	regulation of catecholamine metabolic process	GO:0042069	0.001516	0.002	7	1.90125	17	HPRT1, SNCA, DRD1, PDE1B, VPS35, ABAT, GPR37	3251, 6622, 1812, 5153, 55737, 18, 2861
GO Biological Processes	regulation of dopamine metabolic process	GO:0042053	0.001516	0.002	7	1.90125	17	HPRT1, SNCA, DRD1, PDE1B, VPS35, ABAT, GPR37	3251, 6622, 1812, 5153, 55737, 18, 2861
GO Biological Processes	positive regulation of synaptic transmission, glutamatergic	GO:0051968	0.001516	0	7	1.90125	17	GLUL, SHANK2, TNR, DRD1, RAB3GAP1, STXBP1, NLGN1	2752, 22941, 7143, 1812, 22930, 6812, 22871
GO Biological Processes	protein localization	GO:0008104	0.00153878	0	257	218.867	1957	MAPRE3, GET4, SELENOS, NAPG, PHYHIP, RAP2A, CPE, TIAM1, MTCL1, ADAM8, HSPB1, OAZ1, HNF4A, PITPNM1, CADPS2, PANX2, SNAP25, CLMN, SGSM3, EXOC3, SNX10, ATP6V0E2, SNX8, VPS4B, SKP1, HCN1, GAS6, RAB39B, C1QTNF4, PIK3R1, RAB3IP, CNTNAP1, RAB11FIP2, IGSF11, YWHAH, CACNG3, GLUL, PRNP, TM9SF2, BSN, RRAGD, LAMTOR3, ANO1, SPIRE1, ARL8B, APPL1, BAIAP2, SLC2A1, STXBP2, ATP6V1B2, CNTN2, TOM1, AHCYL1, PTPRN, PI…	22924, 51608, 55829, 8774, 9796, 5911, 1363, 7074, 23255, 101, 3315, 4946, 3172, 9600, 93664, 56666, 6616, 79789, 27352, 11336, 29887, 155066, 29886, 9525, 6500, 348980, 2621, 116442, 114900, 5295, 117177, 8506, 22841, 152404, 7533, 10368, 2752, 5621, 9375, 8927, 58528, 8649, 55107, 56907, 55207, 26060, 10458, 6513, 6813, 526, 6900, 10043, 10768, 5798, 65018, 8724, 51465, 10815, 11154, 84315, 144…
GO Biological Processes	lipid metabolic process	GO:0006629	0.00154584	0.002	133	104.569	935	GGT1, ABHD6, PRKAR2B, APOH, SDR42E2, HNF4A, PITPNM1, AIG1, DGAT2, NEU2, CYP46A1, INPP5D, SPTSSB, SGPP2, MGLL, HMGCLL1, G0S2, PLPPR4, PLSCR1, PIK3R1, PLA2G15, YWHAH, CREM, MT3, SDC2, FAR2, SC5D, FA2H, PLD1, PITPNM3, ABCD2, DHDDS, AUH, SCD5, PI4KA, PNPLA8, AGPAT5, OSBPL3, RAB4A, APOD, ENPP6, DHRS7B, DHCR24, SOCS5, SAMD8, NDUFAB1, SNCA, ACAD10, LARGE1, CYGB, PLPP4, ACOT12, PLCD4, TTPA, B4GALT6, UGT8…	2678, 57406, 5577, 350, 100288072, 3172, 9600, 51390, 84649, 4759, 10858, 3635, 165679, 130367, 11343, 54511, 50486, 9890, 5359, 5295, 23659, 7533, 1390, 4504, 6383, 55711, 6309, 79152, 5337, 83394, 225, 79947, 549, 79966, 5297, 50640, 55326, 26031, 5867, 347, 133121, 25979, 1718, 9655, 142891, 4706, 6622, 80724, 9215, 114757, 196051, 134526, 84812, 7274, 9331, 7368, 221895, 64746, 55529, 10891, …
GO Biological Processes	cellular response to inorganic substance	GO:0071241	0.0015833	0.002	29	16.4402	147	PRNP, MT3, SYT13, SNCA, FOS, KCNC2, PPARGC1A, SYT1, SYT9, ALAD, MAPK1, AQP1, CPNE9, SYT12, KCNA1, TIGAR, MT4, MMP9, DLG2, ADCY8, RYR3, TRPM2, SYT10, GUCY1B1, SYT11, GPLD1, CRHBP, MEF2A, NLGN1	5621, 4504, 57586, 6622, 2353, 3747, 10891, 6857, 143425, 210, 5594, 358, 151835, 91683, 3736, 57103, 84560, 4318, 1740, 114, 6263, 7226, 341359, 2983, 23208, 2822, 1393, 4205, 22871
GO Biological Processes	cellular response to peptide hormone stimulus	GO:0071375	0.0016165	0.001	41	25.7228	230	SELENOS, PRKAR2B, ATP6V0E2, PIK3R1, APPL1, BAIAP2, ATP6V1B2, ADCY2, AHCYL1, CAMK2A, ATP2B1, IGF2, ADCY9, YWHAG, ATP6V1E1, ATP6V0D1, WNT1, HDAC9, PRKCD, IGFBP1, ATP6V0C, ATP6V1A, ATP6V0A1, IRS2, XBP1, ATP6V1H, PAK1, ATP6V0B, BCAR1, SESN3, ADCY8, PRKCB, GPLD1, AGT, CRHBP, PTPRE, CA2, GOT1, NR4A1, PRKAR1B, ATP6V1C1	55829, 5577, 155066, 5295, 26060, 10458, 526, 108, 10768, 815, 490, 3481, 115, 7532, 529, 9114, 7471, 9734, 5580, 3484, 527, 523, 535, 8660, 7494, 51606, 5058, 533, 9564, 143686, 114, 5579, 2822, 183, 1393, 5791, 760, 2805, 3164, 5575, 528
GO Biological Processes	glycerophospholipid catabolic process	GO:0046475	0.00165143	0	6	1.4539	13	PLA2G15, PNPLA8, ENPP6, GDPD1, PRDX6, ENPP2	23659, 50640, 133121, 284161, 9588, 5168
GO Biological Processes	GMP metabolic process	GO:0046037	0.00165143	0.001	6	1.4539	13	HPRT1, TJP2, GUK1, DLG2, MPP1, DLG1	3251, 9414, 2987, 1740, 4354, 1739
GO Biological Processes	presynaptic modulation of chemical synaptic transmission	GO:0099171	0.00165143	0	6	1.4539	13	SYT1, SYT9, CACNB2, GIT1, PRKCB, HTR1B	6857, 143425, 783, 28964, 5579, 3351
GO Biological Processes	ribose phosphate metabolic process	GO:0019693	0.00167064	0	67	47.0839	421	SLC25A13, ATP5PD, DGAT2, LDHA, ENTPD4, PDE1A, ENO1, HPRT1, COX4I1, FAR2, ATP6V1B2, ADCY2, PINK1, SCD5, PGAM1, IGF1, CYCS, NDUFS7, GPI, NDUFAB1, ADCY9, ATP1B1, SNCA, ALDOB, NDUFS1, ACOT12, ACOT13, ND1, MPC1, PPARGC1A, OGDH, ENO2, CHCHD10, COX1, NDUFS8, SULT4A1, HSPA8, HACD1, NDUFV2, COX2, TJP2, COX3, ATP6V1A, ACSL4, GUK1, PGK1, RBKS, VCP, HTR2A, TIGAR, NT5E, SUCLA2, ND2, NDUFV1, DLG2, ADCY8, ADSS1…	10165, 10476, 84649, 3939, 9583, 5136, 2023, 3251, 1327, 55711, 526, 108, 65018, 79966, 5223, 3479, 54205, 374291, 2821, 4706, 115, 481, 6622, 229, 4719, 134526, 55856, 4535, 51660, 10891, 4967, 2026, 400916, 4512, 4728, 25830, 3312, 9200, 4729, 4513, 9414, 4514, 523, 2182, 2987, 5230, 64080, 7415, 3356, 57103, 4907, 8803, 4536, 4723, 1740, 114, 122622, 4540, 2983, 8604, 4354, 7384, 1739, 203, 27…
GO Biological Processes	cellular response to calcium ion	GO:0071277	0.00167867	0.001	15	6.59845	59	SYT13, FOS, SYT1, SYT9, CPNE9, SYT12, ADCY8, RYR3, TRPM2, SYT10, SYT11, GPLD1, CRHBP, MEF2A, NLGN1	57586, 2353, 6857, 143425, 151835, 91683, 114, 6263, 7226, 341359, 23208, 2822, 1393, 4205, 22871
GO Biological Processes	dendritic spine development	GO:0060996	0.00168955	0.002	19	9.28257	83	TIAM1, ITPKA, ZNF365, FSTL4, BAIAP2, SLC12A5, CAMK2A, CTNND2, SHANK2, ARC, NGEF, ACSL4, SLC9A6, CAMK2B, WNT7A, NEURL1, CPEB3, ASAP1, NLGN1	7074, 3706, 22891, 23105, 10458, 57468, 815, 1501, 22941, 23237, 25791, 2182, 10479, 816, 7476, 9148, 22849, 50807, 22871
GO Biological Processes	glucose transmembrane transport	GO:1904659	0.00172164	0	16	7.26948	65	SELENOS, PIK3R1, APPL1, SLC2A1, IGF1, MFSD4A, SLC1A2, DRD1, IRS2, SLC25A27, SLC5A11, PRKCB, MAPK14, MEF2A, SLC2A3, ARPP19	55829, 5295, 26060, 6513, 3479, 148808, 6506, 1812, 8660, 9481, 115584, 5579, 1432, 4205, 6515, 10776
GO Biological Processes	clathrin-dependent endocytosis	GO:0072583	0.00177874	0.004	11	4.13801	37	SH3GL3, TNK2, SNAP91, UNC119, SH3GL2, AP2M1, SGIP1, AAK1, AP2A2, DNAJC6, SYT11	6457, 10188, 9892, 9094, 6456, 1173, 84251, 22848, 161, 9829, 23208
GO Biological Processes	regulation of intracellular transport	GO:0032386	0.00180296	0.005	53	35.5645	318	MTCL1, OAZ1, GAS6, PIK3R1, PRNP, IL13RA2, NDRG4, STXBP2, PINK1, SNX3, UBE2J1, CPLX1, PKIA, LAMP1, APOD, APBA1, GCC2, DTNBP1, PPP1R12A, SLC35D3, SYT1, MYBPC3, TMEM30A, SYT9, DRD1, MAPK1, RAB3GAP1, PRKCD, CHMP3, CACNB2, STXBP1, ATP2A2, P2RY1, STX1A, WNT7A, HTR2A, PAK1, MAP2K1, DGKI, SEPTIN5, CRYAB, NCS1, RIMS1, NEFH, GIT1, PRKCB, RHOT1, MAPK14, HTR1B, NLGN1, HAP1, NAPB, UHMK1	23255, 4946, 2621, 5295, 5621, 3598, 65009, 6813, 65018, 8724, 51465, 10815, 5569, 3916, 347, 320, 9648, 84062, 4659, 340146, 6857, 4607, 55754, 143425, 1812, 5594, 22930, 5580, 51652, 783, 6812, 488, 5028, 6804, 7476, 3356, 5058, 5604, 9162, 5413, 1410, 23413, 22999, 4744, 28964, 5579, 55288, 1432, 3351, 22871, 9001, 63908, 127933
GO Biological Processes	cellular response to acetylcholine	GO:1905145	0.00180866	0.003	8	2.46044	22	ATP2B4, HRH3, CHRM5, CHRNA3, PLCB1, CHRNA7, RGS8, CHRM4	493, 11255, 1133, 1136, 23236, 1139, 85397, 1132
GO Biological Processes	renal water homeostasis	GO:0003091	0.00180866	0.003	8	2.46044	22	PRKAR2B, RAB11FIP2, ADCY2, AQP3, ADCY9, AQP1, ADCY8, PRKAR1B	5577, 22841, 108, 360, 115, 358, 114, 5575
GO Biological Processes	response to acetylcholine	GO:1905144	0.00180866	0.003	8	2.46044	22	ATP2B4, HRH3, CHRM5, CHRNA3, PLCB1, CHRNA7, RGS8, CHRM4	493, 11255, 1133, 1136, 23236, 1139, 85397, 1132
GO Biological Processes	positive regulation of cation channel activity	GO:2001259	0.00181502	0.004	13	5.36823	48	CACNG3, PINK1, CACNA2D1, CALM1, TRDN, KCNC2, ARC, CALM2, CACNB2, KCNA1, KCNIP2, EHD3, HAP1	10368, 65018, 781, 801, 10345, 3747, 23237, 805, 783, 3736, 30819, 30845, 9001
GO Biological Processes	positive regulation of vascular smooth muscle cell proliferation	GO:1904707	0.00190865	0.002	9	3.01963	27	MEF2D, IGF1, FGF9, PAK1, NQO2, MMP9, MAP3K5, AGT, HTR1B	4209, 3479, 2254, 5058, 4835, 4318, 4217, 183, 3351
GO Biological Processes	regulation of synapse organization	GO:0050807	0.00191332	0	33	19.6835	176	TIAM1, ITPKA, PRNP, BAIAP2, LRFN2, HOMER1, LRRTM2, IL1RAPL1, SLITRK1, CLSTN1, SNCA, ADGRB2, GRIN2B, ARC, SLITRK4, FLRT2, NGEF, BDNF, NRCAM, GRIN1, CAMK2B, WNT7A, VCP, CLSTN3, NTRK2, VPS35, C1QL3, NEURL1, FZD9, MAPK14, GPM6A, CAMKV, NLGN1	7074, 3706, 5621, 10458, 57497, 9456, 26045, 11141, 114798, 22883, 6622, 576, 2904, 23237, 139065, 23768, 25791, 627, 4897, 2902, 816, 7476, 7415, 9746, 4915, 55737, 389941, 9148, 8326, 1432, 2823, 79012, 22871
GO Biological Processes	establishment or maintenance of transmembrane electrochemical gradient	GO:0010248	0.00193638	0.003	4	0.671029	6	ATP12A, ATP1B1, ATP1B3, ATP1A1	479, 481, 483, 476
GO Biological Processes	cellular response to histamine	GO:0071420	0.00193638	0.002	4	0.671029	6	GABRB3, GABRG2, GABRB2, GABRA1	2562, 2566, 2561, 2554
GO Biological Processes	positive regulation of catecholamine metabolic process	GO:0045915	0.00193638	0.001	4	0.671029	6	HPRT1, VPS35, ABAT, GPR37	3251, 55737, 18, 2861
GO Biological Processes	clathrin coat disassembly	GO:0072318	0.00193638	0.002	4	0.671029	6	SYNJ1, HSPA8, SH3GL2, DNAJC6	8867, 3312, 6456, 9829
GO Biological Processes	sodium ion export across plasma membrane	GO:0036376	0.00193638	0.004	4	0.671029	6	ATP12A, ATP1B1, ATP1B3, ATP1A1	479, 481, 483, 476
GO Biological Processes	positive regulation of dopamine metabolic process	GO:0045964	0.00193638	0.001	4	0.671029	6	HPRT1, VPS35, ABAT, GPR37	3251, 55737, 18, 2861
GO Biological Processes	regulation of muscle adaptation	GO:0043502	0.00193935	0.002	14	6.03926	54	ATP2B4, MTPN, PRKCA, IGF1, PPARGC1A, TRPC3, ATP2A2, PPP3CA, CAMK2B, PAK1, RGS4, CAMK2G, AGT, MEF2A	493, 136319, 5578, 3479, 10891, 7222, 488, 5530, 816, 5058, 5999, 818, 183, 4205
GO Biological Processes	regulation of postsynaptic membrane neurotransmitter receptor levels	GO:0099072	0.00193935	0.001	14	6.03926	54	SNAP25, USP46, CACNG3, CPLX1, LGI1, CLSTN1, EPS15, ARC, LRRC7, DNM1, VPS35, DLG2, DLG1, ADAM22	6616, 64854, 10368, 10815, 9211, 22883, 2060, 23237, 57554, 1759, 55737, 1740, 1739, 53616
GO Biological Processes	inositol phosphate metabolic process	GO:0043647	0.00193935	0.003	14	6.03926	54	ITPKA, INPP5D, CALM1, SNCA, PLCD4, ADCYAP1R1, PLCD1, SYNJ1, INPP5A, PLCH2, P2RY1, PLCL2, PLCB1, ITPK1	3706, 3635, 801, 6622, 84812, 117, 5333, 8867, 3632, 9651, 5028, 23228, 23236, 3705
GO Biological Processes	regulation of endocytosis	GO:0030100	0.00194413	0.002	35	21.2493	190	ABR, USP46, SH3GL3, GAS6, APPL1, CD47, PTPRJ, BIN1, SNX3, LRRTM2, RAB4A, SNCA, TNK2, PIP4P2, ARC, SNAP91, UNC119, PRTN3, MERTK, SDCBP, DNM1, SH3GL2, C4A, PPP3CA, SGIP1, AAK1, MCTP1, PACSIN2, SIRPA, PACSIN1, DNAJC6, SYT11, VAMP4, NLGN1, SCAMP5	29, 64854, 6457, 2621, 26060, 961, 5795, 274, 8724, 26045, 5867, 6622, 10188, 55529, 23237, 9892, 9094, 5657, 10461, 6386, 1759, 6456, 720, 5530, 84251, 22848, 79772, 11252, 140885, 29993, 9829, 23208, 8674, 22871, 192683
GO Biological Processes	positive regulation of ion transmembrane transport	GO:0034767	0.00198242	0.005	22	11.5193	103	CACNG3, COX17, PINK1, CACNA2D1, CALM1, TRDN, ATP1B1, SNCA, KCNC2, TRPC1, DRD1, ARC, CHCHD10, CALM2, CACNB2, KCNA1, ATP1B3, THY1, AGT, KCNIP2, EHD3, HAP1	10368, 10063, 65018, 781, 801, 10345, 481, 6622, 3747, 7220, 1812, 23237, 400916, 805, 783, 3736, 483, 7070, 183, 30819, 30845, 9001
GO Biological Processes	brain development	GO:0007420	0.00200119	0	84	61.9584	554	ABR, SLC32A1, SLC6A17, PITPNM1, BMERB1, ZNF365, TACC1, YWHAH, ATP2B4, MTPN, TMEM14B, SEZ6L, HPRT1, MT3, TYRO3, PHACTR1, NDRG4, BAIAP2, COX17, SLC2A1, CNTN2, INA, ATP2B1, CEND1, APOD, RARB, CALM1, SHANK2, SLC1A2, TNR, KCNC2, BTBD3, PPARGC1A, ATP6V0D1, WNT1, SYT1, GRIN2B, CRTAC1, DRD1, PLP1, ATXN1, RAB3GAP1, COX1, AQP1, GLUD1, SYNJ1, CALM2, CKB, CNP, SYNGR3, IRS2, NEFL, PPP3CA, FGF9, GRIN1, GPR37L1…	29, 140679, 388662, 9600, 89927, 22891, 6867, 7533, 493, 136319, 81853, 23544, 3251, 4504, 7301, 221692, 65009, 10458, 10063, 6513, 6900, 9118, 490, 51286, 347, 5915, 801, 22941, 6506, 7143, 3747, 22903, 10891, 9114, 7471, 6857, 2904, 55118, 1812, 5354, 6310, 22930, 4512, 358, 2746, 8867, 805, 1152, 1267, 9143, 8660, 4747, 5530, 2254, 2902, 9283, 65078, 7881, 3736, 7476, 5058, 4915, 5999, 8655, 5…
GO Biological Processes	chloride transmembrane transport	GO:1902476	0.00201144	0.001	15	6.71029	60	ANO1, SLC12A5, GABRA4, GLRA3, GABRB3, GABRA2, GLRB, ANO4, CLCN2, GABRG2, GABRB2, GABRD, GABRA5, CLCN4, GABRA1	55107, 57468, 2557, 8001, 2562, 2555, 2743, 121601, 1181, 2566, 2561, 2563, 2558, 1183, 2554
GO Biological Processes	myeloid leukocyte activation	GO:0002274	0.00202116	0.001	63	44.0642	394	CDA, ABR, ADAM8, CD59, SNAP25, SPTAN1, PLSCR1, IL13RA2, LAMTOR3, CD47, PLD1, STXBP2, ATP11B, TOM1, PTPRJ, CTSB, PGAM1, LAMP1, CFD, GPI, SNCA, METTL7A, TMEM30A, PTPRN2, TOLLIP, ALAD, MAPK1, PRKCD, PRTN3, PSMD1, KCNAB2, HSPA8, ATP6V0C, SDCBP, STXBP1, LRRC7, TUBB4B, ATP6V0A1, PSAP, AP2A2, ACTR10, BATF, MGST1, VCP, DYNLL1, GM2A, TIMP2, MMP9, SIRPA, HSP90AA1, PRDX6, ATP8A1, CHGA, TRPM2, TMBIM1, SYT11,…	978, 29, 101, 966, 6616, 6709, 5359, 3598, 8649, 961, 5337, 6813, 23200, 10043, 5795, 1508, 5223, 3916, 1675, 2821, 6622, 25840, 55754, 5799, 54472, 210, 5594, 5580, 5657, 5707, 8514, 3312, 527, 6386, 6812, 57554, 10383, 535, 5660, 161, 55860, 10538, 4257, 7415, 8655, 2760, 7077, 4318, 140885, 3320, 9588, 10396, 1113, 7226, 64114, 23208, 1432, 10125, 10159, 814, 3482, 6515, 5547
GO Biological Processes	plasma membrane organization	GO:0007009	0.00203922	0	17	8.05235	72	PLSCR1, BAIAP2, FA2H, ABCD2, BIN1, NOX1, SPTBN1, PRKCD, SH3GL2, EPB41L3, ATP2A2, PSAP, ANO4, PACSIN2, PACSIN1, ASAP1, SYT11	5359, 10458, 79152, 225, 274, 27035, 6711, 5580, 6456, 23136, 488, 5660, 121601, 11252, 29993, 50807, 23208
GO Biological Processes	hexose transmembrane transport	GO:0008645	0.00204151	0	16	7.38132	66	SELENOS, PIK3R1, APPL1, SLC2A1, IGF1, MFSD4A, SLC1A2, DRD1, IRS2, SLC25A27, SLC5A11, PRKCB, MAPK14, MEF2A, SLC2A3, ARPP19	55829, 5295, 26060, 6513, 3479, 148808, 6506, 1812, 8660, 9481, 115584, 5579, 1432, 4205, 6515, 10776
GO Biological Processes	regulation of protein transport	GO:0051223	0.00205777	0.001	68	48.3141	432	TIAM1, MTCL1, ADAM8, OAZ1, HNF4A, PANX2, SNAP25, GAS6, C1QTNF4, PIK3R1, GLUL, PRNP, ANO1, SLC2A1, PINK1, SNX3, UBE2J1, FKBP1B, PKIA, PRKCA, IGF1, APOD, VSNL1, GCC2, ANXA4, RAPGEF4, GPI, NDFIP2, KCNC2, MYRIP, SLC35D3, DPH3, TMEM30A, SYT9, SPTBN1, MAPK1, HDAC9, PRKCD, SYBU, RGCC, HTR2B, GLUD1, HSPA8, ITPR1, ACSL4, IRS2, CLOCK, PPP3CA, STX1A, XBP1, PAK1, VPS35, MBP, NDFIP1, TNFRSF21, SLC25A5, SLC25A…	7074, 23255, 101, 4946, 3172, 56666, 6616, 2621, 114900, 5295, 2752, 5621, 55107, 6513, 65018, 8724, 51465, 2281, 5569, 5578, 3479, 347, 7447, 9648, 307, 11069, 2821, 54602, 3747, 25924, 340146, 285381, 55754, 143425, 6711, 5594, 9734, 5580, 55638, 28984, 3357, 2746, 3312, 3708, 2182, 8660, 9575, 5530, 6804, 7494, 5058, 55737, 4155, 80762, 27242, 292, 291, 114, 26251, 5019, 23208, 777, 2822, 18, …
GO Biological Processes	purine-containing compound metabolic process	GO:0072521	0.00210928	0.001	69	49.2088	440	SLC25A13, ATP5PD, DGAT2, LDHA, PDE1A, ENO1, NT5C1A, HPRT1, COX4I1, FAR2, GDA, ATP6V1B2, ADCY2, AHCYL1, PINK1, SCD5, PGAM1, IGF1, CYCS, NDUFS7, GPI, NDUFAB1, ADCY9, ATP1B1, SNCA, ALDOB, NDUFS1, ACOT12, ACOT13, ND1, MPC1, PPARGC1A, OGDH, ENO2, CHCHD10, COX1, NDUFS8, SULT4A1, HSPA8, HACD1, NDUFV2, COX2, TJP2, COX3, ATP6V1A, ACSL4, GUK1, PGK1, VCP, HTR2A, TIGAR, NT5E, SUCLA2, ND2, NDUFV1, DLG2, ADCY8…	10165, 10476, 84649, 3939, 5136, 2023, 84618, 3251, 1327, 55711, 9615, 526, 108, 10768, 65018, 79966, 5223, 3479, 54205, 374291, 2821, 4706, 115, 481, 6622, 229, 4719, 134526, 55856, 4535, 51660, 10891, 4967, 2026, 400916, 4512, 4728, 25830, 3312, 9200, 4729, 4513, 9414, 4514, 523, 2182, 2987, 5230, 7415, 3356, 57103, 4907, 8803, 4536, 4723, 1740, 114, 122622, 4540, 2983, 8604, 4354, 7384, 23382,…
GO Biological Processes	organophosphate catabolic process	GO:0046434	0.0021223	0.003	34	20.5782	184	ABHD6, LDHA, PLA2G15, ENTPD4, PDE1A, ENO1, NT5C1A, HPRT1, GDA, PNPLA8, PGAM1, IGF1, ENPP6, ENTPD2, GPI, ALDOB, PPARGC1A, OGDH, ENO2, PRKCD, SYNJ1, INPP5A, CNP, PGK1, GDPD1, VCP, HTR2A, TIGAR, NT5E, PRDX6, SLC25A12, ENPP2, OGDHL, NAPEPLD	57406, 3939, 23659, 9583, 5136, 2023, 84618, 3251, 9615, 50640, 5223, 3479, 133121, 954, 2821, 229, 10891, 4967, 2026, 5580, 8867, 3632, 1267, 5230, 284161, 7415, 3356, 57103, 4907, 9588, 8604, 5168, 55753, 222236
GO Biological Processes	regulation of axonogenesis	GO:0050770	0.00218015	0.003	29	16.7757	150	TIAM1, CHN1, XK, SEMA4G, KEL, FSTL4, MT3, CNTN2, SLITRK1, TNR, OLFM1, BDNF, NRCAM, NEFL, GRIN1, RTN4R, WNT7A, PAK1, NTRK2, MAP2K1, MAP3K13, OMG, THY1, LRRC4C, DSCAM, RTN4, UST, SEMA3D, TWF2	7074, 1123, 7504, 57715, 3792, 23105, 4504, 6900, 114798, 7143, 10439, 627, 4897, 4747, 2902, 65078, 7476, 5058, 4915, 5604, 9175, 4974, 7070, 57689, 1826, 57142, 10090, 223117, 11344
GO Biological Processes	L-glutamate transmembrane transport	GO:0015813	0.00224341	0.003	7	2.01309	18	SLC25A13, SLC1A6, KCNJ10, SLC1A2, SLC17A6, SLC25A12, SLC25A22	10165, 6511, 3766, 6506, 57084, 8604, 79751
GO Biological Processes	potassium ion homeostasis	GO:0055075	0.00224341	0.005	7	2.01309	18	SLC12A5, ATP12A, KCNJ10, ATP1B1, ATP1B3, ATP1A1, KCNMA1	57468, 479, 3766, 481, 483, 476, 3778
GO Biological Processes	cell activation	GO:0001775	0.00224786	0.002	115	89.4706	800	CDA, ABR, ADAM8, HSPB1, CD59, SNAP25, INPP5D, ACTN1, GAS6, SPTAN1, PLSCR1, PIK3R1, PRNP, HPRT1, IL13RA2, TYRO3, RUNX2, LAMTOR3, CD47, PLD1, STXBP2, ATP11B, TOM1, PTPRJ, CTSB, FKBP1B, ICOSLG, PGAM1, IGF2, LAMP1, PRKCA, IGF1, CFD, SOCS5, ENTPD2, GPI, WBP2NL, SNCA, CYGB, PURA, METTL7A, TEC, WNT1, RIPOR2, TMEM30A, PTPRN2, TOLLIP, ALAD, MAPK1, TNFSF13B, HDAC9, PRKCD, RGCC, PRTN3, PSMD1, KCNAB2, HSPA8,…	978, 29, 101, 3315, 966, 6616, 3635, 87, 2621, 6709, 5359, 5295, 5621, 3251, 3598, 7301, 860, 8649, 961, 5337, 6813, 23200, 10043, 5795, 1508, 2281, 23308, 5223, 3481, 3916, 5578, 3479, 1675, 9655, 954, 2821, 164684, 6622, 114757, 5813, 25840, 7006, 7471, 9750, 55754, 5799, 54472, 210, 5594, 10673, 9734, 5580, 28984, 5657, 5707, 8514, 3312, 527, 10461, 6386, 6812, 57554, 3708, 7222, 10383, 6863, …
GO Biological Processes	catechol-containing compound metabolic process	GO:0009712	0.00225457	0.004	11	4.24985	38	MOXD1, MTPN, HPRT1, SNCA, DRD1, SNCB, PDE1B, VPS35, GRIN2A, ABAT, GPR37	26002, 136319, 3251, 6622, 1812, 6620, 5153, 55737, 2903, 18, 2861
GO Biological Processes	L-alpha-amino acid transmembrane transport	GO:1902475	0.00225457	0.002	11	4.24985	38	SLC25A13, SLC43A2, SLC1A6, KCNJ10, SLC1A2, SLC25A15, RGS4, SLC17A6, SLC25A12, AGT, SLC25A22	10165, 124935, 6511, 3766, 6506, 10166, 5999, 57084, 8604, 183, 79751
GO Biological Processes	catecholamine metabolic process	GO:0006584	0.00225457	0.004	11	4.24985	38	MOXD1, MTPN, HPRT1, SNCA, DRD1, SNCB, PDE1B, VPS35, GRIN2A, ABAT, GPR37	26002, 136319, 3251, 6622, 1812, 6620, 5153, 55737, 2903, 18, 2861
GO Biological Processes	generation of precursor metabolites and energy	GO:0006091	0.00228862	0.004	59	40.9328	366	SLC25A13, SELENOS, ATP5PD, HMGCLL1, IDH3A, ASPH, LDHA, ENO1, MT3, COX4I1, COX17, GPD2, PINK1, PGAM1, IGF2, IGF1, CYCS, NDUFS7, CALM1, GPI, NDUFAB1, SNCA, ALDOB, NDUFS1, ND1, PPARGC1A, PPP1R2, OGDH, ENO2, CHCHD10, COX1, NDUFS8, CYP19A1, NDUFV2, COX2, COX3, MDH1, IRS2, PGK1, VCP, HTR2A, TIGAR, SUCLA2, NQO2, ND2, ACO2, NDUFV1, ME1, FH, SLC25A4, BDH1, ND5, PPP1R3C, SLC25A12, OXCT1, UQCRC1, SLC25A22, …	10165, 55829, 10476, 54511, 3419, 444, 3939, 2023, 4504, 1327, 10063, 2820, 65018, 5223, 3481, 3479, 54205, 374291, 801, 2821, 4706, 6622, 229, 4719, 4535, 10891, 5504, 4967, 2026, 400916, 4512, 4728, 1588, 4729, 4513, 4514, 4190, 8660, 5230, 7415, 3356, 57103, 8803, 4835, 4536, 50, 4723, 4199, 2271, 291, 622, 4540, 5507, 8604, 5019, 7384, 79751, 55753, 3420
GO Biological Processes	axon development	GO:0061564	0.00233696	0.001	66	46.8602	419	TIAM1, CHN1, XK, SEMA4G, KEL, UNC5A, PLPPR4, FSTL4, SPTAN1, PIK3R1, MT3, BAIAP2, CNTN2, PALLD, FKBP1B, PRKCA, APOD, LGI1, SLITRK1, B4GALT6, B3GNT2, TNR, NPTN, CRTAC1, FEZ2, SPTBN1, PLP1, OLFM1, MAPK1, SLITRK4, FLRT2, STXBP1, BDNF, CNP, IRS2, SLC9A6, NRCAM, NEFL, GRIN1, RTN4R, SHC3, WNT7A, PAK1, S100B, NTRK2, MAP2K1, MAP3K13, HSP90AA1, OMG, THY1, TNFRSF21, STK24, EPHA6, LRRC4C, NEFH, CYFIP2, DSCAM…	7074, 1123, 7504, 57715, 3792, 90249, 9890, 23105, 6709, 5295, 4504, 10458, 6900, 23022, 2281, 5578, 347, 9211, 114798, 9331, 10678, 7143, 27020, 55118, 9637, 6711, 5354, 10439, 5594, 139065, 23768, 6812, 627, 1267, 8660, 10479, 4897, 4747, 2902, 65078, 53358, 7476, 5058, 6285, 4915, 5604, 9175, 3320, 4974, 7070, 27242, 8428, 285220, 57689, 4744, 26999, 1826, 57142, 51062, 4685, 5909, 10090, 2231…
GO Biological Processes	platelet activation	GO:0030168	0.00238027	0.002	21	10.9601	98	HSPB1, ACTN1, GAS6, PLSCR1, PIK3R1, TYRO3, PRKCA, ENTPD2, TEC, MAPK1, PRKCD, MERTK, STXBP1, ITPR1, TRPC3, P2RY1, DGKI, DGKH, PIK3R6, PRKCB, ABAT	3315, 87, 2621, 5359, 5295, 7301, 5578, 954, 7006, 5594, 5580, 10461, 6812, 3708, 7222, 5028, 9162, 160851, 146850, 5579, 18
GO Biological Processes	macromolecule localization	GO:0033036	0.00240193	0	280	242.353	2167	MAPRE3, GET4, SELENOS, NAPG, PHYHIP, RAP2A, CPE, TIAM1, APOH, MTCL1, ADAM8, HSPB1, OAZ1, HNF4A, PITPNM1, CADPS2, PANX2, SNAP25, DGAT2, CLMN, SGSM3, EXOC3, SNX10, ATP6V0E2, SNX8, VPS4B, SKP1, HCN1, GAS6, RAB39B, C1QTNF4, PIK3R1, RAB3IP, CNTNAP1, RAB11FIP2, IGSF11, YWHAH, CACNG3, AQP9, GLUL, PRNP, TM9SF2, BSN, RRAGD, LAMTOR3, ANO1, SPIRE1, ARL8B, APPL1, BAIAP2, SLC2A1, STXBP2, ATP6V1B2, ATP11B, CNT…	22924, 51608, 55829, 8774, 9796, 5911, 1363, 7074, 350, 23255, 101, 3315, 4946, 3172, 9600, 93664, 56666, 6616, 84649, 79789, 27352, 11336, 29887, 155066, 29886, 9525, 6500, 348980, 2621, 116442, 114900, 5295, 117177, 8506, 22841, 152404, 7533, 10368, 366, 2752, 5621, 9375, 8927, 58528, 8649, 55107, 56907, 55207, 26060, 10458, 6513, 6813, 526, 23200, 6900, 10043, 10768, 5798, 65018, 8724, 51465, …
GO Biological Processes	adenylate cyclase-modulating G protein-coupled receptor signaling pathway	GO:0007188	0.00246967	0.001	26	14.6508	131	DRD5, ATP2B4, ADCY2, PRKCA, GPR3, ADCY9, PTGFR, ADGRB2, HTR1D, HRH3, CHRM5, DRD1, GRM3, P2RY1, GPR37L1, PSAP, GRM8, AKAP5, ADCY8, CHGA, GRM2, IAPP, RIC8A, HTR1B, CHRM4, GPR37	1816, 493, 108, 5578, 2827, 115, 5737, 576, 3352, 11255, 1133, 1812, 2913, 5028, 9283, 5660, 2918, 9495, 114, 1113, 2912, 3375, 60626, 3351, 1132, 2861
GO Biological Processes	adult walking behavior	GO:0007628	0.00250449	0.003	8	2.57228	23	CNTN2, CEND1, KCNJ10, DRD1, GLRB, NPC1, SCN1A, OXR1	6900, 51286, 3766, 1812, 2743, 4864, 6323, 55074
GO Biological Processes	glucose catabolic process	GO:0006007	0.00250449	0.006	8	2.57228	23	ENO1, PGAM1, GPI, ALDOB, ENO2, PGK1, TIGAR, SLC25A12	2023, 5223, 2821, 229, 2026, 5230, 57103, 8604
GO Biological Processes	G protein-coupled glutamate receptor signaling pathway	GO:0007216	0.00261744	0.003	6	1.56573	14	HOMER1, GRM3, DAGLB, HOMER2, GRM8, GRM2	9456, 2913, 221955, 9455, 2918, 2912
GO Biological Processes	calcium-mediated signaling using intracellular calcium source	GO:0035584	0.00261744	0.003	6	1.56573	14	PRNP, PTPRJ, FKBP1B, PTGFR, HOMER2, TRPM2	5621, 5795, 2281, 5737, 9455, 7226
GO Biological Processes	cellular component morphogenesis	GO:0032989	0.00265897	0.003	124	97.9703	876	RAP2A, TIAM1, ITPKA, ADAM8, CHN1, XK, SEMA4G, KEL, ZNF365, ACTN1, UNC5A, PLPPR4, FSTL4, SPTAN1, PIK3R1, CNTNAP1, YWHAH, HPRT1, MT3, TYRO3, SDC2, PHACTR1, BAIAP2, CNTN2, CTNND2, SGK1, PALLD, TMOD1, IL1RAPL1, FGFRL1, PRKCA, GAS7, LGI1, SLITRK1, DTNBP1, SHANK2, PREX2, NEBL, B4GALT6, B3GNT2, TNR, UGT8, CDH9, BTBD3, NPTN, TMEM106B, SYT1, DAPK3, RIPOR2, FEZ2, SPTBN1, OLFM1, ARC, MAPK1, SLITRK4, FLRT2, …	5911, 7074, 3706, 101, 1123, 7504, 57715, 3792, 22891, 87, 90249, 9890, 23105, 6709, 5295, 8506, 7533, 3251, 4504, 7301, 6383, 221692, 10458, 6900, 1501, 6446, 23022, 7111, 11141, 53834, 5578, 8522, 9211, 114798, 84062, 22941, 80243, 10529, 9331, 10678, 7143, 7368, 1007, 22903, 27020, 54664, 6857, 1613, 9750, 9637, 6711, 10439, 23237, 5594, 139065, 23768, 1016, 1955, 25791, 10486, 4629, 10461, 68…
GO Biological Processes	stabilization of membrane potential	GO:0030322	0.00269472	0.005	5	1.11838	10	KCNK15, KCNK1, CHCHD10, KCNK5, KCNK13	60598, 3775, 400916, 8645, 56659
GO Biological Processes	inhibitory synapse assembly	GO:1904862	0.00269472	0.003	5	1.11838	10	GABRB3, GABRA2, GABRG2, GABRB2, GABRA1	2562, 2555, 2566, 2561, 2554
GO Biological Processes	inorganic anion transmembrane transport	GO:0098661	0.00270717	0.004	18	8.94706	80	PRNP, ANO1, SLC12A5, ANKH, GABRA4, GLRA3, GABRB3, SLC37A2, GABRA2, GLRB, ANO4, CLCN2, GABRG2, GABRB2, GABRD, GABRA5, CLCN4, GABRA1	5621, 55107, 57468, 56172, 2557, 8001, 2562, 219855, 2555, 2743, 121601, 1181, 2566, 2561, 2563, 2558, 1183, 2554
GO Biological Processes	response to alkaloid	GO:0043279	0.00270717	0.002	18	8.94706	80	TIAM1, DRD5, HOMER1, SNCA, PPARGC1A, DRD1, SLC6A1, TAC1, GRIN1, HTR2A, HOMER2, RGS4, ADCY8, RYR3, UQCRC1, ABAT, CRHBP, HTR1B	7074, 1816, 9456, 6622, 10891, 1812, 6529, 6863, 2902, 3356, 9455, 5999, 114, 6263, 7384, 18, 1393, 3351
GO Biological Processes	positive regulation of ion transmembrane transporter activity	GO:0032414	0.00278399	0.006	17	8.27603	74	CACNG3, COX17, PINK1, CACNA2D1, CALM1, TRDN, ATP1B1, KCNC2, ARC, CHCHD10, CALM2, CACNB2, KCNA1, ATP1B3, KCNIP2, EHD3, HAP1	10368, 10063, 65018, 781, 801, 10345, 481, 3747, 23237, 400916, 805, 783, 3736, 483, 30819, 30845, 9001
GO Biological Processes	regulation of establishment of protein localization	GO:0070201	0.00282168	0.001	72	52.3403	468	TIAM1, MTCL1, ADAM8, OAZ1, HNF4A, PANX2, SNAP25, GAS6, C1QTNF4, PIK3R1, YWHAH, GLUL, PRNP, ANO1, SLC2A1, PINK1, SNX3, UBE2J1, FKBP1B, PKIA, PRKCA, IGF1, APOD, VSNL1, GCC2, ANXA4, RAPGEF4, GPI, YWHAG, NDFIP2, KCNC2, MYRIP, SLC35D3, DPH3, TMEM30A, SYT9, SPTBN1, MAPK1, HDAC9, PRKCD, SYBU, RGCC, HTR2B, GLUD1, HSPA8, ITPR1, ACSL4, IRS2, CLOCK, PPP3CA, STX1A, XBP1, PAK1, VPS35, MBP, NDFIP1, TNFRSF21, S…	7074, 23255, 101, 4946, 3172, 56666, 6616, 2621, 114900, 5295, 7533, 2752, 5621, 55107, 6513, 65018, 8724, 51465, 2281, 5569, 5578, 3479, 347, 7447, 9648, 307, 11069, 2821, 7532, 54602, 3747, 25924, 340146, 285381, 55754, 143425, 6711, 5594, 9734, 5580, 55638, 28984, 3357, 2746, 3312, 3708, 2182, 8660, 9575, 5530, 6804, 7494, 5058, 55737, 4155, 80762, 27242, 292, 291, 114, 5534, 23368, 26251, 501…
GO Biological Processes	monosaccharide biosynthetic process	GO:0046364	0.00283088	0	16	7.605	68	SLC25A13, SELENOS, DGAT2, ENO1, GPD2, PGAM1, GPI, ALDOB, PPARGC1A, ENO2, MDH1, PGK1, SLC25A12, GOT1, SLC25A11, ARPP19	10165, 55829, 84649, 2023, 2820, 5223, 2821, 229, 10891, 2026, 4190, 5230, 8604, 2805, 8402, 10776
GO Biological Processes	negative regulation of synaptic transmission	GO:0050805	0.00284236	0.003	15	6.93397	62	ABHD6, DRD5, SHANK2, SNCA, TNR, DRD1, ARC, SLC6A1, STXBP1, HTR2A, DGKI, ADCY8, SYT11, SLC24A2, HTR1B	57406, 1816, 22941, 6622, 7143, 1812, 23237, 6529, 6812, 3356, 9162, 114, 23208, 25769, 3351
GO Biological Processes	positive regulation of peptide secretion	GO:0002793	0.002907	0	28	16.3284	146	ADAM8, PANX2, C1QTNF4, GLUL, ANO1, RASL10B, IGF1, VSNL1, GPI, MYRIP, SPTBN1, SYBU, RGCC, HTR2B, GLUD1, ACSL4, IRS2, XBP1, VPS35, MBP, SELENOT, ADCY8, OXCT1, GPLD1, ABAT, MAPK14, RASGRP1, SCAMP5	101, 56666, 114900, 2752, 55107, 91608, 3479, 7447, 2821, 25924, 6711, 55638, 28984, 3357, 2746, 2182, 8660, 7494, 55737, 4155, 51714, 114, 5019, 2822, 18, 1432, 10125, 192683
GO Biological Processes	transmembrane receptor protein tyrosine kinase signaling pathway	GO:0007169	0.00291073	0.001	81	60.1689	538	TIAM1, HSPB1, CHN1, ATP6V0E2, POLR2L, FSTL4, PIK3R1, MT3, TYRO3, RUNX2, SDC2, NDRG4, APPL1, BAIAP2, ATP6V1B2, PTPRJ, PDCD6, FGFRL1, IGF2, PRKCA, IGF1, APOD, SOCS5, SPRED1, REPS2, SNCA, ATP6V1E1, TNK2, NPTN, ATP6V0D1, WNT1, EPS15, GRIN2B, MAPK1, PRKCD, FLRT2, NGEF, IGFBP1, ATP6V0C, MERTK, SDCBP, BDNF, DNM1, SH3GL2, ATP6V1A, ATP6V0A1, IRS2, SLC9A6, RGS14, AP2M1, FGF9, GRIN1, AP2A2, SHC3, ATP6V1H, P…	7074, 3315, 1123, 155066, 5441, 23105, 5295, 4504, 7301, 860, 6383, 65009, 26060, 10458, 526, 5795, 10016, 53834, 3481, 5578, 3479, 347, 9655, 161742, 9185, 6622, 529, 10188, 27020, 9114, 7471, 2060, 2904, 5594, 5580, 23768, 25791, 3484, 527, 10461, 6386, 627, 1759, 6456, 523, 535, 8660, 10479, 10636, 1173, 2254, 2902, 161, 53358, 51606, 5058, 4145, 4915, 533, 2257, 9148, 2246, 1136, 4318, 3320, …
GO Biological Processes	regulation of dendrite development	GO:0050773	0.0029732	0.002	25	14.0916	126	RAP2A, TIAM1, ITPKA, FSTL4, YWHAH, SDC2, BAIAP2, IL1RAPL1, SHANK2, TMEM106B, ARC, NGEF, PPP3CA, GRIN1, CAMK2B, NEURL1, CHRNA3, CPEB3, PACSIN1, LZTS1, ASAP1, SEZ6, NSMF, TNIK, NLGN1	5911, 7074, 3706, 23105, 7533, 6383, 10458, 11141, 22941, 54664, 23237, 25791, 5530, 2902, 816, 9148, 1136, 22849, 29993, 11178, 50807, 124925, 26012, 23043, 22871
GO Biological Processes	regulation of macroautophagy	GO:0016241	0.00307212	0.003	26	14.8745	133	ATP6V0E2, SESN1, RRAGD, LAMTOR3, GPSM1, ATP6V1B2, PINK1, SMCR8, ATP6V1E1, ATP6V0D1, FEZ2, UBQLN4, RAB3GAP1, ATP6V0C, ATP6V1A, ATP6V0A1, RHEB, TIGAR, ATP6V1H, VPS35, ATP6V0B, RPTOR, SESN3, LZTS1, NPC1, ATP6V1C1	155066, 27244, 58528, 8649, 26086, 526, 65018, 140775, 529, 9114, 9637, 56893, 22930, 527, 523, 535, 6009, 57103, 51606, 55737, 533, 57521, 143686, 11178, 4864, 528
GO Biological Processes	insulin secretion involved in cellular response to glucose stimulus	GO:0035773	0.00309795	0.003	12	5.03272	45	TIAM1, RAB11FIP2, ANO1, PTPRN, FKBP1B, VSNL1, PTPRN2, SYBU, SELENOT, ADCY8, OXCT1, GPLD1	7074, 22841, 55107, 5798, 2281, 7447, 5799, 55638, 51714, 114, 5019, 2822
GO Biological Processes	small molecule catabolic process	GO:0044282	0.00310714	0.006	48	32.3212	289	CDA, BCKDHB, AIG1, CYP46A1, HMGCLL1, PLA2G15, ATP2B4, GLUL, ENTPD4, ENO1, NT5C1A, HPRT1, MT3, GPD2, ABCD2, AUH, HAGH, PGAM1, DDO, ENTPD2, GPI, ACAD10, ALDOB, GAD1, OGDH, ENO2, CDADC1, PEX7, ASPA, GLUD1, SYNJ1, ACOX2, INPP5A, TRERF1, IRS2, PGK1, RBKS, GLS, TIGAR, NT5E, BDH1, SLC25A12, OXCT1, CRAT, CYP27A1, ABAT, GOT1, GAD2	978, 594, 51390, 10858, 54511, 23659, 493, 2752, 9583, 2023, 84618, 3251, 4504, 2820, 225, 549, 3029, 5223, 8528, 954, 2821, 80724, 229, 2571, 4967, 2026, 81602, 5191, 443, 2746, 8867, 8309, 3632, 55809, 8660, 5230, 64080, 2744, 57103, 4907, 622, 8604, 5019, 1384, 1593, 18, 2805, 2572
GO Biological Processes	glycerolipid catabolic process	GO:0046503	0.0031096	0.003	10	3.8025	34	ABHD6, MGLL, PLA2G15, PNPLA8, ENPP6, DAGLB, GDPD1, PRDX6, ENPP2, GPLD1	57406, 11343, 23659, 50640, 133121, 221955, 284161, 9588, 5168, 2822
GO Biological Processes	synapse maturation	GO:0060074	0.00321285	0.003	7	2.12493	19	SEZ6L, CLSTN1, SYBU, NEFL, CAMK2B, NEURL1, SEZ6	23544, 22883, 55638, 4747, 816, 9148, 124925
GO Biological Processes	glutamine family amino acid catabolic process	GO:0009065	0.00321285	0.006	7	2.12493	19	ATP2B4, GLUL, GAD1, GLUD1, GLS, GOT1, GAD2	493, 2752, 2571, 2746, 2744, 2805, 2572
GO Biological Processes	head development	GO:0060322	0.00325653	0	87	65.649	587	ABR, SLC32A1, SLC6A17, PITPNM1, BMERB1, ZNF365, ASPH, TACC1, YWHAH, ATP2B4, MTPN, TMEM14B, SEZ6L, HPRT1, MT3, TYRO3, PHACTR1, NDRG4, BAIAP2, COX17, SLC2A1, CNTN2, INA, ATP2B1, CEND1, APOD, RARB, CALM1, SHANK2, SLC1A2, TNR, KCNC2, BTBD3, PPARGC1A, ATP6V0D1, WNT1, SYT1, GRIN2B, CRTAC1, DRD1, PLP1, ATXN1, MAPK1, RAB3GAP1, COX1, AQP1, GLUD1, SYNJ1, CALM2, CKB, CNP, SYNGR3, IRS2, NEFL, PPP3CA, FGF9, G…	29, 140679, 388662, 9600, 89927, 22891, 444, 6867, 7533, 493, 136319, 81853, 23544, 3251, 4504, 7301, 221692, 65009, 10458, 10063, 6513, 6900, 9118, 490, 51286, 347, 5915, 801, 22941, 6506, 7143, 3747, 22903, 10891, 9114, 7471, 6857, 2904, 55118, 1812, 5354, 6310, 5594, 22930, 4512, 358, 2746, 8867, 805, 1152, 1267, 9143, 8660, 4747, 5530, 2254, 2902, 9283, 65078, 7881, 3736, 7476, 5058, 4915, 59…
GO Biological Processes	cardiac muscle hypertrophy	GO:0003300	0.00326502	0.001	13	5.70375	51	TIAM1, ATP2B4, MTPN, PRKCA, IGF1, HTR2B, TRPC3, ATP2A2, PPP3CA, PAK1, RGS4, AGT, MEF2A	7074, 493, 136319, 5578, 3479, 3357, 7222, 488, 5530, 5058, 5999, 183, 4205
GO Biological Processes	cellular response to insulin stimulus	GO:0032869	0.00330554	0.005	30	18.0059	161	SELENOS, ATP6V0E2, PIK3R1, APPL1, BAIAP2, ATP6V1B2, ATP2B1, IGF2, YWHAG, ATP6V1E1, ATP6V0D1, HDAC9, PRKCD, IGFBP1, ATP6V0C, ATP6V1A, ATP6V0A1, IRS2, XBP1, ATP6V1H, PAK1, ATP6V0B, BCAR1, SESN3, PRKCB, GPLD1, AGT, PTPRE, GOT1, ATP6V1C1	55829, 155066, 5295, 26060, 10458, 526, 490, 3481, 7532, 529, 9114, 9734, 5580, 3484, 527, 523, 535, 8660, 7494, 51606, 5058, 533, 9564, 143686, 5579, 2822, 183, 5791, 2805, 528
GO Biological Processes	exocytic process	GO:0140029	0.00335336	0.004	15	7.04581	63	CADPS2, SNAP25, STXBP2, CPLX1, SNCA, SYT1, SYT9, SYNJ1, STXBP1, STX1A, STX19, SEPTIN5, NLGN1, NAPB, SNPH	93664, 6616, 6813, 10815, 6622, 6857, 143425, 8867, 6812, 6804, 415117, 5413, 22871, 63908, 9751
GO Biological Processes	drug transmembrane transport	GO:0006855	0.00335336	0.004	15	7.04581	63	SLC25A13, SLC6A8, SLC13A5, SLC1A6, KCNJ10, SLC1A2, TMEM30A, AQP1, SLC25A15, RGS4, SLC17A6, SLC25A12, AGT, SLC25A22, SLC15A2	10165, 6535, 284111, 6511, 3766, 6506, 55754, 358, 10166, 5999, 57084, 8604, 183, 79751, 6565
GO Biological Processes	amide transport	GO:0042886	0.00339169	0.007	191	160.04	1431	SELENOS, NAPG, CPE, TIAM1, MTCL1, ADAM8, HSPB1, OAZ1, HNF4A, PITPNM1, CADPS2, PANX2, SNAP25, SGSM3, EXOC3, SNX10, ATP6V0E2, SNX8, VPS4B, GAS6, RAB39B, C1QTNF4, PIK3R1, RAB3IP, RAB11FIP2, YWHAH, CACNG3, AQP9, GLUL, PRNP, ANO1, SPIRE1, ARL8B, APPL1, SLC2A1, STXBP2, ATP6V1B2, TOM1, AHCYL1, AQP3, PTPRN, PINK1, SNX3, UBE2J1, CPLX1, RASL10B, AP4S1, MON1A, PRICKLE1, PDCD6, SCG2, FKBP1B, PKIA, ZDHHC17, P…	55829, 8774, 1363, 7074, 23255, 101, 3315, 4946, 3172, 9600, 93664, 56666, 6616, 27352, 11336, 29887, 155066, 29886, 9525, 2621, 116442, 114900, 5295, 117177, 22841, 7533, 10368, 366, 2752, 5621, 55107, 56907, 55207, 26060, 6513, 6813, 526, 10043, 10768, 360, 5798, 65018, 8724, 51465, 10815, 91608, 11154, 84315, 144165, 10016, 7857, 2281, 5569, 23390, 5578, 5867, 3479, 347, 8528, 7447, 79683, 861…
GO Biological Processes	positive regulation of release of sequestered calcium ion into cytosol	GO:0051281	0.00339312	0.004	8	2.68412	24	CALM1, TRDN, SNCA, TRPC1, DRD1, CALM2, THY1, HAP1	801, 10345, 6622, 7220, 1812, 805, 7070, 9001
GO Biological Processes	regulation of amino acid transport	GO:0051955	0.00339312	0.003	8	2.68412	24	SNCA, HRH3, RAB3GAP1, SLC6A1, STXBP1, RGS4, AGT, ABAT	6622, 11255, 22930, 6529, 6812, 5999, 183, 18
GO Biological Processes	negative regulation of response to drug	GO:2001024	0.00339312	0.006	8	2.68412	24	PINK1, SNCA, GPR37L1, PSAP, RGS4, SYT11, ABAT, GPR37	65018, 6622, 9283, 5660, 5999, 23208, 18, 2861
GO Biological Processes	positive regulation of protein secretion	GO:0050714	0.00341725	0.002	26	14.9863	134	ADAM8, PANX2, C1QTNF4, GLUL, ANO1, IGF1, VSNL1, GPI, MYRIP, SPTBN1, SYBU, RGCC, HTR2B, GLUD1, ACSL4, IRS2, XBP1, VPS35, MBP, ADCY8, OXCT1, GPLD1, ABAT, MAPK14, RASGRP1, SCAMP5	101, 56666, 114900, 2752, 55107, 3479, 7447, 2821, 25924, 6711, 55638, 28984, 3357, 2746, 2182, 8660, 7494, 55737, 4155, 114, 5019, 2822, 18, 1432, 10125, 192683
GO Biological Processes	oxidative phosphorylation	GO:0006119	0.00348791	0.004	21	11.2957	101	ATP5PD, COX4I1, PINK1, CYCS, NDUFS7, NDUFAB1, SNCA, NDUFS1, ND1, CHCHD10, COX1, NDUFS8, NDUFV2, COX2, COX3, PGK1, VCP, ND2, NDUFV1, ND5, UQCRC1	10476, 1327, 65018, 54205, 374291, 4706, 6622, 4719, 4535, 400916, 4512, 4728, 4729, 4513, 4514, 5230, 7415, 4536, 4723, 4540, 7384
GO Biological Processes	mitochondrial electron transport, NADH to ubiquinone	GO:0006120	0.00351426	0.004	11	4.47353	40	PINK1, NDUFS7, NDUFAB1, SNCA, NDUFS1, ND1, NDUFS8, NDUFV2, ND2, NDUFV1, ND5	65018, 374291, 4706, 6622, 4719, 4535, 4728, 4729, 4536, 4723, 4540
GO Biological Processes	positive regulation of phosphate metabolic process	GO:0045937	0.00355084	0.001	105	81.7537	731	MAPRE3, RAP2A, TIAM1, PRKAR2B, ADAM8, PPP1R7, CDK10, GAS6, ATP2B4, PRNP, ENO1, MT3, CACUL1, LAMTOR3, NDRG4, ADCY2, PTPRJ, PINK1, IGF2, PRKCA, PAK6, IGF1, SBK2, SH3RF2, CALM1, GDF1, ADCY9, SNCA, NOX1, LRRK1, TNK2, GPRC5B, PPARGC1A, PPP1R12A, TEC, NPTN, WNT1, ADCYAP1R1, MAPK1, UNC119, PRKCD, RGCC, TNFAIP8L3, HTR2B, CALM2, COX2, DDRGK1, SDCBP, BDNF, HACD3, P2RY1, FGF9, GPR37L1, PGK1, PSAP, WNT7A, VC…	22924, 5911, 7074, 5577, 101, 5510, 8558, 2621, 493, 5621, 2023, 4504, 143384, 8649, 65009, 108, 5795, 65018, 3481, 5578, 56924, 3479, 646643, 153769, 801, 2657, 115, 6622, 27035, 79705, 10188, 51704, 10891, 4659, 7006, 27020, 7471, 117, 5594, 9094, 5580, 28984, 388121, 3357, 805, 4513, 65992, 6386, 627, 51495, 5028, 2254, 9283, 5230, 5660, 7476, 7415, 3356, 57103, 5058, 10645, 4835, 4915, 5604, …
GO Biological Processes	positive regulation of phosphorus metabolic process	GO:0010562	0.00355084	0.001	105	81.7537	731	MAPRE3, RAP2A, TIAM1, PRKAR2B, ADAM8, PPP1R7, CDK10, GAS6, ATP2B4, PRNP, ENO1, MT3, CACUL1, LAMTOR3, NDRG4, ADCY2, PTPRJ, PINK1, IGF2, PRKCA, PAK6, IGF1, SBK2, SH3RF2, CALM1, GDF1, ADCY9, SNCA, NOX1, LRRK1, TNK2, GPRC5B, PPARGC1A, PPP1R12A, TEC, NPTN, WNT1, ADCYAP1R1, MAPK1, UNC119, PRKCD, RGCC, TNFAIP8L3, HTR2B, CALM2, COX2, DDRGK1, SDCBP, BDNF, HACD3, P2RY1, FGF9, GPR37L1, PGK1, PSAP, WNT7A, VC…	22924, 5911, 7074, 5577, 101, 5510, 8558, 2621, 493, 5621, 2023, 4504, 143384, 8649, 65009, 108, 5795, 65018, 3481, 5578, 56924, 3479, 646643, 153769, 801, 2657, 115, 6622, 27035, 79705, 10188, 51704, 10891, 4659, 7006, 27020, 7471, 117, 5594, 9094, 5580, 28984, 388121, 3357, 805, 4513, 65992, 6386, 627, 51495, 5028, 2254, 9283, 5230, 5660, 7476, 7415, 3356, 57103, 5058, 10645, 4835, 4915, 5604, …
GO Biological Processes	cellular response to hormone stimulus	GO:0032870	0.00356345	0.004	73	53.6823	480	SELENOS, FAM107A, PRKAR2B, HNF4A, ATP6V0E2, PIK3R1, YWHAH, ATP2B4, THRB, MT3, APPL1, BAIAP2, ATP6V1B2, ADCY2, AHCYL1, CAMK2A, CTSB, ATP2B1, IGF2, RARB, ADCY9, PTGFR, YWHAG, FAM210B, FOS, ATP6V1E1, PPARGC1A, HRH3, ATP6V0D1, WNT1, CHRM5, HDAC9, PRKCD, AQP1, IGFBP1, ATP6V0C, DDRGK1, ATP6V1A, WBP2, ATP6V0A1, IRS2, CLOCK, NR1D2, XBP1, ATP6V1H, PAK1, HEYL, ATP6V0B, ATP1A1, CHRNA3, BCAR1, SESN3, FKBP4, …	55829, 11170, 5577, 3172, 155066, 5295, 7533, 493, 7068, 4504, 26060, 10458, 526, 108, 10768, 815, 1508, 490, 3481, 5915, 115, 5737, 7532, 116151, 2353, 529, 10891, 11255, 9114, 7471, 1133, 9734, 5580, 358, 3484, 527, 65992, 523, 23558, 535, 8660, 9575, 9975, 7494, 51606, 5058, 26508, 533, 476, 1136, 9564, 143686, 2288, 114, 23236, 1139, 4864, 5579, 2822, 183, 1393, 5791, 760, 26012, 6586, 2805, …
GO Biological Processes	protein localization to plasma membrane	GO:0072659	0.00361627	0.002	35	22.0321	197	RAP2A, GAS6, PIK3R1, RAB11FIP2, PRNP, APPL1, GCC2, ATP1B1, SPTBN1, ZDHHC22, SLMAP, CACNB2, STXBP1, LRRC7, EPB41L3, AP2M1, P2RY1, FAM126B, TMEM88, ATP1B3, AKAP5, VPS35, EFR3A, DPP6, PACSIN1, TTC7B, GPR158, NSF, TMBIM1, SEC23A, DLG1, MAP7, TNIK, EHD3, VAMP4	5911, 2621, 5295, 22841, 5621, 26060, 9648, 481, 6711, 283576, 7871, 783, 6812, 57554, 23136, 1173, 5028, 285172, 92162, 483, 9495, 55737, 23167, 1804, 29993, 145567, 57512, 4905, 64114, 10484, 1739, 9053, 23043, 30845, 8674
GO Biological Processes	phospholipid metabolic process	GO:0006644	0.00365341	0.001	52	35.9001	321	ABHD6, PITPNM1, INPP5D, PLPPR4, PLSCR1, PIK3R1, PLA2G15, PLD1, PITPNM3, DHDDS, PI4KA, PNPLA8, AGPAT5, RAB4A, ENPP6, SOCS5, SAMD8, SNCA, PLPP4, PLCD4, PIP4P2, CHRM5, PLA2G7, PLCD1, PRKCD, TNFAIP8L3, HTR2B, AGPAT1, SYNJ1, SLC44A3, SERINC3, INPP5A, PLCH2, CDS1, FAM126B, GDPD1, HTR2A, PLPPR5, LPCAT2, EFR3A, ETNPPL, ABHD3, PRDX6, TTC7B, PCYT2, PLCB1, DGKH, PIK3R6, HTR2C, ENPP2, GPLD1, NAPEPLD	57406, 9600, 3635, 9890, 5359, 5295, 23659, 5337, 83394, 79947, 5297, 50640, 55326, 5867, 133121, 9655, 142891, 6622, 196051, 84812, 55529, 1133, 7941, 5333, 5580, 388121, 3357, 10554, 8867, 126969, 10955, 3632, 9651, 1040, 285172, 284161, 3356, 163404, 54947, 23167, 64850, 171586, 9588, 145567, 5833, 23236, 160851, 146850, 3358, 5168, 2822, 222236
GO Biological Processes	response to oxidative stress	GO:0006979	0.00378266	0.003	53	36.7948	329	SELENOS, HSPB1, LDHA, PRNP, SESN1, MT3, PTPRN, PINK1, FKBP1B, APOD, DHCR24, CYCS, SNCA, CYGB, LANCL1, NOX1, FOS, SLC23A2, KCNC2, ND1, PPARGC1A, WNT1, SOD2, PON2, ALAD, MAPK1, COX1, PRKCD, NDUFS8, AQP1, ACOX2, ATP2A2, RGS14, GPR37L1, PSAP, MCTP1, MGST1, CAMKK2, MMP9, SIRPA, PRDX6, CRYAB, STK24, SESN3, ND5, MAP3K5, TRPM2, GUCY1B1, PRDX3, MSRB2, OXR1, AGAP3, GPR37	55829, 3315, 3939, 5621, 27244, 4504, 5798, 65018, 2281, 347, 1718, 54205, 6622, 114757, 10314, 27035, 2353, 9962, 3747, 4535, 10891, 7471, 6648, 5445, 210, 5594, 4512, 5580, 4728, 358, 8309, 488, 10636, 9283, 5660, 79772, 4257, 10645, 4318, 140885, 9588, 1410, 8428, 143686, 4540, 4217, 7226, 2983, 10935, 22921, 55074, 116988, 2861
GO Biological Processes	polyol metabolic process	GO:0019751	0.00391776	0.002	19	9.9536	89	ITPKA, DGAT2, INPP5D, SGPP2, GPD2, CALM1, SNCA, PLCD4, ADCYAP1R1, PLCD1, SYNJ1, INPP5A, PLCH2, P2RY1, PLCL2, PLCB1, CYP27A1, ITPK1, GOT1	3706, 84649, 3635, 130367, 2820, 801, 6622, 84812, 117, 5333, 8867, 3632, 9651, 5028, 23228, 23236, 1593, 3705, 2805
GO Biological Processes	membrane depolarization	GO:0051899	0.0039373	0.002	15	7.15764	64	CACNA1G, YWHAH, CACNA2D1, SLMAP, CACNB2, FGF12, HCN2, FZD9, SCN8A, CACNA1B, CACNA1E, CACNB4, SCN1A, CACNA1I, GOT1	8913, 7533, 781, 7871, 783, 2257, 610, 8326, 6334, 774, 777, 785, 6323, 8911, 2805
GO Biological Processes	regulation of AMPA receptor activity	GO:2000311	0.0039514	0.006	6	1.67757	15	CACNG3, SHANK2, CNIH3, SHISA9, ARC, NLGN1	10368, 22941, 149111, 729993, 23237, 22871
GO Biological Processes	negative regulation of secretion by cell	GO:1903531	0.00399639	0.006	24	13.6443	122	ABR, VPS4B, GAS6, TRIM9, IL13RA2, FKBP1B, IL1RAPL1, VSNL1, ANXA4, SNCA, HRH3, STXBP6, DPH3, HDAC9, RGCC, CBARP, P2RY1, PPP3CA, TNFRSF21, CHGA, SYT11, ABAT, CRHBP, HTR1B	29, 9525, 2621, 114088, 3598, 2281, 11141, 7447, 307, 6622, 11255, 29091, 285381, 9734, 28984, 255057, 5028, 5530, 27242, 1113, 23208, 18, 1393, 3351
GO Biological Processes	cellular response to chemical stimulus	GO:0070887	0.00403994	0.007	261	226.472	2025	GGT1, SELENOS, RAP2A, FAM107A, TIAM1, PRKAR2B, TUBA1B, ADAM8, HSPB1, HNF4A, DRD5, ATP5PD, SOSTDC1, DGAT2, CYP46A1, INPP5D, SNX10, ATP6V0E2, POLR2L, SKP1, HCN1, GAS6, C1QTNF4, PIK3R1, RAB11FIP2, YWHAH, ATP2B4, AQP9, PRNP, ENO1, THRB, SESN1, MT3, IL13RA2, RRAGD, RUNX2, LAMTOR3, CHCHD2, ANO1, WNT9A, APPL1, BAIAP2, CD47, PRXL2A, CLEC3B, HTRA1, STXBP2, ATP6V1B2, ADCY2, AHCYL1, CAMK2A, AQP3, INA, PTPRN…	2678, 55829, 5911, 11170, 7074, 5577, 10376, 101, 3315, 3172, 1816, 10476, 25928, 84649, 10858, 3635, 29887, 155066, 5441, 6500, 348980, 2621, 114900, 5295, 22841, 7533, 493, 366, 5621, 2023, 7068, 27244, 4504, 3598, 58528, 860, 8649, 51142, 55107, 7483, 26060, 10458, 961, 84293, 7123, 5654, 6813, 526, 108, 10768, 815, 360, 9118, 5798, 3665, 57586, 65018, 1508, 64388, 490, 10016, 7857, 2281, 1114…
GO Biological Processes	regulation of synaptic vesicle fusion to presynaptic active zone membrane	GO:0031630	0.00411038	0.001	4	0.782867	7	CPLX1, SYT1, SYT9, STXBP1	10815, 6857, 143425, 6812
GO Biological Processes	aspartate metabolic process	GO:0006531	0.00411038	0.003	4	0.782867	7	DDO, ASPA, ADSS1, GOT1	8528, 443, 122622, 2805
GO Biological Processes	vesicle uncoating	GO:0072319	0.00411038	0.005	4	0.782867	7	SYNJ1, HSPA8, SH3GL2, DNAJC6	8867, 3312, 6456, 9829
GO Biological Processes	regulation of organelle transport along microtubule	GO:1902513	0.00411038	0.005	4	0.782867	7	LAMP1, NEFH, RHOT1, HAP1	3916, 4744, 55288, 9001
GO Biological Processes	L-aspartate transmembrane transport	GO:0070778	0.00411038	0.001	4	0.782867	7	SLC25A13, SLC1A6, SLC25A12, SLC25A22	10165, 6511, 8604, 79751
GO Biological Processes	aspartate transmembrane transport	GO:0015810	0.00411038	0.005	4	0.782867	7	SLC25A13, SLC1A6, SLC25A12, SLC25A22	10165, 6511, 8604, 79751
GO Biological Processes	ribonucleoside diphosphate metabolic process	GO:0009185	0.00414358	0.003	22	12.1904	109	LDHA, ENTPD4, ENO1, PGAM1, IGF1, ENTPD2, GPI, ALDOB, PPARGC1A, OGDH, ENO2, TJP2, GUK1, PGK1, HTR2A, TIGAR, DLG2, SLC25A12, MPP1, DLG1, AK1, OGDHL	3939, 9583, 2023, 5223, 3479, 954, 2821, 229, 10891, 4967, 2026, 9414, 2987, 5230, 3356, 57103, 1740, 8604, 4354, 1739, 203, 55753
GO Biological Processes	negative regulation of ion transport	GO:0043271	0.00420117	0.005	20	10.7365	96	KEL, BIN1, FKBP1B, CALM1, TRDN, SNCA, GNB5, HRH3, GPM6B, CALM2, CBARP, IRS2, KCNAB1, HTR2A, RGS4, FGF12, MMP9, SYT11, ABAT, HTR1B	3792, 274, 2281, 801, 10345, 6622, 10681, 11255, 2824, 805, 255057, 8660, 7881, 3356, 5999, 2257, 4318, 23208, 18, 3351
GO Biological Processes	inositol phosphate biosynthetic process	GO:0032958	0.00428405	0.005	9	3.35515	30	ITPKA, SNCA, PLCD4, ADCYAP1R1, PLCD1, PLCH2, P2RY1, PLCL2, PLCB1	3706, 6622, 84812, 117, 5333, 9651, 5028, 23228, 23236
GO Biological Processes	regulation of dendrite morphogenesis	GO:0048814	0.00431412	0.005	17	8.61154	77	RAP2A, TIAM1, ITPKA, YWHAH, SDC2, BAIAP2, IL1RAPL1, ARC, NGEF, PPP3CA, GRIN1, CAMK2B, CHRNA3, LZTS1, NSMF, TNIK, NLGN1	5911, 7074, 3706, 7533, 6383, 10458, 11141, 23237, 25791, 5530, 2902, 816, 1136, 11178, 26012, 23043, 22871
GO Biological Processes	cellular component maintenance	GO:0043954	0.00432682	0.003	11	4.58537	41	ITPKA, PRNP, BSN, HOMER1, GRIN2B, CHCHD10, PRTN3, PCLO, VPS35, DLG2, DLG1	3706, 5621, 8927, 9456, 2904, 400916, 5657, 27445, 55737, 1740, 1739
GO Biological Processes	visual behavior	GO:0007632	0.00432682	0.01	11	4.58537	41	NDRG4, SLC1A2, NPTN, DRD1, NETO1, PDE1B, RGS14, GRIN1, SYNPO, GRIN2A, RIC8A	65009, 6506, 27020, 1812, 81832, 5153, 10636, 2902, 11346, 2903, 60626
GO Biological Processes	glucose import	GO:0046323	0.00432682	0.003	11	4.58537	41	SELENOS, PIK3R1, APPL1, IGF1, SLC1A2, DRD1, IRS2, SLC25A27, MAPK14, MEF2A, ARPP19	55829, 5295, 26060, 3479, 6506, 1812, 8660, 9481, 1432, 4205, 10776
GO Biological Processes	lipid modification	GO:0030258	0.00437055	0.004	32	19.9072	178	DGAT2, INPP5D, PLPPR4, PIK3R1, FA2H, ABCD2, AUH, PI4KA, APOD, SOCS5, ACAD10, CYGB, PLPP4, PIP4P2, PPARGC1A, CHRM5, PLA2G7, PEX7, SYNJ1, ACOX2, INPP5A, IRS2, FAM126B, PLPPR5, EFR3A, DGKI, TTC7B, DGKH, PIK3R6, CRAT, AGT, MAPK14	84649, 3635, 9890, 5295, 79152, 225, 549, 5297, 347, 9655, 80724, 114757, 196051, 55529, 10891, 1133, 7941, 5191, 8867, 8309, 3632, 8660, 285172, 163404, 23167, 9162, 145567, 160851, 146850, 1384, 183, 1432
GO Biological Processes	acetylcholine receptor signaling pathway	GO:0095500	0.00447163	0.007	7	2.23676	20	HRH3, CHRM5, CHRNA3, PLCB1, CHRNA7, RGS8, CHRM4	11255, 1133, 1136, 23236, 1139, 85397, 1132
GO Biological Processes	signal transduction involved in cellular response to ammonium ion	GO:1903831	0.00447163	0.007	7	2.23676	20	HRH3, CHRM5, CHRNA3, PLCB1, CHRNA7, RGS8, CHRM4	11255, 1133, 1136, 23236, 1139, 85397, 1132
GO Biological Processes	glycosphingolipid catabolic process	GO:0046479	0.00448706	0.009	5	1.23022	11	NEU2, PRKCD, PSAP, NEU4, GM2A	4759, 5580, 5660, 129807, 2760
GO Biological Processes	negative regulation of amyloid precursor protein catabolic process	GO:1902992	0.00448706	0.006	5	1.23022	11	PRNP, BIN1, IGF1, CHRNA7, HAP1	5621, 274, 3479, 1139, 9001
GO Biological Processes	negative regulation of exocytosis	GO:0045920	0.00450755	0.003	8	2.79595	25	ABR, VPS4B, TRIM9, IL13RA2, IL1RAPL1, SNCA, STXBP6, CBARP	29, 9525, 114088, 3598, 11141, 6622, 29091, 255057
GO Biological Processes	glutamate metabolic process	GO:0006536	0.00450755	0.005	8	2.79595	25	GGT1, GLUL, GAD1, GLUD1, GLS, SLC25A12, GOT1, GAD2	2678, 2752, 2571, 2746, 2744, 8604, 2805, 2572
GO Biological Processes	positive regulation of glucose metabolic process	GO:0010907	0.00450755	0.002	8	2.79595	25	DGAT2, IGF2, IGF1, PPARGC1A, IRS2, SLC25A12, GPLD1, ARPP19	84649, 3481, 3479, 10891, 8660, 8604, 2822, 10776
GO Biological Processes	positive regulation of glucose import	GO:0046326	0.00450755	0.003	8	2.79595	25	PIK3R1, APPL1, IGF1, SLC1A2, IRS2, MAPK14, MEF2A, ARPP19	5295, 26060, 3479, 6506, 8660, 1432, 4205, 10776
GO Biological Processes	small molecule biosynthetic process	GO:0044283	0.00459292	0.005	82	62.0702	555	GGT1, SLC25A13, SELENOS, CDA, ITPKA, MOXD1, DGAT2, CYP46A1, MGLL, HMGCLL1, LDHA, ATP2B4, GLUL, ENTPD4, PDE1A, ENO1, NT5C1A, HPRT1, SC5D, FA2H, GDA, GPD2, ABCD2, DHDDS, SCD5, PNPLA8, PGAM1, OSBPL3, IGF1, DHCR24, ENTPD2, GPI, NDUFAB1, SNCA, ALDOB, PLCD4, PPARGC1A, GAD1, ADCYAP1R1, OSBPL6, PLP1, PLCD1, OGDH, ENO2, CYP19A1, ASPA, GLUD1, ACOX2, HACD1, SERINC3, PLCH2, MDH1, CNP, HACD3, P2RY1, GUK1, PGK…	2678, 10165, 55829, 978, 3706, 26002, 84649, 10858, 11343, 54511, 3939, 493, 2752, 9583, 5136, 2023, 84618, 3251, 6309, 79152, 9615, 2820, 225, 79947, 79966, 50640, 5223, 26031, 3479, 1718, 954, 2821, 4706, 6622, 229, 84812, 10891, 2571, 117, 114880, 5354, 5333, 4967, 2026, 1588, 443, 2746, 8309, 9200, 10955, 9651, 4190, 1267, 51495, 5028, 2987, 5230, 7494, 10057, 1181, 4257, 7415, 2744, 3356, 57…
GO Biological Processes	striated muscle hypertrophy	GO:0014897	0.00467075	0.002	13	5.92742	53	TIAM1, ATP2B4, MTPN, PRKCA, IGF1, HTR2B, TRPC3, ATP2A2, PPP3CA, PAK1, RGS4, AGT, MEF2A	7074, 493, 136319, 5578, 3479, 3357, 7222, 488, 5530, 5058, 5999, 183, 4205
GO Biological Processes	ammonium ion metabolic process	GO:0097164	0.00471878	0.007	27	16.1047	144	MOXD1, SGPP2, PLA2G15, HPRT1, BBOX1, PNPLA8, ENPP6, SAMD8, SNCA, DRD1, AZIN2, PLA2G7, SNCB, PRKCD, PDE1B, SLC44A3, CDS1, LPCAT2, VPS35, ABHD3, SMOX, CRAT, GRIN2A, ENPP2, GPLD1, ABAT, GPR37	26002, 130367, 23659, 3251, 8424, 50640, 133121, 142891, 6622, 1812, 113451, 7941, 6620, 5580, 5153, 126969, 1040, 54947, 55737, 171586, 54498, 1384, 2903, 5168, 2822, 18, 2861
GO Biological Processes	nucleobase-containing small molecule metabolic process	GO:0055086	0.00472465	0.006	86	65.649	587	SLC25A13, CDA, ATP5PD, DGAT2, LDHA, ENTPD4, PDE1A, ENO1, NT5C1A, HPRT1, COX4I1, FAR2, GDA, ATP6V1B2, ADCY2, GPD2, AHCYL1, PINK1, SCD5, PGAM1, EXTL2, AGPAT5, IGF1, CYCS, NDUFS7, ENTPD2, GPI, NDUFAB1, ADCY9, ATP1B1, SNCA, ALDOB, NDUFS1, ACOT12, NOX1, ACOT13, ND1, MPC1, PPARGC1A, OGDH, MAPK1, ENO2, CHCHD10, CDADC1, COX1, NDUFS8, SULT4A1, AGPAT1, KCNAB2, HSPA8, HACD1, NDUFV2, COX2, TJP2, COX3, MDH1, …	10165, 978, 10476, 84649, 3939, 9583, 5136, 2023, 84618, 3251, 1327, 55711, 9615, 526, 108, 2820, 10768, 65018, 79966, 5223, 2135, 55326, 3479, 54205, 374291, 954, 2821, 4706, 115, 481, 6622, 229, 4719, 134526, 27035, 55856, 4535, 51660, 10891, 4967, 5594, 2026, 400916, 81602, 4512, 4728, 25830, 10554, 8514, 3312, 9200, 4729, 4513, 9414, 4514, 4190, 523, 1040, 2182, 1267, 2987, 5230, 349565, 6408…
GO Biological Processes	purine ribonucleoside triphosphate metabolic process	GO:0009205	0.00487686	0.009	41	27.2885	244	SLC25A13, ATP5PD, LDHA, ENO1, COX4I1, ATP6V1B2, PINK1, PGAM1, IGF1, CYCS, NDUFS7, GPI, NDUFAB1, ATP1B1, SNCA, ALDOB, NDUFS1, ND1, PPARGC1A, OGDH, ENO2, CHCHD10, COX1, NDUFS8, HSPA8, NDUFV2, COX2, COX3, ATP6V1A, GUK1, PGK1, VCP, HTR2A, TIGAR, ND2, NDUFV1, ND5, SLC25A12, UQCRC1, AK1, OGDHL	10165, 10476, 3939, 2023, 1327, 526, 65018, 5223, 3479, 54205, 374291, 2821, 4706, 481, 6622, 229, 4719, 4535, 10891, 4967, 2026, 400916, 4512, 4728, 3312, 4729, 4513, 4514, 523, 2987, 5230, 7415, 3356, 57103, 4536, 4723, 4540, 8604, 7384, 203, 55753
GO Biological Processes	response to amine	GO:0014075	0.00490019	0.004	10	4.02617	36	DRD5, HPRT1, KCNC2, DRD1, HDAC9, PDE1B, PPP3CA, GRIN1, RGS4, GRIN2A	1816, 3251, 3747, 1812, 9734, 5153, 5530, 2902, 5999, 2903
GO Biological Processes	regulation of NADP metabolic process	GO:1902031	0.00495935	0.006	3	0.447353	4	PGAM1, TIGAR, ME1	5223, 57103, 4199
GO Biological Processes	positive regulation of phosphatidylinositol biosynthetic process	GO:0010513	0.00495935	0.007	3	0.447353	4	HTR2B, HTR2A, HTR2C	3357, 3356, 3358
GO Biological Processes	phosphatidylcholine catabolic process	GO:0034638	0.00495935	0.002	3	0.447353	4	PLA2G15, PNPLA8, ENPP2	23659, 50640, 5168
GO Biological Processes	endocannabinoid signaling pathway	GO:0071926	0.00495935	0.006	3	0.447353	4	ABHD6, MGLL, DAGLB	57406, 11343, 221955
GO Biological Processes	regulation of synaptic vesicle priming	GO:0010807	0.00495935	0.003	3	0.447353	4	STXBP1, STX1A, NAPB	6812, 6804, 63908
GO Biological Processes	pyrimidine ribonucleoside catabolic process	GO:0046133	0.00495935	0.005	3	0.447353	4	CDA, ENTPD4, CDADC1	978, 9583, 81602
GO Biological Processes	aspartate catabolic process	GO:0006533	0.00495935	0.002	3	0.447353	4	DDO, ASPA, GOT1	8528, 443, 2805
GO Biological Processes	ganglioside catabolic process	GO:0006689	0.00495935	0.004	3	0.447353	4	NEU2, NEU4, GM2A	4759, 129807, 2760
GO Biological Processes	synaptic transmission, glycinergic	GO:0060012	0.00495935	0.003	3	0.447353	4	SLC6A9, GLRA3, GLRB	6536, 8001, 2743
GO Biological Processes	cellular response to temperature stimulus	GO:0071502	0.00495935	0.006	3	0.447353	4	HTR2B, TRPM2, HTR1B	3357, 7226, 3351
GO Biological Processes	urea transport	GO:0015840	0.00495935	0.008	3	0.447353	4	AQP9, AQP3, AQP11	366, 360, 282679
GO Biological Processes	hemostasis	GO:0007599	0.00496592	0.003	36	23.2623	208	PRKAR2B, APOH, HSPB1, HNF4A, CD59, ACTN1, GAS6, PLSCR1, PIK3R1, TYRO3, PRKCA, ENTPD2, GPI, DTNBP1, A2M, TEC, MAPK1, PRKCD, PRTN3, MERTK, STXBP1, ITPR1, TRPC3, P2RY1, P2RX5, MAFK, DGKI, HBE1, DGKH, PIK3R6, PRKCB, ABAT, ITPK1, EHD3, PRKAR1B, PRCP	5577, 350, 3315, 3172, 966, 87, 2621, 5359, 5295, 7301, 5578, 954, 2821, 84062, 2, 7006, 5594, 5580, 5657, 10461, 6812, 3708, 7222, 5028, 5026, 7975, 9162, 3046, 160851, 146850, 5579, 18, 3705, 30845, 5575, 5547
GO Biological Processes	establishment of protein localization	GO:0045184	0.00505498	0.007	194	164.29	1469	GET4, SELENOS, NAPG, RAP2A, TIAM1, MTCL1, ADAM8, HSPB1, OAZ1, HNF4A, PITPNM1, CADPS2, PANX2, SNAP25, SGSM3, EXOC3, SNX10, ATP6V0E2, SNX8, VPS4B, GAS6, RAB39B, C1QTNF4, PIK3R1, RAB3IP, RAB11FIP2, YWHAH, CACNG3, GLUL, PRNP, ANO1, SPIRE1, ARL8B, APPL1, SLC2A1, STXBP2, ATP6V1B2, CNTN2, TOM1, AHCYL1, PTPRN, PINK1, SNX3, UBE2J1, CPLX1, AP4S1, MON1A, PRICKLE1, LAMP5, PDCD6, SCG2, FKBP1B, PKIA, LAMP1, ZD…	51608, 55829, 8774, 5911, 7074, 23255, 101, 3315, 4946, 3172, 9600, 93664, 56666, 6616, 27352, 11336, 29887, 155066, 29886, 9525, 2621, 116442, 114900, 5295, 117177, 22841, 7533, 10368, 2752, 5621, 55107, 56907, 55207, 26060, 6513, 6813, 526, 6900, 10043, 10768, 5798, 65018, 8724, 51465, 10815, 11154, 84315, 144165, 24141, 10016, 7857, 2281, 5569, 3916, 23390, 5578, 5867, 3479, 347, 8528, 7447, 7…
GO Biological Processes	sensory perception of pain	GO:0019233	0.00535824	0.005	15	7.38132	66	MGLL, ANO1, MAPK1, PHF24, TAC1, P2RY1, GRIN1, KCNA1, HTR2A, KCNA2, DLG2, PROK2, IAPP, GRIN2A, SCN1A	11343, 55107, 5594, 23349, 6863, 5028, 2902, 3736, 3356, 3737, 1740, 60675, 3375, 2903, 6323
GO Biological Processes	response to amyloid-beta	GO:1904645	0.00544865	0.007	9	3.46698	31	PRNP, CACNA2D1, IGF1, DNM1, GRIN1, MMP9, CHRNA7, CACNA1B, GRIN2A	5621, 781, 3479, 1759, 2902, 4318, 1139, 774, 2903
GO Biological Processes	zymogen activation	GO:0031638	0.00544865	0.005	9	3.46698	31	GGT1, APOH, ASPH, ENO1, CLEC3B, DHCR24, PGK1, CYFIP2, GRIN2A	2678, 350, 444, 2023, 7123, 1718, 5230, 26999, 2903
GO Biological Processes	negative regulation of cation channel activity	GO:2001258	0.00544865	0.003	9	3.46698	31	FKBP1B, CALM1, TRDN, GNB5, CALM2, CBARP, KCNAB1, FGF12, MMP9	2281, 801, 10345, 10681, 805, 255057, 7881, 2257, 4318
GO Biological Processes	positive regulation of insulin secretion	GO:0032024	0.00548276	0.007	12	5.36823	48	GLUL, ANO1, VSNL1, MYRIP, SYBU, GLUD1, ACSL4, IRS2, ADCY8, OXCT1, GPLD1, ABAT	2752, 55107, 7447, 25924, 55638, 2746, 2182, 8660, 114, 5019, 2822, 18
GO Biological Processes	response to peptide	GO:1901652	0.00560175	0.004	56	40.0381	358	SELENOS, PRKAR2B, ATP5PD, ATP6V0E2, PIK3R1, PRNP, APPL1, BAIAP2, SLC2A1, ATP6V1B2, ADCY2, AHCYL1, CAMK2A, PTPRN, ATP2B1, IGF2, CACNA2D1, IGF1, ADCY9, YWHAG, ATP6V1E1, ATP6V0D1, WNT1, HDAC9, PRKCD, IGFBP1, ATP6V0C, DNM1, ATP6V1A, ATP6V0A1, IRS2, NEFL, GRIN1, XBP1, ATP6V1H, PAK1, ATP6V0B, MMP9, BCAR1, SESN3, ADCY8, EGR1, CHRNA7, PRKCB, CACNA1B, GRIN2A, GPLD1, AGT, MAPK14, CRHBP, PTPRE, CA2, GOT1, N…	55829, 5577, 10476, 155066, 5295, 5621, 26060, 10458, 6513, 526, 108, 10768, 815, 5798, 490, 3481, 781, 3479, 115, 7532, 529, 9114, 7471, 9734, 5580, 3484, 527, 1759, 523, 535, 8660, 4747, 2902, 7494, 51606, 5058, 533, 4318, 9564, 143686, 114, 1958, 1139, 5579, 774, 2903, 2822, 183, 1432, 1393, 5791, 760, 2805, 3164, 5575, 528
GO Biological Processes	cellular response to carbohydrate stimulus	GO:0071322	0.00572996	0.006	19	10.2891	92	TIAM1, GAS6, RAB11FIP2, ANO1, PTPRN, FKBP1B, VSNL1, PPARGC1A, PTPRN2, SYBU, IRS2, PPP3CA, XBP1, SELENOT, ADCY8, PRKCB, OXCT1, GPLD1, COLEC12	7074, 2621, 22841, 55107, 5798, 2281, 7447, 10891, 5799, 55638, 8660, 5530, 7494, 51714, 114, 5579, 5019, 2822, 81035
GO Biological Processes	cellular response to reactive nitrogen species	GO:1902170	0.00574053	0.005	6	1.78941	16	MT3, KCNC2, PPARGC1A, AQP1, MAP3K5, GUCY1B1	4504, 3747, 10891, 358, 4217, 2983
GO Biological Processes	regulation of ryanodine-sensitive calcium-release channel activity	GO:0060314	0.00574053	0.007	6	1.78941	16	JPH3, FKBP1B, CALM1, TRDN, JPH1, CALM2	57338, 2281, 801, 10345, 56704, 805
GO Biological Processes	multicellular organism development	GO:0007275	0.00575795	0.008	427	388.302	3472	RAP2A, CPE, TIAM1, TDRD6, ABR, APOH, SLC32A1, WIPF3, ITPKA, ADAM8, HSPB1, HNF4A, SLC6A17, PITPNM1, HPCAL4, CHN1, SNAP25, XK, SOSTDC1, SEMA4G, DGAT2, CLMN, KEL, CYP46A1, INPP5D, BMERB1, CD164, ZNF365, SNX10, ACTN1, MEF2D, ASPH, UNC5A, HCN1, SH3GL3, GAS6, PLPPR4, BCAS1, FSTL4, SPTAN1, TACC1, PIK3R1, LDHA, CNTNAP1, YWHAH, ATP2B4, GLUL, CREM, PLS3, NCKIPSD, MTPN, TMEM14B, THRB, SEZ6L, BSN, HPRT1, SLC…	5911, 1363, 7074, 221400, 29, 350, 140679, 644150, 3706, 101, 3315, 3172, 388662, 9600, 51440, 1123, 6616, 7504, 25928, 57715, 84649, 79789, 3792, 10858, 3635, 89927, 8763, 22891, 29887, 87, 4209, 444, 90249, 348980, 6457, 2621, 9890, 8537, 23105, 6709, 6867, 5295, 3939, 8506, 7533, 493, 2752, 1390, 5358, 51517, 136319, 81853, 7068, 23544, 8927, 3251, 123041, 4504, 7301, 860, 6383, 221692, 55107,…
GO Biological Processes	signal transduction by protein phosphorylation	GO:0023014	0.00578415	0.009	91	70.5699	631	RAP2A, TIAM1, CAB39L, ADAM8, RASGEF1A, CDK10, SKP1, GAS6, SPTAN1, MT3, LAMTOR3, NDRG4, PTPRJ, PINK1, SCG2, IGF2, PRKCA, PAK6, IGF1, SBK2, SH3RF2, C1QL4, CALM1, SPRED1, GDF1, DTNBP1, NOX1, NPTN, GRIN2B, SPTBN1, ARHGEF6, MAPK1, PRKCD, TNFAIP8L3, HTR2B, PSMD1, SDCBP, LRRC7, IRS2, HACD3, RGS14, P2RY1, NEFL, FGF9, GRIN1, GPR37L1, PSAP, NLK, DUSP14, SHC3, DUSP10, WNT7A, HTR2A, PAK1, CAMKK2, NQO2, NTRK2…	5911, 7074, 81617, 101, 221002, 8558, 6500, 2621, 6709, 4504, 8649, 65009, 5795, 65018, 7857, 3481, 5578, 56924, 3479, 646643, 153769, 338761, 801, 161742, 2657, 84062, 27035, 27020, 2904, 6711, 9459, 5594, 5580, 388121, 3357, 5707, 6386, 57554, 8660, 51495, 10636, 5028, 4747, 2254, 2902, 9283, 5660, 51701, 11072, 53358, 11221, 7476, 3356, 5058, 10645, 4835, 4915, 5999, 5604, 7077, 4155, 2246, 91…
GO Biological Processes	localization within membrane	GO:0051668	0.00597153	0.006	23	13.3087	119	SNAP25, USP46, CACNG3, CPLX1, LGI1, CLSTN1, ATP1B1, CLIP1, NPTN, EPS15, NETO1, ARC, GLRB, LRRC7, DNM1, VPS35, FZD9, THY1, DLG2, SEC23A, DLG1, ADAM22, NLGN1	6616, 64854, 10368, 10815, 9211, 22883, 481, 6249, 27020, 2060, 81832, 23237, 2743, 57554, 1759, 55737, 8326, 7070, 1740, 10484, 1739, 53616, 22871
GO Biological Processes	regulation of calcium ion transmembrane transport	GO:1903169	0.00602875	0.01	20	11.072	99	JPH3, PRNP, BIN1, FKBP1B, CACNA2D1, CALM1, TRDN, ATP1B1, SNCA, GNB5, TRPC1, JPH1, DRD1, CALM2, CBARP, CACNB2, THY1, CACNB4, EHD3, HAP1	57338, 5621, 274, 2281, 781, 801, 10345, 481, 6622, 10681, 7220, 56704, 1812, 805, 255057, 783, 7070, 785, 30845, 9001
GO Biological Processes	cell communication involved in cardiac conduction	GO:0086065	0.00605563	0.005	10	4.13801	37	CACNA1G, FKBP1B, CACNA2D1, CALM1, TRDN, ATP1B1, CALM2, CACNB2, ATP1A1, KCNJ3	8913, 2281, 781, 801, 10345, 481, 805, 783, 476, 3760
GO Biological Processes	neuron recognition	GO:0008038	0.00605563	0.006	10	4.13801	37	CNTN2, PALLD, OPCML, NPTN, CRTAC1, NRCAM, TNFRSF21, DSCAM, RTN4, NCAM2	6900, 23022, 4978, 27020, 55118, 4897, 27242, 1826, 57142, 4685
GO Biological Processes	regulation of cardiac muscle hypertrophy	GO:0010611	0.00605563	0.005	10	4.13801	37	ATP2B4, MTPN, PRKCA, IGF1, TRPC3, PPP3CA, PAK1, RGS4, AGT, MEF2A	493, 136319, 5578, 3479, 7222, 5530, 5058, 5999, 183, 4205
GO Biological Processes	visual learning	GO:0008542	0.00605563	0.01	10	4.13801	37	NDRG4, NPTN, DRD1, NETO1, PDE1B, RGS14, GRIN1, SYNPO, GRIN2A, RIC8A	65009, 27020, 1812, 81832, 5153, 10636, 2902, 11346, 2903, 60626
GO Biological Processes	inositol trisphosphate metabolic process	GO:0032957	0.00606909	0.004	7	2.3486	21	PLCD4, PLCD1, PLCH2, P2RY1, PLCL2, PLCB1, ITPK1	84812, 5333, 9651, 5028, 23228, 23236, 3705
GO Biological Processes	negative regulation of neurotransmitter transport	GO:0051589	0.00606909	0.011	7	2.3486	21	SNCA, HRH3, GPM6B, RGS4, SYT11, ABAT, HTR1B	6622, 11255, 2824, 5999, 23208, 18, 3351
GO Biological Processes	cell communication by electrical coupling	GO:0010644	0.00606909	0.003	7	2.3486	21	FKBP1B, CALM1, TRDN, ATP1B1, CALM2, KCNA1, ATP1A1	2281, 801, 10345, 481, 805, 3736, 476
GO Biological Processes	export across plasma membrane	GO:0140115	0.00606909	0.006	7	2.3486	21	ATP12A, ATP1B1, ABCC4, ATP1B3, ATP1A1, DLG1, KCNIP2	479, 481, 10257, 483, 476, 1739, 30819
GO Biological Processes	small molecule metabolic process	GO:0044281	0.00616086	0.007	192	163.172	1459	GGT1, SLC25A13, SELENOS, SLC6A8, CDA, PRKAR2B, ITPKA, OAZ1, HNF4A, ATP5PD, MOXD1, BCKDHB, AIG1, DGAT2, CYP46A1, INPP5D, SGPP2, MGLL, HMGCLL1, IDH3A, LDHA, PLA2G15, ATP2B4, GLUL, CREM, ENTPD4, PDE1A, ENO1, NT5C1A, HPRT1, MT3, COX4I1, FAR2, SC5D, FA2H, SLC2A1, GDA, ATP6V1B2, ADCY2, GPD2, AHCYL1, ABCD2, VDAC1, DHDDS, CMAS, AUH, PINK1, SCD5, PNPLA8, HAGH, PGAM1, IGF2, EXTL2, AGPAT5, OSBPL3, IGF1, APO…	2678, 10165, 55829, 6535, 978, 5577, 3706, 4946, 3172, 10476, 26002, 594, 51390, 84649, 10858, 3635, 130367, 11343, 54511, 3419, 3939, 23659, 493, 2752, 1390, 9583, 5136, 2023, 84618, 3251, 4504, 1327, 55711, 6309, 79152, 6513, 9615, 526, 108, 2820, 10768, 225, 7416, 79947, 55907, 549, 65018, 79966, 50640, 3029, 5223, 3481, 2135, 55326, 26031, 3479, 347, 8528, 9806, 25979, 1718, 54205, 374291, 95…
GO Biological Processes	positive regulation of hydrolase activity	GO:0051345	0.00616939	0.004	77	58.3795	522	TIAM1, ABR, APOH, MTCL1, CHN1, SGSM3, RGS6, ASPH, PLSCR1, RAB11FIP2, PINK1, PDCD6, RAB4A, CYCS, CALM1, RAP1GAP2, ATP1B1, SNCA, ALDOB, PREX2, GNB5, SMAP2, PPP1R12A, STXBP5, MYBPC3, GRIN2B, ADCYAP1R1, SGSM1, ARHGEF6, RAB3GAP1, ADAP1, PRKCD, PRTN3, HTR2B, CALM2, RGS12, ELMOD1, DDRGK1, BDNF, RGS20, HACD3, RGS14, GRIN1, RTN4R, PSAP, VCP, HTR2A, RGS16, ATP1B3, NTRK2, RGS4, DYNLL1, GM2A, MBP, THY1, DYNC…	7074, 29, 350, 23255, 1123, 27352, 9628, 444, 5359, 22841, 65018, 10016, 5867, 54205, 801, 23108, 481, 6622, 229, 80243, 10681, 64744, 4659, 134957, 4607, 2904, 117, 129049, 9459, 22930, 11033, 5580, 5657, 3357, 805, 6002, 55531, 65992, 627, 8601, 51495, 10636, 2902, 65078, 5660, 7415, 3356, 6004, 483, 4915, 5999, 8655, 2760, 4155, 7070, 1780, 50807, 54885, 26999, 23236, 4217, 28964, 10484, 1121,…
GO Biological Processes	response to reactive oxygen species	GO:0000302	0.00628253	0.005	29	18.0059	161	LDHA, SESN1, MT3, PTPRN, PINK1, FKBP1B, APOD, FOS, KCNC2, PPARGC1A, SOD2, MAPK1, PRKCD, AQP1, GPR37L1, PSAP, CAMKK2, MMP9, SIRPA, CRYAB, STK24, SESN3, ND5, MAP3K5, TRPM2, GUCY1B1, PRDX3, AGAP3, GPR37	3939, 27244, 4504, 5798, 65018, 2281, 347, 2353, 3747, 10891, 6648, 5594, 5580, 358, 9283, 5660, 10645, 4318, 140885, 1410, 8428, 143686, 4540, 4217, 7226, 2983, 10935, 116988, 2861
GO Biological Processes	peptide transport	GO:0015833	0.00636508	0.01	186	157.692	1410	SELENOS, NAPG, CPE, TIAM1, MTCL1, ADAM8, HSPB1, OAZ1, HNF4A, PITPNM1, CADPS2, PANX2, SNAP25, SGSM3, EXOC3, SNX10, ATP6V0E2, SNX8, VPS4B, GAS6, RAB39B, C1QTNF4, PIK3R1, RAB3IP, RAB11FIP2, YWHAH, CACNG3, GLUL, PRNP, ANO1, SPIRE1, ARL8B, APPL1, SLC2A1, STXBP2, ATP6V1B2, TOM1, AHCYL1, PTPRN, PINK1, SNX3, UBE2J1, CPLX1, RASL10B, AP4S1, MON1A, PRICKLE1, PDCD6, SCG2, FKBP1B, PKIA, ZDHHC17, PRKCA, RAB4A,…	55829, 8774, 1363, 7074, 23255, 101, 3315, 4946, 3172, 9600, 93664, 56666, 6616, 27352, 11336, 29887, 155066, 29886, 9525, 2621, 116442, 114900, 5295, 117177, 22841, 7533, 10368, 2752, 5621, 55107, 56907, 55207, 26060, 6513, 6813, 526, 10043, 10768, 5798, 65018, 8724, 51465, 10815, 91608, 11154, 84315, 144165, 10016, 7857, 2281, 5569, 23390, 5578, 5867, 3479, 347, 8528, 7447, 79683, 8618, 64393, …
GO Biological Processes	regulation of inflammatory response	GO:0050727	0.00638731	0.006	35	22.815	204	GGT1, SELENOS, ABR, ADAM8, CD59, MGLL, TYRO3, APPL1, CD47, ABCD2, SUSD4, IGF1, APOD, SOCS5, SNCA, GPRC5B, A2M, PLA2G7, PRKCD, CYP19A1, C4A, TAC1, CLOCK, NR1D2, DUSP10, NT5E, VPS35, MMP9, SIRPA, NDFIP1, C7, SYT11, AGT, MAPK14, NAPEPLD	2678, 55829, 29, 101, 966, 11343, 7301, 26060, 961, 225, 55061, 3479, 347, 9655, 6622, 51704, 2, 7941, 5580, 1588, 720, 6863, 9575, 9975, 11221, 4907, 55737, 4318, 140885, 80762, 730, 23208, 183, 1432, 222236
GO Biological Processes	iron ion transport	GO:0006826	0.00640139	0.007	11	4.80904	43	ATP6V0E2, ATP6V1B2, ATP6V1E1, ATP6V0D1, ATP6V0C, ATP6V1A, ATP6V0A1, ATP6V1H, ATP6V0B, SFXN1, ATP6V1C1	155066, 526, 529, 9114, 527, 523, 535, 51606, 533, 94081, 528
GO Biological Processes	muscle hypertrophy	GO:0014896	0.00652569	0.004	13	6.1511	55	TIAM1, ATP2B4, MTPN, PRKCA, IGF1, HTR2B, TRPC3, ATP2A2, PPP3CA, PAK1, RGS4, AGT, MEF2A	7074, 493, 136319, 5578, 3479, 3357, 7222, 488, 5530, 5058, 5999, 183, 4205
GO Biological Processes	positive regulation of carbohydrate metabolic process	GO:0045913	0.00652569	0.007	13	6.1511	55	DGAT2, IGF2, IGF1, SNCA, PPARGC1A, ADCYAP1R1, IRS2, P2RY1, HTR2A, TIGAR, SLC25A12, GPLD1, ARPP19	84649, 3481, 3479, 6622, 10891, 117, 8660, 5028, 3356, 57103, 8604, 2822, 10776
GO Biological Processes	leukocyte activation involved in immune response	GO:0002366	0.00652729	0.006	64	47.1957	422	CDA, ABR, ADAM8, CD59, SNAP25, SPTAN1, IL13RA2, LAMTOR3, CD47, PLD1, STXBP2, ATP11B, TOM1, PTPRJ, CTSB, PGAM1, LAMP1, CFD, SOCS5, GPI, METTL7A, TMEM30A, PTPRN2, TOLLIP, ALAD, MAPK1, PRKCD, PRTN3, PSMD1, KCNAB2, HSPA8, ATP6V0C, SDCBP, STXBP1, LRRC7, TUBB4B, ATP6V0A1, XBP1, PSAP, AP2A2, ACTR10, BATF, MGST1, VCP, DYNLL1, GM2A, TIMP2, MMP9, SIRPA, HSP90AA1, NDFIP1, PRDX6, ATP8A1, PLCL2, CHGA, TRPM2, …	978, 29, 101, 966, 6616, 6709, 3598, 8649, 961, 5337, 6813, 23200, 10043, 5795, 1508, 5223, 3916, 1675, 9655, 2821, 25840, 55754, 5799, 54472, 210, 5594, 5580, 5657, 5707, 8514, 3312, 527, 6386, 6812, 57554, 10383, 535, 7494, 5660, 161, 55860, 10538, 4257, 7415, 8655, 2760, 7077, 4318, 140885, 3320, 80762, 9588, 10396, 23228, 1113, 7226, 64114, 1432, 10125, 10159, 3482, 6515, 5914, 5547
GO Biological Processes	positive regulation of calcium ion transmembrane transport	GO:1904427	0.00653931	0.007	12	5.48007	49	CACNA2D1, CALM1, TRDN, ATP1B1, SNCA, TRPC1, DRD1, CALM2, CACNB2, THY1, EHD3, HAP1	781, 801, 10345, 481, 6622, 7220, 1812, 805, 783, 7070, 30845, 9001
GO Biological Processes	axonogenesis	GO:0007409	0.00669029	0.005	59	42.9459	384	TIAM1, CHN1, XK, SEMA4G, KEL, UNC5A, PLPPR4, FSTL4, SPTAN1, PIK3R1, MT3, BAIAP2, CNTN2, PALLD, PRKCA, LGI1, SLITRK1, B4GALT6, B3GNT2, TNR, NPTN, FEZ2, SPTBN1, OLFM1, MAPK1, SLITRK4, FLRT2, STXBP1, BDNF, CNP, IRS2, SLC9A6, NRCAM, NEFL, GRIN1, RTN4R, SHC3, WNT7A, PAK1, S100B, NTRK2, MAP2K1, MAP3K13, HSP90AA1, OMG, THY1, EPHA6, LRRC4C, NEFH, CYFIP2, DSCAM, RTN4, ATL1, RAP1GAP, UST, SEMA3D, PITPNA, S…	7074, 1123, 7504, 57715, 3792, 90249, 9890, 23105, 6709, 5295, 4504, 10458, 6900, 23022, 5578, 9211, 114798, 9331, 10678, 7143, 27020, 9637, 6711, 10439, 5594, 139065, 23768, 6812, 627, 1267, 8660, 10479, 4897, 4747, 2902, 65078, 53358, 7476, 5058, 6285, 4915, 5604, 9175, 3320, 4974, 7070, 285220, 57689, 4744, 26999, 1826, 57142, 51062, 5909, 10090, 223117, 5306, 6586, 11344
GO Biological Processes	positive regulation of ATP metabolic process	GO:1903580	0.00684341	0.008	9	3.57882	32	ENO1, PINK1, IGF1, PPARGC1A, COX2, PGK1, VCP, HTR2A, SLC25A12	2023, 65018, 3479, 10891, 4513, 5230, 7415, 3356, 8604
GO Biological Processes	carbohydrate biosynthetic process	GO:0016051	0.00689077	0.008	27	16.5521	148	SLC25A13, SELENOS, DGAT2, ENO1, SLC2A1, GPD2, B3GALT5, PGAM1, IGF2, IGF1, GPI, SNCA, ALDOB, B3GNT2, B3GNT9, PPARGC1A, ADCYAP1R1, ENO2, MDH1, IRS2, P2RY1, PGK1, PPP1R3C, SLC25A12, GOT1, SLC25A11, ARPP19	10165, 55829, 84649, 2023, 6513, 2820, 10317, 5223, 3481, 3479, 2821, 6622, 229, 10678, 84752, 10891, 117, 2026, 4190, 8660, 5028, 5230, 5507, 8604, 2805, 8402, 10776
GO Biological Processes	blood coagulation	GO:0007596	0.00689999	0.003	35	22.9268	205	PRKAR2B, APOH, HSPB1, HNF4A, CD59, ACTN1, GAS6, PLSCR1, PIK3R1, TYRO3, PRKCA, ENTPD2, DTNBP1, A2M, TEC, MAPK1, PRKCD, PRTN3, MERTK, STXBP1, ITPR1, TRPC3, P2RY1, P2RX5, MAFK, DGKI, HBE1, DGKH, PIK3R6, PRKCB, ABAT, ITPK1, EHD3, PRKAR1B, PRCP	5577, 350, 3315, 3172, 966, 87, 2621, 5359, 5295, 7301, 5578, 954, 84062, 2, 7006, 5594, 5580, 5657, 10461, 6812, 3708, 7222, 5028, 5026, 7975, 9162, 3046, 160851, 146850, 5579, 18, 3705, 30845, 5575, 5547
GO Biological Processes	regulation of postsynaptic cytosolic calcium ion concentration	GO:0099566	0.00698754	0.002	5	1.34206	12	CALB1, ATP2B2, ITPR1, FZD9, SYNPO	793, 491, 3708, 8326, 11346
GO Biological Processes	glycolipid catabolic process	GO:0019377	0.00698754	0.01	5	1.34206	12	NEU2, PRKCD, PSAP, NEU4, GM2A	4759, 5580, 5660, 129807, 2760
GO Biological Processes	gamma-aminobutyric acid transport	GO:0015812	0.00698754	0.003	5	1.34206	12	SLC6A8, SLC32A1, APBA1, SLC6A1, ABAT	6535, 140679, 320, 6529, 18
GO Biological Processes	response to leucine	GO:0043201	0.00698754	0.009	5	1.34206	12	SESN1, RRAGD, PPARGC1A, RPTOR, SESN3	27244, 58528, 10891, 57521, 143686
GO Biological Processes	cellular response to copper ion	GO:0071280	0.00698754	0.007	5	1.34206	12	PRNP, MT3, SNCA, AQP1, MT4	5621, 4504, 6622, 358, 84560
GO Biological Processes	activation of protein kinase A activity	GO:0034199	0.00698754	0.007	5	1.34206	12	PRKAR2B, ADCY2, ADCY9, ADCY8, PRKAR1B	5577, 108, 115, 114, 5575
GO Biological Processes	purine ribonucleoside diphosphate metabolic process	GO:0009179	0.00700751	0.008	21	11.9667	107	LDHA, ENO1, PGAM1, IGF1, ENTPD2, GPI, ALDOB, PPARGC1A, OGDH, ENO2, TJP2, GUK1, PGK1, HTR2A, TIGAR, DLG2, SLC25A12, MPP1, DLG1, AK1, OGDHL	3939, 2023, 5223, 3479, 954, 2821, 229, 10891, 4967, 2026, 9414, 2987, 5230, 3356, 57103, 1740, 8604, 4354, 1739, 203, 55753
GO Biological Processes	purine nucleoside diphosphate metabolic process	GO:0009135	0.00700751	0.008	21	11.9667	107	LDHA, ENO1, PGAM1, IGF1, ENTPD2, GPI, ALDOB, PPARGC1A, OGDH, ENO2, TJP2, GUK1, PGK1, HTR2A, TIGAR, DLG2, SLC25A12, MPP1, DLG1, AK1, OGDHL	3939, 2023, 5223, 3479, 954, 2821, 229, 10891, 4967, 2026, 9414, 2987, 5230, 3356, 57103, 1740, 8604, 4354, 1739, 203, 55753
GO Biological Processes	regulation of cell morphogenesis	GO:0022604	0.00706903	0.005	59	43.0577	385	RAP2A, TIAM1, ITPKA, CHN1, XK, SEMA4G, KEL, FSTL4, YWHAH, MT3, SDC2, BAIAP2, CNTN2, IL1RAPL1, SLITRK1, TNR, SYT1, DAPK3, OLFM1, ARC, NGEF, BDNF, EPB41L3, FMNL1, C15orf62, P2RY1, NRCAM, NEFL, CPNE9, PPP3CA, GRIN1, CAMK2B, RTN4R, WNT7A, PAK1, COCH, S100B, NTRK2, MAP2K1, CHRNA3, MAP3K13, OMG, THY1, RIMS1, LZTS1, LRRC4C, DSCAM, RTN4, ENPP2, DLG1, STRIP2, UST, SEMA3D, SEPTIN7, NSMF, TWF2, TNIK, NLGN1,…	5911, 7074, 3706, 1123, 7504, 57715, 3792, 23105, 7533, 4504, 6383, 10458, 6900, 11141, 114798, 7143, 6857, 1613, 10439, 23237, 25791, 627, 23136, 752, 643338, 5028, 4897, 4747, 151835, 5530, 2902, 816, 65078, 7476, 5058, 1690, 6285, 4915, 5604, 1136, 9175, 4974, 7070, 22999, 11178, 57689, 1826, 57142, 5168, 1739, 57464, 10090, 223117, 989, 26012, 11344, 23043, 22871, 57471
GO Biological Processes	positive regulation of small molecule metabolic process	GO:0062013	0.00727958	0.007	19	10.5128	94	DGAT2, ENO1, ABCD2, PINK1, IGF2, IGF1, SNCA, PPARGC1A, ADCYAP1R1, COX2, IRS2, P2RY1, PGK1, VCP, HTR2A, FGF1, SLC25A12, GPLD1, ARPP19	84649, 2023, 225, 65018, 3481, 3479, 6622, 10891, 117, 4513, 8660, 5028, 5230, 7415, 3356, 2246, 8604, 2822, 10776
GO Biological Processes	regulation of postsynapse organization	GO:0099175	0.00736373	0.007	17	9.05889	81	TIAM1, ITPKA, PRNP, BAIAP2, LRFN2, HOMER1, LRRTM2, IL1RAPL1, GRIN2B, ARC, NGEF, NRCAM, CAMK2B, WNT7A, VPS35, FZD9, NLGN1	7074, 3706, 5621, 10458, 57497, 9456, 26045, 11141, 2904, 23237, 25791, 4897, 816, 7476, 55737, 8326, 22871
GO Biological Processes	regulation of glucose import	GO:0046324	0.00741223	0.005	10	4.24985	38	SELENOS, PIK3R1, APPL1, IGF1, SLC1A2, IRS2, SLC25A27, MAPK14, MEF2A, ARPP19	55829, 5295, 26060, 3479, 6506, 8660, 9481, 1432, 4205, 10776
GO Biological Processes	cyclic-nucleotide-mediated signaling	GO:0019935	0.00744483	0.012	24	14.3153	128	PRKAR2B, DRD5, ATP2B4, ADCY2, PRKCA, GPR3, RAPGEF4, PEX5L, ADCY9, PTGFR, ADGRB2, KCNC2, ADCYAP1R1, DRD1, HTR2B, AQP1, PCLO, RASD2, ADCY8, CHGA, GUCY1B1, HTR2C, IAPP, PRKAR1B	5577, 1816, 493, 108, 5578, 2827, 11069, 51555, 115, 5737, 576, 3747, 117, 1812, 3357, 358, 27445, 23551, 114, 1113, 2983, 3358, 3375, 5575
GO Biological Processes	positive regulation of peptide hormone secretion	GO:0090277	0.0074459	0.012	14	6.93397	62	GLUL, ANO1, RASL10B, VSNL1, MYRIP, SYBU, GLUD1, ACSL4, IRS2, SELENOT, ADCY8, OXCT1, GPLD1, ABAT	2752, 55107, 91608, 7447, 25924, 55638, 2746, 2182, 8660, 51714, 114, 5019, 2822, 18
GO Biological Processes	purine nucleoside triphosphate metabolic process	GO:0009144	0.00745011	0.013	41	27.9595	250	SLC25A13, ATP5PD, LDHA, ENO1, COX4I1, ATP6V1B2, PINK1, PGAM1, IGF1, CYCS, NDUFS7, GPI, NDUFAB1, ATP1B1, SNCA, ALDOB, NDUFS1, ND1, PPARGC1A, OGDH, ENO2, CHCHD10, COX1, NDUFS8, HSPA8, NDUFV2, COX2, COX3, ATP6V1A, GUK1, PGK1, VCP, HTR2A, TIGAR, ND2, NDUFV1, ND5, SLC25A12, UQCRC1, AK1, OGDHL	10165, 10476, 3939, 2023, 1327, 526, 65018, 5223, 3479, 54205, 374291, 2821, 4706, 481, 6622, 229, 4719, 4535, 10891, 4967, 2026, 400916, 4512, 4728, 3312, 4729, 4513, 4514, 523, 2987, 5230, 7415, 3356, 57103, 4536, 4723, 4540, 8604, 7384, 203, 55753
GO Biological Processes	ribonucleoside triphosphate metabolic process	GO:0009199	0.00745011	0.011	41	27.9595	250	SLC25A13, ATP5PD, LDHA, ENO1, COX4I1, ATP6V1B2, PINK1, PGAM1, IGF1, CYCS, NDUFS7, GPI, NDUFAB1, ATP1B1, SNCA, ALDOB, NDUFS1, ND1, PPARGC1A, OGDH, ENO2, CHCHD10, COX1, NDUFS8, HSPA8, NDUFV2, COX2, COX3, ATP6V1A, GUK1, PGK1, VCP, HTR2A, TIGAR, ND2, NDUFV1, ND5, SLC25A12, UQCRC1, AK1, OGDHL	10165, 10476, 3939, 2023, 1327, 526, 65018, 5223, 3479, 54205, 374291, 2821, 4706, 481, 6622, 229, 4719, 4535, 10891, 4967, 2026, 400916, 4512, 4728, 3312, 4729, 4513, 4514, 523, 2987, 5230, 7415, 3356, 57103, 4536, 4723, 4540, 8604, 7384, 203, 55753
GO Biological Processes	protein localization to axon	GO:0099612	0.00751732	0.003	4	0.894706	8	CNTNAP1, CNTN2, UGT8, EPB41L3	8506, 6900, 7368, 23136
GO Biological Processes	gas transport	GO:0015669	0.00751732	0.009	4	0.894706	8	CYGB, AQP1, HBE1, CA2	114757, 358, 3046, 760
GO Biological Processes	regulation of skeletal muscle adaptation	GO:0014733	0.00751732	0.012	4	0.894706	8	ATP2A2, PPP3CA, CAMK2B, CAMK2G	488, 5530, 816, 818
GO Biological Processes	response to histamine	GO:0034776	0.00751732	0.002	4	0.894706	8	GABRB3, GABRG2, GABRB2, GABRA1	2562, 2566, 2561, 2554
GO Biological Processes	regulation of dendritic spine maintenance	GO:1902950	0.00751732	0.005	4	0.894706	8	PRNP, HOMER1, GRIN2B, VPS35	5621, 9456, 2904, 55737
GO Biological Processes	positive regulation of cellular amine metabolic process	GO:0033240	0.00751732	0.007	4	0.894706	8	HPRT1, VPS35, ABAT, GPR37	3251, 55737, 18, 2861
GO Biological Processes	dicarboxylic acid biosynthetic process	GO:0043650	0.00751732	0.003	4	0.894706	8	GLUD1, GLS, SLC25A12, GOT1	2746, 2744, 8604, 2805
GO Biological Processes	negative regulation of ryanodine-sensitive calcium-release channel activity	GO:0060315	0.00751732	0.008	4	0.894706	8	FKBP1B, CALM1, TRDN, CALM2	2281, 801, 10345, 805
GO Biological Processes	positive regulation of ATP biosynthetic process	GO:2001171	0.00756407	0.011	8	3.01963	27	ENO1, PINK1, IGF1, PPARGC1A, COX2, VCP, HTR2A, SLC25A12	2023, 65018, 3479, 10891, 4513, 7415, 3356, 8604
GO Biological Processes	positive regulation of glucose transmembrane transport	GO:0010828	0.00756407	0.005	8	3.01963	27	PIK3R1, APPL1, IGF1, SLC1A2, IRS2, MAPK14, MEF2A, ARPP19	5295, 26060, 3479, 6506, 8660, 1432, 4205, 10776
GO Biological Processes	hydrogen peroxide metabolic process	GO:0042743	0.00756407	0.01	8	3.01963	27	MT3, PINK1, SNCA, NOX1, COX2, HBE1, PRDX6, PRDX3	4504, 65018, 6622, 27035, 4513, 3046, 9588, 10935
GO Biological Processes	protein transport within lipid bilayer	GO:0032594	0.00756407	0.01	8	3.01963	27	SNAP25, CACNG3, CPLX1, CLSTN1, ATP1B1, CLIP1, LRRC7, VPS35	6616, 10368, 10815, 22883, 481, 6249, 57554, 55737
GO Biological Processes	membrane fusion	GO:0061025	0.00757522	0.006	20	11.2957	101	NAPG, SNAP25, GAS6, TRIM9, CPLX1, SNCA, STXBP6, SYT1, SYT9, CHMP3, STXBP1, TSNARE1, EEA1, STX1A, STX19, RIMS1, SEPTIN8, NSF, VCPIP1, VAMP4	8774, 6616, 2621, 114088, 10815, 6622, 29091, 6857, 143425, 51652, 6812, 203062, 8411, 6804, 415117, 22999, 23176, 4905, 80124, 8674
GO Biological Processes	regulation of glucose transmembrane transport	GO:0010827	0.00775004	0.006	12	5.59191	50	SELENOS, PIK3R1, APPL1, SLC2A1, IGF1, SLC1A2, IRS2, SLC25A27, PRKCB, MAPK14, MEF2A, ARPP19	55829, 5295, 26060, 6513, 3479, 6506, 8660, 9481, 5579, 1432, 4205, 10776
GO Biological Processes	MAPK cascade	GO:0000165	0.0077735	0.01	88	68.6686	614	RAP2A, TIAM1, ADAM8, RASGEF1A, CDK10, SKP1, GAS6, SPTAN1, MT3, LAMTOR3, NDRG4, PTPRJ, PINK1, SCG2, IGF2, PRKCA, IGF1, SBK2, SH3RF2, C1QL4, CALM1, SPRED1, GDF1, DTNBP1, NOX1, NPTN, GRIN2B, SPTBN1, ARHGEF6, MAPK1, PRKCD, TNFAIP8L3, HTR2B, PSMD1, SDCBP, LRRC7, IRS2, HACD3, RGS14, P2RY1, NEFL, FGF9, GRIN1, GPR37L1, PSAP, NLK, DUSP14, SHC3, DUSP10, WNT7A, HTR2A, PAK1, CAMKK2, NQO2, NTRK2, RGS4, MAP2K1…	5911, 7074, 101, 221002, 8558, 6500, 2621, 6709, 4504, 8649, 65009, 5795, 65018, 7857, 3481, 5578, 3479, 646643, 153769, 338761, 801, 161742, 2657, 84062, 27035, 27020, 2904, 6711, 9459, 5594, 5580, 388121, 3357, 5707, 6386, 57554, 8660, 51495, 10636, 5028, 4747, 2254, 2902, 9283, 5660, 51701, 11072, 53358, 11221, 7476, 3356, 5058, 10645, 4835, 4915, 5999, 5604, 7077, 4155, 2246, 9175, 140885, 17…
GO Biological Processes	dicarboxylic acid metabolic process	GO:0043648	0.0078088	0.009	16	8.38786	75	GGT1, GLUL, DDO, GAD1, OGDH, ASPA, GLUD1, MDH1, GLS, SUCLA2, ME1, FH, ADSS1, SLC25A12, GOT1, GAD2	2678, 2752, 8528, 2571, 4967, 443, 2746, 4190, 2744, 8803, 4199, 2271, 122622, 8604, 2805, 2572
GO Biological Processes	cell development	GO:0048468	0.0078194	0.007	199	170.665	1526	RAP2A, TIAM1, ITPKA, HNF4A, CHN1, SNAP25, XK, SEMA4G, CLMN, KEL, BMERB1, ZNF365, ACTN1, UNC5A, HCN1, SH3GL3, PLPPR4, FSTL4, SPTAN1, PIK3R1, CNTNAP1, MEI4, YWHAH, NCKIPSD, THRB, HPRT1, MT3, TYRO3, RUNX2, SDC2, PHACTR1, NDRG4, BAIAP2, FA2H, CNTN2, SLC12A5, CAMK2A, CTNND2, BIN1, HOMER1, SNX3, UBE2J1, SGK1, PALLD, TMOD1, PDCD6, FKBP1B, IL1RAPL1, FGFRL1, PRKCA, IGF1, SPAG6, APOD, GAS7, BHLHE41, LGI1, …	5911, 7074, 3706, 3172, 1123, 6616, 7504, 57715, 79789, 3792, 89927, 22891, 87, 90249, 348980, 6457, 9890, 23105, 6709, 5295, 8506, 101928601, 7533, 51517, 7068, 3251, 4504, 7301, 860, 6383, 221692, 65009, 10458, 79152, 6900, 57468, 815, 1501, 274, 9456, 8724, 51465, 6446, 23022, 7111, 10016, 2281, 11141, 53834, 5578, 3479, 9576, 347, 8522, 79365, 9211, 5915, 23108, 2657, 3766, 114798, 6801, 8406…
GO Biological Processes	response to temperature stimulus	GO:0009266	0.00796254	0.005	31	19.9072	178	ANO1, SLC12A5, CAMK2A, ATP2B1, PDCD6, IGF1, CHORDC1, FOS, PPARGC1A, MAPK1, HTR2B, HSPA8, ARPP21, COX2, DNAJC7, ATP2A2, CAMK2B, VCP, HTR2A, FGF1, HSP90AA1, CAMK2G, CRYAB, RPTOR, FKBP4, HSPH1, SLC25A27, TRPM2, HTR1B, GMPR, DNAJA4	55107, 57468, 815, 490, 10016, 3479, 26973, 2353, 10891, 5594, 3357, 3312, 10777, 4513, 7266, 488, 816, 7415, 3356, 2246, 3320, 818, 1410, 57521, 2288, 10808, 9481, 7226, 3351, 2766, 55466
GO Biological Processes	organic hydroxy compound metabolic process	GO:1901615	0.00802186	0.005	54	39.0315	349	ITPKA, MOXD1, DGAT2, CYP46A1, INPP5D, SGPP2, LDHA, MTPN, HPRT1, MT3, SC5D, APPL1, GPD2, DHDDS, HAGH, OSBPL3, IGF1, DHCR24, CALM1, SNCA, PLCD4, TTPA, TRPC1, ADCYAP1R1, OSBPL6, DRD1, PLCD1, SNCB, CYP19A1, PDE1B, SYNJ1, ACOX2, INPP5A, PLCH2, TRERF1, P2RY1, GDPD1, CLCN2, TIGAR, VPS35, FGF1, PLCL2, MSMO1, PLCB1, NPC1, SLC25A12, GRIN2A, MBTPS2, CYP27A1, ABAT, ITPK1, GOT1, NAPEPLD, GPR37	3706, 26002, 84649, 10858, 3635, 130367, 3939, 136319, 3251, 4504, 6309, 26060, 2820, 79947, 3029, 26031, 3479, 1718, 801, 6622, 84812, 7274, 7220, 117, 114880, 1812, 5333, 6620, 1588, 5153, 8867, 8309, 3632, 9651, 55809, 5028, 284161, 1181, 57103, 55737, 2246, 23228, 6307, 23236, 4864, 8604, 2903, 51360, 1593, 18, 3705, 2805, 222236, 2861
GO Biological Processes	coagulation	GO:0050817	0.00802879	0.004	35	23.1505	207	PRKAR2B, APOH, HSPB1, HNF4A, CD59, ACTN1, GAS6, PLSCR1, PIK3R1, TYRO3, PRKCA, ENTPD2, DTNBP1, A2M, TEC, MAPK1, PRKCD, PRTN3, MERTK, STXBP1, ITPR1, TRPC3, P2RY1, P2RX5, MAFK, DGKI, HBE1, DGKH, PIK3R6, PRKCB, ABAT, ITPK1, EHD3, PRKAR1B, PRCP	5577, 350, 3315, 3172, 966, 87, 2621, 5359, 5295, 7301, 5578, 954, 84062, 2, 7006, 5594, 5580, 5657, 10461, 6812, 3708, 7222, 5028, 5026, 7975, 9162, 3046, 160851, 146850, 5579, 18, 3705, 30845, 5575, 5547
GO Biological Processes	cell activation involved in immune response	GO:0002263	0.00803818	0.006	64	47.6431	426	CDA, ABR, ADAM8, CD59, SNAP25, SPTAN1, IL13RA2, LAMTOR3, CD47, PLD1, STXBP2, ATP11B, TOM1, PTPRJ, CTSB, PGAM1, LAMP1, CFD, SOCS5, GPI, METTL7A, TMEM30A, PTPRN2, TOLLIP, ALAD, MAPK1, PRKCD, PRTN3, PSMD1, KCNAB2, HSPA8, ATP6V0C, SDCBP, STXBP1, LRRC7, TUBB4B, ATP6V0A1, XBP1, PSAP, AP2A2, ACTR10, BATF, MGST1, VCP, DYNLL1, GM2A, TIMP2, MMP9, SIRPA, HSP90AA1, NDFIP1, PRDX6, ATP8A1, PLCL2, CHGA, TRPM2, …	978, 29, 101, 966, 6616, 6709, 3598, 8649, 961, 5337, 6813, 23200, 10043, 5795, 1508, 5223, 3916, 1675, 9655, 2821, 25840, 55754, 5799, 54472, 210, 5594, 5580, 5657, 5707, 8514, 3312, 527, 6386, 6812, 57554, 10383, 535, 7494, 5660, 161, 55860, 10538, 4257, 7415, 8655, 2760, 7077, 4318, 140885, 3320, 80762, 9588, 10396, 23228, 1113, 7226, 64114, 1432, 10125, 10159, 3482, 6515, 5914, 5547
GO Biological Processes	activation of phospholipase C activity	GO:0007202	0.0080439	0.008	6	1.90125	17	ADCYAP1R1, HTR2B, BDNF, HTR2A, NTRK2, AGT	117, 3357, 627, 3356, 4915, 183
GO Biological Processes	cell communication by electrical coupling involved in cardiac conduction	GO:0086064	0.0080439	0.008	6	1.90125	17	FKBP1B, CALM1, TRDN, ATP1B1, CALM2, ATP1A1	2281, 801, 10345, 481, 805, 476
GO Biological Processes	positive regulation of muscle hypertrophy	GO:0014742	0.0080556	0.005	7	2.46044	22	MTPN, PRKCA, IGF1, TRPC3, PPP3CA, AGT, MEF2A	136319, 5578, 3479, 7222, 5530, 183, 4205
GO Biological Processes	positive regulation of cardiac muscle hypertrophy	GO:0010613	0.0080556	0.005	7	2.46044	22	MTPN, PRKCA, IGF1, TRPC3, PPP3CA, AGT, MEF2A	136319, 5578, 3479, 7222, 5530, 183, 4205
GO Biological Processes	negative regulation of amine transport	GO:0051953	0.0080556	0.011	7	2.46044	22	SNCA, HRH3, P2RY1, RGS4, CHGA, SYT11, ABAT	6622, 11255, 5028, 5999, 1113, 23208, 18
GO Biological Processes	cellular lipid metabolic process	GO:0044255	0.00809097	0.009	101	80.4117	719	GGT1, ABHD6, PRKAR2B, APOH, PITPNM1, AIG1, DGAT2, NEU2, INPP5D, SPTSSB, SGPP2, MGLL, PLPPR4, PLSCR1, PIK3R1, PLA2G15, CREM, MT3, SDC2, FA2H, PLD1, PITPNM3, ABCD2, DHDDS, AUH, SCD5, PI4KA, PNPLA8, AGPAT5, RAB4A, APOD, ENPP6, DHRS7B, SOCS5, SAMD8, NDUFAB1, SNCA, ACAD10, LARGE1, CYGB, PLPP4, ACOT12, PLCD4, B4GALT6, UGT8, PIP4P2, PPARGC1A, CHRM5, AGMO, PLP1, PLA2G7, PLCD1, PON2, PEX7, PRKCD, TNFAIP8L…	2678, 57406, 5577, 350, 9600, 51390, 84649, 4759, 3635, 165679, 130367, 11343, 9890, 5359, 5295, 23659, 1390, 4504, 6383, 79152, 5337, 83394, 225, 79947, 549, 79966, 5297, 50640, 55326, 5867, 347, 133121, 25979, 9655, 142891, 4706, 6622, 80724, 9215, 114757, 196051, 134526, 84812, 9331, 7368, 55529, 10891, 1133, 392636, 5354, 7941, 5333, 5445, 5191, 5580, 388121, 221955, 3357, 10554, 8867, 8309, …
GO Biological Processes	leukocyte activation	GO:0045321	0.00811607	0.008	99	78.6222	703	CDA, ABR, ADAM8, CD59, SNAP25, INPP5D, GAS6, SPTAN1, PLSCR1, PIK3R1, PRNP, HPRT1, IL13RA2, TYRO3, RUNX2, LAMTOR3, CD47, PLD1, STXBP2, ATP11B, TOM1, PTPRJ, CTSB, FKBP1B, ICOSLG, PGAM1, IGF2, LAMP1, IGF1, CFD, SOCS5, GPI, SNCA, PURA, METTL7A, WNT1, RIPOR2, TMEM30A, PTPRN2, TOLLIP, ALAD, MAPK1, TNFSF13B, HDAC9, PRKCD, PRTN3, PSMD1, KCNAB2, HSPA8, ATP6V0C, MERTK, SDCBP, STXBP1, LRRC7, TUBB4B, TAC1, A…	978, 29, 101, 966, 6616, 3635, 2621, 6709, 5359, 5295, 5621, 3251, 3598, 7301, 860, 8649, 961, 5337, 6813, 23200, 10043, 5795, 1508, 2281, 23308, 5223, 3481, 3916, 3479, 1675, 9655, 2821, 6622, 5813, 25840, 7471, 9750, 55754, 5799, 54472, 210, 5594, 10673, 9734, 5580, 5657, 5707, 8514, 3312, 527, 10461, 6386, 6812, 57554, 10383, 6863, 535, 8660, 5530, 7494, 5660, 161, 11221, 55860, 10538, 4257, 7…
GO Biological Processes	renal system process	GO:0003014	0.00834863	0.004	17	9.17073	82	PRKAR2B, GAS6, RAB11FIP2, ADCY2, AQP3, SGK1, ADCY9, CORIN, AQP1, TAC1, PSAP, CHRNA3, ADCY8, TBC1D8B, KCNMA1, AGT, PRKAR1B	5577, 2621, 22841, 108, 360, 6446, 115, 10699, 358, 6863, 5660, 1136, 114, 54885, 3778, 183, 5575
GO Biological Processes	metencephalon development	GO:0022037	0.00834863	0.006	17	9.17073	82	ZNF365, MTPN, SEZ6L, CEND1, PPARGC1A, WNT1, COX1, CKB, GRIN1, WNT7A, PAK1, MAP2K1, CNTN1, SEZ6, ABAT, FAIM2, HAP1	22891, 136319, 23544, 51286, 10891, 7471, 4512, 1152, 2902, 7476, 5058, 5604, 1272, 124925, 18, 23017, 9001
GO Biological Processes	regulation of calcium ion transmembrane transporter activity	GO:1901019	0.00861442	0.012	14	7.04581	63	JPH3, FKBP1B, CACNA2D1, CALM1, TRDN, ATP1B1, GNB5, JPH1, CALM2, CBARP, CACNB2, CACNB4, EHD3, HAP1	57338, 2281, 781, 801, 10345, 481, 10681, 56704, 805, 255057, 783, 785, 30845, 9001
GO Biological Processes	Fc receptor mediated stimulatory signaling pathway	GO:0002431	0.00861442	0.011	14	7.04581	63	WIPF3, PLSCR1, PIK3R1, NCKIPSD, APPL1, BAIAP2, CD47, PTPRJ, PLPP4, MAPK1, PRKCD, PAK1, HSP90AA1, CYFIP2	644150, 5359, 5295, 51517, 26060, 10458, 961, 5795, 196051, 5594, 5580, 5058, 3320, 26999
GO Biological Processes	regulation of muscle contraction	GO:0006937	0.00868324	0.007	21	12.1904	109	ENO1, BIN1, ATP2B1, FKBP1B, CALM1, ATP1B1, DAPK3, MYBPC3, CALM2, SETD3, ATP2A2, KCNA1, PPP1R12B, ATP1A1, CHRNA3, CHGA, PROK2, KCNMA1, ABAT, DLG1, EHD3	2023, 274, 490, 2281, 801, 481, 1613, 4607, 805, 84193, 488, 3736, 4660, 476, 1136, 1113, 60675, 3778, 18, 1739, 30845
GO Biological Processes	regulation of muscle hypertrophy	GO:0014743	0.00899157	0.007	10	4.36169	39	ATP2B4, MTPN, PRKCA, IGF1, TRPC3, PPP3CA, PAK1, RGS4, AGT, MEF2A	493, 136319, 5578, 3479, 7222, 5530, 5058, 5999, 183, 4205
GO Biological Processes	vascular smooth muscle cell proliferation	GO:1990874	0.00899157	0.005	10	4.36169	39	MEF2D, IGF1, SOD2, FGF9, PAK1, NQO2, MMP9, MAP3K5, AGT, HTR1B	4209, 3479, 6648, 2254, 5058, 4835, 4318, 4217, 183, 3351
GO Biological Processes	regulation of vascular smooth muscle cell proliferation	GO:1904705	0.00899157	0.005	10	4.36169	39	MEF2D, IGF1, SOD2, FGF9, PAK1, NQO2, MMP9, MAP3K5, AGT, HTR1B	4209, 3479, 6648, 2254, 5058, 4835, 4318, 4217, 183, 3351
GO Biological Processes	response to insulin	GO:0032868	0.00901693	0.011	33	21.6966	194	SELENOS, ATP6V0E2, PIK3R1, APPL1, BAIAP2, SLC2A1, ATP6V1B2, PTPRN, ATP2B1, IGF2, YWHAG, ATP6V1E1, ATP6V0D1, HDAC9, PRKCD, IGFBP1, ATP6V0C, ATP6V1A, ATP6V0A1, IRS2, XBP1, ATP6V1H, PAK1, ATP6V0B, BCAR1, SESN3, EGR1, PRKCB, GPLD1, AGT, PTPRE, GOT1, ATP6V1C1	55829, 155066, 5295, 26060, 10458, 6513, 526, 5798, 490, 3481, 7532, 529, 9114, 9734, 5580, 3484, 527, 523, 535, 8660, 7494, 51606, 5058, 533, 9564, 143686, 1958, 5579, 2822, 183, 5791, 2805, 528
GO Biological Processes	dephosphorylation	GO:0016311	0.00914523	0.008	55	40.1499	359	PPP1R7, INPP5D, SGPP2, PLPPR4, PPM1H, NT5C1A, PHACTR1, PPME1, PTPRJ, PTPRN, ARFGEF3, PINK1, FKBP1B, CYCS, SH3RF2, CALM1, SPRED1, PLPP4, PIP4P2, PPP1R2, PPP1R12A, RIMBP2, CHRM5, PTPRN2, NT5DC3, PRKCD, SYNJ1, CALM2, INPP5A, PPP3CA, PTPN4, DUSP14, DUSP10, TIGAR, NT5E, PLPPR5, ATP1A1, CAMK2G, DLG2, CDC25B, DUSP7, DNAJC6, PPP3R1, PPP1R3C, PPM1B, GPLD1, DLG1, PTPRE, TMEM132D, PHLPP1, SLC7A14, NSMF, ARP…	5510, 3635, 130367, 9890, 57460, 84618, 221692, 51400, 5795, 5798, 57221, 65018, 2281, 54205, 153769, 801, 161742, 196051, 55529, 5504, 4659, 23504, 1133, 5799, 51559, 5580, 8867, 805, 3632, 5530, 5775, 11072, 11221, 57103, 4907, 163404, 476, 818, 1740, 994, 1849, 9829, 5534, 5507, 5495, 2822, 1739, 5791, 121256, 23239, 57709, 26012, 10776, 10454, 151242
GO Biological Processes	neuron death	GO:0070997	0.00938385	0.011	40	27.5122	246	ADAM8, PRNP, THRB, MT3, TYRO3, PINK1, DHCR24, SNCA, GABRB3, LANCL1, FOS, SRPK2, PPARGC1A, WNT1, GRIN2B, SOD2, SNCB, CIT, STXBP1, BDNF, NEFL, GRIN1, TIGAR, NQO2, NTRK2, VPS35, FZD9, USP53, TNFRSF21, EGR1, GABRB2, SLC25A27, CHGA, MAP3K5, PPP1R13B, CHRNA7, GABRA5, OXR1, NSMF, FAIM2	101, 5621, 7068, 4504, 7301, 65018, 1718, 6622, 2562, 10314, 2353, 6733, 10891, 7471, 2904, 6648, 6620, 11113, 6812, 627, 4747, 2902, 57103, 4835, 4915, 55737, 8326, 54532, 27242, 1958, 2561, 9481, 1113, 4217, 23368, 1139, 2558, 55074, 26012, 23017
GO Biological Processes	apoptotic mitochondrial changes	GO:0008637	0.00943622	0.005	17	9.28257	83	YWHAH, CAMK2A, PINK1, IGF1, YWHAG, NDUFS1, SOD2, CHCHD10, VPS35, HIGD1A, FZD9, MMP9, SLC25A5, SLC25A4, PPP3R1, PPP1R13B, RHOT1	7533, 815, 65018, 3479, 7532, 4719, 6648, 400916, 55737, 25994, 8326, 4318, 292, 291, 5534, 23368, 55288
GO Biological Processes	response to amino acid	GO:0043200	0.00943622	0.011	17	9.28257	83	SESN1, RRAGD, LAMTOR3, BAIAP2, GLRA3, SLC1A2, PPARGC1A, ALAD, GLRB, GRIN1, XBP1, NTRK2, NEURL1, CPEB3, RPTOR, SESN3, NSMF	27244, 58528, 8649, 10458, 8001, 6506, 10891, 210, 2743, 2902, 7494, 4915, 9148, 22849, 57521, 143686, 26012
GO Biological Processes	anatomical structure development	GO:0048856	0.00961428	0.009	458	421.518	3769	RAP2A, CPE, TIAM1, TDRD6, ABR, APOH, SLC32A1, WIPF3, ITPKA, ADAM8, HSPB1, HNF4A, SLC6A17, PITPNM1, HPCAL4, CHN1, PLPP7, SNAP25, XK, SOSTDC1, SEMA4G, DGAT2, CLMN, KEL, CYP46A1, INPP5D, BMERB1, CD164, ZNF365, SNX10, ACTN1, MEF2D, ASPH, UNC5A, HCN1, SH3GL3, GAS6, PLPPR4, BCAS1, FSTL4, SPTAN1, TACC1, PIK3R1, LDHA, CNTNAP1, MEI4, YWHAH, ATP2B4, GLUL, CREM, PRNP, PLS3, NCKIPSD, MTPN, TMEM14B, THRB, SEZ…	5911, 1363, 7074, 221400, 29, 350, 140679, 644150, 3706, 101, 3315, 3172, 388662, 9600, 51440, 1123, 84814, 6616, 7504, 25928, 57715, 84649, 79789, 3792, 10858, 3635, 89927, 8763, 22891, 29887, 87, 4209, 444, 90249, 348980, 6457, 2621, 9890, 8537, 23105, 6709, 6867, 5295, 3939, 8506, 101928601, 7533, 493, 2752, 1390, 5621, 5358, 51517, 136319, 81853, 7068, 23544, 8927, 3251, 123041, 4504, 7301, 8…
GO Cellular Components	synapse	GO:0045202	3.76367e-59	0	291	114.238	1012	ABHD6, NAPG, FAM107A, TIAM1, PRKAR2B, ABR, SLC32A1, ITPKA, SLC6A17, DRD5, CADPS2, KCNQ3, SNAP25, USP46, EXOC3, CYP46A1, ACTN1, SH3GL3, PLPPR4, BCAS1, CACNA1G, CNTNAP1, IGSF11, PPM1H, ATP2B4, CACNG3, GLUL, PRNP, KCTD8, BSN, TRIM9, SYNPR, MT3, PHACTR1, ARL8B, BAIAP2, DLGAP2, PLD1, CNTN2, SLC12A5, CAMK2A, SV2C, VDAC1, INA, PTPRN, CTNND2, BIN1, SLC6A9, LRFN2, HOMER1, LYPD6, CPLX1, ATP2B1, LAMP5, LRRT…	57406, 8774, 11170, 7074, 5577, 29, 140679, 3706, 388662, 1816, 93664, 3786, 6616, 64854, 11336, 10858, 87, 6457, 9890, 8537, 8913, 8506, 152404, 57460, 493, 10368, 2752, 5621, 386617, 8927, 114088, 132204, 4504, 221692, 55207, 10458, 9228, 5337, 6900, 57468, 815, 22987, 7416, 9118, 5798, 1501, 274, 6536, 57497, 9456, 130574, 10815, 490, 24141, 26045, 11141, 23229, 3916, 23390, 5414, 5867, 8618, …
GO Cellular Components	synapse part	GO:0044456	4.91146e-53	0	231	83.4207	739	ABHD6, TIAM1, PRKAR2B, ABR, SLC32A1, ITPKA, SLC6A17, CADPS2, SNAP25, EXOC3, CYP46A1, SH3GL3, PLPPR4, BCAS1, CNTNAP1, IGSF11, ATP2B4, CACNG3, GLUL, PRNP, KCTD8, BSN, TRIM9, SYNPR, MT3, BAIAP2, DLGAP2, CNTN2, CAMK2A, SV2C, VDAC1, INA, PTPRN, CTNND2, BIN1, SLC6A9, LRFN2, HOMER1, CPLX1, ATP2B1, LAMP5, LRRTM2, IL1RAPL1, ARHGEF9, LAMP1, ZDHHC17, SEPTIN4, RAB4A, CADPS, APBA1, SLC1A6, NDUFS7, LGI1, GRIA4…	57406, 7074, 5577, 29, 140679, 3706, 388662, 93664, 6616, 11336, 10858, 6457, 9890, 8537, 8506, 152404, 493, 10368, 2752, 5621, 386617, 8927, 114088, 132204, 4504, 10458, 9228, 6900, 815, 22987, 7416, 9118, 5798, 1501, 274, 6536, 57497, 9456, 10815, 490, 24141, 26045, 11141, 23229, 3916, 23390, 5414, 5867, 8618, 320, 6511, 374291, 9211, 2893, 2557, 3766, 114798, 6801, 84062, 22941, 22883, 8001, 7…
GO Cellular Components	neuron part	GO:0097458	1.42696e-47	0	319	147.538	1307	SLC6A8, FAM107A, TIAM1, PRKAR2B, ABR, SLC32A1, ITPKA, HSPB1, SLC6A17, CADPS2, KCNQ3, SNAP25, EXOC3, CYP46A1, GABARAPL1, UNC5A, HCN1, SH3GL3, PLPPR4, RAB39B, BCAS1, CNTNAP1, IGSF11, ATP2B4, CACNG3, GLUL, PRNP, PDE1A, MTPN, KCTD8, SEZ6L, BSN, TRIM9, SYNPR, MT3, ARL8B, BAIAP2, DLGAP2, ZDHHC5, ADCY2, CNTN2, CAMK2A, SV2C, CCSAP, VDAC1, SCRG1, PTPRN, PJVK, SYT13, CTNND2, BIN1, SLC6A9, PINK1, LRFN2, HOM…	6535, 11170, 7074, 5577, 29, 140679, 3706, 3315, 388662, 93664, 3786, 6616, 11336, 10858, 23710, 90249, 348980, 6457, 9890, 116442, 8537, 8506, 152404, 493, 10368, 2752, 5621, 5136, 136319, 386617, 23544, 8927, 114088, 132204, 4504, 55207, 10458, 9228, 25921, 108, 6900, 815, 22987, 126731, 7416, 11341, 5798, 494513, 57586, 1501, 274, 6536, 65018, 57497, 9456, 130574, 10815, 490, 24141, 23022, 785…
GO Cellular Components	cell periphery	GO:0071944	1.51085e-42	0	565	355.131	3146	GGT1, SLC25A13, SELENOS, SLC6A8, ABHD6, RAP2A, FAM107A, CPE, TIAM1, PRKAR2B, ABR, SLC32A1, WIPF3, MTCL1, ADAM8, HSPB1, SLC6A17, PITPNM1, CD59, DRD5, CADPS2, PANX2, KCNQ3, AIG1, SNAP25, XK, SEMA4G, EXOC3, KEL, INPP5D, KCNJ6, CD164, SLC6A14, RGS6, JPH3, MGLL, ACTN1, ASPH, GABARAPL1, UNC5A, HCN1, PLPPR4, GPR22, RAB39B, SPTAN1, PLSCR1, CACNA1G, PIK3R1, GPR146, FNDC5, CNTNAP1, RAB11FIP2, IGSF11, SLC13…	2678, 10165, 55829, 6535, 57406, 5911, 11170, 1363, 7074, 5577, 29, 140679, 644150, 23255, 101, 3315, 388662, 9600, 966, 1816, 93664, 56666, 3786, 51390, 6616, 7504, 57715, 11336, 3792, 3635, 3763, 8763, 11254, 9628, 57338, 11343, 87, 444, 23710, 90249, 348980, 9890, 2845, 116442, 6709, 5359, 8913, 5295, 115330, 252995, 8506, 22841, 152404, 284111, 7533, 493, 10368, 366, 2752, 9351, 5621, 5358, 9…
GO Cellular Components	plasma membrane	GO:0005886	5.13023e-41	0	551	346.326	3068	GGT1, SLC25A13, SELENOS, SLC6A8, ABHD6, RAP2A, FAM107A, CPE, TIAM1, PRKAR2B, ABR, SLC32A1, MTCL1, ADAM8, HSPB1, SLC6A17, PITPNM1, CD59, DRD5, CADPS2, PANX2, KCNQ3, AIG1, SNAP25, XK, SEMA4G, EXOC3, KEL, INPP5D, KCNJ6, CD164, SLC6A14, RGS6, JPH3, MGLL, ACTN1, ASPH, GABARAPL1, UNC5A, HCN1, PLPPR4, GPR22, RAB39B, PLSCR1, CACNA1G, PIK3R1, GPR146, FNDC5, CNTNAP1, RAB11FIP2, IGSF11, SLC13A5, YWHAH, ATP2…	2678, 10165, 55829, 6535, 57406, 5911, 11170, 1363, 7074, 5577, 29, 140679, 23255, 101, 3315, 388662, 9600, 966, 1816, 93664, 56666, 3786, 51390, 6616, 7504, 57715, 11336, 3792, 3635, 3763, 8763, 11254, 9628, 57338, 11343, 87, 444, 23710, 90249, 348980, 9890, 2845, 116442, 5359, 8913, 5295, 115330, 252995, 8506, 22841, 152404, 284111, 7533, 493, 10368, 366, 2752, 9351, 5621, 5358, 9375, 2023, 378…
GO Cellular Components	membrane part	GO:0044425	7.03932e-40	0	641	431.327	3821	GGT1, TMEM35A, SLC25A13, TMEM125, SELENOS, SLC6A8, ABHD6, NAPG, FAM107A, TIAM1, PRKAR2B, TUBA1B, SLC32A1, MYADML2, MTCL1, ADAM8, SLC6A17, PITPNM1, CD59, DRD5, ATP5PD, CADPS2, PLPP7, PANX2, MOXD1, KCNQ3, AIG1, SNAP25, SLC45A4, SFXN5, XK, SEMA4G, DGAT2, CLMN, TMEM159, EXOC3, KEL, CYP46A1, INPP5D, SPTSSB, KCNJ6, GRINA, SGPP2, CD164, SLC6A14, RGS6, JPH3, MGLL, SNX10, ATP6V0E2, SNX8, TMCC2, HMGCLL1, A…	2678, 59353, 10165, 128218, 55829, 6535, 57406, 8774, 11170, 7074, 5577, 10376, 140679, 255275, 23255, 101, 388662, 9600, 966, 1816, 10476, 93664, 84814, 56666, 26002, 3786, 51390, 6616, 57210, 94097, 7504, 57715, 84649, 79789, 57146, 11336, 3792, 10858, 3635, 165679, 3763, 2907, 130367, 8763, 11254, 9628, 57338, 11343, 29887, 155066, 29886, 9911, 54511, 444, 286097, 23710, 148641, 90249, 348980,…
GO Cellular Components	presynapse	GO:0098793	1.00394e-35	0	134	43.46	385	SLC32A1, SLC6A17, CADPS2, SNAP25, EXOC3, CYP46A1, SH3GL3, CNTNAP1, ATP2B4, GLUL, KCTD8, BSN, TRIM9, SYNPR, MT3, BAIAP2, SV2C, VDAC1, PTPRN, BIN1, SLC6A9, CPLX1, ATP2B1, LAMP5, LAMP1, ZDHHC17, SEPTIN4, RAB4A, CADPS, APBA1, SLC1A6, KCNJ10, DTNBP1, YWHAG, SNCA, ADAM23, GNB5, SLC1A2, TPRG1L, KCNC2, CDH9, SV2B, HRH3, STXBP5, NPTN, GAD1, ATP6V0D1, SYT1, SYT9, PTPRN2, GABRA2, DRD1, SNCB, CALB1, SNAP91, …	140679, 388662, 93664, 6616, 11336, 10858, 6457, 8506, 493, 2752, 386617, 8927, 114088, 132204, 4504, 10458, 22987, 7416, 5798, 274, 6536, 10815, 490, 24141, 3916, 23390, 5414, 5867, 8618, 320, 6511, 3766, 84062, 7532, 6622, 8745, 10681, 6506, 127262, 3747, 1007, 9899, 11255, 134957, 27020, 2571, 9114, 6857, 143425, 5799, 2555, 1812, 6620, 793, 9892, 401190, 491, 2913, 8867, 6854, 255057, 8514, 3…
GO Cellular Components	neuron projection	GO:0043005	7.43984e-34	0	238	110.851	982	SLC6A8, FAM107A, TIAM1, PRKAR2B, ABR, SLC32A1, ITPKA, HSPB1, KCNQ3, SNAP25, EXOC3, CYP46A1, GABARAPL1, UNC5A, HCN1, RAB39B, CNTNAP1, ATP2B4, CACNG3, GLUL, PRNP, MTPN, BSN, TRIM9, SYNPR, MT3, ARL8B, BAIAP2, ZDHHC5, ADCY2, CNTN2, CAMK2A, SV2C, CCSAP, SCRG1, PTPRN, SYT13, CTNND2, BIN1, PINK1, HOMER1, LYPD6, CPLX1, ATP2B1, LAMP5, PALLD, IL1RAPL1, LAMP1, APOD, APBA1, NDUFS7, RAP1GAP2, GRIA4, GABRA4, S…	6535, 11170, 7074, 5577, 29, 140679, 3706, 3315, 3786, 6616, 11336, 10858, 23710, 90249, 348980, 116442, 8506, 493, 10368, 2752, 5621, 136319, 8927, 114088, 132204, 4504, 55207, 10458, 25921, 108, 6900, 815, 22987, 126731, 11341, 5798, 57586, 1501, 274, 65018, 9456, 130574, 10815, 490, 24141, 23022, 11141, 3916, 347, 320, 374291, 23108, 2893, 2557, 6801, 115, 84062, 22941, 22883, 8001, 6622, 2562…
GO Cellular Components	membrane	GO:0016020	7.60785e-34	0	822	629.324	5575	GGT1, TMEM35A, SLC25A13, TMEM125, SELENOS, SLC6A8, ABHD6, NAPG, RAP2A, FAM107A, CPE, TIAM1, PRKAR2B, ABR, TUBA1B, SLC32A1, MYADML2, MTCL1, ADAM8, HSPB1, SLC6A17, PITPNM1, CD59, DRD5, ATP5PD, CADPS2, PLPP7, PANX2, MOXD1, KCNQ3, AIG1, SNAP25, SLC45A4, SFXN5, XK, SEMA4G, DGAT2, CLMN, TMEM159, NEU2, EXOC3, KEL, CYP46A1, INPP5D, SPTSSB, KCNJ6, GRINA, SGPP2, CD164, HPCAL1, SLC6A14, RGS6, JPH3, MGLL, SN…	2678, 59353, 10165, 128218, 55829, 6535, 57406, 8774, 5911, 11170, 1363, 7074, 5577, 29, 10376, 140679, 255275, 23255, 101, 3315, 388662, 9600, 966, 1816, 10476, 93664, 84814, 56666, 26002, 3786, 51390, 6616, 57210, 94097, 7504, 57715, 84649, 79789, 57146, 4759, 11336, 3792, 10858, 3635, 165679, 3763, 2907, 130367, 8763, 3241, 11254, 9628, 57338, 11343, 29887, 155066, 29886, 9911, 54511, 9525, 87…
GO Cellular Components	synaptic membrane	GO:0097060	1.84157e-32	0	122	39.622	351	ABHD6, TIAM1, CADPS2, SNAP25, EXOC3, PLPPR4, CNTNAP1, ATP2B4, CACNG3, KCTD8, BAIAP2, DLGAP2, CNTN2, CAMK2A, SLC6A9, LRFN2, HOMER1, ATP2B1, LRRTM2, IL1RAPL1, ARHGEF9, ZDHHC17, APBA1, SLC1A6, NDUFS7, GRIA4, GABRA4, SLITRK1, STRN, DTNBP1, SHANK2, CLSTN1, GLRA3, GABRB3, ADAM23, SLC1A2, GABBR2, KCNC2, CDH9, CNIH3, STXBP5, NPTN, SYT1, GRIN2B, CHRM5, GABRA2, DRD1, SHISA9, BAALC, NETO1, ARC, SNAP91, KCNJ…	57406, 7074, 93664, 6616, 11336, 9890, 8506, 493, 10368, 386617, 10458, 9228, 6900, 815, 6536, 57497, 9456, 490, 26045, 11141, 23229, 23390, 320, 6511, 374291, 2893, 2557, 114798, 6801, 84062, 22941, 22883, 8001, 2562, 8745, 6506, 9568, 3747, 1007, 149111, 134957, 27020, 6857, 2904, 1133, 2555, 1812, 729993, 79870, 81832, 23237, 9892, 3761, 401190, 491, 2913, 221955, 8867, 6529, 399694, 2743, 228…
GO Cellular Components	postsynapse	GO:0098794	1.47237e-31	0	149	55.8772	495	ABHD6, TIAM1, PRKAR2B, ABR, ITPKA, CADPS2, SNAP25, CYP46A1, SH3GL3, PLPPR4, BCAS1, IGSF11, CACNG3, PRNP, KCTD8, BSN, MT3, BAIAP2, DLGAP2, CNTN2, CAMK2A, INA, CTNND2, SLC6A9, LRFN2, HOMER1, CPLX1, ATP2B1, LRRTM2, IL1RAPL1, ARHGEF9, RAB4A, APBA1, GRIA4, GABRA4, SLITRK1, STRN, DTNBP1, SHANK2, CLSTN1, GLRA3, SNCA, GABRB3, GABBR2, PURA, KCNC2, CDH9, CNIH3, NPTN, EPS15, GRIN2B, CHRM5, GABRA2, DRD1, SPT…	57406, 7074, 5577, 29, 3706, 93664, 6616, 10858, 6457, 9890, 8537, 152404, 10368, 5621, 386617, 8927, 4504, 10458, 9228, 6900, 815, 9118, 1501, 6536, 57497, 9456, 10815, 490, 26045, 11141, 23229, 5867, 320, 2893, 2557, 114798, 6801, 84062, 22941, 22883, 8001, 6622, 2562, 9568, 5813, 3747, 1007, 149111, 27020, 2060, 2904, 1133, 2555, 1812, 6711, 729993, 79870, 81832, 23237, 5594, 22930, 793, 3761,…
GO Cellular Components	plasma membrane part	GO:0044459	1.67633e-25	0	329	195.739	1734	SLC25A13, SLC6A8, ABHD6, FAM107A, TIAM1, MTCL1, ADAM8, SLC6A17, PITPNM1, CD59, DRD5, CADPS2, KCNQ3, SNAP25, SEMA4G, EXOC3, KCNJ6, CD164, GABARAPL1, UNC5A, HCN1, PLPPR4, PLSCR1, CACNA1G, CNTNAP1, RAB11FIP2, ATP2B4, CACNG3, AQP9, SLC9A3R2, PRNP, TM9SF2, KCNS1, KCTD8, SLC24A4, IL13RA2, TYRO3, AJM1, ANO1, SPIRE1, NDRG4, PCDH1, GPR19, BAIAP2, DLGAP2, KCNK15, CD47, PLD1, SLC2A1, STXBP2, ATP6V1B2, ADCY2…	10165, 6535, 57406, 11170, 7074, 23255, 101, 388662, 9600, 966, 1816, 93664, 3786, 6616, 57715, 11336, 3763, 8763, 23710, 90249, 348980, 9890, 5359, 8913, 8506, 22841, 493, 10368, 366, 9351, 5621, 9375, 3787, 386617, 123041, 3598, 7301, 389813, 55107, 56907, 65009, 5097, 2842, 10458, 9228, 60598, 961, 5337, 6513, 6813, 526, 108, 6900, 10768, 57468, 815, 22987, 360, 196500, 5795, 57586, 274, 6536,…
GO Cellular Components	intrinsic component of membrane	GO:0031224	9.6914e-24	0	475	325.442	2883	GGT1, TMEM35A, SLC25A13, TMEM125, SELENOS, SLC6A8, ABHD6, SLC32A1, MYADML2, ADAM8, SLC6A17, CD59, DRD5, PLPP7, PANX2, MOXD1, KCNQ3, AIG1, SNAP25, SLC45A4, SFXN5, XK, SEMA4G, DGAT2, CLMN, TMEM159, KEL, CYP46A1, SPTSSB, KCNJ6, GRINA, SGPP2, CD164, SLC6A14, JPH3, ATP6V0E2, TMCC2, ASPH, MICU3, SLC35F3, UNC5A, HCN1, PLPPR4, SLC25A43, GPR22, PLSCR1, CACNA1G, GPR146, FNDC5, CNTNAP1, IGSF11, SLC13A5, ATP…	2678, 59353, 10165, 128218, 55829, 6535, 57406, 140679, 255275, 101, 388662, 966, 1816, 84814, 56666, 26002, 3786, 51390, 6616, 57210, 94097, 7504, 57715, 84649, 79789, 57146, 3792, 10858, 165679, 3763, 2907, 130367, 8763, 11254, 57338, 155066, 9911, 444, 286097, 148641, 90249, 348980, 9890, 203427, 2845, 5359, 8913, 115330, 252995, 8506, 152404, 284111, 493, 10368, 366, 5621, 9583, 9375, 81853, …
GO Cellular Components	postsynaptic membrane	GO:0045211	2.04787e-23	0	90	29.8012	264	ABHD6, TIAM1, CADPS2, PLPPR4, CACNG3, KCTD8, DLGAP2, CNTN2, CAMK2A, SLC6A9, LRFN2, HOMER1, LRRTM2, IL1RAPL1, ARHGEF9, GRIA4, GABRA4, SLITRK1, STRN, DTNBP1, SHANK2, CLSTN1, GLRA3, GABRB3, GABBR2, KCNC2, CDH9, CNIH3, NPTN, GRIN2B, CHRM5, GABRA2, DRD1, SHISA9, BAALC, NETO1, ARC, KCNJ4, RGS7BP, ATP2B2, GRM3, DAGLB, SLC6A1, SHC4, GLRB, RPH3A, LRRC7, DNM1, RGS14, P2RY1, NRCAM, GRIN1, LRRTM4, KCNA1, LIN…	57406, 7074, 93664, 9890, 10368, 386617, 9228, 6900, 815, 6536, 57497, 9456, 26045, 11141, 23229, 2893, 2557, 114798, 6801, 84062, 22941, 22883, 8001, 2562, 9568, 3747, 1007, 149111, 27020, 2904, 1133, 2555, 1812, 729993, 79870, 81832, 23237, 3761, 401190, 491, 2913, 221955, 6529, 399694, 2743, 22895, 57554, 1759, 10636, 5028, 4897, 2902, 80059, 3736, 8825, 3356, 9746, 9455, 4915, 9148, 9162, 113…
GO Cellular Components	somatodendritic compartment	GO:0036477	1.41558e-22	0	156	71.5679	634	TIAM1, PRKAR2B, ABR, SLC32A1, ITPKA, SNAP25, CYP46A1, GABARAPL1, UNC5A, HCN1, CACNG3, GLUL, PRNP, PDE1A, SEZ6L, BSN, TRIM9, MT3, BAIAP2, ZDHHC5, ADCY2, CNTN2, CAMK2A, PTPRN, PJVK, CTNND2, HOMER1, CPLX1, ATP2B1, LAMP5, IL1RAPL1, LAMP1, APOD, APBA1, NDUFS7, GRIA4, GABRA4, STRN, ADCY9, DTNBP1, SHANK2, CLSTN1, GLRA3, SNCA, CYGB, PURA, KCNC2, ND1, HTR1D, CNIH3, KCNK1, PPARGC1A, HRH3, NPTN, CHRM5, AQP1…	7074, 5577, 29, 140679, 3706, 6616, 10858, 23710, 90249, 348980, 10368, 2752, 5621, 5136, 23544, 8927, 114088, 4504, 10458, 25921, 108, 6900, 815, 5798, 494513, 1501, 9456, 10815, 490, 24141, 11141, 3916, 347, 320, 374291, 2893, 2557, 6801, 115, 84062, 22941, 22883, 8001, 6622, 114757, 5813, 3747, 4535, 3352, 149111, 3775, 10891, 11255, 27020, 1133, 282679, 2555, 1812, 729993, 113451, 10439, 2323…
GO Cellular Components	plasma membrane region	GO:0098590	1.62908e-22	0	193	97.5311	864	ABHD6, FAM107A, TIAM1, MTCL1, PITPNM1, DRD5, CADPS2, SNAP25, EXOC3, GABARAPL1, UNC5A, PLPPR4, CNTNAP1, ATP2B4, CACNG3, AQP9, SLC9A3R2, KCTD8, AJM1, ANO1, SPIRE1, NDRG4, BAIAP2, DLGAP2, PLD1, SLC2A1, STXBP2, ATP6V1B2, CNTN2, AHCYL1, CAMK2A, AQP3, PIANP, PTPRJ, SLC6A9, LRFN2, HOMER1, ATP2B1, LAMP5, LRRTM2, IL1RAPL1, SNTG1, ARHGEF9, ARHGEF4, ZDHHC17, APBA1, SLC1A6, NDUFS7, GRIA4, ATP12A, GABRA4, SPR…	57406, 11170, 7074, 23255, 9600, 1816, 93664, 6616, 11336, 23710, 90249, 9890, 8506, 493, 10368, 366, 9351, 386617, 389813, 55107, 56907, 65009, 10458, 9228, 5337, 6513, 6813, 526, 6900, 10768, 815, 360, 196500, 5795, 6536, 57497, 9456, 490, 24141, 26045, 11141, 54212, 23229, 50649, 23390, 320, 6511, 374291, 2893, 479, 2557, 161742, 3766, 114798, 6801, 84062, 22941, 22883, 481, 8001, 2562, 8745, …
GO Cellular Components	integral component of membrane	GO:0016021	3.46816e-22	0	459	316.073	2800	GGT1, TMEM35A, SLC25A13, TMEM125, SELENOS, SLC6A8, ABHD6, SLC32A1, MYADML2, ADAM8, SLC6A17, DRD5, PLPP7, PANX2, MOXD1, KCNQ3, AIG1, SNAP25, SLC45A4, SFXN5, XK, SEMA4G, DGAT2, CLMN, TMEM159, KEL, CYP46A1, SPTSSB, KCNJ6, GRINA, SGPP2, CD164, SLC6A14, JPH3, ATP6V0E2, TMCC2, ASPH, MICU3, SLC35F3, UNC5A, HCN1, PLPPR4, SLC25A43, GPR22, PLSCR1, CACNA1G, GPR146, FNDC5, CNTNAP1, IGSF11, SLC13A5, ATP2B4, C…	2678, 59353, 10165, 128218, 55829, 6535, 57406, 140679, 255275, 101, 388662, 1816, 84814, 56666, 26002, 3786, 51390, 6616, 57210, 94097, 7504, 57715, 84649, 79789, 57146, 3792, 10858, 165679, 3763, 2907, 130367, 8763, 11254, 57338, 155066, 9911, 444, 286097, 148641, 90249, 348980, 9890, 203427, 2845, 5359, 8913, 115330, 252995, 8506, 152404, 284111, 493, 10368, 366, 9583, 9375, 81853, 3787, 64536…
GO Cellular Components	transmembrane transporter complex	GO:1902495	2.18708e-20	0	74	23.7055	210	ABHD6, KCNQ3, SNAP25, KCNJ6, HCN1, CACNA1G, CACNG3, KCNS1, ANO1, FKBP1B, CACNA2D1, KCNG3, CALM1, GRIA4, ATP12A, GABRA4, SHANK2, ATP1B1, GLRA3, GABRB3, KCNC2, CNIH3, TRPC1, KCNK1, STXBP5, GRIN2B, GABRA2, KCNF1, SHISA9, KCNJ4, CALM2, KCNAB2, GLRB, CACNB2, LRRC7, TRPC3, KCNC4, GRIN1, KCNG4, STX1A, CACNA2D3, KCNAB1, KCNA1, CLCN2, ATP1B3, DPP6, HCN2, ATP1A1, KCNG1, CHRNA3, GABRG2, KCNA2, DLG2, RYR3, S…	57406, 3786, 6616, 3763, 348980, 8913, 10368, 3787, 55107, 2281, 781, 170850, 801, 2893, 479, 2557, 22941, 481, 8001, 2562, 3747, 149111, 7220, 3775, 134957, 2904, 2555, 3754, 729993, 3761, 805, 8514, 2743, 783, 57554, 7222, 3749, 2902, 93107, 6804, 55799, 7881, 3736, 1181, 483, 1804, 610, 476, 3755, 1136, 2566, 3737, 1740, 6263, 6334, 2561, 2563, 1139, 26251, 774, 2903, 2558, 777, 3778, 785, 173…
GO Cellular Components	neuron to neuron synapse	GO:0098984	3.63269e-20	0	92	33.9778	301	TIAM1, ABR, SH3GL3, PLPPR4, BCAS1, IGSF11, CACNG3, PRNP, BSN, MT3, BAIAP2, DLGAP2, CAMK2A, CTNND2, SLC6A9, LRFN2, HOMER1, LRRTM2, ARHGEF9, RAPGEF4, GRIA4, SLITRK1, STRN, DTNBP1, SHANK2, CLSTN1, NPTN, SYT1, GRIN2B, SYT9, SPTBN1, SHISA9, BAALC, NETO1, ARC, MAPK1, CALB1, RGS7BP, ATP2B2, GRM3, SYN2, KCNAB2, CAP2, LRRC7, DNM1, SH3GL2, ITPR1, EPB41L3, RGS14, P2RY1, NRCAM, ADD3, GRIN1, STX1A, SYT12, LIN…	7074, 29, 6457, 9890, 8537, 152404, 10368, 5621, 8927, 4504, 10458, 9228, 815, 1501, 6536, 57497, 9456, 26045, 23229, 11069, 2893, 114798, 6801, 84062, 22941, 22883, 27020, 6857, 2904, 143425, 6711, 729993, 79870, 81832, 23237, 5594, 793, 401190, 491, 2913, 6854, 8514, 10486, 57554, 1759, 6456, 3708, 23136, 10636, 5028, 4897, 120, 2902, 6804, 91683, 8825, 6009, 9746, 9455, 4915, 9495, 27445, 5573…
GO Cellular Components	transporter complex	GO:1990351	1.05459e-19	0	74	24.2699	215	ABHD6, KCNQ3, SNAP25, KCNJ6, HCN1, CACNA1G, CACNG3, KCNS1, ANO1, FKBP1B, CACNA2D1, KCNG3, CALM1, GRIA4, ATP12A, GABRA4, SHANK2, ATP1B1, GLRA3, GABRB3, KCNC2, CNIH3, TRPC1, KCNK1, STXBP5, GRIN2B, GABRA2, KCNF1, SHISA9, KCNJ4, CALM2, KCNAB2, GLRB, CACNB2, LRRC7, TRPC3, KCNC4, GRIN1, KCNG4, STX1A, CACNA2D3, KCNAB1, KCNA1, CLCN2, ATP1B3, DPP6, HCN2, ATP1A1, KCNG1, CHRNA3, GABRG2, KCNA2, DLG2, RYR3, S…	57406, 3786, 6616, 3763, 348980, 8913, 10368, 3787, 55107, 2281, 781, 170850, 801, 2893, 479, 2557, 22941, 481, 8001, 2562, 3747, 149111, 7220, 3775, 134957, 2904, 2555, 3754, 729993, 3761, 805, 8514, 2743, 783, 57554, 7222, 3749, 2902, 93107, 6804, 55799, 7881, 3736, 1181, 483, 1804, 610, 476, 3755, 1136, 2566, 3737, 1740, 6263, 6334, 2561, 2563, 1139, 26251, 774, 2903, 2558, 777, 3778, 785, 173…
GO Cellular Components	dendrite	GO:0030425	1.12717e-19	0	122	53.168	471	TIAM1, PRKAR2B, ABR, SLC32A1, ITPKA, CYP46A1, GABARAPL1, HCN1, CACNG3, PRNP, BSN, TRIM9, MT3, BAIAP2, ZDHHC5, ADCY2, CAMK2A, CTNND2, HOMER1, CPLX1, ATP2B1, LAMP5, IL1RAPL1, LAMP1, APOD, APBA1, GRIA4, GABRA4, STRN, ADCY9, DTNBP1, SHANK2, CLSTN1, GLRA3, PURA, KCNC2, ND1, HTR1D, CNIH3, KCNK1, PPARGC1A, HRH3, NPTN, CHRM5, AQP11, GABRA2, DRD1, SHISA9, AZIN2, ARC, MAPK1, CALB1, GRM3, HTR2B, RGS12, CNNM…	7074, 5577, 29, 140679, 3706, 10858, 23710, 348980, 10368, 5621, 8927, 114088, 4504, 10458, 25921, 108, 815, 1501, 9456, 10815, 490, 24141, 11141, 3916, 347, 320, 2893, 2557, 6801, 115, 84062, 22941, 22883, 8001, 5813, 3747, 4535, 3352, 149111, 3775, 10891, 11255, 27020, 1133, 282679, 2555, 1812, 729993, 113451, 23237, 5594, 793, 2913, 3357, 6002, 26507, 3312, 2743, 22895, 1152, 627, 1759, 6456, …
GO Cellular Components	dendritic tree	GO:0097447	1.64202e-19	0	122	53.3938	473	TIAM1, PRKAR2B, ABR, SLC32A1, ITPKA, CYP46A1, GABARAPL1, HCN1, CACNG3, PRNP, BSN, TRIM9, MT3, BAIAP2, ZDHHC5, ADCY2, CAMK2A, CTNND2, HOMER1, CPLX1, ATP2B1, LAMP5, IL1RAPL1, LAMP1, APOD, APBA1, GRIA4, GABRA4, STRN, ADCY9, DTNBP1, SHANK2, CLSTN1, GLRA3, PURA, KCNC2, ND1, HTR1D, CNIH3, KCNK1, PPARGC1A, HRH3, NPTN, CHRM5, AQP11, GABRA2, DRD1, SHISA9, AZIN2, ARC, MAPK1, CALB1, GRM3, HTR2B, RGS12, CNNM…	7074, 5577, 29, 140679, 3706, 10858, 23710, 348980, 10368, 5621, 8927, 114088, 4504, 10458, 25921, 108, 815, 1501, 9456, 10815, 490, 24141, 11141, 3916, 347, 320, 2893, 2557, 6801, 115, 84062, 22941, 22883, 8001, 5813, 3747, 4535, 3352, 149111, 3775, 10891, 11255, 27020, 1133, 282679, 2555, 1812, 729993, 113451, 23237, 5594, 793, 2913, 3357, 6002, 26507, 3312, 2743, 22895, 1152, 627, 1759, 6456, …
GO Cellular Components	axon	GO:0030424	1.70718e-19	0	123	54.0711	479	TIAM1, ABR, SLC32A1, HSPB1, KCNQ3, SNAP25, EXOC3, HCN1, CNTNAP1, GLUL, MTPN, BSN, MT3, ARL8B, CNTN2, CCSAP, PTPRN, SYT13, BIN1, PINK1, HOMER1, CPLX1, LAMP5, PALLD, IL1RAPL1, ADCY9, DTNBP1, SHANK2, SNCA, SLC1A2, TPRG1L, KCNC2, NPTN, GAD1, ATP6V0D1, SYT1, PTPRN2, CRTAC1, FEZ2, SPTBN1, AZIN2, OLFM1, MAPK1, CALB1, SYBU, GRM3, NGEF, CADM2, SYNJ1, CBARP, KCNAB2, HSPA8, SLC6A1, STXBP1, LRRC7, BDNF, DNM1…	7074, 29, 140679, 3315, 3786, 6616, 11336, 348980, 8506, 2752, 136319, 8927, 4504, 55207, 6900, 126731, 5798, 57586, 274, 65018, 9456, 10815, 24141, 23022, 11141, 115, 84062, 22941, 6622, 6506, 127262, 3747, 27020, 2571, 9114, 6857, 5799, 55118, 9637, 6711, 113451, 10439, 5594, 793, 55638, 2913, 25791, 253559, 8867, 255057, 8514, 3312, 6529, 6812, 57554, 627, 1759, 720, 8411, 23136, 6863, 10479, …
GO Cellular Components	ion channel complex	GO:0034702	2.69761e-19	0	70	22.4638	199	ABHD6, KCNQ3, SNAP25, KCNJ6, HCN1, CACNA1G, CACNG3, KCNS1, ANO1, FKBP1B, CACNA2D1, KCNG3, CALM1, GRIA4, GABRA4, SHANK2, GLRA3, GABRB3, KCNC2, CNIH3, TRPC1, KCNK1, STXBP5, GRIN2B, GABRA2, KCNF1, SHISA9, KCNJ4, CALM2, KCNAB2, GLRB, CACNB2, LRRC7, TRPC3, KCNC4, GRIN1, KCNG4, STX1A, CACNA2D3, KCNAB1, KCNA1, CLCN2, DPP6, HCN2, KCNG1, CHRNA3, GABRG2, KCNA2, DLG2, RYR3, SCN8A, GABRB2, GABRD, CHRNA7, KCN…	57406, 3786, 6616, 3763, 348980, 8913, 10368, 3787, 55107, 2281, 781, 170850, 801, 2893, 2557, 22941, 8001, 2562, 3747, 149111, 7220, 3775, 134957, 2904, 2555, 3754, 729993, 3761, 805, 8514, 2743, 783, 57554, 7222, 3749, 2902, 93107, 6804, 55799, 7881, 3736, 1181, 1804, 610, 3755, 1136, 2566, 3737, 1740, 6263, 6334, 2561, 2563, 1139, 26251, 774, 2903, 2558, 777, 3778, 785, 1739, 3739, 6323, 30819…
GO Cellular Components	postsynaptic specialization	GO:0099572	3.11418e-19	0	89	33.1877	294	TIAM1, ABR, SH3GL3, PLPPR4, BCAS1, IGSF11, CACNG3, PRNP, BSN, MT3, BAIAP2, DLGAP2, CAMK2A, CTNND2, SLC6A9, LRFN2, HOMER1, LRRTM2, ARHGEF9, GRIA4, GABRA4, SLITRK1, STRN, DTNBP1, SHANK2, CLSTN1, NPTN, GRIN2B, SPTBN1, SHISA9, BAALC, NETO1, ARC, MAPK1, RGS7BP, ATP2B2, GRM3, SYN2, KCNAB2, CAP2, LRRC7, DNM1, ITPR1, EPB41L3, RGS14, P2RY1, NRCAM, ADD3, GRIN1, STX1A, LIN7A, RHEB, CLSTN3, HOMER2, NTRK2, AK…	7074, 29, 6457, 9890, 8537, 152404, 10368, 5621, 8927, 4504, 10458, 9228, 815, 1501, 6536, 57497, 9456, 26045, 23229, 2893, 2557, 114798, 6801, 84062, 22941, 22883, 27020, 2904, 6711, 729993, 79870, 81832, 23237, 5594, 401190, 491, 2913, 6854, 8514, 10486, 57554, 1759, 3708, 23136, 10636, 5028, 4897, 120, 2902, 6804, 8825, 6009, 9746, 9455, 4915, 9495, 27445, 55737, 4536, 9148, 476, 9162, 1136, 2…
GO Cellular Components	intrinsic component of plasma membrane	GO:0031226	6.68248e-19	0	204	112.77	999	SLC25A13, SLC6A8, ABHD6, ADAM8, SLC6A17, CD59, DRD5, KCNQ3, SNAP25, SEMA4G, KCNJ6, CD164, UNC5A, HCN1, PLPPR4, PLSCR1, CACNA1G, CNTNAP1, ATP2B4, CACNG3, AQP9, PRNP, TM9SF2, KCNS1, SLC24A4, TYRO3, ANO1, PCDH1, GPR19, KCNK15, CD47, SLC2A1, ADCY2, CNTN2, SLC12A5, SV2C, PTPRJ, SYT13, SLC6A9, LRFN2, ATP2B1, LRRTM2, SLC43A2, LAMP1, GPR3, KCNG3, MFSD4A, ANKH, SLC1A6, TSPAN7, GPR52, GRIA4, ATP12A, SAMD8,…	10165, 6535, 57406, 101, 388662, 966, 1816, 3786, 6616, 57715, 3763, 8763, 90249, 348980, 9890, 5359, 8913, 8506, 493, 10368, 366, 5621, 9375, 3787, 123041, 7301, 55107, 5097, 2842, 60598, 961, 6513, 108, 6900, 57468, 22987, 5795, 57586, 6536, 57497, 490, 26045, 124935, 3916, 2827, 170850, 148808, 56172, 6511, 7102, 9293, 2893, 479, 142891, 2557, 83941, 3766, 114798, 115, 5737, 22941, 22883, 481,…
GO Cellular Components	plasma membrane bounded cell projection	GO:0120025	1.67815e-18	0	279	172.937	1532	SLC6A8, FAM107A, TIAM1, PRKAR2B, ABR, SLC32A1, ITPKA, HSPB1, DRD5, KCNQ3, SNAP25, EXOC3, CYP46A1, ACTN1, CDK10, GABARAPL1, UNC5A, HCN1, RAB39B, RAB3IP, CNTNAP1, ATP2B4, CACNG3, GLUL, PRNP, MTPN, BSN, TRIM9, SYNPR, MT3, AJM1, NDRG4, ARL8B, APPL1, GPR19, BAIAP2, ZDHHC5, ATP6V1B2, ADCY2, CNTN2, CAMK2A, SV2C, CCSAP, PTPRJ, SCRG1, PTPRN, SYT13, CTNND2, BIN1, PINK1, HOMER1, LYPD6, CPLX1, ATP2B1, LAMP5,…	6535, 11170, 7074, 5577, 29, 140679, 3706, 3315, 1816, 3786, 6616, 11336, 10858, 87, 8558, 23710, 90249, 348980, 116442, 117177, 8506, 493, 10368, 2752, 5621, 136319, 8927, 114088, 132204, 4504, 389813, 65009, 55207, 26060, 2842, 10458, 25921, 526, 108, 6900, 815, 22987, 126731, 5795, 11341, 5798, 57586, 1501, 274, 65018, 9456, 130574, 10815, 490, 24141, 23022, 11141, 54212, 50649, 3916, 5414, 26…
GO Cellular Components	integral component of plasma membrane	GO:0005887	2.40796e-18	0	196	107.916	956	SLC25A13, SLC6A8, ABHD6, ADAM8, SLC6A17, DRD5, KCNQ3, SNAP25, SEMA4G, KCNJ6, CD164, HCN1, PLPPR4, PLSCR1, CACNA1G, CNTNAP1, ATP2B4, CACNG3, AQP9, TM9SF2, KCNS1, SLC24A4, TYRO3, ANO1, PCDH1, GPR19, KCNK15, CD47, SLC2A1, ADCY2, SLC12A5, SV2C, PTPRJ, SYT13, SLC6A9, LRFN2, ATP2B1, LRRTM2, SLC43A2, LAMP1, GPR3, KCNG3, MFSD4A, ANKH, SLC1A6, TSPAN7, GPR52, GRIA4, ATP12A, SAMD8, GABRA4, TM2D1, KCNJ10, SL…	10165, 6535, 57406, 101, 388662, 1816, 3786, 6616, 57715, 3763, 8763, 348980, 9890, 5359, 8913, 8506, 493, 10368, 366, 9375, 3787, 123041, 7301, 55107, 5097, 2842, 60598, 961, 6513, 108, 57468, 22987, 5795, 57586, 6536, 57497, 490, 26045, 124935, 3916, 2827, 170850, 148808, 56172, 6511, 7102, 9293, 2893, 479, 142891, 2557, 83941, 3766, 114798, 115, 5737, 22941, 22883, 481, 8001, 2562, 8745, 10099…
GO Cellular Components	glutamatergic synapse	GO:0098978	2.47114e-18	0	87	32.9619	292	ABHD6, TIAM1, PRKAR2B, ABR, SLC6A17, CADPS2, SNAP25, USP46, ACTN1, SH3GL3, PLPPR4, PPM1H, ATP2B4, CACNG3, BSN, BAIAP2, HOMER1, CPLX1, ATP2B1, LRRTM2, IL1RAPL1, CADPS, APBA1, SLC1A6, LGI1, SLITRK1, DTNBP1, CLSTN1, ADAM23, NPTX2, SLC1A2, TNR, PURA, NPTN, EPS15, SYT1, DRD1, SPTBN1, SHISA9, NETO1, ARC, CALB1, SLITRK4, RGS7BP, ATP2B2, GRM3, SYN2, STXBP1, DNM1, SH3GL2, RGS14, P2RY1, NRCAM, NPTXR, PPP3C…	57406, 7074, 5577, 29, 388662, 93664, 6616, 64854, 87, 6457, 9890, 57460, 493, 10368, 8927, 10458, 9456, 10815, 490, 26045, 11141, 8618, 320, 6511, 9211, 114798, 84062, 22883, 8745, 4885, 6506, 7143, 5813, 27020, 2060, 6857, 1812, 6711, 729993, 81832, 23237, 793, 139065, 401190, 491, 2913, 6854, 6812, 1759, 6456, 10636, 5028, 4897, 23467, 5530, 2902, 6804, 65078, 3736, 7476, 7415, 3356, 9746, 945…
GO Cellular Components	cell projection	GO:0042995	3.70606e-18	0	285	178.807	1584	SLC6A8, FAM107A, TIAM1, PRKAR2B, ABR, SLC32A1, ITPKA, HSPB1, DRD5, KCNQ3, SNAP25, EXOC3, CYP46A1, ACTN1, CDK10, GABARAPL1, UNC5A, HCN1, RAB39B, RAB3IP, CNTNAP1, RAB11FIP2, ATP2B4, CACNG3, GLUL, PRNP, MTPN, BSN, TRIM9, SYNPR, MT3, AJM1, NDRG4, ARL8B, APPL1, GPR19, BAIAP2, PITPNM3, ZDHHC5, ATP6V1B2, ADCY2, CNTN2, CAMK2A, SV2C, CCSAP, PTPRJ, SCRG1, PTPRN, SYT13, CTNND2, BIN1, PINK1, HOMER1, LYPD6, C…	6535, 11170, 7074, 5577, 29, 140679, 3706, 3315, 1816, 3786, 6616, 11336, 10858, 87, 8558, 23710, 90249, 348980, 116442, 117177, 8506, 22841, 493, 10368, 2752, 5621, 136319, 8927, 114088, 132204, 4504, 389813, 65009, 55207, 26060, 2842, 10458, 83394, 25921, 526, 108, 6900, 815, 22987, 126731, 5795, 11341, 5798, 57586, 1501, 274, 65018, 9456, 130574, 10815, 490, 24141, 23022, 11141, 54212, 50649, …
GO Cellular Components	postsynaptic density	GO:0014069	3.74599e-18	0	84	31.3815	278	TIAM1, ABR, SH3GL3, PLPPR4, BCAS1, IGSF11, CACNG3, PRNP, BSN, MT3, BAIAP2, DLGAP2, CAMK2A, CTNND2, SLC6A9, LRFN2, HOMER1, LRRTM2, ARHGEF9, GRIA4, SLITRK1, STRN, DTNBP1, SHANK2, CLSTN1, NPTN, GRIN2B, SPTBN1, SHISA9, BAALC, NETO1, ARC, MAPK1, RGS7BP, ATP2B2, GRM3, SYN2, KCNAB2, CAP2, LRRC7, DNM1, ITPR1, EPB41L3, RGS14, P2RY1, NRCAM, ADD3, GRIN1, STX1A, LIN7A, RHEB, CLSTN3, HOMER2, NTRK2, AKAP5, PCL…	7074, 29, 6457, 9890, 8537, 152404, 10368, 5621, 8927, 4504, 10458, 9228, 815, 1501, 6536, 57497, 9456, 26045, 23229, 2893, 114798, 6801, 84062, 22941, 22883, 27020, 2904, 6711, 729993, 79870, 81832, 23237, 5594, 401190, 491, 2913, 6854, 8514, 10486, 57554, 1759, 3708, 23136, 10636, 5028, 4897, 120, 2902, 6804, 8825, 6009, 9746, 9455, 4915, 9495, 27445, 55737, 4536, 9148, 476, 9162, 1136, 22849, …
GO Cellular Components	asymmetric synapse	GO:0032279	9.93724e-18	0	84	31.8331	282	TIAM1, ABR, SH3GL3, PLPPR4, BCAS1, IGSF11, CACNG3, PRNP, BSN, MT3, BAIAP2, DLGAP2, CAMK2A, CTNND2, SLC6A9, LRFN2, HOMER1, LRRTM2, ARHGEF9, GRIA4, SLITRK1, STRN, DTNBP1, SHANK2, CLSTN1, NPTN, GRIN2B, SPTBN1, SHISA9, BAALC, NETO1, ARC, MAPK1, RGS7BP, ATP2B2, GRM3, SYN2, KCNAB2, CAP2, LRRC7, DNM1, ITPR1, EPB41L3, RGS14, P2RY1, NRCAM, ADD3, GRIN1, STX1A, LIN7A, RHEB, CLSTN3, HOMER2, NTRK2, AKAP5, PCL…	7074, 29, 6457, 9890, 8537, 152404, 10368, 5621, 8927, 4504, 10458, 9228, 815, 1501, 6536, 57497, 9456, 26045, 23229, 2893, 114798, 6801, 84062, 22941, 22883, 27020, 2904, 6711, 729993, 79870, 81832, 23237, 5594, 401190, 491, 2913, 6854, 8514, 10486, 57554, 1759, 3708, 23136, 10636, 5028, 4897, 120, 2902, 6804, 8825, 6009, 9746, 9455, 4915, 9495, 27445, 55737, 4536, 9148, 476, 9162, 1136, 22849, …
GO Cellular Components	cell junction	GO:0030054	2.40963e-17	0	198	111.641	989	FAM107A, TIAM1, ABR, HSPB1, SLC6A17, CD59, CADPS2, PANX2, SNAP25, SGSM3, CYP46A1, ACTN1, PIK3R1, CNTNAP1, IGSF11, YWHAH, SLC9A3R2, KCTD8, BSN, TRIM9, SYNPR, LAMTOR3, AJM1, PHACTR1, PCDH1, ARL8B, BAIAP2, DLGAP2, SLC2A1, CAMK2A, SV2C, AQP3, PIANP, PTPRJ, PTPRN, CTNND2, LRFN2, PI4KA, HOMER1, LYPD6, ATP2B1, LAMP5, PALLD, LRRTM2, FGFRL1, ARHGEF9, ZDHHC17, PAK6, CADPS, LGI1, GRIA4, GABRA4, SLITRK1, STR…	11170, 7074, 29, 3315, 388662, 966, 93664, 56666, 6616, 27352, 10858, 87, 5295, 8506, 152404, 7533, 9351, 386617, 8927, 114088, 132204, 8649, 389813, 221692, 5097, 55207, 10458, 9228, 6513, 815, 22987, 360, 196500, 5795, 5798, 1501, 57497, 5297, 9456, 130574, 490, 24141, 23022, 26045, 53834, 23229, 23390, 56924, 8618, 9211, 2893, 2557, 114798, 6801, 84062, 22941, 22883, 481, 8001, 7532, 6622, 256…
GO Cellular Components	exocytic vesicle	GO:0070382	1.49492e-16	0	59	18.8515	167	SLC32A1, SLC6A17, SNAP25, BSN, TRIM9, SYNPR, MT3, SV2C, VDAC1, PTPRN, SYT13, BIN1, SLC6A9, LAMP5, LAMP1, SEPTIN4, RAB4A, IGF1, APBA1, DTNBP1, SNCA, TPRG1L, SV2B, STXBP5, ATP6V0D1, SYT1, SYT9, PTPRN2, GABRA2, SNAP91, SYN2, CBARP, RPH3A, BDNF, DNM1, SH3GL2, SYNGR3, WDR7, SVOP, GRIN1, STX1A, SYT12, MCTP1, STX19, SLC17A6, SLC30A3, DGKI, SEPTIN5, AMPH, SEPTIN8, SYT10, SYT11, GRIN2A, CLCN4, KIF1A, VAMP…	140679, 388662, 6616, 8927, 114088, 132204, 4504, 22987, 7416, 5798, 57586, 274, 6536, 24141, 3916, 5414, 5867, 3479, 320, 84062, 6622, 127262, 9899, 134957, 9114, 6857, 143425, 5799, 2555, 9892, 6854, 255057, 22895, 627, 1759, 6456, 9143, 23335, 55530, 2902, 6804, 91683, 79772, 415117, 57084, 7781, 9162, 5413, 273, 23176, 341359, 23208, 2903, 1183, 547, 8674, 9001, 2572, 192683
GO Cellular Components	vesicle membrane	GO:0012506	1.86527e-16	0	126	60.7312	538	CPE, SLC32A1, ADAM8, SLC6A17, CD59, CADPS2, MOXD1, SNAP25, EXOC3, ATP6V0E2, GABARAPL1, RAB39B, RAB11FIP2, CACNG3, BSN, SYNPR, LAMTOR3, SPIRE1, APPL1, CD47, PLD1, STXBP2, ATP11B, TOM1, CAMK2A, SV2C, PTPRJ, PTPRN, ARFGEF3, SLC6A9, TMX3, LAMP5, PDCD6, LAMP1, ZDHHC17, RAB4A, CADPS, ANXA4, GRIA4, DTNBP1, SNCA, GABRB3, TPRG1L, CLIP1, CNIH3, TNK2, PIP4P2, GPRC5B, NCALD, SV2B, STXBP5, GAD1, ATP6V0D1, WNT…	1363, 140679, 101, 388662, 966, 93664, 26002, 6616, 11336, 155066, 23710, 116442, 22841, 10368, 8927, 132204, 8649, 56907, 26060, 961, 5337, 6813, 23200, 10043, 815, 22987, 5795, 5798, 57221, 6536, 54495, 24141, 10016, 3916, 23390, 5867, 8618, 307, 2893, 84062, 6622, 2562, 127262, 6249, 149111, 10188, 55529, 51704, 83988, 9899, 134957, 2571, 9114, 7471, 2060, 6857, 55754, 282679, 143425, 5799, 25…
GO Cellular Components	synaptic vesicle	GO:0008021	2.84248e-16	0	56	17.4969	155	SLC32A1, SLC6A17, SNAP25, BSN, TRIM9, SYNPR, MT3, SV2C, VDAC1, PTPRN, BIN1, SLC6A9, LAMP5, LAMP1, SEPTIN4, RAB4A, APBA1, DTNBP1, SNCA, TPRG1L, SV2B, STXBP5, ATP6V0D1, SYT1, SYT9, PTPRN2, GABRA2, SNAP91, SYN2, CBARP, RPH3A, BDNF, DNM1, SH3GL2, SYNGR3, WDR7, SVOP, GRIN1, STX1A, SYT12, MCTP1, STX19, SLC17A6, SLC30A3, DGKI, SEPTIN5, AMPH, SEPTIN8, SYT11, GRIN2A, CLCN4, KIF1A, VAMP4, HAP1, GAD2, SCAMP5	140679, 388662, 6616, 8927, 114088, 132204, 4504, 22987, 7416, 5798, 274, 6536, 24141, 3916, 5414, 5867, 320, 84062, 6622, 127262, 9899, 134957, 9114, 6857, 143425, 5799, 2555, 9892, 6854, 255057, 22895, 627, 1759, 6456, 9143, 23335, 55530, 2902, 6804, 91683, 79772, 415117, 57084, 7781, 9162, 5413, 273, 23176, 23208, 2903, 1183, 547, 8674, 9001, 2572, 192683
GO Cellular Components	secretory vesicle	GO:0099503	6.35438e-16	0	138	70.1005	621	CPE, CDA, APOH, SLC32A1, ADAM8, SLC6A17, CD59, MOXD1, SNAP25, EXOC3, SNX10, ACTN1, SH3GL3, GAS6, FSTL4, SPTAN1, BSN, TRIM9, SYNPR, MT3, LAMTOR3, BAIAP2, CD47, PLD1, CLEC3B, STXBP2, ATP11B, TOM1, SV2C, VDAC1, PTPRJ, PTPRN, SYT13, BIN1, SLC6A9, CTSB, TMX3, LAMP5, SCG2, PGAM1, IGF2, LAMP1, SEPTIN4, RAB4A, IGF1, CFD, APBA1, GPI, DTNBP1, SNCA, CHGB, TPRG1L, METTL7A, MYRIP, SV2B, A2M, STXBP5, ATP6V0D1,…	1363, 978, 350, 140679, 101, 388662, 966, 26002, 6616, 11336, 29887, 87, 6457, 2621, 23105, 6709, 8927, 114088, 132204, 4504, 8649, 10458, 961, 5337, 7123, 6813, 23200, 10043, 22987, 7416, 5795, 5798, 57586, 274, 6536, 1508, 54495, 24141, 7857, 5223, 3481, 3916, 5414, 5867, 3479, 1675, 320, 2821, 84062, 6622, 1114, 127262, 25840, 25924, 9899, 2, 134957, 9114, 653509, 6857, 55754, 143425, 5799, 25…
GO Cellular Components	cell projection part	GO:0044463	1.08842e-15	0	205	121.011	1072	FAM107A, TIAM1, PRKAR2B, ABR, SLC32A1, ITPKA, HSPB1, DRD5, KCNQ3, SNAP25, EXOC3, CYP46A1, CDK10, GABARAPL1, UNC5A, HCN1, CNTNAP1, ATP2B4, CACNG3, GLUL, PRNP, BSN, TRIM9, MT3, NDRG4, ARL8B, BAIAP2, ZDHHC5, ADCY2, CNTN2, CAMK2A, CCSAP, PTPRJ, SCRG1, PTPRN, CTNND2, BIN1, PINK1, HOMER1, CPLX1, ATP2B1, LAMP5, PALLD, IL1RAPL1, SNTG1, ARHGEF4, LAMP1, SEPTIN4, OSBPL3, SPAG6, APOD, MLF1, APBA1, GRIA4, GAB…	11170, 7074, 5577, 29, 140679, 3706, 3315, 1816, 3786, 6616, 11336, 10858, 8558, 23710, 90249, 348980, 8506, 493, 10368, 2752, 5621, 8927, 114088, 4504, 65009, 55207, 10458, 25921, 108, 6900, 815, 126731, 5795, 11341, 5798, 1501, 274, 65018, 9456, 10815, 490, 24141, 23022, 11141, 54212, 50649, 3916, 5414, 26031, 9576, 347, 4291, 320, 2893, 2557, 6801, 115, 84062, 22941, 22883, 8001, 6622, 27035, …
GO Cellular Components	plasma membrane bounded cell projection part	GO:0120038	1.08842e-15	0	205	121.011	1072	FAM107A, TIAM1, PRKAR2B, ABR, SLC32A1, ITPKA, HSPB1, DRD5, KCNQ3, SNAP25, EXOC3, CYP46A1, CDK10, GABARAPL1, UNC5A, HCN1, CNTNAP1, ATP2B4, CACNG3, GLUL, PRNP, BSN, TRIM9, MT3, NDRG4, ARL8B, BAIAP2, ZDHHC5, ADCY2, CNTN2, CAMK2A, CCSAP, PTPRJ, SCRG1, PTPRN, CTNND2, BIN1, PINK1, HOMER1, CPLX1, ATP2B1, LAMP5, PALLD, IL1RAPL1, SNTG1, ARHGEF4, LAMP1, SEPTIN4, OSBPL3, SPAG6, APOD, MLF1, APBA1, GRIA4, GAB…	11170, 7074, 5577, 29, 140679, 3706, 3315, 1816, 3786, 6616, 11336, 10858, 8558, 23710, 90249, 348980, 8506, 493, 10368, 2752, 5621, 8927, 114088, 4504, 65009, 55207, 10458, 25921, 108, 6900, 815, 126731, 5795, 11341, 5798, 1501, 274, 65018, 9456, 10815, 490, 24141, 23022, 11141, 54212, 50649, 3916, 5414, 26031, 9576, 347, 4291, 320, 2893, 2557, 6801, 115, 84062, 22941, 22883, 8001, 6622, 27035, …
GO Cellular Components	cytoplasmic vesicle membrane	GO:0030659	2.08653e-15	0	121	59.0379	523	CPE, SLC32A1, ADAM8, SLC6A17, CD59, CADPS2, MOXD1, SNAP25, EXOC3, ATP6V0E2, GABARAPL1, RAB39B, RAB11FIP2, CACNG3, BSN, SYNPR, LAMTOR3, SPIRE1, CD47, PLD1, STXBP2, ATP11B, TOM1, CAMK2A, SV2C, PTPRJ, PTPRN, ARFGEF3, SLC6A9, TMX3, LAMP5, PDCD6, LAMP1, ZDHHC17, RAB4A, CADPS, GRIA4, DTNBP1, SNCA, GABRB3, TPRG1L, CLIP1, CNIH3, TNK2, PIP4P2, GPRC5B, NCALD, SV2B, STXBP5, GAD1, ATP6V0D1, WNT1, EPS15, SYT1…	1363, 140679, 101, 388662, 966, 93664, 26002, 6616, 11336, 155066, 23710, 116442, 22841, 10368, 8927, 132204, 8649, 56907, 961, 5337, 6813, 23200, 10043, 815, 22987, 5795, 5798, 57221, 6536, 54495, 24141, 10016, 3916, 23390, 5867, 8618, 2893, 84062, 6622, 2562, 127262, 6249, 149111, 10188, 55529, 51704, 83988, 9899, 134957, 2571, 9114, 7471, 2060, 6857, 55754, 282679, 143425, 5799, 2555, 129049, …
GO Cellular Components	whole membrane	GO:0098805	4.72149e-15	0	218	132.976	1178	TMEM35A, ABHD6, NAPG, RAP2A, CPE, PRKAR2B, TUBA1B, SLC32A1, ADAM8, SLC6A17, CD59, MOXD1, SNAP25, CLMN, EXOC3, INPP5D, CD164, SNX10, ATP6V0E2, SNX8, VPS4B, GABARAPL1, UNC5A, SH3GL3, PLSCR1, FNDC5, RAB11FIP2, ATP2B4, CACNG3, PRNP, ENTPD4, TM9SF2, BSN, SYNPR, MT3, RRAGD, LAMTOR3, FAR2, ARL8B, APPL1, CD47, PLD1, SLC2A1, STXBP2, ATP6V1B2, ATP11B, ADCY2, TOM1, CAMK2A, SV2C, ABCD2, VDAC1, PTPRJ, PTPRN, …	59353, 57406, 8774, 5911, 1363, 5577, 10376, 140679, 101, 388662, 966, 26002, 6616, 79789, 11336, 3635, 8763, 29887, 155066, 29886, 9525, 23710, 90249, 6457, 5359, 252995, 22841, 493, 10368, 5621, 9583, 9375, 8927, 132204, 4504, 58528, 8649, 55711, 55207, 26060, 961, 5337, 6513, 6813, 526, 23200, 108, 10043, 815, 22987, 225, 7416, 5795, 5798, 3665, 57221, 6536, 65018, 54495, 5297, 51090, 130574, …
GO Cellular Components	cytoplasmic vesicle part	GO:0044433	5.3798e-15	0	195	114.915	1018	ABHD6, RAP2A, CPE, CDA, APOH, SLC32A1, ADAM8, SLC6A17, CD59, CADPS2, MOXD1, SNAP25, EXOC3, CD164, SNX10, ATP6V0E2, SNX8, VPS4B, ACTN1, GABARAPL1, SH3GL3, GAS6, RAB39B, SPTAN1, RAB11FIP2, CACNG3, TM9SF2, BSN, SYNPR, RRAGD, LAMTOR3, SPIRE1, ARL8B, APPL1, CD47, PLD1, CLEC3B, STXBP2, ATP11B, TOM1, CAMK2A, SV2C, PTPRJ, PTPRN, IRF7, ARFGEF3, SLC6A9, CTSB, TMX3, PI4KA, SNX3, AP4S1, MON1A, LAMP5, PDCD6, …	57406, 5911, 1363, 978, 350, 140679, 101, 388662, 966, 93664, 26002, 6616, 11336, 8763, 29887, 155066, 29886, 9525, 87, 23710, 6457, 2621, 116442, 6709, 22841, 10368, 9375, 8927, 132204, 58528, 8649, 56907, 55207, 26060, 961, 5337, 7123, 6813, 23200, 10043, 815, 22987, 5795, 5798, 3665, 57221, 6536, 1508, 54495, 5297, 8724, 11154, 84315, 24141, 10016, 5223, 3481, 3916, 23390, 84679, 5867, 3479, 1…
GO Cellular Components	intrinsic component of synaptic membrane	GO:0099240	1.22832e-14	0	49	15.1263	134	ABHD6, PLPPR4, ATP2B4, CACNG3, CNTN2, SLC6A9, LRFN2, ATP2B1, LRRTM2, SLC1A6, GABRA4, SLITRK1, CLSTN1, ADAM23, SLC1A2, CDH9, NPTN, DRD1, SHISA9, NETO1, RGS7BP, GRM3, SLC6A1, P2RY1, NRCAM, GRIN1, STX1A, KCNA1, HTR2A, CLSTN3, CNTN1, KCNA2, CNTN5, KCNJ9, ADCY8, LRRC4C, GABRB2, GRM2, GABRD, SYT11, GRIN2A, GABRA5, GPM6A, KCNJ3, HTR1B, GABRA1, ADAM22, NLGN1, CHRNA1	57406, 9890, 493, 10368, 6900, 6536, 57497, 490, 26045, 6511, 2557, 114798, 22883, 8745, 6506, 1007, 27020, 1812, 729993, 81832, 401190, 2913, 6529, 5028, 4897, 2902, 6804, 3736, 3356, 9746, 1272, 3737, 53942, 3765, 114, 57689, 2561, 2912, 2563, 23208, 2903, 2558, 2823, 3760, 3351, 2554, 53616, 22871, 1134
GO Cellular Components	transport vesicle	GO:0030133	2.18021e-14	0	78	32.0588	284	CPE, SLC32A1, SLC6A17, CD59, SNAP25, BSN, TRIM9, SYNPR, MT3, SV2C, VDAC1, PTPRN, SYT13, ARFGEF3, BIN1, SLC6A9, LAMP5, PDCD6, FGFRL1, LAMP1, SEPTIN4, RAB4A, IGF1, APBA1, DTNBP1, SNCA, TPRG1L, CNIH3, MYRIP, NCALD, SV2B, STXBP5, ATP6V0D1, SYT1, TMEM30A, SYT9, PTPRN2, GABRA2, AZIN2, ECE2, SNAP91, SYN2, CBARP, RPH3A, BDNF, DNM1, SH3GL2, ITPR1, SYNGR3, WDR7, SVOP, GRIN1, STX1A, SYT12, MCTP1, STX19, PCS…	1363, 140679, 388662, 966, 6616, 8927, 114088, 132204, 4504, 22987, 7416, 5798, 57586, 57221, 274, 6536, 24141, 10016, 53834, 3916, 5414, 5867, 3479, 320, 84062, 6622, 127262, 149111, 25924, 83988, 9899, 134957, 9114, 6857, 55754, 143425, 5799, 2555, 113451, 9718, 9892, 6854, 255057, 22895, 627, 1759, 6456, 3708, 9143, 23335, 55530, 2902, 6804, 91683, 79772, 415117, 5126, 57084, 7781, 9162, 5413,…
GO Cellular Components	presynaptic membrane	GO:0042734	3.58555e-14	0	47	14.449	128	CADPS2, SNAP25, EXOC3, CNTNAP1, ATP2B4, KCTD8, SLC6A9, ATP2B1, ZDHHC17, APBA1, SLC1A6, ADAM23, SLC1A2, KCNC2, CDH9, STXBP5, NPTN, SYT1, DRD1, SNAP91, RGS7BP, GRM3, SLC6A1, STXBP1, DNM1, P2RY1, STX1A, KCNA1, HTR2A, STX19, DGKI, CNTN1, KCNA2, CNTN5, RIMS1, KCNJ9, ADCY8, GRM2, SYT11, GRIN2A, GABRA5, GPM6A, KCNJ3, HTR1B, KCTD16, GAD2, SNPH	93664, 6616, 11336, 8506, 493, 386617, 6536, 490, 23390, 320, 6511, 8745, 6506, 3747, 1007, 134957, 27020, 6857, 1812, 9892, 401190, 2913, 6529, 6812, 1759, 5028, 6804, 3736, 3356, 415117, 9162, 1272, 3737, 53942, 22999, 3765, 114, 2912, 23208, 2903, 2558, 2823, 3760, 3351, 57528, 2572, 9751
GO Cellular Components	cation channel complex	GO:0034703	7.52664e-14	0	51	16.8196	149	ABHD6, KCNQ3, SNAP25, KCNJ6, HCN1, CACNA1G, CACNG3, KCNS1, FKBP1B, CACNA2D1, KCNG3, CALM1, GRIA4, KCNC2, CNIH3, TRPC1, KCNK1, GRIN2B, KCNF1, SHISA9, KCNJ4, CALM2, KCNAB2, CACNB2, TRPC3, KCNC4, GRIN1, KCNG4, STX1A, CACNA2D3, KCNAB1, KCNA1, DPP6, HCN2, KCNG1, KCNA2, DLG2, RYR3, SCN8A, KCNG2, CACNA1B, GRIN2A, CACNA1E, KCNMA1, CACNB4, KCNA4, SCN1A, KCNIP2, CACNA1I, KCNJ3, NLGN1	57406, 3786, 6616, 3763, 348980, 8913, 10368, 3787, 2281, 781, 170850, 801, 2893, 3747, 149111, 7220, 3775, 2904, 3754, 729993, 3761, 805, 8514, 783, 7222, 3749, 2902, 93107, 6804, 55799, 7881, 3736, 1804, 610, 3755, 3737, 1740, 6263, 6334, 26251, 774, 2903, 777, 3778, 785, 3739, 6323, 30819, 8911, 3760, 22871
GO Cellular Components	vesicle	GO:0031982	8.40882e-14	0	381	276.225	2447	GGT1, TMEM35A, ABHD6, NAPG, RAP2A, CPE, CDA, PRKAR2B, APOH, SLC32A1, ADAM8, HSPB1, PPP1R7, SLC6A17, CD59, CADPS2, MOXD1, SNAP25, EXOC3, CD164, SLC6A14, SNX10, ATP6V0E2, SNX8, VPS4B, ACTN1, GABARAPL1, SH3GL3, GAS6, RAB39B, BCAS1, FSTL4, SPTAN1, PLSCR1, LDHA, RAB11FIP2, PLA2G15, YWHAH, UQCC1, CACNG3, GLUL, SLC9A3R2, PRNP, ENTPD4, TM9SF2, ENO1, BSN, TRIM9, SYNPR, HPRT1, MT3, RRAGD, HID1, LAMTOR3, AN…	2678, 59353, 57406, 8774, 5911, 1363, 978, 5577, 350, 140679, 101, 3315, 5510, 388662, 966, 93664, 26002, 6616, 11336, 8763, 11254, 29887, 155066, 29886, 9525, 87, 23710, 6457, 2621, 116442, 8537, 23105, 6709, 5359, 3939, 22841, 23659, 7533, 55245, 10368, 2752, 9351, 5621, 9583, 9375, 2023, 8927, 114088, 132204, 3251, 4504, 58528, 283987, 8649, 55107, 56907, 55207, 26060, 8424, 10458, 961, 5337, …
GO Cellular Components	integral component of synaptic membrane	GO:0099699	1.04421e-13	0	45	13.7718	122	ABHD6, PLPPR4, ATP2B4, CACNG3, SLC6A9, LRFN2, ATP2B1, LRRTM2, SLC1A6, GABRA4, SLITRK1, CLSTN1, ADAM23, SLC1A2, CDH9, NPTN, DRD1, SHISA9, NETO1, GRM3, SLC6A1, P2RY1, NRCAM, GRIN1, STX1A, KCNA1, HTR2A, CLSTN3, KCNA2, KCNJ9, ADCY8, LRRC4C, GABRB2, GRM2, GABRD, SYT11, GRIN2A, GABRA5, GPM6A, KCNJ3, HTR1B, GABRA1, ADAM22, NLGN1, CHRNA1	57406, 9890, 493, 10368, 6536, 57497, 490, 26045, 6511, 2557, 114798, 22883, 8745, 6506, 1007, 27020, 1812, 729993, 81832, 2913, 6529, 5028, 4897, 2902, 6804, 3736, 3356, 9746, 3737, 3765, 114, 57689, 2561, 2912, 2563, 23208, 2903, 2558, 2823, 3760, 3351, 2554, 53616, 22871, 1134
GO Cellular Components	cytoplasmic vesicle	GO:0031410	2.00061e-13	0	265	176.549	1564	TMEM35A, ABHD6, RAP2A, CPE, CDA, APOH, SLC32A1, ADAM8, SLC6A17, CD59, CADPS2, MOXD1, SNAP25, EXOC3, CD164, SNX10, ATP6V0E2, SNX8, VPS4B, ACTN1, GABARAPL1, SH3GL3, GAS6, RAB39B, FSTL4, SPTAN1, RAB11FIP2, UQCC1, CACNG3, ENTPD4, TM9SF2, BSN, TRIM9, SYNPR, MT3, RRAGD, LAMTOR3, SPIRE1, ARL8B, APPL1, BAIAP2, CD47, PLD1, CLEC3B, SLC2A1, STXBP2, ATP6V1B2, ATP11B, TOM1, CAMK2A, SV2C, VDAC1, PTPRJ, PTPRN, …	59353, 57406, 5911, 1363, 978, 350, 140679, 101, 388662, 966, 93664, 26002, 6616, 11336, 8763, 29887, 155066, 29886, 9525, 87, 23710, 6457, 2621, 116442, 23105, 6709, 22841, 55245, 10368, 9583, 9375, 8927, 114088, 132204, 4504, 58528, 8649, 56907, 55207, 26060, 10458, 961, 5337, 7123, 6513, 6813, 526, 23200, 10043, 815, 22987, 7416, 5795, 5798, 3665, 57586, 57221, 274, 6536, 1508, 54495, 5297, 87…
GO Cellular Components	intracellular vesicle	GO:0097708	2.33795e-13	0	265	176.775	1566	TMEM35A, ABHD6, RAP2A, CPE, CDA, APOH, SLC32A1, ADAM8, SLC6A17, CD59, CADPS2, MOXD1, SNAP25, EXOC3, CD164, SNX10, ATP6V0E2, SNX8, VPS4B, ACTN1, GABARAPL1, SH3GL3, GAS6, RAB39B, FSTL4, SPTAN1, RAB11FIP2, UQCC1, CACNG3, ENTPD4, TM9SF2, BSN, TRIM9, SYNPR, MT3, RRAGD, LAMTOR3, SPIRE1, ARL8B, APPL1, BAIAP2, CD47, PLD1, CLEC3B, SLC2A1, STXBP2, ATP6V1B2, ATP11B, TOM1, CAMK2A, SV2C, VDAC1, PTPRJ, PTPRN, …	59353, 57406, 5911, 1363, 978, 350, 140679, 101, 388662, 966, 93664, 26002, 6616, 11336, 8763, 29887, 155066, 29886, 9525, 87, 23710, 6457, 2621, 116442, 23105, 6709, 22841, 55245, 10368, 9583, 9375, 8927, 114088, 132204, 4504, 58528, 8649, 56907, 55207, 26060, 10458, 961, 5337, 7123, 6513, 6813, 526, 23200, 10043, 815, 22987, 7416, 5795, 5798, 3665, 57586, 57221, 274, 6536, 1508, 54495, 5297, 87…
GO Cellular Components	axon part	GO:0033267	3.94371e-13	0	80	34.9938	310	TIAM1, SLC32A1, HSPB1, KCNQ3, SNAP25, EXOC3, CNTNAP1, GLUL, ARL8B, CNTN2, PTPRN, BIN1, PINK1, CPLX1, LAMP5, PALLD, DTNBP1, SHANK2, SNCA, SLC1A2, TPRG1L, KCNC2, GAD1, ATP6V0D1, PTPRN2, CRTAC1, SPTBN1, OLFM1, CALB1, SYBU, NGEF, SYNJ1, CBARP, KCNAB2, HSPA8, LRRC7, DNM1, EEA1, EPB41L3, SLC9A6, KCNC4, NRCAM, NEFL, GRIN1, RTN4R, AAK1, KCNAB1, KCNA1, ACTR10, NTRK2, TIMP2, MBP, DGKI, KCNA2, SLC4A10, HSP9…	7074, 140679, 3315, 3786, 6616, 11336, 8506, 2752, 55207, 6900, 5798, 274, 65018, 10815, 24141, 23022, 84062, 22941, 6622, 6506, 127262, 3747, 2571, 9114, 5799, 55118, 6711, 10439, 793, 55638, 25791, 8867, 255057, 8514, 3312, 57554, 1759, 8411, 23136, 10479, 3749, 4897, 4747, 2902, 65078, 22848, 7881, 3736, 55860, 4915, 7077, 4155, 9162, 3737, 57282, 3320, 7070, 1740, 23413, 29993, 2288, 6334, 14…
GO Cellular Components	synaptic vesicle membrane	GO:0030672	1.51098e-12	0	34	9.14354	81	SLC32A1, SLC6A17, BSN, SYNPR, SV2C, SLC6A9, LAMP5, LAMP1, RAB4A, DTNBP1, SNCA, TPRG1L, SV2B, SYT1, SYT9, PTPRN2, GABRA2, SYN2, CBARP, RPH3A, SH3GL2, SYNGR3, SVOP, STX1A, SYT12, MCTP1, SLC17A6, SLC30A3, AMPH, SEPTIN8, SYT11, VAMP4, GAD2, SCAMP5	140679, 388662, 8927, 132204, 22987, 6536, 24141, 3916, 5867, 84062, 6622, 127262, 9899, 6857, 143425, 5799, 2555, 6854, 255057, 22895, 6456, 9143, 55530, 6804, 91683, 79772, 57084, 7781, 273, 23176, 23208, 8674, 2572, 192683
GO Cellular Components	exocytic vesicle membrane	GO:0099501	1.51098e-12	0	34	9.14354	81	SLC32A1, SLC6A17, BSN, SYNPR, SV2C, SLC6A9, LAMP5, LAMP1, RAB4A, DTNBP1, SNCA, TPRG1L, SV2B, SYT1, SYT9, PTPRN2, GABRA2, SYN2, CBARP, RPH3A, SH3GL2, SYNGR3, SVOP, STX1A, SYT12, MCTP1, SLC17A6, SLC30A3, AMPH, SEPTIN8, SYT11, VAMP4, GAD2, SCAMP5	140679, 388662, 8927, 132204, 22987, 6536, 24141, 3916, 5867, 84062, 6622, 127262, 9899, 6857, 143425, 5799, 2555, 6854, 255057, 22895, 6456, 9143, 55530, 6804, 91683, 79772, 57084, 7781, 273, 23176, 23208, 8674, 2572, 192683
GO Cellular Components	transport vesicle membrane	GO:0030658	2.23688e-12	0	48	16.4809	146	CPE, SLC32A1, SLC6A17, CD59, BSN, SYNPR, SV2C, PTPRN, ARFGEF3, SLC6A9, LAMP5, PDCD6, LAMP1, RAB4A, DTNBP1, SNCA, TPRG1L, CNIH3, NCALD, SV2B, SYT1, TMEM30A, SYT9, PTPRN2, GABRA2, ECE2, SYN2, CBARP, RPH3A, SH3GL2, ITPR1, SYNGR3, SVOP, STX1A, SYT12, MCTP1, SLC17A6, SLC30A3, MCFD2, CHGA, AMPH, SEPTIN8, SEC23A, SYT10, SYT11, VAMP4, GAD2, SCAMP5	1363, 140679, 388662, 966, 8927, 132204, 22987, 5798, 57221, 6536, 24141, 10016, 3916, 5867, 84062, 6622, 127262, 149111, 83988, 9899, 6857, 55754, 143425, 5799, 2555, 9718, 6854, 255057, 22895, 6456, 3708, 9143, 55530, 6804, 91683, 79772, 57084, 7781, 90411, 1113, 273, 23176, 10484, 341359, 23208, 8674, 2572, 192683
GO Cellular Components	membrane protein complex	GO:0098796	3.50429e-12	0	154	90.0808	798	SELENOS, ABHD6, NAPG, ADAM8, ATP5PD, KCNQ3, SNAP25, CLMN, SPTSSB, KCNJ6, ATP6V0E2, SNX8, HCN1, CACNA1G, PIK3R1, CACNG3, KCNS1, RRAGD, LAMTOR3, COX4I1, ANO1, ATP6V1B2, VDAC1, SNX3, CPLX1, AP4S1, PDCD6, FKBP1B, SNTG1, CACNA2D1, PRKCA, IGF1, KCNG3, NDUFS7, SOCS5, CALM1, GRIA4, ATP12A, GABRA4, NDUFAB1, SHANK2, MARCHF6, ATP1B1, GLRA3, GABRB3, NDUFS1, NOX1, GABBR2, KCNC2, ND1, CDH9, CNIH3, TRPC1, ATP6V…	55829, 57406, 8774, 101, 10476, 3786, 6616, 79789, 165679, 3763, 155066, 29886, 348980, 8913, 5295, 10368, 3787, 58528, 8649, 1327, 55107, 526, 7416, 8724, 10815, 11154, 10016, 2281, 54212, 781, 5578, 3479, 170850, 374291, 9655, 801, 2893, 479, 2557, 4706, 22941, 10299, 481, 8001, 2562, 4719, 27035, 9568, 3747, 4535, 1007, 149111, 7220, 529, 10188, 3775, 83988, 134957, 9114, 2060, 2904, 2555, 375…
GO Cellular Components	cell body	GO:0044297	5.94982e-11	0	94	48.0882	426	TIAM1, PRKAR2B, PITPNM1, GABARAPL1, UNC5A, GLUL, PDE1A, SEZ6L, BAIAP2, PITPNM3, CNTN2, PTPRN, PJVK, CTNND2, PINK1, CPLX1, ATP2B1, LAMP1, APOD, NDUFS7, GRIA4, STRN, SHANK2, GLRA3, SNCA, CYGB, PURA, KCNC2, ND1, KCNK1, PPARGC1A, AZIN2, OLFM1, ARC, MAPK1, ENO2, CIT, CALB1, PDE1B, CNNM1, CKB, SH3GL2, C4A, ACSL4, TAC1, P2RY1, KCNC4, RTN4R, KCNAB1, KCNA1, HTR2A, PCSK2, HOMER2, S100B, VPS35, TIMP2, MBP, …	7074, 5577, 9600, 23710, 90249, 2752, 5136, 23544, 10458, 83394, 6900, 5798, 494513, 1501, 65018, 10815, 490, 3916, 347, 374291, 2893, 6801, 22941, 8001, 6622, 114757, 5813, 3747, 4535, 3775, 10891, 113451, 10439, 23237, 5594, 2026, 11113, 793, 5153, 26507, 1152, 6456, 720, 2182, 6863, 5028, 3749, 65078, 7881, 3736, 3356, 5126, 9455, 6285, 55737, 7077, 4155, 9148, 9162, 1136, 3737, 57282, 3320, 7…
GO Cellular Components	neuronal cell body	GO:0043025	6.73499e-11	0	86	42.557	377	TIAM1, PRKAR2B, UNC5A, GLUL, PDE1A, SEZ6L, BAIAP2, CNTN2, PTPRN, PJVK, CTNND2, CPLX1, ATP2B1, LAMP1, APOD, NDUFS7, GRIA4, STRN, SHANK2, GLRA3, SNCA, CYGB, PURA, KCNC2, ND1, KCNK1, PPARGC1A, AZIN2, OLFM1, ARC, MAPK1, ENO2, CIT, CALB1, PDE1B, CNNM1, CKB, SH3GL2, C4A, ACSL4, TAC1, KCNC4, RTN4R, KCNAB1, KCNA1, HTR2A, PCSK2, HOMER2, S100B, VPS35, TIMP2, MBP, NEURL1, DGKI, CHRNA3, KCNA2, SLC4A10, HSP90…	7074, 5577, 90249, 2752, 5136, 23544, 10458, 6900, 5798, 494513, 1501, 10815, 490, 3916, 347, 374291, 2893, 6801, 22941, 8001, 6622, 114757, 5813, 3747, 4535, 3775, 10891, 113451, 10439, 23237, 5594, 2026, 11113, 793, 5153, 26507, 1152, 6456, 720, 2182, 6863, 3749, 65078, 7881, 3736, 3356, 5126, 9455, 6285, 55737, 7077, 4155, 9148, 9162, 1136, 3737, 57282, 3320, 7070, 1410, 57521, 2288, 114, 1134…
GO Cellular Components	neuron projection terminus	GO:0044306	7.79012e-11	0	37	11.8527	105	SLC32A1, GLUL, BSN, BAIAP2, SCRG1, PTPRN, CPLX1, SNCA, TPRG1L, KCNC2, GAD1, ATP6V0D1, SYT1, PTPRN2, CALB1, SYNJ1, KCNAB2, HSPA8, SLC9A6, KCNC4, GRIN1, AAK1, KCNA1, NTRK2, DGKI, KCNA2, SLC4A10, NCS1, PACSIN1, GIT1, PRKCB, SYT11, CRHBP, CPLX4, HTR1B, GOT1, USH2A	140679, 2752, 8927, 10458, 11341, 5798, 10815, 6622, 127262, 3747, 2571, 9114, 6857, 5799, 793, 8867, 8514, 3312, 10479, 3749, 2902, 22848, 3736, 4915, 9162, 3737, 57282, 23413, 29993, 28964, 5579, 23208, 1393, 339302, 3351, 2805, 7399
GO Cellular Components	organelle membrane	GO:0031090	8.28879e-11	0	318	232.427	2059	TMEM35A, SLC25A13, ABHD6, NAPG, RAP2A, CPE, SLC32A1, ADAM8, SLC6A17, PITPNM1, CD59, DRD5, ATP5PD, CADPS2, MOXD1, SNAP25, SFXN5, CLMN, EXOC3, CD164, JPH3, SNX10, ATP6V0E2, SNX8, VPS4B, ASPH, MICU3, GABARAPL1, SH3GL3, SLC25A43, RAB39B, FNDC5, RAB11FIP2, UQCC1, CACNG3, PRNP, ENTPD4, TM9SF2, BSN, SYNPR, MT3, RRAGD, HID1, LAMTOR3, COX4I1, SPIRE1, FAR2, ARL8B, GPSM1, APPL1, CD47, PLD1, SLC2A1, STXBP2, …	59353, 10165, 57406, 8774, 5911, 1363, 140679, 101, 388662, 9600, 966, 1816, 10476, 93664, 26002, 6616, 94097, 79789, 11336, 8763, 57338, 29887, 155066, 29886, 9525, 444, 286097, 23710, 6457, 203427, 116442, 252995, 22841, 55245, 10368, 5621, 9583, 9375, 8927, 132204, 4504, 58528, 283987, 8649, 1327, 56907, 55711, 55207, 26086, 26060, 961, 5337, 6513, 6813, 526, 23200, 2820, 10043, 815, 22987, 22…
GO Cellular Components	axon terminus	GO:0043679	1.7538e-10	0	33	10.0466	89	SLC32A1, GLUL, PTPRN, CPLX1, SNCA, TPRG1L, KCNC2, GAD1, ATP6V0D1, PTPRN2, CALB1, SYNJ1, KCNAB2, HSPA8, SLC9A6, KCNC4, GRIN1, AAK1, KCNA1, NTRK2, DGKI, KCNA2, SLC4A10, NCS1, PACSIN1, GIT1, PRKCB, SYT11, CRHBP, CPLX4, HTR1B, GOT1, USH2A	140679, 2752, 5798, 10815, 6622, 127262, 3747, 2571, 9114, 5799, 793, 8867, 8514, 3312, 10479, 3749, 2902, 22848, 3736, 4915, 9162, 3737, 57282, 23413, 29993, 28964, 5579, 23208, 1393, 339302, 3351, 2805, 7399
GO Cellular Components	neuron spine	GO:0044309	3.71205e-10	0	43	15.8036	140	TIAM1, PRKAR2B, ABR, ITPKA, MT3, BAIAP2, CAMK2A, HOMER1, ATP2B1, APBA1, GRIA4, STRN, DTNBP1, SHANK2, CLSTN1, DRD1, SHISA9, ARC, CALB1, GRM3, RPH3A, DNM1, EEA1, SLC9A6, RGS14, PPP3CA, GRIN1, NTRK2, AKAP5, NEURL1, DGKI, CRYAB, SYNPO, LZTS1, ASAP1, SYT11, GRIN2A, SEZ6, ATP6AP2, GPM6A, KCNA4, NLGN1, ARHGAP32	7074, 5577, 29, 3706, 4504, 10458, 815, 9456, 490, 320, 2893, 6801, 84062, 22941, 22883, 1812, 729993, 23237, 793, 2913, 22895, 1759, 8411, 10479, 10636, 5530, 2902, 4915, 9495, 9148, 9162, 1410, 11346, 11178, 50807, 23208, 2903, 124925, 10159, 2823, 3739, 22871, 9743
GO Cellular Components	intrinsic component of postsynaptic membrane	GO:0098936	3.90861e-10	0	34	10.8368	96	ABHD6, PLPPR4, CACNG3, CNTN2, SLC6A9, LRFN2, LRRTM2, GABRA4, SLITRK1, CLSTN1, CDH9, NPTN, DRD1, SHISA9, NETO1, RGS7BP, GRM3, SLC6A1, NRCAM, GRIN1, KCNA1, HTR2A, CLSTN3, CNTN1, LRRC4C, GABRB2, GRM2, GABRD, GRIN2A, GABRA5, GABRA1, ADAM22, NLGN1, CHRNA1	57406, 9890, 10368, 6900, 6536, 57497, 26045, 2557, 114798, 22883, 1007, 27020, 1812, 729993, 81832, 401190, 2913, 6529, 4897, 2902, 3736, 3356, 9746, 1272, 57689, 2561, 2912, 2563, 2903, 2558, 2554, 53616, 22871, 1134
GO Cellular Components	voltage-gated potassium channel complex	GO:0008076	4.3329e-10	0	26	6.88588	61	KCNQ3, SNAP25, KCNJ6, HCN1, KCNS1, KCNG3, KCNC2, KCNK1, KCNF1, KCNJ4, KCNAB2, KCNC4, KCNG4, STX1A, KCNAB1, KCNA1, DPP6, HCN2, KCNG1, KCNA2, DLG2, KCNG2, KCNMA1, KCNA4, KCNIP2, KCNJ3	3786, 6616, 3763, 348980, 3787, 170850, 3747, 3775, 3754, 3761, 8514, 3749, 93107, 6804, 7881, 3736, 1804, 610, 3755, 3737, 1740, 26251, 3778, 3739, 30819, 3760
GO Cellular Components	postsynaptic specialization membrane	GO:0099634	1.41005e-09	0	31	9.70796	86	TIAM1, PLPPR4, CACNG3, LRFN2, LRRTM2, GRIA4, GABRA4, SLITRK1, CLSTN1, NPTN, GRIN2B, SHISA9, NETO1, ARC, RGS7BP, ATP2B2, NRCAM, GRIN1, CLSTN3, DGKI, DLG2, LRRC4C, GABRB2, CNKSR2, GRIN2A, GABRA5, DLG1, GABRA1, ADAM22, NLGN1, CHRNA1	7074, 9890, 10368, 57497, 26045, 2893, 2557, 114798, 22883, 27020, 2904, 729993, 81832, 23237, 401190, 491, 4897, 2902, 9746, 9162, 1740, 57689, 2561, 22866, 2903, 2558, 1739, 2554, 53616, 22871, 1134
GO Cellular Components	main axon	GO:0044304	1.78119e-09	0	24	6.32146	56	TIAM1, KCNQ3, CNTNAP1, CNTN2, BIN1, SLC1A2, KCNC2, SPTBN1, KCNAB2, LRRC7, DNM1, EPB41L3, NRCAM, KCNAB1, KCNA1, MBP, KCNA2, THY1, DLG2, SCN8A, CRHBP, DLG1, SCN1A, ERMN	7074, 3786, 8506, 6900, 274, 6506, 3747, 6711, 8514, 57554, 1759, 23136, 4897, 7881, 3736, 4155, 3737, 7070, 1740, 6334, 1393, 1739, 6323, 57471
GO Cellular Components	plasma membrane protein complex	GO:0098797	2.5658e-09	0	78	39.8478	353	ABHD6, ADAM8, KCNQ3, SNAP25, KCNJ6, HCN1, CACNA1G, CACNG3, KCNS1, SNTG1, CACNA2D1, PRKCA, IGF1, KCNG3, GRIA4, ATP12A, SHANK2, ATP1B1, GLRA3, NOX1, GABBR2, KCNC2, CDH9, CNIH3, TNK2, KCNK1, STXBP5, ATP6V0D1, EPS15, GRIN2B, KCNF1, SHISA9, TOLLIP, KCNJ4, CDH18, SYNJ1, KCNAB2, GLRB, CACNB2, SDCBP, LRRC7, AP2M1, KCNC4, GRIN1, SNTB1, KCNG4, STX1A, SGIP1, CACNA2D3, AP2A2, KCNAB1, KCNA1, LIN7A, ATP1B3, DP…	57406, 101, 3786, 6616, 3763, 348980, 8913, 10368, 3787, 54212, 781, 5578, 3479, 170850, 2893, 479, 22941, 481, 8001, 27035, 9568, 3747, 1007, 149111, 10188, 3775, 134957, 9114, 2060, 2904, 3754, 729993, 54472, 3761, 1016, 8867, 8514, 2743, 783, 6386, 57554, 1173, 3749, 2902, 6641, 93107, 6804, 84251, 55799, 161, 7881, 3736, 8825, 483, 1804, 610, 476, 3755, 1136, 3737, 1740, 730, 6334, 1139, 2625…
GO Cellular Components	dendritic spine	GO:0043197	2.87867e-09	0	41	15.5779	138	TIAM1, PRKAR2B, ABR, ITPKA, MT3, BAIAP2, CAMK2A, HOMER1, ATP2B1, APBA1, GRIA4, STRN, DTNBP1, SHANK2, CLSTN1, DRD1, SHISA9, ARC, CALB1, GRM3, RPH3A, DNM1, RGS14, PPP3CA, GRIN1, NTRK2, AKAP5, NEURL1, DGKI, CRYAB, SYNPO, LZTS1, ASAP1, SYT11, GRIN2A, SEZ6, ATP6AP2, GPM6A, KCNA4, NLGN1, ARHGAP32	7074, 5577, 29, 3706, 4504, 10458, 815, 9456, 490, 320, 2893, 6801, 84062, 22941, 22883, 1812, 729993, 23237, 793, 2913, 22895, 1759, 10636, 5530, 2902, 4915, 9495, 9148, 9162, 1410, 11346, 11178, 50807, 23208, 2903, 124925, 10159, 2823, 3739, 22871, 9743
GO Cellular Components	intrinsic component of presynaptic membrane	GO:0098889	3.35837e-09	0	26	7.45029	66	ATP2B4, SLC6A9, ATP2B1, SLC1A6, ADAM23, SLC1A2, CDH9, NPTN, DRD1, RGS7BP, GRM3, SLC6A1, P2RY1, STX1A, KCNA1, HTR2A, CNTN1, KCNA2, CNTN5, KCNJ9, ADCY8, SYT11, GABRA5, GPM6A, KCNJ3, HTR1B	493, 6536, 490, 6511, 8745, 6506, 1007, 27020, 1812, 401190, 2913, 6529, 5028, 6804, 3736, 3356, 1272, 3737, 53942, 3765, 114, 23208, 2558, 2823, 3760, 3351
GO Cellular Components	Schaffer collateral - CA1 synapse	GO:0098685	4.90551e-09	0	26	7.56317	67	ABR, CACNG3, BSN, BAIAP2, INA, LRFN2, CPLX1, LRRTM2, APBA1, DTNBP1, TNR, STXBP5, NPTN, SYN2, SH3GL2, ITPR1, NEFL, PPP3CA, WNT7A, DGKI, ADCY8, SYNPO, LRRC4C, NEFH, SYT11, PRKAR1B	29, 10368, 8927, 10458, 9118, 57497, 10815, 26045, 320, 84062, 7143, 134957, 27020, 6854, 6456, 3708, 4747, 5530, 7476, 9162, 114, 11346, 57689, 4744, 23208, 5575
GO Cellular Components	integral component of synaptic vesicle membrane	GO:0030285	6.16878e-09	0	15	2.82208	25	SLC32A1, SLC6A17, SYNPR, SV2C, SLC6A9, LAMP1, SYT1, SYT9, PTPRN2, GABRA2, STX1A, SLC17A6, SLC30A3, SYT11, VAMP4	140679, 388662, 132204, 22987, 6536, 3916, 6857, 143425, 5799, 2555, 6804, 57084, 7781, 23208, 8674
[truncated: 284 more rows]

## Sheet: Genomatix_HHE
GO-Term	GO-Term	GO-Term id	P-value	Adjusted p-value	# Genes (observed)	# Genes (expected)	# Genes (total)	List of observed genes	Gene ids
[truncated: 106 more rows]

[truncated: 23 more sheets: Genomatix_HEE, Genomatix_EHH, Genomatix_EHE, Genomatix_EEH, Genomatix_EEL, Genomatix_ELE, Genomatix_ELL, Genomatix_LEE, Genomatix_LLE, Genomatix_LLL, Metascape_HHH, Metascape_HHE, Metascape_HEE, Metascape_EHH, Metascape_EHE, Metascape_EEH, Metascap_EEL, Metascape_ELE, Metascape_ELL, Metascape_LEE …]
