# Supplementary material for: DNA Methylation Regulates Transcription Factor-Specific Neurodevelopmental but Not Sexually Dimorphic Gene Expression Dynamics in Zebra Finch Telencephalon
Source: Front Cell Dev Biol. 2021 Mar 19;9:583555. doi: 10.3389/fcell.2021.583555 (PMC8017237; doi:10.3389/fcell.2021.583555)
Supplement: Supplementary Table 10 — TFBS enrichment analysis for different gene expression pattern clusters. [file Table_10.XLSX]

## Sheet: Table S10
Table S10: TFBS enrichment analysis for different groups of expression patterns
For each expression pattern one worksheet can be found with its columns contain the following information from left to right: “TF”: transcription factor symbol, “Counts”: the number of TFBS found in promotor regions of genes that show the respective expression pattern, “Counts_ns”: the number of TFBS found in promoter regions of genes that do not show the respective expression pattern, “class”: T…

## Sheet: HHH
TF	Counts (n=1421)	Counts_ns (n=10467)	class	family	p_value	direction	FDR	logFC	FC	filter
ASCL1	1098	9179	Basic helix-loop-helix factors (bHLH)	MyoD / ASC-related factors	7.17426e-27	depleted	3.28581e-24	-0.182589	0.88112	FALSE
RREB1	1007	8460	C2H2 zinc finger factors	Factors with multiple dispersed zinc fingers	2.96012e-18	depleted	6.77867e-16	-0.189724	0.876773	FALSE
EWSR1-FLI1	1140	9243	Tryptophan cluster factors	Ets-related factors	1.19487e-17	depleted	1.82418e-15	-0.138458	0.90849	FALSE
SP2	1020	8494	C2H2 zinc finger factors	Three-zinc finger KrÃ¼ppel-related factors	1.5191e-16	depleted	1.73936e-14	-0.177005	0.884537	FALSE
CTCFL	899	7695	C2H2 zinc finger factors	More than 3 adjacent zinc finger factors	7.00954e-16	depleted	6.42074e-14	-0.216659	0.860556	FALSE
ZBTB7A	642	5867	C2H2 zinc finger factors	More than 3 adjacent zinc finger factors	1.3777e-14	depleted	1.05165e-12	-0.311108	0.806022	FALSE
IRF1	1005	8323	Tryptophan cluster factors	Interferon-regulatory factors	5.04095e-14	depleted	3.29822e-12	-0.169039	0.889435	FALSE
KLF5	1006	8302	C2H2 zinc finger factors	Three-zinc finger KrÃ¼ppel-related factors	3.41017e-13	depleted	1.95232e-11	-0.163959	0.892572	FALSE
SP1	1046	8554	C2H2 zinc finger factors	Three-zinc finger KrÃ¼ppel-related factors	4.36836e-13	depleted	2.22301e-11	-0.150847	0.900722	FALSE
TFAP2A	766	6639	Basic helix-span-helix factors (bHSH)	AP-2	4.50574e-12	depleted	2.06363e-10	-0.23468	0.849873	FALSE
TFDP1	649	5801	Fork head / winged helix factors	E2F-related factors	5.42387e-12	depleted	2.16196e-10	-0.279142	0.824081	FALSE
ZIC3	827	7059	C2H2 zinc finger factors	More than 3 adjacent zinc finger factors	5.66453e-12	depleted	2.16196e-10	-0.212635	0.86296	FALSE
REST	919	7670	C2H2 zinc finger factors	Factors with multiple dispersed zinc fingers	1.32317e-11	depleted	4.66165e-10	-0.18022	0.882568	FALSE
TFAP2B(var.2)	736	6391	Basic helix-span-helix factors (bHSH)	AP-2	2.76427e-11	depleted	9.04313e-10	-0.237394	0.848276	FALSE
YY2	240	2584	C2H2 zinc finger factors	More than 3 adjacent zinc finger factors	1.13619e-10	depleted	3.28125e-09	-0.54763	0.684143	FALSE
E2F4	610	5451	Fork head / winged helix factors	E2F-related factors	1.14629e-10	depleted	3.28125e-09	-0.27877	0.824293	FALSE
E2F6	919	7628	Fork head / winged helix factors	E2F-related factors	1.32594e-10	depleted	3.57224e-09	-0.172299	0.887428	FALSE
SOX10	726	6283	High-mobility group (HMG) domain factors	SOX-related factors	1.58645e-10	depleted	4.03664e-09	-0.232543	0.851134	FALSE
NRF1	633	5603	Basic leucine zipper factors (bZIP)	Jun-related factors	2.37393e-10	depleted	5.57819e-09	-0.265053	0.832168	FALSE
ELF5	412	3941	Tryptophan cluster factors	Ets-related factors	2.49099e-10	depleted	5.57819e-09	-0.376976	0.77005	FALSE
SP8	864	7240	C2H2 zinc finger factors	Three-zinc finger KrÃ¼ppel-related factors	2.55769e-10	depleted	5.57819e-09	-0.186017	0.879029	FALSE
SP4	697	6057	C2H2 zinc finger factors	Three-zinc finger KrÃ¼ppel-related factors	3.65591e-10	depleted	7.61095e-09	-0.238503	0.847624	FALSE
PPARG::RXRA	925	7647	Nuclear receptors with C4 zinc fingers::Nuclear receptors with C4 zinc fingers	Thyroid hormone receptor-related factors (NR1)::RXR-related receptors (NR2)	4.12892e-10	depleted	8.22194e-09	-0.166499	0.891002	FALSE
STAT1::STAT2	873	7291	STAT domain factors::STAT domain factors	STAT factors::STAT factors	4.39518e-10	depleted	8.38748e-09	-0.181194	0.881973	FALSE
KLF9	922	7623	C2H2 zinc finger factors	Three-zinc finger Kruppel-related factors	4.9933e-10	depleted	9.14773e-09	-0.166651	0.890909	FALSE
THAP1	892	7415	C2CH THAP-type zinc finger factors	THAP-related factors	6.01047e-10	depleted	1.05877e-08	-0.174462	0.886098	FALSE
GABPA	346	3401	Tryptophan cluster factors	Ets-related factors	6.84515e-10	depleted	1.16114e-08	-0.416246	0.749372	FALSE
ZNF263	1049	8459	C2H2 zinc finger factors	More than 3 adjacent zinc finger factors	7.86562e-10	depleted	1.28659e-08	-0.130603	0.91345	FALSE
ZIC4	841	7051	C2H2 zinc finger factors	More than 3 adjacent zinc finger factors	1.09135e-09	depleted	1.72359e-08	-0.186781	0.878564	FALSE
ELF3	338	3326	Tryptophan cluster factors	Ets-related factors	1.12964e-09	depleted	1.72458e-08	-0.417823	0.748553	FALSE
ZNF384	938	7713	C2H2 zinc finger factors	More than 3 adjacent zinc finger factors	1.27895e-09	depleted	1.88955e-08	-0.158763	0.895793	FALSE
TFAP2A(var.2)	880	7312	Basic helix-span-helix factors (bHSH)	AP-2	1.64923e-09	depleted	2.36045e-08	-0.173821	0.886492	FALSE
MZF1(var.2)	780	6608	C2H2 zinc finger factors	More than 3 adjacent zinc finger factors	2.22174e-09	depleted	3.08351e-08	-0.201798	0.869466	FALSE
PLAG1	909	7503	C2H2 zinc finger factors	More than 3 adjacent zinc finger factors	2.41521e-09	depleted	3.25343e-08	-0.164246	0.892395	FALSE
KLF16	890	7370	C2H2 zinc finger factors	Three-zinc finger KrÃ¼ppel-related factors	2.75995e-09	depleted	3.61159e-08	-0.168918	0.88951	FALSE
ZIC1	863	7181	C2H2 zinc finger factors	More than 3 adjacent zinc finger factors	3.13751e-09	depleted	3.99161e-08	-0.175883	0.885226	FALSE
TFAP2A(var.3)	748	6371	Basic helix-span-helix factors (bHSH)	AP-2	3.43288e-09	depleted	4.24935e-08	-0.20954	0.864813	FALSE
TFAP2C(var.2)	720	6169	Basic helix-span-helix factors (bHSH)	AP-2	3.71254e-09	depleted	4.47458e-08	-0.218098	0.859698	FALSE
SOX15	595	5248	High-mobility group (HMG) domain factors	SOX-related factors	5.86296e-09	depleted	6.88523e-08	-0.259937	0.835125	FALSE
HINFP	440	4074	C2H2 zinc finger factors	Factors with multiple dispersed zinc fingers	7.87492e-09	depleted	9.01679e-08	-0.330001	0.795536	FALSE
ELK4	451	4154	Tryptophan cluster factors	Ets-related factors	9.34099e-09	depleted	1.02036e-07	-0.322432	0.79972	FALSE
NHLH1	864	7164	Basic helix-loop-helix factors (bHLH)	Tal-related factors	9.35698e-09	depleted	1.02036e-07	-0.170793	0.888355	FALSE
NR2C2	863	7156	Nuclear receptors with C4 zinc fingers	RXR-related receptors (NR2)	9.81165e-09	depleted	1.04505e-07	-0.170851	0.888318	FALSE
ELF4	290	2881	Tryptophan cluster factors	Ets-related factors	1.51587e-08	depleted	1.57788e-07	-0.431575	0.741452	FALSE
SP3	896	7370	C2H2 zinc finger factors	Three-zinc finger KrÃ¼ppel-related factors	1.87074e-08	depleted	1.904e-07	-0.159224	0.895506	FALSE
TCF3	836	6942	Basic helix-loop-helix factors (bHLH)	E2A-related factors	3.00059e-08	depleted	2.98754e-07	-0.172907	0.887054	FALSE
INSM1	843	6987	C2H2 zinc finger factors	Factors with multiple dispersed zinc fingers	3.55827e-08	depleted	3.46742e-07	-0.170199	0.88872	FALSE
KLF14	617	5356	C2H2 zinc finger factors	Three-zinc finger KrÃ¼ppel-related factors	4.91015e-08	depleted	4.6851e-07	-0.236944	0.848541	FALSE
TCF4	845	6985	Basic helix-loop-helix factors (bHLH)	E2A-related factors	6.95872e-08	depleted	6.50427e-07	-0.166367	0.891084	FALSE
EHF	296	2878	Tryptophan cluster factors	Ets-related factors	1.17376e-07	depleted	1.07516e-06	-0.400528	0.757581	FALSE
ZEB1	909	7412	Homeo domain factors	HD-ZF factors	1.50804e-07	depleted	1.35428e-06	-0.146641	0.903351	FALSE
TFAP2C(var.3)	736	6179	Basic helix-span-helix factors (bHSH)	AP-2	2.4445e-07	depleted	2.15304e-06	-0.188726	0.87738	FALSE
TFAP2C	808	6692	Basic helix-span-helix factors (bHSH)	AP-2	2.5352e-07	depleted	2.19079e-06	-0.169141	0.889372	FALSE
REL	619	5325	Rel homology region (RHR) factors	NF-kappaB-related factors	2.66977e-07	depleted	2.26436e-06	-0.223901	0.856247	FALSE
CTCF	864	7081	C2H2 zinc finger factors	More than 3 adjacent zinc finger factors	3.13589e-07	depleted	2.61134e-06	-0.15398	0.898767	FALSE
EGR4	707	5959	C2H2 zinc finger factors	Three-zinc finger KrÃ¼ppel-related factors	3.6366e-07	depleted	2.97422e-06	-0.194419	0.873925	FALSE
ZBTB7C	561	4884	C2H2 zinc finger factors	More than 3 adjacent zinc finger factors	3.97448e-07	depleted	3.19353e-06	-0.241121	0.846088	FALSE
SPIB	691	5840	Tryptophan cluster factors	Ets-related factors	4.05371e-07	depleted	3.20103e-06	-0.198341	0.871552	FALSE
GCM1	546	4770	GCM domain factors	GCM factors	4.26235e-07	depleted	3.30874e-06	-0.246147	0.843145	FALSE
TFAP2B	818	6744	Basic helix-span-helix factors (bHSH)	AP-2	5.20953e-07	depleted	3.97661e-06	-0.162562	0.893437	FALSE
FOXP2	643	5479	Fork head / winged helix factors	Forkhead box (FOX) factors	5.92512e-07	depleted	4.4487e-06	-0.210152	0.864446	FALSE
ETV5	150	1635	Tryptophan cluster factors	Ets-related factors	6.51409e-07	depleted	4.81202e-06	-0.565387	0.675774	FALSE
FOXF2	402	3661	Fork head / winged helix factors	Forkhead box (FOX) factors	7.16587e-07	depleted	5.20947e-06	-0.306101	0.808825	FALSE
GRHL2	486	4293	Grainyhead domain factors	Grainyhead-related factors	1.02657e-06	depleted	7.31711e-06	-0.262088	0.83388	FALSE
TFAP2B(var.3)	761	6319	Basic helix-span-helix factors (bHSH)	AP-2	1.03846e-06	depleted	7.31711e-06	-0.172858	0.887083	FALSE
EGR3	743	6187	C2H2 zinc finger factors	Three-zinc finger KrÃ¼ppel-related factors	1.14137e-06	depleted	7.92039e-06	-0.176936	0.884579	FALSE
ELF1	268	2593	Tryptophan cluster factors	Ets-related factors	1.17594e-06	depleted	8.03854e-06	-0.393448	0.761308	FALSE
KLF4	700	5860	C2H2 zinc finger factors	Three-zinc finger Kruppel-related factors	1.99066e-06	depleted	1.34077e-05	-0.184604	0.87989	FALSE
ETV1	142	1532	Tryptophan cluster factors	Ets-related factors	2.84862e-06	depleted	1.89082e-05	-0.550584	0.682744	FALSE
ELK3	159	1675	Tryptophan cluster factors	Ets-related factors	2.94874e-06	depleted	1.92932e-05	-0.516193	0.699215	FALSE
RXRA::VDR	335	3092	Nuclear receptors with C4 zinc fingers::Nuclear receptors with C4 zinc fingers	RXR-related receptors (NR2)::Thyroid hormone receptor-related factors (NR1)	3.70547e-06	depleted	2.39029e-05	-0.325438	0.798056	FALSE
ETV4	142	1525	Tryptophan cluster factors	Ets-related factors	3.80924e-06	depleted	2.4231e-05	-0.543977	0.685878	FALSE
HOXD13	514	4460	Homeo domain factors	HOX-related factors	4.47619e-06	depleted	2.80835e-05	-0.236334	0.8489	FALSE
ETV6	425	3783	Tryptophan cluster factors	Ets-related factors	4.61995e-06	depleted	2.85937e-05	-0.273126	0.827524	FALSE
FOXA1	607	5148	Fork head / winged helix factors	Forkhead box (FOX) factors	5.39515e-06	depleted	3.29464e-05	-0.203374	0.868517	FALSE
ZBTB18	828	6747	C2H2 zinc finger factors	More than 3 adjacent zinc finger factors	6.03819e-06	depleted	3.6388e-05	-0.145674	0.903957	FALSE
IRF7	619	5232	Tryptophan cluster factors	Interferon-regulatory factors	6.261e-06	depleted	3.69396e-05	-0.198482	0.871467	FALSE
SMAD2::SMAD3::SMAD4	785	6439	SMAD/NF-1 DNA-binding domain factors::SMAD/NF-1 DNA-binding domain factors::SMAD/NF-1 DNA-binding domain factors	SMAD factors::SMAD factors::SMAD factors	6.29103e-06	depleted	3.69396e-05	-0.155203	0.898006	FALSE
ETV3	200	1994	Tryptophan cluster factors	Ets-related factors	6.78314e-06	depleted	3.9325e-05	-0.436724	0.73881	FALSE
ID4	854	6925	Basic helix-loop-helix factors (bHLH)	HLH domain only	7.50665e-06	depleted	4.29756e-05	-0.138637	0.908377	FALSE
HOXB13	521	4495	Homeo domain factors	HOX-related factors	7.84693e-06	depleted	4.43691e-05	-0.228096	0.853761	FALSE
CDX1	524	4515	Homeo domain factors	HOX-related factors	8.49784e-06	depleted	4.74635e-05	-0.226218	0.854873	FALSE
HOXA13	555	4744	Homeo domain factors	HOX-related factors	9.38267e-06	depleted	5.1256e-05	-0.214675	0.86174	FALSE
ZBTB7B	553	4729	C2H2 zinc finger factors	More than 3 adjacent zinc finger factors	9.40066e-06	depleted	5.1256e-05	-0.215314	0.861359	FALSE
STAT3	840	6818	STAT domain factors	STAT factors	9.79539e-06	depleted	5.27799e-05	-0.140018	0.907508	FALSE
SIX2	537	4606	Homeo domain factors	HD-SINE factors	1.0414e-05	depleted	5.54608e-05	-0.219651	0.858773	FALSE
ELK1	161	1658	Tryptophan cluster factors	Ets-related factors	1.12197e-05	depleted	5.90644e-05	-0.483442	0.715269	FALSE
RBPJ	918	7361	Rel homology region (RHR) factors	CSL-related factors	1.23054e-05	depleted	6.40439e-05	-0.122466	0.918616	FALSE
FOXC2	689	5723	Fork head / winged helix factors	Forkhead box (FOX) factors	1.27704e-05	depleted	6.57172e-05	-0.173326	0.886796	FALSE
HOXA10	556	4741	Homeo domain factors	HOX-related factors	1.29696e-05	depleted	6.60009e-05	-0.211165	0.863839	FALSE
SPIC	643	5382	Tryptophan cluster factors	Ets-related factors	1.44958e-05	depleted	7.29569e-05	-0.184382	0.880026	FALSE
TEAD2	623	5234	TEA domain factors	TEF-1-related factors	1.47982e-05	depleted	7.36693e-05	-0.18974	0.876764	FALSE
FOXG1	386	3445	Fork head / winged helix factors	Forkhead box (FOX) factors	1.55338e-05	depleted	7.64996e-05	-0.276962	0.825327	FALSE
MSC	829	6719	Basic helix-loop-helix factors (bHLH)	Tal-related factors	1.94795e-05	depleted	9.49107e-05	-0.137933	0.90882	FALSE
PKNOX2	582	4916	Homeo domain factors	TALE-type homeo domain factors	2.28521e-05	depleted	0.000110171	-0.197524	0.872046	FALSE
NFIC	634	5300	SMAD/NF-1 DNA-binding domain factors	Nuclear factor 1	2.34043e-05	depleted	0.000111658	-0.182568	0.881133	FALSE
TFAP4	713	5873	Basic helix-loop-helix factors (bHLH)	bHLH-ZIP factors	2.74107e-05	depleted	0.000129424	-0.161254	0.894247	FALSE
SOX21	480	4141	High-mobility group (HMG) domain factors	SOX-related factors	3.07782e-05	depleted	0.000143841	-0.228003	0.853816	FALSE
RELA	692	5711	Rel homology region (RHR) factors	NF-kappaB-related factors	3.59091e-05	depleted	0.000166125	-0.16403	0.892528	FALSE
RARA::RXRG	673	5567	Nuclear receptors with C4 zinc fingers::Nuclear receptors with C4 zinc fingers	Thyroid hormone receptor-related factors (NR1)::RXR-related receptors (NR2)	4.17221e-05	depleted	0.000191087	-0.167352	0.890476	FALSE
SNAI2	798	6472	C2H2 zinc finger factors	More than 3 adjacent zinc finger factors	4.32677e-05	depleted	0.000196204	-0.138881	0.908223	FALSE
STAT1	664	5497	STAT domain factors	STAT factors	4.6951e-05	depleted	0.000210819	-0.16852	0.889755	FALSE
FEV	173	1716	Tryptophan cluster factors	Ets-related factors	5.25002e-05	depleted	0.000233447	-0.429336	0.742603	FALSE
MAX::MYC	339	3037	Basic helix-loop-helix factors (bHLH)::Basic helix-loop-helix factors (bHLH)	bHLH-ZIP factors::bHLH-ZIP factors	5.94204e-05	depleted	0.000261678	-0.28242	0.822211	FALSE
CDX2	555	4681	Homeo domain factors	HOX-related factors	6.13646e-05	depleted	0.000267667	-0.195388	0.873338	FALSE
ESR2	744	6070	Nuclear receptors with C4 zinc fingers	Steroid hormone receptors (NR3)	6.31603e-05	depleted	0.0002729	-0.147452	0.902843	FALSE
SCRT2	557	4693	C2H2 zinc finger factors	More than 3 adjacent zinc finger factors	6.66941e-05	depleted	0.000285476	-0.193892	0.874244	FALSE
IRF5	352	3132	Tryptophan cluster factors	Interferon-regulatory factors	7.12501e-05	depleted	0.000302153	-0.272567	0.827845	FALSE
FIGLA	768	6239	Basic helix-loop-helix factors (bHLH)	Tal-related factors	7.21807e-05	depleted	0.000303291	-0.141267	0.906722	FALSE
SOX4	627	5207	High-mobility group (HMG) domain factors	SOX-related factors	7.80653e-05	depleted	0.000325036	-0.173046	0.886968	FALSE
HNF4A	466	3999	Nuclear receptors with C4 zinc fingers	RXR-related receptors (NR2)	8.71868e-05	depleted	0.000359744	-0.220368	0.858347	FALSE
EGR1	568	4765	C2H2 zinc finger factors	Three-zinc finger Kruppel-related factors	8.84482e-05	depleted	0.00036169	-0.187644	0.878039	FALSE
RUNX1	835	6712	Runt domain factors	Runt-related factors	9.18243e-05	depleted	0.000372173	-0.126025	0.916353	FALSE
FLI1	217	2057	Tryptophan cluster factors	Ets-related factors	9.45126e-05	depleted	0.000379709	-0.363905	0.777058	FALSE
NFKB2	552	4639	Rel homology region (RHR) factors	NF-kappaB-related factors	0.000106326	depleted	0.000423454	-0.190204	0.876482	FALSE
HNF4G	695	5693	Nuclear receptors with C4 zinc fingers	RXR-related receptors (NR2)	0.000113492	depleted	0.000448096	-0.153235	0.899232	FALSE
GLIS2	737	5998	C2H2 zinc finger factors	More than 3 adjacent zinc finger factors	0.000116329	depleted	0.000455375	-0.143875	0.905085	FALSE
MNX1	433	3737	Homeo domain factors	HOX-related factors	0.000119186	depleted	0.000457388	-0.228572	0.853479	FALSE
IRF9	544	4575	Tryptophan cluster factors	Interferon-regulatory factors	0.000119371	depleted	0.000457388	-0.191224	0.875863	FALSE
SPI1	679	5574	Tryptophan cluster factors	Ets-related factors	0.00011984	depleted	0.000457388	-0.15636	0.897286	FALSE
NFIA	567	4726	SMAD/NF-1 DNA-binding domain factors	Nuclear factor 1	0.000208895	depleted	0.000790693	-0.178329	0.883726	FALSE
TWIST1	730	5924	Basic helix-loop-helix factors (bHLH)	Tal-related factors	0.000220533	depleted	0.000827901	-0.139734	0.907687	FALSE
GLIS3	584	4850	C2H2 zinc finger factors	More than 3 adjacent zinc finger factors	0.000223319	depleted	0.000831545	-0.173075	0.88695	FALSE
RELB	632	5205	Rel homology region (RHR) factors	NF-kappaB-related factors	0.000226248	depleted	0.00083566	-0.161032	0.894385	FALSE
ERG	232	2149	Tryptophan cluster factors	Ets-related factors	0.000232484	depleted	0.000851821	-0.330599	0.795206	FALSE
NFIX	666	5453	SMAD/NF-1 DNA-binding domain factors	Nuclear factor 1	0.000240437	depleted	0.000873968	-0.152587	0.899636	FALSE
GLIS1	434	3713	C2H2 zinc finger factors	More than 3 adjacent zinc finger factors	0.000283077	depleted	0.00102086	-0.215949	0.86098	FALSE
OTX2	241	2207	Homeo domain factors	Paired-related HD factors	0.000352036	depleted	0.00125963	-0.314112	0.804346	FALSE
FOXP1	515	4315	Fork head / winged helix factors	Forkhead box (FOX) factors	0.000371234	depleted	0.00130931	-0.185847	0.879133	FALSE
SPDEF	244	2229	Tryptophan cluster factors	Ets-related factors	0.000371637	depleted	0.00130931	-0.310574	0.806321	FALSE
JUND(var.2)	360	3135	Basic leucine zipper factors (bZIP)	Jun-related factors	0.000380037	depleted	0.00132868	-0.241527	0.84585	FALSE
ETS1	299	2661	Tryptophan cluster factors	Ets-related factors	0.000383698	depleted	0.00133131	-0.272882	0.827665	FALSE
FOXK2	468	3956	Fork head / winged helix factors	Forkhead box (FOX) factors	0.000419626	depleted	0.00138639	-0.198592	0.8714	FALSE
FOXL1	322	2837	Fork head / winged helix factors	Forkhead box (FOX) factors	0.000420759	depleted	0.00138639	-0.258364	0.836035	FALSE
FOXI1	322	2837	Fork head / winged helix factors	Forkhead box (FOX) factors	0.000420759	depleted	0.00138639	-0.258364	0.836035	FALSE
FOXD2	322	2837	Fork head / winged helix factors	Forkhead box (FOX) factors	0.000420759	depleted	0.00138639	-0.258364	0.836035	FALSE
FOXO4	322	2837	Fork head / winged helix factors	Forkhead box (FOX) factors	0.000420759	depleted	0.00138639	-0.258364	0.836035	FALSE
FOXO6	322	2837	Fork head / winged helix factors	Forkhead box (FOX) factors	0.000420759	depleted	0.00138639	-0.258364	0.836035	FALSE
FOXP3	322	2837	Fork head / winged helix factors	Forkhead box (FOX) factors	0.000420759	depleted	0.00138639	-0.258364	0.836035	FALSE
HIC2	752	6059	C2H2 zinc finger factors	Factors with multiple dispersed zinc fingers	0.000427249	depleted	0.00139772	-0.129406	0.914208	FALSE
FOXD1	322	2836	Fork head / winged helix factors	Forkhead box (FOX) factors	0.000432501	depleted	0.00140486	-0.257855	0.83633	FALSE
ARNT::HIF1A	323	2843	Basic helix-loop-helix factors (bHLH)::Basic helix-loop-helix factors (bHLH)	PAS domain factors::PAS domain factors	0.000441781	depleted	0.0014249	-0.256938	0.836862	FALSE
GRHL1	269	2420	Grainyhead domain factors	Grainyhead-related factors	0.000450337	depleted	0.00144234	-0.288459	0.818776	FALSE
IRF8	418	3573	Tryptophan cluster factors	Interferon-regulatory factors	0.000455953	depleted	0.00145018	-0.214692	0.86173	FALSE
EBF1	680	5529	Rel homology region (RHR) factors	Early B-Cell Factor-related factors	0.000481578	depleted	0.00152112	-0.142542	0.905921	FALSE
TBX5	589	4855	T-Box factors	TBX2-related factors	0.00051154	depleted	0.00160469	-0.162262	0.893623	FALSE
NKX6-1	388	3331	Homeo domain factors	NK-related factors	0.000632869	depleted	0.00197179	-0.220957	0.857996	FALSE
FOXO3	368	3177	Fork head / winged helix factors	Forkhead box (FOX) factors	0.000640318	depleted	0.00198153	-0.229018	0.853216	FALSE
PITX3	290	2569	Homeo domain factors	Paired-related HD factors	0.000699688	depleted	0.00215072	-0.266213	0.8315	FALSE
ETV2	326	2847	Tryptophan cluster factors	Ets-related factors	0.000743406	depleted	0.00226987	-0.245629	0.843448	FALSE
SIX1	462	3886	Homeo domain factors	HD-SINE factors	0.000782002	depleted	0.0023719	-0.191452	0.875724	FALSE
MEF2C	726	5845	MADS box factors	Regulators of differentiation	0.000803154	depleted	0.00242003	-0.128292	0.914914	FALSE
RARA::RXRA	669	5427	Nuclear receptors with C4 zinc fingers::Nuclear receptors with C4 zinc fingers	Thyroid hormone receptor-related factors (NR1)::RXR-related receptors (NR2)	0.000817909	depleted	0.00244838	-0.139207	0.908018	FALSE
JUN	435	3677	Basic leucine zipper factors (bZIP)	Jun-related factors	0.000870264	depleted	0.00258819	-0.198572	0.871412	FALSE
ZNF740	799	6370	C2H2 zinc finger factors	Other factors with up to three adjacent zinc fingers	0.000905628	depleted	0.00266698	-0.114156	0.923922	FALSE
PAX5	443	3736	Paired box factors	Paired domain only	0.000908405	depleted	0.00266698	-0.195246	0.873424	FALSE
ZSCAN4	696	5613	C2H2 zinc finger factors	More than 3 adjacent zinc finger factors	0.0010959	depleted	0.00319696	-0.130743	0.913361	FALSE
NFYA	288	2532	Other alpha	NFY	0.00124308	depleted	0.00358489	-0.255267	0.837832	FALSE
MYB	448	3761	Tryptophan cluster factors	Myb/SANT domain factors	0.00124453	depleted	0.00358489	-0.188676	0.87741	FALSE
POU3F3	548	4508	Homeo domain factors	POU domain factors	0.0014029	depleted	0.00401581	-0.15937	0.895416	FALSE
TEAD1	539	4439	TEA domain factors	TEF-1-related factors	0.0014615	depleted	0.00413337	-0.161008	0.8944	FALSE
ERF	271	2393	Tryptophan cluster factors	Ets-related factors	0.00146202	depleted	0.00413337	-0.261586	0.83417	FALSE
MEOX2	335	2888	Homeo domain factors	HOX-related factors	0.00155539	depleted	0.00437036	-0.226968	0.854429	FALSE
FOXH1	501	4149	Fork head / winged helix factors	Forkhead box (FOX) factors	0.00164857	depleted	0.00460394	-0.169012	0.889452	FALSE
POU2F2	630	5107	Homeo domain factors	POU domain factors	0.00177043	depleted	0.00491428	-0.138183	0.908663	FALSE
SOX9	318	2751	High-mobility group (HMG) domain factors	SOX-related factors	0.00178916	depleted	0.00493636	-0.231988	0.851461	FALSE
RORA(var.2)	358	3058	Nuclear receptors with C4 zinc fingers	Thyroid hormone receptor-related factors (NR1)	0.00185429	depleted	0.00508543	-0.213687	0.86233	FALSE
SOX13	439	3675	High-mobility group (HMG) domain factors	SOX-related factors	0.00189938	depleted	0.0051727	-0.184582	0.879904	FALSE
RHOXF1	406	3424	Homeo domain factors	Paired-related HD factors	0.00190871	depleted	0.0051727	-0.195262	0.873415	FALSE
NFATC2	849	6698	Rel homology region (RHR) factors	NFAT-related factors	0.00200708	depleted	0.00540731	-0.0990244	0.933664	FALSE
MXI1	376	3186	Basic helix-loop-helix factors (bHLH)	bHLH-ZIP factors	0.00235839	depleted	0.00630639	-0.202072	0.869301	FALSE
GSX2	384	3247	Homeo domain factors	HOX-related factors	0.00236834	depleted	0.00630639	-0.19906	0.871118	FALSE
IRF4	404	3399	Tryptophan cluster factors	Interferon-regulatory factors	0.00240151	depleted	0.00635774	-0.191814	0.875504	FALSE
MYF6	497	4102	Basic helix-loop-helix factors (bHLH)	MyoD / ASC-related factors	0.00243095	depleted	0.0063987	-0.16414	0.89246	FALSE
TBX2	517	4251	T-Box factors	TBX2-related factors	0.00249198	depleted	0.00652186	-0.158697	0.895834	FALSE
NFYB	270	2364	Other alpha	NFY	0.00253645	depleted	0.00660053	-0.249329	0.841288	FALSE
RARA(var.2)	600	4867	Nuclear receptors with C4 zinc fingers	Thyroid hormone receptor-related factors (NR1)	0.00265146	depleted	0.00686084	-0.139129	0.908067	FALSE
GCM2	416	3483	GCM domain factors	GCM factors	0.00284293	depleted	0.00731495	-0.184805	0.879768	FALSE
NKX6-2	392	3300	Homeo domain factors	NK-related factors	0.00286029	depleted	0.00731852	-0.192671	0.874984	FALSE
NEUROD1	825	6509	Basic helix-loop-helix factors (bHLH)	Tal-related factors	0.00293343	depleted	0.00746394	-0.0991003	0.933615	FALSE
LMX1A	340	2900	Homeo domain factors	HD-LIM factors	0.00297325	depleted	0.00748213	-0.211577	0.863593	FALSE
LMX1B	340	2900	Homeo domain factors	HD-LIM factors	0.00297325	depleted	0.00748213	-0.211577	0.863593	FALSE
FOXK1	494	4062	Fork head / winged helix factors	Forkhead box (FOX) factors	0.00358319	depleted	0.00896776	-0.158738	0.895808	FALSE
FOXB1	545	4442	Fork head / winged helix factors	Forkhead box (FOX) factors	0.00373982	depleted	0.00930891	-0.146012	0.903745	FALSE
IRF3	710	5655	Tryptophan cluster factors	Interferon-regulatory factors	0.00433678	depleted	0.0106888	-0.112767	0.924813	FALSE
CREB1	218	1935	Basic leucine zipper factors (bZIP)	CREB-related factors	0.00434087	depleted	0.0106888	-0.269064	0.829858	FALSE
GLI2	448	3705	C2H2 zinc finger factors	More than 3 adjacent zinc finger factors	0.00449095	depleted	0.0109992	-0.167033	0.890672	FALSE
GSX1	299	2565	Homeo domain factors	HOX-related factors	0.00462292	depleted	0.0112598	-0.219872	0.858642	FALSE
PKNOX1	516	4215	Homeo domain factors	TALE-type homeo domain factors	0.0046465	depleted	0.0112598	-0.14922	0.901738	FALSE
POU3F1	538	4379	Homeo domain factors	POU domain factors	0.00470317	depleted	0.0113371	-0.144054	0.904973	FALSE
RUNX2	338	2863	Runt domain factors	Runt-related factors	0.00492087	depleted	0.0117998	-0.201563	0.869608	FALSE
MYC	489	4007	Basic helix-loop-helix factors (bHLH)	bHLH-ZIP factors	0.0052137	depleted	0.0124368	-0.153747	0.898913	FALSE
ATF4	328	2782	Basic leucine zipper factors (bZIP)	ATF-4-related factors	0.00540672	depleted	0.0128305	-0.203485	0.86845	FALSE
ESR1	443	3657	Nuclear receptors with C4 zinc fingers	Steroid hormone receptors (NR3)	0.00559547	depleted	0.0132099	-0.164412	0.892292	FALSE
HOXB2	263	2273	Homeo domain factors	HOX-related factors	0.00623351	depleted	0.0146408	-0.230593	0.852284	FALSE
FOS::JUN(var.2)	227	1991	Basic leucine zipper factors (bZIP)::Basic leucine zipper factors (bZIP)	Fos-related factors::Jun-related factors	0.00632767	depleted	0.0147861	-0.251859	0.839813	FALSE
ALX3	342	2881	Homeo domain factors	Paired-related HD factors	0.0065487	depleted	0.0151074	-0.193632	0.874402	FALSE
CREB3L1	376	3141	Basic leucine zipper factors (bZIP)	CREB-related factors	0.00654956	depleted	0.0151074	-0.18155	0.881755	FALSE
HOXC13	306	2604	Homeo domain factors	HOX-related factors	0.00656415	depleted	0.0151074	-0.208256	0.865583	FALSE
HOXB3	291	2485	Homeo domain factors	HOX-related factors	0.00704959	depleted	0.0160955	-0.213285	0.862571	FALSE
TFCP2	187	1671	Grainyhead domain factors	CP2-related factors	0.00708008	depleted	0.0160955	-0.278732	0.824315	FALSE
PBX3	801	6295	Homeo domain factors	TALE-type homeo domain factors	0.00711003	depleted	0.0160955	-0.0934627	0.93727	FALSE
TGIF1	493	4022	Homeo domain factors	TALE-type homeo domain factors	0.00713405	depleted	0.0160955	-0.147384	0.902886	FALSE
MYCN	291	2479	Basic helix-loop-helix factors (bHLH)	bHLH-ZIP factors	0.00808358	depleted	0.0181484	-0.209798	0.864658	FALSE
FOSB::JUN	173	1554	Basic leucine zipper factors (bZIP)::Basic leucine zipper factors (bZIP)	Fos-related factors::Jun-related factors	0.00823741	depleted	0.0183214	-0.286273	0.820018	FALSE
TP53	319	2694	p53 domain factors	p53-related factors	0.00824064	depleted	0.0183214	-0.197252	0.87221	FALSE
PRDM1	592	4753	C2H2 zinc finger factors	More than 3 adjacent zinc finger factors	0.00836398	depleted	0.0185058	-0.1243	0.917449	FALSE
VDR	378	3144	Nuclear receptors with C4 zinc fingers	Thyroid hormone receptor-related factors (NR1)	0.00851407	depleted	0.0187473	-0.175274	0.8856	FALSE
TEAD3	498	4050	TEA domain factors	TEF-1-related factors	0.00865555	depleted	0.0189677	-0.142835	0.905738	FALSE
E2F1	68	695	Fork head / winged helix factors	E2F-related factors	0.00881984	depleted	0.0191627	-0.472537	0.720696	FALSE
ZBTB33	360	3005	C2H2 zinc finger factors	Other factors with up to three adjacent zinc fingers	0.00882822	depleted	0.0191627	-0.180427	0.882442	FALSE
POU2F1	507	4114	Homeo domain factors	POU domain factors	0.00927636	depleted	0.0200184	-0.139615	0.907762	FALSE
AR	442	3625	Nuclear receptors with C4 zinc fingers	Steroid hormone receptors (NR3)	0.00930986	depleted	0.0200184	-0.154993	0.898137	FALSE
NOTO	268	2294	Homeo domain factors	NK-related factors	0.00945868	depleted	0.0202433	-0.216691	0.860537	FALSE
RUNX3	433	3556	Runt domain factors	Runt-related factors	0.00950334	depleted	0.0202443	-0.156947	0.896921	FALSE
SRY	448	3667	High-mobility group (HMG) domain factors	SOX-related factors	0.00994823	depleted	0.0210939	-0.15216	0.899902	FALSE
SCRT1	547	4409	C2H2 zinc finger factors	More than 3 adjacent zinc finger factors	0.0100327	depleted	0.021175	-0.129969	0.913851	FALSE
POU3F4	465	3792	Homeo domain factors	POU domain factors	0.0105828	depleted	0.0222166	-0.146787	0.90326	FALSE
BCL6B	517	4182	C2H2 zinc finger factors	More than 3 adjacent zinc finger factors	0.0106232	depleted	0.0222166	-0.135087	0.910615	FALSE
GSC	249	2141	Homeo domain factors	Paired-related HD factors	0.0107008	depleted	0.0222772	-0.223198	0.856665	FALSE
TGIF2	483	3924	Homeo domain factors	TALE-type homeo domain factors	0.0113008	depleted	0.0234197	-0.14136	0.906664	FALSE
MEOX1	276	2343	Homeo domain factors	HOX-related factors	0.0126471	depleted	0.0260918	-0.204747	0.867691	FALSE
EN2	227	1961	Homeo domain factors	NK-related factors	0.0130248	depleted	0.0267504	-0.229956	0.852661	FALSE
POU1F1	530	4266	Homeo domain factors	POU domain factors	0.0136962	depleted	0.0279503	-0.12795	0.915131	FALSE
SREBF1	518	4176	Basic helix-loop-helix factors (bHLH)	bHLH-ZIP factors	0.0137809	depleted	0.0279503	-0.130228	0.913687	FALSE
JUN::JUNB(var.2)	200	1747	Basic leucine zipper factors (bZIP)::Basic leucine zipper factors (bZIP)	Jun-related factors::Jun-related factors	0.0138119	depleted	0.0279503	-0.245938	0.843267	FALSE
PPARG	482	3906	Nuclear receptors with C4 zinc fingers	Thyroid hormone receptor-related factors (NR1)	0.0138531	depleted	0.0279503	-0.137717	0.908956	FALSE
RXRG	496	4010	Nuclear receptors with C4 zinc fingers	RXR-related receptors (NR2)	0.0141256	depleted	0.0282632	-0.134321	0.911099	FALSE
POU3F2	525	4227	Homeo domain factors	POU domain factors	0.0141316	depleted	0.0282632	-0.128375	0.914861	FALSE
MSX2	311	2604	Homeo domain factors	NK-related factors	0.0152114	depleted	0.0302906	-0.184873	0.879726	FALSE
LBX1	321	2678	Homeo domain factors	NK-related factors	0.0160841	depleted	0.0317969	-0.179641	0.882923	FALSE
HIF1A	296	2486	Basic helix-loop-helix factors (bHLH)	PAS domain factors	0.0161067	depleted	0.0317969	-0.189288	0.877039	FALSE
SOX8	547	4378	High-mobility group (HMG) domain factors	SOX-related factors	0.0180609	depleted	0.0355017	-0.11979	0.920322	FALSE
KLF13	424	3455	C2H2 zinc finger factors	Three-zinc finger KrÃ¼ppel-related factors	0.0181945	depleted	0.0355293	-0.14568	0.903953	FALSE
RARA	437	3553	Nuclear receptors with C4 zinc fingers	Thyroid hormone receptor-related factors (NR1)	0.0182301	depleted	0.0355293	-0.142463	0.905971	FALSE
ZNF282	584	4652	C2H2 zinc finger factors	More than 3 adjacent zinc finger factors	0.0184726	depleted	0.0358494	-0.112941	0.924701	FALSE
ZNF143	607	4822	C2H2 zinc finger factors	More than 3 adjacent zinc finger factors	0.0186717	depleted	0.0359875	-0.108994	0.927235	FALSE
MIXL1	261	2209	Homeo domain factors	Paired-related HD factors	0.0187009	depleted	0.0359875	-0.200402	0.870308	FALSE
GATA2	364	2998	Other C4 zinc finger-type factors	GATA-type zinc fingers	0.0189897	depleted	0.0363902	-0.16112	0.89433	FALSE
TCF7L1	639	5056	High-mobility group (HMG) domain factors	TCF-7-related factors	0.0196131	depleted	0.0368358	-0.103239	0.930941	FALSE
SHOX	258	2183	Homeo domain factors	Paired-related HD factors	0.0198544	depleted	0.0368358	-0.2	0.870551	FALSE
ISX	258	2183	Homeo domain factors	Paired-related HD factors	0.0198544	depleted	0.0368358	-0.2	0.870551	FALSE
LHX9	258	2183	Homeo domain factors	HD-LIM factors	0.0198544	depleted	0.0368358	-0.2	0.870551	FALSE
PRRX1	258	2183	Homeo domain factors	Paired-related HD factors	0.0198544	depleted	0.0368358	-0.2	0.870551	FALSE
RAX2	258	2183	Homeo domain factors	Paired-related HD factors	0.0198544	depleted	0.0368358	-0.2	0.870551	FALSE
UNCX	258	2183	Homeo domain factors	Paired-related HD factors	0.0198544	depleted	0.0368358	-0.2	0.870551	FALSE
LBX2	229	1958	Homeo domain factors	NK-related factors	0.0198656	depleted	0.0368358	-0.215092	0.861491	FALSE
FOSB::JUNB(var.2)	114	1048	Basic leucine zipper factors (bZIP)::Basic leucine zipper factors (bZIP)	Fos-related factors::Jun-related factors	0.0202044	depleted	0.0373131	-0.319663	0.801257	FALSE
LHX2	265	2236	Homeo domain factors	HD-LIM factors	0.0203274	depleted	0.0373894	-0.195986	0.872976	FALSE
PROX1	217	1861	Homeo domain factors	HD-PROS factors	0.0214898	depleted	0.0393694	-0.219442	0.858898	FALSE
RAX	269	2264	Homeo domain factors	Paired-related HD factors	0.0215956	depleted	0.0394055	-0.192326	0.875193	FALSE
NFKB1	561	4472	Rel homology region (RHR) factors	NF-kappaB-related factors	0.0217436	depleted	0.0395182	-0.113978	0.924037	FALSE
TP63	246	2084	p53 domain factors	p53-related factors	0.0226239	depleted	0.0409555	-0.201756	0.869492	FALSE
LEF1	638	5040	High-mobility group (HMG) domain factors	TCF-7-related factors	0.0228733	depleted	0.041244	-0.100926	0.932434	FALSE
USF1	414	3367	Basic helix-loop-helix factors (bHLH)	bHLH-ZIP factors	0.0229969	depleted	0.0413042	-0.142892	0.905702	FALSE
PROP1	431	3493	Homeo domain factors	Paired-related HD factors	0.0239942	depleted	0.0429272	-0.137837	0.908881	FALSE
HES7	428	3470	Basic helix-loop-helix factors (bHLH)	Hairy-related factors	0.0241613	depleted	0.0430579	-0.138383	0.908537	FALSE
HES5	338	2784	Basic helix-loop-helix factors (bHLH)	Hairy-related factors	0.0258806	depleted	0.0458535	-0.161195	0.894284	FALSE
HEY1	269	2255	Basic helix-loop-helix factors (bHLH)	Hairy-related factors	0.0260128	depleted	0.0458535	-0.18658	0.878686	FALSE
FOXC1	609	4818	Fork head / winged helix factors	Forkhead box (FOX) factors	0.0260808	depleted	0.0458535	-0.103051	0.931062	FALSE
XBP1	203	1743	Basic leucine zipper factors (bZIP)	XBP-1-related factors	0.0261305	depleted	0.0458535	-0.221151	0.857881	FALSE
EMX1	251	2114	Homeo domain factors	NK-related factors	0.0271653	depleted	0.0473444	-0.193347	0.874575	FALSE
NFATC3	675	5303	Rel homology region (RHR) factors	NFAT-related factors	0.0271869	depleted	0.0473444	-0.0929798	0.937584	FALSE
JDP2(var.2)	176	1529	Basic leucine zipper factors (bZIP)	Fos-related factors	0.0276505	depleted	0.0479695	-0.238072	0.847878	FALSE
BARX1	305	2526	Homeo domain factors	NK-related factors	0.0290056	depleted	0.0501305	-0.169104	0.889395	FALSE
SREBF2	565	4485	Basic helix-loop-helix factors (bHLH)	bHLH-ZIP factors	0.0291654	depleted	0.0502172	-0.107916	0.927928	FALSE
POU5F1B	483	3872	Homeo domain factors	POU domain factors	0.029645	depleted	0.0508517	-0.122114	0.91884	FALSE
IRF2	578	4580	Tryptophan cluster factors	Interferon-regulatory factors	0.0299787	depleted	0.0511991	-0.105337	0.929588	FALSE
MEIS2	764	5950	Homeo domain factors	TALE-type homeo domain factors	0.0300711	depleted	0.0511991	-0.0803756	0.945811	FALSE
EVX1	198	1697	Homeo domain factors	HOX-related factors	0.0304965	depleted	0.0517311	-0.218545	0.859432	FALSE
ZBED1	65	632	C2H2 zinc finger factors	BED zinc finger factors	0.0320561	depleted	0.0538573	-0.400543	0.757573	FALSE
CUX1	128	1143	Homeo domain factors	HD-CUT factors	0.0320937	depleted	0.0538573	-0.27774	0.824882	FALSE
VSX1	286	2375	Homeo domain factors	Paired-related HD factors	0.0322203	depleted	0.0538573	-0.172971	0.887014	FALSE
VSX2	286	2375	Homeo domain factors	Paired-related HD factors	0.0322203	depleted	0.0538573	-0.172971	0.887014	FALSE
PAX1	377	3068	Paired box factors	Paired domain only	0.0326142	depleted	0.0543175	-0.143793	0.905137	FALSE
EOMES	512	4083	T-Box factors	TBrain-related factors	0.0328697	depleted	0.0545447	-0.114544	0.923674	FALSE
GATA1::TAL1	415	3354	Other C4 zinc finger-type factors::Basic helix-loop-helix factors (bHLH)	GATA-type zinc fingers::Tal-related factors	0.0333773	depleted	0.055187	-0.13383	0.911409	FALSE
PAX4	163	1417	Paired box factors	Paired plus homeo domain	0.0346813	depleted	0.0571368	-0.239026	0.847317	FALSE
MAF::NFE2	548	4348	Basic leucine zipper factors (bZIP)::Basic leucine zipper factors (bZIP)	Maf-related factors::Jun-related factors	0.0348693	depleted	0.0571497	-0.107235	0.928366	FALSE
MLX	168	1456	Basic helix-loop-helix factors (bHLH)	bHLH-ZIP factors	0.0349387	depleted	0.0571497	-0.234608	0.849916	FALSE
MTF1	508	4049	C2H2 zinc finger factors	More than 3 adjacent zinc finger factors	0.0352514	depleted	0.0574559	-0.113796	0.924153	FALSE
HOXC11	180	1549	Homeo domain factors	HOX-related factors	0.03584	depleted	0.0582083	-0.224399	0.855952	FALSE
NKX2-8	479	3830	Homeo domain factors	NK-related factors	0.0364738	depleted	0.0590283	-0.118377	0.921223	FALSE
GBX1	203	1727	Homeo domain factors	HOX-related factors	0.0370646	depleted	0.0595903	-0.207847	0.865828	FALSE
RXRB	508	4046	Nuclear receptors with C4 zinc fingers	RXR-related receptors (NR2)	0.0370813	depleted	0.0595903	-0.112726	0.924839	FALSE
TBX1	510	4058	T-Box factors	TBX1-related factors	0.0389532	depleted	0.0621623	-0.11133	0.925734	FALSE
TBX4	510	4058	T-Box factors	TBX2-related factors	0.0389532	depleted	0.0621623	-0.11133	0.925734	FALSE
GSC2	263	2187	Homeo domain factors	Paired-related HD factors	0.0402046	depleted	0.0639364	-0.174949	0.885799	FALSE
OTX1	165	1426	Homeo domain factors	Paired-related HD factors	0.0404642	depleted	0.0641266	-0.230567	0.8523	FALSE
BATF3	267	2217	Basic leucine zipper factors (bZIP)	B-ATF-related factors	0.040787	depleted	0.0644153	-0.172828	0.887102	FALSE
EGR2	566	4472	C2H2 zinc finger factors	Three-zinc finger KrÃ¼ppel-related factors	0.0410869	depleted	0.064666	-0.101177	0.932272	FALSE
FOSL2::JUN(var.2)	220	1851	Basic leucine zipper factors (bZIP)::Basic leucine zipper factors (bZIP)	Fos-related factors::Jun-related factors	0.0437637	depleted	0.0686431	-0.19186	0.875476	FALSE
HOXA2	225	1889	Homeo domain factors	HOX-related factors	0.0443822	depleted	0.0693756	-0.188756	0.877362	FALSE
NR4A2	502	3990	Nuclear receptors with C4 zinc fingers	NGFI-B-related receptors (NR4)	0.0446311	depleted	0.0695274	-0.10976	0.926742	FALSE
MYBL2	105	946	Tryptophan cluster factors	Myb/SANT domain factors	0.0450148	depleted	0.0698875	-0.290581	0.817573	FALSE
LHX6	223	1872	Homeo domain factors	HD-LIM factors	0.0457728	depleted	0.0708241	-0.188595	0.87746	FALSE
VAX2	264	2186	Homeo domain factors	NK-related factors	0.0475074	depleted	0.0732606	-0.168814	0.889574	FALSE
TBX15	554	4373	T-Box factors	TBX1-related factors	0.0481294	depleted	0.0739707	-0.0997959	0.933165	FALSE
VAX1	300	2460	Homeo domain factors	NK-related factors	0.0489273	depleted	0.0748591	-0.154754	0.898285	FALSE
TCF7L2	669	5223	High-mobility group (HMG) domain factors	TCF-7-related factors	0.0491978	depleted	0.0748591	-0.083931	0.943483	FALSE
POU5F1	669	5223	Homeo domain factors	POU domain factors	0.0491978	depleted	0.0748591	-0.083931	0.943483	FALSE
BACH2	631	4942	Basic leucine zipper factors (bZIP)	Jun-related factors	0.0496195	depleted	0.0752507	-0.0885136	0.940491	FALSE
HOXA5	322	2626	Homeo domain factors	HOX-related factors	0.0504375	depleted	0.0762389	-0.146865	0.903211	FALSE
CLOCK	258	2136	Basic helix-loop-helix factors (bHLH)	PAS domain factors	0.0511809	depleted	0.077108	-0.168599	0.889706	FALSE
HOXC10	266	2196	Homeo domain factors	HOX-related factors	0.0525367	depleted	0.0786345	-0.16451	0.892231	FALSE
GATA3	289	2372	Other C4 zinc finger-type factors	GATA-type zinc fingers	0.0526005	depleted	0.0786345	-0.156093	0.897452	FALSE
NR1A4::RXRA	394	3169	Nuclear receptors with C4 zinc fingers::Nuclear receptors with C4 zinc fingers	Thyroid hormone receptor-related factors (NR1)::RXR-related receptors (NR2)	0.0527092	depleted	0.0786345	-0.126891	0.915803	FALSE
NFE2L2	610	4782	Basic leucine zipper factors (bZIP)	Jun-related factors	0.053381	depleted	0.0793782	-0.0898634	0.939612	FALSE
BSX	257	2124	Homeo domain factors	NK-related factors	0.0555168	depleted	0.082287	-0.166074	0.891265	FALSE
EVX2	194	1637	Homeo domain factors	HOX-related factors	0.0563682	depleted	0.0832795	-0.196056	0.872934	FALSE
FOSL1::JUND(var.2)	167	1426	Basic leucine zipper factors (bZIP)::Basic leucine zipper factors (bZIP)	Fos-related factors::Jun-related factors	0.0572041	depleted	0.0842427	-0.213184	0.862631	FALSE
HESX1	235	1953	Homeo domain factors	Paired-related HD factors	0.0575035	depleted	0.0844122	-0.17409	0.886327	FALSE
BHLHE40	199	1674	Basic helix-loop-helix factors (bHLH)	Hairy-related factors	0.0584651	depleted	0.0855496	-0.19159	0.87564	FALSE
ESX1	251	2071	Homeo domain factors	Paired-related HD factors	0.0631766	depleted	0.0921493	-0.163699	0.892733	FALSE
HSF2	412	3293	Heat shock factors	HSF factors	0.0638006	depleted	0.0927641	-0.117817	0.921581	FALSE
TEAD4	590	4622	TEA domain factors	TEF-1-related factors	0.0640451	depleted	0.0928249	-0.0888609	0.940265	FALSE
MEIS1	340	2748	Homeo domain factors	TALE-type homeo domain factors	0.0650476	depleted	0.0939804	-0.133906	0.911361	FALSE
HOXD11	203	1699	Homeo domain factors	HOX-related factors	0.0658725	depleted	0.0943294	-0.184265	0.880098	FALSE
ISL2	350	2823	Homeo domain factors	HD-LIM factors	0.0658935	depleted	0.0943294	-0.130933	0.913241	FALSE
TBX21	525	4137	T-Box factors	TBrain-related factors	0.065907	depleted	0.0943294	-0.0973261	0.934764	FALSE
E2F8	527	4151	Fork head / winged helix factors	E2F-related factors	0.0668203	depleted	0.0953386	-0.0967145	0.93516	FALSE
BATF::JUN	385	3086	Basic leucine zipper factors (bZIP)::Basic leucine zipper factors (bZIP)	B-ATF-related factors::Jun-related factors	0.0675683	depleted	0.0958127	-0.121938	0.918952	FALSE
T	258	2121	T-Box factors	Brachyury-related factors	0.067571	depleted	0.0958127	-0.158432	0.895998	FALSE
HEY2	337	2722	Basic helix-loop-helix factors (bHLH)	Hairy-related factors	0.0686914	depleted	0.0969622	-0.132977	0.911948	FALSE
TBX19	258	2120	T-Box factors	Brachyury-related factors	0.0688051	depleted	0.0969622	-0.157752	0.896421	FALSE
DLX6	251	2065	Homeo domain factors	NK-related factors	0.0705172	depleted	0.0990701	-0.159513	0.895327	FALSE
PAX9	383	3066	Paired box factors	Paired domain only	0.073121	depleted	0.102414	-0.120072	0.920142	FALSE
PPARA::RXRA	572	4479	Nuclear receptors with C4 zinc fingers::Nuclear receptors with C4 zinc fingers	Thyroid hormone receptor-related factors (NR1)::RXR-related receptors (NR2)	0.0738275	depleted	0.103088	-0.0882201	0.940683	FALSE
TP73	341	2747	p53 domain factors	p53-related factors	0.075001	depleted	0.104409	-0.129144	0.914374	FALSE
BHLHE41	171	1444	Basic helix-loop-helix factors (bHLH)	Hairy-related factors	0.0754522	depleted	0.104718	-0.197133	0.872282	FALSE
YY1	634	4936	C2H2 zinc finger factors	More than 3 adjacent zinc finger factors	0.0762269	depleted	0.105474	-0.0799181	0.946111	FALSE
MGA	478	3776	T-Box factors	TBX6-related factors	0.0769382	depleted	0.106138	-0.100907	0.932447	FALSE
TBX20	563	4409	T-Box factors	TBX1-related factors	0.0773768	depleted	0.106422	-0.0883751	0.940582	FALSE
TBR1	537	4215	T-Box factors	TBrain-related factors	0.0781842	depleted	0.107211	-0.0916691	0.938436	FALSE
NR2F1	550	4306	Nuclear receptors with C4 zinc fingers	RXR-related receptors (NR2)	0.0849809	depleted	0.116183	-0.0879753	0.940842	FALSE
CREB3	232	1906	Basic leucine zipper factors (bZIP)	CREB-related factors	0.0896025	depleted	0.122096	-0.157482	0.896589	FALSE
PDX1	282	2288	Homeo domain factors	HOX-related factors	0.0898391	depleted	0.122096	-0.13945	0.907865	FALSE
TFEC	287	2323	Basic helix-loop-helix factors (bHLH)	bHLH-ZIP factors	0.0945468	depleted	0.128114	-0.135997	0.910041	FALSE
POU6F2	369	2943	Homeo domain factors	POU domain factors	0.096059	depleted	0.129779	-0.114725	0.923558	FALSE
MEIS3	655	5073	Homeo domain factors	TALE-type homeo domain factors	0.0987257	depleted	0.132989	-0.0724028	0.951053	FALSE
NKX2-3	488	3833	Homeo domain factors	NK-related factors	0.0998302	depleted	0.134083	-0.0926514	0.937798	FALSE
PHOX2A	409	3238	Homeo domain factors	Paired-related HD factors	0.105112	depleted	0.140747	-0.104061	0.930411	FALSE
USF2	333	2665	Basic helix-loop-helix factors (bHLH)	bHLH-ZIP factors	0.105604	depleted	0.140747	-0.119672	0.920397	FALSE
E2F7	400	3170	Fork head / winged helix factors	E2F-related factors	0.105714	depleted	0.140747	-0.105541	0.929456	FALSE
EMX2	198	1633	Homeo domain factors	NK-related factors	0.110736	depleted	0.147006	-0.163083	0.893115	FALSE
TAL1::TCF3	557	4337	Basic helix-loop-helix factors (bHLH)::Basic helix-loop-helix factors (bHLH)	Tal-related factors::E2A-related factors	0.114278	depleted	0.151269	-0.0800787	0.946006	FALSE
FOSL2::JUND(var.2)	214	1749	Basic leucine zipper factors (bZIP)::Basic leucine zipper factors (bZIP)	Fos-related factors::Jun-related factors	0.125112	depleted	0.165134	-0.149978	0.901264	FALSE
EN1	233	1889	Homeo domain factors	NK-related factors	0.136893	depleted	0.180163	-0.138351	0.908557	FALSE
MEF2B	429	3369	MADS box factors	Regulators of differentiation	0.137676	depleted	0.180487	-0.0924013	0.93796	FALSE
MAFG	401	3159	Basic leucine zipper factors (bZIP)	Maf-related factors	0.137927	depleted	0.180487	-0.0969243	0.935024	FALSE
BHLHE23	186	1528	Basic helix-loop-helix factors (bHLH)	Tal-related factors	0.139102	depleted	0.181506	-0.1574	0.896639	FALSE
PBX2	569	4410	Homeo domain factors	TALE-type homeo domain factors	0.14159	depleted	0.184228	-0.0734086	0.95039	FALSE
TFEB	281	2250	Basic helix-loop-helix factors (bHLH)	bHLH-ZIP factors	0.146276	depleted	0.189786	-0.120413	0.919924	FALSE
POU4F2	528	4102	Homeo domain factors	POU domain factors	0.14828	depleted	0.191648	-0.0768481	0.948127	FALSE
FOSL2::JUNB(var.2)	128	1076	Basic leucine zipper factors (bZIP)::Basic leucine zipper factors (bZIP)	Fos-related factors::Jun-related factors	0.148548	depleted	0.191648	-0.190593	0.876246	FALSE
FOSL2::JUND	330	2251	Basic leucine zipper factors (bZIP)::Basic leucine zipper factors (bZIP)	Fos-related factors::Jun-related factors	0.150105	enriched	0.193113	0.110841	1.07986	FALSE
HNF1A	400	3145	Homeo domain factors	POU domain factors	0.150904	depleted	0.193472	-0.0941186	0.936844	FALSE
MNT	266	2134	Basic helix-loop-helix factors (bHLH)	bHLH-ZIP factors	0.151229	depleted	0.193472	-0.123192	0.918154	FALSE
FOSL1	336	2662	Basic leucine zipper factors (bZIP)	Fos-related factors	0.154745	depleted	0.197418	-0.105108	0.929735	FALSE
HNF1B	333	2638	Homeo domain factors	POU domain factors	0.15783	depleted	0.200795	-0.104981	0.929817	FALSE
GBX2	263	2104	Homeo domain factors	HOX-related factors	0.168885	depleted	0.214264	-0.11913	0.920742	FALSE
NRL	645	4957	Basic leucine zipper factors (bZIP)	Maf-related factors	0.171917	depleted	0.217508	-0.0612266	0.958449	FALSE
ESRRA	510	3956	Nuclear receptors with C4 zinc fingers	Steroid hormone receptors (NR3)	0.173202	depleted	0.21853	-0.0746037	0.949603	FALSE
NR4A2::RXRA	415	3244	Nuclear receptors with C4 zinc fingers::Nuclear receptors with C4 zinc fingers	NGFI-B-related receptors (NR4)::RXR-related receptors (NR2)	0.180428	depleted	0.227022	-0.085721	0.942313	FALSE
CEBPG	178	1181	Basic leucine zipper factors (bZIP)	C/EBP-related	0.181003	enriched	0.227122	0.15081	1.11019	FALSE
PBX1	343	2703	Homeo domain factors	TALE-type homeo domain factors	0.182275	depleted	0.228093	-0.0974115	0.934709	FALSE
FOSL1::JUN(var.2)	106	894	Basic leucine zipper factors (bZIP)::Basic leucine zipper factors (bZIP)	Fos-related factors::Jun-related factors	0.184376	depleted	0.230093	-0.195341	0.873366	FALSE
NR1H2::RXRA	480	3726	Nuclear receptors with C4 zinc fingers::Nuclear receptors with C4 zinc fingers	Thyroid hormone receptor-related factors (NR1)::RXR-related receptors (NR2)	0.188262	depleted	0.23385	-0.0756518	0.948913	FALSE
GATA5	340	2678	Other C4 zinc finger-type factors	GATA-type zinc fingers	0.188408	depleted	0.23385	-0.0966798	0.935183	FALSE
ATF7	138	1141	Basic leucine zipper factors (bZIP)	Jun-related factors	0.189457	depleted	0.234517	-0.166689	0.890885	FALSE
DUX4	435	3386	Homeo domain factors	Paired-related HD factors	0.198671	depleted	0.24526	-0.0796251	0.946304	FALSE
HSF1	383	2995	Heat shock factors	HSF factors	0.20364	depleted	0.250718	-0.0862702	0.941955	FALSE
HOXC12	239	1906	Homeo domain factors	HOX-related factors	0.214155	depleted	0.262957	-0.114596	0.923641	FALSE
DMRT3	376	2938	DM-type intertwined zinc finger factors	DMRT	0.215835	depleted	0.264311	-0.0851603	0.94268	FALSE
MEF2A	554	4264	MADS box factors	Regulators of differentiation	0.217685	depleted	0.265866	-0.06338	0.957019	FALSE
MAX	275	2177	Basic helix-loop-helix factors (bHLH)	bHLH-ZIP factors	0.218972	depleted	0.266703	-0.103968	0.93047	FALSE
POU4F3	539	4152	Homeo domain factors	POU domain factors	0.219535	depleted	0.266703	-0.0645797	0.956224	FALSE
HSF4	419	3258	Heat shock factors	HSF factors	0.220741	depleted	0.267459	-0.0780949	0.947308	FALSE
NR4A1	471	3642	Nuclear receptors with C4 zinc fingers	NGFI-B-related receptors (NR4)	0.231401	depleted	0.279635	-0.0700624	0.952597	FALSE
MSX1	286	2255	Homeo domain factors	NK-related factors	0.234698	depleted	0.282873	-0.0981708	0.934217	FALSE
TEF	172	1154	TEA domain factors	TEF-1-related factors	0.243006	enriched	0.292117	0.134707	1.09787	FALSE
MLXIPL	191	1532	Basic helix-loop-helix factors (bHLH)	bHLH-ZIP factors	0.24573	depleted	0.294618	-0.122902	0.918338	FALSE
GATA6	433	3352	Other C4 zinc finger-type factors	GATA-type zinc fingers	0.250639	depleted	0.299719	-0.0717137	0.951507	FALSE
MITF	194	1548	Basic helix-loop-helix factors (bHLH)	bHLH-ZIP factors	0.272533	depleted	0.325053	-0.115407	0.923122	FALSE
NR1H4	434	3350	Nuclear receptors with C4 zinc fingers	Thyroid hormone receptor-related factors (NR1)	0.279726	depleted	0.332765	-0.0675246	0.954274	FALSE
NEUROD2	181	1446	Basic helix-loop-helix factors (bHLH)	Tal-related factors	0.2857	depleted	0.338991	-0.117136	0.922016	FALSE
FOSL1::JUNB	338	2358	Basic leucine zipper factors (bZIP)::Basic leucine zipper factors (bZIP)	Fos-related factors::Jun-related factors	0.303496	enriched	0.359176	0.078401	1.05585	FALSE
CENPB	231	1820	Psq-type HTH domain		0.306709	depleted	0.362043	-0.0971041	0.934908	FALSE
RFX4	310	2157	Fork head / winged helix factors	RFX-related factors	0.308302	enriched	0.362988	0.0821835	1.05862	FALSE
ZNF24	485	3716	C2H2 zinc finger factors	More than 3 adjacent zinc finger factors	0.324609	depleted	0.381207	-0.0568243	0.961378	FALSE
FOSL2::JUNB	323	2256	Basic leucine zipper factors (bZIP)::Basic leucine zipper factors (bZIP)	Fos-related factors::Jun-related factors	0.329157	enriched	0.38556	0.0767085	1.05461	FALSE
FOSB::JUNB	336	2352	Basic leucine zipper factors (bZIP)::Basic leucine zipper factors (bZIP)	Fos-related factors::Jun-related factors	0.337303	enriched	0.394094	0.0735146	1.05228	FALSE
FOSL2::JUN	338	2377	Basic leucine zipper factors (bZIP)::Basic leucine zipper factors (bZIP)	Fos-related factors::Jun-related factors	0.382407	enriched	0.445655	0.0668228	1.04741	FALSE
CEBPA	500	3811	Basic leucine zipper factors (bZIP)	C/EBP-related	0.384005	depleted	0.446381	-0.0493001	0.966405	FALSE
MYBL1	95	769	Tryptophan cluster factors	Myb/SANT domain factors	0.397108	depleted	0.460444	-0.136115	0.909967	FALSE
E2F2	172	1185	Fork head / winged helix factors	E2F-related factors	0.408605	enriched	0.472579	0.096463	1.06915	FALSE
SRF	216	1683	MADS box factors	Responders to external signals (SRF/RLM1)	0.418156	depleted	0.482407	-0.0810624	0.945361	FALSE
POU6F1	222	1727	Homeo domain factors	POU domain factors	0.424063	depleted	0.487992	-0.078767	0.946867	FALSE
NKX3-2	378	2888	Homeo domain factors	NK-related factors	0.451324	depleted	0.518061	-0.0527431	0.964101	FALSE
NEUROG2	313	2403	Basic helix-loop-helix factors (bHLH)	Tal-related factors	0.452775	depleted	0.518427	-0.0597325	0.959442	FALSE
ESRRB	483	3667	Nuclear receptors with C4 zinc fingers	Steroid hormone receptors (NR3)	0.456358	depleted	0.521226	-0.0436356	0.970207	FALSE
FOS	377	2878	Basic leucine zipper factors (bZIP)	Fos-related factors	0.462925	depleted	0.527412	-0.0515606	0.964892	FALSE
CUX2	131	1033	Homeo domain factors	HD-CUT factors	0.467627	depleted	0.531447	-0.098332	0.934112	FALSE
JUNB(var.2)	90	721	Basic leucine zipper factors (bZIP)	Jun-related factors	0.470162	depleted	0.53271	-0.121133	0.919465	FALSE
JUNB	363	2772	Basic leucine zipper factors (bZIP)	Jun-related factors	0.471065	depleted	0.53271	-0.0520163	0.964587	FALSE
BARHL2	154	1206	Homeo domain factors	NK-related factors	0.473842	depleted	0.534046	-0.0883581	0.940593	FALSE
RORB	385	2935	Nuclear receptors with C4 zinc fingers	Thyroid hormone receptor-related factors (NR1)	0.474578	depleted	0.534046	-0.0495606	0.966231	FALSE
FOSL1::JUND	333	2361	Basic leucine zipper factors (bZIP)::Basic leucine zipper factors (bZIP)	Fos-related factors::Jun-related factors	0.479116	enriched	0.537831	0.0550656	1.03891	FALSE
JDP2	322	2283	Basic leucine zipper factors (bZIP)	Fos-related factors	0.489227	enriched	0.547838	0.0550713	1.03891	FALSE
FOSL1::JUN	372	2648	Basic leucine zipper factors (bZIP)::Basic leucine zipper factors (bZIP)	Fos-related factors::Jun-related factors	0.494784	enriched	0.55271	0.0493409	1.03479	FALSE
DBP	151	1050	Basic leucine zipper factors (bZIP)	C/EBP-related	0.51491	enriched	0.573793	0.0831007	1.05929	FALSE
PAX7	222	1710	Paired box factors	Paired plus homeo domain	0.517958	depleted	0.575788	-0.0644952	0.95628	FALSE
RFX3	290	2218	Fork head / winged helix factors	RFX-related factors	0.519883	depleted	0.576529	-0.054265	0.963085	FALSE
NFIC::TLX1	627	4717	SMAD/NF-1 DNA-binding domain factors::Homeo domain factors	Nuclear factor 1::NK-related factors	0.521451	depleted	0.576871	-0.0304627	0.979106	FALSE
MAFK	514	3880	Basic leucine zipper factors (bZIP)	Maf-related factors	0.529906	depleted	0.584812	-0.0353468	0.975797	FALSE
ONECUT3	454	3435	Homeo domain factors	HD-CUT factors	0.532401	depleted	0.586153	-0.0386764	0.973548	FALSE
FOSL2	444	3182	Basic leucine zipper factors (bZIP)	Fos-related factors	0.536113	enriched	0.588295	0.0395673	1.02781	FALSE
VENTX	192	1482	Homeo domain factors	NK-related factors	0.536916	depleted	0.588295	-0.0674977	0.954292	FALSE
FOS::JUNB	315	2242	Basic leucine zipper factors (bZIP)::Basic leucine zipper factors (bZIP)	Fos-related factors::Jun-related factors	0.5423	enriched	0.592777	0.049507	1.03491	FALSE
RORC	377	2859	Nuclear receptors with C4 zinc fingers	Thyroid hormone receptor-related factors (NR1)	0.554436	depleted	0.604599	-0.0420046	0.971304	FALSE
ONECUT1	267	2038	Homeo domain factors	HD-CUT factors	0.566203	depleted	0.615964	-0.0513729	0.965018	FALSE
ZNF410	393	2974	C2H2 zinc finger factors	More than 3 adjacent zinc finger factors	0.57375	depleted	0.622696	-0.0389339	0.973374	FALSE
MAFF	522	3929	Basic leucine zipper factors (bZIP)	Maf-related factors	0.577403	depleted	0.625179	-0.0311709	0.978626	FALSE
NR3C1	387	2924	Nuclear receptors with C4 zinc fingers	Steroid hormone receptors (NR3)	0.601906	depleted	0.650172	-0.0366683	0.974904	FALSE
HLF	196	1388	Basic leucine zipper factors (bZIP)	C/EBP-related	0.608284	enriched	0.655516	0.0567875	1.04015	FALSE
RFX5	311	2356	Fork head / winged helix factors	RFX-related factors	0.621135	depleted	0.667793	-0.0404835	0.972329	FALSE
MEF2D	518	3888	MADS box factors	Regulators of differentiation	0.632924	depleted	0.678874	-0.0271347	0.981367	FALSE
E2F3	91	709	Fork head / winged helix factors	E2F-related factors	0.641515	depleted	0.686481	-0.0809776	0.945417	FALSE
CEBPD	160	1224	Basic leucine zipper factors (bZIP)	C/EBP-related	0.663704	depleted	0.70857	-0.0545902	0.962868	FALSE
NR3C2	390	2934	Nuclear receptors with C4 zinc fingers	Steroid hormone receptors (NR3)	0.667236	depleted	0.710684	-0.0304533	0.979113	FALSE
JUND	374	2698	Basic leucine zipper factors (bZIP)	Jun-related factors	0.684261	enriched	0.727127	0.0300894	1.02108	FALSE
Pax6	329	2370	Paired box factors	Paired plus homeo domain	0.691383	enriched	0.732994	0.032142	1.02253	FALSE
HMBOX1	195	1481	Homeo domain factors	POU domain factors	0.694407	depleted	0.7345	-0.0441561	0.969857	FALSE
OLIG1	198	1499	Basic helix-loop-helix factors (bHLH)	Tal-related factors	0.725394	depleted	0.765508	-0.0395585	0.972953	FALSE
PAX3	235	1689	Paired box factors	Paired plus homeo domain	0.728633	enriched	0.767159	0.0354329	1.02486	FALSE
HOXD12	191	1446	Homeo domain factors	HOX-related factors	0.731987	depleted	0.768922	-0.0395535	0.972956	FALSE
CEBPB	161	1222	Basic leucine zipper factors (bZIP)	C/EBP-related	0.7367	depleted	0.772102	-0.0432421	0.970472	FALSE
NFIL3	284	2135	Basic leucine zipper factors (bZIP)	C/EBP-related	0.744087	depleted	0.778064	-0.0294037	0.979825	FALSE
OLIG3	241	1814	Basic helix-loop-helix factors (bHLH)	Tal-related factors	0.75698	depleted	0.789742	-0.0311999	0.978606	FALSE
SMAD3	153	1159	SMAD/NF-1 DNA-binding domain factors	SMAD factors	0.764083	depleted	0.795341	-0.0404075	0.97238	FALSE
JUN::JUNB	301	2181	Basic leucine zipper factors (bZIP)::Basic leucine zipper factors (bZIP)	Jun-related factors::Jun-related factors	0.790415	enriched	0.820884	0.0237152	1.01657	FALSE
TFE3	199	1494	Basic helix-loop-helix factors (bHLH)	bHLH-ZIP factors	0.816516	depleted	0.846073	-0.0274703	0.981139	FALSE
POU4F1	571	4239	Homeo domain factors	POU domain factors	0.842463	depleted	0.870989	-0.0112918	0.992204	FALSE
NFE2	324	2360	Basic leucine zipper factors (bZIP)	Jun-related factors	0.856443	enriched	0.883448	0.0161484	1.01126	FALSE
GMEB2	45	345	SAND domain factors	GMEB	0.859212	depleted	0.884313	-0.0577299	0.960775	FALSE
NKX3-1	386	2866	Homeo domain factors	NK-related factors	0.888083	depleted	0.911977	-0.0114963	0.992063	FALSE
BHLHE22	172	1284	Basic helix-loop-helix factors (bHLH)	Tal-related factors	0.894414	depleted	0.916425	-0.0192952	0.986715	FALSE
NR2F2	508	3721	Nuclear receptors with C4 zinc fingers	RXR-related receptors (NR2)	0.90608	enriched	0.926305	0.00807956	1.00562	FALSE
FOS::JUN	329	2405	Basic leucine zipper factors (bZIP)::Basic leucine zipper factors (bZIP)	Fos-related factors::Jun-related factors	0.909142	enriched	0.927366	0.0109921	1.00765	FALSE
FOS::JUND	363	2657	Basic leucine zipper factors (bZIP)::Basic leucine zipper factors (bZIP)	Fos-related factors::Jun-related factors	0.921754	enriched	0.938141	0.00911277	1.00634	FALSE
CEBPE	170	1264	Basic leucine zipper factors (bZIP)	C/EBP-related	0.937086	depleted	0.951631	-0.0135203	0.990672	FALSE
JUN(var.2)	407	2990	Basic leucine zipper factors (bZIP)	Jun-related factors	0.977595	enriched	0.990572	0.00382476	1.00265	FALSE
OLIG2	219	1607	Basic helix-loop-helix factors (bHLH)	Tal-related factors	0.98536	enriched	0.995819	0.00550239	1.00382	FALSE
DUXA	360	2658	Homeo domain factors	Paired-related HD factors	0.987122	depleted	0.995819	-0.00340275	0.997644	FALSE
ONECUT2	339	2492	Homeo domain factors	HD-CUT factors	0.99449	enriched	1	0.00292265	1.00203	FALSE
RFX2	244	1801	Fork head / winged helix factors	RFX-related factors	1	depleted	1	-0.00297558	0.99794	FALSE
RORA	457	3365	Nuclear receptors with C4 zinc fingers	Thyroid hormone receptor-related factors (NR1)	1	enriched	1	0.000529109	1.00037	FALSE
SREBF2(var.2)	193	1425	Basic helix-loop-helix factors (bHLH)	bHLH-ZIP factors	1	depleted	1	-0.00341962	0.997633	FALSE

## Sheet: HHE
TF	Counts (n=61)	Counts_ns (n=11827)	class	family	p_value	direction	FDR	logFC	FC	filter
POU3F3	13	5043	Homeo domain factors	POU domain factors	0.00123396	depleted	0.281612	-1.00057	0.499803	FALSE
POU2F1	11	4610	Homeo domain factors	POU domain factors	0.0013011	depleted	0.281612	-1.11206	0.462633	FALSE
POU3F2	12	4740	Homeo domain factors	POU domain factors	0.00184462	depleted	0.281612	-1.02665	0.490849	FALSE
SPI1	20	6233	Tryptophan cluster factors	Ets-related factors	0.00289736	depleted	0.331747	-0.684724	0.622125	FALSE
POU3F1	14	4903	Homeo domain factors	POU domain factors	0.00516001	depleted	0.472657	-0.853035	0.553619	FALSE
HEY2	6	3053	Basic helix-loop-helix factors (bHLH)	Hairy-related factors	0.00692484	depleted	0.528596	-1.39199	0.381039	FALSE
GSX2	9	3622	Homeo domain factors	HOX-related factors	0.0109296	depleted	0.588294	-1.05359	0.481769	FALSE
ZNF143	38	5391	C2H2 zinc finger factors	More than 3 adjacent zinc finger factors	0.0129582	enriched	0.588294	0.45065	1.36666	FALSE
TFDP1	23	6427	Fork head / winged helix factors	E2F-related factors	0.01341	depleted	0.588294	-0.527309	0.693848	FALSE
PLAG1	34	8378	C2H2 zinc finger factors	More than 3 adjacent zinc finger factors	0.0144843	depleted	0.588294	-0.345868	0.786834	FALSE
MYB	12	4197	Tryptophan cluster factors	Myb/SANT domain factors	0.0146091	depleted	0.588294	-0.851121	0.554354	FALSE
NEUROD1	28	7306	Basic helix-loop-helix factors (bHLH)	Tal-related factors	0.015889	depleted	0.588294	-0.428452	0.743059	FALSE
MNX1	12	4158	Homeo domain factors	HOX-related factors	0.0166983	depleted	0.588294	-0.837652	0.559553	FALSE
POU5F1B	13	4342	Homeo domain factors	POU domain factors	0.0184249	depleted	0.602756	-0.784645	0.580495	FALSE
SREBF2	35	5015	Basic helix-loop-helix factors (bHLH)	bHLH-ZIP factors	0.0257463	enriched	0.786121	0.436308	1.35314	FALSE
FOXC2	24	6388	Fork head / winged helix factors	Forkhead box (FOX) factors	0.030492	depleted	0.872835	-0.457127	0.728435	FALSE
POU1F1	16	4780	Homeo domain factors	POU domain factors	0.0338468	depleted	0.911873	-0.623736	0.648988	FALSE
NKX6-2	11	3681	Homeo domain factors	NK-related factors	0.0389034	depleted	0.920738	-0.787391	0.579391	FALSE
POU2F2	21	5716	Homeo domain factors	POU domain factors	0.0414357	depleted	0.920738	-0.489414	0.712315	FALSE
HEY1	6	2518	Basic helix-loop-helix factors (bHLH)	Hairy-related factors	0.0428665	depleted	0.920738	-1.11404	0.461998	FALSE
POU5F1	22	5870	Homeo domain factors	POU domain factors	0.0470956	depleted	0.920738	-0.460654	0.726657	FALSE
ISL2	9	3164	Homeo domain factors	HD-LIM factors	0.0490759	depleted	0.920738	-0.85855	0.551507	FALSE
POU3F4	14	4243	Homeo domain factors	POU domain factors	0.0492749	depleted	0.920738	-0.644455	0.639734	FALSE
HNF4A	15	4450	Nuclear receptors with C4 zinc fingers	RXR-related receptors (NR2)	0.0494823	depleted	0.920738	-0.61364	0.653546	FALSE
MIXL1	6	2464	Homeo domain factors	Paired-related HD factors	0.0507629	depleted	0.920738	-1.08276	0.472123	FALSE
NFATC2	31	7516	Rel homology region (RHR) factors	NFAT-related factors	0.0540591	depleted	0.920738	-0.322494	0.799686	FALSE
EGR2	18	5020	C2H2 zinc finger factors	Three-zinc finger KrÃ¼ppel-related factors	0.0561864	depleted	0.920738	-0.524487	0.695206	FALSE
ETV6	14	4194	Tryptophan cluster factors	Ets-related factors	0.0569352	depleted	0.920738	-0.627697	0.647209	FALSE
FOXC1	20	5407	Fork head / winged helix factors	Forkhead box (FOX) factors	0.0583	depleted	0.920738	-0.479625	0.717164	FALSE
SP1	43	9557	C2H2 zinc finger factors	Three-zinc finger KrÃ¼ppel-related factors	0.0607332	depleted	0.927193	-0.197018	0.872352	FALSE
CLOCK	6	2388	Basic helix-loop-helix factors (bHLH)	PAS domain factors	0.0641036	depleted	0.947079	-1.03757	0.487149	FALSE
NKX6-1	12	3707	Homeo domain factors	NK-related factors	0.0683655	depleted	0.978482	-0.672015	0.62763	FALSE
ZBTB7A	26	6483	C2H2 zinc finger factors	More than 3 adjacent zinc finger factors	0.0751913	depleted	1	-0.362947	0.777575	FALSE
PROX1	5	2073	Homeo domain factors	HD-PROS factors	0.0809961	depleted	1	-1.09652	0.467644	FALSE
NRL	36	5566	Basic leucine zipper factors (bZIP)	Maf-related factors	0.0823731	enriched	1	0.326559	1.25402	FALSE
TCF7L2	23	5869	High-mobility group (HMG) domain factors	TCF-7-related factors	0.0838634	depleted	1	-0.396278	0.759816	FALSE
JUN	28	4084	Basic leucine zipper factors (bZIP)	Jun-related factors	0.0841167	enriched	1	0.410647	1.32928	FALSE
NR2F1	18	4838	Nuclear receptors with C4 zinc fingers	RXR-related receptors (NR2)	0.0937717	depleted	1	-0.471211	0.721359	FALSE
MAX::MYC	11	3365	Basic helix-loop-helix factors (bHLH)::Basic helix-loop-helix factors (bHLH)	bHLH-ZIP factors::bHLH-ZIP factors	0.0973889	depleted	1	-0.6579	0.6338	FALSE
MXI1	12	3550	Basic helix-loop-helix factors (bHLH)	bHLH-ZIP factors	0.105461	depleted	1	-0.609582	0.655387	FALSE
ELK4	17	4588	Tryptophan cluster factors	Ets-related factors	0.106288	depleted	1	-0.477128	0.718407	FALSE
HES5	10	3112	Basic helix-loop-helix factors (bHLH)	Hairy-related factors	0.107372	depleted	1	-0.682639	0.623025	FALSE
NFKB2	20	5171	Rel homology region (RHR) factors	NF-kappaB-related factors	0.11225	depleted	1	-0.41524	0.749895	FALSE
ASCL1	48	10229	Basic helix-loop-helix factors (bHLH)	MyoD / ASC-related factors	0.112337	depleted	1	-0.136356	0.909814	FALSE
GLIS2	28	6707	C2H2 zinc finger factors	More than 3 adjacent zinc finger factors	0.116542	depleted	1	-0.305038	0.809421	FALSE
XBP1	15	1931	Basic leucine zipper factors (bZIP)	XBP-1-related factors	0.117278	enriched	1	0.590817	1.5061	FALSE
HSF4	25	3652	Heat shock factors	HSF factors	0.11775	enriched	1	0.408444	1.32725	FALSE
IRF2	20	5138	Tryptophan cluster factors	Interferon-regulatory factors	0.122234	depleted	1	-0.406004	0.754711	FALSE
NFYB	19	2615	Other alpha	NFY	0.123408	enriched	1	0.494391	1.40873	FALSE
MNT	7	2393	Basic helix-loop-helix factors (bHLH)	bHLH-ZIP factors	0.123614	depleted	1	-0.818191	0.567153	FALSE
PROP1	14	3910	Homeo domain factors	Paired-related HD factors	0.123994	depleted	1	-0.526539	0.694218	FALSE
TFAP2A(var.2)	36	8156	Basic helix-span-helix factors (bHSH)	AP-2	0.124776	depleted	1	-0.224662	0.855796	FALSE
YY2	9	2815	C2H2 zinc finger factors	More than 3 adjacent zinc finger factors	0.13225	depleted	1	-0.689935	0.619882	FALSE
HES7	14	3884	Basic helix-loop-helix factors (bHLH)	Hairy-related factors	0.132491	depleted	1	-0.516913	0.698865	FALSE
NKX3-1	11	3241	Homeo domain factors	NK-related factors	0.135289	depleted	1	-0.603732	0.658049	FALSE
DUXA	10	3008	Homeo domain factors	Paired-related HD factors	0.141399	depleted	1	-0.633602	0.644565	FALSE
AR	15	4052	Nuclear receptors with C4 zinc fingers	Steroid hormone receptors (NR3)	0.146321	depleted	1	-0.478469	0.717739	FALSE
PHOX2A	13	3634	Homeo domain factors	Paired-related HD factors	0.146713	depleted	1	-0.527844	0.693591	FALSE
E2F4	25	6036	Fork head / winged helix factors	E2F-related factors	0.150413	depleted	1	-0.316462	0.803037	FALSE
THAP1	37	8270	C2CH THAP-type zinc finger factors	THAP-related factors	0.151583	depleted	1	-0.205159	0.867443	FALSE
MGA	16	4238	T-Box factors	TBX6-related factors	0.153632	depleted	1	-0.450109	0.731988	FALSE
FOXH1	18	4632	Fork head / winged helix factors	Forkhead box (FOX) factors	0.158552	depleted	1	-0.408435	0.75344	FALSE
TFEB	8	2523	Basic helix-loop-helix factors (bHLH)	bHLH-ZIP factors	0.159407	depleted	1	-0.701865	0.614777	FALSE
MYBL2	9	1042	Tryptophan cluster factors	Myb/SANT domain factors	0.160039	enriched	1	0.743845	1.67463	FALSE
BARHL2	3	1357	Homeo domain factors	NK-related factors	0.160666	depleted	1	-1.22218	0.428634	FALSE
MSC	33	7515	Basic helix-loop-helix factors (bHLH)	Tal-related factors	0.163144	depleted	1	-0.232104	0.851392	FALSE
ZNF282	21	5215	C2H2 zinc finger factors	More than 3 adjacent zinc finger factors	0.165201	depleted	1	-0.357075	0.780746	FALSE
CENPB	6	2045	Psq-type HTH domain		0.171574	depleted	1	-0.813863	0.568856	FALSE
PAX4	4	1576	Paired box factors	Paired plus homeo domain	0.17255	depleted	1	-1.02299	0.492095	FALSE
ZNF24	16	4185	C2H2 zinc finger factors	More than 3 adjacent zinc finger factors	0.174526	depleted	1	-0.431953	0.741258	FALSE
ZIC4	35	7857	C2H2 zinc finger factors	More than 3 adjacent zinc finger factors	0.174618	depleted	1	-0.211421	0.863686	FALSE
E2F1	7	756	Fork head / winged helix factors	E2F-related factors	0.175767	enriched	1	0.844172	1.79523	FALSE
RARA	15	3975	Nuclear receptors with C4 zinc fingers	Thyroid hormone receptor-related factors (NR1)	0.176366	depleted	1	-0.450789	0.731642	FALSE
NR1A4::RXRA	13	3550	Nuclear receptors with C4 zinc fingers::Nuclear receptors with C4 zinc fingers	Thyroid hormone receptor-related factors (NR1)::RXR-related receptors (NR2)	0.180229	depleted	1	-0.494104	0.710002	FALSE
GLI2	16	4137	C2H2 zinc finger factors	More than 3 adjacent zinc finger factors	0.195297	depleted	1	-0.41531	0.749858	FALSE
MAX	8	2444	Basic helix-loop-helix factors (bHLH)	bHLH-ZIP factors	0.195336	depleted	1	-0.655969	0.634649	FALSE
MTF1	18	4539	C2H2 zinc finger factors	More than 3 adjacent zinc finger factors	0.197323	depleted	1	-0.379175	0.768877	FALSE
VDR	13	3509	Nuclear receptors with C4 zinc fingers	Thyroid hormone receptor-related factors (NR1)	0.198661	depleted	1	-0.477345	0.718298	FALSE
SCRT1	20	4936	C2H2 zinc finger factors	More than 3 adjacent zinc finger factors	0.199267	depleted	1	-0.348139	0.785597	FALSE
STAT1::STAT2	47	8117	STAT domain factors::STAT domain factors	STAT factors::STAT factors	0.202131	enriched	1	0.166917	1.12266	FALSE
CUX1	3	1268	Homeo domain factors	HD-CUT factors	0.209366	depleted	1	-1.12432	0.458719	FALSE
PITX3	10	2849	Homeo domain factors	Paired-related HD factors	0.210377	depleted	1	-0.555253	0.680538	FALSE
CEBPA	17	4294	Basic leucine zipper factors (bZIP)	C/EBP-related	0.217291	depleted	1	-0.381584	0.767594	FALSE
HOXA2	15	2099	Homeo domain factors	HOX-related factors	0.220111	enriched	1	0.470463	1.38555	FALSE
NKX3-2	12	3254	Homeo domain factors	NK-related factors	0.220705	depleted	1	-0.483977	0.715004	FALSE
BATF::JUN	13	3458	Basic leucine zipper factors (bZIP)::Basic leucine zipper factors (bZIP)	B-ATF-related factors::Jun-related factors	0.223615	depleted	1	-0.456223	0.728892	FALSE
TFEC	9	2601	Basic helix-loop-helix factors (bHLH)	bHLH-ZIP factors	0.227395	depleted	1	-0.575866	0.670883	FALSE
SPDEF	17	2456	Tryptophan cluster factors	Ets-related factors	0.22817	enriched	1	0.424427	1.34204	FALSE
LMX1A	12	3228	Homeo domain factors	HD-LIM factors	0.234342	depleted	1	-0.472403	0.720763	FALSE
LMX1B	12	3228	Homeo domain factors	HD-LIM factors	0.234342	depleted	1	-0.472403	0.720763	FALSE
CREB1	7	2146	Basic leucine zipper factors (bZIP)	CREB-related factors	0.237012	depleted	1	-0.66102	0.632431	FALSE
PAX3	6	1918	Paired box factors	Paired plus homeo domain	0.23983	depleted	1	-0.721365	0.606523	FALSE
TCF4	45	7785	Basic helix-loop-helix factors (bHLH)	E2A-related factors	0.24192	enriched	1	0.164431	1.12072	FALSE
SREBF1	29	4665	Basic helix-loop-helix factors (bHLH)	bHLH-ZIP factors	0.246395	enriched	1	0.269379	1.20529	FALSE
USF2	11	2987	Basic helix-loop-helix factors (bHLH)	bHLH-ZIP factors	0.251006	depleted	1	-0.485991	0.714007	FALSE
ZBED1	1	696	C2H2 zinc finger factors	BED zinc finger factors	0.256552	depleted	1	-1.84388	0.278571	FALSE
GLIS3	23	5411	C2H2 zinc finger factors	More than 3 adjacent zinc finger factors	0.25871	depleted	1	-0.279058	0.824129	FALSE
DUX4	15	3806	Homeo domain factors	Paired-related HD factors	0.259024	depleted	1	-0.38811	0.76413	FALSE
MYCN	10	2760	Basic helix-loop-helix factors (bHLH)	bHLH-ZIP factors	0.25949	depleted	1	-0.509465	0.702483	FALSE
CEBPE	4	1430	Basic leucine zipper factors (bZIP)	C/EBP-related	0.259951	depleted	1	-0.88274	0.542336	FALSE
ZNF384	40	8611	C2H2 zinc finger factors	More than 3 adjacent zinc finger factors	0.26193	depleted	1	-0.150978	0.90064	FALSE
VAX1	10	2750	Homeo domain factors	NK-related factors	0.265529	depleted	1	-0.504229	0.705037	FALSE
HNF1B	11	2960	Homeo domain factors	POU domain factors	0.266874	depleted	1	-0.472891	0.720519	FALSE
ELF5	27	4326	Tryptophan cluster factors	Ets-related factors	0.267231	enriched	1	0.275129	1.2101	FALSE
MSX1	9	2532	Homeo domain factors	NK-related factors	0.267867	depleted	1	-0.537077	0.689166	FALSE
HNF4G	28	6360	Nuclear receptors with C4 zinc fingers	RXR-related receptors (NR2)	0.270701	depleted	1	-0.228397	0.853583	FALSE
HOXB2	9	2527	Homeo domain factors	HOX-related factors	0.271009	depleted	1	-0.534226	0.690529	FALSE
BHLHE40	6	1867	Basic helix-loop-helix factors (bHLH)	Hairy-related factors	0.27305	depleted	1	-0.682484	0.623091	FALSE
RUNX3	16	3973	Runt domain factors	Runt-related factors	0.280651	depleted	1	-0.356954	0.780811	FALSE
HOXA5	11	2937	Homeo domain factors	HOX-related factors	0.28099	depleted	1	-0.461637	0.726162	FALSE
ZBTB33	13	3352	C2H2 zinc finger factors	Other factors with up to three adjacent zinc fingers	0.28314	depleted	1	-0.411308	0.751942	FALSE
CUX2	3	1161	Homeo domain factors	HD-CUT factors	0.285505	depleted	1	-0.997131	0.500995	FALSE
SIX2	31	5112	Homeo domain factors	HD-SINE factors	0.286914	enriched	1	0.233583	1.17575	FALSE
FOXB1	21	4966	Fork head / winged helix factors	Forkhead box (FOX) factors	0.287434	depleted	1	-0.286492	0.819893	FALSE
TFAP2C	34	7466	Basic helix-span-helix factors (bHSH)	AP-2	0.289221	depleted	1	-0.179598	0.882949	FALSE
GATA1::TAL1	15	3754	Other C4 zinc finger-type factors::Basic helix-loop-helix factors (bHLH)	GATA-type zinc fingers::Tal-related factors	0.289505	depleted	1	-0.368263	0.774715	FALSE
MAFG	14	3546	Basic leucine zipper factors (bZIP)	Maf-related factors	0.291062	depleted	1	-0.385563	0.76548	FALSE
GRHL2	20	4759	Grainyhead domain factors	Grainyhead-related factors	0.292324	depleted	1	-0.295455	0.814815	FALSE
YY1	24	5546	C2H2 zinc finger factors	More than 3 adjacent zinc finger factors	0.293815	depleted	1	-0.25321	0.839027	FALSE
SREBF2(var.2)	5	1613	Basic helix-loop-helix factors (bHLH)	bHLH-ZIP factors	0.294146	depleted	1	-0.734543	0.601008	FALSE
KLF9	48	8497	C2H2 zinc finger factors	Three-zinc finger Kruppel-related factors	0.296855	enriched	1	0.131284	1.09527	FALSE
CEBPD	4	1380	Basic leucine zipper factors (bZIP)	C/EBP-related	0.297756	depleted	1	-0.831393	0.561986	FALSE
CEBPB	4	1379	Basic leucine zipper factors (bZIP)	C/EBP-related	0.298558	depleted	1	-0.830348	0.562394	FALSE
HNF1A	14	3531	Homeo domain factors	POU domain factors	0.300446	depleted	1	-0.379447	0.768732	FALSE
SPIB	29	6502	Tryptophan cluster factors	Ets-related factors	0.300631	depleted	1	-0.209628	0.86476	FALSE
MSX2	11	2904	Homeo domain factors	NK-related factors	0.30223	depleted	1	-0.445335	0.734414	FALSE
EMX2	6	1825	Homeo domain factors	NK-related factors	0.303194	depleted	1	-0.649659	0.637431	FALSE
RXRB	19	4535	Nuclear receptors with C4 zinc fingers	RXR-related receptors (NR2)	0.307132	depleted	1	-0.2999	0.812309	FALSE
NFIC	26	5908	SMAD/NF-1 DNA-binding domain factors	Nuclear factor 1	0.310697	depleted	1	-0.228955	0.853253	FALSE
PRDM1	23	5322	C2H2 zinc finger factors	More than 3 adjacent zinc finger factors	0.310967	depleted	1	-0.255132	0.837911	FALSE
CEBPG	4	1355	Basic leucine zipper factors (bZIP)	C/EBP-related	0.31838	depleted	1	-0.805018	0.572355	FALSE
E2F2	4	1353	Fork head / winged helix factors	E2F-related factors	0.320081	depleted	1	-0.802887	0.573201	FALSE
HLF	5	1579	Basic leucine zipper factors (bZIP)	C/EBP-related	0.320896	depleted	1	-0.703808	0.613949	FALSE
PKNOX1	20	4711	Homeo domain factors	TALE-type homeo domain factors	0.322068	depleted	1	-0.28083	0.823117	FALSE
NKX2-3	18	4303	Homeo domain factors	NK-related factors	0.327101	depleted	1	-0.302143	0.811047	FALSE
MEIS1	12	3076	Homeo domain factors	TALE-type homeo domain factors	0.327443	depleted	1	-0.402818	0.756379	FALSE
IRF9	22	5097	Tryptophan cluster factors	Interferon-regulatory factors	0.328817	depleted	1	-0.256942	0.83686	FALSE
VAX2	9	2441	Homeo domain factors	NK-related factors	0.329689	depleted	1	-0.484272	0.714858	FALSE
VSX1	10	2651	Homeo domain factors	Paired-related HD factors	0.331351	depleted	1	-0.451334	0.731366	FALSE
VSX2	10	2651	Homeo domain factors	Paired-related HD factors	0.331351	depleted	1	-0.451334	0.731366	FALSE
TCF3	44	7734	Basic helix-loop-helix factors (bHLH)	E2A-related factors	0.332661	enriched	1	0.141492	1.10305	FALSE
SHOX	9	2432	Homeo domain factors	Paired-related HD factors	0.336354	depleted	1	-0.478943	0.717503	FALSE
ISX	9	2432	Homeo domain factors	Paired-related HD factors	0.336354	depleted	1	-0.478943	0.717503	FALSE
LHX9	9	2432	Homeo domain factors	HD-LIM factors	0.336354	depleted	1	-0.478943	0.717503	FALSE
PRRX1	9	2432	Homeo domain factors	Paired-related HD factors	0.336354	depleted	1	-0.478943	0.717503	FALSE
RAX2	9	2432	Homeo domain factors	Paired-related HD factors	0.336354	depleted	1	-0.478943	0.717503	FALSE
UNCX	9	2432	Homeo domain factors	Paired-related HD factors	0.336354	depleted	1	-0.478943	0.717503	FALSE
RXRG	19	4487	Nuclear receptors with C4 zinc fingers	RXR-related receptors (NR2)	0.337977	depleted	1	-0.284549	0.820998	FALSE
HOXC11	12	1717	Homeo domain factors	HOX-related factors	0.338601	enriched	1	0.438347	1.35505	FALSE
MYBL1	2	862	Tryptophan cluster factors	Myb/SANT domain factors	0.33908	depleted	1	-1.15248	0.44985	FALSE
PKNOX2	24	5474	Homeo domain factors	TALE-type homeo domain factors	0.339298	depleted	1	-0.234358	0.850063	FALSE
SOX9	12	3057	High-mobility group (HMG) domain factors	SOX-related factors	0.340768	depleted	1	-0.393879	0.76108	FALSE
BCL6B	20	4679	C2H2 zinc finger factors	More than 3 adjacent zinc finger factors	0.342998	depleted	1	-0.270997	0.828747	FALSE
TEF	4	1322	TEA domain factors	TEF-1-related factors	0.347471	depleted	1	-0.769447	0.586642	FALSE
LEF1	25	5653	High-mobility group (HMG) domain factors	TCF-7-related factors	0.350208	depleted	1	-0.221886	0.857444	FALSE
TEAD2	26	5831	TEA domain factors	TEF-1-related factors	0.361547	depleted	1	-0.210029	0.86452	FALSE
IRF7	26	5825	Tryptophan cluster factors	Interferon-regulatory factors	0.365715	depleted	1	-0.208543	0.865411	FALSE
HSF1	21	3357	Heat shock factors	HSF factors	0.367421	enriched	1	0.27842	1.21287	FALSE
TBX21	20	4642	T-Box factors	TBrain-related factors	0.368303	depleted	1	-0.259543	0.835352	FALSE
ZBTB18	35	7540	C2H2 zinc finger factors	More than 3 adjacent zinc finger factors	0.368405	depleted	1	-0.152007	0.899998	FALSE
ESR2	31	6783	Nuclear receptors with C4 zinc fingers	Steroid hormone receptors (NR3)	0.368627	depleted	1	-0.174452	0.886104	FALSE
GSC	9	2381	Homeo domain factors	Paired-related HD factors	0.376066	depleted	1	-0.448368	0.732872	FALSE
TFAP2B	35	7527	Basic helix-span-helix factors (bHSH)	AP-2	0.378271	depleted	1	-0.149517	0.901552	FALSE
ALX3	13	3210	Homeo domain factors	Paired-related HD factors	0.380349	depleted	1	-0.348859	0.785205	FALSE
FOSL1::JUND(var.2)	11	1582	Basic leucine zipper factors (bZIP)::Basic leucine zipper factors (bZIP)	Fos-related factors::Jun-related factors	0.380769	enriched	1	0.430957	1.34813	FALSE
FOSL2	15	3611	Basic leucine zipper factors (bZIP)	Fos-related factors	0.386531	depleted	1	-0.312233	0.805394	FALSE
POU4F2	20	4610	Homeo domain factors	POU domain factors	0.391145	depleted	1	-0.249564	0.841151	FALSE
MLXIPL	6	1717	Basic helix-loop-helix factors (bHLH)	bHLH-ZIP factors	0.393294	depleted	1	-0.561653	0.677526	FALSE
TFAP4	30	6556	Basic helix-loop-helix factors (bHLH)	bHLH-ZIP factors	0.394925	depleted	1	-0.17265	0.887211	FALSE
FOXK2	19	4405	Fork head / winged helix factors	Forkhead box (FOX) factors	0.395356	depleted	1	-0.25794	0.836281	FALSE
PAX7	7	1925	Paired box factors	Paired plus homeo domain	0.40103	depleted	1	-0.504229	0.705037	FALSE
BHLHE23	6	1708	Basic helix-loop-helix factors (bHLH)	Tal-related factors	0.40167	depleted	1	-0.554071	0.681096	FALSE
PDX1	10	2560	Homeo domain factors	HOX-related factors	0.402034	depleted	1	-0.400941	0.757364	FALSE
E2F3	2	798	Fork head / winged helix factors	E2F-related factors	0.410875	depleted	1	-1.04119	0.485928	FALSE
MYF6	20	4579	Basic helix-loop-helix factors (bHLH)	MyoD / ASC-related factors	0.414116	depleted	1	-0.23983	0.846845	FALSE
NFATC3	27	5951	Rel homology region (RHR) factors	NFAT-related factors	0.41507	depleted	1	-0.18497	0.879668	FALSE
Pax6	17	2682	Paired box factors	Paired plus homeo domain	0.41663	enriched	1	0.297429	1.22895	FALSE
FOS	20	3235	Basic leucine zipper factors (bZIP)	Fos-related factors	0.420568	enriched	1	0.261437	1.19867	FALSE
ZIC3	37	7849	C2H2 zinc finger factors	More than 3 adjacent zinc finger factors	0.420607	depleted	1	-0.129781	0.91397	FALSE
KLF16	39	8221	C2H2 zinc finger factors	Three-zinc finger KrÃ¼ppel-related factors	0.421436	depleted	1	-0.120637	0.919782	FALSE
USF1	16	3765	Basic helix-loop-helix factors (bHLH)	bHLH-ZIP factors	0.423914	depleted	1	-0.279375	0.823948	FALSE
TP63	9	2321	p53 domain factors	p53-related factors	0.427128	depleted	1	-0.411547	0.751817	FALSE
TEAD1	22	4956	TEA domain factors	TEF-1-related factors	0.428462	depleted	1	-0.21647	0.860669	FALSE
SRF	7	1892	MADS box factors	Responders to external signals (SRF/RLM1)	0.431681	depleted	1	-0.479282	0.717334	FALSE
TBX20	22	4950	T-Box factors	TBX1-related factors	0.43307	depleted	1	-0.214722	0.861712	FALSE
RAX	10	2523	Homeo domain factors	Paired-related HD factors	0.433684	depleted	1	-0.379937	0.768471	FALSE
HOXD12	11	1626	Homeo domain factors	HOX-related factors	0.433998	enriched	1	0.391379	1.31165	FALSE
TFAP2C(var.3)	32	6883	Basic helix-span-helix factors (bHSH)	AP-2	0.437683	depleted	1	-0.149763	0.901399	FALSE
VENTX	6	1668	Homeo domain factors	NK-related factors	0.440593	depleted	1	-0.519882	0.697429	FALSE
NR4A2::RXRA	22	3637	Nuclear receptors with C4 zinc fingers::Nuclear receptors with C4 zinc fingers	NGFI-B-related receptors (NR4)::RXR-related receptors (NR2)	0.448577	enriched	1	0.229958	1.1728	FALSE
ONECUT1	9	2296	Homeo domain factors	HD-CUT factors	0.449819	depleted	1	-0.395923	0.760003	FALSE
EN2	14	2174	Homeo domain factors	NK-related factors	0.45152	enriched	1	0.320278	1.24857	FALSE
TEAD3	20	4528	TEA domain factors	TEF-1-related factors	0.4537	depleted	1	-0.223671	0.856384	FALSE
CTCFL	41	8553	C2H2 zinc finger factors	More than 3 adjacent zinc finger factors	0.456228	depleted	1	-0.105604	0.929416	FALSE
ATF4	19	3091	Basic leucine zipper factors (bZIP)	ATF-4-related factors	0.457843	enriched	1	0.253129	1.19179	FALSE
IRF5	21	3463	Tryptophan cluster factors	Interferon-regulatory factors	0.459492	enriched	1	0.23357	1.17574	FALSE
IRF1	45	9283	Tryptophan cluster factors	Interferon-regulatory factors	0.46036	depleted	1	-0.0894631	0.939872	FALSE
REST	41	8548	C2H2 zinc finger factors	Factors with multiple dispersed zinc fingers	0.460898	depleted	1	-0.10476	0.92996	FALSE
NOTO	16	2546	Homeo domain factors	NK-related factors	0.462436	enriched	1	0.285043	1.21845	FALSE
ZNF263	46	9462	C2H2 zinc finger factors	More than 3 adjacent zinc finger factors	0.463023	depleted	1	-0.0853083	0.942583	FALSE
IRF3	36	6329	Tryptophan cluster factors	Interferon-regulatory factors	0.464843	enriched	1	0.141222	1.10284	FALSE
NR2C2	38	7981	Nuclear receptors with C4 zinc fingers	RXR-related receptors (NR2)	0.468283	depleted	1	-0.115367	0.923147	FALSE
SOX8	22	4903	High-mobility group (HMG) domain factors	SOX-related factors	0.470189	depleted	1	-0.200958	0.869973	FALSE
NR3C1	20	3291	Nuclear receptors with C4 zinc fingers	Steroid hormone receptors (NR3)	0.472194	enriched	1	0.236677	1.17828	FALSE
FOXP1	28	4802	Fork head / winged helix factors	Forkhead box (FOX) factors	0.477757	enriched	1	0.176994	1.13053	FALSE
DBP	4	1197	Basic leucine zipper factors (bZIP)	C/EBP-related	0.478827	depleted	1	-0.626148	0.647904	FALSE
TGIF1	20	4495	Homeo domain factors	TALE-type homeo domain factors	0.480485	depleted	1	-0.213118	0.862671	FALSE
SOX13	18	4096	High-mobility group (HMG) domain factors	SOX-related factors	0.48128	depleted	1	-0.231016	0.852035	FALSE
KLF5	45	9263	C2H2 zinc finger factors	Three-zinc finger KrÃ¼ppel-related factors	0.481296	depleted	1	-0.0863515	0.941902	FALSE
JUNB	19	3116	Basic leucine zipper factors (bZIP)	Jun-related factors	0.48198	enriched	1	0.241507	1.18223	FALSE
MLX	6	1618	Basic helix-loop-helix factors (bHLH)	bHLH-ZIP factors	0.493237	depleted	1	-0.475974	0.718981	FALSE
MYC	20	4476	Basic helix-loop-helix factors (bHLH)	bHLH-ZIP factors	0.496317	depleted	1	-0.207007	0.866333	FALSE
ELK3	7	1827	Tryptophan cluster factors	Ets-related factors	0.497131	depleted	1	-0.428847	0.742855	FALSE
RFX5	11	2656	Fork head / winged helix factors	RFX-related factors	0.501349	depleted	1	-0.316549	0.802989	FALSE
BHLHE41	6	1609	Basic helix-loop-helix factors (bHLH)	Hairy-related factors	0.503194	depleted	1	-0.467927	0.723003	FALSE
FOXD1	19	3139	Fork head / winged helix factors	Forkhead box (FOX) factors	0.504658	enriched	1	0.230897	1.17356	FALSE
FOXL1	19	3140	Fork head / winged helix factors	Forkhead box (FOX) factors	0.505654	enriched	1	0.230438	1.17319	FALSE
FOXI1	19	3140	Fork head / winged helix factors	Forkhead box (FOX) factors	0.505654	enriched	1	0.230438	1.17319	FALSE
FOXD2	19	3140	Fork head / winged helix factors	Forkhead box (FOX) factors	0.505654	enriched	1	0.230438	1.17319	FALSE
FOXO4	19	3140	Fork head / winged helix factors	Forkhead box (FOX) factors	0.505654	enriched	1	0.230438	1.17319	FALSE
FOXO6	19	3140	Fork head / winged helix factors	Forkhead box (FOX) factors	0.505654	enriched	1	0.230438	1.17319	FALSE
FOXP3	19	3140	Fork head / winged helix factors	Forkhead box (FOX) factors	0.505654	enriched	1	0.230438	1.17319	FALSE
RREB1	46	9421	C2H2 zinc finger factors	Factors with multiple dispersed zinc fingers	0.507874	depleted	1	-0.0790433	0.946685	FALSE
TFAP2A	35	7370	Basic helix-span-helix factors (bHSH)	AP-2	0.508434	depleted	1	-0.119107	0.920758	FALSE
ZBTB7C	31	5414	C2H2 zinc finger factors	More than 3 adjacent zinc finger factors	0.509453	enriched	1	0.150776	1.11017	FALSE
GSX1	12	2852	Homeo domain factors	HOX-related factors	0.50981	depleted	1	-0.293737	0.815786	FALSE
ELF1	12	2849	Tryptophan cluster factors	Ets-related factors	0.512631	depleted	1	-0.292218	0.816645	FALSE
FOXO3	21	3524	Fork head / winged helix factors	Forkhead box (FOX) factors	0.516896	enriched	1	0.208378	1.15539	FALSE
RARA(var.2)	31	5436	Nuclear receptors with C4 zinc fingers	Thyroid hormone receptor-related factors (NR1)	0.528425	enriched	1	0.144926	1.10567	FALSE
TBX5	25	5419	T-Box factors	TBX2-related factors	0.530521	depleted	1	-0.160896	0.89447	FALSE
FOSL1	18	2980	Basic leucine zipper factors (bZIP)	Fos-related factors	0.531545	enriched	1	0.227888	1.17112	FALSE
CTCF	38	7907	C2H2 zinc finger factors	More than 3 adjacent zinc finger factors	0.536411	depleted	1	-0.101928	0.931787	FALSE
E2F7	21	3549	Fork head / winged helix factors	E2F-related factors	0.541258	enriched	1	0.19818	1.14725	FALSE
ONECUT2	12	2819	Homeo domain factors	HD-CUT factors	0.541382	depleted	1	-0.276946	0.825336	FALSE
NFIL3	10	2409	Basic leucine zipper factors (bZIP)	C/EBP-related	0.542004	depleted	1	-0.313231	0.804837	FALSE
HOXD11	12	1890	Homeo domain factors	HOX-related factors	0.542251	enriched	1	0.299851	1.23102	FALSE
RELA	30	6373	Rel homology region (RHR) factors	NF-kappaB-related factors	0.544198	depleted	1	-0.131807	0.912687	FALSE
NFKB1	23	5010	Rel homology region (RHR) factors	NF-kappaB-related factors	0.545738	depleted	1	-0.167974	0.890092	FALSE
MEOX1	11	2608	Homeo domain factors	HOX-related factors	0.548201	depleted	1	-0.290237	0.817768	FALSE
GLIS1	24	4123	C2H2 zinc finger factors	More than 3 adjacent zinc finger factors	0.549743	enriched	1	0.174543	1.12861	FALSE
FOXG1	17	3814	Fork head / winged helix factors	Forkhead box (FOX) factors	0.553401	depleted	1	-0.210567	0.864197	FALSE
HOXC10	15	2447	Homeo domain factors	HOX-related factors	0.554254	enriched	1	0.249151	1.18851	FALSE
STAT3	42	7616	STAT domain factors	STAT factors	0.554365	enriched	1	0.0965589	1.06922	FALSE
RXRA::VDR	15	3412	Nuclear receptors with C4 zinc fingers::Nuclear receptors with C4 zinc fingers	RXR-related receptors (NR2)::Thyroid hormone receptor-related factors (NR1)	0.554657	depleted	1	-0.230452	0.852368	FALSE
JUN(var.2)	20	3377	Basic leucine zipper factors (bZIP)	Jun-related factors	0.556564	enriched	1	0.199461	1.14827	FALSE
GATA5	13	3005	Other C4 zinc finger-type factors	GATA-type zinc fingers	0.55803	depleted	1	-0.25365	0.838771	FALSE
SIX1	25	4323	Homeo domain factors	HD-SINE factors	0.559537	enriched	1	0.165098	1.12124	FALSE
RFX4	15	2452	Fork head / winged helix factors	RFX-related factors	0.560005	enriched	1	0.246207	1.18608	FALSE
SOX21	21	4600	High-mobility group (HMG) domain factors	SOX-related factors	0.560334	depleted	1	-0.176042	0.885128	FALSE
HESX1	9	2179	Homeo domain factors	Paired-related HD factors	0.567252	depleted	1	-0.320466	0.800811	FALSE
LBX1	13	2986	Homeo domain factors	NK-related factors	0.576722	depleted	1	-0.2445	0.844109	FALSE
BATF3	15	2469	Basic leucine zipper factors (bZIP)	B-ATF-related factors	0.579703	enriched	1	0.236239	1.17792	FALSE
EOMES	21	4574	T-Box factors	TBrain-related factors	0.583843	depleted	1	-0.167864	0.89016	FALSE
T	10	2369	T-Box factors	Brachyury-related factors	0.583869	depleted	1	-0.289075	0.818427	FALSE
MEF2B	17	3781	MADS box factors	Regulators of differentiation	0.584098	depleted	1	-0.19803	0.87174	FALSE
IRF4	22	3781	Tryptophan cluster factors	Interferon-regulatory factors	0.584691	enriched	1	0.173939	1.12813	FALSE
MAFK	20	4374	Basic leucine zipper factors (bZIP)	Maf-related factors	0.586262	depleted	1	-0.17375	0.886535	FALSE
STAT1	29	6132	STAT domain factors	STAT factors	0.587156	depleted	1	-0.125102	0.916939	FALSE
SP3	40	8226	C2H2 zinc finger factors	Three-zinc finger KrÃ¼ppel-related factors	0.593342	depleted	1	-0.084988	0.942792	FALSE
HOXB3	12	2764	Homeo domain factors	HOX-related factors	0.596632	depleted	1	-0.24852	0.841759	FALSE
JUN::JUNB(var.2)	12	1935	Basic leucine zipper factors (bZIP)::Basic leucine zipper factors (bZIP)	Jun-related factors::Jun-related factors	0.600558	enriched	1	0.265904	1.20239	FALSE
MITF	7	1735	Basic helix-loop-helix factors (bHLH)	bHLH-ZIP factors	0.601539	depleted	1	-0.354306	0.782246	FALSE
FOXA1	27	5728	Fork head / winged helix factors	Forkhead box (FOX) factors	0.60203	depleted	1	-0.129869	0.913914	FALSE
TBX2	22	4746	T-Box factors	TBX2-related factors	0.60667	depleted	1	-0.154006	0.898752	FALSE
ELF4	14	3157	Tryptophan cluster factors	Ets-related factors	0.6072	depleted	1	-0.217924	0.859802	FALSE
PAX9	20	3429	Paired box factors	Paired domain only	0.610174	enriched	1	0.177415	1.13086	FALSE
ARNT::HIF1A	14	3152	Basic helix-loop-helix factors (bHLH)::Basic helix-loop-helix factors (bHLH)	PAS domain factors::PAS domain factors	0.612238	depleted	1	-0.215638	0.861165	FALSE
SMAD3	5	1307	SMAD/NF-1 DNA-binding domain factors	SMAD factors	0.613713	depleted	1	-0.431056	0.741719	FALSE
ETS1	13	2947	Tryptophan cluster factors	Ets-related factors	0.616223	depleted	1	-0.225532	0.855279	FALSE
GATA2	15	3347	Other C4 zinc finger-type factors	GATA-type zinc fingers	0.617683	depleted	1	-0.202703	0.868921	FALSE
HOXC12	13	2132	Homeo domain factors	HOX-related factors	0.618093	enriched	1	0.241507	1.18223	FALSE
FOSL2::JUND(var.2)	12	1951	Basic leucine zipper factors (bZIP)::Basic leucine zipper factors (bZIP)	Fos-related factors::Jun-related factors	0.621663	enriched	1	0.254024	1.19253	FALSE
GBX1	8	1922	Homeo domain factors	HOX-related factors	0.625219	depleted	1	-0.309333	0.807015	FALSE
ZIC1	39	8005	C2H2 zinc finger factors	More than 3 adjacent zinc finger factors	0.626066	depleted	1	-0.0822243	0.9446	FALSE
TFAP2B(var.3)	34	7046	Basic helix-span-helix factors (bHSH)	AP-2	0.632364	depleted	1	-0.0960667	0.93558	FALSE
GABPA	17	3730	Tryptophan cluster factors	Ets-related factors	0.633301	depleted	1	-0.178438	0.883659	FALSE
EN1	9	2113	Homeo domain factors	NK-related factors	0.641617	depleted	1	-0.276093	0.825825	FALSE
TBX15	23	4904	T-Box factors	TBX1-related factors	0.642485	depleted	1	-0.137122	0.909331	FALSE
GCM1	25	5291	GCM domain factors	GCM factors	0.646281	depleted	1	-0.126409	0.916109	FALSE
ESX1	10	2312	Homeo domain factors	Paired-related HD factors	0.646903	depleted	1	-0.253938	0.838604	FALSE
HINFP	21	4493	C2H2 zinc finger factors	Factors with multiple dispersed zinc fingers	0.660159	depleted	1	-0.142087	0.906207	FALSE
HOXA10	25	5272	Homeo domain factors	HOX-related factors	0.66435	depleted	1	-0.121219	0.91941	FALSE
DMRT3	15	3299	DM-type intertwined zinc finger factors	DMRT	0.6666	depleted	1	-0.181863	0.881564	FALSE
NKX2-8	20	4289	Homeo domain factors	NK-related factors	0.667163	depleted	1	-0.145438	0.904105	FALSE
POU6F2	15	3297	Homeo domain factors	POU domain factors	0.66868	depleted	1	-0.180988	0.882098	FALSE
SP2	47	9467	C2H2 zinc finger factors	Three-zinc finger KrÃ¼ppel-related factors	0.672032	depleted	1	-0.0550435	0.962565	FALSE
LHX2	11	2490	Homeo domain factors	HD-LIM factors	0.674567	depleted	1	-0.223439	0.856521	FALSE
NR3C2	19	3305	Nuclear receptors with C4 zinc fingers	Steroid hormone receptors (NR3)	0.67964	enriched	1	0.156552	1.11462	FALSE
SMAD2::SMAD3::SMAD4	35	7189	SMAD/NF-1 DNA-binding domain factors::SMAD/NF-1 DNA-binding domain factors::SMAD/NF-1 DNA-binding domain factors	SMAD factors::SMAD factors::SMAD factors	0.680178	depleted	1	-0.0832332	0.94394	FALSE
ETV3	13	2181	Tryptophan cluster factors	Ets-related factors	0.68107	enriched	1	0.208725	1.15567	FALSE
PPARA::RXRA	28	5023	Nuclear receptors with C4 zinc fingers::Nuclear receptors with C4 zinc fingers	Thyroid hormone receptor-related factors (NR1)::RXR-related receptors (NR2)	0.681173	enriched	1	0.112081	1.08079	FALSE
HMBOX1	7	1669	Homeo domain factors	POU domain factors	0.684943	depleted	1	-0.298354	0.81318	FALSE
JUND(var.2)	16	3479	Basic leucine zipper factors (bZIP)	Jun-related factors	0.686257	depleted	1	-0.165398	0.891683	FALSE
SOX10	38	6971	High-mobility group (HMG) domain factors	SOX-related factors	0.688691	enriched	1	0.0798368	1.0569	FALSE
ESR1	23	4077	Nuclear receptors with C4 zinc fingers	Steroid hormone receptors (NR3)	0.692977	enriched	1	0.129329	1.09378	FALSE
TP73	14	3074	p53 domain factors	p53-related factors	0.693729	depleted	1	-0.179487	0.883017	FALSE
EVX2	11	1820	Homeo domain factors	HOX-related factors	0.694423	enriched	1	0.228768	1.17183	FALSE
NR4A2	25	4467	Nuclear receptors with C4 zinc fingers	NGFI-B-related receptors (NR4)	0.700952	enriched	1	0.117825	1.0851	FALSE
FLI1	10	2264	Tryptophan cluster factors	Ets-related factors	0.702954	depleted	1	-0.223671	0.856384	FALSE
NR4A1	23	4090	Nuclear receptors with C4 zinc fingers	NGFI-B-related receptors (NR4)	0.706529	enriched	1	0.124736	1.09031	FALSE
SCRT2	25	5225	C2H2 zinc finger factors	More than 3 adjacent zinc finger factors	0.709919	depleted	1	-0.1083	0.927681	FALSE
TAL1::TCF3	27	4867	Basic helix-loop-helix factors (bHLH)::Basic helix-loop-helix factors (bHLH)	Tal-related factors::E2A-related factors	0.717364	enriched	1	0.10513	1.07559	FALSE
GMEB2	3	387	SAND domain factors	GMEB	0.719243	enriched	1	0.587832	1.50299	FALSE
GATA3	12	2649	Other C4 zinc finger-type factors	GATA-type zinc fingers	0.722248	depleted	1	-0.18721	0.878302	FALSE
RFX2	12	2033	Fork head / winged helix factors	RFX-related factors	0.732054	enriched	1	0.194627	1.14443	FALSE
GSC2	11	2439	Homeo domain factors	Paired-related HD factors	0.733826	depleted	1	-0.193583	0.874431	FALSE
OTX2	11	2437	Homeo domain factors	Paired-related HD factors	0.736203	depleted	1	-0.1924	0.875149	FALSE
ZEB1	41	8280	Homeo domain factors	HD-ZF factors	0.737426	depleted	1	-0.0588038	0.96006	FALSE
PBX1	14	3032	Homeo domain factors	TALE-type homeo domain factors	0.739745	depleted	1	-0.15964	0.895248	FALSE
RUNX1	37	7510	Runt domain factors	Runt-related factors	0.7439	depleted	1	-0.0660846	0.955227	FALSE
TEAD4	25	5187	TEA domain factors	TEF-1-related factors	0.747596	depleted	1	-0.0977693	0.934477	FALSE
NEUROD2	7	1620	Basic helix-loop-helix factors (bHLH)	Tal-related factors	0.751318	depleted	1	-0.255364	0.837776	FALSE
BARX1	13	2818	Homeo domain factors	NK-related factors	0.757052	depleted	1	-0.160957	0.894432	FALSE
POU4F1	23	4787	Homeo domain factors	POU domain factors	0.757378	depleted	1	-0.102285	0.931556	FALSE
TP53	17	2996	p53 domain factors	p53-related factors	0.758998	enriched	1	0.1377	1.10015	FALSE
EWSR1-FLI1	52	10331	Tryptophan cluster factors	Ets-related factors	0.764064	depleted	1	-0.0351934	0.975901	FALSE
TFE3	10	1683	Basic helix-loop-helix factors (bHLH)	bHLH-ZIP factors	0.76527	enriched	1	0.204168	1.15202	FALSE
FOXK1	25	4531	Fork head / winged helix factors	Forkhead box (FOX) factors	0.767015	enriched	1	0.0973016	1.06977	FALSE
MEF2D	21	4385	MADS box factors	Regulators of differentiation	0.768348	depleted	1	-0.106984	0.928527	FALSE
TBR1	26	4726	T-Box factors	TBrain-related factors	0.769854	enriched	1	0.093095	1.06666	FALSE
OLIG1	10	1687	Basic helix-loop-helix factors (bHLH)	Tal-related factors	0.771249	enriched	1	0.200743	1.14929	FALSE
FEV	11	1878	Tryptophan cluster factors	Ets-related factors	0.776869	enriched	1	0.183509	1.13564	FALSE
BACH2	27	5546	Basic leucine zipper factors (bZIP)	Jun-related factors	0.777935	depleted	1	-0.0832852	0.943906	FALSE
TFAP2B(var.2)	35	7092	Basic helix-span-helix factors (bHSH)	AP-2	0.77919	depleted	1	-0.0636346	0.95685	FALSE
PBX2	24	4955	Homeo domain factors	TALE-type homeo domain factors	0.78503	depleted	1	-0.0906476	0.939101	FALSE
EVX1	11	1884	Homeo domain factors	HOX-related factors	0.785436	enriched	1	0.178908	1.13203	FALSE
TFAP2A(var.3)	35	7084	Basic helix-span-helix factors (bHSH)	AP-2	0.787509	depleted	1	-0.0620063	0.957931	FALSE
RUNX2	15	3186	Runt domain factors	Runt-related factors	0.78893	depleted	1	-0.131581	0.912831	FALSE
RORC	18	3218	Nuclear receptors with C4 zinc fingers	Thyroid hormone receptor-related factors (NR1)	0.796235	enriched	1	0.117036	1.0845	FALSE
REL	32	5912	Rel homology region (RHR) factors	NF-kappaB-related factors	0.797385	enriched	1	0.0696287	1.04945	FALSE
PAX5	20	4159	Paired box factors	Paired domain only	0.799774	depleted	1	-0.101034	0.932365	FALSE
SP8	43	8061	C2H2 zinc finger factors	Three-zinc finger KrÃ¼ppel-related factors	0.800595	enriched	1	0.0485809	1.03425	FALSE
TBX1	22	4546	T-Box factors	TBX1-related factors	0.804197	depleted	1	-0.0918911	0.938292	FALSE
TBX4	22	4546	T-Box factors	TBX2-related factors	0.804197	depleted	1	-0.0918911	0.938292	FALSE
NR1H2::RXRA	23	4183	Nuclear receptors with C4 zinc fingers::Nuclear receptors with C4 zinc fingers	Thyroid hormone receptor-related factors (NR1)::RXR-related receptors (NR2)	0.805318	enriched	1	0.0922989	1.06607	FALSE
LBX2	10	2177	Homeo domain factors	NK-related factors	0.810952	depleted	1	-0.167138	0.890607	FALSE
FOXP2	30	6092	Fork head / winged helix factors	Forkhead box (FOX) factors	0.814523	depleted	1	-0.0667504	0.954786	FALSE
PAX1	19	3426	Paired box factors	Paired domain only	0.815876	enriched	1	0.104677	1.07525	FALSE
FOSB::JUNB(var.2)	7	1155	Basic leucine zipper factors (bZIP)::Basic leucine zipper factors (bZIP)	Fos-related factors::Jun-related factors	0.816271	enriched	1	0.232737	1.17506	FALSE
FOSL2::JUND	12	2569	Basic leucine zipper factors (bZIP)::Basic leucine zipper factors (bZIP)	Fos-related factors::Jun-related factors	0.816883	depleted	1	-0.142969	0.905653	FALSE
NFIX	30	6089	SMAD/NF-1 DNA-binding domain factors	Nuclear factor 1	0.817597	depleted	1	-0.0660398	0.955257	FALSE
ERG	11	2370	Tryptophan cluster factors	Ets-related factors	0.818001	depleted	1	-0.152181	0.899889	FALSE
EHF	15	3159	Tryptophan cluster factors	Ets-related factors	0.819476	depleted	1	-0.119302	0.920633	FALSE
ETV2	15	3158	Tryptophan cluster factors	Ets-related factors	0.820616	depleted	1	-0.118846	0.920924	FALSE
EGR1	26	5307	C2H2 zinc finger factors	Three-zinc finger Kruppel-related factors	0.823371	depleted	1	-0.0741819	0.949881	FALSE
KLF14	32	5941	C2H2 zinc finger factors	Three-zinc finger KrÃ¼ppel-related factors	0.827014	enriched	1	0.0625691	1.04432	FALSE
NFE2L2	29	5363	Basic leucine zipper factors (bZIP)	Jun-related factors	0.830047	enriched	1	0.0682157	1.04842	FALSE
SNAI2	36	7234	C2H2 zinc finger factors	More than 3 adjacent zinc finger factors	0.832301	depleted	1	-0.0515937	0.96487	FALSE
GBX2	11	2356	Homeo domain factors	HOX-related factors	0.835593	depleted	1	-0.143633	0.905237	FALSE
FOSL1::JUND	15	2679	Basic leucine zipper factors (bZIP)::Basic leucine zipper factors (bZIP)	Fos-related factors::Jun-related factors	0.835676	enriched	1	0.118471	1.08558	FALSE
NHLH1	40	7988	Basic helix-loop-helix factors (bHLH)	Tal-related factors	0.849227	depleted	1	-0.0426313	0.970883	FALSE
ZNF740	38	7131	C2H2 zinc finger factors	Other factors with up to three adjacent zinc fingers	0.851351	enriched	1	0.047098	1.03318	FALSE
TCF7L1	28	5667	High-mobility group (HMG) domain factors	TCF-7-related factors	0.852752	depleted	1	-0.0619554	0.957965	FALSE
EGR4	33	6633	C2H2 zinc finger factors	Three-zinc finger KrÃ¼ppel-related factors	0.855362	depleted	1	-0.0519925	0.964603	FALSE
CDX1	27	5012	Homeo domain factors	HOX-related factors	0.867194	enriched	1	0.062776	1.04447	FALSE
SRY	20	4095	High-mobility group (HMG) domain factors	SOX-related factors	0.868205	depleted	1	-0.0786604	0.946936	FALSE
CDX2	28	5208	Homeo domain factors	HOX-related factors	0.870004	enriched	1	0.0599004	1.04239	FALSE
KLF13	21	3858	C2H2 zinc finger factors	Three-zinc finger KrÃ¼ppel-related factors	0.870384	enriched	1	0.0777392	1.05536	FALSE
ID4	41	7738	Basic helix-loop-helix factors (bHLH)	HLH domain only	0.874704	enriched	1	0.0388662	1.02731	FALSE
CREB3	10	2128	Basic leucine zipper factors (bZIP)	CREB-related factors	0.875026	depleted	1	-0.134295	0.911115	FALSE
ESRRA	24	4442	Nuclear receptors with C4 zinc fingers	Steroid hormone receptors (NR3)	0.876994	enriched	1	0.067028	1.04756	FALSE
RORB	16	3304	Nuclear receptors with C4 zinc fingers	Thyroid hormone receptor-related factors (NR1)	0.878188	depleted	1	-0.0909388	0.938912	FALSE
FOS::JUN	15	2719	Basic leucine zipper factors (bZIP)::Basic leucine zipper factors (bZIP)	Fos-related factors::Jun-related factors	0.885702	enriched	1	0.0970894	1.06961	FALSE
PPARG::RXRA	43	8529	Nuclear receptors with C4 zinc fingers::Nuclear receptors with C4 zinc fingers	Thyroid hormone receptor-related factors (NR1)::RXR-related receptors (NR2)	0.889624	depleted	1	-0.0328369	0.977496	FALSE
HSF2	20	3685	Heat shock factors	HSF factors	0.892238	enriched	1	0.0735384	1.05229	FALSE
GCM2	21	3878	GCM domain factors	GCM factors	0.892695	enriched	1	0.0702795	1.04992	FALSE
FOSL2::JUN	13	2702	Basic leucine zipper factors (bZIP)::Basic leucine zipper factors (bZIP)	Fos-related factors::Jun-related factors	0.89508	depleted	1	-0.100313	0.932831	FALSE
FOSB::JUN	8	1719	Basic leucine zipper factors (bZIP)::Basic leucine zipper factors (bZIP)	Fos-related factors::Jun-related factors	0.895193	depleted	1	-0.148295	0.902316	FALSE
E2F8	25	4653	Fork head / winged helix factors	E2F-related factors	0.896278	enriched	1	0.0589699	1.04172	FALSE
NRF1	33	6203	Basic leucine zipper factors (bZIP)	Jun-related factors	0.897394	enriched	1	0.0447029	1.03147	FALSE
ONECUT3	19	3870	Homeo domain factors	HD-CUT factors	0.900855	depleted	1	-0.0711311	0.951891	FALSE
DLX6	11	2305	Homeo domain factors	NK-related factors	0.900974	depleted	1	-0.11206	0.925266	FALSE
SOX15	29	5814	High-mobility group (HMG) domain factors	SOX-related factors	0.901554	depleted	1	-0.0482751	0.967092	FALSE
FIGLA	35	6972	Basic helix-loop-helix factors (bHLH)	Tal-related factors	0.905596	depleted	1	-0.0390146	0.97332	FALSE
EMX1	13	2352	Homeo domain factors	NK-related factors	0.906656	enriched	1	0.0998266	1.07164	FALSE
HIC2	34	6777	C2H2 zinc finger factors	Factors with multiple dispersed zinc fingers	0.907288	depleted	1	-0.039909	0.972716	FALSE
RELB	29	5808	Rel homology region (RHR) factors	NF-kappaB-related factors	0.907815	depleted	1	-0.0467855	0.968091	FALSE
ZBTB7B	28	5254	C2H2 zinc finger factors	More than 3 adjacent zinc finger factors	0.918338	enriched	1	0.0472136	1.03327	FALSE
FOSL1::JUNB	13	2683	Basic leucine zipper factors (bZIP)::Basic leucine zipper factors (bZIP)	Fos-related factors::Jun-related factors	0.918503	depleted	1	-0.0901324	0.939437	FALSE
E2F6	43	8504	Fork head / winged helix factors	E2F-related factors	0.918893	depleted	1	-0.0286019	0.98037	FALSE
MAF::NFE2	26	4870	Basic leucine zipper factors (bZIP)::Basic leucine zipper factors (bZIP)	Maf-related factors::Jun-related factors	0.921563	enriched	1	0.0497929	1.03512	FALSE
EBF1	31	6178	Rel homology region (RHR) factors	Early B-Cell Factor-related factors	0.926334	depleted	1	-0.0396686	0.972878	FALSE
GRHL1	13	2676	Grainyhead domain factors	Grainyhead-related factors	0.92718	depleted	1	-0.0863635	0.941894	FALSE
JDP2(var.2)	8	1697	Basic leucine zipper factors (bZIP)	Fos-related factors	0.927416	depleted	1	-0.129712	0.914014	FALSE
BSX	13	2368	Homeo domain factors	NK-related factors	0.927788	enriched	1	0.0900456	1.0644	FALSE
FOSB::JUNB	13	2675	Basic leucine zipper factors (bZIP)::Basic leucine zipper factors (bZIP)	Fos-related factors::Jun-related factors	0.928422	depleted	1	-0.0858242	0.942246	FALSE
LHX6	10	2085	Homeo domain factors	HD-LIM factors	0.932899	depleted	1	-0.104844	0.929905	FALSE
ELF3	18	3646	Tryptophan cluster factors	Ets-related factors	0.933355	depleted	1	-0.0631146	0.957195	FALSE
JUND	15	3057	Basic leucine zipper factors (bZIP)	Jun-related factors	0.938499	depleted	1	-0.071951	0.951351	FALSE
JUN::JUNB	12	2470	Basic leucine zipper factors (bZIP)::Basic leucine zipper factors (bZIP)	Jun-related factors::Jun-related factors	0.940659	depleted	1	-0.0862736	0.941953	FALSE
ZNF410	18	3349	C2H2 zinc finger factors	More than 3 adjacent zinc finger factors	0.949304	enriched	1	0.0594696	1.04208	FALSE
ELK1	10	1809	Tryptophan cluster factors	Ets-related factors	0.952714	enriched	1	0.100011	1.07178	FALSE
ESRRB	22	4128	Nuclear receptors with C4 zinc fingers	Steroid hormone receptors (NR3)	0.955886	enriched	1	0.0472636	1.0333	FALSE
ERF	13	2651	Tryptophan cluster factors	Ets-related factors	0.958365	depleted	1	-0.072822	0.950776	FALSE
OLIG2	10	1816	Basic helix-loop-helix factors (bHLH)	Tal-related factors	0.962977	enriched	1	0.0944388	1.06765	FALSE
RHOXF1	19	3811	Homeo domain factors	Paired-related HD factors	0.966566	depleted	1	-0.0489672	0.966628	FALSE
JDP2	14	2591	Basic leucine zipper factors (bZIP)	Fos-related factors	0.967039	enriched	1	0.0671208	1.04762	FALSE
SP4	34	6720	C2H2 zinc finger factors	Three-zinc finger KrÃ¼ppel-related factors	0.967692	depleted	1	-0.0277235	0.980967	FALSE
TFAP2C(var.2)	36	6853	Basic helix-span-helix factors (bHSH)	AP-2	0.96868	enriched	1	0.0264642	1.01851	FALSE
FOS::JUN(var.2)	12	2206	Basic leucine zipper factors (bZIP)::Basic leucine zipper factors (bZIP)	Fos-related factors::Jun-related factors	0.968737	enriched	1	0.0768046	1.05468	FALSE
ETV1	8	1666	Tryptophan cluster factors	Ets-related factors	0.973601	depleted	1	-0.103113	0.931022	FALSE
TGIF2	22	4385	Homeo domain factors	TALE-type homeo domain factors	0.975976	depleted	1	-0.0398703	0.972742	FALSE
NFIC::TLX1	28	5316	SMAD/NF-1 DNA-binding domain factors::Homeo domain factors	Nuclear factor 1::NK-related factors	0.98379	enriched	1	0.0302887	1.02122	FALSE
EGR3	35	6895	C2H2 zinc finger factors	Three-zinc finger KrÃ¼ppel-related factors	0.987664	depleted	1	-0.0229926	0.984189	FALSE
OLIG3	10	2045	Basic helix-loop-helix factors (bHLH)	Tal-related factors	0.987902	depleted	1	-0.0768978	0.948094	FALSE
MEIS2	35	6679	Homeo domain factors	TALE-type homeo domain factors	0.989887	enriched	1	0.0229258	1.01602	FALSE
NFYA	15	2805	Other alpha	NFY	0.99279	enriched	1	0.0521648	1.03682	FALSE
IRF8	21	3970	Tryptophan cluster factors	Interferon-regulatory factors	0.995384	enriched	1	0.0364533	1.02559	FALSE
FOSL1::JUN	16	3004	Basic leucine zipper factors (bZIP)::Basic leucine zipper factors (bZIP)	Fos-related factors::Jun-related factors	0.999129	enriched	1	0.0463901	1.03268	FALSE
OTX1	8	1583	Homeo domain factors	Paired-related HD factors	1	depleted	1	-0.0293863	0.979837	FALSE
FOS::JUNB	13	2544	Basic leucine zipper factors (bZIP)::Basic leucine zipper factors (bZIP)	Fos-related factors::Jun-related factors	1	depleted	1	-0.013384	0.990766	FALSE
FOSL2::JUNB	13	2566	Basic leucine zipper factors (bZIP)::Basic leucine zipper factors (bZIP)	Fos-related factors::Jun-related factors	1	depleted	1	-0.0258065	0.982271	FALSE
FOS::JUND	15	3005	Basic leucine zipper factors (bZIP)::Basic leucine zipper factors (bZIP)	Fos-related factors::Jun-related factors	1	depleted	1	-0.0471995	0.967813	FALSE
TBX19	12	2366	T-Box factors	Brachyury-related factors	1	depleted	1	-0.0242126	0.983357	FALSE
HOXC13	15	2895	Homeo domain factors	HOX-related factors	1	enriched	1	0.00660218	1.00459	FALSE
MEOX2	17	3206	Homeo domain factors	HOX-related factors	1	enriched	1	0.0399633	1.02809	FALSE
RARA::RXRG	32	6208	Nuclear receptors with C4 zinc fingers::Nuclear receptors with C4 zinc fingers	Thyroid hormone receptor-related factors (NR1)::RXR-related receptors (NR2)	1	depleted	1	-0.00085363	0.999408	FALSE
PBX3	36	7060	Homeo domain factors	TALE-type homeo domain factors	1	depleted	1	-0.0164683	0.98865	FALSE
NFE2	14	2670	Basic leucine zipper factors (bZIP)	Jun-related factors	1	enriched	1	0.0237901	1.01663	FALSE
NFIA	27	5266	SMAD/NF-1 DNA-binding domain factors	Nuclear factor 1	1	depleted	1	-0.00854509	0.994095	FALSE
ETV5	9	1776	Tryptophan cluster factors	Ets-related factors	1	depleted	1	-0.0254317	0.982527	FALSE
NR1H4	19	3765	Nuclear receptors with C4 zinc fingers	Thyroid hormone receptor-related factors (NR1)	1	depleted	1	-0.0314474	0.978438	FALSE
RORA(var.2)	18	3398	Nuclear receptors with C4 zinc fingers	Thyroid hormone receptor-related factors (NR1)	1	enriched	1	0.0385141	1.02706	FALSE
RARA::RXRA	31	6065	Nuclear receptors with C4 zinc fingers::Nuclear receptors with C4 zinc fingers	Thyroid hormone receptor-related factors (NR1)::RXR-related receptors (NR2)	1	depleted	1	-0.0130364	0.991005	FALSE
TWIST1	34	6620	Basic helix-loop-helix factors (bHLH)	Tal-related factors	1	depleted	1	-0.00609345	0.995785	FALSE
FOXF2	21	4042	Fork head / winged helix factors	Forkhead box (FOX) factors	1	enriched	1	0.010523	1.00732	FALSE
HOXD13	26	4948	Homeo domain factors	HOX-related factors	1	enriched	1	0.0268691	1.0188	FALSE
SOX4	30	5804	High-mobility group (HMG) domain factors	SOX-related factors	1	enriched	1	0.003118	1.00216	FALSE
TFCP2	10	1848	Grainyhead domain factors	CP2-related factors	1	enriched	1	0.0692383	1.04916	FALSE
HIF1A	14	2768	Basic helix-loop-helix factors (bHLH)	PAS domain factors	1	depleted	1	-0.0282141	0.980633	FALSE
RORA	20	3802	Nuclear receptors with C4 zinc fingers	Thyroid hormone receptor-related factors (NR1)	1	enriched	1	0.0284445	1.01991	FALSE
MZF1(var.2)	38	7350	C2H2 zinc finger factors	More than 3 adjacent zinc finger factors	1	enriched	1	0.00345819	1.0024	FALSE
RBPJ	42	8237	Rel homology region (RHR) factors	CSL-related factors	1	depleted	1	-0.0165266	0.98861	FALSE
BHLHE22	7	1449	Basic helix-loop-helix factors (bHLH)	Tal-related factors	1	depleted	1	-0.0944277	0.936644	FALSE
GATA6	19	3766	Other C4 zinc finger-type factors	GATA-type zinc fingers	1	depleted	1	-0.0318306	0.978178	FALSE
JUNB(var.2)	4	807	Basic leucine zipper factors (bZIP)	Jun-related factors	1	depleted	1	-0.0573657	0.961017	FALSE
INSM1	40	7790	C2H2 zinc finger factors	Factors with multiple dispersed zinc fingers	1	depleted	1	-0.00642031	0.99556	FALSE
HOXB13	26	4990	Homeo domain factors	HOX-related factors	1	enriched	1	0.0146748	1.01022	FALSE
RFX3	13	2495	Fork head / winged helix factors	RFX-related factors	1	enriched	1	0.0146748	1.01022	FALSE
FOSL1::JUN(var.2)	5	995	Basic leucine zipper factors (bZIP)::Basic leucine zipper factors (bZIP)	Fos-related factors::Jun-related factors	1	depleted	1	-0.0375654	0.974298	FALSE
ETV4	9	1658	Tryptophan cluster factors	Ets-related factors	1	enriched	1	0.0737559	1.05245	FALSE
SPIC	31	5994	Tryptophan cluster factors	Ets-related factors	1	enriched	1	0.00395215	1.00274	FALSE
MEF2A	25	4793	MADS box factors	Regulators of differentiation	1	enriched	1	0.0162022	1.01129	FALSE
PPARG	23	4365	Nuclear receptors with C4 zinc fingers	Thyroid hormone receptor-related factors (NR1)	1	enriched	1	0.0308552	1.02162	FALSE
FOSL2::JUNB(var.2)	6	1198	Basic leucine zipper factors (bZIP)::Basic leucine zipper factors (bZIP)	Fos-related factors::Jun-related factors	1	depleted	1	-0.0423905	0.971045	FALSE
KLF4	34	6526	C2H2 zinc finger factors	Three-zinc finger Kruppel-related factors	1	enriched	1	0.0145388	1.01013	FALSE
CREB3L1	18	3499	Basic leucine zipper factors (bZIP)	CREB-related factors	1	depleted	1	-0.00374274	0.997409	FALSE
NR2F2	22	4207	Nuclear receptors with C4 zinc fingers	RXR-related receptors (NR2)	1	enriched	1	0.0199147	1.0139	FALSE
MEIS3	29	5699	Homeo domain factors	TALE-type homeo domain factors	1	depleted	1	-0.0194529	0.986607	FALSE
MEF2C	34	6537	MADS box factors	Regulators of differentiation	1	enriched	1	0.0121091	1.00843	FALSE
POU4F3	24	4667	Homeo domain factors	POU domain factors	1	depleted	1	-0.00425804	0.997053	FALSE
ZSCAN4	32	6277	C2H2 zinc finger factors	More than 3 adjacent zinc finger factors	1	depleted	1	-0.0168003	0.988422	FALSE
POU6F1	10	1939	Homeo domain factors	POU domain factors	1	depleted	1	-0.000109781	0.999924	FALSE
ATF7	7	1272	Basic leucine zipper factors (bZIP)	Jun-related factors	1	enriched	1	0.0935312	1.06698	FALSE
MAFF	23	4428	Basic leucine zipper factors (bZIP)	Maf-related factors	1	enriched	1	0.0101817	1.00708	FALSE
NEUROG2	14	2702	Basic helix-loop-helix factors (bHLH)	Tal-related factors	1	enriched	1	0.00660218	1.00459	FALSE
FOSL2::JUN(var.2)	11	2060	Basic leucine zipper factors (bZIP)::Basic leucine zipper factors (bZIP)	Fos-related factors::Jun-related factors	1	enriched	1	0.0500622	1.03531	FALSE
HOXA13	27	5272	Homeo domain factors	HOX-related factors	1	depleted	1	-0.0101879	0.992963	FALSE

## Sheet: HEE
TF	Counts (n=88)	Counts_ns (n=11800)	class	family	p_value	direction	FDR	logFC	FC	filter
RHOXF1	41	3789	Homeo domain factors	Paired-related HD factors	0.00540877	enriched	0.695244	0.537018	1.45097	FALSE
TFCP2	4	1854	Grainyhead domain factors	CP2-related factors	0.00639886	depleted	0.695244	-1.78936	0.289301	FALSE
NHLH1	48	7980	Basic helix-loop-helix factors (bHLH)	Tal-related factors	0.0125347	depleted	0.695244	-0.310143	0.806562	FALSE
GLIS2	38	6697	C2H2 zinc finger factors	More than 3 adjacent zinc finger factors	0.0142152	depleted	0.695244	-0.394304	0.760856	FALSE
VENTX	4	1670	Homeo domain factors	NK-related factors	0.0152	depleted	0.695244	-1.63856	0.321176	FALSE
GSX2	16	3615	Homeo domain factors	HOX-related factors	0.0159134	depleted	0.695244	-0.752712	0.593487	FALSE
POU6F2	14	3298	Homeo domain factors	POU domain factors	0.0168167	depleted	0.695244	-0.812953	0.569216	FALSE
EWSR1-FLI1	69	10314	Tryptophan cluster factors	Ets-related factors	0.0178821	depleted	0.695244	-0.156724	0.89706	FALSE
GABPA	17	3730	Tryptophan cluster factors	Ets-related factors	0.0183942	depleted	0.695244	-0.710429	0.611138	FALSE
POU2F1	23	4598	Homeo domain factors	POU domain factors	0.0187683	depleted	0.695244	-0.576161	0.670746	FALSE
HOXD13	26	4948	Homeo domain factors	HOX-related factors	0.0251982	depleted	0.695244	-0.505122	0.704601	FALSE
ERG	9	2372	Tryptophan cluster factors	Ets-related factors	0.0298361	depleted	0.695244	-0.974896	0.508777	FALSE
TBX15	26	4901	T-Box factors	TBX1-related factors	0.0303241	depleted	0.695244	-0.491353	0.711358	FALSE
POU5F1B	22	4333	Homeo domain factors	POU domain factors	0.030581	depleted	0.695244	-0.554651	0.680822	FALSE
RAX	10	2523	Homeo domain factors	Paired-related HD factors	0.0310975	depleted	0.695244	-0.911929	0.531474	FALSE
ESR2	40	6774	Nuclear receptors with C4 zinc fingers	Steroid hormone receptors (NR3)	0.0315328	depleted	0.695244	-0.336797	0.791798	FALSE
ZBTB18	46	7529	C2H2 zinc finger factors	More than 3 adjacent zinc finger factors	0.0331375	depleted	0.695244	-0.287613	0.819256	FALSE
ETV1	5	1669	Tryptophan cluster factors	Ets-related factors	0.034009	depleted	0.695244	-1.31577	0.40171	FALSE
TBX5	30	5414	T-Box factors	TBX2-related factors	0.0353486	depleted	0.695244	-0.428521	0.743023	FALSE
LHX2	10	2491	Homeo domain factors	HD-LIM factors	0.035406	depleted	0.695244	-0.893514	0.538302	FALSE
FOXP2	35	6087	Fork head / winged helix factors	Forkhead box (FOX) factors	0.0355656	depleted	0.695244	-0.375165	0.771017	FALSE
SPDEF	10	2463	Tryptophan cluster factors	Ets-related factors	0.0396118	depleted	0.695244	-0.877205	0.544421	FALSE
HOXC10	10	2452	Homeo domain factors	HOX-related factors	0.0413839	depleted	0.695244	-0.870748	0.546863	FALSE
TFEC	11	2599	Basic helix-loop-helix factors (bHLH)	bHLH-ZIP factors	0.0432356	depleted	0.695244	-0.817242	0.567526	FALSE
CEBPE	4	1430	Basic leucine zipper factors (bZIP)	C/EBP-related	0.0445436	depleted	0.695244	-1.41473	0.375079	FALSE
FLI1	9	2265	Tryptophan cluster factors	Ets-related factors	0.0460535	depleted	0.695244	-0.908303	0.532812	FALSE
FOXL1	15	3144	Fork head / winged helix factors	Forkhead box (FOX) factors	0.056161	depleted	0.695244	-0.644427	0.639747	FALSE
FOXI1	15	3144	Fork head / winged helix factors	Forkhead box (FOX) factors	0.056161	depleted	0.695244	-0.644427	0.639747	FALSE
FOXD2	15	3144	Fork head / winged helix factors	Forkhead box (FOX) factors	0.056161	depleted	0.695244	-0.644427	0.639747	FALSE
FOXO4	15	3144	Fork head / winged helix factors	Forkhead box (FOX) factors	0.056161	depleted	0.695244	-0.644427	0.639747	FALSE
FOXO6	15	3144	Fork head / winged helix factors	Forkhead box (FOX) factors	0.056161	depleted	0.695244	-0.644427	0.639747	FALSE
FOXP3	15	3144	Fork head / winged helix factors	Forkhead box (FOX) factors	0.056161	depleted	0.695244	-0.644427	0.639747	FALSE
FOXD1	15	3143	Fork head / winged helix factors	Forkhead box (FOX) factors	0.0563674	depleted	0.695244	-0.643968	0.63995	FALSE
FEV	7	1882	Tryptophan cluster factors	Ets-related factors	0.0577662	depleted	0.695244	-1.00363	0.498744	FALSE
TFAP2C(var.3)	42	6873	Basic helix-span-helix factors (bHSH)	AP-2	0.0595051	depleted	0.695244	-0.287339	0.819412	FALSE
TFAP2A(var.2)	52	8140	Basic helix-span-helix factors (bHSH)	AP-2	0.0598601	depleted	0.695244	-0.223306	0.8566	FALSE
YY1	32	5538	C2H2 zinc finger factors	More than 3 adjacent zinc finger factors	0.0611791	depleted	0.695244	-0.368082	0.774812	FALSE
CEBPA	23	4288	Basic leucine zipper factors (bZIP)	C/EBP-related	0.0611896	depleted	0.695244	-0.47546	0.719238	FALSE
CEBPG	4	1355	Basic leucine zipper factors (bZIP)	C/EBP-related	0.0615422	depleted	0.695244	-1.33701	0.39584	FALSE
YY2	13	2811	C2H2 zinc finger factors	More than 3 adjacent zinc finger factors	0.0626628	depleted	0.695244	-0.68936	0.620129	FALSE
OLIG1	6	1691	Basic helix-loop-helix factors (bHLH)	Tal-related factors	0.06372	depleted	0.695244	-1.07163	0.475781	FALSE
SP2	63	9451	C2H2 zinc finger factors	Three-zinc finger Krüppel-related factors	0.063756	depleted	0.695244	-0.161904	0.893845	FALSE
JUN	39	4073	Basic leucine zipper factors (bZIP)	Jun-related factors	0.0697802	enriched	0.743241	0.360594	1.28395	FALSE
TFAP2A(var.3)	44	7075	Basic helix-span-helix factors (bHSH)	AP-2	0.0735172	depleted	0.750817	-0.262015	0.833922	FALSE
SMAD3	4	1308	SMAD/NF-1 DNA-binding domain factors	SMAD factors	0.075119	depleted	0.750817	-1.28608	0.410064	FALSE
MEOX1	12	2607	Homeo domain factors	HOX-related factors	0.0754096	depleted	0.750817	-0.696145	0.617219	FALSE
ZBTB33	17	3348	C2H2 zinc finger factors	Other factors with up to three adjacent zinc fingers	0.0784436	depleted	0.76272	-0.554553	0.680868	FALSE
PBX3	44	7052	Homeo domain factors	TALE-type homeo domain factors	0.0799357	depleted	0.76272	-0.257318	0.836642	FALSE
ETV5	7	1778	Tryptophan cluster factors	Ets-related factors	0.0870263	depleted	0.794335	-0.921617	0.527917	FALSE
CTCFL	56	8538	C2H2 zinc finger factors	More than 3 adjacent zinc finger factors	0.0888852	depleted	0.794335	-0.18526	0.879491	FALSE
PDX1	12	2558	Homeo domain factors	HOX-related factors	0.0899184	depleted	0.794335	-0.66877	0.629043	FALSE
STAT1	54	6107	STAT domain factors	STAT factors	0.0909653	enriched	0.794335	0.245707	1.18567	FALSE
HOXA10	31	5266	Homeo domain factors	HOX-related factors	0.0969359	depleted	0.794335	-0.341228	0.789369	FALSE
GLIS3	32	5402	C2H2 zinc finger factors	More than 3 adjacent zinc finger factors	0.0970808	depleted	0.794335	-0.33221	0.794319	FALSE
LBX1	15	2984	Homeo domain factors	NK-related factors	0.0988277	depleted	0.794335	-0.569074	0.674049	FALSE
SOX4	35	5799	High-mobility group (HMG) domain factors	SOX-related factors	0.099973	depleted	0.794335	-0.305238	0.809309	FALSE
TFEB	12	2519	Basic helix-loop-helix factors (bHLH)	bHLH-ZIP factors	0.103139	depleted	0.794335	-0.646605	0.638782	FALSE
OLIG3	9	2046	Basic helix-loop-helix factors (bHLH)	Tal-related factors	0.106032	depleted	0.794335	-0.761598	0.589843	FALSE
HOXC11	7	1722	Homeo domain factors	HOX-related factors	0.107796	depleted	0.794335	-0.875447	0.545085	FALSE
ID4	50	7729	Basic helix-loop-helix factors (bHLH)	HLH domain only	0.111012	depleted	0.794335	-0.205142	0.867453	FALSE
CEBPD	5	1379	Basic leucine zipper factors (bZIP)	C/EBP-related	0.113433	depleted	0.794335	-1.04041	0.486189	FALSE
CEBPB	5	1378	Basic leucine zipper factors (bZIP)	C/EBP-related	0.113883	depleted	0.794335	-1.03936	0.486542	FALSE
ZNF384	57	8594	C2H2 zinc finger factors	More than 3 adjacent zinc finger factors	0.116041	depleted	0.794335	-0.169156	0.889363	FALSE
LBX2	10	2177	Homeo domain factors	NK-related factors	0.11617	depleted	0.794335	-0.69913	0.615944	FALSE
POU3F4	24	4233	Homeo domain factors	POU domain factors	0.117606	depleted	0.794335	-0.395435	0.76026	FALSE
DLX6	11	2305	Homeo domain factors	NK-related factors	0.127322	depleted	0.794335	-0.644052	0.639913	FALSE
SP1	65	9535	C2H2 zinc finger factors	Three-zinc finger Krüppel-related factors	0.131071	depleted	0.794335	-0.129582	0.914096	FALSE
ELK3	8	1826	Tryptophan cluster factors	Ets-related factors	0.13268	depleted	0.794335	-0.767403	0.587474	FALSE
EGR1	32	5301	C2H2 zinc finger factors	Three-zinc finger Kruppel-related factors	0.133352	depleted	0.794335	-0.304981	0.809453	FALSE
EMX2	8	1823	Homeo domain factors	NK-related factors	0.134123	depleted	0.794335	-0.765031	0.588441	FALSE
MYC	26	4470	Basic helix-loop-helix factors (bHLH)	bHLH-ZIP factors	0.134593	depleted	0.794335	-0.358552	0.779947	FALSE
RUNX2	17	3184	Runt domain factors	Runt-related factors	0.135082	depleted	0.794335	-0.482094	0.715938	FALSE
ETV4	7	1660	Tryptophan cluster factors	Ets-related factors	0.135854	depleted	0.794335	-0.822545	0.565444	FALSE
ELK1	8	1811	Tryptophan cluster factors	Ets-related factors	0.140031	depleted	0.794335	-0.755503	0.59234	FALSE
SHOX	12	2429	Homeo domain factors	Paired-related HD factors	0.140158	depleted	0.794335	-0.594117	0.66245	FALSE
ISX	12	2429	Homeo domain factors	Paired-related HD factors	0.140158	depleted	0.794335	-0.594117	0.66245	FALSE
LHX9	12	2429	Homeo domain factors	HD-LIM factors	0.140158	depleted	0.794335	-0.594117	0.66245	FALSE
PRRX1	12	2429	Homeo domain factors	Paired-related HD factors	0.140158	depleted	0.794335	-0.594117	0.66245	FALSE
RAX2	12	2429	Homeo domain factors	Paired-related HD factors	0.140158	depleted	0.794335	-0.594117	0.66245	FALSE
UNCX	12	2429	Homeo domain factors	Paired-related HD factors	0.140158	depleted	0.794335	-0.594117	0.66245	FALSE
NFATC3	37	5941	Rel homology region (RHR) factors	NFAT-related factors	0.148502	depleted	0.794335	-0.259969	0.835106	FALSE
HOXD12	7	1630	Homeo domain factors	HOX-related factors	0.151614	depleted	0.794335	-0.796234	0.575851	FALSE
NRF1	39	6197	Basic leucine zipper factors (bZIP)	Jun-related factors	0.153509	depleted	0.794335	-0.244884	0.843883	FALSE
POU6F1	9	1940	Homeo domain factors	POU domain factors	0.154442	depleted	0.794335	-0.684848	0.622071	FALSE
PAX9	19	3430	Paired box factors	Paired domain only	0.15505	depleted	0.794335	-0.428998	0.742778	FALSE
PAX1	19	3426	Paired box factors	Paired domain only	0.156944	depleted	0.794335	-0.427314	0.743645	FALSE
LHX6	10	2085	Homeo domain factors	HD-LIM factors	0.159612	depleted	0.794335	-0.636836	0.643122	FALSE
USF2	16	2982	Basic helix-loop-helix factors (bHLH)	bHLH-ZIP factors	0.160755	depleted	0.794335	-0.474997	0.719468	FALSE
TFAP2A	48	7357	Basic helix-span-helix factors (bHSH)	AP-2	0.163278	depleted	0.794335	-0.192872	0.874863	FALSE
NKX6-1	21	3698	Homeo domain factors	NK-related factors	0.164084	depleted	0.794335	-0.393144	0.761468	FALSE
FOXB1	30	4957	Fork head / winged helix factors	Forkhead box (FOX) factors	0.164192	depleted	0.794335	-0.301293	0.811525	FALSE
MSX1	13	2528	Homeo domain factors	NK-related factors	0.165808	depleted	0.794335	-0.536273	0.68955	FALSE
E2F1	2	761	Fork head / winged helix factors	E2F-related factors	0.169321	depleted	0.794335	-1.50469	0.352407	FALSE
ONECUT2	15	2816	Homeo domain factors	HD-CUT factors	0.170497	depleted	0.794335	-0.485473	0.714263	FALSE
BARX1	15	2816	Homeo domain factors	NK-related factors	0.170497	depleted	0.794335	-0.485473	0.714263	FALSE
NKX3-2	18	3248	Homeo domain factors	NK-related factors	0.173636	depleted	0.794335	-0.428343	0.743115	FALSE
NKX6-2	21	3671	Homeo domain factors	NK-related factors	0.17765	depleted	0.794335	-0.382572	0.767069	FALSE
RBPJ	55	8224	Rel homology region (RHR) factors	CSL-related factors	0.178272	depleted	0.794335	-0.157197	0.896766	FALSE
GBX2	12	2355	Homeo domain factors	HOX-related factors	0.178471	depleted	0.794335	-0.549481	0.683266	FALSE
FOXO3	20	3525	Fork head / winged helix factors	Forkhead box (FOX) factors	0.179304	depleted	0.794335	-0.394412	0.760799	FALSE
EMX1	12	2353	Homeo domain factors	NK-related factors	0.179616	depleted	0.794335	-0.548255	0.683847	FALSE
ERF	14	2650	Tryptophan cluster factors	Ets-related factors	0.180422	depleted	0.794335	-0.497354	0.708405	FALSE
MAFK	26	4368	Basic leucine zipper factors (bZIP)	Maf-related factors	0.181615	depleted	0.794335	-0.32525	0.79816	FALSE
VSX1	14	2647	Homeo domain factors	Paired-related HD factors	0.182107	depleted	0.794335	-0.49572	0.709208	FALSE
VSX2	14	2647	Homeo domain factors	Paired-related HD factors	0.182107	depleted	0.794335	-0.49572	0.709208	FALSE
HOXA5	16	2932	Homeo domain factors	HOX-related factors	0.187264	depleted	0.809123	-0.450602	0.731738	FALSE
POU1F1	29	4767	Homeo domain factors	POU domain factors	0.190519	depleted	0.815494	-0.293817	0.815741	FALSE
MEOX2	18	3205	Homeo domain factors	HOX-related factors	0.197174	depleted	0.8305	-0.409116	0.753085	FALSE
TFAP2B(var.3)	46	7034	Basic helix-span-helix factors (bHSH)	AP-2	0.197652	depleted	0.8305	-0.1895	0.87691	FALSE
BHLHE23	8	1706	Basic helix-loop-helix factors (bHLH)	Tal-related factors	0.202101	depleted	0.835482	-0.669334	0.628797	FALSE
JUN(var.2)	31	3366	Basic leucine zipper factors (bZIP)	Jun-related factors	0.204787	enriched	0.835482	0.304444	1.23494	FALSE
CREB1	21	2132	Basic leucine zipper factors (bZIP)	CREB-related factors	0.20492	enriched	0.835482	0.401393	1.32078	FALSE
AR	24	4043	Nuclear receptors with C4 zinc fingers	Steroid hormone receptors (NR3)	0.206134	depleted	0.835482	-0.32918	0.795989	FALSE
POU3F2	29	4723	Homeo domain factors	POU domain factors	0.215018	depleted	0.856332	-0.280439	0.82334	FALSE
TBR1	29	4723	T-Box factors	TBrain-related factors	0.215018	depleted	0.856332	-0.280439	0.82334	FALSE
KLF14	38	5935	C2H2 zinc finger factors	Three-zinc finger Krüppel-related factors	0.22136	depleted	0.87353	-0.220037	0.858543	FALSE
HOXC12	11	2134	Homeo domain factors	HOX-related factors	0.223151	depleted	0.87353	-0.532845	0.69119	FALSE
CTCF	53	7892	C2H2 zinc finger factors	More than 3 adjacent zinc finger factors	0.227334	depleted	0.877133	-0.151187	0.900509	FALSE
ZBTB7B	33	5249	C2H2 zinc finger factors	More than 3 adjacent zinc finger factors	0.227901	depleted	0.877133	-0.246365	0.843018	FALSE
KLF13	23	3856	C2H2 zinc finger factors	Three-zinc finger Krüppel-related factors	0.234094	depleted	0.886358	-0.32226	0.799816	FALSE
ZEB1	56	8265	Homeo domain factors	HD-ZF factors	0.234169	depleted	0.886358	-0.138377	0.908541	FALSE
REL	50	5894	Rel homology region (RHR) factors	NF-kappaB-related factors	0.239208	enriched	0.890749	0.185892	1.13752	FALSE
GLIS1	25	4122	C2H2 zinc finger factors	More than 3 adjacent zinc finger factors	0.243245	depleted	0.890749	-0.298205	0.813264	FALSE
NOTO	14	2548	Homeo domain factors	NK-related factors	0.245279	depleted	0.890749	-0.440727	0.736763	FALSE
TBX20	31	4941	T-Box factors	TBX1-related factors	0.249857	depleted	0.890749	-0.249323	0.841291	FALSE
NFIA	45	5248	SMAD/NF-1 DNA-binding domain factors	Nuclear factor 1	0.25216	enriched	0.890749	0.201369	1.14979	FALSE
Pax6	15	2684	Paired box factors	Paired plus homeo domain	0.252609	depleted	0.890749	-0.416211	0.74939	FALSE
KLF5	64	9244	C2H2 zinc finger factors	Three-zinc finger Krüppel-related factors	0.253233	depleted	0.890749	-0.107234	0.928366	FALSE
TFAP4	43	6543	Basic helix-loop-helix factors (bHLH)	bHLH-ZIP factors	0.258229	depleted	0.890749	-0.182404	0.881233	FALSE
TFDP1	42	6408	Fork head / winged helix factors	E2F-related factors	0.259902	depleted	0.890749	-0.186273	0.878873	FALSE
GRHL1	15	2674	Grainyhead domain factors	Grainyhead-related factors	0.259909	depleted	0.890749	-0.410826	0.752193	FALSE
MEIS2	44	6670	Homeo domain factors	TALE-type homeo domain factors	0.261779	depleted	0.890749	-0.176972	0.884558	FALSE
POU4F1	30	4780	Homeo domain factors	POU domain factors	0.265698	depleted	0.890749	-0.248837	0.841575	FALSE
SREBF2	43	5007	Basic helix-loop-helix factors (bHLH)	bHLH-ZIP factors	0.26796	enriched	0.890749	0.203602	1.15157	FALSE
MEF2C	43	6528	MADS box factors	Regulators of differentiation	0.26856	depleted	0.890749	-0.179093	0.883258	FALSE
PAX7	10	1922	Paired box factors	Paired plus homeo domain	0.270234	depleted	0.890749	-0.519397	0.697663	FALSE
GBX1	10	1920	Homeo domain factors	HOX-related factors	0.271904	depleted	0.890749	-0.517895	0.69839	FALSE
ETS1	17	2943	Tryptophan cluster factors	Ets-related factors	0.275066	depleted	0.890749	-0.368541	0.774565	FALSE
RFX5	15	2652	Fork head / winged helix factors	RFX-related factors	0.276541	depleted	0.890749	-0.398907	0.758433	FALSE
SREBF2(var.2)	8	1610	Basic helix-loop-helix factors (bHLH)	bHLH-ZIP factors	0.277926	depleted	0.890749	-0.585777	0.66629	FALSE
ELF1	26	2835	Tryptophan cluster factors	Ets-related factors	0.279392	enriched	0.890749	0.298374	1.22976	FALSE
VDR	21	3501	Nuclear receptors with C4 zinc fingers	Thyroid hormone receptor-related factors (NR1)	0.28408	depleted	0.890749	-0.314166	0.804316	FALSE
BHLHE22	7	1449	Basic helix-loop-helix factors (bHLH)	Tal-related factors	0.284695	depleted	0.890749	-0.626419	0.647782	FALSE
RFX3	14	2494	Fork head / winged helix factors	RFX-related factors	0.28637	depleted	0.890749	-0.409823	0.752716	FALSE
MAX::MYC	20	3356	Basic helix-loop-helix factors (bHLH)::Basic helix-loop-helix factors (bHLH)	bHLH-ZIP factors::bHLH-ZIP factors	0.286636	depleted	0.890749	-0.323531	0.799111	FALSE
GRHL2	30	4749	Grainyhead domain factors	Grainyhead-related factors	0.287278	depleted	0.890749	-0.23945	0.847068	FALSE
POU3F1	31	4886	Homeo domain factors	POU domain factors	0.28729	depleted	0.890749	-0.233174	0.850761	FALSE
NFIC::TLX1	45	5299	SMAD/NF-1 DNA-binding domain factors::Homeo domain factors	Nuclear factor 1::NK-related factors	0.28784	enriched	0.890749	0.187416	1.13872	FALSE
CENPB	11	2040	Psq-type HTH domain		0.297049	depleted	0.90361	-0.467854	0.723039	FALSE
EGR2	32	5006	C2H2 zinc finger factors	Three-zinc finger Krüppel-related factors	0.299322	depleted	0.90361	-0.222375	0.857153	FALSE
ZBTB7C	35	5410	C2H2 zinc finger factors	More than 3 adjacent zinc finger factors	0.302006	depleted	0.90361	-0.205062	0.867501	FALSE
EVX1	10	1885	Homeo domain factors	HOX-related factors	0.302488	depleted	0.90361	-0.491353	0.711358	FALSE
NFKB1	32	5001	Rel homology region (RHR) factors	NF-kappaB-related factors	0.303005	depleted	0.90361	-0.220933	0.85801	FALSE
MITF	9	1733	Basic helix-loop-helix factors (bHLH)	bHLH-ZIP factors	0.30433	depleted	0.90361	-0.522063	0.696375	FALSE
HOXB3	16	2760	Homeo domain factors	HOX-related factors	0.305807	depleted	0.90361	-0.363385	0.777339	FALSE
HOXA13	34	5265	Homeo domain factors	HOX-related factors	0.309047	depleted	0.907331	-0.207687	0.865924	FALSE
FOSL2	22	3604	Basic leucine zipper factors (bZIP)	Fos-related factors	0.31304	depleted	0.908981	-0.288884	0.818535	FALSE
ELK4	29	4576	Tryptophan cluster factors	Ets-related factors	0.313579	depleted	0.908981	-0.234823	0.849789	FALSE
VAX1	16	2744	Homeo domain factors	NK-related factors	0.319197	depleted	0.91802	-0.354997	0.781871	FALSE
IRF3	42	6323	Tryptophan cluster factors	Interferon-regulatory factors	0.321991	depleted	0.91802	-0.167008	0.890688	FALSE
MAFF	28	4423	Basic leucine zipper factors (bZIP)	Maf-related factors	0.325404	depleted	0.91802	-0.236387	0.848869	FALSE
MNX1	26	4144	Homeo domain factors	HOX-related factors	0.32739	depleted	0.91802	-0.249301	0.841304	FALSE
NKX2-8	27	4282	Homeo domain factors	NK-related factors	0.327731	depleted	0.91802	-0.242114	0.845505	FALSE
RUNX1	51	7496	Runt domain factors	Runt-related factors	0.331914	depleted	0.91802	-0.132412	0.912305	FALSE
GMEB2	5	385	SAND domain factors	GMEB	0.332587	enriched	0.91802	0.800281	1.74144	FALSE
MAX	14	2438	Basic helix-loop-helix factors (bHLH)	bHLH-ZIP factors	0.334344	depleted	0.91802	-0.37706	0.770005	FALSE
ISL2	19	3154	Homeo domain factors	HD-LIM factors	0.334737	depleted	0.91802	-0.307972	0.807777	FALSE
TBX1	29	4539	T-Box factors	TBX1-related factors	0.342617	depleted	0.922598	-0.22311	0.856717	FALSE
TBX4	29	4539	T-Box factors	TBX2-related factors	0.342617	depleted	0.922598	-0.22311	0.856717	FALSE
DUXA	18	3000	Homeo domain factors	Paired-related HD factors	0.345085	depleted	0.922598	-0.313754	0.804545	FALSE
FOXK2	28	4396	Fork head / winged helix factors	Forkhead box (FOX) factors	0.347021	depleted	0.922598	-0.227553	0.854082	FALSE
NR2F2	36	4193	Nuclear receptors with C4 zinc fingers	RXR-related receptors (NR2)	0.348443	enriched	0.922598	0.203226	1.15127	FALSE
NR4A2	38	4454	Nuclear receptors with C4 zinc fingers	NGFI-B-related receptors (NR4)	0.348492	enriched	0.922598	0.194109	1.14402	FALSE
GSX1	17	2847	Homeo domain factors	HOX-related factors	0.354503	depleted	0.924084	-0.320696	0.800683	FALSE
SOX9	27	3042	High-mobility group (HMG) domain factors	SOX-related factors	0.355134	enriched	0.924084	0.251151	1.19016	FALSE
RELB	48	5789	Rel homology region (RHR) factors	NF-kappaB-related factors	0.358292	enriched	0.924084	0.152932	1.11183	FALSE
TEAD3	29	4519	TEA domain factors	TEF-1-related factors	0.359037	depleted	0.924084	-0.216739	0.860508	FALSE
TCF3	53	7725	Basic helix-loop-helix factors (bHLH)	E2A-related factors	0.359148	depleted	0.924084	-0.120331	0.919976	FALSE
NR4A1	35	4078	Nuclear receptors with C4 zinc fingers	NGFI-B-related receptors (NR4)	0.361854	enriched	0.924084	0.202705	1.15085	FALSE
FOSL1::JUND	24	2670	Basic leucine zipper factors (bZIP)::Basic leucine zipper factors (bZIP)	Fos-related factors::Jun-related factors	0.363177	enriched	0.924084	0.269406	1.20531	FALSE
EVX2	10	1821	Homeo domain factors	HOX-related factors	0.365355	depleted	0.924491	-0.441519	0.736359	FALSE
E2F6	59	8488	Fork head / winged helix factors	E2F-related factors	0.369705	depleted	0.927408	-0.101498	0.932065	FALSE
OTX2	22	2426	Homeo domain factors	Paired-related HD factors	0.371297	enriched	0.927408	0.282135	1.21599	FALSE
SRY	26	4089	High-mobility group (HMG) domain factors	SOX-related factors	0.373011	depleted	0.927408	-0.230025	0.85262	FALSE
ZIC4	54	7838	C2H2 zinc finger factors	More than 3 adjacent zinc finger factors	0.374608	depleted	0.927408	-0.114315	0.923821	FALSE
HOXA2	12	2102	Homeo domain factors	HOX-related factors	0.378262	depleted	0.930824	-0.385517	0.765505	FALSE
ZIC3	54	7832	C2H2 zinc finger factors	More than 3 adjacent zinc finger factors	0.380221	depleted	0.930824	-0.11321	0.924529	FALSE
RORA	24	3798	Nuclear receptors with C4 zinc fingers	Thyroid hormone receptor-related factors (NR1)	0.384998	depleted	0.930824	-0.238994	0.847336	FALSE
FOSL2::JUN	24	2691	Basic leucine zipper factors (bZIP)::Basic leucine zipper factors (bZIP)	Fos-related factors::Jun-related factors	0.385822	enriched	0.930824	0.258103	1.19591	FALSE
ESR1	26	4074	Nuclear receptors with C4 zinc fingers	Steroid hormone receptors (NR3)	0.38615	depleted	0.930824	-0.224723	0.855759	FALSE
HOXB2	15	2521	Homeo domain factors	HOX-related factors	0.392689	depleted	0.938383	-0.325822	0.797844	FALSE
POU3F3	33	5023	Homeo domain factors	POU domain factors	0.395427	depleted	0.938383	-0.182872	0.880948	FALSE
MZF1(var.2)	59	7329	C2H2 zinc finger factors	More than 3 adjacent zinc finger factors	0.400518	enriched	0.938383	0.11031	1.07946	FALSE
NEUROD1	50	7284	Basic helix-loop-helix factors (bHLH)	Tal-related factors	0.404265	depleted	0.938383	-0.119591	0.920448	FALSE
HEY1	15	2509	Basic helix-loop-helix factors (bHLH)	Hairy-related factors	0.404851	depleted	0.938383	-0.318939	0.801659	FALSE
HSF1	21	3357	Heat shock factors	HSF factors	0.405627	depleted	0.938383	-0.253572	0.838817	FALSE
TBX2	31	4737	T-Box factors	TBX2-related factors	0.407427	depleted	0.938383	-0.188494	0.877521	FALSE
MEIS1	19	3069	Homeo domain factors	TALE-type homeo domain factors	0.412479	depleted	0.938383	-0.268558	0.830149	FALSE
FOS	28	3227	Basic leucine zipper factors (bZIP)	Fos-related factors	0.413892	enriched	0.938383	0.218445	1.16348	FALSE
SOX21	30	4591	High-mobility group (HMG) domain factors	SOX-related factors	0.415875	depleted	0.938383	-0.190635	0.87622	FALSE
ZNF410	21	3346	C2H2 zinc finger factors	More than 3 adjacent zinc finger factors	0.416163	depleted	0.938383	-0.248837	0.841575	FALSE
CREB3L1	30	3487	Basic leucine zipper factors (bZIP)	CREB-related factors	0.416536	enriched	0.938383	0.206188	1.15364	FALSE
TWIST1	45	6609	Basic helix-loop-helix factors (bHLH)	Tal-related factors	0.418229	depleted	0.938383	-0.131296	0.913011	FALSE
ASCL1	73	10204	Basic helix-loop-helix factors (bHLH)	MyoD / ASC-related factors	0.420894	depleted	0.938383	-0.059955	0.959294	FALSE
FOSL2::JUN(var.2)	12	2059	Basic leucine zipper factors (bZIP)::Basic leucine zipper factors (bZIP)	Fos-related factors::Jun-related factors	0.424605	depleted	0.938383	-0.355698	0.781491	FALSE
ZNF143	36	5393	C2H2 zinc finger factors	More than 3 adjacent zinc finger factors	0.428281	depleted	0.938383	-0.15988	0.8951	FALSE
NEUROD2	9	1618	Basic helix-loop-helix factors (bHLH)	Tal-related factors	0.428424	depleted	0.938383	-0.423003	0.74587	FALSE
ZBTB7A	44	6465	C2H2 zinc finger factors	More than 3 adjacent zinc finger factors	0.4286	depleted	0.938383	-0.131935	0.912606	FALSE
MYF6	30	4569	Basic helix-loop-helix factors (bHLH)	MyoD / ASC-related factors	0.436255	depleted	0.938383	-0.183705	0.880439	FALSE
MEF2B	32	3766	MADS box factors	Regulators of differentiation	0.437218	enriched	0.938383	0.18825	1.13938	FALSE
TFAP2B	52	7510	Basic helix-span-helix factors (bHSH)	AP-2	0.439354	depleted	0.938383	-0.10709	0.928459	FALSE
EOMES	30	4565	T-Box factors	TBrain-related factors	0.440024	depleted	0.938383	-0.182441	0.881211	FALSE
PAX5	27	4152	Paired box factors	Paired domain only	0.441461	depleted	0.938383	-0.197636	0.871978	FALSE
BHLHE41	9	1606	Basic helix-loop-helix factors (bHLH)	Hairy-related factors	0.443306	depleted	0.938383	-0.412264	0.751443	FALSE
MSX2	18	2897	Homeo domain factors	NK-related factors	0.443948	depleted	0.938383	-0.263351	0.83315	FALSE
HES7	25	3873	Basic helix-loop-helix factors (bHLH)	Hairy-related factors	0.444511	depleted	0.938383	-0.208312	0.865549	FALSE
HOXD11	11	1891	Homeo domain factors	HOX-related factors	0.451549	depleted	0.938383	-0.358434	0.780011	FALSE
MSC	52	7496	Basic helix-loop-helix factors (bHLH)	Tal-related factors	0.453424	depleted	0.938383	-0.104398	0.930193	FALSE
MYB	35	4174	Tryptophan cluster factors	Myb/SANT domain factors	0.45446	enriched	0.938383	0.169136	1.12438	FALSE
RFX2	12	2033	Fork head / winged helix factors	RFX-related factors	0.454527	depleted	0.938383	-0.337364	0.791486	FALSE
CLOCK	21	2373	Basic helix-loop-helix factors (bHLH)	PAS domain factors	0.458484	enriched	0.938383	0.246889	1.18665	FALSE
TP63	14	2316	p53 domain factors	p53-related factors	0.45894	depleted	0.938383	-0.302997	0.810567	FALSE
MIXL1	15	2455	Homeo domain factors	Paired-related HD factors	0.462821	depleted	0.938383	-0.287549	0.819293	FALSE
NR1A4::RXRA	30	3533	Nuclear receptors with C4 zinc fingers::Nuclear receptors with C4 zinc fingers	Thyroid hormone receptor-related factors (NR1)::RXR-related receptors (NR2)	0.465461	enriched	0.938383	0.18728	1.13862	FALSE
RFX4	15	2452	Fork head / winged helix factors	RFX-related factors	0.466198	depleted	0.938383	-0.285785	0.820295	FALSE
SNAI2	50	7220	C2H2 zinc finger factors	More than 3 adjacent zinc finger factors	0.466697	depleted	0.938383	-0.106859	0.928607	FALSE
GLI2	27	4126	C2H2 zinc finger factors	More than 3 adjacent zinc finger factors	0.466833	depleted	0.938383	-0.188573	0.877473	FALSE
CUX1	12	1259	Homeo domain factors	HD-CUT factors	0.468932	enriched	0.938383	0.353968	1.27807	FALSE
DMRT3	21	3293	DM-type intertwined zinc finger factors	DMRT	0.469424	depleted	0.938383	-0.225802	0.85512	FALSE
E2F4	41	6020	Fork head / winged helix factors	E2F-related factors	0.471241	depleted	0.938383	-0.130928	0.913244	FALSE
TFAP2B(var.2)	49	7078	Basic helix-span-helix factors (bHSH)	AP-2	0.476947	depleted	0.944483	-0.107349	0.928293	FALSE
FOXP1	32	4798	Fork head / winged helix factors	Forkhead box (FOX) factors	0.478428	depleted	0.944483	-0.16115	0.894312	FALSE
CDX2	35	5201	Homeo domain factors	HOX-related factors	0.482414	depleted	0.948264	-0.148223	0.902361	FALSE
ONECUT1	14	2291	Homeo domain factors	HD-CUT factors	0.487969	depleted	0.952796	-0.287339	0.819412	FALSE
PAX4	9	1571	Paired box factors	Paired plus homeo domain	0.48888	depleted	0.952796	-0.380475	0.768185	FALSE
FOS::JUNB	22	2535	Basic leucine zipper factors (bZIP)::Basic leucine zipper factors (bZIP)	Fos-related factors::Jun-related factors	0.503007	enriched	0.958836	0.218729	1.16371	FALSE
NEUROG2	17	2699	Basic helix-loop-helix factors (bHLH)	Tal-related factors	0.506768	depleted	0.958836	-0.243679	0.844589	FALSE
NFKB2	42	5149	Rel homology region (RHR) factors	NF-kappaB-related factors	0.507224	enriched	0.958836	0.129308	1.09377	FALSE
FOXG1	25	3806	Fork head / winged helix factors	Forkhead box (FOX) factors	0.512795	depleted	0.958836	-0.183136	0.880786	FALSE
HINFP	30	4484	C2H2 zinc finger factors	Factors with multiple dispersed zinc fingers	0.520506	depleted	0.958836	-0.156612	0.897129	FALSE
RARA(var.2)	37	5430	Nuclear receptors with C4 zinc fingers	Thyroid hormone receptor-related factors (NR1)	0.523855	depleted	0.958836	-0.130215	0.913695	FALSE
FOXC2	44	6368	Fork head / winged helix factors	Forkhead box (FOX) factors	0.524564	depleted	0.958836	-0.110125	0.926508	FALSE
NRL	38	5564	Basic leucine zipper factors (bZIP)	Maf-related factors	0.524601	depleted	0.958836	-0.126912	0.91579	FALSE
JUNB(var.2)	8	803	Basic leucine zipper factors (bZIP)	Jun-related factors	0.525332	enriched	0.958836	0.417811	1.3359	FALSE
HES5	20	3102	Basic helix-loop-helix factors (bHLH)	Hairy-related factors	0.525628	depleted	0.958836	-0.209987	0.864545	FALSE
HIC2	47	6764	C2H2 zinc finger factors	Factors with multiple dispersed zinc fingers	0.527933	depleted	0.958836	-0.102004	0.931738	FALSE
FOSL2::JUNB	22	2557	Basic leucine zipper factors (bZIP)::Basic leucine zipper factors (bZIP)	Fos-related factors::Jun-related factors	0.531699	enriched	0.958836	0.206263	1.1537	FALSE
GSC2	21	2429	Homeo domain factors	Paired-related HD factors	0.531747	enriched	0.958836	0.213238	1.15929	FALSE
SP3	58	8208	C2H2 zinc finger factors	Three-zinc finger Krüppel-related factors	0.531993	depleted	0.958836	-0.0777664	0.947523	FALSE
ESRRB	34	4116	Nuclear receptors with C4 zinc fingers	Steroid hormone receptors (NR3)	0.532633	enriched	0.958836	0.147503	1.10765	FALSE
RELA	44	6359	Rel homology region (RHR) factors	NF-kappaB-related factors	0.533974	depleted	0.958836	-0.108085	0.927819	FALSE
MEIS3	39	5689	Homeo domain factors	TALE-type homeo domain factors	0.534452	depleted	0.958836	-0.12149	0.919238	FALSE
SPIC	48	5977	Tryptophan cluster factors	Ets-related factors	0.534779	enriched	0.958836	0.106824	1.07686	FALSE
EN1	13	2109	Homeo domain factors	NK-related factors	0.53728	depleted	0.958836	-0.274836	0.826544	FALSE
KLF16	58	8202	C2H2 zinc finger factors	Three-zinc finger Krüppel-related factors	0.53898	depleted	0.958836	-0.0767114	0.948217	FALSE
ATF4	20	3090	Basic leucine zipper factors (bZIP)	ATF-4-related factors	0.539309	depleted	0.958836	-0.204395	0.867902	FALSE
EGR4	46	6620	C2H2 zinc finger factors	Three-zinc finger Krüppel-related factors	0.539706	depleted	0.958836	-0.101986	0.93175	FALSE
IRF4	25	3778	Tryptophan cluster factors	Interferon-regulatory factors	0.543047	depleted	0.958836	-0.172483	0.887314	FALSE
SREBF1	38	4656	Basic helix-loop-helix factors (bHLH)	bHLH-ZIP factors	0.54677	enriched	0.958836	0.13012	1.09438	FALSE
TFE3	15	1678	Basic helix-loop-helix factors (bHLH)	bHLH-ZIP factors	0.546878	enriched	0.958836	0.261431	1.19867	FALSE
OLIG2	11	1815	Basic helix-loop-helix factors (bHLH)	Tal-related factors	0.549514	depleted	0.958836	-0.299255	0.812672	FALSE
LMX1A	21	3219	Homeo domain factors	HD-LIM factors	0.550598	depleted	0.958836	-0.193012	0.874778	FALSE
LMX1B	21	3219	Homeo domain factors	HD-LIM factors	0.550598	depleted	0.958836	-0.193012	0.874778	FALSE
IRF2	35	5123	Tryptophan cluster factors	Interferon-regulatory factors	0.562622	depleted	0.962722	-0.126423	0.9161	FALSE
FOS::JUN	23	2711	Basic leucine zipper factors (bZIP)::Basic leucine zipper factors (bZIP)	Fos-related factors::Jun-related factors	0.565239	enriched	0.962722	0.18602	1.13762	FALSE
FOXC1	37	5390	Fork head / winged helix factors	Forkhead box (FOX) factors	0.565852	depleted	0.962722	-0.119549	0.920476	FALSE
JDP2	22	2583	Basic leucine zipper factors (bZIP)	Fos-related factors	0.566392	enriched	0.962722	0.191667	1.14208	FALSE
PBX2	40	4939	Homeo domain factors	TALE-type homeo domain factors	0.566466	enriched	0.962722	0.118992	1.08598	FALSE
TEF	12	1314	TEA domain factors	TEF-1-related factors	0.566981	enriched	0.962722	0.292281	1.22457	FALSE
FOS::JUN(var.2)	19	2199	Basic leucine zipper factors (bZIP)::Basic leucine zipper factors (bZIP)	Fos-related factors::Jun-related factors	0.567543	enriched	0.962722	0.212363	1.15858	FALSE
FOSL1	25	2973	Basic leucine zipper factors (bZIP)	Fos-related factors	0.569667	enriched	0.962758	0.17322	1.12757	FALSE
TBX19	15	2363	T-Box factors	Brachyury-related factors	0.573781	depleted	0.963807	-0.232446	0.851191	FALSE
NFE2L2	43	5349	Basic leucine zipper factors (bZIP)	Jun-related factors	0.578334	enriched	0.963807	0.108279	1.07794	FALSE
TCF4	55	7775	Basic helix-loop-helix factors (bHLH)	E2A-related factors	0.57867	depleted	0.963807	-0.0761996	0.948553	FALSE
NKX2-3	29	4292	Homeo domain factors	NK-related factors	0.580281	depleted	0.963807	-0.142386	0.90602	FALSE
GATA1::TAL1	25	3744	Other C4 zinc finger-type factors::Basic helix-loop-helix factors (bHLH)	GATA-type zinc fingers::Tal-related factors	0.581088	depleted	0.963807	-0.159441	0.895372	FALSE
EBF1	49	6160	Rel homology region (RHR) factors	Early B-Cell Factor-related factors	0.586624	enriched	0.963807	0.0930628	1.06663	FALSE
LEF1	39	5639	High-mobility group (HMG) domain factors	TCF-7-related factors	0.587713	depleted	0.963807	-0.108754	0.927389	FALSE
TFAP2C(var.2)	48	6841	Basic helix-span-helix factors (bHSH)	AP-2	0.588606	depleted	0.963807	-0.0879614	0.940851	FALSE
ZNF740	56	7113	C2H2 zinc finger factors	Other factors with up to three adjacent zinc fingers	0.594824	enriched	0.963807	0.0781801	1.05569	FALSE
NR1H2::RXRA	34	4172	Nuclear receptors with C4 zinc fingers::Nuclear receptors with C4 zinc fingers	Thyroid hormone receptor-related factors (NR1)::RXR-related receptors (NR2)	0.596586	enriched	0.963807	0.128007	1.09278	FALSE
HSF4	30	3647	Heat shock factors	HSF factors	0.597429	enriched	0.963807	0.141464	1.10302	FALSE
FOSL1::JUN	25	2995	Basic leucine zipper factors (bZIP)::Basic leucine zipper factors (bZIP)	Fos-related factors::Jun-related factors	0.598095	enriched	0.963807	0.162584	1.11929	FALSE
FOS::JUND	25	2995	Basic leucine zipper factors (bZIP)::Basic leucine zipper factors (bZIP)	Fos-related factors::Jun-related factors	0.598095	enriched	0.963807	0.162584	1.11929	FALSE
HEY2	20	3039	Basic helix-loop-helix factors (bHLH)	Hairy-related factors	0.599749	depleted	0.963807	-0.180385	0.882467	FALSE
NFIC	41	5893	SMAD/NF-1 DNA-binding domain factors	Nuclear factor 1	0.603659	depleted	0.965111	-0.100167	0.932925	FALSE
IRF9	35	5084	Tryptophan cluster factors	Interferon-regulatory factors	0.605091	depleted	0.965111	-0.115398	0.923128	FALSE
TEAD1	34	4944	TEA domain factors	TEF-1-related factors	0.610401	depleted	0.965111	-0.116933	0.922146	FALSE
HOXC13	19	2891	Homeo domain factors	HOX-related factors	0.611507	depleted	0.965111	-0.182358	0.881262	FALSE
PAX3	12	1912	Paired box factors	Paired plus homeo domain	0.612755	depleted	0.965111	-0.248837	0.841575	FALSE
RXRA::VDR	28	3399	Nuclear receptors with C4 zinc fingers::Nuclear receptors with C4 zinc fingers	RXR-related receptors (NR2)::Thyroid hormone receptor-related factors (NR1)	0.614548	enriched	0.965111	0.143528	1.1046	FALSE
FOXK1	31	4525	Fork head / winged helix factors	Forkhead box (FOX) factors	0.624296	depleted	0.965111	-0.122438	0.918634	FALSE
E2F2	12	1345	Fork head / winged helix factors	E2F-related factors	0.624456	enriched	0.965111	0.25864	1.19635	FALSE
EHF	26	3148	Tryptophan cluster factors	Ets-related factors	0.627773	enriched	0.965111	0.147288	1.10749	FALSE
HIF1A	23	2759	Basic helix-loop-helix factors (bHLH)	PAS domain factors	0.629948	enriched	0.965111	0.1607	1.11783	FALSE
BACH2	44	5529	Basic leucine zipper factors (bZIP)	Jun-related factors	0.630066	enriched	0.965111	0.0936964	1.0671	FALSE
ETV3	14	2180	Tryptophan cluster factors	Ets-related factors	0.631112	depleted	0.965111	-0.21569	0.861134	FALSE
NR3C1	22	3289	Nuclear receptors with C4 zinc fingers	Steroid hormone receptors (NR3)	0.631492	depleted	0.965111	-0.156934	0.896929	FALSE
ELF4	21	3150	Tryptophan cluster factors	Ets-related factors	0.633107	depleted	0.965111	-0.161751	0.893939	FALSE
TGIF2	30	4377	Homeo domain factors	TALE-type homeo domain factors	0.63822	depleted	0.965111	-0.121768	0.91906	FALSE
HESX1	14	2174	Homeo domain factors	Paired-related HD factors	0.639492	depleted	0.965111	-0.211714	0.863511	FALSE
THAP1	64	8243	C2CH THAP-type zinc finger factors	THAP-related factors	0.63956	enriched	0.965111	0.0581138	1.0411	FALSE
GATA3	22	2639	Other C4 zinc finger-type factors	GATA-type zinc fingers	0.64364	enriched	0.965111	0.160724	1.11785	FALSE
GCM1	42	5274	GCM domain factors	GCM factors	0.643793	enriched	0.965111	0.0947032	1.06785	FALSE
PPARA::RXRA	40	5011	Nuclear receptors with C4 zinc fingers::Nuclear receptors with C4 zinc fingers	Thyroid hormone receptor-related factors (NR1)::RXR-related receptors (NR2)	0.647822	enriched	0.965111	0.0981129	1.07037	FALSE
ESX1	15	2307	Homeo domain factors	Paired-related HD factors	0.648615	depleted	0.965111	-0.197844	0.871852	FALSE
MYBL1	8	856	Tryptophan cluster factors	Myb/SANT domain factors	0.649009	enriched	0.965111	0.325601	1.25319	FALSE
TEAD4	36	5176	TEA domain factors	TEF-1-related factors	0.653555	depleted	0.965111	-0.100629	0.932626	FALSE
PPARG	35	4353	Nuclear receptors with C4 zinc fingers	Thyroid hormone receptor-related factors (NR1)	0.654528	enriched	0.965111	0.108556	1.07815	FALSE
HSF2	25	3680	Heat shock factors	HSF factors	0.656378	depleted	0.965111	-0.134566	0.910944	FALSE
MGA	29	4225	T-Box factors	TBX6-related factors	0.656928	depleted	0.965111	-0.119687	0.920387	FALSE
KLF4	46	6514	C2H2 zinc finger factors	Three-zinc finger Kruppel-related factors	0.657627	depleted	0.965111	-0.0786984	0.946912	FALSE
TBX21	32	4630	T-Box factors	TBrain-related factors	0.659563	depleted	0.965111	-0.109729	0.926762	FALSE
MAFG	24	3536	Basic leucine zipper factors (bZIP)	Maf-related factors	0.66517	depleted	0.967188	-0.135872	0.910119	FALSE
VAX2	16	2434	Homeo domain factors	NK-related factors	0.665206	depleted	0.967188	-0.182046	0.881452	FALSE
NR2C2	57	7962	Nuclear receptors with C4 zinc fingers	RXR-related receptors (NR2)	0.671014	depleted	0.970028	-0.0589575	0.959958	FALSE
NFIL3	20	2399	Basic leucine zipper factors (bZIP)	C/EBP-related	0.671916	enriched	0.970028	0.160778	1.11789	FALSE
POU2F2	40	5697	Homeo domain factors	POU domain factors	0.673513	depleted	0.970028	-0.086991	0.941484	FALSE
PLAG1	60	8352	C2H2 zinc finger factors	More than 3 adjacent zinc finger factors	0.677291	depleted	0.972411	-0.0539478	0.963297	FALSE
E2F8	37	4641	Fork head / winged helix factors	E2F-related factors	0.681888	enriched	0.972964	0.096301	1.06903	FALSE
FOSB::JUNB	22	2666	Basic leucine zipper factors (bZIP)::Basic leucine zipper factors (bZIP)	Fos-related factors::Jun-related factors	0.681924	enriched	0.972964	0.146038	1.10653	FALSE
SPIB	46	6485	Tryptophan cluster factors	Ets-related factors	0.69151	depleted	0.983577	-0.0722613	0.951146	FALSE
EGR3	49	6881	C2H2 zinc finger factors	Three-zinc finger Krüppel-related factors	0.696286	depleted	0.984706	-0.0666251	0.954869	FALSE
CDX1	35	5004	Homeo domain factors	HOX-related factors	0.696604	depleted	0.984706	-0.0925154	0.937886	FALSE
RREB1	72	9395	C2H2 zinc finger factors	Factors with multiple dispersed zinc fingers	0.705715	enriched	0.991612	0.0393152	1.02763	FALSE
NKX3-1	22	3230	Homeo domain factors	NK-related factors	0.70582	depleted	0.991612	-0.130819	0.913313	FALSE
NR4A2::RXRA	25	3634	Nuclear receptors with C4 zinc fingers::Nuclear receptors with C4 zinc fingers	NGFI-B-related receptors (NR4)::RXR-related receptors (NR2)	0.71323	depleted	0.998958	-0.116419	0.922475	FALSE
FIGLA	54	6953	Basic helix-loop-helix factors (bHLH)	Tal-related factors	0.722745	enriched	1	0.0585352	1.04141	FALSE
HOXB13	35	4981	Homeo domain factors	HOX-related factors	0.723893	depleted	1	-0.0858691	0.942217	FALSE
SCRT2	41	5209	C2H2 zinc finger factors	More than 3 adjacent zinc finger factors	0.724252	enriched	1	0.0778289	1.05543	FALSE
PROP1	27	3897	Homeo domain factors	Paired-related HD factors	0.724821	depleted	1	-0.106193	0.929036	FALSE
RORC	22	3214	Nuclear receptors with C4 zinc fingers	Thyroid hormone receptor-related factors (NR1)	0.726649	depleted	1	-0.123655	0.917859	FALSE
NR1H4	26	3758	Nuclear receptors with C4 zinc fingers	Thyroid hormone receptor-related factors (NR1)	0.728577	depleted	1	-0.108242	0.927718	FALSE
NR2F1	38	4818	Nuclear receptors with C4 zinc fingers	RXR-related receptors (NR2)	0.735193	enriched	1	0.0807765	1.05759	FALSE
PITX3	23	2836	Homeo domain factors	Paired-related HD factors	0.737934	enriched	1	0.120988	1.08748	FALSE
SP4	48	6706	C2H2 zinc finger factors	Three-zinc finger Krüppel-related factors	0.746588	depleted	1	-0.0592066	0.959792	FALSE
ELF3	29	3635	Tryptophan cluster factors	Ets-related factors	0.749576	enriched	1	0.097309	1.06978	FALSE
CUX2	10	1154	Homeo domain factors	HD-CUT factors	0.750405	enriched	1	0.216568	1.16197	FALSE
PROX1	17	2061	Homeo domain factors	HD-PROS factors	0.752837	enriched	1	0.145402	1.10604	FALSE
JUN::JUNB(var.2)	16	1931	Basic leucine zipper factors (bZIP)::Basic leucine zipper factors (bZIP)	Jun-related factors::Jun-related factors	0.753205	enriched	1	0.151935	1.11106	FALSE
ZNF263	72	9436	C2H2 zinc finger factors	More than 3 adjacent zinc finger factors	0.765031	enriched	1	0.0330329	1.02316	FALSE
FOSL2::JUND(var.2)	13	1950	Basic leucine zipper factors (bZIP)::Basic leucine zipper factors (bZIP)	Fos-related factors::Jun-related factors	0.766394	depleted	1	-0.161751	0.893939	FALSE
TP53	24	2989	p53 domain factors	p53-related factors	0.768518	enriched	1	0.106583	1.07668	FALSE
BATF3	20	2464	Basic leucine zipper factors (bZIP)	B-ATF-related factors	0.76971	enriched	1	0.122209	1.0884	FALSE
SIX1	34	4314	Homeo domain factors	HD-SINE factors	0.770312	enriched	1	0.07972	1.05681	FALSE
TCF7L1	44	5651	High-mobility group (HMG) domain factors	TCF-7-related factors	0.773584	enriched	1	0.0622088	1.04406	FALSE
HMBOX1	11	1665	Homeo domain factors	POU domain factors	0.780475	depleted	1	-0.174807	0.885886	FALSE
JDP2(var.2)	14	1691	Basic leucine zipper factors (bZIP)	Fos-related factors	0.788476	enriched	1	0.150762	1.11016	FALSE
POU4F3	33	4658	Homeo domain factors	POU domain factors	0.788609	depleted	1	-0.0740332	0.949979	FALSE
RXRB	32	4522	Nuclear receptors with C4 zinc fingers	RXR-related receptors (NR2)	0.789888	depleted	1	-0.0756777	0.948896	FALSE
NR3C2	23	3301	Nuclear receptors with C4 zinc fingers	Steroid hormone receptors (NR3)	0.792095	depleted	1	-0.0980578	0.93429	FALSE
HNF4G	49	6339	Nuclear receptors with C4 zinc fingers	RXR-related receptors (NR2)	0.794577	enriched	1	0.0517379	1.03651	FALSE
ZSCAN4	45	6264	C2H2 zinc finger factors	More than 3 adjacent zinc finger factors	0.796652	depleted	1	-0.0539478	0.963297	FALSE
NFYB	18	2616	Other alpha	NFY	0.797089	depleted	1	-0.116154	0.922644	FALSE
PBX1	21	3025	Homeo domain factors	TALE-type homeo domain factors	0.797326	depleted	1	-0.103334	0.930879	FALSE
RXRG	35	4471	Nuclear receptors with C4 zinc fingers	RXR-related receptors (NR2)	0.800689	enriched	1	0.0699688	1.04969	FALSE
MYCN	22	2748	Basic helix-loop-helix factors (bHLH)	bHLH-ZIP factors	0.801113	enriched	1	0.102333	1.07351	FALSE
T	19	2360	T-Box factors	Brachyury-related factors	0.811944	enriched	1	0.110424	1.07955	FALSE
IRF8	28	3963	Tryptophan cluster factors	Interferon-regulatory factors	0.813175	depleted	1	-0.0779547	0.9474	FALSE
PPARG::RXRA	62	8510	Nuclear receptors with C4 zinc fingers::Nuclear receptors with C4 zinc fingers	Thyroid hormone receptor-related factors (NR1)::RXR-related receptors (NR2)	0.820034	depleted	1	-0.0336795	0.976926	FALSE
OTX1	13	1578	Homeo domain factors	Paired-related HD factors	0.820322	enriched	1	0.143626	1.10468	FALSE
MLXIPL	14	1709	Basic helix-loop-helix factors (bHLH)	bHLH-ZIP factors	0.820716	enriched	1	0.135486	1.09846	FALSE
TFAP2C	54	7446	Basic helix-span-helix factors (bHSH)	AP-2	0.821392	depleted	1	-0.0402948	0.972456	FALSE
RORB	26	3294	Nuclear receptors with C4 zinc fingers	Thyroid hormone receptor-related factors (NR1)	0.825594	enriched	1	0.0818825	1.0584	FALSE
FOSB::JUN	14	1713	Basic leucine zipper factors (bZIP)::Basic leucine zipper factors (bZIP)	Fos-related factors::Jun-related factors	0.827885	enriched	1	0.132113	1.0959	FALSE
STAT1::STAT2	59	8105	STAT domain factors::STAT domain factors	STAT factors::STAT factors	0.829519	depleted	1	-0.0348858	0.976109	FALSE
SMAD2::SMAD3::SMAD4	52	7172	SMAD/NF-1 DNA-binding domain factors::SMAD/NF-1 DNA-binding domain factors::SMAD/NF-1 DNA-binding domain factors	SMAD factors::SMAD factors::SMAD factors	0.830797	depleted	1	-0.0406524	0.972215	FALSE
SOX8	35	4890	High-mobility group (HMG) domain factors	SOX-related factors	0.835342	depleted	1	-0.0592681	0.959751	FALSE
GATA5	21	2997	Other C4 zinc finger-type factors	GATA-type zinc fingers	0.836295	depleted	1	-0.0899183	0.939576	FALSE
TGIF1	32	4483	Homeo domain factors	TALE-type homeo domain factors	0.838939	depleted	1	-0.0631812	0.957151	FALSE
MEF2D	34	4372	MADS box factors	Regulators of differentiation	0.844575	enriched	1	0.0604528	1.04279	FALSE
FOXA1	44	5711	Fork head / winged helix factors	Forkhead box (FOX) factors	0.847358	enriched	1	0.0469716	1.03309	FALSE
STAT3	58	7600	STAT domain factors	STAT factors	0.855954	enriched	1	0.0332649	1.02333	FALSE
E2F3	5	795	Fork head / winged helix factors	E2F-related factors	0.856995	depleted	1	-0.245815	0.843339	FALSE
SOX15	42	5801	High-mobility group (HMG) domain factors	SOX-related factors	0.872075	depleted	1	-0.0427009	0.970836	FALSE
ZNF282	40	5196	C2H2 zinc finger factors	More than 3 adjacent zinc finger factors	0.873127	enriched	1	0.04581	1.03226	FALSE
ZBED1	6	691	C2H2 zinc finger factors	BED zinc finger factors	0.876757	enriched	1	0.219488	1.16432	FALSE
MLX	13	1611	Basic helix-loop-helix factors (bHLH)	bHLH-ZIP factors	0.881501	enriched	1	0.113767	1.08205	FALSE
RARA::RXRG	45	6195	Nuclear receptors with C4 zinc fingers::Nuclear receptors with C4 zinc fingers	Thyroid hormone receptor-related factors (NR1)::RXR-related receptors (NR2)	0.882281	depleted	1	-0.0379679	0.974026	FALSE
JUND(var.2)	27	3468	Basic leucine zipper factors (bZIP)	Jun-related factors	0.882648	enriched	1	0.0620669	1.04396	FALSE
FOSL2::JUNB(var.2)	8	1196	Basic leucine zipper factors (bZIP)::Basic leucine zipper factors (bZIP)	Fos-related factors::Jun-related factors	0.883685	depleted	1	-0.156934	0.896929	FALSE
GATA2	26	3336	Other C4 zinc finger-type factors	GATA-type zinc fingers	0.884198	enriched	1	0.0636038	1.04507	FALSE
GCM2	30	3869	GCM domain factors	GCM factors	0.8844	enriched	1	0.0562132	1.03973	FALSE
NFATC2	57	7490	Rel homology region (RHR) factors	NFAT-related factors	0.887969	enriched	1	0.0292076	1.02045	FALSE
SIX2	37	5106	Homeo domain factors	HD-SINE factors	0.901915	depleted	1	-0.0414568	0.971673	FALSE
HNF4A	32	4433	Nuclear receptors with C4 zinc fingers	RXR-related receptors (NR2)	0.902962	depleted	1	-0.047	0.967947	FALSE
HNF1B	21	2950	Homeo domain factors	POU domain factors	0.90311	depleted	1	-0.0671142	0.954545	FALSE
INSM1	59	7771	C2H2 zinc finger factors	Factors with multiple dispersed zinc fingers	0.903188	enriched	1	0.0258261	1.01806	FALSE
SP8	61	8043	C2H2 zinc finger factors	Three-zinc finger Krüppel-related factors	0.906605	enriched	1	0.024287	1.01698	FALSE
IRF1	70	9258	Tryptophan cluster factors	Interferon-regulatory factors	0.906713	enriched	1	0.0198658	1.01387	FALSE
PHOX2A	28	3619	Homeo domain factors	Paired-related HD factors	0.907026	enriched	1	0.0530472	1.03745	FALSE
PKNOX1	34	4697	Homeo domain factors	TALE-type homeo domain factors	0.909351	depleted	1	-0.0429934	0.970639	FALSE
USF1	27	3754	Basic helix-loop-helix factors (bHLH)	bHLH-ZIP factors	0.91063	depleted	1	-0.0522578	0.964426	FALSE
GATA6	29	3756	Other C4 zinc finger-type factors	GATA-type zinc fingers	0.91188	enriched	1	0.0500673	1.03531	FALSE
MYBL2	7	1044	Tryptophan cluster factors	Myb/SANT domain factors	0.91597	depleted	1	-0.153483	0.899077	FALSE
FOSL2::JUND	20	2561	Basic leucine zipper factors (bZIP)::Basic leucine zipper factors (bZIP)	Fos-related factors::Jun-related factors	0.918484	enriched	1	0.0665042	1.04718	FALSE
NFYA	20	2800	Other alpha	NFY	0.924884	depleted	1	-0.0622154	0.957792	FALSE
NFE2	19	2665	Basic leucine zipper factors (bZIP)	Jun-related factors	0.924947	depleted	1	-0.0649247	0.955995	FALSE
FOSL1::JUND(var.2)	11	1582	Basic leucine zipper factors (bZIP)::Basic leucine zipper factors (bZIP)	Fos-related factors::Jun-related factors	0.926909	depleted	1	-0.101035	0.932364	FALSE
TP73	22	3066	p53 domain factors	p53-related factors	0.930258	depleted	1	-0.0556427	0.962166	FALSE
RARA::RXRA	46	6050	Nuclear receptors with C4 zinc fingers::Nuclear receptors with C4 zinc fingers	Thyroid hormone receptor-related factors (NR1)::RXR-related receptors (NR2)	0.936048	enriched	1	0.0279101	1.01953	FALSE
MNT	17	2383	Basic helix-loop-helix factors (bHLH)	bHLH-ZIP factors	0.943514	depleted	1	-0.0640328	0.956586	FALSE
IRF5	25	3459	Tryptophan cluster factors	Interferon-regulatory factors	0.945642	depleted	1	-0.0452155	0.969145	FALSE
BCL6B	34	4665	C2H2 zinc finger factors	More than 3 adjacent zinc finger factors	0.950444	depleted	1	-0.0331309	0.977297	FALSE
MAF::NFE2	37	4859	Basic leucine zipper factors (bZIP)::Basic leucine zipper factors (bZIP)	Maf-related factors::Jun-related factors	0.955316	enriched	1	0.0300773	1.02107	FALSE
MTF1	33	4524	C2H2 zinc finger factors	More than 3 adjacent zinc finger factors	0.959134	depleted	1	-0.0319215	0.978117	FALSE
RORA(var.2)	26	3390	Nuclear receptors with C4 zinc fingers	Thyroid hormone receptor-related factors (NR1)	0.959772	enriched	1	0.0404378	1.02843	FALSE
BATF::JUN	25	3446	Basic leucine zipper factors (bZIP)::Basic leucine zipper factors (bZIP)	B-ATF-related factors::Jun-related factors	0.963622	depleted	1	-0.0397832	0.972801	FALSE
SPI1	47	6206	Tryptophan cluster factors	Ets-related factors	0.963655	enriched	1	0.0222085	1.01551	FALSE
NFIX	46	6073	SMAD/NF-1 DNA-binding domain factors	Nuclear factor 1	0.965066	enriched	1	0.0224359	1.01567	FALSE
PKNOX2	40	5458	Homeo domain factors	TALE-type homeo domain factors	0.966019	depleted	1	-0.025161	0.982711	FALSE
IRF7	44	5807	Tryptophan cluster factors	Interferon-regulatory factors	0.967833	enriched	1	0.0229219	1.01602	FALSE
FOSL1::JUN(var.2)	8	992	Basic leucine zipper factors (bZIP)::Basic leucine zipper factors (bZIP)	Fos-related factors::Jun-related factors	0.969995	enriched	1	0.112871	1.08138	FALSE
BSX	17	2364	Homeo domain factors	NK-related factors	0.973305	depleted	1	-0.0524839	0.964275	FALSE
MXI1	27	3535	Basic helix-loop-helix factors (bHLH)	bHLH-ZIP factors	0.975298	enriched	1	0.0344606	1.02417	FALSE
XBP1	15	1931	Basic leucine zipper factors (bZIP)	XBP-1-related factors	0.978109	enriched	1	0.0588258	1.04162	FALSE
TCF7L2	43	5849	High-mobility group (HMG) domain factors	TCF-7-related factors	0.980353	depleted	1	-0.0206419	0.985794	FALSE
POU5F1	43	5849	Homeo domain factors	POU domain factors	0.980353	depleted	1	-0.0206419	0.985794	FALSE
REST	63	8526	C2H2 zinc finger factors	Factors with multiple dispersed zinc fingers	0.984861	depleted	1	-0.0133058	0.99082	FALSE
FOXH1	35	4615	Fork head / winged helix factors	Forkhead box (FOX) factors	0.986227	enriched	1	0.0242357	1.01694	FALSE
PRDM1	39	5306	C2H2 zinc finger factors	More than 3 adjacent zinc finger factors	0.988682	depleted	1	-0.0209391	0.985591	FALSE
ATF7	10	1269	Basic leucine zipper factors (bZIP)	Jun-related factors	0.991101	enriched	1	0.0795194	1.05667	FALSE
SOX13	31	4083	High-mobility group (HMG) domain factors	SOX-related factors	0.991667	enriched	1	0.0258501	1.01808	FALSE
RARA	29	3961	Nuclear receptors with C4 zinc fingers	Thyroid hormone receptor-related factors (NR1)	0.993552	depleted	1	-0.0266004	0.981731	FALSE
RUNX3	29	3960	Runt domain factors	Runt-related factors	0.99489	depleted	1	-0.0262361	0.981979	FALSE
FOSL1::JUNB	20	2676	Basic leucine zipper factors (bZIP)::Basic leucine zipper factors (bZIP)	Fos-related factors::Jun-related factors	1	enriched	1	0.00313331	1.00217	FALSE
ALX3	24	3199	Homeo domain factors	Paired-related HD factors	1	enriched	1	0.00862484	1.006	FALSE
E2F7	26	3544	Fork head / winged helix factors	E2F-related factors	1	depleted	1	-0.0236555	0.983737	FALSE
BHLHE40	14	1859	Basic helix-loop-helix factors (bHLH)	Hairy-related factors	1	enriched	1	0.0141115	1.00983	FALSE
HLF	12	1572	Basic leucine zipper factors (bZIP)	C/EBP-related	1	enriched	1	0.0336446	1.02359	FALSE
ZIC1	60	7984	C2H2 zinc finger factors	More than 3 adjacent zinc finger factors	1	enriched	1	0.0110622	1.0077	FALSE
TEAD2	43	5814	TEA domain factors	TEF-1-related factors	1	depleted	1	-0.011983	0.991728	FALSE
ETV6	31	4177	Tryptophan cluster factors	Ets-related factors	1	depleted	1	-0.0069875	0.995168	FALSE
ESRRA	33	4433	Nuclear receptors with C4 zinc fingers	Steroid hormone receptors (NR3)	1	depleted	1	-0.00260591	0.998195	FALSE
JUN::JUNB	18	2464	Basic leucine zipper factors (bZIP)::Basic leucine zipper factors (bZIP)	Jun-related factors::Jun-related factors	1	depleted	1	-0.0297939	0.97956	FALSE
CREB3	16	2122	Basic leucine zipper factors (bZIP)	CREB-related factors	1	enriched	1	0.0158587	1.01105	FALSE
MEF2A	36	4782	MADS box factors	Regulators of differentiation	1	enriched	1	0.0135942	1.00947	FALSE
TAL1::TCF3	36	4858	Basic helix-loop-helix factors (bHLH)::Basic helix-loop-helix factors (bHLH)	Tal-related factors::E2A-related factors	1	depleted	1	-0.00915415	0.993675	FALSE
FOXF2	30	4033	Fork head / winged helix factors	Forkhead box (FOX) factors	1	depleted	1	-0.00367947	0.997453	FALSE
HNF1A	26	3519	Homeo domain factors	POU domain factors	1	depleted	1	-0.0134425	0.990726	FALSE
EN2	16	2172	Homeo domain factors	NK-related factors	1	depleted	1	-0.0177408	0.987778	FALSE
JUNB	23	3112	Basic leucine zipper factors (bZIP)	Jun-related factors	1	depleted	1	-0.0129968	0.991032	FALSE
FOSB::JUNB(var.2)	9	1153	Basic leucine zipper factors (bZIP)::Basic leucine zipper factors (bZIP)	Fos-related factors::Jun-related factors	1	enriched	1	0.0658158	1.04668	FALSE
SOX10	52	6957	High-mobility group (HMG) domain factors	SOX-related factors	1	enriched	1	0.00325773	1.00226	FALSE
BARHL2	10	1350	Homeo domain factors	NK-related factors	1	depleted	1	-0.00974798	0.993266	FALSE
KLF9	63	8482	C2H2 zinc finger factors	Three-zinc finger Kruppel-related factors	1	depleted	1	-0.00584122	0.995959	FALSE
ZNF24	31	4170	C2H2 zinc finger factors	More than 3 adjacent zinc finger factors	1	depleted	1	-0.00456774	0.996839	FALSE
JUND	23	3049	Basic leucine zipper factors (bZIP)	Jun-related factors	1	enriched	1	0.0165091	1.01151	FALSE
ELF5	32	4321	Tryptophan cluster factors	Ets-related factors	1	depleted	1	-0.0100819	0.993036	FALSE
GSC	18	2372	Homeo domain factors	Paired-related HD factors	1	enriched	1	0.0251043	1.01755	FALSE
SRF	14	1885	MADS box factors	Responders to external signals (SRF/RLM1)	1	depleted	1	-0.00592627	0.995901	FALSE
ETV2	23	3150	Tryptophan cluster factors	Ets-related factors	1	depleted	1	-0.0305065	0.979076	FALSE
ARNT::HIF1A	23	3143	Basic helix-loop-helix factors (bHLH)::Basic helix-loop-helix factors (bHLH)	PAS domain factors::PAS domain factors	1	depleted	1	-0.027297	0.981257	FALSE
DBP	9	1192	Basic leucine zipper factors (bZIP)	C/EBP-related	1	enriched	1	0.0178241	1.01243	FALSE
SCRT1	37	4919	C2H2 zinc finger factors	More than 3 adjacent zinc finger factors	1	enriched	1	0.0123716	1.00861	FALSE
DUX4	28	3793	Homeo domain factors	Paired-related HD factors	1	depleted	1	-0.0147011	0.989862	FALSE
ONECUT3	29	3860	Homeo domain factors	HD-CUT factors	1	enriched	1	0.0106635	1.00742	FALSE
POU4F2	34	4596	Homeo domain factors	POU domain factors	1	depleted	1	-0.0116326	0.991969	FALSE

## Sheet: EHH
TF	Counts (n=135)	Counts_ns (n=11753)	class	family	p_value	direction	FDR	logFC	FC	filter
POU3F1	36	4881	Homeo domain factors	POU domain factors	0.000676885	depleted	0.310013	-0.63911	0.642109	FALSE
TWIST1	57	6597	Basic helix-loop-helix factors (bHLH)	Tal-related factors	0.00163526	depleted	0.374474	-0.410779	0.752217	FALSE
SOX15	50	5793	High-mobility group (HMG) domain factors	SOX-related factors	0.00605386	depleted	0.513508	-0.412313	0.751418	FALSE
MAFF	66	4385	Basic leucine zipper factors (bZIP)	Maf-related factors	0.00748087	enriched	0.513508	0.389959	1.31036	FALSE
TGIF1	36	4479	Homeo domain factors	TALE-type homeo domain factors	0.00842303	depleted	0.513508	-0.51511	0.69974	FALSE
SMAD3	5	1307	SMAD/NF-1 DNA-binding domain factors	SMAD factors	0.00941948	depleted	0.513508	-1.58619	0.33305	FALSE
MSC	71	7477	Basic helix-loop-helix factors (bHLH)	Tal-related factors	0.0105977	depleted	0.513508	-0.274571	0.826696	FALSE
CREB3	36	2102	Basic leucine zipper factors (bZIP)	CREB-related factors	0.0114399	enriched	0.513508	0.576304	1.49102	FALSE
GSC	15	2375	Homeo domain factors	Paired-related HD factors	0.0119321	depleted	0.513508	-0.862895	0.549848	FALSE
NR1H4	29	3755	Nuclear receptors with C4 zinc fingers	Thyroid hormone receptor-related factors (NR1)	0.012307	depleted	0.513508	-0.57269	0.672362	FALSE
CUX1	5	1266	Homeo domain factors	HD-CUT factors	0.0123332	depleted	0.513508	-1.54021	0.343836	FALSE
NFATC3	54	5924	Rel homology region (RHR) factors	NFAT-related factors	0.020481	depleted	0.682418	-0.333543	0.793585	FALSE
PBX2	43	4936	Homeo domain factors	TALE-type homeo domain factors	0.0221333	depleted	0.682418	-0.398936	0.758417	FALSE
NR1A4::RXRA	28	3535	Nuclear receptors with C4 zinc fingers::Nuclear receptors with C4 zinc fingers	Thyroid hormone receptor-related factors (NR1)::RXR-related receptors (NR2)	0.0238228	depleted	0.682418	-0.536214	0.689578	FALSE
ESR2	64	6750	Nuclear receptors with C4 zinc fingers	Steroid hormone receptors (NR3)	0.0241969	depleted	0.682418	-0.276746	0.825451	FALSE
PPARG	37	4351	Nuclear receptors with C4 zinc fingers	Thyroid hormone receptor-related factors (NR1)	0.0269882	depleted	0.682418	-0.433752	0.740334	FALSE
POU3F2	41	4711	Homeo domain factors	POU domain factors	0.027635	depleted	0.682418	-0.40034	0.75768	FALSE
POU4F1	42	4768	Homeo domain factors	POU domain factors	0.032528	depleted	0.682418	-0.382925	0.766881	FALSE
NEUROG2	20	2696	Basic helix-loop-helix factors (bHLH)	Tal-related factors	0.0329751	depleted	0.682418	-0.630751	0.64584	FALSE
PBX3	68	7028	Homeo domain factors	TALE-type homeo domain factors	0.033002	depleted	0.682418	-0.24751	0.842349	FALSE
TAL1::TCF3	43	4851	Basic helix-loop-helix factors (bHLH)::Basic helix-loop-helix factors (bHLH)	Tal-related factors::E2A-related factors	0.0336688	depleted	0.682418	-0.373876	0.771706	FALSE
PPARG::RXRA	86	8486	Nuclear receptors with C4 zinc fingers::Nuclear receptors with C4 zinc fingers	Thyroid hormone receptor-related factors (NR1)::RXR-related receptors (NR2)	0.0363597	depleted	0.682418	-0.180678	0.882288	FALSE
VAX2	38	2412	Homeo domain factors	NK-related factors	0.0383603	enriched	0.682418	0.455839	1.37158	FALSE
SREBF2(var.2)	27	1591	Basic helix-loop-helix factors (bHLH)	bHLH-ZIP factors	0.0402398	enriched	0.682418	0.563095	1.47744	FALSE
ZNF263	98	9410	C2H2 zinc finger factors	More than 3 adjacent zinc finger factors	0.0404516	depleted	0.682418	-0.141343	0.906675	FALSE
YY1	51	5519	C2H2 zinc finger factors	More than 3 adjacent zinc finger factors	0.0414824	depleted	0.682418	-0.31384	0.804498	FALSE
JUN	35	4077	Basic leucine zipper factors (bZIP)	Jun-related factors	0.0416113	depleted	0.682418	-0.420083	0.747381	FALSE
RHOXF1	32	3798	Homeo domain factors	Paired-related HD factors	0.0417199	depleted	0.682418	-0.447098	0.733517	FALSE
FOXP1	43	4787	Fork head / winged helix factors	Forkhead box (FOX) factors	0.0454746	depleted	0.718186	-0.354715	0.782024	FALSE
HESX1	34	2154	Homeo domain factors	Paired-related HD factors	0.0532625	enriched	0.747077	0.458586	1.37419	FALSE
MAFG	51	3509	Basic leucine zipper factors (bZIP)	Maf-related factors	0.0569647	enriched	0.747077	0.339507	1.26532	FALSE
MAFK	61	4333	Basic leucine zipper factors (bZIP)	Maf-related factors	0.0572837	enriched	0.747077	0.293513	1.22562	FALSE
BARX1	42	2789	Homeo domain factors	NK-related factors	0.057391	enriched	0.747077	0.390711	1.31104	FALSE
TGIF2	39	4368	Homeo domain factors	TALE-type homeo domain factors	0.0587637	depleted	0.747077	-0.363429	0.777315	FALSE
E2F2	8	1349	Fork head / winged helix factors	E2F-related factors	0.059977	depleted	0.747077	-0.953749	0.516289	FALSE
FOXA1	54	5701	Fork head / winged helix factors	Forkhead box (FOX) factors	0.0601178	depleted	0.747077	-0.278186	0.824627	FALSE
VAX1	41	2719	Homeo domain factors	NK-related factors	0.0604643	enriched	0.747077	0.392617	1.31277	FALSE
TFAP2B	75	7487	Basic helix-span-helix factors (bHSH)	AP-2	0.0619845	depleted	0.747077	-0.197428	0.872104	FALSE
KLF9	87	8458	C2H2 zinc finger factors	Three-zinc finger Kruppel-related factors	0.0663367	depleted	0.769852	-0.159232	0.895502	FALSE
CEBPE	9	1425	Basic leucine zipper factors (bZIP)	C/EBP-related	0.0713703	depleted	0.769852	-0.862895	0.549848	FALSE
EGR3	68	6862	C2H2 zinc finger factors	Three-zinc finger KrÃ¼ppel-related factors	0.0734395	depleted	0.769852	-0.213025	0.862727	FALSE
GSC2	19	2431	Homeo domain factors	Paired-related HD factors	0.0749314	depleted	0.769852	-0.555481	0.68043	FALSE
PAX9	49	3400	Paired box factors	Paired domain only	0.0750491	enriched	0.769852	0.327317	1.25468	FALSE
GBX1	30	1900	Homeo domain factors	HOX-related factors	0.0750928	enriched	0.769852	0.459033	1.37462	FALSE
OTX2	19	2429	Homeo domain factors	Paired-related HD factors	0.0756405	depleted	0.769852	-0.554293	0.680991	FALSE
CTCFL	88	8506	C2H2 zinc finger factors	More than 3 adjacent zinc finger factors	0.0786315	depleted	0.782896	-0.150908	0.900684	FALSE
LHX2	37	2464	Homeo domain factors	HD-LIM factors	0.0854418	enriched	0.805656	0.386593	1.3073	FALSE
ZBTB18	76	7499	C2H2 zinc finger factors	More than 3 adjacent zinc finger factors	0.0864991	depleted	0.805656	-0.180629	0.882318	FALSE
SPIB	64	6467	Tryptophan cluster factors	Ets-related factors	0.0926511	depleted	0.805656	-0.214955	0.861573	FALSE
CEBPD	9	1375	Basic leucine zipper factors (bZIP)	C/EBP-related	0.0933895	depleted	0.805656	-0.811365	0.569842	FALSE
CEBPB	9	1374	Basic leucine zipper factors (bZIP)	C/EBP-related	0.0938865	depleted	0.805656	-0.810315	0.570257	FALSE
FOSL1::JUND(var.2)	11	1582	Basic leucine zipper factors (bZIP)::Basic leucine zipper factors (bZIP)	Fos-related factors::Jun-related factors	0.094027	depleted	0.805656	-0.724176	0.605343	FALSE
ZIC4	80	7812	C2H2 zinc finger factors	More than 3 adjacent zinc finger factors	0.0946427	depleted	0.805656	-0.165622	0.891544	FALSE
OTX1	11	1580	Homeo domain factors	Paired-related HD factors	0.0949901	depleted	0.805656	-0.722351	0.606109	FALSE
NFE2	39	2645	Basic leucine zipper factors (bZIP)	Jun-related factors	0.0968091	enriched	0.806156	0.360276	1.28367	FALSE
STAT1	60	6101	STAT domain factors	STAT factors	0.101103	depleted	0.811846	-0.224014	0.85618	FALSE
ZIC1	82	7962	C2H2 zinc finger factors	More than 3 adjacent zinc finger factors	0.101575	depleted	0.811846	-0.157437	0.896616	FALSE
PKNOX1	44	4687	Homeo domain factors	TALE-type homeo domain factors	0.10281	depleted	0.811846	-0.291092	0.817283	FALSE
VDR	31	3491	Nuclear receptors with C4 zinc fingers	Thyroid hormone receptor-related factors (NR1)	0.107279	depleted	0.832779	-0.371302	0.773084	FALSE
TFAP2A(var.2)	84	8108	Basic helix-span-helix factors (bHSH)	AP-2	0.110744	depleted	0.845348	-0.148887	0.901946	FALSE
RORA(var.2)	30	3386	Nuclear receptors with C4 zinc fingers	Thyroid hormone receptor-related factors (NR1)	0.112715	depleted	0.846287	-0.37455	0.771346	FALSE
ZNF740	72	7097	C2H2 zinc finger factors	Other factors with up to three adjacent zinc fingers	0.114907	depleted	0.848829	-0.179143	0.883228	FALSE
JUND(var.2)	31	3464	Basic leucine zipper factors (bZIP)	Jun-related factors	0.119733	depleted	0.87044	-0.360101	0.77911	FALSE
NFIC	58	5876	SMAD/NF-1 DNA-binding domain factors	Nuclear factor 1	0.123949	depleted	0.87738	-0.218712	0.859332	FALSE
PLAG1	87	8325	C2H2 zinc finger factors	More than 3 adjacent zinc finger factors	0.126653	depleted	0.87738	-0.136365	0.909808	FALSE
MEIS2	67	6647	Homeo domain factors	TALE-type homeo domain factors	0.126853	depleted	0.87738	-0.188473	0.877534	FALSE
FOSB::JUN	13	1714	Basic leucine zipper factors (bZIP)::Basic leucine zipper factors (bZIP)	Fos-related factors::Jun-related factors	0.13327	depleted	0.87738	-0.598786	0.660309	FALSE
GATA2	30	3332	Other C4 zinc finger-type factors	GATA-type zinc fingers	0.139981	depleted	0.87738	-0.351356	0.783847	FALSE
E2F1	4	759	Fork head / winged helix factors	E2F-related factors	0.141316	depleted	0.87738	-1.12403	0.45881	FALSE
MLXIPL	26	1697	Basic helix-loop-helix factors (bHLH)	bHLH-ZIP factors	0.144574	enriched	0.87738	0.415595	1.33385	FALSE
E2F6	89	8458	Fork head / winged helix factors	E2F-related factors	0.14547	depleted	0.87738	-0.126442	0.916088	FALSE
EN1	31	2091	Homeo domain factors	NK-related factors	0.147824	enriched	0.87738	0.368145	1.29069	FALSE
GLIS3	53	5381	C2H2 zinc finger factors	More than 3 adjacent zinc finger factors	0.153784	depleted	0.87738	-0.221812	0.857488	FALSE
SOX10	71	6938	High-mobility group (HMG) domain factors	SOX-related factors	0.154362	depleted	0.87738	-0.166631	0.890921	FALSE
SOX21	44	4577	High-mobility group (HMG) domain factors	SOX-related factors	0.15668	depleted	0.87738	-0.256829	0.836925	FALSE
SP2	101	9413	C2H2 zinc finger factors	Three-zinc finger KrÃ¼ppel-related factors	0.156706	depleted	0.87738	-0.0983016	0.934132	FALSE
HSF2	34	3671	Heat shock factors	HSF factors	0.156938	depleted	0.87738	-0.310569	0.806324	FALSE
TEAD1	48	4930	TEA domain factors	TEF-1-related factors	0.158868	depleted	0.87738	-0.238484	0.847636	FALSE
ELK1	27	1792	Tryptophan cluster factors	Ets-related factors	0.160016	enriched	0.87738	0.391458	1.31172	FALSE
GLIS2	68	6667	C2H2 zinc finger factors	More than 3 adjacent zinc finger factors	0.163217	depleted	0.87738	-0.171433	0.88796	FALSE
KLF13	36	3843	C2H2 zinc finger factors	Three-zinc finger KrÃ¼ppel-related factors	0.163366	depleted	0.87738	-0.294166	0.815543	FALSE
TFAP2B(var.3)	72	7008	Basic helix-span-helix factors (bHSH)	AP-2	0.163502	depleted	0.87738	-0.160936	0.894444	FALSE
FOXP2	61	6061	Fork head / winged helix factors	Forkhead box (FOX) factors	0.164751	depleted	0.87738	-0.190677	0.876194	FALSE
NEUROD1	75	7259	Basic helix-loop-helix factors (bHLH)	Tal-related factors	0.165707	depleted	0.87738	-0.152811	0.899496	FALSE
POU3F3	49	5007	Homeo domain factors	POU domain factors	0.165766	depleted	0.87738	-0.231095	0.851988	FALSE
USF1	35	3746	Basic helix-loop-helix factors (bHLH)	bHLH-ZIP factors	0.166896	depleted	0.87738	-0.297926	0.813421	FALSE
SIX2	50	5093	Homeo domain factors	HD-SINE factors	0.16731	depleted	0.87738	-0.226518	0.854695	FALSE
FOSL2	49	3577	Basic leucine zipper factors (bZIP)	Fos-related factors	0.16858	enriched	0.87738	0.254101	1.19259	FALSE
EMX2	27	1804	Homeo domain factors	NK-related factors	0.171135	enriched	0.880674	0.38183	1.30299	FALSE
TFAP2A	76	7329	Basic helix-span-helix factors (bHSH)	AP-2	0.175179	depleted	0.882086	-0.147547	0.902784	FALSE
FOSL2::JUND(var.2)	16	1947	Basic leucine zipper factors (bZIP)::Basic leucine zipper factors (bZIP)	Fos-related factors::Jun-related factors	0.176939	depleted	0.882086	-0.483111	0.715433	FALSE
GLIS1	55	4092	C2H2 zinc finger factors	More than 3 adjacent zinc finger factors	0.178566	enriched	0.882086	0.226695	1.17015	FALSE
MEOX2	44	3179	Homeo domain factors	HOX-related factors	0.179113	enriched	0.882086	0.269	1.20497	FALSE
NR4A2::RXRA	34	3625	Nuclear receptors with C4 zinc fingers::Nuclear receptors with C4 zinc fingers	NGFI-B-related receptors (NR4)::RXR-related receptors (NR2)	0.186045	depleted	0.898744	-0.292377	0.816556	FALSE
TFEB	22	2509	Basic helix-loop-helix factors (bHLH)	bHLH-ZIP factors	0.186878	depleted	0.898744	-0.389539	0.763373	FALSE
JUND	42	3030	Basic leucine zipper factors (bZIP)	Jun-related factors	0.190916	enriched	0.898744	0.271141	1.20676	FALSE
BHLHE41	24	1591	Basic helix-loop-helix factors (bHLH)	Hairy-related factors	0.192371	enriched	0.898744	0.39317	1.31328	FALSE
FOSL2::JUND	36	2545	Basic leucine zipper factors (bZIP)::Basic leucine zipper factors (bZIP)	Fos-related factors::Jun-related factors	0.19372	enriched	0.898744	0.300401	1.23149	FALSE
MEIS1	28	3060	Homeo domain factors	TALE-type homeo domain factors	0.194849	depleted	0.898744	-0.328035	0.796621	FALSE
ZIC3	82	7804	C2H2 zinc finger factors	More than 3 adjacent zinc finger factors	0.196371	depleted	0.898744	-0.12852	0.914769	FALSE
ARNT::HIF1A	43	3123	Basic helix-loop-helix factors (bHLH)::Basic helix-loop-helix factors (bHLH)	PAS domain factors::PAS domain factors	0.199834	enriched	0.898744	0.261474	1.1987	FALSE
DUX4	36	3785	Homeo domain factors	Paired-related HD factors	0.201516	depleted	0.898744	-0.272227	0.828041	FALSE
SOX9	28	3041	High-mobility group (HMG) domain factors	SOX-related factors	0.209008	depleted	0.898744	-0.319049	0.801598	FALSE
POU6F1	28	1921	Homeo domain factors	POU domain factors	0.209534	enriched	0.898744	0.343639	1.26895	FALSE
GRHL1	24	2665	Grainyhead domain factors	Grainyhead-related factors	0.211706	depleted	0.898744	-0.351031	0.784023	FALSE
ZSCAN4	64	6245	C2H2 zinc finger factors	More than 3 adjacent zinc finger factors	0.21525	depleted	0.898744	-0.16456	0.892201	FALSE
POU2F1	45	4576	Homeo domain factors	POU domain factors	0.215437	depleted	0.898744	-0.224092	0.856133	FALSE
FOSB::JUNB	37	2651	Basic leucine zipper factors (bZIP)::Basic leucine zipper factors (bZIP)	Fos-related factors::Jun-related factors	0.21631	enriched	0.898744	0.281058	1.21509	FALSE
MGA	41	4213	T-Box factors	TBX6-related factors	0.218924	depleted	0.898744	-0.239154	0.847242	FALSE
GBX2	33	2334	Homeo domain factors	HOX-related factors	0.223118	enriched	0.898744	0.299731	1.23091	FALSE
KLF4	67	6493	C2H2 zinc finger factors	Three-zinc finger Kruppel-related factors	0.223388	depleted	0.898744	-0.154654	0.898348	FALSE
FOSL1::JUNB	37	2659	Basic leucine zipper factors (bZIP)::Basic leucine zipper factors (bZIP)	Fos-related factors::Jun-related factors	0.223863	enriched	0.898744	0.276711	1.21143	FALSE
RORC	30	3206	Nuclear receptors with C4 zinc fingers	Thyroid hormone receptor-related factors (NR1)	0.224342	depleted	0.898744	-0.295742	0.814653	FALSE
SP8	85	8019	C2H2 zinc finger factors	Three-zinc finger KrÃ¼ppel-related factors	0.225046	depleted	0.898744	-0.11589	0.922813	FALSE
PITX3	26	2833	Homeo domain factors	Paired-related HD factors	0.226868	depleted	0.898744	-0.323749	0.798991	FALSE
HOXB2	35	2501	Homeo domain factors	HOX-related factors	0.228337	enriched	0.898744	0.28492	1.21834	FALSE
PPARA::RXRA	50	5001	Nuclear receptors with C4 zinc fingers::Nuclear receptors with C4 zinc fingers	Thyroid hormone receptor-related factors (NR1)::RXR-related receptors (NR2)	0.229725	depleted	0.898744	-0.200219	0.870419	FALSE
MYF6	45	4554	Basic helix-loop-helix factors (bHLH)	MyoD / ASC-related factors	0.231917	depleted	0.898744	-0.21714	0.860269	FALSE
SCRT1	49	4907	C2H2 zinc finger factors	More than 3 adjacent zinc finger factors	0.233909	depleted	0.898744	-0.20199	0.869351	FALSE
NR2F2	41	4188	Nuclear receptors with C4 zinc fingers	RXR-related receptors (NR2)	0.238129	depleted	0.898744	-0.230568	0.852299	FALSE
GSX2	48	3583	Homeo domain factors	HOX-related factors	0.238936	enriched	0.898744	0.221936	1.1663	FALSE
TFDP1	66	6384	Fork head / winged helix factors	E2F-related factors	0.241143	depleted	0.898744	-0.151925	0.900049	FALSE
HSF4	35	3642	Heat shock factors	HSF factors	0.241366	depleted	0.898744	-0.257306	0.836649	FALSE
SRF	27	1872	MADS box factors	Responders to external signals (SRF/RLM1)	0.243631	enriched	0.899862	0.328449	1.25566	FALSE
FOSL2::JUN(var.2)	18	2053	Basic leucine zipper factors (bZIP)::Basic leucine zipper factors (bZIP)	Fos-related factors::Jun-related factors	0.252111	depleted	0.906357	-0.389667	0.763306	FALSE
MXI1	47	3515	Basic helix-loop-helix factors (bHLH)	bHLH-ZIP factors	0.252969	enriched	0.906357	0.219206	1.16409	FALSE
MZF1(var.2)	77	7311	C2H2 zinc finger factors	More than 3 adjacent zinc finger factors	0.253527	depleted	0.906357	-0.125141	0.916915	FALSE
MEIS3	58	5670	Homeo domain factors	TALE-type homeo domain factors	0.256722	depleted	0.906357	-0.167226	0.890553	FALSE
PDX1	35	2535	Homeo domain factors	HOX-related factors	0.263716	enriched	0.906357	0.265439	1.202	FALSE
PROX1	29	2049	Homeo domain factors	HD-PROS factors	0.263876	enriched	0.906357	0.301203	1.23217	FALSE
PROP1	38	3886	Homeo domain factors	Paired-related HD factors	0.264571	depleted	0.906357	-0.232217	0.851326	FALSE
LMX1A	43	3197	Homeo domain factors	HD-LIM factors	0.267279	enriched	0.906357	0.227688	1.17096	FALSE
LMX1B	43	3197	Homeo domain factors	HD-LIM factors	0.267279	enriched	0.906357	0.227688	1.17096	FALSE
SREBF1	60	4634	Basic helix-loop-helix factors (bHLH)	bHLH-ZIP factors	0.272643	enriched	0.906357	0.172774	1.12722	FALSE
KLF5	100	9208	C2H2 zinc finger factors	Three-zinc finger KrÃ¼ppel-related factors	0.274729	depleted	0.906357	-0.0808901	0.945474	FALSE
RFX2	18	2027	Fork head / winged helix factors	RFX-related factors	0.278697	depleted	0.906357	-0.37128	0.773097	FALSE
CUX2	9	1155	Homeo domain factors	HD-CUT factors	0.278818	depleted	0.906357	-0.559826	0.678384	FALSE
EGR4	69	6597	C2H2 zinc finger factors	Three-zinc finger KrÃ¼ppel-related factors	0.279621	depleted	0.906357	-0.135144	0.910579	FALSE
POU4F2	46	4584	Homeo domain factors	POU domain factors	0.280611	depleted	0.906357	-0.194904	0.873631	FALSE
POU5F1B	43	4312	Homeo domain factors	POU domain factors	0.284657	depleted	0.906357	-0.203951	0.86817	FALSE
CEBPG	11	1348	Basic leucine zipper factors (bZIP)	C/EBP-related	0.284691	depleted	0.906357	-0.493247	0.710424	FALSE
IRF2	52	5106	Tryptophan cluster factors	Interferon-regulatory factors	0.288749	depleted	0.906357	-0.173612	0.88662	FALSE
TFE3	24	1669	Basic helix-loop-helix factors (bHLH)	bHLH-ZIP factors	0.289744	enriched	0.906357	0.32412	1.2519	FALSE
TFAP2C(var.3)	72	6843	Basic helix-span-helix factors (bHSH)	AP-2	0.290269	depleted	0.906357	-0.126562	0.916011	FALSE
SIX1	43	4305	Homeo domain factors	HD-SINE factors	0.290971	depleted	0.906357	-0.201607	0.869581	FALSE
POU3F4	42	4215	Homeo domain factors	POU domain factors	0.291512	depleted	0.906357	-0.205074	0.867494	FALSE
HNF4G	66	6322	Nuclear receptors with C4 zinc fingers	RXR-related receptors (NR2)	0.294214	depleted	0.906357	-0.137845	0.908876	FALSE
LBX2	30	2157	Homeo domain factors	NK-related factors	0.297387	enriched	0.906357	0.276006	1.21084	FALSE
RBPJ	88	8191	Rel homology region (RHR) factors	CSL-related factors	0.299064	depleted	0.906357	-0.0964664	0.935321	FALSE
PKNOX2	56	5442	Homeo domain factors	TALE-type homeo domain factors	0.302821	depleted	0.906357	-0.15864	0.895869	FALSE
PAX1	45	3400	Paired box factors	Paired domain only	0.304778	enriched	0.906357	0.20446	1.15225	FALSE
MLX	23	1601	Basic helix-loop-helix factors (bHLH)	bHLH-ZIP factors	0.306426	enriched	0.906357	0.32273	1.2507	FALSE
POU4F3	47	4644	Homeo domain factors	POU domain factors	0.30677	depleted	0.906357	-0.182638	0.881091	FALSE
GCM1	54	5262	GCM domain factors	GCM factors	0.306945	depleted	0.906357	-0.162582	0.893425	FALSE
TFAP2C	79	7421	Basic helix-span-helix factors (bHSH)	AP-2	0.309138	depleted	0.906357	-0.109691	0.926786	FALSE
GSX1	27	2837	Homeo domain factors	HOX-related factors	0.309236	depleted	0.906357	-0.271337	0.828551	FALSE
CLOCK	22	2372	Basic helix-loop-helix factors (bHLH)	PAS domain factors	0.311784	depleted	0.906357	-0.308531	0.807464	FALSE
SP3	88	8178	C2H2 zinc finger factors	Three-zinc finger KrÃ¼ppel-related factors	0.312673	depleted	0.906357	-0.0941749	0.936808	FALSE
BATF3	23	2461	Basic leucine zipper factors (bZIP)	B-ATF-related factors	0.316138	depleted	0.910638	-0.297541	0.813638	FALSE
SP1	104	9496	C2H2 zinc finger factors	Three-zinc finger KrÃ¼ppel-related factors	0.321259	depleted	0.919605	-0.0687387	0.953471	FALSE
REST	92	8497	C2H2 zinc finger factors	Factors with multiple dispersed zinc fingers	0.330238	depleted	0.937399	-0.0852501	0.942621	FALSE
TFAP2B(var.2)	75	7052	Basic helix-span-helix factors (bHSH)	AP-2	0.337079	depleted	0.937399	-0.111072	0.9259	FALSE
ETV6	42	4166	Tryptophan cluster factors	Ets-related factors	0.338657	depleted	0.937399	-0.188204	0.877698	FALSE
ONECUT2	27	2804	Homeo domain factors	HD-CUT factors	0.344804	depleted	0.937399	-0.254457	0.838302	FALSE
TFAP2A(var.3)	75	7044	Basic helix-span-helix factors (bHSH)	AP-2	0.345353	depleted	0.937399	-0.109435	0.926951	FALSE
ZEB1	89	8232	Homeo domain factors	HD-ZF factors	0.345627	depleted	0.937399	-0.087368	0.941238	FALSE
SPDEF	33	2440	Tryptophan cluster factors	Ets-related factors	0.346259	enriched	0.937399	0.235655	1.17744	FALSE
NFATC2	80	7467	Rel homology region (RHR) factors	NFAT-related factors	0.349526	depleted	0.937399	-0.100459	0.932736	FALSE
OLIG1	15	1682	Basic helix-loop-helix factors (bHLH)	Tal-related factors	0.350753	depleted	0.937399	-0.365146	0.776391	FALSE
HSF1	33	3345	Heat shock factors	HSF factors	0.350898	depleted	0.937399	-0.219471	0.858881	FALSE
RARA::RXRG	65	6175	Nuclear receptors with C4 zinc fingers::Nuclear receptors with C4 zinc fingers	Thyroid hormone receptor-related factors (NR1)::RXR-related receptors (NR2)	0.352731	depleted	0.937399	-0.12593	0.916413	FALSE
E2F4	63	5998	Fork head / winged helix factors	E2F-related factors	0.356181	depleted	0.937399	-0.12906	0.914427	FALSE
NRF1	65	6171	Basic leucine zipper factors (bZIP)	Jun-related factors	0.356841	depleted	0.937399	-0.124995	0.917007	FALSE
TFAP4	69	6517	Basic helix-loop-helix factors (bHLH)	bHLH-ZIP factors	0.356904	depleted	0.937399	-0.117542	0.921757	FALSE
JUN::JUNB	33	2449	Basic leucine zipper factors (bZIP)::Basic leucine zipper factors (bZIP)	Jun-related factors::Jun-related factors	0.358176	enriched	0.937399	0.230343	1.17311	FALSE
SCRT2	54	5196	C2H2 zinc finger factors	More than 3 adjacent zinc finger factors	0.37224	depleted	0.939428	-0.144372	0.904773	FALSE
CREB1	20	2133	Basic leucine zipper factors (bZIP)	CREB-related factors	0.3747	depleted	0.939428	-0.292814	0.816308	FALSE
EWSR1-FLI1	114	10269	Tryptophan cluster factors	Ets-related factors	0.374831	depleted	0.939428	-0.0491922	0.966477	FALSE
LBX1	39	2960	Homeo domain factors	NK-related factors	0.375851	enriched	0.939428	0.197947	1.14706	FALSE
FOSL2::JUNB	34	2545	Basic leucine zipper factors (bZIP)::Basic leucine zipper factors (bZIP)	Fos-related factors::Jun-related factors	0.376285	enriched	0.939428	0.217939	1.16307	FALSE
MSX2	38	2877	Homeo domain factors	NK-related factors	0.376293	enriched	0.939428	0.201504	1.1499	FALSE
RARA	40	3950	Nuclear receptors with C4 zinc fingers	Thyroid hormone receptor-related factors (NR1)	0.377898	depleted	0.939428	-0.181783	0.881613	FALSE
ELK3	25	1809	Tryptophan cluster factors	Ets-related factors	0.378744	enriched	0.939428	0.266805	1.20314	FALSE
VENTX	15	1659	Homeo domain factors	NK-related factors	0.382411	depleted	0.939428	-0.345282	0.787154	FALSE
TBX20	51	4921	T-Box factors	TBX1-related factors	0.383901	depleted	0.939428	-0.148385	0.90226	FALSE
CTCF	85	7860	C2H2 zinc finger factors	More than 3 adjacent zinc finger factors	0.385186	depleted	0.939428	-0.0869968	0.941481	FALSE
NFIL3	32	2387	Basic leucine zipper factors (bZIP)	C/EBP-related	0.386245	enriched	0.939428	0.222943	1.16711	FALSE
ZNF282	54	5182	C2H2 zinc finger factors	More than 3 adjacent zinc finger factors	0.387139	depleted	0.939428	-0.14048	0.907217	FALSE
ONECUT3	39	3850	Homeo domain factors	HD-CUT factors	0.389578	depleted	0.939428	-0.181315	0.881899	FALSE
NKX3-1	32	3220	Homeo domain factors	NK-related factors	0.389719	depleted	0.939428	-0.208919	0.865185	FALSE
GLI2	42	4111	C2H2 zinc finger factors	More than 3 adjacent zinc finger factors	0.39738	depleted	0.95288	-0.16903	0.88944	FALSE
ESRRB	42	4108	Nuclear receptors with C4 zinc fingers	Steroid hormone receptors (NR3)	0.40076	depleted	0.955979	-0.167977	0.89009	FALSE
FOSL1::JUN	39	2981	Basic leucine zipper factors (bZIP)::Basic leucine zipper factors (bZIP)	Fos-related factors::Jun-related factors	0.403094	enriched	0.956565	0.187747	1.13898	FALSE
PBX1	30	3016	Homeo domain factors	TALE-type homeo domain factors	0.417344	depleted	0.980475	-0.207604	0.865974	FALSE
KLF16	89	8171	C2H2 zinc finger factors	Three-zinc finger KrÃ¼ppel-related factors	0.418873	depleted	0.980475	-0.0766377	0.948265	FALSE
MYC	56	4440	Basic helix-loop-helix factors (bHLH)	bHLH-ZIP factors	0.427696	enriched	0.980475	0.134937	1.09804	FALSE
MYBL2	15	1036	Tryptophan cluster factors	Myb/SANT domain factors	0.434191	enriched	0.980475	0.334008	1.26051	FALSE
HES5	31	3091	Basic helix-loop-helix factors (bHLH)	Hairy-related factors	0.436785	depleted	0.980475	-0.195736	0.873127	FALSE
GATA3	26	2635	Other C4 zinc finger-type factors	GATA-type zinc fingers	0.440015	depleted	0.980475	-0.219222	0.859029	FALSE
BHLHE40	25	1848	Basic helix-loop-helix factors (bHLH)	Hairy-related factors	0.442802	enriched	0.980475	0.236033	1.17775	FALSE
FOS::JUNB	33	2524	Basic leucine zipper factors (bZIP)::Basic leucine zipper factors (bZIP)	Fos-related factors::Jun-related factors	0.46571	enriched	0.980475	0.186824	1.13825	FALSE
FOXB1	52	4935	Fork head / winged helix factors	Forkhead box (FOX) factors	0.468552	depleted	0.980475	-0.124469	0.917342	FALSE
THAP1	90	8217	C2CH THAP-type zinc finger factors	THAP-related factors	0.46944	depleted	0.980475	-0.0686171	0.953552	FALSE
RORA	39	3783	Nuclear receptors with C4 zinc fingers	Thyroid hormone receptor-related factors (NR1)	0.469514	depleted	0.980475	-0.155987	0.897518	FALSE
MAF::NFE2	51	4845	Basic leucine zipper factors (bZIP)::Basic leucine zipper factors (bZIP)	Maf-related factors::Jun-related factors	0.470976	depleted	0.980475	-0.12593	0.916413	FALSE
FOXC1	57	5370	Fork head / winged helix factors	Forkhead box (FOX) factors	0.473055	depleted	0.980475	-0.113891	0.924093	FALSE
ZBTB33	34	3331	C2H2 zinc finger factors	Other factors with up to three adjacent zinc fingers	0.475584	depleted	0.980475	-0.170351	0.888626	FALSE
NFYB	26	2608	Other alpha	NFY	0.477036	depleted	0.980475	-0.204363	0.867922	FALSE
EGR1	56	5277	C2H2 zinc finger factors	Three-zinc finger Kruppel-related factors	0.479652	depleted	0.980475	-0.114222	0.923881	FALSE
EVX1	25	1870	Homeo domain factors	HOX-related factors	0.480957	enriched	0.980475	0.218959	1.16389	FALSE
NKX3-2	33	3233	Homeo domain factors	NK-related factors	0.486496	depleted	0.980475	-0.170338	0.888635	FALSE
HOXC13	37	2873	Homeo domain factors	HOX-related factors	0.486822	enriched	0.980475	0.165037	1.12119	FALSE
NFIX	74	6045	SMAD/NF-1 DNA-binding domain factors	Nuclear factor 1	0.487072	enriched	0.980475	0.0918526	1.06574	FALSE
TEAD2	62	5795	TEA domain factors	TEF-1-related factors	0.487287	depleted	0.980475	-0.102471	0.931436	FALSE
FOSL1	38	2960	Basic leucine zipper factors (bZIP)	Fos-related factors	0.491071	enriched	0.980475	0.160472	1.11765	FALSE
HOXD11	25	1877	Homeo domain factors	HOX-related factors	0.493379	enriched	0.980475	0.213569	1.15955	FALSE
ESX1	30	2292	Homeo domain factors	Paired-related HD factors	0.494167	enriched	0.980475	0.188425	1.13952	FALSE
VSX1	34	2627	Homeo domain factors	Paired-related HD factors	0.495551	enriched	0.980475	0.172188	1.12677	FALSE
VSX2	34	2627	Homeo domain factors	Paired-related HD factors	0.495551	enriched	0.980475	0.172188	1.12677	FALSE
ERF	34	2630	Tryptophan cluster factors	Ets-related factors	0.500209	enriched	0.980475	0.170542	1.12548	FALSE
HINFP	47	4467	C2H2 zinc finger factors	Factors with multiple dispersed zinc fingers	0.502355	depleted	0.980475	-0.126576	0.916003	FALSE
TFEC	26	2584	Basic helix-loop-helix factors (bHLH)	bHLH-ZIP factors	0.511552	depleted	0.980475	-0.191025	0.875983	FALSE
RELB	62	5775	Rel homology region (RHR) factors	NF-kappaB-related factors	0.512247	depleted	0.980475	-0.0974831	0.934662	FALSE
Pax6	27	2672	Paired box factors	Paired plus homeo domain	0.515153	depleted	0.980475	-0.184891	0.879716	FALSE
EVX2	24	1807	Homeo domain factors	HOX-related factors	0.516226	enriched	0.980475	0.209508	1.15629	FALSE
RREB1	104	9363	C2H2 zinc finger factors	Factors with multiple dispersed zinc fingers	0.518047	depleted	0.980475	-0.0483896	0.967015	FALSE
TEAD4	55	5157	TEA domain factors	TEF-1-related factors	0.520058	depleted	0.980475	-0.107031	0.928497	FALSE
NKX2-8	53	4256	Homeo domain factors	NK-related factors	0.52068	enriched	0.980475	0.116564	1.08415	FALSE
E2F8	49	4629	Fork head / winged helix factors	E2F-related factors	0.520877	depleted	0.980475	-0.117849	0.921561	FALSE
HOXA13	56	5243	Homeo domain factors	HOX-related factors	0.522136	depleted	0.980475	-0.104896	0.929872	FALSE
FOS::JUND	38	2982	Basic leucine zipper factors (bZIP)::Basic leucine zipper factors (bZIP)	Fos-related factors::Jun-related factors	0.523951	enriched	0.980475	0.149789	1.10941	FALSE
POU2F2	61	5676	Homeo domain factors	POU domain factors	0.527291	depleted	0.980475	-0.0959957	0.935626	FALSE
SMAD2::SMAD3::SMAD4	78	7146	SMAD/NF-1 DNA-binding domain factors::SMAD/NF-1 DNA-binding domain factors::SMAD/NF-1 DNA-binding domain factors	SMAD factors::SMAD factors::SMAD factors	0.530794	depleted	0.980475	-0.0735921	0.950269	FALSE
MEF2B	47	3751	MADS box factors	Regulators of differentiation	0.53158	enriched	0.980475	0.125455	1.09085	FALSE
FOSL2::JUNB(var.2)	11	1193	Basic leucine zipper factors (bZIP)::Basic leucine zipper factors (bZIP)	Fos-related factors::Jun-related factors	0.533062	depleted	0.980475	-0.317021	0.802726	FALSE
PAX3	25	1899	Paired box factors	Paired plus homeo domain	0.53325	enriched	0.980475	0.196758	1.14612	FALSE
MEF2D	54	4352	MADS box factors	Regulators of differentiation	0.534537	enriched	0.980475	0.111351	1.08024	FALSE
ETV1	22	1652	Tryptophan cluster factors	Ets-related factors	0.535477	enriched	0.980475	0.213359	1.15938	FALSE
RORB	34	3286	Nuclear receptors with C4 zinc fingers	Thyroid hormone receptor-related factors (NR1)	0.536734	depleted	0.980475	-0.150728	0.900796	FALSE
IRF4	47	3756	Tryptophan cluster factors	Interferon-regulatory factors	0.53866	enriched	0.980475	0.123533	1.0894	FALSE
GATA1::TAL1	39	3730	Other C4 zinc finger-type factors::Basic helix-loop-helix factors (bHLH)	GATA-type zinc fingers::Tal-related factors	0.539217	depleted	0.980475	-0.135632	0.910271	FALSE
JUN::JUNB(var.2)	19	1928	Basic leucine zipper factors (bZIP)::Basic leucine zipper factors (bZIP)	Jun-related factors::Jun-related factors	0.541533	depleted	0.980475	-0.221036	0.857949	FALSE
TBX21	49	4613	T-Box factors	TBrain-related factors	0.54175	depleted	0.980475	-0.112854	0.924757	FALSE
SHOX	31	2410	Homeo domain factors	Paired-related HD factors	0.551364	enriched	0.980475	0.163305	1.11985	FALSE
ISX	31	2410	Homeo domain factors	Paired-related HD factors	0.551364	enriched	0.980475	0.163305	1.11985	FALSE
LHX9	31	2410	Homeo domain factors	HD-LIM factors	0.551364	enriched	0.980475	0.163305	1.11985	FALSE
PRRX1	31	2410	Homeo domain factors	Paired-related HD factors	0.551364	enriched	0.980475	0.163305	1.11985	FALSE
RAX2	31	2410	Homeo domain factors	Paired-related HD factors	0.551364	enriched	0.980475	0.163305	1.11985	FALSE
UNCX	31	2410	Homeo domain factors	Paired-related HD factors	0.551364	enriched	0.980475	0.163305	1.11985	FALSE
HIF1A	35	2747	Basic helix-loop-helix factors (bHLH)	PAS domain factors	0.552207	enriched	0.980475	0.149568	1.10924	FALSE
FLI1	29	2245	Tryptophan cluster factors	Ets-related factors	0.55584	enriched	0.980475	0.169407	1.1246	FALSE
IRF9	62	5057	Tryptophan cluster factors	Interferon-regulatory factors	0.55594	enriched	0.980475	0.0940561	1.06737	FALSE
SRY	43	4072	High-mobility group (HMG) domain factors	SOX-related factors	0.556756	depleted	0.980475	-0.121331	0.919339	FALSE
NFKB1	61	4972	Rel homology region (RHR) factors	NF-kappaB-related factors	0.557837	enriched	0.980475	0.0950526	1.0681	FALSE
ONECUT1	23	2282	Homeo domain factors	HD-CUT factors	0.55801	depleted	0.980475	-0.188595	0.87746	FALSE
SOX13	43	4071	High-mobility group (HMG) domain factors	SOX-related factors	0.558121	depleted	0.980475	-0.120977	0.919565	FALSE
NR4A1	43	4070	Nuclear receptors with C4 zinc fingers	NGFI-B-related receptors (NR4)	0.559489	depleted	0.980475	-0.120622	0.919791	FALSE
RAX	32	2501	Homeo domain factors	Paired-related HD factors	0.563124	enriched	0.980475	0.155636	1.11391	FALSE
RFX5	27	2640	Fork head / winged helix factors	RFX-related factors	0.563138	depleted	0.980475	-0.167509	0.890379	FALSE
MEOX1	33	2586	Homeo domain factors	HOX-related factors	0.564513	enriched	0.980475	0.151813	1.11097	FALSE
FOXC2	69	6343	Fork head / winged helix factors	Forkhead box (FOX) factors	0.564882	depleted	0.980475	-0.0784993	0.947042	FALSE
ATF7	12	1267	Basic leucine zipper factors (bZIP)	Jun-related factors	0.571739	depleted	0.980475	-0.278312	0.824555	FALSE
ALX3	40	3183	Homeo domain factors	Paired-related HD factors	0.572336	enriched	0.980475	0.129682	1.09405	FALSE
HOXA2	27	2087	Homeo domain factors	HOX-related factors	0.572442	enriched	0.980475	0.171598	1.12631	FALSE
POU6F2	41	3271	Homeo domain factors	POU domain factors	0.576983	enriched	0.980475	0.125962	1.09123	FALSE
FOSL2::JUN	34	2681	Basic leucine zipper factors (bZIP)::Basic leucine zipper factors (bZIP)	Fos-related factors::Jun-related factors	0.582159	enriched	0.980475	0.142833	1.10407	FALSE
ZNF384	95	8556	C2H2 zinc finger factors	More than 3 adjacent zinc finger factors	0.59408	depleted	0.980475	-0.0489393	0.966647	FALSE
MIXL1	31	2439	Homeo domain factors	Paired-related HD factors	0.601072	enriched	0.980475	0.146048	1.10653	FALSE
YY2	29	2795	C2H2 zinc finger factors	More than 3 adjacent zinc finger factors	0.601272	depleted	0.980475	-0.146726	0.903298	FALSE
FOXO3	37	3508	Fork head / winged helix factors	Forkhead box (FOX) factors	0.601908	depleted	0.980475	-0.123054	0.918242	FALSE
TP73	32	3056	p53 domain factors	p53-related factors	0.612311	depleted	0.980475	-0.133503	0.911615	FALSE
FOS::JUN	34	2700	Basic leucine zipper factors (bZIP)::Basic leucine zipper factors (bZIP)	Fos-related factors::Jun-related factors	0.613906	enriched	0.980475	0.132645	1.0963	FALSE
HNF4A	54	4411	Nuclear receptors with C4 zinc fingers	RXR-related receptors (NR2)	0.617308	enriched	0.980475	0.0919233	1.06579	FALSE
MSX1	26	2515	Homeo domain factors	NK-related factors	0.618928	depleted	0.980475	-0.151977	0.900016	FALSE
ELK4	49	4556	Tryptophan cluster factors	Ets-related factors	0.619533	depleted	0.980475	-0.0949163	0.936327	FALSE
RXRB	55	4499	Nuclear receptors with C4 zinc fingers	RXR-related receptors (NR2)	0.619998	enriched	0.980475	0.0898969	1.06429	FALSE
ETV2	33	3140	Tryptophan cluster factors	Ets-related factors	0.620192	depleted	0.980475	-0.128229	0.914954	FALSE
OLIG3	26	2029	Basic helix-loop-helix factors (bHLH)	Tal-related factors	0.620429	enriched	0.980475	0.157812	1.11559	FALSE
FOS	40	3215	Basic leucine zipper factors (bZIP)	Fos-related factors	0.622484	enriched	0.980475	0.115251	1.08316	FALSE
MEF2A	58	4760	MADS box factors	Regulators of differentiation	0.623179	enriched	0.980475	0.085161	1.06081	FALSE
NFIC::TLX1	64	5280	SMAD/NF-1 DNA-binding domain factors::Homeo domain factors	Nuclear factor 1::NK-related factors	0.624427	enriched	0.980475	0.0776036	1.05526	FALSE
FEV	24	1865	Tryptophan cluster factors	Ets-related factors	0.627653	enriched	0.980475	0.163928	1.12033	FALSE
MNT	30	2370	Basic helix-loop-helix factors (bHLH)	bHLH-ZIP factors	0.628211	enriched	0.980475	0.140145	1.10202	FALSE
TFAP2C(var.2)	75	6814	Basic helix-span-helix factors (bHSH)	AP-2	0.631975	depleted	0.980475	-0.0615417	0.95824	FALSE
CDX1	54	4985	Homeo domain factors	HOX-related factors	0.63341	depleted	0.980475	-0.0845644	0.943069	FALSE
SOX4	63	5771	High-mobility group (HMG) domain factors	SOX-related factors	0.633859	depleted	0.980475	-0.0733999	0.950396	FALSE
TBX1	55	4513	T-Box factors	TBX1-related factors	0.640304	enriched	0.980475	0.0854145	1.06099	FALSE
TBX4	55	4513	T-Box factors	TBX2-related factors	0.640304	enriched	0.980475	0.0854145	1.06099	FALSE
FOXL1	33	3126	Fork head / winged helix factors	Forkhead box (FOX) factors	0.641844	depleted	0.980475	-0.121782	0.919052	FALSE
FOXI1	33	3126	Fork head / winged helix factors	Forkhead box (FOX) factors	0.641844	depleted	0.980475	-0.121782	0.919052	FALSE
FOXD2	33	3126	Fork head / winged helix factors	Forkhead box (FOX) factors	0.641844	depleted	0.980475	-0.121782	0.919052	FALSE
FOXO4	33	3126	Fork head / winged helix factors	Forkhead box (FOX) factors	0.641844	depleted	0.980475	-0.121782	0.919052	FALSE
FOXO6	33	3126	Fork head / winged helix factors	Forkhead box (FOX) factors	0.641844	depleted	0.980475	-0.121782	0.919052	FALSE
FOXP3	33	3126	Fork head / winged helix factors	Forkhead box (FOX) factors	0.641844	depleted	0.980475	-0.121782	0.919052	FALSE
FOXD1	33	3125	Fork head / winged helix factors	Forkhead box (FOX) factors	0.643405	depleted	0.980475	-0.121321	0.919346	FALSE
GATA6	40	3745	Other C4 zinc finger-type factors	GATA-type zinc fingers	0.644616	depleted	0.980475	-0.104896	0.929872	FALSE
NR2C2	94	7925	Nuclear receptors with C4 zinc fingers	RXR-related receptors (NR2)	0.652647	enriched	0.980475	0.0463195	1.03263	FALSE
RARA(var.2)	59	5408	Nuclear receptors with C4 zinc fingers	Thyroid hormone receptor-related factors (NR1)	0.653688	depleted	0.980475	-0.0743105	0.949796	FALSE
NFKB2	62	5129	Rel homology region (RHR) factors	NF-kappaB-related factors	0.656159	enriched	0.980475	0.0736603	1.05238	FALSE
NR4A2	54	4438	Nuclear receptors with C4 zinc fingers	NGFI-B-related receptors (NR4)	0.6568	enriched	0.980475	0.0831194	1.05931	FALSE
INSM1	86	7744	C2H2 zinc finger factors	Factors with multiple dispersed zinc fingers	0.658997	depleted	0.980475	-0.0486726	0.966825	FALSE
ZBTB7B	57	5225	C2H2 zinc finger factors	More than 3 adjacent zinc finger factors	0.66543	depleted	0.980475	-0.0743995	0.949737	FALSE
TP63	24	2306	p53 domain factors	p53-related factors	0.669187	depleted	0.980475	-0.142288	0.906081	FALSE
SOX8	53	4872	High-mobility group (HMG) domain factors	SOX-related factors	0.669604	depleted	0.980475	-0.0784521	0.947073	FALSE
MITF	22	1720	Basic helix-loop-helix factors (bHLH)	bHLH-ZIP factors	0.674139	enriched	0.980475	0.155165	1.11355	FALSE
RFX3	26	2482	Fork head / winged helix factors	RFX-related factors	0.674307	depleted	0.980475	-0.132922	0.911983	FALSE
MYCN	34	2736	Basic helix-loop-helix factors (bHLH)	bHLH-ZIP factors	0.675583	enriched	0.980475	0.113536	1.08188	FALSE
TCF7L2	64	5828	High-mobility group (HMG) domain factors	TCF-7-related factors	0.676574	depleted	0.980475	-0.0648593	0.956039	FALSE
TBX2	57	4711	T-Box factors	TBX2-related factors	0.677518	enriched	0.980475	0.0749982	1.05336	FALSE
MYB	45	4164	Tryptophan cluster factors	Myb/SANT domain factors	0.677539	depleted	0.980475	-0.0879754	0.940842	FALSE
ELF1	35	2826	Tryptophan cluster factors	Ets-related factors	0.683936	enriched	0.980475	0.108663	1.07823	FALSE
ZBTB7C	59	5386	C2H2 zinc finger factors	More than 3 adjacent zinc finger factors	0.685199	depleted	0.980475	-0.0684296	0.953676	FALSE
HOXB3	34	2742	Homeo domain factors	HOX-related factors	0.686034	enriched	0.980475	0.110376	1.07951	FALSE
JDP2	32	2573	Basic leucine zipper factors (bZIP)	Fos-related factors	0.688217	enriched	0.980475	0.11469	1.08274	FALSE
EGR2	60	4978	C2H2 zinc finger factors	Three-zinc finger KrÃ¼ppel-related factors	0.688516	enriched	0.980475	0.0694659	1.04933	FALSE
MTF1	49	4508	C2H2 zinc finger factors	More than 3 adjacent zinc finger factors	0.688833	depleted	0.980475	-0.0796361	0.946296	FALSE
ZNF24	45	4156	C2H2 zinc finger factors	More than 3 adjacent zinc finger factors	0.689487	depleted	0.980475	-0.085201	0.942653	FALSE
FOXK1	49	4507	Fork head / winged helix factors	Forkhead box (FOX) factors	0.69031	depleted	0.980475	-0.0793161	0.946506	FALSE
JUN(var.2)	36	3361	Basic leucine zipper factors (bZIP)	Jun-related factors	0.690765	depleted	0.980475	-0.100824	0.9325	FALSE
RUNX1	83	7464	Runt domain factors	Runt-related factors	0.691979	depleted	0.980475	-0.046768	0.968103	FALSE
NFE2L2	64	5328	Basic leucine zipper factors (bZIP)	Jun-related factors	0.693268	enriched	0.980475	0.0645475	1.04576	FALSE
DLX6	24	2292	Homeo domain factors	NK-related factors	0.693955	depleted	0.980475	-0.133503	0.911615	FALSE
LHX6	26	2069	Homeo domain factors	HD-LIM factors	0.697795	enriched	0.980475	0.129648	1.09403	FALSE
HLF	20	1564	Basic leucine zipper factors (bZIP)	C/EBP-related	0.700129	enriched	0.980475	0.154829	1.11329	FALSE
SP4	74	6680	C2H2 zinc finger factors	Three-zinc finger KrÃ¼ppel-related factors	0.700861	depleted	0.980475	-0.0522532	0.964429	FALSE
BACH2	66	5507	Basic leucine zipper factors (bZIP)	Jun-related factors	0.701073	enriched	0.980475	0.0612691	1.04338	FALSE
PRDM1	58	5287	C2H2 zinc finger factors	More than 3 adjacent zinc finger factors	0.70215	depleted	0.980475	-0.0663268	0.955067	FALSE
TEAD3	49	4499	TEA domain factors	TEF-1-related factors	0.702174	depleted	0.980475	-0.076753	0.948189	FALSE
SREBF2	60	4990	Basic helix-loop-helix factors (bHLH)	bHLH-ZIP factors	0.706261	enriched	0.983185	0.0659923	1.0468	FALSE
EN2	27	2161	Homeo domain factors	NK-related factors	0.711948	enriched	0.985407	0.12133	1.08774	FALSE
IRF5	42	3442	Tryptophan cluster factors	Interferon-regulatory factors	0.712786	enriched	0.985407	0.0872119	1.06232	FALSE
PAX7	24	1908	Paired box factors	Paired plus homeo domain	0.714313	enriched	0.985407	0.131043	1.09509	FALSE
ETV3	27	2167	Tryptophan cluster factors	Ets-related factors	0.723603	enriched	0.988911	0.11733	1.08473	FALSE
MAX::MYC	36	3340	Basic helix-loop-helix factors (bHLH)::Basic helix-loop-helix factors (bHLH)	bHLH-ZIP factors::bHLH-ZIP factors	0.724251	depleted	0.988911	-0.0917815	0.938363	FALSE
HNF1B	36	2935	Homeo domain factors	POU domain factors	0.724738	enriched	0.988911	0.0947061	1.06785	FALSE
HEY2	37	3022	Basic helix-loop-helix factors (bHLH)	Hairy-related factors	0.727171	enriched	0.988911	0.0920913	1.06591	FALSE
HOXD13	54	4920	Homeo domain factors	HOX-related factors	0.727649	depleted	0.988911	-0.0656293	0.955528	FALSE
CDX2	57	5179	Homeo domain factors	HOX-related factors	0.732548	depleted	0.992624	-0.061642	0.958173	FALSE
TFCP2	23	1835	Grainyhead domain factors	CP2-related factors	0.738491	enriched	0.995217	0.125923	1.09121	FALSE
ZNF410	36	3331	C2H2 zinc finger factors	More than 3 adjacent zinc finger factors	0.738807	depleted	0.995217	-0.0878888	0.940899	FALSE
TBX19	29	2349	T-Box factors	Brachyury-related factors	0.746246	enriched	0.999535	0.104076	1.07481	FALSE
RFX4	26	2441	Fork head / winged helix factors	RFX-related factors	0.746378	depleted	0.999535	-0.108891	0.927301	FALSE
FOXK2	48	4376	Fork head / winged helix factors	Forkhead box (FOX) factors	0.755505	depleted	1	-0.0665087	0.954946	FALSE
NFYA	30	2790	Other alpha	NFY	0.756489	depleted	1	-0.095233	0.936121	FALSE
IRF3	70	6295	Tryptophan cluster factors	Interferon-regulatory factors	0.757262	depleted	1	-0.0467818	0.968093	FALSE
ASCL1	115	10162	Basic helix-loop-helix factors (bHLH)	MyoD / ASC-related factors	0.760468	depleted	1	-0.0214809	0.985221	FALSE
ELF4	38	3133	Tryptophan cluster factors	Ets-related factors	0.770549	enriched	1	0.0785243	1.05594	FALSE
MAX	26	2426	Basic helix-loop-helix factors (bHLH)	bHLH-ZIP factors	0.77357	depleted	1	-0.0999983	0.933034	FALSE
BARHL2	17	1343	Homeo domain factors	NK-related factors	0.77401	enriched	1	0.140145	1.10202	FALSE
EHF	38	3136	Tryptophan cluster factors	Ets-related factors	0.775718	enriched	1	0.0771435	1.05493	FALSE
CENPB	25	2026	Psq-type HTH domain		0.781826	enriched	1	0.103364	1.07428	FALSE
ZBTB7A	76	6433	C2H2 zinc finger factors	More than 3 adjacent zinc finger factors	0.782976	enriched	1	0.0405774	1.02853	FALSE
POU5F1	69	5823	Homeo domain factors	POU domain factors	0.783042	enriched	1	0.0449034	1.03161	FALSE
HOXD12	17	1620	Homeo domain factors	HOX-related factors	0.784282	depleted	1	-0.130389	0.913585	FALSE
BHLHE22	15	1441	Basic helix-loop-helix factors (bHLH)	Tal-related factors	0.784781	depleted	1	-0.142038	0.906238	FALSE
CREB3L1	38	3479	Basic leucine zipper factors (bZIP)	CREB-related factors	0.784926	depleted	1	-0.0726036	0.95092	FALSE
TBR1	56	4696	T-Box factors	TBrain-related factors	0.786019	enriched	1	0.0540641	1.03819	FALSE
FOSL1::JUN(var.2)	10	990	Basic leucine zipper factors (bZIP)::Basic leucine zipper factors (bZIP)	Fos-related factors::Jun-related factors	0.789514	depleted	1	-0.185431	0.879386	FALSE
CEBPA	47	4264	Basic leucine zipper factors (bZIP)	C/EBP-related	0.793254	depleted	1	-0.059477	0.959612	FALSE
NEUROD2	20	1607	Basic helix-loop-helix factors (bHLH)	Tal-related factors	0.79653	enriched	1	0.1157	1.0835	FALSE
HOXB13	55	4961	Homeo domain factors	HOX-related factors	0.797813	depleted	1	-0.0511297	0.96518	FALSE
BHLHE23	21	1693	Basic helix-loop-helix factors (bHLH)	Tal-related factors	0.798532	enriched	1	0.110877	1.07988	FALSE
DBP	15	1186	Basic leucine zipper factors (bZIP)	C/EBP-related	0.804574	enriched	1	0.138928	1.10109	FALSE
GATA5	36	2982	Other C4 zinc finger-type factors	GATA-type zinc fingers	0.807111	enriched	1	0.0717863	1.05102	FALSE
JUNB(var.2)	8	803	Basic leucine zipper factors (bZIP)	Jun-related factors	0.807496	depleted	1	-0.20533	0.86734	FALSE
NR2F1	57	4799	Nuclear receptors with C4 zinc fingers	RXR-related receptors (NR2)	0.811367	enriched	1	0.0482978	1.03404	FALSE
KLF14	66	5907	C2H2 zinc finger factors	Three-zinc finger KrÃ¼ppel-related factors	0.817988	depleted	1	-0.0398899	0.972729	FALSE
NR1H2::RXRA	46	4160	Nuclear receptors with C4 zinc fingers::Nuclear receptors with C4 zinc fingers	Thyroid hormone receptor-related factors (NR1)::RXR-related receptors (NR2)	0.819107	depleted	1	-0.05488	0.962675	FALSE
HES7	46	3852	Basic helix-loop-helix factors (bHLH)	Hairy-related factors	0.819959	enriched	1	0.0560958	1.03965	FALSE
ETS1	32	2928	Tryptophan cluster factors	Ets-related factors	0.823586	depleted	1	-0.071774	0.951467	FALSE
JDP2(var.2)	18	1687	Basic leucine zipper factors (bZIP)	Fos-related factors	0.83143	depleted	1	-0.106393	0.928907	FALSE
RELA	71	6332	Rel homology region (RHR) factors	NF-kappaB-related factors	0.833264	depleted	1	-0.0347726	0.976186	FALSE
HOXA5	35	2913	Homeo domain factors	HOX-related factors	0.837603	enriched	1	0.0649189	1.04603	FALSE
TCF7L1	63	5632	High-mobility group (HMG) domain factors	TCF-7-related factors	0.839029	depleted	1	-0.0382259	0.973852	FALSE
FOSB::JUNB(var.2)	12	1150	Basic leucine zipper factors (bZIP)::Basic leucine zipper factors (bZIP)	Fos-related factors::Jun-related factors	0.839317	depleted	1	-0.13853	0.908444	FALSE
MEF2C	73	6498	MADS box factors	Regulators of differentiation	0.84538	depleted	1	-0.0320296	0.978043	FALSE
NRL	62	5540	Basic leucine zipper factors (bZIP)	Maf-related factors	0.846517	depleted	1	-0.0375481	0.974309	FALSE
FIGLA	78	6929	Basic helix-loop-helix factors (bHLH)	Tal-related factors	0.850468	depleted	1	-0.0291034	0.980029	FALSE
FOXG1	45	3786	Fork head / winged helix factors	Forkhead box (FOX) factors	0.853756	enriched	1	0.0493202	1.03478	FALSE
OLIG2	22	1804	Basic helix-loop-helix factors (bHLH)	Tal-related factors	0.854483	enriched	1	0.0863738	1.0617	FALSE
E2F7	42	3528	Fork head / winged helix factors	E2F-related factors	0.856279	enriched	1	0.0516084	1.03642	FALSE
HEY1	30	2494	Basic helix-loop-helix factors (bHLH)	Hairy-related factors	0.8593	enriched	1	0.0665707	1.04722	FALSE
LEF1	66	5612	High-mobility group (HMG) domain factors	TCF-7-related factors	0.859604	enriched	1	0.0340207	1.02386	FALSE
PHOX2A	40	3607	Homeo domain factors	Paired-related HD factors	0.863594	depleted	1	-0.0507298	0.965448	FALSE
POU1F1	53	4743	Homeo domain factors	POU domain factors	0.865034	depleted	1	-0.0397379	0.972832	FALSE
ELF5	48	4305	Tryptophan cluster factors	Ets-related factors	0.866923	depleted	1	-0.0429092	0.970696	FALSE
DMRT3	39	3275	DM-type intertwined zinc finger factors	DMRT	0.867194	enriched	1	0.0520489	1.03674	FALSE
RUNX2	35	3166	Runt domain factors	Runt-related factors	0.868181	depleted	1	-0.0552367	0.962437	FALSE
IRF7	65	5786	Tryptophan cluster factors	Interferon-regulatory factors	0.870184	depleted	1	-0.032057	0.978025	FALSE
ATF4	34	3076	Basic leucine zipper factors (bZIP)	ATF-4-related factors	0.87215	depleted	1	-0.0554511	0.962294	FALSE
SPIC	67	5958	Tryptophan cluster factors	Ets-related factors	0.873468	depleted	1	-0.0305974	0.979015	FALSE
DUXA	33	2985	Homeo domain factors	Paired-related HD factors	0.877915	depleted	1	-0.0551953	0.962464	FALSE
ZBED1	7	690	C2H2 zinc finger factors	BED zinc finger factors	0.878438	depleted	1	-0.179172	0.88321	FALSE
FOS::JUN(var.2)	24	2194	Basic leucine zipper factors (bZIP)::Basic leucine zipper factors (bZIP)	Fos-related factors::Jun-related factors	0.878575	depleted	1	-0.0704595	0.952335	FALSE
ID4	87	7692	Basic helix-loop-helix factors (bHLH)	HLH domain only	0.87874	depleted	1	-0.0222737	0.98468	FALSE
IRF8	44	3947	Tryptophan cluster factors	Interferon-regulatory factors	0.880273	depleted	1	-0.0431833	0.970511	FALSE
GCM2	43	3856	GCM domain factors	GCM factors	0.886086	depleted	1	-0.0426987	0.970837	FALSE
ETV4	20	1647	Tryptophan cluster factors	Ets-related factors	0.88709	enriched	1	0.0802291	1.05719	FALSE
NKX6-1	41	3678	Homeo domain factors	NK-related factors	0.891165	depleted	1	-0.0432279	0.970481	FALSE
GRHL2	53	4726	Grainyhead domain factors	Grainyhead-related factors	0.891832	depleted	1	-0.0345576	0.976331	FALSE
RARA::RXRA	68	6028	Nuclear receptors with C4 zinc fingers::Nuclear receptors with C4 zinc fingers	Thyroid hormone receptor-related factors (NR1)::RXR-related receptors (NR2)	0.899934	depleted	1	-0.026075	0.982089	FALSE
AR	45	4022	Nuclear receptors with C4 zinc fingers	Steroid hormone receptors (NR3)	0.900566	depleted	1	-0.0379184	0.974059	FALSE
NHLH1	90	7938	Basic helix-loop-helix factors (bHLH)	Tal-related factors	0.902036	depleted	1	-0.0187809	0.987066	FALSE
TEF	16	1310	TEA domain factors	TEF-1-related factors	0.903277	enriched	1	0.0885747	1.06332	FALSE
RXRG	50	4456	Nuclear receptors with C4 zinc fingers	RXR-related receptors (NR2)	0.904835	depleted	1	-0.0337515	0.976877	FALSE
TBX5	63	5381	T-Box factors	TBX2-related factors	0.906233	enriched	1	0.0275472	1.01928	FALSE
FOXF2	45	4018	Fork head / winged helix factors	Forkhead box (FOX) factors	0.907109	depleted	1	-0.0364829	0.975029	FALSE
HMBOX1	20	1656	Homeo domain factors	POU domain factors	0.907457	enriched	1	0.072367	1.05144	FALSE
HOXC10	29	2433	Homeo domain factors	HOX-related factors	0.907907	enriched	1	0.0533862	1.0377	FALSE
PAX4	17	1563	Paired box factors	Paired plus homeo domain	0.910174	depleted	1	-0.0787134	0.946902	FALSE
USF2	33	2965	Basic helix-loop-helix factors (bHLH)	bHLH-ZIP factors	0.913455	depleted	1	-0.0454964	0.968956	FALSE
NKX6-2	43	3649	Homeo domain factors	NK-related factors	0.914538	enriched	1	0.0369052	1.02591	FALSE
MYBL1	9	855	Tryptophan cluster factors	Myb/SANT domain factors	0.91726	depleted	1	-0.12593	0.916413	FALSE
ISL2	37	3136	Homeo domain factors	HD-LIM factors	0.927118	enriched	1	0.0386694	1.02717	FALSE
IRF1	105	9223	Tryptophan cluster factors	Interferon-regulatory factors	0.928075	depleted	1	-0.012849	0.991133	FALSE
SPI1	70	6183	Tryptophan cluster factors	Ets-related factors	0.929689	depleted	1	-0.0208824	0.98563	FALSE
STAT3	86	7572	STAT domain factors	STAT factors	0.93312	depleted	1	-0.0162681	0.988787	FALSE
RXRA::VDR	38	3389	Nuclear receptors with C4 zinc fingers::Nuclear receptors with C4 zinc fingers	RXR-related receptors (NR2)::Thyroid hormone receptor-related factors (NR1)	0.93649	depleted	1	-0.0347906	0.976173	FALSE
NKX2-3	50	4271	Homeo domain factors	NK-related factors	0.93821	enriched	1	0.0274238	1.01919	FALSE
EMX1	26	2339	Homeo domain factors	NK-related factors	0.938313	depleted	1	-0.0473106	0.967739	FALSE
TCF4	88	7742	Basic helix-loop-helix factors (bHLH)	E2A-related factors	0.939263	depleted	1	-0.0151331	0.989565	FALSE
NFIA	61	5232	SMAD/NF-1 DNA-binding domain factors	Nuclear factor 1	0.945464	enriched	1	0.0215164	1.01503	FALSE
TP53	35	2978	p53 domain factors	p53-related factors	0.954868	enriched	1	0.0330808	1.02319	FALSE
NR3C2	37	3287	Nuclear receptors with C4 zinc fingers	Steroid hormone receptors (NR3)	0.961958	depleted	1	-0.0291765	0.979979	FALSE
RUNX3	46	3943	Runt domain factors	Runt-related factors	0.970613	enriched	1	0.0224098	1.01565	FALSE
GMEB2	5	385	SAND domain factors	GMEB	0.972414	enriched	1	0.177139	1.13064	FALSE
HOXC11	19	1710	Homeo domain factors	HOX-related factors	0.973655	depleted	1	-0.0479273	0.967325	FALSE
TCF3	89	7689	Basic helix-loop-helix factors (bHLH)	E2A-related factors	0.974865	enriched	1	0.011079	1.00771	FALSE
ZNF143	61	5368	C2H2 zinc finger factors	More than 3 adjacent zinc finger factors	0.978974	depleted	1	-0.0155058	0.98931	FALSE
BCL6B	54	4645	C2H2 zinc finger factors	More than 3 adjacent zinc finger factors	0.980479	enriched	1	0.0173505	1.0121	FALSE
ELF3	41	3623	Tryptophan cluster factors	Ets-related factors	0.983796	depleted	1	-0.0214912	0.985214	FALSE
FOSL1::JUND	30	2664	Basic leucine zipper factors (bZIP)::Basic leucine zipper factors (bZIP)	Fos-related factors::Jun-related factors	0.984653	depleted	1	-0.0285619	0.980397	FALSE
BATF::JUN	40	3431	Basic leucine zipper factors (bZIP)::Basic leucine zipper factors (bZIP)	B-ATF-related factors::Jun-related factors	0.987338	enriched	1	0.0214405	1.01497	FALSE
SNAI2	82	7188	C2H2 zinc finger factors	More than 3 adjacent zinc finger factors	0.991776	depleted	1	-0.00989685	0.993164	FALSE
GABPA	42	3705	Tryptophan cluster factors	Ets-related factors	0.992435	depleted	1	-0.0190146	0.986907	FALSE
XBP1	22	1924	Basic leucine zipper factors (bZIP)	XBP-1-related factors	1	depleted	1	-0.00653563	0.99548	FALSE
T	27	2352	T-Box factors	Brachyury-related factors	1	depleted	1	-0.000859003	0.999405	FALSE
HNF1A	40	3505	Homeo domain factors	POU domain factors	1	depleted	1	-0.00934479	0.993544	FALSE
HIC2	77	6734	C2H2 zinc finger factors	Factors with multiple dispersed zinc fingers	1	depleted	1	-0.00653563	0.99548	FALSE
TBX15	56	4871	T-Box factors	TBX1-related factors	1	enriched	1	0.00127849	1.00089	FALSE
JUNB	36	3099	Basic leucine zipper factors (bZIP)	Jun-related factors	1	enriched	1	0.0162638	1.01134	FALSE
EBF1	71	6138	Rel homology region (RHR) factors	Early B-Cell Factor-related factors	1	enriched	1	0.01012	1.00704	FALSE
NR3C1	38	3273	Nuclear receptors with C4 zinc fingers	Steroid hormone receptors (NR3)	1	enriched	1	0.0154555	1.01077	FALSE
STAT1::STAT2	93	8071	STAT domain factors::STAT domain factors	STAT factors::STAT factors	1	enriched	1	0.00455293	1.00316	FALSE
E2F3	9	791	Fork head / winged helix factors	E2F-related factors	1	depleted	1	-0.013683	0.99056	FALSE
ETV5	20	1765	Tryptophan cluster factors	Ets-related factors	1	depleted	1	-0.0195985	0.986507	FALSE
PAX5	47	4132	Paired box factors	Paired domain only	1	depleted	1	-0.0141098	0.990267	FALSE
NOTO	29	2533	Homeo domain factors	NK-related factors	1	depleted	1	-0.00472453	0.996731	FALSE
ESR1	47	4053	Nuclear receptors with C4 zinc fingers	Steroid hormone receptors (NR3)	1	enriched	1	0.0137402	1.00957	FALSE
EOMES	52	4543	T-Box factors	TBrain-related factors	1	depleted	1	-0.00506403	0.996496	FALSE
ERG	27	2354	Tryptophan cluster factors	Ets-related factors	1	depleted	1	-0.00208526	0.998556	FALSE
BSX	27	2354	Homeo domain factors	NK-related factors	1	depleted	1	-0.00208526	0.998556	FALSE
ESRRA	51	4415	Nuclear receptors with C4 zinc fingers	Steroid hormone receptors (NR3)	1	enriched	1	0.00815346	1.00567	FALSE
HOXA10	60	5237	Homeo domain factors	HOX-related factors	1	depleted	1	-0.00370845	0.997433	FALSE
HOXC12	24	2121	Homeo domain factors	HOX-related factors	1	depleted	1	-0.0216406	0.985112	FALSE
FOXH1	53	4597	Fork head / winged helix factors	Forkhead box (FOX) factors	1	enriched	1	0.00536934	1.00373	FALSE
MNX1	47	4123	Homeo domain factors	HOX-related factors	1	depleted	1	-0.0109641	0.992429	FALSE
REL	67	5877	Rel homology region (RHR) factors	NF-kappaB-related factors	1	depleted	1	-0.0108492	0.992508	FALSE

## Sheet: EHE
TF	Counts (n=10)	Counts_ns (n=11878)	class	family	p_value	direction	FDR	logFC	FC	filter
ZNF740	1	7168	C2H2 zinc finger factors	Other factors with up to three adjacent zinc fingers	0.00339617	depleted	1	-2.59328	0.165709	FALSE
ALX3	7	3216	Homeo domain factors	Paired-related HD factors	0.00700913	enriched	1	1.37038	2.58539	FALSE
PRDM1	0	5345	C2H2 zinc finger factors	More than 3 adjacent zinc finger factors	0.0110417	depleted	1	0	1	FALSE
E2F2	4	1353	Fork head / winged helix factors	E2F-related factors	0.0189549	enriched	1	1.81213	3.5116	FALSE
E2F3	3	797	Fork head / winged helix factors	E2F-related factors	0.0210479	enriched	1	2.1606	4.47102	FALSE
NHLH1	3	8025	Basic helix-loop-helix factors (bHLH)	Tal-related factors	0.0279656	depleted	1	-1.17125	0.444037	FALSE
EWSR1-FLI1	6	10377	Tryptophan cluster factors	Ets-related factors	0.0335501	depleted	1	-0.542063	0.686788	FALSE
SHOX	5	2436	Homeo domain factors	Paired-related HD factors	0.0553424	enriched	1	1.28571	2.43801	FALSE
ISX	5	2436	Homeo domain factors	Paired-related HD factors	0.0553424	enriched	1	1.28571	2.43801	FALSE
LHX9	5	2436	Homeo domain factors	HD-LIM factors	0.0553424	enriched	1	1.28571	2.43801	FALSE
PRRX1	5	2436	Homeo domain factors	Paired-related HD factors	0.0553424	enriched	1	1.28571	2.43801	FALSE
RAX2	5	2436	Homeo domain factors	Paired-related HD factors	0.0553424	enriched	1	1.28571	2.43801	FALSE
UNCX	5	2436	Homeo domain factors	Paired-related HD factors	0.0553424	enriched	1	1.28571	2.43801	FALSE
MIXL1	5	2465	Homeo domain factors	Paired-related HD factors	0.058918	enriched	1	1.26863	2.40933	FALSE
RHOXF1	0	3830	Homeo domain factors	Paired-related HD factors	0.0653915	depleted	1	0	1	FALSE
SOX8	1	4924	High-mobility group (HMG) domain factors	SOX-related factors	0.089639	depleted	1	-2.05154	0.241227	FALSE
FOXP2	2	6120	Fork head / winged helix factors	Forkhead box (FOX) factors	0.0934849	depleted	1	-1.36524	0.38817	FALSE
NFIC	2	5932	SMAD/NF-1 DNA-binding domain factors	Nuclear factor 1	0.114914	depleted	1	-1.32023	0.400472	FALSE
GSX1	5	2859	Homeo domain factors	HOX-related factors	0.121917	enriched	1	1.05471	2.0773	FALSE
ELK4	1	4604	Tryptophan cluster factors	Ets-related factors	0.123199	depleted	1	-1.9546	0.257993	FALSE
MYF6	1	4598	Basic helix-loop-helix factors (bHLH)	MyoD / ASC-related factors	0.123908	depleted	1	-1.95271	0.25833	FALSE
SOX15	2	5841	High-mobility group (HMG) domain factors	SOX-related factors	0.126446	depleted	1	-1.29792	0.406711	FALSE
NR2C2	4	8015	Nuclear receptors with C4 zinc fingers	RXR-related receptors (NR2)	0.129486	depleted	1	-0.754411	0.592789	FALSE
NR4A2	1	4491	Nuclear receptors with C4 zinc fingers	NGFI-B-related receptors (NR4)	0.137078	depleted	1	-1.91874	0.264485	FALSE
TP53	0	3013	p53 domain factors	p53-related factors	0.138963	depleted	1	0	1	FALSE
FOXK2	1	4423	Fork head / winged helix factors	Forkhead box (FOX) factors	0.145983	depleted	1	-1.89673	0.268551	FALSE
TGIF2	1	4406	Homeo domain factors	TALE-type homeo domain factors	0.148276	depleted	1	-1.89118	0.269587	FALSE
PPARG	1	4387	Nuclear receptors with C4 zinc fingers	Thyroid hormone receptor-related factors (NR1)	0.150872	depleted	1	-1.88494	0.270755	FALSE
ESR2	3	6811	Nuclear receptors with C4 zinc fingers	Steroid hormone receptors (NR3)	0.153436	depleted	1	-0.934612	0.523183	FALSE
HOXC12	4	2141	Homeo domain factors	HOX-related factors	0.16302	enriched	1	1.15001	2.21915	FALSE
VAX1	0	2760	Homeo domain factors	NK-related factors	0.172267	depleted	1	0	1	FALSE
LBX2	4	2183	Homeo domain factors	NK-related factors	0.175205	enriched	1	1.12198	2.17645	FALSE
MYB	1	4208	Tryptophan cluster factors	Myb/SANT domain factors	0.177054	depleted	1	-1.82484	0.282272	FALSE
NEUROG2	0	2716	Basic helix-loop-helix factors (bHLH)	Tal-related factors	0.178698	depleted	1	0	1	FALSE
GLIS3	2	5432	C2H2 zinc finger factors	More than 3 adjacent zinc finger factors	0.188438	depleted	1	-1.19319	0.437334	FALSE
PAX5	6	4173	Paired box factors	Paired domain only	0.188486	enriched	1	0.77217	1.70784	FALSE
ZBTB7B	7	5275	C2H2 zinc finger factors	More than 3 adjacent zinc finger factors	0.190341	enriched	1	0.656476	1.57623	FALSE
TFEC	0	2610	Basic helix-loop-helix factors (bHLH)	bHLH-ZIP factors	0.195043	depleted	1	0	1	FALSE
GCM1	7	5309	GCM domain factors	GCM factors	0.19686	enriched	1	0.647207	1.56613	FALSE
PDX1	0	2570	Homeo domain factors	HOX-related factors	0.201537	depleted	1	0	1	FALSE
LMX1A	5	3235	Homeo domain factors	HD-LIM factors	0.207374	enriched	1	0.876454	1.83586	FALSE
LMX1B	5	3235	Homeo domain factors	HD-LIM factors	0.207374	enriched	1	0.876454	1.83586	FALSE
NFIA	2	5291	SMAD/NF-1 DNA-binding domain factors	Nuclear factor 1	0.213943	depleted	1	-1.15525	0.448989	FALSE
MAX	0	2452	Basic helix-loop-helix factors (bHLH)	bHLH-ZIP factors	0.221804	depleted	1	0	1	FALSE
ZBTB7C	7	5438	C2H2 zinc finger factors	More than 3 adjacent zinc finger factors	0.222855	enriched	1	0.612571	1.52898	FALSE
ONECUT3	1	3888	Homeo domain factors	HD-CUT factors	0.232307	depleted	1	-1.71074	0.305504	FALSE
NFKB2	2	5189	Rel homology region (RHR) factors	NF-kappaB-related factors	0.233802	depleted	1	-1.12716	0.457815	FALSE
TBX19	4	2374	T-Box factors	Brachyury-related factors	0.235617	enriched	1	1.00097	2.00135	FALSE
EMX1	0	2365	Homeo domain factors	NK-related factors	0.237872	depleted	1	0	1	FALSE
IRF3	3	6362	Tryptophan cluster factors	Interferon-regulatory factors	0.239552	depleted	1	-0.836226	0.560107	FALSE
FOXG1	1	3830	Fork head / winged helix factors	Forkhead box (FOX) factors	0.243583	depleted	1	-1.68905	0.310131	FALSE
RORA	1	3821	Nuclear receptors with C4 zinc fingers	Thyroid hormone receptor-related factors (NR1)	0.245369	depleted	1	-1.68566	0.310861	FALSE
ONECUT1	0	2305	Homeo domain factors	HD-CUT factors	0.249547	depleted	1	0	1	FALSE
ZSCAN4	3	6306	C2H2 zinc finger factors	More than 3 adjacent zinc finger factors	0.251998	depleted	1	-0.823471	0.565081	FALSE
FLI1	0	2274	Tryptophan cluster factors	Ets-related factors	0.255778	depleted	1	0	1	FALSE
PPARA::RXRA	2	5049	Nuclear receptors with C4 zinc fingers::Nuclear receptors with C4 zinc fingers	Thyroid hormone receptor-related factors (NR1)::RXR-related receptors (NR2)	0.263046	depleted	1	-1.08771	0.470509	FALSE
SREBF2	2	5048	Basic helix-loop-helix factors (bHLH)	bHLH-ZIP factors	0.263263	depleted	1	-1.08742	0.470602	FALSE
MZF1(var.2)	4	7384	C2H2 zinc finger factors	More than 3 adjacent zinc finger factors	0.26339	depleted	1	-0.636111	0.643445	FALSE
RARA::RXRG	3	6237	Nuclear receptors with C4 zinc fingers::Nuclear receptors with C4 zinc fingers	Thyroid hormone receptor-related factors (NR1)::RXR-related receptors (NR2)	0.267862	depleted	1	-0.807598	0.571332	FALSE
EBF1	3	6206	Rel homology region (RHR) factors	Early B-Cell Factor-related factors	0.27518	depleted	1	-0.800409	0.574186	FALSE
PAX4	3	1577	Paired box factors	Paired plus homeo domain	0.275183	enriched	1	1.17607	2.25961	FALSE
ELF3	1	3663	Tryptophan cluster factors	Ets-related factors	0.27839	depleted	1	-1.62473	0.32427	FALSE
LHX2	4	2497	Homeo domain factors	HD-LIM factors	0.278488	enriched	1	0.928096	1.90276	FALSE
CREB3	0	2138	Basic leucine zipper factors (bZIP)	CREB-related factors	0.284811	depleted	1	0	1	FALSE
ASCL1	7	10270	Basic helix-loop-helix factors (bHLH)	MyoD / ASC-related factors	0.289973	depleted	1	-0.304717	0.809601	FALSE
POU2F1	6	4615	Homeo domain factors	POU domain factors	0.295207	enriched	1	0.626924	1.54427	FALSE
TAL1::TCF3	2	4892	Basic helix-loop-helix factors (bHLH)::Basic helix-loop-helix factors (bHLH)	Tal-related factors::E2A-related factors	0.298665	depleted	1	-1.04213	0.485609	FALSE
E2F7	1	3569	Fork head / winged helix factors	E2F-related factors	0.299584	depleted	1	-1.58723	0.33281	FALSE
ZEB1	5	8316	Homeo domain factors	HD-ZF factors	0.300606	depleted	1	-0.48567	0.714165	FALSE
FOXO3	1	3544	Fork head / winged helix factors	Forkhead box (FOX) factors	0.305423	depleted	1	-1.57709	0.335158	FALSE
NR2F1	2	4854	Nuclear receptors with C4 zinc fingers	RXR-related receptors (NR2)	0.307746	depleted	1	-1.03088	0.489411	FALSE
CREB3L1	1	3516	Basic leucine zipper factors (bZIP)	CREB-related factors	0.312066	depleted	1	-1.56564	0.337827	FALSE
RBPJ	5	8274	Rel homology region (RHR) factors	CSL-related factors	0.313746	depleted	1	-0.478365	0.717791	FALSE
GSX2	5	3626	Homeo domain factors	HOX-related factors	0.320728	enriched	1	0.711841	1.63789	FALSE
BATF::JUN	1	3470	Basic leucine zipper factors (bZIP)::Basic leucine zipper factors (bZIP)	B-ATF-related factors::Jun-related factors	0.323219	depleted	1	-1.54664	0.342305	FALSE
PHOX2A	5	3642	Homeo domain factors	Paired-related HD factors	0.325848	enriched	1	0.705489	1.6307	FALSE
FOSL2::JUND(var.2)	0	1963	Basic leucine zipper factors (bZIP)::Basic leucine zipper factors (bZIP)	Fos-related factors::Jun-related factors	0.326632	depleted	1	0	1	FALSE
NFYB	4	2630	Other alpha	NFY	0.327903	enriched	1	0.853229	1.80654	FALSE
TBX2	2	4766	T-Box factors	TBX2-related factors	0.329475	depleted	1	-1.00449	0.498447	FALSE
POU6F1	0	1949	Homeo domain factors	POU domain factors	0.330215	depleted	1	0	1	FALSE
JUN::JUNB(var.2)	0	1947	Basic leucine zipper factors (bZIP)::Basic leucine zipper factors (bZIP)	Jun-related factors::Jun-related factors	0.33073	depleted	1	0	1	FALSE
XBP1	0	1946	Basic leucine zipper factors (bZIP)	XBP-1-related factors	0.330988	depleted	1	0	1	FALSE
NFATC3	3	5975	Rel homology region (RHR) factors	NFAT-related factors	0.333447	depleted	1	-0.745684	0.596385	FALSE
PKNOX1	2	4729	Homeo domain factors	TALE-type homeo domain factors	0.338907	depleted	1	-0.993243	0.502347	FALSE
TFAP2A(var.2)	5	8187	Basic helix-span-helix factors (bHSH)	AP-2	0.341747	depleted	1	-0.463115	0.725418	FALSE
REL	3	5941	Rel homology region (RHR) factors	NF-kappaB-related factors	0.342579	depleted	1	-0.737451	0.599798	FALSE
POU1F1	6	4790	Homeo domain factors	POU domain factors	0.344576	enriched	1	0.573229	1.48785	FALSE
ZNF410	1	3366	C2H2 zinc finger factors	More than 3 adjacent zinc finger factors	0.349561	depleted	1	-1.50274	0.352882	FALSE
BHLHE40	0	1873	Basic helix-loop-helix factors (bHLH)	Hairy-related factors	0.35033	depleted	1	0	1	FALSE
STAT1::STAT2	5	8159	STAT domain factors::STAT domain factors	STAT factors::STAT factors	0.350977	depleted	1	-0.458172	0.727908	FALSE
FOSL1::JUND	4	2690	Basic leucine zipper factors (bZIP)::Basic leucine zipper factors (bZIP)	Fos-related factors::Jun-related factors	0.351129	enriched	1	0.820686	1.76625	FALSE
MITF	3	1739	Basic helix-loop-helix factors (bHLH)	bHLH-ZIP factors	0.354662	enriched	1	1.035	2.04911	FALSE
POU5F1	3	5889	Homeo domain factors	POU domain factors	0.35682	depleted	1	-0.724768	0.605094	FALSE
FOSL2::JUN	4	2711	Basic leucine zipper factors (bZIP)::Basic leucine zipper factors (bZIP)	Fos-related factors::Jun-related factors	0.359385	enriched	1	0.809467	1.75256	FALSE
RORB	1	3319	Nuclear receptors with C4 zinc fingers	Thyroid hormone receptor-related factors (NR1)	0.361994	depleted	1	-1.48246	0.357879	FALSE
FOS::JUN	4	2730	Basic leucine zipper factors (bZIP)::Basic leucine zipper factors (bZIP)	Fos-related factors::Jun-related factors	0.366908	enriched	1	0.799391	1.74037	FALSE
IRF7	3	5848	Tryptophan cluster factors	Interferon-regulatory factors	0.368283	depleted	1	-0.714689	0.609337	FALSE
MEF2B	5	3793	MADS box factors	Regulators of differentiation	0.375863	enriched	1	0.646881	1.56578	FALSE
RORC	1	3235	Nuclear receptors with C4 zinc fingers	Thyroid hormone receptor-related factors (NR1)	0.385059	depleted	1	-1.44547	0.367172	FALSE
FOXK1	2	4554	Fork head / winged helix factors	Forkhead box (FOX) factors	0.385925	depleted	1	-0.938842	0.521651	FALSE
HIF1A	4	2778	Basic helix-loop-helix factors (bHLH)	PAS domain factors	0.386136	enriched	1	0.774245	1.7103	FALSE
TEAD3	2	4546	TEA domain factors	TEF-1-related factors	0.38817	depleted	1	-0.936306	0.522569	FALSE
MEOX2	1	3222	Homeo domain factors	HOX-related factors	0.388728	depleted	1	-1.43966	0.368653	FALSE
ZIC1	5	8039	C2H2 zinc finger factors	More than 3 adjacent zinc finger factors	0.391681	depleted	1	-0.436796	0.738773	FALSE
FOSB::JUN	0	1727	Basic leucine zipper factors (bZIP)::Basic leucine zipper factors (bZIP)	Fos-related factors::Jun-related factors	0.392356	depleted	1	0	1	FALSE
MLXIPL	0	1723	Basic helix-loop-helix factors (bHLH)	bHLH-ZIP factors	0.393575	depleted	1	0	1	FALSE
TGIF1	2	4513	Homeo domain factors	TALE-type homeo domain factors	0.397523	depleted	1	-0.925795	0.52639	FALSE
JDP2(var.2)	0	1705	Basic leucine zipper factors (bZIP)	Fos-related factors	0.399106	depleted	1	0	1	FALSE
NFYA	4	2816	Other alpha	NFY	0.401573	enriched	1	0.754645	1.68722	FALSE
MYC	2	4494	Basic helix-loop-helix factors (bHLH)	bHLH-ZIP factors	0.402974	depleted	1	-0.919708	0.528616	FALSE
ISL2	1	3172	Homeo domain factors	HD-LIM factors	0.40309	depleted	1	-1.4171	0.374464	FALSE
MEIS3	3	5725	Homeo domain factors	TALE-type homeo domain factors	0.403903	depleted	1	-0.684021	0.622428	FALSE
FOXL1	1	3158	Fork head / winged helix factors	Forkhead box (FOX) factors	0.407184	depleted	1	-1.41072	0.376124	FALSE
FOXI1	1	3158	Fork head / winged helix factors	Forkhead box (FOX) factors	0.407184	depleted	1	-1.41072	0.376124	FALSE
FOXD2	1	3158	Fork head / winged helix factors	Forkhead box (FOX) factors	0.407184	depleted	1	-1.41072	0.376124	FALSE
FOXO4	1	3158	Fork head / winged helix factors	Forkhead box (FOX) factors	0.407184	depleted	1	-1.41072	0.376124	FALSE
FOXO6	1	3158	Fork head / winged helix factors	Forkhead box (FOX) factors	0.407184	depleted	1	-1.41072	0.376124	FALSE
FOXP3	1	3158	Fork head / winged helix factors	Forkhead box (FOX) factors	0.407184	depleted	1	-1.41072	0.376124	FALSE
FOXD1	1	3157	Fork head / winged helix factors	Forkhead box (FOX) factors	0.407477	depleted	1	-1.41026	0.376243	FALSE
VENTX	0	1674	Homeo domain factors	NK-related factors	0.408815	depleted	1	0	1	FALSE
ESRRA	2	4464	Nuclear receptors with C4 zinc fingers	Steroid hormone receptors (NR3)	0.411678	depleted	1	-0.910045	0.532168	FALSE
HNF4A	2	4463	Nuclear receptors with C4 zinc fingers	RXR-related receptors (NR2)	0.41197	depleted	1	-0.909722	0.532288	FALSE
PROP1	5	3919	Homeo domain factors	Paired-related HD factors	0.419798	enriched	1	0.599734	1.51544	FALSE
NEUROD2	0	1627	Basic helix-loop-helix factors (bHLH)	Tal-related factors	0.423992	depleted	1	0	1	FALSE
POU3F3	6	5050	Homeo domain factors	POU domain factors	0.424905	enriched	1	0.496971	1.41125	FALSE
MLX	0	1624	Basic helix-loop-helix factors (bHLH)	bHLH-ZIP factors	0.42498	depleted	1	0	1	FALSE
SREBF2(var.2)	0	1618	Basic helix-loop-helix factors (bHLH)	bHLH-ZIP factors	0.426963	depleted	1	0	1	FALSE
HIC2	4	6807	C2H2 zinc finger factors	Factors with multiple dispersed zinc fingers	0.43174	depleted	1	-0.518727	0.697987	FALSE
HLF	0	1584	Basic leucine zipper factors (bZIP)	C/EBP-related	0.438382	depleted	1	0	1	FALSE
ZIC4	5	7887	C2H2 zinc finger factors	More than 3 adjacent zinc finger factors	0.445733	depleted	1	-0.409257	0.753011	FALSE
ZIC3	5	7881	C2H2 zinc finger factors	More than 3 adjacent zinc finger factors	0.44792	depleted	1	-0.408159	0.753585	FALSE
GLIS2	4	6731	C2H2 zinc finger factors	More than 3 adjacent zinc finger factors	0.456891	depleted	1	-0.502529	0.705868	FALSE
CEBPA	2	4309	Basic leucine zipper factors (bZIP)	C/EBP-related	0.458582	depleted	1	-0.859061	0.551311	FALSE
MEIS2	4	6710	Homeo domain factors	TALE-type homeo domain factors	0.463953	depleted	1	-0.498021	0.708077	FALSE
HNF1B	4	2967	Homeo domain factors	POU domain factors	0.464595	enriched	1	0.679287	1.60135	FALSE
TCF4	5	7825	Basic helix-loop-helix factors (bHLH)	E2A-related factors	0.468518	depleted	1	-0.397871	0.758978	FALSE
AR	5	4062	Nuclear receptors with C4 zinc fingers	Steroid hormone receptors (NR3)	0.471858	enriched	1	0.54803	1.46209	FALSE
PKNOX2	3	5495	Homeo domain factors	TALE-type homeo domain factors	0.475402	depleted	1	-0.624865	0.64848	FALSE
LBX1	4	2995	Homeo domain factors	NK-related factors	0.476547	enriched	1	0.665736	1.58638	FALSE
EGR4	4	6662	C2H2 zinc finger factors	Three-zinc finger Kr├╝ppel-related factors	0.480274	depleted	1	-0.487663	0.713179	FALSE
TWIST1	4	6650	Basic helix-loop-helix factors (bHLH)	Tal-related factors	0.484393	depleted	1	-0.485062	0.714466	FALSE
NR2F2	2	4227	Nuclear receptors with C4 zinc fingers	RXR-related receptors (NR2)	0.484717	depleted	1	-0.831342	0.562006	FALSE
RARA(var.2)	3	5464	Nuclear receptors with C4 zinc fingers	Thyroid hormone receptor-related factors (NR1)	0.485518	depleted	1	-0.616703	0.65216	FALSE
FOSL1::JUN	4	3016	Basic leucine zipper factors (bZIP)::Basic leucine zipper factors (bZIP)	Fos-related factors::Jun-related factors	0.485559	enriched	1	0.655656	1.57533	FALSE
FOS::JUND	4	3016	Basic leucine zipper factors (bZIP)::Basic leucine zipper factors (bZIP)	Fos-related factors::Jun-related factors	0.485559	enriched	1	0.655656	1.57533	FALSE
ID4	5	7774	Basic helix-loop-helix factors (bHLH)	HLH domain only	0.487557	depleted	1	-0.388437	0.763957	FALSE
TCF3	5	7773	Basic helix-loop-helix factors (bHLH)	E2A-related factors	0.487933	depleted	1	-0.388251	0.764055	FALSE
CEBPE	0	1434	Basic leucine zipper factors (bZIP)	C/EBP-related	0.492698	depleted	1	0	1	FALSE
FOXC1	3	5424	Fork head / winged helix factors	Forkhead box (FOX) factors	0.498736	depleted	1	-0.606103	0.656969	FALSE
ELF1	1	2860	Tryptophan cluster factors	Ets-related factors	0.502252	depleted	1	-1.26772	0.415315	FALSE
SOX9	4	3065	High-mobility group (HMG) domain factors	SOX-related factors	0.50674	enriched	1	0.632405	1.55015	FALSE
JUND	4	3068	Basic leucine zipper factors (bZIP)	Jun-related factors	0.508043	enriched	1	0.630993	1.54863	FALSE
MNX1	5	4165	Homeo domain factors	HOX-related factors	0.510664	enriched	1	0.511904	1.42593	FALSE
GLIS1	2	4145	C2H2 zinc finger factors	More than 3 adjacent zinc finger factors	0.511774	depleted	1	-0.80308	0.573124	FALSE
CEBPD	0	1384	Basic leucine zipper factors (bZIP)	C/EBP-related	0.512368	depleted	1	0	1	FALSE
ONECUT2	1	2830	Homeo domain factors	HD-CUT factors	0.512703	depleted	1	-1.25251	0.419717	FALSE
BARX1	1	2830	Homeo domain factors	NK-related factors	0.512703	depleted	1	-1.25251	0.419717	FALSE
CEBPB	0	1383	Basic leucine zipper factors (bZIP)	C/EBP-related	0.51277	depleted	1	0	1	FALSE
CENPB	3	2048	Psq-type HTH domain		0.516547	enriched	1	0.799039	1.73994	FALSE
BARHL2	0	1360	Homeo domain factors	NK-related factors	0.522113	depleted	1	0	1	FALSE
SOX13	2	4112	High-mobility group (HMG) domain factors	SOX-related factors	0.522925	depleted	1	-0.791548	0.577724	FALSE
JUN	2	4110	Basic leucine zipper factors (bZIP)	Jun-related factors	0.523605	depleted	1	-0.790846	0.578005	FALSE
HOXB3	1	2775	Homeo domain factors	HOX-related factors	0.532304	depleted	1	-1.2242	0.428036	FALSE
STAT3	5	7653	STAT domain factors	STAT factors	0.533728	depleted	1	-0.365805	0.776036	FALSE
MYCN	1	2769	Basic helix-loop-helix factors (bHLH)	bHLH-ZIP factors	0.534477	depleted	1	-1.22107	0.428964	FALSE
LHX6	3	2092	Homeo domain factors	HD-LIM factors	0.540182	enriched	1	0.768372	1.70335	FALSE
ATF7	0	1279	Basic leucine zipper factors (bZIP)	Jun-related factors	0.55656	depleted	1	0	1	FALSE
SCRT2	3	5247	C2H2 zinc finger factors	More than 3 adjacent zinc finger factors	0.55942	depleted	1	-0.558238	0.679131	FALSE
CDX2	3	5233	Homeo domain factors	HOX-related factors	0.56437	depleted	1	-0.554384	0.680948	FALSE
ZNF282	3	5233	C2H2 zinc finger factors	More than 3 adjacent zinc finger factors	0.56437	depleted	1	-0.554384	0.680948	FALSE
RUNX2	4	3197	Runt domain factors	Runt-related factors	0.564738	enriched	1	0.571573	1.48614	FALSE
IRF8	2	3989	Tryptophan cluster factors	Interferon-regulatory factors	0.565813	depleted	1	-0.747735	0.595538	FALSE
ZBTB18	5	7570	C2H2 zinc finger factors	More than 3 adjacent zinc finger factors	0.566146	depleted	1	-0.350073	0.784544	FALSE
FOXC2	4	6408	Fork head / winged helix factors	Forkhead box (FOX) factors	0.570573	depleted	1	-0.431582	0.741448	FALSE
TFAP2B	5	7557	Basic helix-span-helix factors (bHSH)	AP-2	0.571274	depleted	1	-0.347594	0.785894	FALSE
TEAD4	3	5209	TEA domain factors	TEF-1-related factors	0.572906	depleted	1	-0.547752	0.684085	FALSE
ERF	1	2663	Tryptophan cluster factors	Ets-related factors	0.574031	depleted	1	-1.16476	0.446038	FALSE
HNF4G	4	6384	Nuclear receptors with C4 zinc fingers	RXR-related receptors (NR2)	0.579427	depleted	1	-0.426169	0.744236	FALSE
ZNF384	6	8645	C2H2 zinc finger factors	More than 3 adjacent zinc finger factors	0.580759	depleted	1	-0.278612	0.824384	FALSE
FOSL2::JUNB(var.2)	0	1204	Basic leucine zipper factors (bZIP)::Basic leucine zipper factors (bZIP)	Fos-related factors::Jun-related factors	0.590778	depleted	1	0	1	FALSE
ETV3	3	2191	Tryptophan cluster factors	Ets-related factors	0.593553	enriched	1	0.701665	1.62638	FALSE
TFAP2C	5	7495	Basic helix-span-helix factors (bHSH)	AP-2	0.595911	depleted	1	-0.335708	0.792395	FALSE
HES7	2	3896	Basic helix-loop-helix factors (bHLH)	Hairy-related factors	0.599634	depleted	1	-0.713702	0.609754	FALSE
MEF2D	5	4401	MADS box factors	Regulators of differentiation	0.603117	enriched	1	0.432389	1.34947	FALSE
CTCFL	6	8588	C2H2 zinc finger factors	More than 3 adjacent zinc finger factors	0.606275	depleted	1	-0.269068	0.829856	FALSE
FOSB::JUNB(var.2)	0	1162	Basic leucine zipper factors (bZIP)::Basic leucine zipper factors (bZIP)	Fos-related factors::Jun-related factors	0.611011	depleted	1	0	1	FALSE
NR3C1	4	3307	Nuclear receptors with C4 zinc fingers	Steroid hormone receptors (NR3)	0.613917	enriched	1	0.522769	1.43671	FALSE
PPARG::RXRA	6	8566	Nuclear receptors with C4 zinc fingers::Nuclear receptors with C4 zinc fingers	Thyroid hormone receptor-related factors (NR1)::RXR-related receptors (NR2)	0.616168	depleted	1	-0.265367	0.831987	FALSE
MAFF	5	4446	Basic leucine zipper factors (bZIP)	Maf-related factors	0.62123	enriched	1	0.417712	1.33581	FALSE
HOXB2	1	2535	Homeo domain factors	HOX-related factors	0.62482	depleted	1	-1.09369	0.46856	FALSE
E2F6	6	8541	Fork head / winged helix factors	E2F-related factors	0.627436	depleted	1	-0.261151	0.834422	FALSE
CDX1	3	5036	Homeo domain factors	HOX-related factors	0.636268	depleted	1	-0.499024	0.707585	FALSE
ZBTB33	4	3361	C2H2 zinc finger factors	Other factors with up to three adjacent zinc fingers	0.638278	enriched	1	0.499401	1.41363	FALSE
NFKB1	3	5030	Rel homology region (RHR) factors	NF-kappaB-related factors	0.638522	depleted	1	-0.497304	0.708429	FALSE
NR1H4	2	3782	Nuclear receptors with C4 zinc fingers	Thyroid hormone receptor-related factors (NR1)	0.642728	depleted	1	-0.670857	0.628133	FALSE
HOXB13	3	5013	Homeo domain factors	HOX-related factors	0.644929	depleted	1	-0.49242	0.710832	FALSE
BATF3	1	2483	Basic leucine zipper factors (bZIP)	B-ATF-related factors	0.646437	depleted	1	-1.06379	0.478373	FALSE
HINFP	5	4509	C2H2 zinc finger factors	Factors with multiple dispersed zinc fingers	0.646814	enriched	1	0.397413	1.31714	FALSE
JUN(var.2)	4	3393	Basic leucine zipper factors (bZIP)	Jun-related factors	0.652768	enriched	1	0.485731	1.40029	FALSE
TCF7L1	6	5689	High-mobility group (HMG) domain factors	TCF-7-related factors	0.653228	enriched	1	0.325079	1.25273	FALSE
RFX4	1	2466	Fork head / winged helix factors	RFX-related factors	0.653631	depleted	1	-1.05388	0.481671	FALSE
FOXB1	3	4984	Fork head / winged helix factors	Forkhead box (FOX) factors	0.655925	depleted	1	-0.48405	0.714968	FALSE
GABPA	2	3745	Tryptophan cluster factors	Ets-related factors	0.657101	depleted	1	-0.656674	0.634339	FALSE
PBX2	3	4976	Homeo domain factors	TALE-type homeo domain factors	0.658974	depleted	1	-0.481732	0.716117	FALSE
CUX1	2	1269	Homeo domain factors	HD-CUT factors	0.659132	enriched	1	0.9046	1.87203	FALSE
VAX2	1	2449	Homeo domain factors	NK-related factors	0.660888	depleted	1	-1.0439	0.485014	FALSE
ESX1	3	2319	Homeo domain factors	Paired-related HD factors	0.662608	enriched	1	0.619752	1.53661	FALSE
STAT1	4	6157	STAT domain factors	STAT factors	0.665637	depleted	1	-0.373936	0.771675	FALSE
TP63	3	2327	p53 domain factors	p53-related factors	0.666916	enriched	1	0.614783	1.53133	FALSE
SCRT1	3	4953	C2H2 zinc finger factors	More than 3 adjacent zinc finger factors	0.667774	depleted	1	-0.475048	0.719443	FALSE
HSF2	2	3703	Heat shock factors	HSF factors	0.673646	depleted	1	-0.640403	0.641534	FALSE
PAX1	4	3441	Paired box factors	Paired domain only	0.674569	enriched	1	0.465464	1.38076	FALSE
FOXA1	6	5749	Fork head / winged helix factors	Forkhead box (FOX) factors	0.676558	enriched	1	0.309943	1.23966	FALSE
TBX15	3	4924	T-Box factors	TBX1-related factors	0.678946	depleted	1	-0.466576	0.72368	FALSE
NFIX	4	6115	SMAD/NF-1 DNA-binding domain factors	Nuclear factor 1	0.682041	depleted	1	-0.364061	0.776975	FALSE
MNT	1	2399	Basic helix-loop-helix factors (bHLH)	bHLH-ZIP factors	0.682601	depleted	1	-1.01414	0.495123	FALSE
HSF4	2	3675	Heat shock factors	HSF factors	0.684811	depleted	1	-0.629452	0.646422	FALSE
CLOCK	1	2393	Basic helix-loop-helix factors (bHLH)	PAS domain factors	0.685244	depleted	1	-1.01053	0.496364	FALSE
GSC	1	2389	Homeo domain factors	Paired-related HD factors	0.687011	depleted	1	-1.00811	0.497195	FALSE
SP2	7	9507	C2H2 zinc finger factors	Three-zinc finger Kr├╝ppel-related factors	0.690577	depleted	1	-0.193343	0.874577	FALSE
ERG	1	2380	Tryptophan cluster factors	Ets-related factors	0.690999	depleted	1	-1.00267	0.499076	FALSE
T	3	2376	T-Box factors	Brachyury-related factors	0.693262	enriched	1	0.58472	1.49975	FALSE
ZNF263	7	9501	C2H2 zinc finger factors	More than 3 adjacent zinc finger factors	0.693799	depleted	1	-0.192433	0.875129	FALSE
BSX	3	2378	Homeo domain factors	NK-related factors	0.694335	enriched	1	0.583506	1.49849	FALSE
POU4F2	5	4625	Homeo domain factors	POU domain factors	0.694532	enriched	1	0.360767	1.28411	FALSE
GBX2	1	2366	Homeo domain factors	HOX-related factors	0.697238	depleted	1	-0.994158	0.502029	FALSE
FOSL1::JUN(var.2)	0	1000	Basic leucine zipper factors (bZIP)::Basic leucine zipper factors (bZIP)	Fos-related factors::Jun-related factors	0.697371	depleted	1	0	1	FALSE
SMAD2::SMAD3::SMAD4	5	7219	SMAD/NF-1 DNA-binding domain factors::SMAD/NF-1 DNA-binding domain factors::SMAD/NF-1 DNA-binding domain factors	SMAD factors::SMAD factors::SMAD factors	0.708652	depleted	1	-0.281579	0.82269	FALSE
NFIL3	3	2416	Basic leucine zipper factors (bZIP)	C/EBP-related	0.714706	enriched	1	0.560634	1.47492	FALSE
RREB1	7	9460	C2H2 zinc finger factors	Factors with multiple dispersed zinc fingers	0.715777	depleted	1	-0.186193	0.878922	FALSE
FOXP1	3	4827	Fork head / winged helix factors	Forkhead box (FOX) factors	0.716906	depleted	1	-0.437872	0.738222	FALSE
SPIC	4	6021	Tryptophan cluster factors	Ets-related factors	0.719217	depleted	1	-0.341711	0.789105	FALSE
HNF1A	4	3541	Homeo domain factors	POU domain factors	0.720177	enriched	1	0.424135	1.34177	FALSE
MAFG	4	3556	Basic leucine zipper factors (bZIP)	Maf-related factors	0.727034	enriched	1	0.418037	1.33611	FALSE
TCF7L2	6	5886	High-mobility group (HMG) domain factors	TCF-7-related factors	0.730808	enriched	1	0.275967	1.21081	FALSE
MXI1	2	3560	Basic helix-loop-helix factors (bHLH)	bHLH-ZIP factors	0.731791	depleted	1	-0.583585	0.667303	FALSE
THAP1	6	8301	C2CH THAP-type zinc finger factors	THAP-related factors	0.736639	depleted	1	-0.220031	0.858547	FALSE
GRHL2	3	4776	Grainyhead domain factors	Grainyhead-related factors	0.737221	depleted	1	-0.422548	0.746106	FALSE
SPDEF	3	2470	Tryptophan cluster factors	Ets-related factors	0.743546	enriched	1	0.528743	1.44267	FALSE
TFAP2B(var.2)	7	7120	Basic helix-span-helix factors (bHSH)	AP-2	0.744448	enriched	1	0.22377	1.16778	FALSE
TBR1	3	4749	T-Box factors	TBrain-related factors	0.748072	depleted	1	-0.414369	0.750347	FALSE
FOSL2	4	3622	Basic leucine zipper factors (bZIP)	Fos-related factors	0.757235	enriched	1	0.391505	1.31176	FALSE
JUND(var.2)	2	3493	Basic leucine zipper factors (bZIP)	Jun-related factors	0.75999	depleted	1	-0.556175	0.680103	FALSE
FOS::JUN(var.2)	1	2217	Basic leucine zipper factors (bZIP)::Basic leucine zipper factors (bZIP)	Fos-related factors::Jun-related factors	0.766455	depleted	1	-0.900317	0.535769	FALSE
BCL6B	3	4696	C2H2 zinc finger factors	More than 3 adjacent zinc finger factors	0.769562	depleted	1	-0.398178	0.758816	FALSE
POU4F1	5	4805	Homeo domain factors	POU domain factors	0.769852	enriched	1	0.305684	1.236	FALSE
SREBF1	3	4691	Basic helix-loop-helix factors (bHLH)	bHLH-ZIP factors	0.771603	depleted	1	-0.396641	0.759625	FALSE
NR4A2::RXRA	4	3655	Nuclear receptors with C4 zinc fingers::Nuclear receptors with C4 zinc fingers	NGFI-B-related receptors (NR4)::RXR-related receptors (NR2)	0.772347	enriched	1	0.378421	1.29992	FALSE
MEF2A	5	4813	MADS box factors	Regulators of differentiation	0.773229	enriched	1	0.303284	1.23395	FALSE
RAX	3	2530	Homeo domain factors	Paired-related HD factors	0.775411	enriched	1	0.494117	1.40846	FALSE
E2F8	3	4675	Fork head / winged helix factors	E2F-related factors	0.778145	depleted	1	-0.391712	0.762225	FALSE
MSX1	3	2538	Homeo domain factors	NK-related factors	0.779644	enriched	1	0.489562	1.40402	FALSE
EN2	1	2187	Homeo domain factors	NK-related factors	0.781028	depleted	1	-0.880661	0.543118	FALSE
MYBL1	0	864	Tryptophan cluster factors	Myb/SANT domain factors	0.782271	depleted	1	0	1	FALSE
TBX21	3	4659	T-Box factors	TBrain-related factors	0.78471	depleted	1	-0.386766	0.764842	FALSE
NKX6-2	4	3688	Homeo domain factors	NK-related factors	0.787459	enriched	1	0.365453	1.28829	FALSE
FOS::JUNB	3	2554	Basic leucine zipper factors (bZIP)::Basic leucine zipper factors (bZIP)	Fos-related factors::Jun-related factors	0.788097	enriched	1	0.480496	1.39522	FALSE
RXRA::VDR	2	3425	Nuclear receptors with C4 zinc fingers::Nuclear receptors with C4 zinc fingers	RXR-related receptors (NR2)::Thyroid hormone receptor-related factors (NR1)	0.789225	depleted	1	-0.527812	0.693606	FALSE
FOXH1	3	4647	Fork head / winged helix factors	Forkhead box (FOX) factors	0.789648	depleted	1	-0.383045	0.766817	FALSE
IRF1	7	9321	Tryptophan cluster factors	Interferon-regulatory factors	0.78968	depleted	1	-0.164838	0.892029	FALSE
RORA(var.2)	2	3414	Nuclear receptors with C4 zinc fingers	Thyroid hormone receptor-related factors (NR1)	0.794012	depleted	1	-0.523171	0.695841	FALSE
SOX4	4	5830	High-mobility group (HMG) domain factors	SOX-related factors	0.796516	depleted	1	-0.295204	0.814957	FALSE
CREB1	1	2152	Basic leucine zipper factors (bZIP)	CREB-related factors	0.798306	depleted	1	-0.857386	0.551952	FALSE
SOX10	5	7004	High-mobility group (HMG) domain factors	SOX-related factors	0.79904	depleted	1	-0.237959	0.847944	FALSE
FOSL2::JUNB	3	2576	Basic leucine zipper factors (bZIP)::Basic leucine zipper factors (bZIP)	Fos-related factors::Jun-related factors	0.799692	enriched	1	0.468122	1.38331	FALSE
KLF5	7	9301	C2H2 zinc finger factors	Three-zinc finger Kr├╝ppel-related factors	0.800219	depleted	1	-0.161739	0.893947	FALSE
FOSL2::JUND	3	2578	Basic leucine zipper factors (bZIP)::Basic leucine zipper factors (bZIP)	Fos-related factors::Jun-related factors	0.800745	enriched	1	0.467002	1.38223	FALSE
SOX21	3	4618	High-mobility group (HMG) domain factors	SOX-related factors	0.801631	depleted	1	-0.374014	0.771633	FALSE
MAF::NFE2	5	4891	Basic leucine zipper factors (bZIP)::Basic leucine zipper factors (bZIP)	Maf-related factors::Jun-related factors	0.806252	enriched	1	0.280091	1.21427	FALSE
MAX::MYC	2	3374	Basic helix-loop-helix factors (bHLH)::Basic helix-loop-helix factors (bHLH)	bHLH-ZIP factors::bHLH-ZIP factors	0.811553	depleted	1	-0.506168	0.70409	FALSE
EOMES	3	4592	T-Box factors	TBrain-related factors	0.812433	depleted	1	-0.365868	0.776002	FALSE
EN1	1	2121	Homeo domain factors	NK-related factors	0.813861	depleted	1	-0.836453	0.560019	FALSE
HOXA2	1	2113	Homeo domain factors	HOX-related factors	0.817914	depleted	1	-0.831001	0.562139	FALSE
JUNB(var.2)	0	811	Basic leucine zipper factors (bZIP)	Jun-related factors	0.819162	depleted	1	0	1	FALSE
MEOX1	3	2616	Homeo domain factors	HOX-related factors	0.820689	enriched	1	0.445892	1.36216	FALSE
MTF1	3	4554	C2H2 zinc finger factors	More than 3 adjacent zinc finger factors	0.828319	depleted	1	-0.35388	0.782477	FALSE
RXRB	3	4551	Nuclear receptors with C4 zinc fingers	RXR-related receptors (NR2)	0.829578	depleted	1	-0.352929	0.782993	FALSE
EGR3	5	6925	C2H2 zinc finger factors	Three-zinc finger Kr├╝ppel-related factors	0.832613	depleted	1	-0.221594	0.857617	FALSE
POU2F2	4	5733	Homeo domain factors	POU domain factors	0.836546	depleted	1	-0.270998	0.828746	FALSE
DMRT3	2	3312	DM-type intertwined zinc finger factors	DMRT	0.839155	depleted	1	-0.479411	0.717271	FALSE
FOSL2::JUN(var.2)	1	2070	Basic leucine zipper factors (bZIP)::Basic leucine zipper factors (bZIP)	Fos-related factors::Jun-related factors	0.839974	depleted	1	-0.801339	0.573816	FALSE
GATA3	3	2658	Other C4 zinc finger-type factors	GATA-type zinc fingers	0.842607	enriched	1	0.422913	1.34063	FALSE
VSX1	3	2658	Homeo domain factors	Paired-related HD factors	0.842607	enriched	1	0.422913	1.34063	FALSE
VSX2	3	2658	Homeo domain factors	Paired-related HD factors	0.842607	enriched	1	0.422913	1.34063	FALSE
OLIG3	1	2054	Basic helix-loop-helix factors (bHLH)	Tal-related factors	0.848302	depleted	1	-0.790144	0.578286	FALSE
RXRG	3	4503	Nuclear receptors with C4 zinc fingers	RXR-related receptors (NR2)	0.849817	depleted	1	-0.337632	0.791339	FALSE
RFX2	1	2044	Fork head / winged helix factors	RFX-related factors	0.853539	depleted	1	-0.783103	0.581115	FALSE
E2F1	0	763	Fork head / winged helix factors	E2F-related factors	0.85474	depleted	1	0	1	FALSE
FOSB::JUNB	3	2685	Basic leucine zipper factors (bZIP)::Basic leucine zipper factors (bZIP)	Fos-related factors::Jun-related factors	0.856624	enriched	1	0.408332	1.32715	FALSE
TFAP2A	7	7398	Basic helix-span-helix factors (bHSH)	AP-2	0.859576	enriched	1	0.168512	1.1239	FALSE
FOSL1::JUNB	3	2693	Basic leucine zipper factors (bZIP)::Basic leucine zipper factors (bZIP)	Fos-related factors::Jun-related factors	0.860766	enriched	1	0.40404	1.32321	FALSE
Pax6	3	2696	Paired box factors	Paired plus homeo domain	0.862318	enriched	1	0.402434	1.32174	FALSE
EGR2	5	5033	C2H2 zinc finger factors	Three-zinc finger Kr├╝ppel-related factors	0.866736	enriched	1	0.238801	1.18001	FALSE
EHF	2	3172	Tryptophan cluster factors	Ets-related factors	0.903285	depleted	1	-0.417101	0.748928	FALSE
ETV2	2	3171	Tryptophan cluster factors	Ets-related factors	0.903752	depleted	1	-0.416646	0.749164	FALSE
ELF4	2	3169	Tryptophan cluster factors	Ets-related factors	0.904686	depleted	1	-0.415736	0.749637	FALSE
BACH2	4	5569	Basic leucine zipper factors (bZIP)	Jun-related factors	0.905169	depleted	1	-0.229126	0.853151	FALSE
YY1	4	5566	C2H2 zinc finger factors	More than 3 adjacent zinc finger factors	0.906434	depleted	1	-0.228349	0.853611	FALSE
ZBED1	0	697	C2H2 zinc finger factors	BED zinc finger factors	0.907479	depleted	1	0	1	FALSE
SIX2	5	5138	Homeo domain factors	HD-SINE factors	0.911638	enriched	1	0.209013	1.1559	FALSE
PAX7	1	1931	Paired box factors	Paired plus homeo domain	0.914524	depleted	1	-0.701056	0.615122	FALSE
GBX1	1	1929	Homeo domain factors	HOX-related factors	0.915633	depleted	1	-0.699561	0.615759	FALSE
PAX3	1	1923	Paired box factors	Paired plus homeo domain	0.918968	depleted	1	-0.695067	0.617681	FALSE
RUNX1	7	7540	Runt domain factors	Runt-related factors	0.920663	enriched	1	0.141082	1.10273	FALSE
HES5	2	3120	Basic helix-loop-helix factors (bHLH)	Hairy-related factors	0.927723	depleted	1	-0.393254	0.76141	FALSE
SRF	1	1898	MADS box factors	Responders to external signals (SRF/RLM1)	0.932966	depleted	1	-0.676188	0.625817	FALSE
EVX1	1	1894	Homeo domain factors	HOX-related factors	0.935221	depleted	1	-0.673144	0.627138	FALSE
FEV	1	1888	Tryptophan cluster factors	Ets-related factors	0.938612	depleted	1	-0.668567	0.629131	FALSE
TFE3	2	1691	Basic helix-loop-helix factors (bHLH)	bHLH-ZIP factors	0.94524	enriched	1	0.490415	1.40485	FALSE
INSM1	6	7824	C2H2 zinc finger factors	Factors with multiple dispersed zinc fingers	0.953991	depleted	1	-0.134652	0.91089	FALSE
HEY2	2	3057	Basic helix-loop-helix factors (bHLH)	Hairy-related factors	0.957763	depleted	1	-0.363825	0.777102	FALSE
MGA	3	4251	T-Box factors	TBX6-related factors	0.958736	depleted	1	-0.254548	0.83825	FALSE
TBX5	4	5440	T-Box factors	TBX2-related factors	0.959786	depleted	1	-0.195315	0.873382	FALSE
PBX1	2	3044	Homeo domain factors	TALE-type homeo domain factors	0.96402	depleted	1	-0.357676	0.78042	FALSE
ZNF143	4	5425	C2H2 zinc finger factors	More than 3 adjacent zinc finger factors	0.966165	depleted	1	-0.191331	0.875797	FALSE
ELK3	1	1833	Tryptophan cluster factors	Ets-related factors	0.970145	depleted	1	-0.625915	0.648009	FALSE
EMX2	1	1830	Homeo domain factors	NK-related factors	0.971889	depleted	1	-0.623552	0.649071	FALSE
EVX2	1	1830	Homeo domain factors	HOX-related factors	0.971889	depleted	1	-0.623552	0.649071	FALSE
OLIG2	1	1825	Basic helix-loop-helix factors (bHLH)	Tal-related factors	0.9748	depleted	1	-0.619605	0.650849	FALSE
NR1H2::RXRA	3	4203	Nuclear receptors with C4 zinc fingers::Nuclear receptors with C4 zinc fingers	Thyroid hormone receptor-related factors (NR1)::RXR-related receptors (NR2)	0.97993	depleted	1	-0.238165	0.847823	FALSE
EGR1	5	5328	C2H2 zinc finger factors	Three-zinc finger Kruppel-related factors	0.992913	enriched	1	0.156626	1.11468	FALSE
ETS1	3	2957	Tryptophan cluster factors	Ets-related factors	0.994108	enriched	1	0.26912	1.20507	FALSE
GLI2	4	4149	C2H2 zinc finger factors	More than 3 adjacent zinc finger factors	0.996526	enriched	1	0.195528	1.14514	FALSE
ETV5	1	1784	Tryptophan cluster factors	Ets-related factors	0.99893	depleted	1	-0.586824	0.665807	FALSE
GMEB2	0	390	SAND domain factors	GMEB	1	depleted	1	0	1	FALSE
MYBL2	1	1050	Tryptophan cluster factors	Myb/SANT domain factors	1	enriched	1	0.177903	1.13124	FALSE
HMBOX1	1	1675	Homeo domain factors	POU domain factors	1	depleted	1	-0.495869	0.709134	FALSE
GSC2	2	2448	Homeo domain factors	Paired-related HD factors	1	depleted	1	-0.0433116	0.970425	FALSE
HESX1	2	2186	Homeo domain factors	Paired-related HD factors	1	enriched	1	0.119999	1.08673	FALSE
NKX3-1	3	3249	Homeo domain factors	NK-related factors	1	enriched	1	0.133259	1.09677	FALSE
PAX9	3	3446	Paired box factors	Paired domain only	1	enriched	1	0.0483317	1.03407	FALSE
NKX3-2	3	3263	Homeo domain factors	NK-related factors	1	enriched	1	0.127055	1.09206	FALSE
HOXD12	1	1636	Homeo domain factors	HOX-related factors	1	depleted	1	-0.461881	0.726039	FALSE
JDP2	2	2603	Basic leucine zipper factors (bZIP)	Fos-related factors	1	depleted	1	-0.131883	0.912639	FALSE
VDR	3	3519	Nuclear receptors with C4 zinc fingers	Thyroid hormone receptor-related factors (NR1)	1	enriched	1	0.0180889	1.01262	FALSE
PROX1	2	2076	Homeo domain factors	HD-PROS factors	1	enriched	1	0.194485	1.14432	FALSE
RFX5	2	2665	Fork head / winged helix factors	RFX-related factors	1	depleted	1	-0.165844	0.891407	FALSE
ELK1	2	1817	Tryptophan cluster factors	Ets-related factors	1	enriched	1	0.386734	1.30743	FALSE
DBP	1	1200	Basic leucine zipper factors (bZIP)	C/EBP-related	1	depleted	1	-0.0147425	0.989833	FALSE
NFE2	2	2682	Basic leucine zipper factors (bZIP)	Jun-related factors	1	depleted	1	-0.175017	0.885757	FALSE
GATA5	3	3015	Other C4 zinc finger-type factors	GATA-type zinc fingers	1	enriched	1	0.241096	1.18189	FALSE
DUXA	3	3015	Homeo domain factors	Paired-related HD factors	1	enriched	1	0.241096	1.18189	FALSE
MSX2	2	2913	Homeo domain factors	NK-related factors	1	depleted	1	-0.294214	0.815517	FALSE
ETV1	1	1673	Tryptophan cluster factors	Ets-related factors	1	depleted	1	-0.494146	0.709982	FALSE
HSF1	3	3375	Heat shock factors	HSF factors	1	enriched	1	0.0783669	1.05582	FALSE
FOSL1	3	2995	Basic leucine zipper factors (bZIP)	Fos-related factors	1	enriched	1	0.250698	1.18978	FALSE
USF2	3	2995	Basic helix-loop-helix factors (bHLH)	bHLH-ZIP factors	1	enriched	1	0.250698	1.18978	FALSE
HOXC10	2	2460	Homeo domain factors	HOX-related factors	1	depleted	1	-0.0503664	0.965691	FALSE
IRF4	3	3800	Tryptophan cluster factors	Interferon-regulatory factors	1	depleted	1	-0.092745	0.937737	FALSE
NRF1	5	6231	Basic leucine zipper factors (bZIP)	Jun-related factors	1	depleted	1	-0.0692437	0.953138	FALSE
MEIS1	3	3085	Homeo domain factors	TALE-type homeo domain factors	1	enriched	1	0.207984	1.15507	FALSE
TP73	3	3085	p53 domain factors	p53-related factors	1	enriched	1	0.207984	1.15507	FALSE
ZBTB7A	5	6504	C2H2 zinc finger factors	More than 3 adjacent zinc finger factors	1	depleted	1	-0.131107	0.91313	FALSE
TFCP2	2	1856	Grainyhead domain factors	CP2-related factors	1	enriched	1	0.356095	1.27996	FALSE
KLF13	3	3876	C2H2 zinc finger factors	Three-zinc finger Kr├╝ppel-related factors	1	depleted	1	-0.121314	0.91935	FALSE
BHLHE41	1	1614	Basic helix-loop-helix factors (bHLH)	Hairy-related factors	1	depleted	1	-0.442349	0.735936	FALSE
TEAD1	4	4974	TEA domain factors	TEF-1-related factors	1	depleted	1	-0.0661146	0.955207	FALSE
OTX2	2	2446	Homeo domain factors	Paired-related HD factors	1	depleted	1	-0.0421325	0.971218	FALSE
HEY1	2	2522	Basic helix-loop-helix factors (bHLH)	Hairy-related factors	1	depleted	1	-0.0862763	0.941951	FALSE
ESR1	3	4097	Nuclear receptors with C4 zinc fingers	Steroid hormone receptors (NR3)	1	depleted	1	-0.201313	0.869758	FALSE
TFDP1	5	6445	Fork head / winged helix factors	E2F-related factors	1	depleted	1	-0.11796	0.92149	FALSE
REST	7	8582	C2H2 zinc finger factors	Factors with multiple dispersed zinc fingers	1	depleted	1	-0.045667	0.968842	FALSE
SPI1	5	6248	Tryptophan cluster factors	Ets-related factors	1	depleted	1	-0.0731744	0.950544	FALSE
FIGLA	6	7001	Basic helix-loop-helix factors (bHLH)	Tal-related factors	1	enriched	1	0.0256934	1.01797	FALSE
ELF5	4	4349	Tryptophan cluster factors	Ets-related factors	1	enriched	1	0.127608	1.09248	FALSE
CEBPG	1	1358	Basic leucine zipper factors (bZIP)	C/EBP-related	1	depleted	1	-0.193192	0.874669	FALSE
KLF14	5	5968	C2H2 zinc finger factors	Three-zinc finger Kr├╝ppel-related factors	1	depleted	1	-0.0070275	0.995141	FALSE
ZNF24	4	4197	C2H2 zinc finger factors	More than 3 adjacent zinc finger factors	1	enriched	1	0.178933	1.13205	FALSE
NFIC::TLX1	4	5340	SMAD/NF-1 DNA-binding domain factors::Homeo domain factors	Nuclear factor 1::NK-related factors	1	depleted	1	-0.168548	0.889738	FALSE
HOXA13	4	5295	Homeo domain factors	HOX-related factors	1	depleted	1	-0.156339	0.897299	FALSE
ETV6	4	4204	Tryptophan cluster factors	Ets-related factors	1	enriched	1	0.176529	1.13016	FALSE
PITX3	2	2857	Homeo domain factors	Paired-related HD factors	1	depleted	1	-0.266209	0.831502	FALSE
HOXD13	4	4970	Homeo domain factors	HOX-related factors	1	depleted	1	-0.0649539	0.955976	FALSE
RUNX3	3	3986	Runt domain factors	Runt-related factors	1	depleted	1	-0.161687	0.893979	FALSE
RFX3	2	2506	Fork head / winged helix factors	RFX-related factors	1	depleted	1	-0.0770945	0.947965	FALSE
TFAP2B(var.3)	6	7074	Basic helix-span-helix factors (bHSH)	AP-2	1	enriched	1	0.0107282	1.00746	FALSE
GATA6	3	3782	Other C4 zinc finger-type factors	GATA-type zinc fingers	1	depleted	1	-0.0858949	0.9422	FALSE
IRF9	4	5115	Tryptophan cluster factors	Interferon-regulatory factors	1	depleted	1	-0.106442	0.928876	FALSE
GCM2	3	3896	GCM domain factors	GCM factors	1	depleted	1	-0.128739	0.91463	FALSE
JUN::JUNB	2	2480	Basic leucine zipper factors (bZIP)::Basic leucine zipper factors (bZIP)	Jun-related factors::Jun-related factors	1	depleted	1	-0.0620482	0.957903	FALSE
TFAP4	6	6580	Basic helix-loop-helix factors (bHLH)	bHLH-ZIP factors	1	enriched	1	0.115167	1.0831	FALSE
NEUROD1	6	7328	Basic helix-loop-helix factors (bHLH)	Tal-related factors	1	depleted	1	-0.0401651	0.972544	FALSE
FOXF2	3	4060	Fork head / winged helix factors	Forkhead box (FOX) factors	1	depleted	1	-0.188225	0.877685	FALSE
YY2	2	2822	C2H2 zinc finger factors	More than 3 adjacent zinc finger factors	1	depleted	1	-0.248426	0.841814	FALSE
DUX4	3	3818	Homeo domain factors	Paired-related HD factors	1	depleted	1	-0.0995627	0.933316	FALSE
NR4A1	3	4110	Nuclear receptors with C4 zinc fingers	NGFI-B-related receptors (NR4)	1	depleted	1	-0.205884	0.867007	FALSE
TEAD2	5	5852	TEA domain factors	TEF-1-related factors	1	enriched	1	0.0212903	1.01487	FALSE
PLAG1	7	8405	C2H2 zinc finger factors	More than 3 adjacent zinc finger factors	1	depleted	1	-0.015601	0.989244	FALSE
TBX1	4	4564	T-Box factors	TBX1-related factors	1	enriched	1	0.0579931	1.04102	FALSE
TBX4	4	4564	T-Box factors	TBX2-related factors	1	enriched	1	0.0579931	1.04102	FALSE
POU3F4	4	4253	Homeo domain factors	POU domain factors	1	enriched	1	0.159811	1.11714	FALSE
NKX6-1	3	3716	Homeo domain factors	NK-related factors	1	depleted	1	-0.0604961	0.958934	FALSE
HOXD11	2	1900	Homeo domain factors	HOX-related factors	1	enriched	1	0.322293	1.25032	FALSE
GATA2	3	3359	Other C4 zinc finger-type factors	GATA-type zinc fingers	1	enriched	1	0.0852226	1.06085	FALSE
KLF9	7	8538	C2H2 zinc finger factors	Three-zinc finger Kruppel-related factors	1	depleted	1	-0.0382513	0.973835	FALSE
NR3C2	3	3321	Nuclear receptors with C4 zinc fingers	Steroid hormone receptors (NR3)	1	enriched	1	0.101637	1.07299	FALSE
MSC	6	7542	Basic helix-loop-helix factors (bHLH)	Tal-related factors	1	depleted	1	-0.0816927	0.944948	FALSE
GATA1::TAL1	3	3766	Other C4 zinc finger-type factors::Basic helix-loop-helix factors (bHLH)	GATA-type zinc fingers::Tal-related factors	1	depleted	1	-0.0797786	0.946203	FALSE
GRHL1	2	2687	Grainyhead domain factors	Grainyhead-related factors	1	depleted	1	-0.177704	0.884109	FALSE
POU6F2	3	3309	Homeo domain factors	POU domain factors	1	enriched	1	0.106859	1.07688	FALSE
FOS	3	3252	Basic leucine zipper factors (bZIP)	Fos-related factors	1	enriched	1	0.131927	1.09576	FALSE
NKX2-8	4	4305	Homeo domain factors	NK-related factors	1	enriched	1	0.142279	1.10365	FALSE
BHLHE22	1	1455	Basic helix-loop-helix factors (bHLH)	Tal-related factors	1	depleted	1	-0.292727	0.816357	FALSE
USF1	3	3778	Basic helix-loop-helix factors (bHLH)	bHLH-ZIP factors	1	depleted	1	-0.0843683	0.943197	FALSE
SP3	7	8259	C2H2 zinc finger factors	Three-zinc finger Kr├╝ppel-related factors	1	enriched	1	0.00967975	1.00673	FALSE
HOXC11	1	1728	Homeo domain factors	HOX-related factors	1	depleted	1	-0.540811	0.687384	FALSE
RARA	3	3987	Nuclear receptors with C4 zinc fingers	Thyroid hormone receptor-related factors (NR1)	1	depleted	1	-0.162049	0.893755	FALSE
OLIG1	1	1696	Basic helix-loop-helix factors (bHLH)	Tal-related factors	1	depleted	1	-0.513844	0.700354	FALSE
ATF4	3	3107	Basic leucine zipper factors (bZIP)	ATF-4-related factors	1	enriched	1	0.197732	1.14689	FALSE
HOXC13	2	2908	Homeo domain factors	HOX-related factors	1	depleted	1	-0.291735	0.816919	FALSE
HOXA5	2	2946	Homeo domain factors	HOX-related factors	1	depleted	1	-0.310465	0.806382	FALSE
TFAP2C(var.3)	6	6909	Basic helix-span-helix factors (bHSH)	AP-2	1	enriched	1	0.0447775	1.03152	FALSE
MAFK	4	4390	Basic leucine zipper factors (bZIP)	Maf-related factors	1	enriched	1	0.114071	1.08228	FALSE
TFAP2C(var.2)	6	6883	Basic helix-span-helix factors (bHSH)	AP-2	1	enriched	1	0.0502169	1.03542	FALSE
IRF2	4	5154	Tryptophan cluster factors	Interferon-regulatory factors	1	depleted	1	-0.117401	0.921847	FALSE
CUX2	1	1163	Homeo domain factors	HD-CUT factors	1	enriched	1	0.0304408	1.02132	FALSE
MEF2C	6	6565	MADS box factors	Regulators of differentiation	1	enriched	1	0.118459	1.08558	FALSE
POU4F3	4	4687	Homeo domain factors	POU domain factors	1	enriched	1	0.0196271	1.0137	FALSE
SP4	6	6748	C2H2 zinc finger factors	Three-zinc finger Kr├╝ppel-related factors	1	enriched	1	0.0787945	1.05614	FALSE
NOTO	2	2560	Homeo domain factors	NK-related factors	1	depleted	1	-0.107852	0.927969	FALSE
ETV4	1	1666	Tryptophan cluster factors	Ets-related factors	1	depleted	1	-0.488096	0.712965	FALSE
NKX2-3	4	4317	Homeo domain factors	NK-related factors	1	enriched	1	0.138263	1.10058	FALSE
TFEB	2	2529	Basic helix-loop-helix factors (bHLH)	bHLH-ZIP factors	1	depleted	1	-0.0902751	0.939344	FALSE
OTX1	1	1590	Homeo domain factors	Paired-related HD factors	1	depleted	1	-0.420735	0.747044	FALSE
PBX3	6	7090	Homeo domain factors	TALE-type homeo domain factors	1	enriched	1	0.00746881	1.00519	FALSE
SNAI2	6	7264	C2H2 zinc finger factors	More than 3 adjacent zinc finger factors	1	depleted	1	-0.0275098	0.981112	FALSE
SRY	3	4112	High-mobility group (HMG) domain factors	SOX-related factors	1	depleted	1	-0.206586	0.866586	FALSE
NFE2L2	5	5387	Basic leucine zipper factors (bZIP)	Jun-related factors	1	enriched	1	0.140738	1.10247	FALSE
TBX20	4	4968	T-Box factors	TBX1-related factors	1	depleted	1	-0.0643732	0.956361	FALSE
KLF4	6	6554	C2H2 zinc finger factors	Three-zinc finger Kruppel-related factors	1	enriched	1	0.120879	1.0874	FALSE
SMAD3	1	1311	SMAD/NF-1 DNA-binding domain factors	SMAD factors	1	depleted	1	-0.142376	0.906026	FALSE
DLX6	2	2314	Homeo domain factors	NK-related factors	1	enriched	1	0.0379031	1.02662	FALSE
HOXA10	4	5293	Homeo domain factors	HOX-related factors	1	depleted	1	-0.155794	0.897638	FALSE
POU5F1B	4	4351	Homeo domain factors	POU domain factors	1	enriched	1	0.126945	1.09198	FALSE
JUNB	3	3132	Basic leucine zipper factors (bZIP)	Jun-related factors	1	enriched	1	0.18617	1.13774	FALSE
KLF16	7	8253	C2H2 zinc finger factors	Three-zinc finger Kr├╝ppel-related factors	1	enriched	1	0.0107282	1.00746	FALSE
RELA	5	6398	Rel homology region (RHR) factors	NF-kappaB-related factors	1	depleted	1	-0.107401	0.928259	FALSE
POU3F1	4	4913	Homeo domain factors	POU domain factors	1	depleted	1	-0.0483123	0.967067	FALSE
TEF	1	1325	TEA domain factors	TEF-1-related factors	1	depleted	1	-0.1577	0.896453	FALSE
SIX1	4	4344	Homeo domain factors	HD-SINE factors	1	enriched	1	0.129268	1.09374	FALSE
IRF5	3	3481	Tryptophan cluster factors	Interferon-regulatory factors	1	enriched	1	0.0337526	1.02367	FALSE
ARNT::HIF1A	3	3163	Basic helix-loop-helix factors (bHLH)::Basic helix-loop-helix factors (bHLH)	PAS domain factors::PAS domain factors	1	enriched	1	0.171961	1.12659	FALSE
NFATC2	6	7541	Rel homology region (RHR) factors	NFAT-related factors	1	depleted	1	-0.0815014	0.945074	FALSE
SPIB	5	6526	Tryptophan cluster factors	Ets-related factors	1	depleted	1	-0.135979	0.910052	FALSE
E2F4	5	6056	Fork head / winged helix factors	E2F-related factors	1	depleted	1	-0.0281452	0.98068	FALSE
ESRRB	3	4147	Nuclear receptors with C4 zinc fingers	Steroid hormone receptors (NR3)	1	depleted	1	-0.218814	0.859272	FALSE
SP1	8	9592	C2H2 zinc finger factors	Three-zinc finger Kr├╝ppel-related factors	1	depleted	1	-0.0135397	0.990659	FALSE
POU3F2	4	4748	Homeo domain factors	POU domain factors	1	enriched	1	0.000972003	1.00067	FALSE
FOSL1::JUND(var.2)	1	1592	Basic leucine zipper factors (bZIP)::Basic leucine zipper factors (bZIP)	Fos-related factors::Jun-related factors	1	depleted	1	-0.422548	0.746106	FALSE
SP8	7	8097	C2H2 zinc finger factors	Three-zinc finger Kr├╝ppel-related factors	1	enriched	1	0.0382594	1.02687	FALSE
RELB	5	5832	Rel homology region (RHR) factors	NF-kappaB-related factors	1	enriched	1	0.0262293	1.01835	FALSE
BHLHE23	1	1713	Basic helix-loop-helix factors (bHLH)	Tal-related factors	1	depleted	1	-0.528233	0.693403	FALSE
NRL	5	5597	Basic leucine zipper factors (bZIP)	Maf-related factors	1	enriched	1	0.0855663	1.0611	FALSE
CTCF	7	7938	C2H2 zinc finger factors	More than 3 adjacent zinc finger factors	1	enriched	1	0.0668713	1.04744	FALSE
LEF1	5	5673	High-mobility group (HMG) domain factors	TCF-7-related factors	1	enriched	1	0.0661082	1.04689	FALSE
NR1A4::RXRA	3	3560	Nuclear receptors with C4 zinc fingers::Nuclear receptors with C4 zinc fingers	Thyroid hormone receptor-related factors (NR1)::RXR-related receptors (NR2)	1	enriched	1	0.0013772	1.00096	FALSE
RARA::RXRA	5	6091	Nuclear receptors with C4 zinc fingers::Nuclear receptors with C4 zinc fingers	Thyroid hormone receptor-related factors (NR1)::RXR-related receptors (NR2)	1	depleted	1	-0.0364591	0.975045	FALSE
TFAP2A(var.3)	6	7113	Basic helix-span-helix factors (bHSH)	AP-2	1	enriched	1	0.00279627	1.00194	FALSE

## Sheet: EEH
TF	Counts (n=172)	Counts_ns (n=11716)	class	family	p_value	direction	FDR	logFC	FC	filter
SP1	106	9494	C2H2 zinc finger factors	Three-zinc finger KrÃ¼ppel-related factors	2.76101e-10	depleted	1.26454e-07	-0.394952	0.760515	FALSE
EWSR1-FLI1	123	10260	Tryptophan cluster factors	Ets-related factors	6.699e-10	depleted	1.53407e-07	-0.292301	0.816599	FALSE
SP2	107	9407	C2H2 zinc finger factors	Three-zinc finger KrÃ¼ppel-related factors	6.91335e-09	depleted	1.05544e-06	-0.368124	0.774789	FALSE
KLF16	85	8175	C2H2 zinc finger factors	Three-zinc finger KrÃ¼ppel-related factors	1.4071e-08	depleted	1.5038e-06	-0.497684	0.708243	FALSE
TFAP2A(var.2)	84	8108	Basic helix-span-helix factors (bHSH)	AP-2	1.6417e-08	depleted	1.5038e-06	-0.502885	0.705694	FALSE
TFAP2A(var.3)	68	7051	Basic helix-span-helix factors (bHSH)	AP-2	6.42983e-08	depleted	4.35301e-06	-0.606222	0.656915	FALSE
SP8	84	8020	C2H2 zinc finger factors	Three-zinc finger KrÃ¼ppel-related factors	6.65308e-08	depleted	4.35301e-06	-0.487141	0.713437	FALSE
ASCL1	125	10152	Basic helix-loop-helix factors (bHLH)	MyoD / ASC-related factors	1.94805e-07	depleted	1.11526e-05	-0.253764	0.838705	FALSE
PLAG1	91	8321	C2H2 zinc finger factors	More than 3 adjacent zinc finger factors	3.38166e-07	depleted	1.72089e-05	-0.424819	0.744932	FALSE
SP3	89	8177	C2H2 zinc finger factors	Three-zinc finger KrÃ¼ppel-related factors	5.1096e-07	depleted	2.3402e-05	-0.431695	0.74139	FALSE
E2F4	55	6006	Fork head / winged helix factors	E2F-related factors	7.56686e-07	depleted	2.83084e-05	-0.680901	0.623775	FALSE
TFAP2C	77	7423	Basic helix-span-helix factors (bHSH)	AP-2	7.96901e-07	depleted	2.83084e-05	-0.501072	0.706581	FALSE
TFAP2B	78	7484	Basic helix-span-helix factors (bHSH)	AP-2	8.03513e-07	depleted	2.83084e-05	-0.494264	0.709924	FALSE
ZIC1	86	7958	C2H2 zinc finger factors	More than 3 adjacent zinc finger factors	9.249e-07	depleted	3.02574e-05	-0.441998	0.736115	FALSE
TFAP2B(var.3)	71	7009	Basic helix-span-helix factors (bHSH)	AP-2	1.28894e-06	depleted	3.93557e-05	-0.535318	0.690007	FALSE
EGR4	65	6601	C2H2 zinc finger factors	Three-zinc finger KrÃ¼ppel-related factors	1.67429e-06	depleted	4.77211e-05	-0.576173	0.670741	FALSE
CTCFL	96	8498	C2H2 zinc finger factors	More than 3 adjacent zinc finger factors	1.77131e-06	depleted	4.77211e-05	-0.378017	0.769494	FALSE
NR2C2	87	7932	Nuclear receptors with C4 zinc fingers	RXR-related receptors (NR2)	2.93242e-06	depleted	7.46138e-05	-0.420598	0.747115	FALSE
EGR3	70	6860	C2H2 zinc finger factors	Three-zinc finger KrÃ¼ppel-related factors	3.54049e-06	depleted	8.53444e-05	-0.524782	0.695064	FALSE
TFAP2C(var.3)	70	6845	Basic helix-span-helix factors (bHSH)	AP-2	4.20651e-06	depleted	9.63291e-05	-0.521624	0.696587	FALSE
ZBTB7A	64	6445	C2H2 zinc finger factors	More than 3 adjacent zinc finger factors	4.66826e-06	depleted	0.000101813	-0.564037	0.676407	FALSE
RREB1	113	9354	C2H2 zinc finger factors	Factors with multiple dispersed zinc fingers	7.58087e-06	depleted	0.00015782	-0.281261	0.822871	FALSE
TFDP1	64	6386	Fork head / winged helix factors	E2F-related factors	8.8534e-06	depleted	0.000176298	-0.550769	0.682656	FALSE
ZNF263	114	9394	C2H2 zinc finger factors	More than 3 adjacent zinc finger factors	9.54383e-06	depleted	0.000182128	-0.274706	0.826619	FALSE
TFAP2A	80	7325	Basic helix-span-helix factors (bHSH)	AP-2	2.42662e-05	depleted	0.000444556	-0.426757	0.743932	FALSE
HIC2	71	6740	C2H2 zinc finger factors	Factors with multiple dispersed zinc fingers	2.67792e-05	depleted	0.000471726	-0.478858	0.717545	FALSE
ZIC4	88	7804	C2H2 zinc finger factors	More than 3 adjacent zinc finger factors	2.96533e-05	depleted	0.000503007	-0.380639	0.768097	FALSE
ZIC3	88	7798	C2H2 zinc finger factors	More than 3 adjacent zinc finger factors	3.17609e-05	depleted	0.000519517	-0.379529	0.768688	FALSE
PPARG::RXRA	100	8472	Nuclear receptors with C4 zinc fingers::Nuclear receptors with C4 zinc fingers	Thyroid hormone receptor-related factors (NR1)::RXR-related receptors (NR2)	5.6116e-05	depleted	0.000886245	-0.314703	0.804017	FALSE
SPI1	64	6189	Tryptophan cluster factors	Ets-related factors	6.47308e-05	depleted	0.000988224	-0.505563	0.704386	FALSE
KLF5	113	9195	C2H2 zinc finger factors	Three-zinc finger KrÃ¼ppel-related factors	7.98667e-05	depleted	0.00117997	-0.256527	0.837101	FALSE
NR4A2::RXRA	29	3630	Nuclear receptors with C4 zinc fingers::Nuclear receptors with C4 zinc fingers	NGFI-B-related receptors (NR4)::RXR-related receptors (NR2)	9.60383e-05	depleted	0.00137455	-0.877845	0.54418	FALSE
TFAP2B(var.2)	78	7049	Basic helix-span-helix factors (bHSH)	AP-2	0.000114055	depleted	0.00158294	-0.407873	0.753734	FALSE
RELB	59	5778	Rel homology region (RHR) factors	NF-kappaB-related factors	0.000126293	depleted	0.00170124	-0.523784	0.695545	FALSE
NFKB2	50	5141	Rel homology region (RHR) factors	NF-kappaB-related factors	0.000138732	depleted	0.00181541	-0.594049	0.662481	FALSE
INSM1	90	7740	C2H2 zinc finger factors	Factors with multiple dispersed zinc fingers	0.000223209	depleted	0.00283971	-0.336337	0.79205	FALSE
CTCF	92	7853	C2H2 zinc finger factors	More than 3 adjacent zinc finger factors	0.000249675	depleted	0.00309057	-0.325539	0.798	FALSE
REST	103	8486	C2H2 zinc finger factors	Factors with multiple dispersed zinc fingers	0.000367291	depleted	0.00441827	-0.274441	0.826771	FALSE
GLIS2	74	6661	C2H2 zinc finger factors	More than 3 adjacent zinc finger factors	0.000376228	depleted	0.00441827	-0.402142	0.756734	FALSE
KLF14	63	5910	C2H2 zinc finger factors	Three-zinc finger KrÃ¼ppel-related factors	0.000430234	depleted	0.00492618	-0.461735	0.726113	FALSE
EGR1	54	5279	C2H2 zinc finger factors	Three-zinc finger Kruppel-related factors	0.000466305	depleted	0.00516838	-0.521234	0.696776	FALSE
NRF1	67	6169	Basic leucine zipper factors (bZIP)	Jun-related factors	0.000473956	depleted	0.00516838	-0.434804	0.739794	FALSE
ZNF740	81	7088	C2H2 zinc finger factors	Other factors with up to three adjacent zinc fingers	0.000485247	depleted	0.00516844	-0.361385	0.778417	FALSE
EGR2	50	4988	C2H2 zinc finger factors	Three-zinc finger KrÃ¼ppel-related factors	0.000500786	depleted	0.00521273	-0.550462	0.682802	FALSE
KLF4	72	6488	C2H2 zinc finger factors	Three-zinc finger Kruppel-related factors	0.000537149	depleted	0.00546699	-0.403705	0.755914	FALSE
TFAP2C(var.2)	77	6812	Basic helix-span-helix factors (bHSH)	AP-2	0.000560795	depleted	0.00558357	-0.377148	0.769958	FALSE
ESR2	77	6737	Nuclear receptors with C4 zinc fingers	Steroid hormone receptors (NR3)	0.00105813	depleted	0.0103112	-0.361176	0.77853	FALSE
HIF1A	22	2760	Basic helix-loop-helix factors (bHLH)	PAS domain factors	0.00128078	depleted	0.0122207	-0.881093	0.542956	FALSE
RARA::RXRG	69	6171	Nuclear receptors with C4 zinc fingers::Nuclear receptors with C4 zinc fingers	Thyroid hormone receptor-related factors (NR1)::RXR-related receptors (NR2)	0.00139121	depleted	0.0130036	-0.392836	0.761631	FALSE
SPIC	66	5959	Tryptophan cluster factors	Ets-related factors	0.00149428	depleted	0.0136876	-0.406533	0.754434	FALSE
THAP1	101	8206	C2CH THAP-type zinc finger factors	THAP-related factors	0.00175574	depleted	0.0157673	-0.254324	0.83838	FALSE
TEAD2	64	5793	TEA domain factors	TEF-1-related factors	0.00187296	depleted	0.0161478	-0.410167	0.752536	FALSE
E2F6	105	8442	Fork head / winged helix factors	E2F-related factors	0.00191448	depleted	0.0161478	-0.239196	0.847217	FALSE
ZBTB33	30	3335	C2H2 zinc finger factors	Other factors with up to three adjacent zinc fingers	0.00193066	depleted	0.0161478	-0.706653	0.61274	FALSE
KLF9	105	8440	C2H2 zinc finger factors	Three-zinc finger Kruppel-related factors	0.00195043	depleted	0.0161478	-0.238854	0.847418	FALSE
GCM2	37	3862	GCM domain factors	GCM factors	0.00197441	depleted	0.0161478	-0.615751	0.65259	FALSE
NFKB1	53	4980	Rel homology region (RHR) factors	NF-kappaB-related factors	0.0026716	depleted	0.0213875	-0.464082	0.724932	FALSE
GCM1	57	5259	GCM domain factors	GCM factors	0.00270846	depleted	0.0213875	-0.437755	0.738283	FALSE
NFATC2	90	7457	Rel homology region (RHR) factors	NFAT-related factors	0.00286411	depleted	0.0216306	-0.282599	0.822109	FALSE
GLIS1	41	4106	C2H2 zinc finger factors	More than 3 adjacent zinc finger factors	0.00286914	depleted	0.0216306	-0.556038	0.680167	FALSE
SP4	78	6676	C2H2 zinc finger factors	Three-zinc finger KrÃ¼ppel-related factors	0.00288094	depleted	0.0216306	-0.329438	0.795846	FALSE
EBF1	70	6139	Rel homology region (RHR) factors	Early B-Cell Factor-related factors	0.00294957	depleted	0.0217888	-0.364577	0.776696	FALSE
RELA	73	6330	Rel homology region (RHR) factors	NF-kappaB-related factors	0.00318673	depleted	0.023167	-0.348238	0.785543	FALSE
KLF13	38	3841	C2H2 zinc finger factors	Three-zinc finger KrÃ¼ppel-related factors	0.00389027	depleted	0.0278398	-0.569411	0.673892	FALSE
NR1H4	37	3747	Nuclear receptors with C4 zinc fingers	Thyroid hormone receptor-related factors (NR1)	0.004455	depleted	0.0313906	-0.572139	0.672619	FALSE
SMAD2::SMAD3::SMAD4	86	7138	SMAD/NF-1 DNA-binding domain factors::SMAD/NF-1 DNA-binding domain factors::SMAD/NF-1 DNA-binding domain factors	SMAD factors::SMAD factors::SMAD factors	0.00458901	depleted	0.031845	-0.285112	0.820678	FALSE
RXRG	47	4459	Nuclear receptors with C4 zinc fingers	RXR-related receptors (NR2)	0.00508922	depleted	0.034789	-0.477988	0.717978	FALSE
NRL	63	5539	Basic leucine zipper factors (bZIP)	Maf-related factors	0.00691985	depleted	0.0466072	-0.368202	0.774747	FALSE
NR1A4::RXRA	35	3528	Nuclear receptors with C4 zinc fingers::Nuclear receptors with C4 zinc fingers	Thyroid hormone receptor-related factors (NR1)::RXR-related receptors (NR2)	0.00712482	depleted	0.0472923	-0.565424	0.675757	FALSE
GRHL1	54	2635	Grainyhead domain factors	Grainyhead-related factors	0.00737587	enriched	0.0477558	0.481228	1.39593	FALSE
CENPB	16	2035	Psq-type HTH domain		0.00740319	depleted	0.0477558	-0.900885	0.535558	FALSE
NR3C2	32	3292	Nuclear receptors with C4 zinc fingers	Steroid hormone receptors (NR3)	0.00761919	depleted	0.0484665	-0.594821	0.662127	FALSE
TFE3	12	1681	Basic helix-loop-helix factors (bHLH)	bHLH-ZIP factors	0.00838292	depleted	0.0525942	-1.04021	0.486255	TRUE
TBX1	49	4519	T-Box factors	TBX1-related factors	0.00879677	depleted	0.053719	-0.43715	0.738592	FALSE
TBX4	49	4519	T-Box factors	TBX2-related factors	0.00879677	depleted	0.053719	-0.43715	0.738592	FALSE
HNF4G	75	6313	Nuclear receptors with C4 zinc fingers	RXR-related receptors (NR2)	0.00913292	depleted	0.0550378	-0.305364	0.809238	FALSE
MZF1(var.2)	90	7298	C2H2 zinc finger factors	More than 3 adjacent zinc finger factors	0.00943562	depleted	0.0561236	-0.251505	0.84002	FALSE
RARA::RXRA	71	6025	Nuclear receptors with C4 zinc fingers::Nuclear receptors with C4 zinc fingers	Thyroid hormone receptor-related factors (NR1)::RXR-related receptors (NR2)	0.0102859	depleted	0.0603967	-0.317071	0.802698	FALSE
PPARG	47	4341	Nuclear receptors with C4 zinc fingers	Thyroid hormone receptor-related factors (NR1)	0.0109406	depleted	0.0626835	-0.439295	0.737495	FALSE
E2F8	51	4627	Fork head / winged helix factors	E2F-related factors	0.0109491	depleted	0.0626835	-0.413508	0.750795	FALSE
HOXA5	28	2920	Homeo domain factors	HOX-related factors	0.0118291	depleted	0.0668857	-0.61447	0.65317	FALSE
HINFP	49	4465	C2H2 zinc finger factors	Factors with multiple dispersed zinc fingers	0.0123438	depleted	0.0689447	-0.419807	0.747525	FALSE
ELF1	27	2834	Tryptophan cluster factors	Ets-related factors	0.0125477	depleted	0.0692392	-0.623809	0.648955	FALSE
ARNT::HIF1A	31	3135	Basic helix-loop-helix factors (bHLH)::Basic helix-loop-helix factors (bHLH)	PAS domain factors::PAS domain factors	0.0129211	depleted	0.0704505	-0.570126	0.673558	FALSE
NFATC3	70	5908	Rel homology region (RHR) factors	NFAT-related factors	0.014025	depleted	0.0755701	-0.309243	0.807065	FALSE
RHOXF1	40	3790	Homeo domain factors	Paired-related HD factors	0.0142364	depleted	0.075817	-0.476126	0.718905	FALSE
HEY1	23	2501	Basic helix-loop-helix factors (bHLH)	Hairy-related factors	0.0144841	depleted	0.0762496	-0.6748	0.626419	FALSE
MTF1	50	4507	C2H2 zinc finger factors	More than 3 adjacent zinc finger factors	0.0147717	depleted	0.0768802	-0.404168	0.755672	FALSE
MGA	46	4208	T-Box factors	TBX6-related factors	0.0159018	depleted	0.0813018	-0.425429	0.744617	FALSE
EN2	19	2169	Homeo domain factors	NK-related factors	0.0159763	depleted	0.0813018	-0.744959	0.596685	FALSE
GLIS3	63	5371	C2H2 zinc finger factors	More than 3 adjacent zinc finger factors	0.0197316	depleted	0.0993084	-0.323767	0.798981	FALSE
SNAI2	90	7180	C2H2 zinc finger factors	More than 3 adjacent zinc finger factors	0.0206597	depleted	0.102301	-0.227987	0.853825	FALSE
ETV6	46	4162	Tryptophan cluster factors	Ets-related factors	0.0208806	depleted	0.102301	-0.409572	0.752847	FALSE
ELK1	15	1804	Tryptophan cluster factors	Ets-related factors	0.0209963	depleted	0.102301	-0.820165	0.566377	FALSE
NFIC::TLX1	62	5282	SMAD/NF-1 DNA-binding domain factors::Homeo domain factors	Nuclear factor 1::NK-related factors	0.0221324	depleted	0.106702	-0.322745	0.799547	FALSE
PAX9	36	3413	Paired box factors	Paired domain only	0.0233213	depleted	0.111262	-0.476972	0.718484	FALSE
SREBF2	58	4992	Basic helix-loop-helix factors (bHLH)	bHLH-ZIP factors	0.023625	depleted	0.111549	-0.337494	0.791415	FALSE
PAX1	36	3409	Paired box factors	Paired domain only	0.0238766	depleted	0.111586	-0.47528	0.719327	FALSE
PBX3	88	7008	Homeo domain factors	TALE-type homeo domain factors	0.0265278	depleted	0.122724	-0.225428	0.855341	FALSE
GLI2	46	4107	C2H2 zinc finger factors	More than 3 adjacent zinc finger factors	0.0286039	depleted	0.131006	-0.39038	0.762929	FALSE
ELF4	33	3138	Tryptophan cluster factors	Ets-related factors	0.0315623	depleted	0.143124	-0.481308	0.716328	FALSE
SPDEF	24	2449	Tryptophan cluster factors	Ets-related factors	0.0327975	depleted	0.146356	-0.583087	0.667534	FALSE
TP73	32	3056	p53 domain factors	p53-related factors	0.0329142	depleted	0.146356	-0.487501	0.713259	FALSE
E2F3	19	781	Fork head / winged helix factors	E2F-related factors	0.033743	enriched	0.147886	0.728676	1.65712	FALSE
BHLHE23	35	1679	Basic helix-loop-helix factors (bHLH)	Tal-related factors	0.033904	enriched	0.147886	0.505824	1.41993	FALSE
RXRB	52	4502	Nuclear receptors with C4 zinc fingers	RXR-related receptors (NR2)	0.0343972	depleted	0.148622	-0.345983	0.786772	FALSE
MYCN	28	2742	Basic helix-loop-helix factors (bHLH)	bHLH-ZIP factors	0.0354273	depleted	0.1507	-0.52373	0.695571	FALSE
TEAD3	52	4496	TEA domain factors	TEF-1-related factors	0.0355362	depleted	0.1507	-0.344059	0.787822	FALSE
STAT1	75	6086	STAT domain factors	STAT factors	0.0360259	depleted	0.151375	-0.252532	0.839422	FALSE
MAFK	50	4344	Basic leucine zipper factors (bZIP)	Maf-related factors	0.0374955	depleted	0.156118	-0.351024	0.784027	FALSE
MYBL1	20	844	Tryptophan cluster factors	Myb/SANT domain factors	0.0383771	enriched	0.157371	0.690757	1.61413	FALSE
ELK4	53	4552	Tryptophan cluster factors	Ets-related factors	0.0384838	depleted	0.157371	-0.334437	0.793094	FALSE
YY2	29	2795	C2H2 zinc finger factors	More than 3 adjacent zinc finger factors	0.0403686	depleted	0.162685	-0.500724	0.706752	FALSE
ZBTB7C	65	5380	C2H2 zinc finger factors	More than 3 adjacent zinc finger factors	0.0406323	depleted	0.162685	-0.281095	0.822966	FALSE
TBX5	65	5379	T-Box factors	TBX2-related factors	0.0408488	depleted	0.162685	-0.280827	0.823119	FALSE
RUNX1	96	7451	Runt domain factors	Runt-related factors	0.0428867	depleted	0.169329	-0.188328	0.877622	FALSE
TEAD4	62	5150	TEA domain factors	TEF-1-related factors	0.0456911	depleted	0.178859	-0.286233	0.820041	FALSE
TBX15	58	4869	T-Box factors	TBX1-related factors	0.0462121	depleted	0.179366	-0.301501	0.811408	FALSE
STAT3	98	7560	STAT domain factors	STAT factors	0.0484869	depleted	0.186614	-0.179533	0.882989	FALSE
MEIS2	84	6630	Homeo domain factors	TALE-type homeo domain factors	0.0501972	depleted	0.191586	-0.212548	0.863012	FALSE
NR3C1	36	3275	Nuclear receptors with C4 zinc fingers	Steroid hormone receptors (NR3)	0.0506883	depleted	0.191862	-0.417426	0.748759	FALSE
POU4F3	55	4636	Homeo domain factors	POU domain factors	0.0518879	depleted	0.194792	-0.307377	0.808109	FALSE
HNF4A	52	4413	Nuclear receptors with C4 zinc fingers	RXR-related receptors (NR2)	0.0549479	depleted	0.204603	-0.317177	0.802639	FALSE
TCF4	101	7729	Basic helix-loop-helix factors (bHLH)	E2A-related factors	0.0562153	depleted	0.207634	-0.167927	0.890121	FALSE
TFEB	26	2505	Basic helix-loop-helix factors (bHLH)	bHLH-ZIP factors	0.0576066	depleted	0.211071	-0.500227	0.706995	FALSE
MAX	25	2427	Basic helix-loop-helix factors (bHLH)	bHLH-ZIP factors	0.0582534	depleted	0.211746	-0.511174	0.701651	FALSE
RBPJ	108	8171	Rel homology region (RHR) factors	CSL-related factors	0.0594503	depleted	0.214396	-0.151482	0.900325	FALSE
FIGLA	89	6918	Basic helix-loop-helix factors (bHLH)	Tal-related factors	0.0636225	depleted	0.227649	-0.190478	0.876315	FALSE
SPIB	82	6449	Tryptophan cluster factors	Ets-related factors	0.064122	depleted	0.227658	-0.20738	0.866109	FALSE
MLXIPL	16	1707	Basic helix-loop-helix factors (bHLH)	bHLH-ZIP factors	0.0659105	depleted	0.232208	-0.64732	0.638465	FALSE
ELF5	51	4302	Tryptophan cluster factors	Ets-related factors	0.06719	depleted	0.234908	-0.308439	0.807515	FALSE
BHLHE40	18	1855	Basic helix-loop-helix factors (bHLH)	Hairy-related factors	0.0698459	depleted	0.242344	-0.597351	0.660967	FALSE
BCL6B	56	4643	C2H2 zinc finger factors	More than 3 adjacent zinc finger factors	0.0711416	depleted	0.244984	-0.283559	0.821562	FALSE
DUXA	33	2985	Homeo domain factors	Paired-related HD factors	0.0728157	depleted	0.247275	-0.409193	0.753044	FALSE
SREBF1	56	4638	Basic helix-loop-helix factors (bHLH)	bHLH-ZIP factors	0.0728868	depleted	0.247275	-0.282004	0.822448	FALSE
PITX3	31	2828	Homeo domain factors	Paired-related HD factors	0.0762463	depleted	0.255055	-0.421442	0.746678	FALSE
GABPA	43	3704	Tryptophan cluster factors	Ets-related factors	0.0765467	depleted	0.255055	-0.338676	0.790767	FALSE
MAF::NFE2	59	4837	Basic leucine zipper factors (bZIP)::Basic leucine zipper factors (bZIP)	Maf-related factors::Jun-related factors	0.0768505	depleted	0.255055	-0.267326	0.830858	FALSE
MNT	25	2375	Basic helix-loop-helix factors (bHLH)	bHLH-ZIP factors	0.077567	depleted	0.255581	-0.479928	0.717013	FALSE
ZNF282	64	5172	C2H2 zinc finger factors	More than 3 adjacent zinc finger factors	0.0815896	depleted	0.266914	-0.246579	0.842893	FALSE
MEF2B	66	3732	MADS box factors	Regulators of differentiation	0.0822643	enriched	0.267213	0.268589	1.20463	FALSE
HEY2	34	3025	Basic helix-loop-helix factors (bHLH)	Hairy-related factors	0.0864221	depleted	0.276492	-0.385329	0.765604	FALSE
PHOX2A	42	3605	Homeo domain factors	Paired-related HD factors	0.0872928	depleted	0.276492	-0.333538	0.793588	FALSE
RXRA::VDR	39	3388	Nuclear receptors with C4 zinc fingers::Nuclear receptors with C4 zinc fingers	RXR-related receptors (NR2)::Thyroid hormone receptor-related factors (NR1)	0.0873098	depleted	0.276492	-0.350888	0.784101	FALSE
ELK3	18	1816	Tryptophan cluster factors	Ets-related factors	0.0875358	depleted	0.276492	-0.566696	0.675161	FALSE
ETV1	16	1658	Tryptophan cluster factors	Ets-related factors	0.088246	depleted	0.276826	-0.605301	0.657334	FALSE
ZBTB7B	65	5217	C2H2 zinc finger factors	More than 3 adjacent zinc finger factors	0.0913604	depleted	0.284647	-0.236709	0.848679	FALSE
NR4A2	54	4438	Nuclear receptors with C4 zinc fingers	NGFI-B-related receptors (NR4)	0.0965012	depleted	0.297997	-0.270879	0.828815	FALSE
SIX1	52	4296	Homeo domain factors	HD-SINE factors	0.0969467	depleted	0.297997	-0.278411	0.824499	FALSE
PBX2	61	4918	Homeo domain factors	TALE-type homeo domain factors	0.100891	depleted	0.307406	-0.243191	0.844875	FALSE
TEAD1	61	4917	TEA domain factors	TEF-1-related factors	0.10135	depleted	0.307406	-0.242898	0.845046	FALSE
TCF3	102	7676	Basic helix-loop-helix factors (bHLH)	E2A-related factors	0.105107	depleted	0.316704	-0.143786	0.905141	FALSE
MEIS3	72	5656	Homeo domain factors	TALE-type homeo domain factors	0.110763	depleted	0.331411	-0.205714	0.86711	FALSE
MAX::MYC	39	3337	Basic helix-loop-helix factors (bHLH)::Basic helix-loop-helix factors (bHLH)	bHLH-ZIP factors::bHLH-ZIP factors	0.111435	depleted	0.331411	-0.329006	0.796085	FALSE
NHLH1	106	7922	Basic helix-loop-helix factors (bHLH)	Tal-related factors	0.113378	depleted	0.334375	-0.133801	0.911427	FALSE
IRF1	126	9202	Tryptophan cluster factors	Interferon-regulatory factors	0.113892	depleted	0.334375	-0.100524	0.932694	FALSE
EOMES	56	4539	T-Box factors	TBrain-related factors	0.115376	depleted	0.336573	-0.250876	0.840386	FALSE
USF2	34	2964	Basic helix-loop-helix factors (bHLH)	bHLH-ZIP factors	0.116441	depleted	0.337532	-0.355939	0.781361	FALSE
BACH2	70	5503	Basic leucine zipper factors (bZIP)	Jun-related factors	0.11888	depleted	0.342434	-0.206792	0.866462	FALSE
BHLHE41	16	1599	Basic helix-loop-helix factors (bHLH)	Hairy-related factors	0.123747	depleted	0.354226	-0.553027	0.681589	FALSE
TFEC	29	2581	Basic helix-loop-helix factors (bHLH)	bHLH-ZIP factors	0.125251	depleted	0.356304	-0.385806	0.765351	FALSE
BARX1	32	2799	Homeo domain factors	NK-related factors	0.127132	depleted	0.359421	-0.360768	0.77875	FALSE
SOX4	74	5760	High-mobility group (HMG) domain factors	SOX-related factors	0.127924	depleted	0.359442	-0.192472	0.875105	FALSE
OLIG2	34	1792	Basic helix-loop-helix factors (bHLH)	Tal-related factors	0.13147	enriched	0.365588	0.370036	1.29238	FALSE
BHLHE22	28	1428	Basic helix-loop-helix factors (bHLH)	Tal-related factors	0.131707	enriched	0.365588	0.417502	1.33561	FALSE
NFYA	32	2788	Other alpha	NFY	0.13392	depleted	0.368085	-0.355087	0.781822	FALSE
TCF7L2	75	5817	High-mobility group (HMG) domain factors	TCF-7-related factors	0.134281	depleted	0.368085	-0.187313	0.87824	FALSE
HOXC12	39	2106	Homeo domain factors	HOX-related factors	0.135942	enriched	0.368085	0.33504	1.26141	FALSE
ZEB1	111	8210	Homeo domain factors	HD-ZF factors	0.136179	depleted	0.368085	-0.118823	0.920939	FALSE
PPARA::RXRA	63	4988	Nuclear receptors with C4 zinc fingers::Nuclear receptors with C4 zinc fingers	Thyroid hormone receptor-related factors (NR1)::RXR-related receptors (NR2)	0.136626	depleted	0.368085	-0.217038	0.86033	FALSE
IRF3	82	6283	Tryptophan cluster factors	Interferon-regulatory factors	0.139663	depleted	0.372736	-0.169758	0.888992	FALSE
FOXO3	42	3503	Fork head / winged helix factors	Forkhead box (FOX) factors	0.139979	depleted	0.372736	-0.29213	0.816695	FALSE
ETV4	17	1650	Tryptophan cluster factors	Ets-related factors	0.143165	depleted	0.378108	-0.51086	0.701804	FALSE
ID4	103	7676	Basic helix-loop-helix factors (bHLH)	HLH domain only	0.143875	depleted	0.378108	-0.129711	0.914015	FALSE
REL	76	5868	Rel homology region (RHR) factors	NF-kappaB-related factors	0.144474	depleted	0.378108	-0.180798	0.882215	FALSE
EN1	23	2099	Homeo domain factors	NK-related factors	0.148592	depleted	0.386677	-0.421997	0.746391	FALSE
FOSL2::JUND(var.2)	21	1942	Basic leucine zipper factors (bZIP)::Basic leucine zipper factors (bZIP)	Fos-related factors::Jun-related factors	0.153392	depleted	0.396914	-0.441082	0.736582	FALSE
MEF2D	73	4333	MADS box factors	Regulators of differentiation	0.163957	enriched	0.421868	0.198602	1.14759	FALSE
NFIX	79	6040	SMAD/NF-1 DNA-binding domain factors	Nuclear factor 1	0.165126	depleted	0.422501	-0.166624	0.890925	FALSE
SIX2	65	5078	Homeo domain factors	HD-SINE factors	0.167147	depleted	0.425297	-0.197749	0.87191	FALSE
OLIG3	37	2018	Basic helix-loop-helix factors (bHLH)	Tal-related factors	0.169244	enriched	0.428252	0.320671	1.24891	FALSE
ESRRB	69	4081	Nuclear receptors with C4 zinc fingers	Steroid hormone receptors (NR3)	0.173028	enriched	0.432542	0.203745	1.15168	FALSE
NEUROD1	97	7237	Basic helix-loop-helix factors (bHLH)	Tal-related factors	0.173673	depleted	0.432542	-0.131335	0.912986	FALSE
ETV5	19	1766	Tryptophan cluster factors	Ets-related factors	0.173772	depleted	0.432542	-0.448414	0.732848	FALSE
MYC	56	4440	Basic helix-loop-helix factors (bHLH)	bHLH-ZIP factors	0.175684	depleted	0.434761	-0.219061	0.859124	FALSE
PROP1	48	3876	Homeo domain factors	Paired-related HD factors	0.176562	depleted	0.434761	-0.245463	0.843545	FALSE
SMAD3	13	1299	SMAD/NF-1 DNA-binding domain factors	SMAD factors	0.178987	depleted	0.438375	-0.552818	0.681687	FALSE
GBX1	21	1909	Homeo domain factors	HOX-related factors	0.180905	depleted	0.440274	-0.416356	0.749315	FALSE
IRF5	42	3442	Tryptophan cluster factors	Interferon-regulatory factors	0.182076	depleted	0.440274	-0.266786	0.831169	FALSE
LEF1	73	5605	High-mobility group (HMG) domain factors	TCF-7-related factors	0.183416	depleted	0.440274	-0.172746	0.887152	FALSE
TBX2	60	4708	T-Box factors	TBX2-related factors	0.183608	depleted	0.440274	-0.20408	0.868092	FALSE
TBX19	27	2351	T-Box factors	Brachyury-related factors	0.184857	depleted	0.440398	-0.354244	0.78228	FALSE
SREBF2(var.2)	17	1601	Basic helix-loop-helix factors (bHLH)	bHLH-ZIP factors	0.185583	depleted	0.440398	-0.467367	0.723283	FALSE
TBX20	63	4909	T-Box factors	TBX1-related factors	0.188952	depleted	0.446084	-0.194006	0.874175	FALSE
OLIG1	31	1666	Basic helix-loop-helix factors (bHLH)	Tal-related factors	0.191627	enriched	0.448244	0.341951	1.26747	FALSE
FOXG1	47	3784	Fork head / winged helix factors	Forkhead box (FOX) factors	0.192571	depleted	0.448244	-0.24118	0.846053	FALSE
ETS1	35	2925	Tryptophan cluster factors	Ets-related factors	0.193158	depleted	0.448244	-0.29501	0.815067	FALSE
GBX2	27	2340	Homeo domain factors	HOX-related factors	0.194409	depleted	0.448244	-0.347478	0.785957	FALSE
TBR1	60	4692	T-Box factors	TBrain-related factors	0.195606	depleted	0.448244	-0.199169	0.871052	FALSE
TGIF1	74	4441	Homeo domain factors	TALE-type homeo domain factors	0.19574	enriched	0.448244	0.182712	1.13502	FALSE
JUN	51	4061	Basic leucine zipper factors (bZIP)	Jun-related factors	0.196766	depleted	0.448353	-0.225266	0.855437	FALSE
HOXA13	68	5231	Homeo domain factors	HOX-related factors	0.206893	depleted	0.459011	-0.17548	0.885473	FALSE
FOXL1	38	3121	Fork head / winged helix factors	Forkhead box (FOX) factors	0.210237	depleted	0.459011	-0.269937	0.829356	FALSE
FOXI1	38	3121	Fork head / winged helix factors	Forkhead box (FOX) factors	0.210237	depleted	0.459011	-0.269937	0.829356	FALSE
FOXD2	38	3121	Fork head / winged helix factors	Forkhead box (FOX) factors	0.210237	depleted	0.459011	-0.269937	0.829356	FALSE
FOXO4	38	3121	Fork head / winged helix factors	Forkhead box (FOX) factors	0.210237	depleted	0.459011	-0.269937	0.829356	FALSE
FOXO6	38	3121	Fork head / winged helix factors	Forkhead box (FOX) factors	0.210237	depleted	0.459011	-0.269937	0.829356	FALSE
FOXP3	38	3121	Fork head / winged helix factors	Forkhead box (FOX) factors	0.210237	depleted	0.459011	-0.269937	0.829356	FALSE
TBX21	59	4603	T-Box factors	TBrain-related factors	0.210968	depleted	0.459011	-0.195788	0.873096	FALSE
FOXD1	38	3120	Fork head / winged helix factors	Forkhead box (FOX) factors	0.211108	depleted	0.459011	-0.269475	0.829621	FALSE
ELF3	45	3619	Tryptophan cluster factors	Ets-related factors	0.211466	depleted	0.459011	-0.239595	0.846983	FALSE
GMEB2	9	381	SAND domain factors	GMEB	0.217932	enriched	0.470815	0.686206	1.60905	FALSE
ZSCAN4	83	6226	C2H2 zinc finger factors	More than 3 adjacent zinc finger factors	0.231103	depleted	0.496925	-0.139123	0.908071	FALSE
ALX3	54	3169	Homeo domain factors	Paired-related HD factors	0.235333	enriched	0.503657	0.215003	1.16071	FALSE
MAFG	44	3516	Basic leucine zipper factors (bZIP)	Maf-related factors	0.239959	depleted	0.511168	-0.23036	0.852422	FALSE
FOSL2	45	3581	Basic leucine zipper factors (bZIP)	Fos-related factors	0.245452	depleted	0.52045	-0.224366	0.855971	FALSE
ZBTB18	102	7473	C2H2 zinc finger factors	More than 3 adjacent zinc finger factors	0.256854	depleted	0.542115	-0.105119	0.929728	FALSE
MLX	18	1606	Basic helix-loop-helix factors (bHLH)	bHLH-ZIP factors	0.263794	depleted	0.553148	-0.389403	0.763445	FALSE
ERF	32	2632	Tryptophan cluster factors	Ets-related factors	0.265606	depleted	0.553148	-0.272016	0.828161	FALSE
PAX3	22	1902	Paired box factors	Paired plus homeo domain	0.265704	depleted	0.553148	-0.343942	0.787885	FALSE
HOXB13	65	4951	Homeo domain factors	HOX-related factors	0.271308	depleted	0.562259	-0.161209	0.894276	FALSE
NKX6-1	47	3672	Homeo domain factors	NK-related factors	0.296047	depleted	0.61057	-0.197834	0.871859	FALSE
VENTX	19	1655	Homeo domain factors	NK-related factors	0.297286	depleted	0.61057	-0.35476	0.782	FALSE
NFYB	32	2602	Other alpha	NFY	0.299517	depleted	0.612405	-0.255478	0.83771	FALSE
GATA5	50	2968	Other C4 zinc finger-type factors	GATA-type zinc fingers	0.303176	enriched	0.617022	0.198509	1.14751	FALSE
AR	52	4015	Nuclear receptors with C4 zinc fingers	Steroid hormone receptors (NR3)	0.304469	depleted	0.617022	-0.180817	0.882203	FALSE
MEIS1	51	3037	Homeo domain factors	TALE-type homeo domain factors	0.307866	enriched	0.618508	0.193922	1.14387	FALSE
OTX1	18	1573	Homeo domain factors	Paired-related HD factors	0.307976	depleted	0.618508	-0.35945	0.779462	FALSE
FEV	22	1867	Tryptophan cluster factors	Ets-related factors	0.310146	depleted	0.618508	-0.317147	0.802656	FALSE
MXI1	45	3517	Basic helix-loop-helix factors (bHLH)	bHLH-ZIP factors	0.311497	depleted	0.618508	-0.198349	0.871548	FALSE
ZNF24	54	4147	C2H2 zinc finger factors	More than 3 adjacent zinc finger factors	0.312824	depleted	0.618508	-0.173037	0.886973	FALSE
TP63	28	2302	p53 domain factors	p53-related factors	0.313305	depleted	0.618508	-0.271389	0.828521	FALSE
HLF	18	1566	Basic leucine zipper factors (bZIP)	C/EBP-related	0.318041	depleted	0.625162	-0.353016	0.782946	FALSE
FOXB1	79	4908	Fork head / winged helix factors	Forkhead box (FOX) factors	0.323272	enriched	0.631029	0.132789	1.09641	FALSE
MSX1	31	2510	Homeo domain factors	NK-related factors	0.323999	depleted	0.631029	-0.249348	0.841277	FALSE
CLOCK	29	2365	Basic helix-loop-helix factors (bHLH)	PAS domain factors	0.325159	depleted	0.631029	-0.259716	0.835252	FALSE
HOXC11	30	1699	Homeo domain factors	HOX-related factors	0.328597	enriched	0.635009	0.266348	1.20276	FALSE
JUN::JUNB(var.2)	23	1924	Basic leucine zipper factors (bZIP)::Basic leucine zipper factors (bZIP)	Jun-related factors::Jun-related factors	0.332437	depleted	0.639732	-0.296403	0.81428	FALSE
BATF::JUN	44	3427	Basic leucine zipper factors (bZIP)::Basic leucine zipper factors (bZIP)	B-ATF-related factors::Jun-related factors	0.333932	depleted	0.63992	-0.193371	0.87456	FALSE
ATF4	39	3071	Basic leucine zipper factors (bZIP)	ATF-4-related factors	0.336769	depleted	0.642668	-0.209163	0.865039	FALSE
BSX	29	2352	Homeo domain factors	NK-related factors	0.342203	depleted	0.650327	-0.251764	0.839869	FALSE
POU3F4	68	4189	Homeo domain factors	POU domain factors	0.343897	enriched	0.650846	0.145	1.10573	FALSE
EHF	40	3134	Tryptophan cluster factors	Ets-related factors	0.346465	depleted	0.651278	-0.201934	0.869385	FALSE
ESR1	53	4047	Nuclear receptors with C4 zinc fingers	Steroid hormone receptors (NR3)	0.346969	depleted	0.651278	-0.164789	0.892059	FALSE
NKX2-8	56	4253	Homeo domain factors	NK-related factors	0.350421	depleted	0.653721	-0.156982	0.896899	FALSE
STAT1::STAT2	112	8052	STAT domain factors::STAT domain factors	STAT factors::STAT factors	0.35205	depleted	0.653721	-0.0778488	0.947469	FALSE
CREB1	26	2127	Basic leucine zipper factors (bZIP)	CREB-related factors	0.353671	depleted	0.653721	-0.264237	0.832639	FALSE
TFCP2	22	1836	Grainyhead domain factors	CP2-related factors	0.35398	depleted	0.653721	-0.292991	0.816208	FALSE
FOXC1	85	5342	Fork head / winged helix factors	Forkhead box (FOX) factors	0.356462	enriched	0.65566	0.116154	1.08384	FALSE
TEF	15	1311	TEA domain factors	TEF-1-related factors	0.368598	depleted	0.675272	-0.359634	0.779362	FALSE
POU5F1B	69	4286	Homeo domain factors	POU domain factors	0.381448	enriched	0.696029	0.133036	1.0966	FALSE
CDX1	79	4960	Homeo domain factors	HOX-related factors	0.38461	enriched	0.697612	0.117584	1.08492	FALSE
E2F7	46	3524	Fork head / winged helix factors	E2F-related factors	0.387987	depleted	0.697612	-0.169509	0.889146	FALSE
RARA(var.2)	73	5394	Nuclear receptors with C4 zinc fingers	Thyroid hormone receptor-related factors (NR1)	0.388246	depleted	0.697612	-0.117388	0.921855	FALSE
NR1H2::RXRA	55	4151	Nuclear receptors with C4 zinc fingers::Nuclear receptors with C4 zinc fingers	Thyroid hormone receptor-related factors (NR1)::RXR-related receptors (NR2)	0.389773	depleted	0.697612	-0.147956	0.902528	FALSE
NFIL3	30	2389	Basic leucine zipper factors (bZIP)	C/EBP-related	0.39071	depleted	0.697612	-0.225373	0.855374	FALSE
FOXF2	53	4010	Fork head / winged helix factors	Forkhead box (FOX) factors	0.392091	depleted	0.697612	-0.151538	0.90029	FALSE
JUND(var.2)	45	3450	Basic leucine zipper factors (bZIP)	Jun-related factors	0.392978	depleted	0.697612	-0.1706	0.888473	FALSE
SRF	32	1867	MADS box factors	Responders to external signals (SRF/RLM1)	0.398819	enriched	0.701269	0.223422	1.1675	FALSE
JUNB(var.2)	15	796	Basic leucine zipper factors (bZIP)	Jun-related factors	0.399406	enriched	0.701269	0.360194	1.2836	FALSE
GRHL2	75	4704	Grainyhead domain factors	Grainyhead-related factors	0.401483	enriched	0.701269	0.119074	1.08604	FALSE
BATF3	31	2453	Basic leucine zipper factors (bZIP)	B-ATF-related factors	0.40164	depleted	0.701269	-0.216207	0.860825	FALSE
MSX2	37	2878	Homeo domain factors	NK-related factors	0.403886	depleted	0.701269	-0.19147	0.875713	FALSE
HOXD11	32	1870	Homeo domain factors	HOX-related factors	0.404225	enriched	0.701269	0.221105	1.16563	FALSE
HESX1	27	2161	Homeo domain factors	Paired-related HD factors	0.410014	depleted	0.706273	-0.232668	0.851059	FALSE
PAX4	27	1553	Paired box factors	Paired plus homeo domain	0.410193	enriched	0.706273	0.243973	1.18425	FALSE
NR4A1	54	4059	Nuclear receptors with C4 zinc fingers	NGFI-B-related receptors (NR4)	0.418696	depleted	0.713521	-0.142093	0.906203	FALSE
ONECUT1	38	2267	Homeo domain factors	HD-CUT factors	0.420052	enriched	0.713521	0.191287	1.14178	FALSE
ZNF384	120	8531	C2H2 zinc finger factors	More than 3 adjacent zinc finger factors	0.420774	depleted	0.713521	-0.0616808	0.958147	FALSE
HNF1A	46	3499	Homeo domain factors	POU domain factors	0.421233	depleted	0.713521	-0.159237	0.895498	FALSE
NKX2-3	57	4264	Homeo domain factors	NK-related factors	0.422983	depleted	0.713521	-0.135174	0.91056	FALSE
PAX5	55	4124	Paired box factors	Paired domain only	0.42461	depleted	0.713521	-0.138541	0.908437	FALSE
HNF1B	38	2933	Homeo domain factors	POU domain factors	0.426192	depleted	0.713521	-0.180306	0.882516	FALSE
HOXA10	71	5226	Homeo domain factors	HOX-related factors	0.427117	depleted	0.713521	-0.111817	0.925422	FALSE
IRF7	79	5772	Tryptophan cluster factors	Interferon-regulatory factors	0.428424	depleted	0.713521	-0.101147	0.932291	FALSE
GATA6	60	3725	Other C4 zinc finger-type factors	GATA-type zinc fingers	0.434776	enriched	0.721357	0.133794	1.09717	FALSE
ZNF143	73	5356	C2H2 zinc finger factors	More than 3 adjacent zinc finger factors	0.436279	depleted	0.721357	-0.107188	0.928396	FALSE
BARHL2	16	1344	Homeo domain factors	NK-related factors	0.443305	depleted	0.726298	-0.30239	0.810908	FALSE
SOX10	96	6913	High-mobility group (HMG) domain factors	SOX-related factors	0.443399	depleted	0.726298	-0.080206	0.945923	FALSE
ETV2	41	3132	Tryptophan cluster factors	Ets-related factors	0.444025	depleted	0.726298	-0.165389	0.891688	FALSE
IRF2	80	5078	Tryptophan cluster factors	Interferon-regulatory factors	0.450214	enriched	0.730751	0.101811	1.07312	FALSE
T	30	2349	T-Box factors	Brachyury-related factors	0.451696	depleted	0.730751	-0.201013	0.86994	FALSE
MSC	104	7444	Basic helix-loop-helix factors (bHLH)	Tal-related factors	0.452676	depleted	0.730751	-0.0714949	0.951651	FALSE
MEF2A	75	4743	MADS box factors	Regulators of differentiation	0.453498	enriched	0.730751	0.107162	1.07711	FALSE
RORC	42	3194	Nuclear receptors with C4 zinc fingers	Thyroid hormone receptor-related factors (NR1)	0.456024	depleted	0.730751	-0.158903	0.895706	FALSE
HSF1	44	3334	Heat shock factors	HSF factors	0.45632	depleted	0.730751	-0.153679	0.898955	FALSE
TFAP4	90	6496	Basic helix-loop-helix factors (bHLH)	bHLH-ZIP factors	0.459337	depleted	0.730755	-0.0835551	0.943729	FALSE
CREB3L1	46	3471	Basic leucine zipper factors (bZIP)	CREB-related factors	0.460542	depleted	0.730755	-0.147646	0.902722	FALSE
GATA3	43	2618	Other C4 zinc finger-type factors	GATA-type zinc fingers	0.461109	enriched	0.730755	0.161943	1.11879	FALSE
TP53	39	2974	p53 domain factors	p53-related factors	0.469833	depleted	0.740682	-0.162859	0.893253	FALSE
FOS::JUN	44	2690	Basic leucine zipper factors (bZIP)::Basic leucine zipper factors (bZIP)	Fos-related factors::Jun-related factors	0.471677	enriched	0.740682	0.155969	1.11417	FALSE
PAX7	24	1908	Paired box factors	Paired plus homeo domain	0.472225	depleted	0.740682	-0.222955	0.856809	FALSE
FOSL2::JUN(var.2)	26	2045	Basic leucine zipper factors (bZIP)::Basic leucine zipper factors (bZIP)	Fos-related factors::Jun-related factors	0.483011	depleted	0.755015	-0.207518	0.866026	FALSE
FOSB::JUNB(var.2)	20	1142	Basic leucine zipper factors (bZIP)::Basic leucine zipper factors (bZIP)	Fos-related factors::Jun-related factors	0.486963	enriched	0.756549	0.254509	1.19293	FALSE
PROX1	34	2044	Homeo domain factors	HD-PROS factors	0.487297	enriched	0.756549	0.180211	1.13305	FALSE
PDX1	33	2537	Homeo domain factors	HOX-related factors	0.491873	depleted	0.759129	-0.174586	0.886022	FALSE
FOXP1	65	4765	Fork head / winged helix factors	Forkhead box (FOX) factors	0.493145	depleted	0.759129	-0.105965	0.929183	FALSE
MEF2C	100	6471	MADS box factors	Regulators of differentiation	0.493931	enriched	0.759129	0.074011	1.05264	FALSE
POU3F1	76	4841	Homeo domain factors	POU domain factors	0.496612	enriched	0.760697	0.0967659	1.06937	FALSE
RUNX2	42	3159	Runt domain factors	Runt-related factors	0.509075	depleted	0.777187	-0.143007	0.90563	FALSE
NKX6-2	49	3643	Homeo domain factors	NK-related factors	0.515554	depleted	0.784464	-0.126274	0.916195	FALSE
FOSL1::JUNB	35	2661	Basic leucine zipper factors (bZIP)::Basic leucine zipper factors (bZIP)	Fos-related factors::Jun-related factors	0.520094	depleted	0.788752	-0.158542	0.89593	FALSE
POU4F1	65	4745	Homeo domain factors	POU domain factors	0.521857	depleted	0.788814	-0.0998968	0.9331	FALSE
ISL2	50	3123	Homeo domain factors	HD-LIM factors	0.53284	enriched	0.802765	0.125067	1.09056	FALSE
NFE2	35	2649	Basic leucine zipper factors (bZIP)	Jun-related factors	0.540325	depleted	0.811374	-0.152021	0.899989	FALSE
RFX4	32	2435	Fork head / winged helix factors	RFX-related factors	0.545286	depleted	0.813278	-0.159778	0.895163	FALSE
FOSL2::JUNB	41	2538	Basic leucine zipper factors (bZIP)::Basic leucine zipper factors (bZIP)	Fos-related factors::Jun-related factors	0.552694	enriched	0.813278	0.138003	1.10038	FALSE
GSC	31	2359	Homeo domain factors	Paired-related HD factors	0.555091	depleted	0.813278	-0.159836	0.895127	FALSE
FOSL2::JUN	43	2672	Basic leucine zipper factors (bZIP)::Basic leucine zipper factors (bZIP)	Fos-related factors::Jun-related factors	0.555962	enriched	0.813278	0.132488	1.09618	FALSE
NR2F1	66	4790	Nuclear receptors with C4 zinc fingers	RXR-related receptors (NR2)	0.557025	depleted	0.813278	-0.0914881	0.938554	FALSE
MITF	22	1720	Basic helix-loop-helix factors (bHLH)	bHLH-ZIP factors	0.55703	depleted	0.813278	-0.198834	0.871255	FALSE
NEUROG2	43	2673	Basic helix-loop-helix factors (bHLH)	Tal-related factors	0.55779	enriched	0.813278	0.131948	1.09577	FALSE
TWIST1	92	6562	Basic helix-loop-helix factors (bHLH)	Tal-related factors	0.559426	depleted	0.813278	-0.0664302	0.954998	FALSE
LMX1A	43	3197	Homeo domain factors	HD-LIM factors	0.560156	depleted	0.813278	-0.126311	0.916171	FALSE
LMX1B	43	3197	Homeo domain factors	HD-LIM factors	0.560156	depleted	0.813278	-0.126311	0.916171	FALSE
HES5	49	3073	Basic helix-loop-helix factors (bHLH)	Hairy-related factors	0.561126	enriched	0.813278	0.119206	1.08614	FALSE
RFX5	35	2632	Fork head / winged helix factors	RFX-related factors	0.569753	depleted	0.822958	-0.142733	0.905802	FALSE
ERG	31	2350	Tryptophan cluster factors	Ets-related factors	0.571399	depleted	0.822958	-0.154321	0.898555	FALSE
GSC2	32	2418	Homeo domain factors	Paired-related HD factors	0.575696	depleted	0.826548	-0.149671	0.901456	FALSE
OTX2	32	2416	Homeo domain factors	Paired-related HD factors	0.579336	depleted	0.828085	-0.148477	0.902202	FALSE
FOSL1::JUND(var.2)	26	1567	Basic leucine zipper factors (bZIP)::Basic leucine zipper factors (bZIP)	Fos-related factors::Jun-related factors	0.580383	enriched	0.828085	0.176578	1.1302	FALSE
POU4F2	63	4567	Homeo domain factors	POU domain factors	0.582672	depleted	0.82877	-0.0898234	0.939638	FALSE
NFE2L2	74	5318	Basic leucine zipper factors (bZIP)	Jun-related factors	0.587778	depleted	0.833444	-0.077287	0.947838	FALSE
POU2F2	79	5658	Homeo domain factors	POU domain factors	0.590059	depleted	0.834096	-0.072368	0.951076	FALSE
DUX4	59	3762	Homeo domain factors	Paired-related HD factors	0.596828	enriched	0.838888	0.0952866	1.06828	FALSE
USF1	51	3730	Basic helix-loop-helix factors (bHLH)	bHLH-ZIP factors	0.597113	depleted	0.838888	-0.102607	0.931349	FALSE
TAL1::TCF3	67	4827	Basic helix-loop-helix factors (bHLH)::Basic helix-loop-helix factors (bHLH)	Tal-related factors::E2A-related factors	0.60564	depleted	0.846624	-0.0808942	0.945471	FALSE
E2F2	17	1340	Fork head / winged helix factors	E2F-related factors	0.606316	depleted	0.846624	-0.210627	0.864162	FALSE
SOX8	75	4850	High-mobility group (HMG) domain factors	SOX-related factors	0.613069	enriched	0.853451	0.0749774	1.05334	FALSE
HMBOX1	27	1649	Homeo domain factors	POU domain factors	0.61932	enriched	0.856623	0.15744	1.11531	FALSE
RORA(var.2)	46	3370	Nuclear receptors with C4 zinc fingers	Thyroid hormone receptor-related factors (NR1)	0.619696	depleted	0.856623	-0.105043	0.929777	FALSE
GSX2	56	3575	Homeo domain factors	HOX-related factors	0.620958	enriched	0.856623	0.0935551	1.067	FALSE
GATA1::TAL1	58	3711	Other C4 zinc finger-type factors::Basic helix-loop-helix factors (bHLH)	GATA-type zinc fingers::Tal-related factors	0.624121	enriched	0.8584	0.0903164	1.0646	FALSE
HOXB3	37	2739	Homeo domain factors	HOX-related factors	0.628612	depleted	0.861912	-0.120052	0.920154	FALSE
DBP	15	1186	Basic leucine zipper factors (bZIP)	C/EBP-related	0.632467	depleted	0.861912	-0.21507	0.861504	FALSE
TCF7L1	86	5609	High-mobility group (HMG) domain factors	TCF-7-related factors	0.633344	enriched	0.861912	0.0626646	1.04439	FALSE
NKX3-2	44	3222	Homeo domain factors	NK-related factors	0.635628	depleted	0.861912	-0.104381	0.930204	FALSE
FOXP2	85	6037	Fork head / winged helix factors	Forkhead box (FOX) factors	0.636476	depleted	0.861912	-0.0602974	0.959066	FALSE
CUX1	16	1255	Homeo domain factors	HD-CUT factors	0.638634	depleted	0.861912	-0.203544	0.868415	FALSE
SOX15	81	5762	High-mobility group (HMG) domain factors	SOX-related factors	0.640605	depleted	0.861912	-0.0625762	0.957553	FALSE
FOSL1::JUND	42	2652	Basic leucine zipper factors (bZIP)::Basic leucine zipper factors (bZIP)	Fos-related factors::Jun-related factors	0.643549	enriched	0.861912	0.10938	1.07876	FALSE
MYBL2	13	1038	Tryptophan cluster factors	Myb/SANT domain factors	0.644343	depleted	0.861912	-0.229223	0.853094	FALSE
MAFF	61	4390	Basic leucine zipper factors (bZIP)	Maf-related factors	0.645493	depleted	0.861912	-0.0793402	0.94649	FALSE
ONECUT3	53	3836	Homeo domain factors	HD-CUT factors	0.650503	depleted	0.865783	-0.0875388	0.941127	FALSE
RARA	61	3929	Nuclear receptors with C4 zinc fingers	Thyroid hormone receptor-related factors (NR1)	0.652173	enriched	0.865783	0.0807186	1.05754	FALSE
PBX1	47	2999	Homeo domain factors	TALE-type homeo domain factors	0.669072	enriched	0.881006	0.0942508	1.06751	FALSE
EMX2	24	1807	Homeo domain factors	NK-related factors	0.671733	depleted	0.881006	-0.144491	0.904699	FALSE
EVX2	24	1807	Homeo domain factors	HOX-related factors	0.671733	depleted	0.881006	-0.144491	0.904699	FALSE
POU5F1	82	5810	Homeo domain factors	POU domain factors	0.672957	depleted	0.881006	-0.0568427	0.961366	FALSE
DMRT3	45	3269	DM-type intertwined zinc finger factors	DMRT	0.674954	depleted	0.881006	-0.0928528	0.937667	FALSE
HOXA2	28	2086	Homeo domain factors	HOX-related factors	0.675181	depleted	0.881006	-0.129241	0.914312	FALSE
HOXB2	34	2502	Homeo domain factors	HOX-related factors	0.681114	depleted	0.886223	-0.111476	0.925641	FALSE
ESX1	31	2291	Homeo domain factors	Paired-related HD factors	0.684752	depleted	0.888431	-0.117638	0.921696	FALSE
FOSL2::JUND	40	2541	Basic leucine zipper factors (bZIP)::Basic leucine zipper factors (bZIP)	Fos-related factors::Jun-related factors	0.687778	enriched	0.889838	0.100675	1.07228	FALSE
SCRT2	79	5171	C2H2 zinc finger factors	More than 3 adjacent zinc finger factors	0.694298	enriched	0.895743	0.0574809	1.04065	FALSE
HOXD13	69	4905	Homeo domain factors	HOX-related factors	0.701046	depleted	0.901907	-0.0615852	0.958211	FALSE
ZNF410	46	3321	C2H2 zinc finger factors	More than 3 adjacent zinc finger factors	0.705737	depleted	0.902482	-0.0839123	0.943496	FALSE
LBX1	46	2953	Homeo domain factors	NK-related factors	0.709126	enriched	0.902482	0.085524	1.06107	FALSE
VAX2	33	2417	Homeo domain factors	NK-related factors	0.711532	depleted	0.902482	-0.10468	0.930011	FALSE
VSX1	41	2620	Homeo domain factors	Paired-related HD factors	0.712516	enriched	0.902482	0.0921286	1.06594	FALSE
VSX2	41	2620	Homeo domain factors	Paired-related HD factors	0.712516	enriched	0.902482	0.0921286	1.06594	FALSE
LHX6	28	2067	Homeo domain factors	HD-LIM factors	0.715022	depleted	0.902482	-0.11604	0.922717	FALSE
POU3F3	76	4980	Homeo domain factors	POU domain factors	0.715286	enriched	0.902482	0.0559252	1.03953	FALSE
XBP1	26	1920	Basic leucine zipper factors (bZIP)	XBP-1-related factors	0.731109	depleted	0.916071	-0.116523	0.922408	FALSE
RFX3	34	2474	Fork head / winged helix factors	RFX-related factors	0.736608	depleted	0.916071	-0.0952392	0.936117	FALSE
MIXL1	38	2432	Homeo domain factors	Paired-related HD factors	0.738543	enriched	0.916071	0.0899277	1.06432	FALSE
FOSL1	41	2957	Basic leucine zipper factors (bZIP)	Fos-related factors	0.740017	depleted	0.916071	-0.0824388	0.94446	FALSE
EMX1	32	2333	Homeo domain factors	NK-related factors	0.741032	depleted	0.916071	-0.0980429	0.9343	FALSE
POU1F1	72	4724	Homeo domain factors	POU domain factors	0.741176	enriched	0.916071	0.0540595	1.03818	FALSE
SRY	57	4058	High-mobility group (HMG) domain factors	SOX-related factors	0.742213	depleted	0.916071	-0.0637354	0.956784	FALSE
SOX13	57	4057	High-mobility group (HMG) domain factors	SOX-related factors	0.743965	depleted	0.916071	-0.0633798	0.957019	FALSE
FOSB::JUN	23	1704	Basic leucine zipper factors (bZIP)::Basic leucine zipper factors (bZIP)	Fos-related factors::Jun-related factors	0.745867	depleted	0.916071	-0.12122	0.91941	FALSE
NFIA	74	5219	SMAD/NF-1 DNA-binding domain factors	Nuclear factor 1	0.747741	depleted	0.916071	-0.0501766	0.965818	FALSE
FOSL1::JUN	46	2974	Basic leucine zipper factors (bZIP)::Basic leucine zipper factors (bZIP)	Fos-related factors::Jun-related factors	0.750058	enriched	0.916071	0.0753007	1.05358	FALSE
FOS::JUND	46	2974	Basic leucine zipper factors (bZIP)::Basic leucine zipper factors (bZIP)	Fos-related factors::Jun-related factors	0.750058	enriched	0.916071	0.0753007	1.05358	FALSE
MEOX1	40	2579	Homeo domain factors	HOX-related factors	0.7658	enriched	0.928042	0.0792598	1.05648	FALSE
RORA	53	3769	Nuclear receptors with C4 zinc fingers	Thyroid hormone receptor-related factors (NR1)	0.767459	depleted	0.928042	-0.0621179	0.957857	FALSE
FOSB::JUNB	41	2647	Basic leucine zipper factors (bZIP)::Basic leucine zipper factors (bZIP)	Fos-related factors::Jun-related factors	0.767662	enriched	0.928042	0.0773372	1.05507	FALSE
MNX1	58	4112	Homeo domain factors	HOX-related factors	0.767965	depleted	0.928042	-0.0577158	0.960784	FALSE
HOXC13	40	2870	Homeo domain factors	HOX-related factors	0.774611	depleted	0.931635	-0.0749792	0.949356	FALSE
FOSL1::JUN(var.2)	16	984	Basic leucine zipper factors (bZIP)::Basic leucine zipper factors (bZIP)	Fos-related factors::Jun-related factors	0.775285	enriched	0.931635	0.147413	1.10758	FALSE
HSF4	51	3626	Heat shock factors	HSF factors	0.777537	depleted	0.931635	-0.0618101	0.958061	FALSE
ONECUT2	43	2788	Homeo domain factors	HD-CUT factors	0.781241	enriched	0.931635	0.0711776	1.05057	FALSE
TGIF2	66	4341	Homeo domain factors	TALE-type homeo domain factors	0.782269	enriched	0.931635	0.0505101	1.03563	FALSE
FLI1	31	2243	Tryptophan cluster factors	Ets-related factors	0.784388	depleted	0.931635	-0.0870899	0.94142	FALSE
FOXA1	81	5674	Fork head / winged helix factors	Forkhead box (FOX) factors	0.78613	depleted	0.931635	-0.0403727	0.972404	FALSE
POU6F1	30	1919	Homeo domain factors	POU domain factors	0.787211	enriched	0.931635	0.0906793	1.06487	FALSE
VDR	53	3469	Nuclear receptors with C4 zinc fingers	Thyroid hormone receptor-related factors (NR1)	0.795289	enriched	0.934617	0.0575441	1.04069	FALSE
POU2F1	69	4552	Homeo domain factors	POU domain factors	0.79589	enriched	0.934617	0.0461673	1.03252	FALSE
SOX21	69	4552	High-mobility group (HMG) domain factors	SOX-related factors	0.79589	enriched	0.934617	0.0461673	1.03252	FALSE
JDP2(var.2)	23	1682	Basic leucine zipper factors (bZIP)	Fos-related factors	0.797894	depleted	0.934617	-0.102472	0.931435	FALSE
IRF4	57	3746	Tryptophan cluster factors	Interferon-regulatory factors	0.807868	enriched	0.939706	0.0516826	1.03647	FALSE
NEUROD2	22	1605	Basic helix-loop-helix factors (bHLH)	Tal-related factors	0.816213	depleted	0.939706	-0.0989982	0.933681	FALSE
SHOX	37	2404	Homeo domain factors	Paired-related HD factors	0.822071	enriched	0.939706	0.0681599	1.04838	FALSE
ISX	37	2404	Homeo domain factors	Paired-related HD factors	0.822071	enriched	0.939706	0.0681599	1.04838	FALSE
LHX9	37	2404	Homeo domain factors	HD-LIM factors	0.822071	enriched	0.939706	0.0681599	1.04838	FALSE
PRRX1	37	2404	Homeo domain factors	Paired-related HD factors	0.822071	enriched	0.939706	0.0681599	1.04838	FALSE
RAX2	37	2404	Homeo domain factors	Paired-related HD factors	0.822071	enriched	0.939706	0.0681599	1.04838	FALSE
UNCX	37	2404	Homeo domain factors	Paired-related HD factors	0.822071	enriched	0.939706	0.0681599	1.04838	FALSE
MYB	59	4150	Tryptophan cluster factors	Myb/SANT domain factors	0.822423	depleted	0.939706	-0.0463248	0.9684	FALSE
FOXK1	64	4492	Fork head / winged helix factors	Forkhead box (FOX) factors	0.822756	depleted	0.939706	-0.0432145	0.97049	FALSE
NR2F2	63	4166	Nuclear receptors with C4 zinc fingers	RXR-related receptors (NR2)	0.833125	enriched	0.949183	0.0427605	1.03008	FALSE
IRF8	56	3935	Tryptophan cluster factors	Interferon-regulatory factors	0.839752	depleted	0.952046	-0.0448653	0.96938	FALSE
CEBPG	21	1338	Basic leucine zipper factors (bZIP)	C/EBP-related	0.839796	enriched	0.952046	0.0963827	1.06909	FALSE
DLX6	32	2284	Homeo domain factors	NK-related factors	0.844905	depleted	0.95367	-0.0674192	0.954344	FALSE
SOX9	46	3023	High-mobility group (HMG) domain factors	SOX-related factors	0.847383	enriched	0.95367	0.0517244	1.0365	FALSE
FOXH1	69	4581	Fork head / winged helix factors	Forkhead box (FOX) factors	0.847476	enriched	0.95367	0.0370053	1.02598	FALSE
SCRT1	70	4886	C2H2 zinc finger factors	More than 3 adjacent zinc finger factors	0.851069	depleted	0.954885	-0.0352274	0.975878	FALSE
RFX2	31	2014	Fork head / winged helix factors	RFX-related factors	0.852724	enriched	0.954885	0.0682761	1.04846	FALSE
CEBPA	64	4247	Basic leucine zipper factors (bZIP)	C/EBP-related	0.857131	enriched	0.957478	0.0376993	1.02648	FALSE
ESRRA	63	4403	Nuclear receptors with C4 zinc fingers	Steroid hormone receptors (NR3)	0.859546	depleted	0.95784	-0.0370635	0.974637	FALSE
CUX2	18	1146	Homeo domain factors	HD-CUT factors	0.864804	enriched	0.95904	0.0974614	1.06989	FALSE
LBX2	33	2154	Homeo domain factors	NK-related factors	0.864995	enriched	0.95904	0.0615193	1.04356	FALSE
YY1	79	5491	C2H2 zinc finger factors	More than 3 adjacent zinc finger factors	0.866905	depleted	0.95904	-0.0291447	0.980001	FALSE
PKNOX1	70	4661	Homeo domain factors	TALE-type homeo domain factors	0.869115	enriched	0.959168	0.0327869	1.02299	FALSE
JDP2	39	2566	Basic leucine zipper factors (bZIP)	Fos-related factors	0.880465	enriched	0.963078	0.0500245	1.03528	FALSE
MEOX2	48	3175	Homeo domain factors	HOX-related factors	0.880726	enriched	0.963078	0.0423493	1.02979	FALSE
ETV3	33	2161	Tryptophan cluster factors	Ets-related factors	0.880956	enriched	0.963078	0.0568385	1.04018	FALSE
JUNB	44	3091	Basic leucine zipper factors (bZIP)	Jun-related factors	0.881069	depleted	0.963078	-0.0444986	0.969627	FALSE
LHX2	35	2466	Homeo domain factors	HD-LIM factors	0.89723	depleted	0.978408	-0.0487463	0.966776	FALSE
CEBPB	21	1362	Basic leucine zipper factors (bZIP)	C/EBP-related	0.906512	enriched	0.982958	0.0707342	1.05025	FALSE
POU3F2	70	4682	Homeo domain factors	POU domain factors	0.906845	enriched	0.982958	0.0263015	1.0184	FALSE
CEBPD	21	1363	Basic leucine zipper factors (bZIP)	C/EBP-related	0.909288	enriched	0.982958	0.0696753	1.04948	FALSE
FOXC2	94	6318	Fork head / winged helix factors	Forkhead box (FOX) factors	0.910583	enriched	0.982958	0.0192644	1.01344	FALSE
JUN(var.2)	48	3349	Basic leucine zipper factors (bZIP)	Jun-related factors	0.912133	depleted	0.982958	-0.0346244	0.976286	FALSE
NKX3-1	46	3206	Homeo domain factors	NK-related factors	0.924346	depleted	0.992031	-0.033069	0.977339	FALSE
FOS::JUNB	38	2519	Basic leucine zipper factors (bZIP)::Basic leucine zipper factors (bZIP)	Fos-related factors::Jun-related factors	0.924884	enriched	0.992031	0.0392198	1.02756	FALSE
CREB3	30	2108	Basic leucine zipper factors (bZIP)	CREB-related factors	0.930934	depleted	0.994294	-0.0448408	0.969397	FALSE
Pax6	40	2659	Paired box factors	Paired plus homeo domain	0.934264	enriched	0.994294	0.0351878	1.02469	FALSE
FOXK2	63	4361	Fork head / winged helix factors	Forkhead box (FOX) factors	0.935655	depleted	0.994294	-0.0232356	0.984023	FALSE
NOTO	38	2524	Homeo domain factors	NK-related factors	0.935678	enriched	0.994294	0.036359	1.02552	FALSE
FOS	48	3207	Basic leucine zipper factors (bZIP)	Fos-related factors	0.944323	enriched	1	0.0278816	1.01951	FALSE
IRF9	75	5044	Tryptophan cluster factors	Interferon-regulatory factors	0.94603	enriched	1	0.0183939	1.01283	FALSE
CEBPE	20	1414	Basic leucine zipper factors (bZIP)	C/EBP-related	0.953429	depleted	1	-0.0537106	0.963455	FALSE
HOXD12	23	1614	Homeo domain factors	HOX-related factors	0.967157	depleted	1	-0.0429352	0.970678	FALSE
CDX2	75	5161	Homeo domain factors	HOX-related factors	0.968358	depleted	1	-0.0146885	0.98987	FALSE
RUNX3	57	3932	Runt domain factors	Runt-related factors	0.972188	depleted	1	-0.0182299	0.987444	FALSE
RAX	36	2497	Homeo domain factors	Paired-related HD factors	0.977795	depleted	1	-0.0261274	0.982053	FALSE
HOXC10	35	2427	Homeo domain factors	HOX-related factors	0.981683	depleted	1	-0.0257477	0.982311	FALSE
FOSL2::JUNB(var.2)	18	1186	Basic leucine zipper factors (bZIP)::Basic leucine zipper factors (bZIP)	Fos-related factors::Jun-related factors	0.983735	enriched	1	0.0479644	1.03381	FALSE
GSX1	42	2822	Homeo domain factors	HOX-related factors	0.991032	enriched	1	0.0197429	1.01378	FALSE
JUND	45	3027	Basic leucine zipper factors (bZIP)	Jun-related factors	0.992558	enriched	1	0.0181079	1.01263	FALSE
PKNOX2	79	5419	Homeo domain factors	TALE-type homeo domain factors	0.99421	depleted	1	-0.0101025	0.993022	FALSE
MYF6	66	4533	Basic helix-loop-helix factors (bHLH)	MyoD / ASC-related factors	0.994962	depleted	1	-0.0119286	0.991766	FALSE
GATA2	49	3313	Other C4 zinc finger-type factors	GATA-type zinc fingers	1	enriched	1	0.0107151	1.00745	FALSE
JUN::JUNB	36	2446	Basic leucine zipper factors (bZIP)::Basic leucine zipper factors (bZIP)	Jun-related factors::Jun-related factors	1	enriched	1	0.00364404	1.00253	FALSE
ATF7	19	1260	Basic leucine zipper factors (bZIP)	Jun-related factors	1	enriched	1	0.0386472	1.02715	FALSE
VAX1	40	2720	Homeo domain factors	NK-related factors	1	enriched	1	0.00246488	1.00171	FALSE
ZBED1	10	687	C2H2 zinc finger factors	BED zinc finger factors	1	depleted	1	-0.0123105	0.991503	FALSE
E2F1	11	752	Fork head / winged helix factors	E2F-related factors	1	depleted	1	-0.00522951	0.996382	FALSE
FOS::JUN(var.2)	32	2186	Basic leucine zipper factors (bZIP)::Basic leucine zipper factors (bZIP)	Fos-related factors::Jun-related factors	1	depleted	1	-0.00414996	0.997128	FALSE
RORB	48	3272	Nuclear receptors with C4 zinc fingers	Thyroid hormone receptor-related factors (NR1)	1	depleted	1	-0.00106681	0.999261	FALSE
PRDM1	77	5268	C2H2 zinc finger factors	More than 3 adjacent zinc finger factors	1	depleted	1	-0.00632537	0.995625	FALSE
HSF2	54	3651	Heat shock factors	HSF factors	1	enriched	1	0.0107393	1.00747	FALSE
EVX1	27	1868	Homeo domain factors	HOX-related factors	1	depleted	1	-0.0224635	0.98455	FALSE
POU6F2	48	3264	Homeo domain factors	POU domain factors	1	enriched	1	0.00246488	1.00171	FALSE
NFIC	86	5848	SMAD/NF-1 DNA-binding domain factors	Nuclear factor 1	1	enriched	1	0.00246488	1.00171	FALSE
HES7	56	3842	Basic helix-loop-helix factors (bHLH)	Hairy-related factors	1	depleted	1	-0.0103592	0.992845	FALSE

## Sheet: LLL
TF	Counts (n=2913)	Counts_ns (n=8975)	class	family	p_value	direction	FDR	logFC	FC	filter
EWSR1-FLI1	2267	8116	Tryptophan cluster factors	Ets-related factors	1.87104e-70	depleted	8.56938e-68	-0.216578	0.860604	FALSE
ASCL1	2241	8036	Basic helix-loop-helix factors (bHLH)	MyoD / ASC-related factors	1.29621e-66	depleted	2.96831e-64	-0.218929	0.859203	FALSE
IRF1	1964	7364	Tryptophan cluster factors	Interferon-regulatory factors	2.44922e-62	depleted	3.73915e-60	-0.283288	0.821716	FALSE
ZNF384	1856	6795	C2H2 zinc finger factors	More than 3 adjacent zinc finger factors	1.77159e-36	depleted	2.02847e-34	-0.248871	0.841555	FALSE
SP1	2135	7465	C2H2 zinc finger factors	Three-zinc finger KrÃ¼ppel-related factors	8.9912e-32	depleted	8.23594e-30	-0.1825	0.881175	FALSE
RBPJ	1782	6497	Rel homology region (RHR) factors	CSL-related factors	3.47945e-30	depleted	2.65598e-28	-0.24287	0.845062	FALSE
RREB1	2104	7363	C2H2 zinc finger factors	Factors with multiple dispersed zinc fingers	4.25558e-30	depleted	2.78436e-28	-0.183753	0.88041	FALSE
ZNF263	2117	7391	C2H2 zinc finger factors	More than 3 adjacent zinc finger factors	1.11843e-29	depleted	6.40298e-28	-0.180342	0.882494	FALSE
POU5F1	1184	4708	Homeo domain factors	POU domain factors	2.02276e-28	depleted	1.02936e-26	-0.368039	0.774835	FALSE
STAT3	1629	6029	STAT domain factors	STAT factors	3.778e-28	depleted	1.73032e-26	-0.264526	0.832472	FALSE
STAT1::STAT2	1763	6401	STAT domain factors::STAT domain factors	STAT factors::STAT factors	1.21504e-27	depleted	5.059e-26	-0.236859	0.848591	FALSE
RUNX1	1603	5944	Runt domain factors	Runt-related factors	1.34519e-27	depleted	5.13415e-26	-0.267253	0.8309	FALSE
SP2	2130	7384	C2H2 zinc finger factors	Three-zinc finger KrÃ¼ppel-related factors	9.16205e-27	depleted	3.22786e-25	-0.170143	0.888755	FALSE
ZBTB18	1616	5959	C2H2 zinc finger factors	More than 3 adjacent zinc finger factors	2.19049e-26	depleted	7.16603e-25	-0.259237	0.83553	FALSE
KLF5	2079	7229	C2H2 zinc finger factors	Three-zinc finger KrÃ¼ppel-related factors	2.15463e-25	depleted	6.5788e-24	-0.1745	0.886074	FALSE
MEIS2	1404	5310	Homeo domain factors	TALE-type homeo domain factors	4.1138e-25	depleted	1.17758e-23	-0.295763	0.814642	FALSE
MSC	1616	5932	Basic helix-loop-helix factors (bHLH)	Tal-related factors	5.63167e-25	depleted	1.51724e-23	-0.252685	0.839333	FALSE
PBX3	1501	5595	Homeo domain factors	TALE-type homeo domain factors	6.01734e-25	depleted	1.53108e-23	-0.274808	0.82656	FALSE
FOXC2	1332	5080	Fork head / winged helix factors	Forkhead box (FOX) factors	1.77455e-24	depleted	4.2776e-23	-0.307828	0.807857	FALSE
POU4F1	944	3866	Homeo domain factors	POU domain factors	2.64743e-24	depleted	6.06262e-23	-0.410577	0.752323	FALSE
FOXP2	1266	4856	Fork head / winged helix factors	Forkhead box (FOX) factors	2.11037e-23	depleted	4.60262e-22	-0.316085	0.803247	FALSE
FOXA1	1177	4578	Fork head / winged helix factors	Forkhead box (FOX) factors	3.1243e-23	depleted	6.50423e-22	-0.336197	0.792127	FALSE
NFATC2	1629	5918	Rel homology region (RHR) factors	NFAT-related factors	2.15038e-22	depleted	4.28206e-21	-0.237717	0.848086	FALSE
POU2F2	1178	4559	Homeo domain factors	POU domain factors	3.05161e-22	depleted	5.82349e-21	-0.328972	0.796104	FALSE
SPIB	1376	5155	Tryptophan cluster factors	Ets-related factors	8.55244e-22	depleted	1.56681e-20	-0.282086	0.822401	FALSE
TCF4	1705	6125	Basic helix-loop-helix factors (bHLH)	E2A-related factors	9.22352e-22	depleted	1.62476e-20	-0.221532	0.857654	FALSE
BACH2	1141	4432	Basic leucine zipper factors (bZIP)	Jun-related factors	1.01193e-21	depleted	1.71653e-20	-0.334253	0.793195	FALSE
FOXP1	964	3866	Fork head / winged helix factors	Forkhead box (FOX) factors	1.91387e-21	depleted	3.13055e-20	-0.38033	0.768262	FALSE
NHLH1	1758	6270	Basic helix-loop-helix factors (bHLH)	Tal-related factors	2.06044e-21	depleted	3.25408e-20	-0.211124	0.863864	FALSE
ID4	1694	6085	Basic helix-loop-helix factors (bHLH)	HLH domain only	2.31845e-21	depleted	3.5395e-20	-0.221417	0.857722	FALSE
PPARG::RXRA	1901	6671	Nuclear receptors with C4 zinc fingers::Nuclear receptors with C4 zinc fingers	Thyroid hormone receptor-related factors (NR1)::RXR-related receptors (NR2)	3.08196e-21	depleted	4.52906e-20	-0.187738	0.877981	FALSE
NEUROD1	1581	5753	Basic helix-loop-helix factors (bHLH)	Tal-related factors	3.16441e-21	depleted	4.52906e-20	-0.240071	0.846704	FALSE
IRF7	1215	4636	Tryptophan cluster factors	Interferon-regulatory factors	1.31014e-20	depleted	1.81832e-19	-0.308518	0.807471	FALSE
SPIC	1258	4767	Tryptophan cluster factors	Ets-related factors	1.51976e-20	depleted	2.0453e-19	-0.298543	0.813073	FALSE
POU1F1	961	3835	Homeo domain factors	POU domain factors	1.563e-20	depleted	2.0453e-19	-0.373212	0.772062	FALSE
TCF3	1699	6079	Basic helix-loop-helix factors (bHLH)	E2A-related factors	2.16393e-20	depleted	2.75299e-19	-0.215742	0.861103	FALSE
ZEB1	1841	6480	Homeo domain factors	HD-ZF factors	4.0186e-20	depleted	4.97438e-19	-0.192098	0.875332	FALSE
POU4F3	941	3750	Homeo domain factors	POU domain factors	1.1547e-19	depleted	1.39172e-18	-0.371218	0.77313	FALSE
LEF1	1179	4499	High-mobility group (HMG) domain factors	TCF-7-related factors	1.52809e-19	depleted	1.79452e-18	-0.308634	0.807406	FALSE
SPI1	1321	4932	Tryptophan cluster factors	Ets-related factors	2.28269e-19	depleted	2.61368e-18	-0.277136	0.825228	FALSE
FIGLA	1509	5498	Basic helix-loop-helix factors (bHLH)	Tal-related factors	2.3989e-19	depleted	2.67975e-18	-0.241908	0.845626	FALSE
FOXC1	1122	4305	Fork head / winged helix factors	Forkhead box (FOX) factors	6.98036e-19	depleted	7.61192e-18	-0.316534	0.802997	FALSE
INSM1	1722	6108	C2H2 zinc finger factors	Factors with multiple dispersed zinc fingers	1.13715e-18	depleted	1.2112e-17	-0.203209	0.868617	FALSE
NRL	1166	4436	Basic leucine zipper factors (bZIP)	Maf-related factors	1.26875e-18	depleted	1.32066e-17	-0.304285	0.809843	FALSE
REST	1923	6666	C2H2 zinc finger factors	Factors with multiple dispersed zinc fingers	6.37873e-18	depleted	6.49213e-17	-0.170056	0.888808	FALSE
POU4F2	937	3693	Homeo domain factors	POU domain factors	6.95215e-18	depleted	6.92193e-17	-0.355266	0.781725	FALSE
FOXB1	1023	3964	Fork head / winged helix factors	Forkhead box (FOX) factors	9.69759e-18	depleted	9.44999e-17	-0.330745	0.795126	FALSE
POU3F1	1007	3910	Homeo domain factors	POU domain factors	1.28613e-17	depleted	1.22718e-16	-0.333699	0.7935	FALSE
POU3F2	968	3784	Homeo domain factors	POU domain factors	1.4808e-17	depleted	1.38409e-16	-0.343427	0.788167	FALSE
MEF2C	1412	5159	MADS box factors	Regulators of differentiation	2.3281e-17	depleted	2.13254e-16	-0.245945	0.843263	FALSE
IRF3	1361	5004	Tryptophan cluster factors	Interferon-regulatory factors	2.40395e-17	depleted	2.15885e-16	-0.255008	0.837982	FALSE
POU5F1B	877	3478	Homeo domain factors	POU domain factors	4.73763e-17	depleted	4.17276e-16	-0.364203	0.776898	FALSE
TWIST1	1435	5219	Basic helix-loop-helix factors (bHLH)	Tal-related factors	5.50936e-17	depleted	4.73633e-16	-0.239316	0.847147	FALSE
HNF4G	1369	5019	Nuclear receptors with C4 zinc fingers	RXR-related receptors (NR2)	5.58432e-17	depleted	4.73633e-16	-0.250871	0.840389	FALSE
TAL1::TCF3	1006	3888	Basic helix-loop-helix factors (bHLH)::Basic helix-loop-helix factors (bHLH)	Tal-related factors::E2A-related factors	6.82489e-17	depleted	5.68327e-16	-0.326992	0.797197	FALSE
POU2F1	941	3680	Homeo domain factors	POU domain factors	6.98525e-17	depleted	5.71294e-16	-0.344033	0.787836	FALSE
MAFF	901	3550	Basic leucine zipper factors (bZIP)	Maf-related factors	7.78618e-17	depleted	6.25626e-16	-0.354814	0.781971	FALSE
NR2F2	849	3380	Nuclear receptors with C4 zinc fingers	RXR-related receptors (NR2)	8.88932e-17	depleted	7.0195e-16	-0.369781	0.7739	FALSE
PRDM1	1116	4229	C2H2 zinc finger factors	More than 3 adjacent zinc finger factors	1.20415e-16	depleted	9.34748e-16	-0.298573	0.813056	FALSE
NFIC::TLX1	1116	4228	SMAD/NF-1 DNA-binding domain factors::Homeo domain factors	Nuclear factor 1::NK-related factors	1.31359e-16	depleted	1.00271e-15	-0.298232	0.813248	FALSE
POU3F3	1048	4008	Homeo domain factors	POU domain factors	2.16422e-16	depleted	1.62494e-15	-0.311838	0.805615	FALSE
TFAP4	1423	5163	Basic helix-loop-helix factors (bHLH)	bHLH-ZIP factors	3.23494e-16	depleted	2.38968e-15	-0.235868	0.849174	FALSE
NFE2L2	1131	4261	Basic leucine zipper factors (bZIP)	Jun-related factors	4.39677e-16	depleted	3.19638e-15	-0.290187	0.817796	FALSE
PBX2	1034	3945	Homeo domain factors	TALE-type homeo domain factors	1.06406e-15	depleted	7.61466e-15	-0.308383	0.807546	FALSE
ESRRA	912	3554	Nuclear receptors with C4 zinc fingers	Steroid hormone receptors (NR3)	1.18172e-15	depleted	8.32657e-15	-0.338932	0.790627	FALSE
SMAD2::SMAD3::SMAD4	1587	5637	SMAD/NF-1 DNA-binding domain factors::SMAD/NF-1 DNA-binding domain factors::SMAD/NF-1 DNA-binding domain factors	SMAD factors::SMAD factors::SMAD factors	1.50348e-15	depleted	1.04332e-14	-0.205219	0.867407	FALSE
MAF::NFE2	1016	3880	Basic leucine zipper factors (bZIP)::Basic leucine zipper factors (bZIP)	Maf-related factors::Jun-related factors	2.0633e-15	depleted	1.41044e-14	-0.30975	0.806782	FALSE
POU3F4	865	3392	Homeo domain factors	POU domain factors	2.78732e-15	depleted	1.87734e-14	-0.347958	0.785695	FALSE
CDX2	1099	4137	Homeo domain factors	HOX-related factors	3.20684e-15	depleted	2.1286e-14	-0.288987	0.818476	FALSE
PPARA::RXRA	1056	3995	Nuclear receptors with C4 zinc fingers::Nuclear receptors with C4 zinc fingers	Thyroid hormone receptor-related factors (NR1)::RXR-related receptors (NR2)	5.46483e-15	depleted	3.57556e-14	-0.296179	0.814406	FALSE
DUX4	765	3056	Homeo domain factors	Paired-related HD factors	6.28845e-15	depleted	4.05649e-14	-0.374707	0.771262	FALSE
NR4A1	834	3279	Nuclear receptors with C4 zinc fingers	NGFI-B-related receptors (NR4)	7.82978e-15	depleted	4.98061e-14	-0.35173	0.783644	FALSE
SOX8	1027	3898	High-mobility group (HMG) domain factors	SOX-related factors	8.36157e-15	depleted	5.24602e-14	-0.300892	0.811751	FALSE
TCF7L2	1262	4630	High-mobility group (HMG) domain factors	TCF-7-related factors	1.07075e-14	depleted	6.62709e-14	-0.251894	0.839793	FALSE
FOXK1	940	3616	Fork head / winged helix factors	Forkhead box (FOX) factors	1.21413e-14	depleted	7.4143e-14	-0.320256	0.800928	FALSE
HOXD13	1040	3934	Homeo domain factors	HOX-related factors	1.27767e-14	depleted	7.69965e-14	-0.296007	0.814504	FALSE
KLF9	1931	6614	C2H2 zinc finger factors	Three-zinc finger Kruppel-related factors	1.36261e-14	depleted	8.10485e-14	-0.152769	0.899523	FALSE
ZSCAN4	1366	4943	C2H2 zinc finger factors	More than 3 adjacent zinc finger factors	1.75885e-14	depleted	1.03276e-13	-0.232023	0.85144	FALSE
MEF2D	906	3500	MADS box factors	Regulators of differentiation	2.10461e-14	depleted	1.22014e-13	-0.326366	0.797543	FALSE
ZNF143	1153	4276	C2H2 zinc finger factors	More than 3 adjacent zinc finger factors	3.76537e-14	depleted	2.15567e-13	-0.267463	0.830779	FALSE
NR2F1	1015	3841	Nuclear receptors with C4 zinc fingers	RXR-related receptors (NR2)	3.8611e-14	depleted	2.18319e-13	-0.296596	0.814171	FALSE
RORA	771	3051	Nuclear receptors with C4 zinc fingers	Thyroid hormone receptor-related factors (NR1)	4.89325e-14	depleted	2.72876e-13	-0.361073	0.778585	FALSE
ESRRB	848	3302	Nuclear receptors with C4 zinc fingers	Steroid hormone receptors (NR3)	4.94513e-14	depleted	2.72876e-13	-0.337798	0.791248	FALSE
THAP1	1873	6434	C2CH THAP-type zinc finger factors	THAP-related factors	5.05272e-14	depleted	2.75493e-13	-0.156959	0.896914	FALSE
SNAI2	1610	5660	C2H2 zinc finger factors	More than 3 adjacent zinc finger factors	7.55944e-14	depleted	4.07321e-13	-0.190335	0.876402	FALSE
SOX4	1254	4580	High-mobility group (HMG) domain factors	SOX-related factors	8.22888e-14	depleted	4.37351e-13	-0.245404	0.84358	FALSE
FOXO3	708	2837	Fork head / winged helix factors	Forkhead box (FOX) factors	8.30776e-14	depleted	4.37351e-13	-0.379139	0.768897	FALSE
TBR1	993	3759	T-Box factors	TBrain-related factors	1.0043e-13	depleted	5.22693e-13	-0.297077	0.8139	FALSE
MEIS3	1229	4499	Homeo domain factors	TALE-type homeo domain factors	1.09671e-13	depleted	5.64372e-13	-0.248713	0.841647	FALSE
ZNF24	863	3338	C2H2 zinc finger factors	More than 3 adjacent zinc finger factors	1.35541e-13	depleted	6.89755e-13	-0.328145	0.79656	FALSE
NR2C2	1802	6217	Nuclear receptors with C4 zinc fingers	RXR-related receptors (NR2)	1.43184e-13	depleted	7.2064e-13	-0.163213	0.893034	FALSE
STAT1	1336	4825	STAT domain factors	STAT factors	1.46409e-13	depleted	7.28864e-13	-0.229203	0.853106	FALSE
BCL6B	982	3717	C2H2 zinc finger factors	More than 3 adjacent zinc finger factors	1.73358e-13	depleted	8.53741e-13	-0.296938	0.813978	FALSE
IRF9	1083	4036	Tryptophan cluster factors	Interferon-regulatory factors	1.87588e-13	depleted	9.1399e-13	-0.274487	0.826744	FALSE
FOXK2	917	3507	Fork head / winged helix factors	Forkhead box (FOX) factors	2.02689e-13	depleted	9.77173e-13	-0.311838	0.805615	FALSE
MAFK	910	3484	Basic leucine zipper factors (bZIP)	Maf-related factors	2.10792e-13	depleted	1.00565e-12	-0.3134	0.804743	FALSE
ONECUT3	793	3096	Homeo domain factors	HD-CUT factors	4.25984e-13	depleted	2.01135e-12	-0.341606	0.789162	FALSE
MEF2A	1014	3804	MADS box factors	Regulators of differentiation	5.4361e-13	depleted	2.54055e-12	-0.284053	0.82128	FALSE
ESR2	1503	5311	Nuclear receptors with C4 zinc fingers	Steroid hormone receptors (NR3)	7.80893e-13	depleted	3.61262e-12	-0.197732	0.87192	FALSE
RELA	1402	5001	Rel homology region (RHR) factors	NF-kappaB-related factors	1.072e-12	depleted	4.90975e-12	-0.211324	0.863744	FALSE
MEF2B	775	3023	MADS box factors	Regulators of differentiation	1.28971e-12	depleted	5.84837e-12	-0.340307	0.789873	FALSE
NFATC3	1298	4680	Rel homology region (RHR) factors	NFAT-related factors	1.30495e-12	depleted	5.85947e-12	-0.226812	0.854521	FALSE
CDX1	1070	3969	Homeo domain factors	HOX-related factors	1.36882e-12	depleted	6.08659e-12	-0.267759	0.830609	FALSE
RARA::RXRA	1328	4768	Nuclear receptors with C4 zinc fingers::Nuclear receptors with C4 zinc fingers	Thyroid hormone receptor-related factors (NR1)::RXR-related receptors (NR2)	1.79339e-12	depleted	7.89783e-12	-0.220723	0.858135	FALSE
RARA(var.2)	1175	4292	Nuclear receptors with C4 zinc fingers	Thyroid hormone receptor-related factors (NR1)	2.18879e-12	depleted	9.54729e-12	-0.245583	0.843475	FALSE
CEBPA	898	3413	Basic leucine zipper factors (bZIP)	C/EBP-related	2.53117e-12	depleted	1.09366e-11	-0.302847	0.810651	FALSE
NFIC	1290	4644	SMAD/NF-1 DNA-binding domain factors	Nuclear factor 1	3.0577e-12	depleted	1.30881e-11	-0.224591	0.855838	FALSE
CTCFL	1959	6635	C2H2 zinc finger factors	More than 3 adjacent zinc finger factors	3.10833e-12	depleted	1.31816e-11	-0.136573	0.909678	FALSE
DUXA	597	2421	Homeo domain factors	Paired-related HD factors	3.44174e-12	depleted	1.44616e-11	-0.396394	0.759755	FALSE
RXRB	957	3597	Nuclear receptors with C4 zinc fingers	RXR-related receptors (NR2)	3.70494e-12	depleted	1.5426e-11	-0.286797	0.81972	FALSE
FOXH1	980	3670	Fork head / winged helix factors	Forkhead box (FOX) factors	3.80523e-12	depleted	1.57008e-11	-0.28152	0.822724	FALSE
TCF7L1	1233	4462	High-mobility group (HMG) domain factors	TCF-7-related factors	4.6981e-12	depleted	1.92119e-11	-0.232111	0.851388	FALSE
REL	1295	4649	Rel homology region (RHR) factors	NF-kappaB-related factors	6.58883e-12	depleted	2.67052e-11	-0.220562	0.858231	FALSE
RARA	826	3164	Nuclear receptors with C4 zinc fingers	Thyroid hormone receptor-related factors (NR1)	8.62735e-12	depleted	3.46608e-11	-0.31413	0.804336	FALSE
TBX5	1174	4270	T-Box factors	TBX2-related factors	8.74785e-12	depleted	3.48392e-11	-0.239397	0.847099	FALSE
E2F6	1950	6597	Fork head / winged helix factors	E2F-related factors	8.90729e-12	depleted	3.51684e-11	-0.13493	0.910714	FALSE
CTCF	1796	6149	C2H2 zinc finger factors	More than 3 adjacent zinc finger factors	9.88583e-12	depleted	3.86984e-11	-0.152158	0.899903	FALSE
FOSL2::JUN	531	2184	Basic leucine zipper factors (bZIP)::Basic leucine zipper factors (bZIP)	Fos-related factors::Jun-related factors	1.08052e-11	depleted	4.19388e-11	-0.416783	0.749093	FALSE
MAFG	726	2834	Basic leucine zipper factors (bZIP)	Maf-related factors	1.12587e-11	depleted	4.3332e-11	-0.341392	0.789279	FALSE
FOSL1::JUND	527	2167	Basic leucine zipper factors (bZIP)::Basic leucine zipper factors (bZIP)	Fos-related factors::Jun-related factors	1.42221e-11	depleted	5.42811e-11	-0.416418	0.749283	FALSE
FOSL2::JUNB	501	2078	Basic leucine zipper factors (bZIP)::Basic leucine zipper factors (bZIP)	Fos-related factors::Jun-related factors	1.48793e-11	depleted	5.63198e-11	-0.428907	0.742824	FALSE
SOX10	1562	5447	High-mobility group (HMG) domain factors	SOX-related factors	1.84739e-11	depleted	6.9353e-11	-0.178661	0.883523	FALSE
FOS::JUNB	497	2060	Basic leucine zipper factors (bZIP)::Basic leucine zipper factors (bZIP)	Fos-related factors::Jun-related factors	2.11479e-11	depleted	7.87459e-11	-0.42792	0.743333	FALSE
NFIX	1342	4777	SMAD/NF-1 DNA-binding domain factors	Nuclear factor 1	2.17812e-11	depleted	8.04498e-11	-0.208314	0.865548	FALSE
JUN	858	3254	Basic leucine zipper factors (bZIP)	Jun-related factors	2.32763e-11	depleted	8.52845e-11	-0.299758	0.812388	FALSE
HOXB13	1074	3942	Homeo domain factors	HOX-related factors	2.46469e-11	depleted	8.95897e-11	-0.252528	0.839424	FALSE
HIC2	1515	5296	C2H2 zinc finger factors	Factors with multiple dispersed zinc fingers	3.71724e-11	depleted	1.34055e-10	-0.182179	0.881371	FALSE
TBX2	1016	3752	T-Box factors	TBX2-related factors	3.94634e-11	depleted	1.41205e-10	-0.261353	0.834305	FALSE
KLF16	1881	6379	C2H2 zinc finger factors	Three-zinc finger KrÃ¼ppel-related factors	4.13676e-11	depleted	1.46871e-10	-0.138424	0.908511	FALSE
SOX21	981	3640	High-mobility group (HMG) domain factors	SOX-related factors	4.18223e-11	depleted	1.47343e-10	-0.268207	0.830351	FALSE
TBX21	991	3671	T-Box factors	TBrain-related factors	4.42684e-11	depleted	1.53634e-10	-0.26581	0.831732	FALSE
FOSL1::JUN	605	2415	Basic leucine zipper factors (bZIP)::Basic leucine zipper factors (bZIP)	Fos-related factors::Jun-related factors	4.42789e-11	depleted	1.53634e-10	-0.37361	0.771849	FALSE
RXRG	954	3552	Nuclear receptors with C4 zinc fingers	RXR-related receptors (NR2)	4.79858e-11	depleted	1.65244e-10	-0.273164	0.827503	FALSE
SREBF1	999	3695	Basic helix-loop-helix factors (bHLH)	bHLH-ZIP factors	4.89151e-11	depleted	1.67187e-10	-0.263612	0.833	FALSE
TBX1	969	3599	T-Box factors	TBX1-related factors	5.08917e-11	depleted	1.71385e-10	-0.269621	0.829537	FALSE
TBX4	969	3599	T-Box factors	TBX2-related factors	5.08917e-11	depleted	1.71385e-10	-0.269621	0.829537	FALSE
HOXA13	1145	4154	Homeo domain factors	HOX-related factors	5.31691e-11	depleted	1.77748e-10	-0.235747	0.849245	FALSE
PLAG1	1921	6491	C2H2 zinc finger factors	More than 3 adjacent zinc finger factors	5.69536e-11	depleted	1.8902e-10	-0.133177	0.911821	FALSE
MGA	895	3359	T-Box factors	TBX6-related factors	6.39944e-11	depleted	2.10859e-10	-0.284666	0.820932	FALSE
SP3	1885	6381	C2H2 zinc finger factors	Three-zinc finger KrÃ¼ppel-related factors	8.87562e-11	depleted	2.9036e-10	-0.135812	0.910158	FALSE
FOS::JUN	542	2192	Basic leucine zipper factors (bZIP)::Basic leucine zipper factors (bZIP)	Fos-related factors::Jun-related factors	1.06632e-10	depleted	3.46363e-10	-0.392477	0.761821	FALSE
GATA6	787	2998	Other C4 zinc finger-type factors	GATA-type zinc fingers	1.48628e-10	depleted	4.79378e-10	-0.306159	0.808792	FALSE
FOXL1	641	2518	Fork head / winged helix factors	Forkhead box (FOX) factors	1.55523e-10	depleted	4.81282e-10	-0.350476	0.784325	FALSE
FOXI1	641	2518	Fork head / winged helix factors	Forkhead box (FOX) factors	1.55523e-10	depleted	4.81282e-10	-0.350476	0.784325	FALSE
FOXD2	641	2518	Fork head / winged helix factors	Forkhead box (FOX) factors	1.55523e-10	depleted	4.81282e-10	-0.350476	0.784325	FALSE
FOXO4	641	2518	Fork head / winged helix factors	Forkhead box (FOX) factors	1.55523e-10	depleted	4.81282e-10	-0.350476	0.784325	FALSE
FOXO6	641	2518	Fork head / winged helix factors	Forkhead box (FOX) factors	1.55523e-10	depleted	4.81282e-10	-0.350476	0.784325	FALSE
FOXP3	641	2518	Fork head / winged helix factors	Forkhead box (FOX) factors	1.55523e-10	depleted	4.81282e-10	-0.350476	0.784325	FALSE
FOXD1	641	2517	Fork head / winged helix factors	Forkhead box (FOX) factors	1.67332e-10	depleted	5.14349e-10	-0.349903	0.784637	FALSE
JUND(var.2)	720	2775	Basic leucine zipper factors (bZIP)	Jun-related factors	2.00416e-10	depleted	6.11936e-10	-0.323013	0.799399	FALSE
FOSL2::JUND	509	2072	Basic leucine zipper factors (bZIP)::Basic leucine zipper factors (bZIP)	Fos-related factors::Jun-related factors	2.03398e-10	depleted	6.1693e-10	-0.40188	0.756871	FALSE
FOS	665	2590	Basic leucine zipper factors (bZIP)	Fos-related factors	2.66779e-10	depleted	8.03849e-10	-0.33812	0.791072	FALSE
HSF2	771	2934	Heat shock factors	HSF factors	3.43026e-10	depleted	1.02684e-09	-0.30466	0.809633	FALSE
JUNB	638	2497	Basic leucine zipper factors (bZIP)	Jun-related factors	3.47217e-10	depleted	1.03263e-09	-0.345161	0.78722	FALSE
PROP1	823	3101	Homeo domain factors	Paired-related HD factors	3.87485e-10	depleted	1.14495e-09	-0.290363	0.817696	FALSE
FOS::JUND	612	2408	Basic leucine zipper factors (bZIP)::Basic leucine zipper factors (bZIP)	Fos-related factors::Jun-related factors	4.20798e-10	depleted	1.23542e-09	-0.352826	0.783049	FALSE
MYB	891	3318	Tryptophan cluster factors	Myb/SANT domain factors	4.47923e-10	depleted	1.30668e-09	-0.27341	0.827361	FALSE
JUN::JUNB	489	1993	Basic leucine zipper factors (bZIP)::Basic leucine zipper factors (bZIP)	Jun-related factors::Jun-related factors	4.76416e-10	depleted	1.381e-09	-0.403629	0.755954	FALSE
MNX1	882	3288	Homeo domain factors	HOX-related factors	4.82411e-10	depleted	1.38959e-09	-0.274954	0.826477	FALSE
FOSL2	754	2872	Basic leucine zipper factors (bZIP)	Fos-related factors	5.42225e-10	depleted	1.55212e-09	-0.306013	0.808874	FALSE
PHOX2A	759	2888	Homeo domain factors	Paired-related HD factors	5.5363e-10	depleted	1.57492e-09	-0.304493	0.809727	FALSE
POU6F2	681	2631	Homeo domain factors	POU domain factors	6.15395e-10	depleted	1.73982e-09	-0.326478	0.797481	FALSE
HNF1B	602	2369	Homeo domain factors	POU domain factors	6.35983e-10	depleted	1.78699e-09	-0.353037	0.782934	FALSE
FOSB::JUNB	537	2151	Basic leucine zipper factors (bZIP)::Basic leucine zipper factors (bZIP)	Fos-related factors::Jun-related factors	6.56435e-10	depleted	1.83322e-09	-0.378607	0.76918	FALSE
HNF1A	737	2808	Homeo domain factors	POU domain factors	9.74228e-10	depleted	2.70422e-09	-0.3064	0.808657	FALSE
IRF4	798	3005	Tryptophan cluster factors	Interferon-regulatory factors	1.07762e-09	depleted	2.97321e-09	-0.289498	0.818187	FALSE
ATF4	636	2474	Basic leucine zipper factors (bZIP)	ATF-4-related factors	1.11442e-09	depleted	3.05631e-09	-0.336341	0.792048	FALSE
IRF2	1122	4036	Tryptophan cluster factors	Interferon-regulatory factors	1.17318e-09	depleted	3.19831e-09	-0.223447	0.856516	FALSE
TBX20	1078	3894	T-Box factors	TBX1-related factors	1.49821e-09	depleted	4.06024e-09	-0.229489	0.852937	FALSE
HOXC10	488	1974	Homeo domain factors	HOX-related factors	1.54094e-09	depleted	4.15148e-09	-0.392763	0.76167	FALSE
JUN(var.2)	704	2693	Basic leucine zipper factors (bZIP)	Jun-related factors	1.5746e-09	depleted	4.21736e-09	-0.312161	0.805435	FALSE
ZNF282	1142	4094	C2H2 zinc finger factors	More than 3 adjacent zinc finger factors	1.58396e-09	depleted	4.21776e-09	-0.218542	0.859433	FALSE
GRHL2	1032	3747	Grainyhead domain factors	Grainyhead-related factors	1.69173e-09	depleted	4.47868e-09	-0.236887	0.848574	FALSE
EOMES	988	3607	T-Box factors	TBrain-related factors	1.75728e-09	depleted	4.62549e-09	-0.24481	0.843927	FALSE
MEOX2	664	2559	Homeo domain factors	HOX-related factors	1.87442e-09	depleted	4.90563e-09	-0.322919	0.799451	FALSE
JUND	629	2443	Basic leucine zipper factors (bZIP)	Jun-related factors	1.92702e-09	depleted	5.01462e-09	-0.334116	0.79327	FALSE
CREB3L1	733	2784	Basic leucine zipper factors (bZIP)	CREB-related factors	2.04838e-09	depleted	5.30033e-09	-0.301868	0.811201	FALSE
NKX6-1	781	2938	Homeo domain factors	NK-related factors	2.38176e-09	depleted	6.12834e-09	-0.288034	0.819018	FALSE
SCRT2	1147	4103	C2H2 zinc finger factors	More than 3 adjacent zinc finger factors	2.42426e-09	depleted	6.20285e-09	-0.215408	0.861303	FALSE
YY1	1225	4345	C2H2 zinc finger factors	More than 3 adjacent zinc finger factors	2.60013e-09	depleted	6.61588e-09	-0.203168	0.868641	FALSE
PBX1	624	2422	Homeo domain factors	TALE-type homeo domain factors	2.6235e-09	depleted	6.6296e-09	-0.333175	0.793788	FALSE
NKX6-2	775	2917	Homeo domain factors	NK-related factors	2.63447e-09	depleted	6.6296e-09	-0.288811	0.818576	FALSE
NR4A2	965	3527	Nuclear receptors with C4 zinc fingers	NGFI-B-related receptors (NR4)	2.74102e-09	depleted	6.86004e-09	-0.246434	0.842977	FALSE
RFX4	491	1976	Fork head / winged helix factors	RFX-related factors	2.81267e-09	depleted	7.00111e-09	-0.385382	0.765576	FALSE
MZF1(var.2)	1675	5713	C2H2 zinc finger factors	More than 3 adjacent zinc finger factors	3.06762e-09	depleted	7.59444e-09	-0.146681	0.903326	FALSE
JDP2	523	2082	Basic leucine zipper factors (bZIP)	Fos-related factors	3.23845e-09	depleted	7.97424e-09	-0.369681	0.773954	FALSE
FOSL1::JUNB	544	2152	Basic leucine zipper factors (bZIP)::Basic leucine zipper factors (bZIP)	Fos-related factors::Jun-related factors	3.35679e-09	depleted	8.22144e-09	-0.360593	0.778844	FALSE
BATF::JUN	724	2747	Basic leucine zipper factors (bZIP)::Basic leucine zipper factors (bZIP)	B-ATF-related factors::Jun-related factors	3.41156e-09	depleted	8.31115e-09	-0.300389	0.812033	FALSE
SREBF2	1100	3950	Basic helix-loop-helix factors (bHLH)	bHLH-ZIP factors	3.47847e-09	depleted	8.4293e-09	-0.220943	0.858004	FALSE
ELF5	933	3420	Tryptophan cluster factors	Ets-related factors	3.78256e-09	depleted	9.11797e-09	-0.250641	0.840523	FALSE
GATA2	699	2663	Other C4 zinc finger-type factors	GATA-type zinc fingers	3.95476e-09	depleted	9.48314e-09	-0.306282	0.808723	FALSE
SIX1	932	3416	Homeo domain factors	HD-SINE factors	3.98309e-09	depleted	9.50133e-09	-0.2505	0.840605	FALSE
HSF1	703	2675	Heat shock factors	HSF factors	4.25708e-09	depleted	1.01023e-08	-0.304536	0.809703	FALSE
NKX2-3	927	3394	Homeo domain factors	NK-related factors	5.84724e-09	depleted	1.38043e-08	-0.248939	0.841515	FALSE
RORB	691	2629	Nuclear receptors with C4 zinc fingers	Thyroid hormone receptor-related factors (NR1)	6.64194e-09	depleted	1.56e-08	-0.30435	0.809807	FALSE
SCRT1	1080	3876	C2H2 zinc finger factors	More than 3 adjacent zinc finger factors	6.98634e-09	depleted	1.63252e-08	-0.220131	0.858487	FALSE
TEAD2	1299	4558	TEA domain factors	TEF-1-related factors	7.15893e-09	depleted	1.66436e-08	-0.187593	0.878069	FALSE
TEAD4	1143	4069	TEA domain factors	TEF-1-related factors	9.30867e-09	depleted	2.15322e-08	-0.208443	0.865471	FALSE
RFX5	541	2126	Fork head / winged helix factors	RFX-related factors	1.02866e-08	depleted	2.36746e-08	-0.351035	0.784022	FALSE
PKNOX2	1213	4285	Homeo domain factors	TALE-type homeo domain factors	1.07335e-08	depleted	2.45797e-08	-0.197309	0.872176	FALSE
BARX1	579	2252	Homeo domain factors	NK-related factors	1.08331e-08	depleted	2.46845e-08	-0.336165	0.792144	FALSE
RARA::RXRG	1395	4845	Nuclear receptors with C4 zinc fingers::Nuclear receptors with C4 zinc fingers	Thyroid hormone receptor-related factors (NR1)::RXR-related receptors (NR2)	1.18494e-08	depleted	2.68664e-08	-0.172825	0.887104	FALSE
KLF4	1474	5086	C2H2 zinc finger factors	Three-zinc finger Kruppel-related factors	1.19516e-08	depleted	2.69646e-08	-0.163389	0.892925	FALSE
NFIA	1164	4129	SMAD/NF-1 DNA-binding domain factors	Nuclear factor 1	1.31413e-08	depleted	2.95035e-08	-0.203295	0.868564	FALSE
SIX2	1128	4015	Homeo domain factors	HD-SINE factors	1.43203e-08	depleted	3.19936e-08	-0.208227	0.865601	FALSE
IRF8	852	3139	Tryptophan cluster factors	Interferon-regulatory factors	1.47592e-08	depleted	3.28142e-08	-0.257973	0.836262	FALSE
PKNOX1	1029	3702	Homeo domain factors	TALE-type homeo domain factors	1.5732e-08	depleted	3.48081e-08	-0.223656	0.856393	FALSE
HOXA10	1166	4131	Homeo domain factors	HOX-related factors	1.70011e-08	depleted	3.7435e-08	-0.201517	0.869636	FALSE
HOXB3	568	2208	Homeo domain factors	HOX-related factors	1.78963e-08	depleted	3.92177e-08	-0.335371	0.79258	FALSE
NR1H2::RXRA	904	3302	Nuclear receptors with C4 zinc fingers::Nuclear receptors with C4 zinc fingers	Thyroid hormone receptor-related factors (NR1)::RXR-related receptors (NR2)	1.85718e-08	depleted	4.05042e-08	-0.245539	0.8435	FALSE
LBX1	621	2378	Homeo domain factors	NK-related factors	2.60641e-08	depleted	5.65751e-08	-0.313677	0.804588	FALSE
NKX2-8	930	3379	Homeo domain factors	NK-related factors	2.68171e-08	depleted	5.79351e-08	-0.237887	0.847986	FALSE
FOSL1	621	2377	Basic leucine zipper factors (bZIP)	Fos-related factors	2.78262e-08	depleted	5.98328e-08	-0.31307	0.804927	FALSE
RELB	1301	4536	Rel homology region (RHR) factors	NF-kappaB-related factors	3.9489e-08	depleted	8.45139e-08	-0.178393	0.883687	FALSE
RFX3	509	1999	Fork head / winged helix factors	RFX-related factors	4.00614e-08	depleted	8.53402e-08	-0.350135	0.784511	FALSE
GATA5	627	2391	Other C4 zinc finger-type factors	GATA-type zinc fingers	4.0528e-08	depleted	8.59344e-08	-0.307671	0.807945	FALSE
ONECUT1	464	1841	Homeo domain factors	HD-CUT factors	6.28591e-08	depleted	1.3267e-07	-0.364887	0.77653	FALSE
FOSL2::JUN(var.2)	411	1660	Basic leucine zipper factors (bZIP)::Basic leucine zipper factors (bZIP)	Fos-related factors::Jun-related factors	6.82973e-08	depleted	1.43363e-07	-0.390567	0.76283	FALSE
FOXG1	820	3011	Fork head / winged helix factors	Forkhead box (FOX) factors	6.85512e-08	depleted	1.43363e-07	-0.253141	0.839068	FALSE
MSX2	605	2310	Homeo domain factors	NK-related factors	6.96859e-08	depleted	1.45073e-07	-0.30948	0.806933	FALSE
ALX3	677	2546	Homeo domain factors	Paired-related HD factors	7.2552e-08	depleted	1.50357e-07	-0.287598	0.819265	FALSE
SP8	1868	6236	C2H2 zinc finger factors	Three-zinc finger KrÃ¼ppel-related factors	7.92787e-08	depleted	1.63557e-07	-0.11572	0.922921	FALSE
GATA1::TAL1	806	2963	Other C4 zinc finger-type factors::Basic helix-loop-helix factors (bHLH)	GATA-type zinc fingers::Tal-related factors	8.15459e-08	depleted	1.6748e-07	-0.254801	0.838103	FALSE
OLIG3	408	1647	Basic helix-loop-helix factors (bHLH)	Tal-related factors	8.31142e-08	depleted	1.69939e-07	-0.389793	0.763239	FALSE
GSX2	774	2857	Homeo domain factors	HOX-related factors	9.56721e-08	depleted	1.94328e-07	-0.260689	0.834689	FALSE
HOXC13	605	2305	Homeo domain factors	HOX-related factors	9.5891e-08	depleted	1.94328e-07	-0.306353	0.808683	FALSE
TEAD1	1096	3882	TEA domain factors	TEF-1-related factors	9.87127e-08	depleted	1.99165e-07	-0.201146	0.869859	FALSE
ZNF410	712	2655	C2H2 zinc finger factors	More than 3 adjacent zinc finger factors	1.0031e-07	depleted	2.015e-07	-0.275356	0.826246	FALSE
ELF3	782	2882	Tryptophan cluster factors	Ets-related factors	1.00783e-07	depleted	2.01567e-07	-0.258424	0.836001	FALSE
TGIF1	986	3529	Homeo domain factors	TALE-type homeo domain factors	1.39859e-07	depleted	2.78228e-07	-0.216194	0.860834	FALSE
USF1	811	2970	Basic helix-loop-helix factors (bHLH)	bHLH-ZIP factors	1.40329e-07	depleted	2.78228e-07	-0.249283	0.841315	FALSE
MSX1	521	2020	Homeo domain factors	NK-related factors	1.43389e-07	depleted	2.8307e-07	-0.331594	0.794658	FALSE
DMRT3	701	2613	DM-type intertwined zinc finger factors	DMRT	1.4605e-07	depleted	2.87085e-07	-0.274815	0.826557	FALSE
HLF	304	1280	Basic leucine zipper factors (bZIP)	C/EBP-related	1.53676e-07	depleted	3.00784e-07	-0.450594	0.731741	FALSE
ONECUT2	589	2242	Homeo domain factors	HD-CUT factors	1.82321e-07	depleted	3.55333e-07	-0.305041	0.809419	FALSE
VSX1	550	2111	Homeo domain factors	Paired-related HD factors	2.04857e-07	depleted	3.95885e-07	-0.317017	0.802728	FALSE
VSX2	550	2111	Homeo domain factors	Paired-related HD factors	2.04857e-07	depleted	3.95885e-07	-0.317017	0.802728	FALSE
TGIF2	962	3445	Homeo domain factors	TALE-type homeo domain factors	2.19321e-07	depleted	4.22056e-07	-0.216989	0.860359	FALSE
FOXF2	880	3183	Fork head / winged helix factors	Forkhead box (FOX) factors	2.29078e-07	depleted	4.38987e-07	-0.231405	0.851805	FALSE
OTX2	502	1946	Homeo domain factors	Paired-related HD factors	2.8424e-07	depleted	5.42425e-07	-0.331346	0.794795	FALSE
NR3C2	706	2618	Nuclear receptors with C4 zinc fingers	Steroid hormone receptors (NR3)	2.8747e-07	depleted	5.46311e-07	-0.267319	0.830862	FALSE
RFX2	410	1635	Fork head / winged helix factors	RFX-related factors	3.06935e-07	depleted	5.80894e-07	-0.372189	0.77261	FALSE
NR1H4	815	2969	Nuclear receptors with C4 zinc fingers	Thyroid hormone receptor-related factors (NR1)	3.14997e-07	depleted	5.93699e-07	-0.241699	0.845749	FALSE
GBX2	484	1883	Homeo domain factors	HOX-related factors	3.40067e-07	depleted	6.38323e-07	-0.336548	0.791934	FALSE
ZIC1	1859	6185	C2H2 zinc finger factors	More than 3 adjacent zinc finger factors	3.64586e-07	depleted	6.81553e-07	-0.110841	0.926048	FALSE
NEUROG2	565	2151	Basic helix-loop-helix factors (bHLH)	Tal-related factors	3.77336e-07	depleted	7.02521e-07	-0.305279	0.809286	FALSE
LMX1A	688	2552	Homeo domain factors	HD-LIM factors	4.45138e-07	depleted	8.2207e-07	-0.267742	0.830619	FALSE
LMX1B	688	2552	Homeo domain factors	HD-LIM factors	4.45138e-07	depleted	8.2207e-07	-0.267742	0.830619	FALSE
RHOXF1	828	3002	Homeo domain factors	Paired-related HD factors	5.19235e-07	depleted	9.55059e-07	-0.234815	0.849794	FALSE
TBX15	1092	3835	T-Box factors	TBX1-related factors	6.72533e-07	depleted	1.23208e-06	-0.188847	0.877306	FALSE
RXRA::VDR	734	2693	Nuclear receptors with C4 zinc fingers::Nuclear receptors with C4 zinc fingers	RXR-related receptors (NR2)::Thyroid hormone receptor-related factors (NR1)	7.25317e-07	depleted	1.32349e-06	-0.251956	0.839757	FALSE
DLX6	475	1841	Homeo domain factors	NK-related factors	7.28572e-07	depleted	1.32415e-06	-0.331084	0.794939	FALSE
DBP	224	977	Basic leucine zipper factors (bZIP)	C/EBP-related	7.88588e-07	depleted	1.42756e-06	-0.501454	0.706395	FALSE
SOX15	1316	4527	High-mobility group (HMG) domain factors	SOX-related factors	8.83639e-07	depleted	1.59333e-06	-0.15899	0.895652	FALSE
IRF5	749	2735	Tryptophan cluster factors	Interferon-regulatory factors	1.0501e-06	depleted	1.88606e-06	-0.245097	0.843759	FALSE
MYF6	1015	3584	Basic helix-loop-helix factors (bHLH)	MyoD / ASC-related factors	1.06852e-06	depleted	1.91164e-06	-0.196685	0.872553	FALSE
NFE2	562	2122	Basic leucine zipper factors (bZIP)	Jun-related factors	1.20729e-06	depleted	2.15152e-06	-0.293376	0.81599	FALSE
SHOX	506	1935	Homeo domain factors	Paired-related HD factors	1.31579e-06	depleted	2.29137e-06	-0.311718	0.805682	FALSE
ISX	506	1935	Homeo domain factors	Paired-related HD factors	1.31579e-06	depleted	2.29137e-06	-0.311718	0.805682	FALSE
LHX9	506	1935	Homeo domain factors	HD-LIM factors	1.31579e-06	depleted	2.29137e-06	-0.311718	0.805682	FALSE
PRRX1	506	1935	Homeo domain factors	Paired-related HD factors	1.31579e-06	depleted	2.29137e-06	-0.311718	0.805682	FALSE
RAX2	506	1935	Homeo domain factors	Paired-related HD factors	1.31579e-06	depleted	2.29137e-06	-0.311718	0.805682	FALSE
UNCX	506	1935	Homeo domain factors	Paired-related HD factors	1.31579e-06	depleted	2.29137e-06	-0.311718	0.805682	FALSE
VDR	759	2763	Nuclear receptors with C4 zinc fingers	Thyroid hormone receptor-related factors (NR1)	1.33508e-06	depleted	2.31617e-06	-0.240658	0.846359	FALSE
HSF4	796	2881	Heat shock factors	HSF factors	1.42724e-06	depleted	2.46671e-06	-0.232323	0.851263	FALSE
AR	889	3178	Nuclear receptors with C4 zinc fingers	Steroid hormone receptors (NR3)	1.49166e-06	depleted	2.56416e-06	-0.214458	0.86187	FALSE
RORC	692	2544	Nuclear receptors with C4 zinc fingers	Thyroid hormone receptor-related factors (NR1)	1.49483e-06	depleted	2.56416e-06	-0.254848	0.838075	FALSE
RORA(var.2)	735	2681	Nuclear receptors with C4 zinc fingers	Thyroid hormone receptor-related factors (NR1)	1.70926e-06	depleted	2.92105e-06	-0.243549	0.844665	FALSE
TFAP2C(var.2)	1577	5312	Basic helix-span-helix factors (bHSH)	AP-2	1.78917e-06	depleted	3.04625e-06	-0.128666	0.914677	FALSE
TP53	641	2372	p53 domain factors	p53-related factors	2.08332e-06	depleted	3.53393e-06	-0.264302	0.832602	FALSE
HOXC12	440	1705	Homeo domain factors	HOX-related factors	2.36783e-06	depleted	4.00171e-06	-0.33079	0.795101	FALSE
BATF3	519	1965	Basic leucine zipper factors (bZIP)	B-ATF-related factors	2.91034e-06	depleted	4.9005e-06	-0.297317	0.813765	FALSE
ISL2	680	2493	Homeo domain factors	HD-LIM factors	2.92292e-06	depleted	4.90366e-06	-0.25087	0.840389	FALSE
TBX19	495	1883	T-Box factors	Brachyury-related factors	3.34821e-06	depleted	5.59664e-06	-0.304126	0.809933	FALSE
MEOX1	551	2068	Homeo domain factors	HOX-related factors	3.4251e-06	depleted	5.70435e-06	-0.284706	0.820909	FALSE
VAX1	584	2176	Homeo domain factors	NK-related factors	3.54432e-06	depleted	5.88151e-06	-0.274232	0.82689	FALSE
HOXD11	386	1516	Homeo domain factors	HOX-related factors	3.69627e-06	depleted	6.11152e-06	-0.350191	0.78448	FALSE
NR3C1	714	2597	Nuclear receptors with C4 zinc fingers	Steroid hormone receptors (NR3)	4.11356e-06	depleted	6.75824e-06	-0.239444	0.847072	FALSE
HNF4A	989	3476	Nuclear receptors with C4 zinc fingers	RXR-related receptors (NR2)	4.11692e-06	depleted	6.75824e-06	-0.189979	0.876618	FALSE
GSX1	609	2255	Homeo domain factors	HOX-related factors	4.18903e-06	depleted	6.85205e-06	-0.265207	0.832079	FALSE
TFAP2A(var.2)	1907	6285	Basic helix-span-helix factors (bHSH)	AP-2	4.23019e-06	depleted	6.89475e-06	-0.0972017	0.934845	FALSE
LHX6	431	1664	Homeo domain factors	HD-LIM factors	4.62811e-06	depleted	7.49038e-06	-0.325489	0.798028	FALSE
GATA3	562	2099	Other C4 zinc finger-type factors	GATA-type zinc fingers	4.62834e-06	depleted	7.49038e-06	-0.277654	0.824931	FALSE
HOXB2	533	2003	Homeo domain factors	HOX-related factors	4.73469e-06	depleted	7.63552e-06	-0.286549	0.819861	FALSE
EHF	684	2490	Tryptophan cluster factors	Ets-related factors	6.96686e-06	depleted	1.11959e-05	-0.240671	0.846351	FALSE
CEBPB	271	1112	Basic leucine zipper factors (bZIP)	C/EBP-related	7.40697e-06	depleted	1.18615e-05	-0.413386	0.750859	FALSE
RAX	535	1998	Homeo domain factors	Paired-related HD factors	9.17504e-06	depleted	1.46417e-05	-0.27754	0.824997	FALSE
EN1	440	1682	Homeo domain factors	NK-related factors	9.63211e-06	depleted	1.53177e-05	-0.311196	0.805973	FALSE
RUNX3	879	3110	Runt domain factors	Runt-related factors	9.70791e-06	depleted	1.53848e-05	-0.199573	0.870808	FALSE
HOXA5	633	2315	Homeo domain factors	HOX-related factors	1.14252e-05	depleted	1.80439e-05	-0.247329	0.842455	FALSE
TEAD3	1014	3534	TEA domain factors	TEF-1-related factors	1.16328e-05	depleted	1.83086e-05	-0.177838	0.884027	FALSE
CEBPE	284	1150	Basic leucine zipper factors (bZIP)	C/EBP-related	1.19219e-05	depleted	1.86994e-05	-0.394265	0.760877	FALSE
CEBPD	273	1111	Basic leucine zipper factors (bZIP)	C/EBP-related	1.27964e-05	depleted	2.00025e-05	-0.40148	0.757081	FALSE
LHX2	529	1972	Homeo domain factors	HD-LIM factors	1.30004e-05	depleted	2.02523e-05	-0.274914	0.8265	FALSE
PAX3	396	1528	Paired box factors	Paired plus homeo domain	1.42838e-05	depleted	2.21762e-05	-0.324666	0.798483	FALSE
PPARG	977	3411	Nuclear receptors with C4 zinc fingers	Thyroid hormone receptor-related factors (NR1)	1.57284e-05	depleted	2.43365e-05	-0.180358	0.882484	FALSE
NFIL3	511	1908	Basic leucine zipper factors (bZIP)	C/EBP-related	1.68286e-05	depleted	2.59512e-05	-0.27726	0.825157	FALSE
MIXL1	525	1945	Homeo domain factors	Paired-related HD factors	2.7756e-05	depleted	4.26585e-05	-0.265975	0.831637	FALSE
TFAP2C	1743	5757	Basic helix-span-helix factors (bHSH)	AP-2	3.09978e-05	depleted	4.74815e-05	-0.100338	0.932814	FALSE
GSC2	521	1929	Homeo domain factors	Paired-related HD factors	3.23495e-05	depleted	4.93869e-05	-0.265092	0.832146	FALSE
POU6F1	405	1544	Homeo domain factors	POU domain factors	3.30428e-05	depleted	5.02778e-05	-0.307273	0.808168	FALSE
MEIS1	671	2417	Homeo domain factors	TALE-type homeo domain factors	3.44374e-05	depleted	5.22262e-05	-0.225427	0.855342	FALSE
OLIG2	377	1449	Basic helix-loop-helix factors (bHLH)	Tal-related factors	3.53218e-05	depleted	5.33906e-05	-0.319015	0.801617	FALSE
EMX1	502	1863	Homeo domain factors	NK-related factors	3.89335e-05	depleted	5.86563e-05	-0.268462	0.830204	FALSE
GRHL1	578	2111	Grainyhead domain factors	Grainyhead-related factors	4.1642e-05	depleted	6.25313e-05	-0.245379	0.843594	FALSE
E2F8	1052	3626	Fork head / winged helix factors	E2F-related factors	4.24772e-05	depleted	6.3577e-05	-0.161838	0.893886	FALSE
TEF	264	1062	TEA domain factors	TEF-1-related factors	4.26465e-05	depleted	6.36224e-05	-0.384768	0.765902	FALSE
PROX1	436	1642	Homeo domain factors	HD-PROS factors	4.48277e-05	depleted	6.66594e-05	-0.289648	0.818102	FALSE
HOXC11	356	1373	Homeo domain factors	HOX-related factors	4.84951e-05	depleted	7.18794e-05	-0.323976	0.798865	FALSE
ZIC3	1842	6044	C2H2 zinc finger factors	More than 3 adjacent zinc finger factors	5.01475e-05	depleted	7.40888e-05	-0.0908244	0.938986	FALSE
TFAP2B	1761	5801	Basic helix-span-helix factors (bHSH)	AP-2	5.03321e-05	depleted	7.41225e-05	-0.0965005	0.935299	FALSE
NKX3-2	715	2551	Homeo domain factors	NK-related factors	5.10999e-05	depleted	7.5012e-05	-0.211642	0.863554	FALSE
ETV6	940	3268	Tryptophan cluster factors	Ets-related factors	5.32828e-05	depleted	7.79665e-05	-0.174269	0.886216	FALSE
NKX3-1	712	2540	Homeo domain factors	NK-related factors	5.4518e-05	depleted	7.95199e-05	-0.211473	0.863655	FALSE
Pax6	582	2117	Paired box factors	Paired plus homeo domain	5.97183e-05	depleted	8.68286e-05	-0.239524	0.847025	FALSE
TFAP2A	1723	5682	Basic helix-span-helix factors (bHSH)	AP-2	6.23491e-05	depleted	9.03667e-05	-0.0980699	0.934282	FALSE
PDX1	552	2018	Homeo domain factors	HOX-related factors	6.29519e-05	depleted	9.09526e-05	-0.24678	0.842775	FALSE
BSX	508	1873	Homeo domain factors	NK-related factors	6.53722e-05	depleted	9.41524e-05	-0.259044	0.835641	FALSE
SRY	919	3196	High-mobility group (HMG) domain factors	SOX-related factors	6.84917e-05	depleted	9.8336e-05	-0.174724	0.885937	FALSE
ZNF740	1665	5504	C2H2 zinc finger factors	Other factors with up to three adjacent zinc fingers	7.08193e-05	depleted	0.00010136	-0.101552	0.93203	FALSE
GBX1	404	1526	Homeo domain factors	HOX-related factors	7.60791e-05	depleted	0.000108549	-0.293922	0.815682	FALSE
ESR1	916	3184	Nuclear receptors with C4 zinc fingers	Steroid hormone receptors (NR3)	7.66651e-05	depleted	0.000109045	-0.174015	0.886373	FALSE
VAX2	525	1925	Homeo domain factors	NK-related factors	7.96688e-05	depleted	0.000112967	-0.251063	0.840277	FALSE
FOSL2::JUND(var.2)	412	1551	Basic leucine zipper factors (bZIP)::Basic leucine zipper factors (bZIP)	Fos-related factors::Jun-related factors	8.33705e-05	depleted	0.000117851	-0.289076	0.818426	FALSE
CUX1	254	1017	Homeo domain factors	HD-CUT factors	8.51298e-05	depleted	0.000119967	-0.378013	0.769497	FALSE
OLIG1	351	1346	Basic helix-loop-helix factors (bHLH)	Tal-related factors	8.80887e-05	depleted	0.000123644	-0.315729	0.803445	FALSE
CEBPG	274	1085	Basic leucine zipper factors (bZIP)	C/EBP-related	8.82788e-05	depleted	0.000123644	-0.362041	0.778063	FALSE
GSC	512	1878	Homeo domain factors	Paired-related HD factors	9.96652e-05	depleted	0.000139167	-0.251575	0.839979	FALSE
HOXA2	448	1666	Homeo domain factors	HOX-related factors	0.000106034	depleted	0.000147609	-0.271412	0.828509	FALSE
TFAP2B(var.2)	1657	5470	Basic helix-span-helix factors (bHSH)	AP-2	0.000109792	depleted	0.000152378	-0.099561	0.933317	FALSE
BHLHE23	356	1358	Basic helix-loop-helix factors (bHLH)	Tal-related factors	0.000116028	depleted	0.000160547	-0.308128	0.807689	FALSE
TP73	677	2411	p53 domain factors	p53-related factors	0.000118036	depleted	0.000162832	-0.208998	0.865138	FALSE
SOX13	922	3192	High-mobility group (HMG) domain factors	SOX-related factors	0.000124935	depleted	0.000171833	-0.168216	0.889943	FALSE
NR1A4::RXRA	791	2772	Nuclear receptors with C4 zinc fingers::Nuclear receptors with C4 zinc fingers	Thyroid hormone receptor-related factors (NR1)::RXR-related receptors (NR2)	0.000146722	depleted	0.000201193	-0.185771	0.879179	FALSE
BHLHE22	298	1158	Basic helix-loop-helix factors (bHLH)	Tal-related factors	0.000150404	depleted	0.000205049	-0.334845	0.792869	FALSE
EMX2	384	1447	Homeo domain factors	NK-related factors	0.000150429	depleted	0.000205049	-0.29048	0.81763	FALSE
ESX1	499	1823	Homeo domain factors	Paired-related HD factors	0.000186288	depleted	0.000253174	-0.245797	0.84335	FALSE
MAX::MYC	748	2628	Basic helix-loop-helix factors (bHLH)::Basic helix-loop-helix factors (bHLH)	bHLH-ZIP factors::bHLH-ZIP factors	0.000196279	depleted	0.000265964	-0.189449	0.876941	FALSE
FOS::JUN(var.2)	475	1743	Basic leucine zipper factors (bZIP)::Basic leucine zipper factors (bZIP)	Fos-related factors::Jun-related factors	0.000197894	depleted	0.000267362	-0.252167	0.839634	FALSE
PAX4	328	1252	Paired box factors	Paired plus homeo domain	0.000229059	depleted	0.000308556	-0.309061	0.807167	FALSE
SOX9	676	2393	High-mobility group (HMG) domain factors	SOX-related factors	0.000233438	depleted	0.000313533	-0.200319	0.870358	FALSE
TP63	502	1828	p53 domain factors	p53-related factors	0.000236724	depleted	0.000317017	-0.241101	0.8461	FALSE
NEUROD2	339	1288	Basic helix-loop-helix factors (bHLH)	Tal-related factors	0.000241263	depleted	0.000322153	-0.302369	0.81092	FALSE
EVX1	401	1494	Homeo domain factors	HOX-related factors	0.000251273	depleted	0.000334544	-0.2741	0.826966	FALSE
E2F7	796	2774	Fork head / winged helix factors	E2F-related factors	0.000270926	depleted	0.000359664	-0.177721	0.884098	FALSE
HESX1	470	1718	Homeo domain factors	Paired-related HD factors	0.000303908	depleted	0.000402282	-0.246591	0.842886	FALSE
NR4A2::RXRA	818	2841	Nuclear receptors with C4 zinc fingers::Nuclear receptors with C4 zinc fingers	NGFI-B-related receptors (NR4)::RXR-related receptors (NR2)	0.000309038	depleted	0.000407895	-0.17282	0.887107	FALSE
ZIC4	1854	6038	C2H2 zinc finger factors	More than 3 adjacent zinc finger factors	0.00034213	depleted	0.000450274	-0.0800233	0.946042	FALSE
CUX2	235	929	Homeo domain factors	HD-CUT factors	0.000360235	depleted	0.000472744	-0.359612	0.779374	FALSE
HOXD12	343	1294	Homeo domain factors	HOX-related factors	0.000362445	depleted	0.000474285	-0.292151	0.816684	FALSE
HMBOX1	352	1324	Homeo domain factors	POU domain factors	0.000363712	depleted	0.000474587	-0.28785	0.819122	FALSE
CREB1	463	1690	Basic leucine zipper factors (bZIP)	CREB-related factors	0.000389122	depleted	0.000506301	-0.244533	0.844089	FALSE
EBF1	1438	4771	Rel homology region (RHR) factors	Early B-Cell Factor-related factors	0.000399355	depleted	0.000518143	-0.106822	0.928632	FALSE
ZBTB7A	1512	4997	C2H2 zinc finger factors	More than 3 adjacent zinc finger factors	0.000412223	depleted	0.000533328	-0.101198	0.932259	FALSE
PITX3	630	2229	Homeo domain factors	Paired-related HD factors	0.000472965	depleted	0.000610191	-0.199567	0.870812	FALSE
T	517	1862	T-Box factors	Brachyury-related factors	0.000486675	depleted	0.000626116	-0.225211	0.85547	FALSE
GCM1	1222	4094	GCM domain factors	GCM factors	0.000590291	depleted	0.000757292	-0.120861	0.919639	FALSE
MTF1	1038	3519	C2H2 zinc finger factors	More than 3 adjacent zinc finger factors	0.000610667	depleted	0.000781245	-0.137953	0.908808	FALSE
NOTO	562	2000	Homeo domain factors	NK-related factors	0.000709925	depleted	0.000905698	-0.207952	0.865766	FALSE
JDP2(var.2)	362	1343	Basic leucine zipper factors (bZIP)	Fos-related factors	0.000769264	depleted	0.000978675	-0.267991	0.830475	FALSE
PAX7	415	1517	Paired box factors	Paired plus homeo domain	0.00081603	depleted	0.0010353	-0.246632	0.842862	FALSE
FOSB::JUN	368	1359	Basic leucine zipper factors (bZIP)::Basic leucine zipper factors (bZIP)	Fos-related factors::Jun-related factors	0.000936694	depleted	0.0011851	-0.261362	0.8343	FALSE
MYC	1026	3470	Basic helix-loop-helix factors (bHLH)	bHLH-ZIP factors	0.000945916	depleted	0.00119347	-0.134499	0.910986	FALSE
VENTX	356	1318	Homeo domain factors	NK-related factors	0.000996131	depleted	0.00125337	-0.264995	0.832202	FALSE
TFAP2B(var.3)	1659	5421	Basic helix-span-helix factors (bHSH)	AP-2	0.00105893	depleted	0.00132874	-0.0848389	0.94289	FALSE
LBX2	476	1711	Homeo domain factors	NK-related factors	0.00107971	depleted	0.00135112	-0.2224	0.857138	FALSE
GLIS2	1575	5160	C2H2 zinc finger factors	More than 3 adjacent zinc finger factors	0.00128312	depleted	0.00160127	-0.088613	0.940426	FALSE
TFAP2A(var.3)	1670	5449	Basic helix-span-helix factors (bHSH)	AP-2	0.00130026	depleted	0.00161825	-0.0827372	0.944264	FALSE
RUNX2	717	2484	Runt domain factors	Runt-related factors	0.00130761	depleted	0.001623	-0.169214	0.889327	FALSE
GLIS3	1256	4178	C2H2 zinc finger factors	More than 3 adjacent zinc finger factors	0.00131925	depleted	0.00163302	-0.11057	0.926222	FALSE
FOSL2::JUNB(var.2)	250	954	Basic leucine zipper factors (bZIP)::Basic leucine zipper factors (bZIP)	Fos-related factors::Jun-related factors	0.00164961	depleted	0.00203645	-0.308655	0.807394	FALSE
CLOCK	527	1867	Basic helix-loop-helix factors (bHLH)	PAS domain factors	0.00166941	depleted	0.00205535	-0.201441	0.869682	FALSE
ETV2	712	2461	Tryptophan cluster factors	Ets-related factors	0.00172705	depleted	0.00212062	-0.165889	0.891379	FALSE
XBP1	422	1524	Basic leucine zipper factors (bZIP)	XBP-1-related factors	0.00173699	depleted	0.00212711	-0.229142	0.853142	FALSE
SREBF2(var.2)	346	1272	Basic helix-loop-helix factors (bHLH)	bHLH-ZIP factors	0.00188684	depleted	0.00230446	-0.254848	0.838075	FALSE
ATF7	268	1011	Basic leucine zipper factors (bZIP)	Jun-related factors	0.00200091	depleted	0.00243728	-0.292072	0.816728	FALSE
TFE3	364	1329	Basic helix-loop-helix factors (bHLH)	bHLH-ZIP factors	0.00212571	depleted	0.00258242	-0.244925	0.84386	FALSE
BARHL2	287	1073	Homeo domain factors	NK-related factors	0.00217685	depleted	0.00263755	-0.279121	0.824093	FALSE
OTX1	341	1250	Homeo domain factors	Paired-related HD factors	0.00245833	depleted	0.00297075	-0.250678	0.840501	FALSE
TFAP2C(var.3)	1625	5290	Basic helix-span-helix factors (bHSH)	AP-2	0.00288453	depleted	0.00347662	-0.0794218	0.946437	FALSE
JUN::JUNB(var.2)	425	1522	Basic leucine zipper factors (bZIP)::Basic leucine zipper factors (bZIP)	Jun-related factors::Jun-related factors	0.00295407	depleted	0.00355109	-0.217027	0.860336	FALSE
TFEC	582	2028	Basic helix-loop-helix factors (bHLH)	bHLH-ZIP factors	0.00329572	depleted	0.00395141	-0.17756	0.884197	FALSE
EVX2	400	1431	Homeo domain factors	HOX-related factors	0.00443872	depleted	0.00530792	-0.215546	0.86122	FALSE
MYBL1	177	687	Tryptophan cluster factors	Myb/SANT domain factors	0.00495205	depleted	0.00590635	-0.333155	0.793799	FALSE
HES5	707	2415	Basic helix-loop-helix factors (bHLH)	Hairy-related factors	0.00532708	depleted	0.00633715	-0.148835	0.901979	FALSE
NFKB2	1207	3984	Rel homology region (RHR) factors	NF-kappaB-related factors	0.00556149	depleted	0.00659887	-0.0993857	0.93343	FALSE
NFKB1	1170	3863	Rel homology region (RHR) factors	NF-kappaB-related factors	0.0067473	depleted	0.00798518	-0.0998069	0.933158	FALSE
FOSB::JUNB(var.2)	247	915	Basic leucine zipper factors (bZIP)::Basic leucine zipper factors (bZIP)	Fos-related factors::Jun-related factors	0.00750619	depleted	0.00883908	-0.265854	0.831706	FALSE
ERF	600	2064	Tryptophan cluster factors	Ets-related factors	0.00750743	depleted	0.00883908	-0.159002	0.895644	FALSE
SP4	1594	5160	C2H2 zinc finger factors	Three-zinc finger KrÃ¼ppel-related factors	0.00922429	depleted	0.0108326	-0.0713132	0.951771	FALSE
NFYA	639	2181	Other alpha	NFY	0.00982579	depleted	0.0115095	-0.147696	0.902691	FALSE
FOSL1::JUN(var.2)	211	789	Basic leucine zipper factors (bZIP)::Basic leucine zipper factors (bZIP)	Fos-related factors::Jun-related factors	0.00998132	depleted	0.0116619	-0.279376	0.823947	FALSE
HES7	898	3000	Basic helix-loop-helix factors (bHLH)	Hairy-related factors	0.0100693	depleted	0.0117347	-0.116769	0.922251	FALSE
CREB3	479	1659	Basic leucine zipper factors (bZIP)	CREB-related factors	0.0137167	depleted	0.0159448	-0.16881	0.889576	FALSE
TFCP2	413	1445	Grainyhead domain factors	CP2-related factors	0.0141536	depleted	0.016411	-0.18345	0.880595	FALSE
MITF	386	1356	Basic helix-loop-helix factors (bHLH)	bHLH-ZIP factors	0.0149618	depleted	0.0173043	-0.189278	0.877044	FALSE
ELK4	1073	3532	Tryptophan cluster factors	Ets-related factors	0.0162641	depleted	0.0187631	-0.095429	0.935994	FALSE
GLI2	964	3189	C2H2 zinc finger factors	More than 3 adjacent zinc finger factors	0.017468	depleted	0.0201013	-0.102593	0.931358	FALSE
MXI1	822	2740	Basic helix-loop-helix factors (bHLH)	bHLH-ZIP factors	0.0191585	depleted	0.0219915	-0.113559	0.924305	FALSE
FOSL1::JUND(var.2)	353	1240	Basic leucine zipper factors (bZIP)::Basic leucine zipper factors (bZIP)	Fos-related factors::Jun-related factors	0.0210923	depleted	0.0241507	-0.189194	0.877096	FALSE
PAX5	972	3207	Paired box factors	Paired domain only	0.0214178	depleted	0.0244622	-0.0987899	0.933816	FALSE
KLF13	901	2978	C2H2 zinc finger factors	Three-zinc finger KrÃ¼ppel-related factors	0.0258481	depleted	0.0294488	-0.101339	0.932168	FALSE
NFYB	602	2032	Other alpha	NFY	0.0275147	depleted	0.0312698	-0.131659	0.912781	FALSE
SRF	427	1472	MADS box factors	Responders to external signals (SRF/RLM1)	0.027695	depleted	0.0313968	-0.162063	0.893746	FALSE
ELF4	731	2440	Tryptophan cluster factors	Ets-related factors	0.0282039	depleted	0.0318948	-0.115532	0.923042	FALSE
MLXIPL	386	1337	Basic helix-loop-helix factors (bHLH)	bHLH-ZIP factors	0.0305886	depleted	0.0345064	-0.16892	0.889508	FALSE
MLX	363	1261	Basic helix-loop-helix factors (bHLH)	bHLH-ZIP factors	0.0324843	depleted	0.0365548	-0.173121	0.886922	FALSE
ZBED1	147	550	C2H2 zinc finger factors	BED zinc finger factors	0.0345135	depleted	0.0387431	-0.280209	0.823472	FALSE
EGR4	1584	5082	C2H2 zinc finger factors	Three-zinc finger KrÃ¼ppel-related factors	0.0355748	depleted	0.0398368	-0.0584178	0.960317	FALSE
EGR3	1652	5278	C2H2 zinc finger factors	Three-zinc finger KrÃ¼ppel-related factors	0.0485704	depleted	0.0542567	-0.0523714	0.96435	FALSE
PAX1	802	2643	Paired box factors	Paired domain only	0.0502506	depleted	0.055997	-0.097096	0.934913	FALSE
JUNB(var.2)	176	635	Basic leucine zipper factors (bZIP)	Jun-related factors	0.0601444	depleted	0.0668595	-0.227775	0.853951	FALSE
USF2	697	2301	Basic helix-loop-helix factors (bHLH)	bHLH-ZIP factors	0.0683405	depleted	0.0757868	-0.0996242	0.933276	FALSE
CENPB	470	1581	Psq-type HTH domain		0.0702995	depleted	0.0777709	-0.126698	0.915925	FALSE
KLF14	1421	4552	C2H2 zinc finger factors	Three-zinc finger KrÃ¼ppel-related factors	0.0725337	depleted	0.0800492	-0.0561878	0.961802	FALSE
ETS1	689	2271	Tryptophan cluster factors	Ets-related factors	0.0774224	depleted	0.0852391	-0.0973456	0.934751	FALSE
ZBTB7C	1294	4151	C2H2 zinc finger factors	More than 3 adjacent zinc finger factors	0.0890835	depleted	0.0978423	-0.0582151	0.960452	FALSE
YY2	726	2098	C2H2 zinc finger factors	More than 3 adjacent zinc finger factors	0.0930932	enriched	0.102002	0.092433	1.06617	FALSE
GCM2	919	2980	GCM domain factors	GCM factors	0.102981	depleted	0.112567	-0.0737693	0.950152	FALSE
ETV5	465	1320	Tryptophan cluster factors	Ets-related factors	0.10561	enriched	0.115165	0.118171	1.08536	FALSE
MAX	570	1882	Basic helix-loop-helix factors (bHLH)	bHLH-ZIP factors	0.109938	depleted	0.1196	-0.0998266	0.933145	FALSE
MNT	558	1842	Basic helix-loop-helix factors (bHLH)	bHLH-ZIP factors	0.115986	depleted	0.12588	-0.0995298	0.933337	FALSE
ETV4	434	1233	Tryptophan cluster factors	Ets-related factors	0.124352	enriched	0.134641	0.117	1.08448	FALSE
ETV1	435	1239	Tryptophan cluster factors	Ets-related factors	0.136167	enriched	0.147086	0.113317	1.08171	FALSE
MYCN	650	2120	Basic helix-loop-helix factors (bHLH)	bHLH-ZIP factors	0.15413	depleted	0.166098	-0.0821464	0.944651	FALSE
E2F4	1519	4542	Fork head / winged helix factors	E2F-related factors	0.155097	enriched	0.166748	0.0432004	1.0304	FALSE
SPDEF	579	1894	Tryptophan cluster factors	Ets-related factors	0.164238	depleted	0.176161	-0.0863948	0.941873	FALSE
ZBTB7B	1263	4019	C2H2 zinc finger factors	More than 3 adjacent zinc finger factors	0.18645	depleted	0.199519	-0.0465757	0.968232	FALSE
MYBL2	240	811	Tryptophan cluster factors	Myb/SANT domain factors	0.200728	depleted	0.214297	-0.133261	0.911768	FALSE
GLIS1	988	3159	C2H2 zinc finger factors	More than 3 adjacent zinc finger factors	0.215743	depleted	0.229791	-0.0534788	0.96361	FALSE
TFEB	597	1934	Basic helix-loop-helix factors (bHLH)	bHLH-ZIP factors	0.237256	depleted	0.252119	-0.0723787	0.951069	FALSE
E2F1	201	562	Fork head / winged helix factors	E2F-related factors	0.238869	enriched	0.253246	0.140032	1.10193	FALSE
SMAD3	304	1008	SMAD/NF-1 DNA-binding domain factors	SMAD factors	0.24763	depleted	0.261928	-0.105946	0.929195	FALSE
E2F2	315	1042	Fork head / winged helix factors	E2F-related factors	0.253867	depleted	0.267905	-0.102525	0.931401	FALSE
EN2	515	1673	Homeo domain factors	NK-related factors	0.256046	depleted	0.269584	-0.0763869	0.94843	FALSE
ARNT::HIF1A	752	2414	Basic helix-loop-helix factors (bHLH)::Basic helix-loop-helix factors (bHLH)	PAS domain factors::PAS domain factors	0.261273	depleted	0.274457	-0.0592149	0.959786	FALSE
PAX9	822	2627	Paired box factors	Paired domain only	0.287576	depleted	0.301395	-0.0527997	0.964064	FALSE
ETV3	518	1676	Tryptophan cluster factors	Ets-related factors	0.293491	depleted	0.306892	-0.0705919	0.952247	FALSE
GMEB2	87	303	SAND domain factors	GMEB	0.334346	depleted	0.348816	-0.176824	0.884648	FALSE
HEY1	600	1924	Basic helix-loop-helix factors (bHLH)	Hairy-related factors	0.348657	depleted	0.36292	-0.0576682	0.960816	FALSE
FLI1	540	1734	Tryptophan cluster factors	Ets-related factors	0.364842	depleted	0.378906	-0.0596663	0.959486	FALSE
GABPA	900	2847	Tryptophan cluster factors	Ets-related factors	0.417784	depleted	0.432908	-0.0380393	0.973978	FALSE
HEY2	733	2326	Basic helix-loop-helix factors (bHLH)	Hairy-related factors	0.433165	depleted	0.447832	-0.0425598	0.970931	FALSE
ERG	569	1812	Tryptophan cluster factors	Ets-related factors	0.457861	depleted	0.472298	-0.0476762	0.967493	FALSE
ELK1	458	1361	Tryptophan cluster factors	Ets-related factors	0.485408	enriched	0.499588	0.0521587	1.03682	FALSE
NRF1	1542	4694	Basic leucine zipper factors (bZIP)	Jun-related factors	0.565784	enriched	0.581006	0.0173912	1.01213	FALSE
BHLHE40	449	1424	Basic helix-loop-helix factors (bHLH)	Hairy-related factors	0.580013	depleted	0.594287	-0.0417556	0.971472	FALSE
ELK3	459	1375	Tryptophan cluster factors	Ets-related factors	0.591033	enriched	0.604225	0.0405407	1.0285	FALSE
ELF1	690	2171	Tryptophan cluster factors	Ets-related factors	0.598679	depleted	0.610679	-0.0302852	0.979227	FALSE
BHLHE41	387	1228	Basic helix-loop-helix factors (bHLH)	Hairy-related factors	0.608302	depleted	0.619116	-0.0424989	0.970972	FALSE
ZBTB33	835	2530	C2H2 zinc finger factors	Other factors with up to three adjacent zinc fingers	0.637634	enriched	0.647531	0.024117	1.01686	FALSE
EGR2	1225	3813	C2H2 zinc finger factors	Three-zinc finger KrÃ¼ppel-related factors	0.697856	depleted	0.70712	-0.0147385	0.989836	FALSE
E2F3	200	600	Fork head / winged helix factors	E2F-related factors	0.767703	enriched	0.776176	0.0384437	1.02701	FALSE
TFDP1	1576	4874	Fork head / winged helix factors	E2F-related factors	0.864436	depleted	0.872052	-0.00543248	0.996242	FALSE
HINFP	1102	3412	C2H2 zinc finger factors	Factors with multiple dispersed zinc fingers	0.874418	depleted	0.880183	-0.00708719	0.9951	FALSE
FEV	466	1423	Tryptophan cluster factors	Ets-related factors	0.878306	enriched	0.882158	0.0128724	1.00896	FALSE
HIF1A	685	2097	Basic helix-loop-helix factors (bHLH)	PAS domain factors	0.887572	enriched	0.888082	0.00925527	1.00644	FALSE
EGR1	1303	4030	C2H2 zinc finger factors	Three-zinc finger Kruppel-related factors	0.888082	depleted	0.888082	-0.00553652	0.99617	FALSE

## Sheet: LLE
TF	Counts (n=169)	Counts_ns (n=11719)	class	family	p_value	direction	FDR	logFC	FC	filter
TCF3	87	7691	Basic helix-loop-helix factors (bHLH)	E2A-related factors	0.000170973	depleted	0.0667431	-0.35033	0.784405	FALSE
PPARG::RXRA	101	8471	Nuclear receptors with C4 zinc fingers::Nuclear receptors with C4 zinc fingers	Thyroid hormone receptor-related factors (NR1)::RXR-related receptors (NR2)	0.000436121	depleted	0.0667431	-0.274423	0.826781	FALSE
SP2	117	9397	C2H2 zinc finger factors	Three-zinc finger Krüppel-related factors	0.000581351	depleted	0.0667431	-0.211937	0.863377	FALSE
TCF4	90	7740	Basic helix-loop-helix factors (bHLH)	E2A-related factors	0.000672698	depleted	0.0667431	-0.310582	0.806316	FALSE
ZIC3	91	7795	C2H2 zinc finger factors	More than 3 adjacent zinc finger factors	0.000728637	depleted	0.0667431	-0.304856	0.809523	FALSE
ZIC1	94	7950	C2H2 zinc finger factors	More than 3 adjacent zinc finger factors	0.00100753	depleted	0.0752629	-0.286468	0.819907	FALSE
ZBTB7C	56	5389	C2H2 zinc finger factors	More than 3 adjacent zinc finger factors	0.00115031	depleted	0.0752629	-0.472765	0.720582	FALSE
ZBTB7B	54	5228	C2H2 zinc finger factors	More than 3 adjacent zinc finger factors	0.00132611	depleted	0.07592	-0.481474	0.716246	FALSE
KLF16	99	8161	C2H2 zinc finger factors	Three-zinc finger Krüppel-related factors	0.00256359	depleted	0.120526	-0.249491	0.841193	FALSE
ZEB1	100	8221	Homeo domain factors	HD-ZF factors	0.00263157	depleted	0.120526	-0.24556	0.843489	FALSE
ZNF740	83	7086	C2H2 zinc finger factors	Other factors with up to three adjacent zinc fingers	0.00354585	depleted	0.133012	-0.300034	0.812233	FALSE
TFAP2B(var.3)	82	6998	Basic helix-span-helix factors (bHSH)	AP-2	0.00416894	depleted	0.133012	-0.299493	0.812538	FALSE
SP3	100	8166	C2H2 zinc finger factors	Three-zinc finger Krüppel-related factors	0.00419431	depleted	0.133012	-0.235875	0.84917	FALSE
ASCL1	133	10144	Basic helix-loop-helix factors (bHLH)	MyoD / ASC-related factors	0.00434939	depleted	0.133012	-0.137374	0.909172	FALSE
EGR4	76	6590	C2H2 zinc finger factors	Three-zinc finger Krüppel-related factors	0.00435628	depleted	0.133012	-0.322453	0.799709	FALSE
MZF1(var.2)	87	7301	C2H2 zinc finger factors	More than 3 adjacent zinc finger factors	0.00511257	depleted	0.143817	-0.275252	0.826306	FALSE
KLF5	117	9191	C2H2 zinc finger factors	Three-zinc finger Krüppel-related factors	0.00533818	depleted	0.143817	-0.179959	0.882728	FALSE
MTF1	47	4510	C2H2 zinc finger factors	More than 3 adjacent zinc finger factors	0.00588795	depleted	0.149816	-0.46864	0.722645	FALSE
CTCFL	106	8488	C2H2 zinc finger factors	More than 3 adjacent zinc finger factors	0.00666746	depleted	0.160721	-0.207606	0.865973	FALSE
SCRT2	57	5193	C2H2 zinc finger factors	More than 3 adjacent zinc finger factors	0.00751235	depleted	0.172033	-0.39378	0.761133	FALSE
TFAP2C(var.3)	81	6834	Basic helix-span-helix factors (bHSH)	AP-2	0.00830972	depleted	0.181231	-0.282982	0.82189	FALSE
SP8	99	8005	C2H2 zinc finger factors	Three-zinc finger Krüppel-related factors	0.00899222	depleted	0.187202	-0.221647	0.857586	FALSE
PLAG1	104	8308	C2H2 zinc finger factors	More than 3 adjacent zinc finger factors	0.0101871	depleted	0.191577	-0.204163	0.868042	FALSE
PPARA::RXRA	55	4996	Nuclear receptors with C4 zinc fingers::Nuclear receptors with C4 zinc fingers	Thyroid hormone receptor-related factors (NR1)::RXR-related receptors (NR2)	0.0106034	depleted	0.191577	-0.389516	0.763386	FALSE
SP1	123	9477	C2H2 zinc finger factors	Three-zinc finger Krüppel-related factors	0.0107838	depleted	0.191577	-0.152018	0.899991	FALSE
GLIS2	79	6656	C2H2 zinc finger factors	More than 3 adjacent zinc finger factors	0.011093	depleted	0.191577	-0.280977	0.823034	FALSE
FOXA1	65	5690	Fork head / winged helix factors	Forkhead box (FOX) factors	0.0114378	depleted	0.191577	-0.336163	0.792145	FALSE
[truncated: 431 more rows]

## Sheet: LEE
TF	Counts (n=131)	Counts_ns (n=11757)	class	family	p_value	direction	FDR	logFC	FC	filter
[truncated: 458 more rows]

[truncated: 3 more sheets: ELL, ELE, EEL]
