# Supplementary material for: DNA Methylation Regulates Transcription Factor-Specific Neurodevelopmental but Not Sexually Dimorphic Gene Expression Dynamics in Zebra Finch Telencephalon
Source: Front Cell Dev Biol. 2021 Mar 19;9:583555. doi: 10.3389/fcell.2021.583555 (PMC8017237; doi:10.3389/fcell.2021.583555)
Supplement: Supplementary Table 12 — Full output for the RRBS analysis for non-CpG (CpH) methylation. [file Table_12.XLSX]

## Sheet: Table S12
Table S12: Full output for the RRBS analysis for non-CpG (CpH) methylation
One worksheet can be found for each contrast that was considered in the RNAseq analysis. Its columns contain the following information from left to right: ”chr”: chromosome of the CpH dinucleotide, “locations”: chromosomal location of the CpH dinucleotide, “gene”: ensembl identifier if the CpH is present in a promoter or genic region of an annotated gene, ”gene_symbol”: gene symbol if the CpH is …

## Sheet: age
chr	locations	gene	gene_symbol	func	logFC	AveExpr	t	P.Value	adj.P.Val	B	mean_1dph	sd_1dph	mean_older	sd_older	gene_alt_1	gene_alt_2	gene_alt_3	gene_alt_4	gene_alt_5	gene_alt_6	gene_alt_7	gene_alt_8	gene_alt_9	gene_alt_10	gene_symbol_alt_1	gene_symbol_alt_2	gene_symbol_alt_3	gene_symbol_alt_4	gene_symbol_alt_5	gene_symbol_alt_6	gene_symbol_alt_7	gene_symbol_alt_8	gene_symbol_alt_9	gene_symbol_alt_10
Un	69252848	ENSTGUG00000015018	BIN3	promoter	3.89675	-3.73565	26.6384	1.83765e-15	3.27193e-11	23.7512	0	0	0.128559	0.048025	NA	NA	NA	NA	NA	NA	NA	NA	NA	NA	NA	NA	NA	NA	NA	NA	NA	NA	NA	NA
11	11080240	NA	NA	intergenic	4.82296	-3.04099	21.9846	4.61475e-14	4.10828e-10	21.3419	0	0	0.238174	0.139784	NA	NA	NA	NA	NA	NA	NA	NA	NA	NA	NA	NA	NA	NA	NA	NA	NA	NA	NA	NA
24	628718	ENSTGUG00000000126		genic	4.3846	-3.36976	20.9705	1.01387e-13	6.01729e-10	20.7156	0	0	0.191695	0.112369	NA	NA	NA	NA	NA	NA	NA	NA	NA	NA	NA	NA	NA	NA	NA	NA	NA	NA	NA	NA
Un	44543764	ENSTGUG00000015636		promoter	4.27299	-3.01312	18.2063	1.05159e-12	4.10652e-09	18.7766	0.00497616	0.00810166	0.216905	0.109054	NA	NA	NA	NA	NA	NA	NA	NA	NA	NA	NA	NA	NA	NA	NA	NA	NA	NA	NA	NA
6	21214934	NA	NA	intergenic	3.76377	-3.83538	18.1044	1.15319e-12	4.10652e-09	18.698	0	0	0.119021	0.0515787	NA	NA	NA	NA	NA	NA	NA	NA	NA	NA	NA	NA	NA	NA	NA	NA	NA	NA	NA	NA
23	3027658	NA	NA	intergenic	4.91538	-2.97168	17.139	2.83203e-12	8.3424e-09	17.9236	0	0	0.249634	0.11409	NA	NA	NA	NA	NA	NA	NA	NA	NA	NA	NA	NA	NA	NA	NA	NA	NA	NA	NA	NA
21	2713950	ENSTGUG00000002771	MEGF6	genic	3.62526	-3.93927	16.9858	3.2798e-12	8.3424e-09	17.7957	0	0	0.11737	0.0671153	NA	NA	NA	NA	NA	NA	NA	NA	NA	NA	NA	NA	NA	NA	NA	NA	NA	NA	NA	NA
14	8699430	ENSTGUG00000005910	NDUFAB1	genic	2.97197	-4.42923	16.5303	5.10923e-12	1.01882e-08	17.4073	0	0	0.0730393	0.041215	NA	NA	NA	NA	NA	NA	NA	NA	NA	NA	NA	NA	NA	NA	NA	NA	NA	NA	NA	NA
5	62009912	NA	NA	intergenic	3.84431	-3.40123	16.5223	5.14988e-12	1.01882e-08	17.4004	0.00391206	0.00638737	0.172167	0.102543	NA	NA	NA	NA	NA	NA	NA	NA	NA	NA	NA	NA	NA	NA	NA	NA	NA	NA	NA	NA
1_random	1016814	NA	NA	intergenic	-2.42496	-5.57118	-16.0942	7.89177e-12	1.40513e-08	17.0233	0.0625398	0.0201131	0.0043112	0.00413245	NA	NA	NA	NA	NA	NA	NA	NA	NA	NA	NA	NA	NA	NA	NA	NA	NA	NA	NA	NA
14	1323911	NA	NA	intergenic	3.29258	-4.18878	15.8654	9.95577e-12	1.61148e-08	16.8168	0	0	0.109674	0.0836746	NA	NA	NA	NA	NA	NA	NA	NA	NA	NA	NA	NA	NA	NA	NA	NA	NA	NA	NA	NA
Un	69252850	ENSTGUG00000015018	BIN3	promoter	3.13592	-4.30627	15.2408	1.90573e-11	2.75951e-08	16.2354	0	0	0.0796664	0.0404611	NA	NA	NA	NA	NA	NA	NA	NA	NA	NA	NA	NA	NA	NA	NA	NA	NA	NA	NA	NA
Un	127092783	NA	NA	intergenic	3.66704	-3.90793	15.1883	2.0148e-11	2.75951e-08	16.1852	0	0	0.110589	0.044745	NA	NA	NA	NA	NA	NA	NA	NA	NA	NA	NA	NA	NA	NA	NA	NA	NA	NA	NA	NA
27	1958531	NA	NA	intergenic	3.95769	-3.34747	14.9443	2.61504e-11	3.32576e-08	15.9497	0.00505051	0.0123712	0.172958	0.0878251	NA	NA	NA	NA	NA	NA	NA	NA	NA	NA	NA	NA	NA	NA	NA	NA	NA	NA	NA	NA
5	22609081	ENSTGUG00000010689		promoter	5.31213	-2.67412	14.867	2.84245e-11	3.37399e-08	15.8742	0	0	0.298577	0.114603	NA	NA	NA	NA	NA	NA	NA	NA	NA	NA	NA	NA	NA	NA	NA	NA	NA	NA	NA	NA
Un	63785262	NA	NA	intergenic	-5.82528	-3.71215	-14.6068	3.77378e-11	4.19951e-08	15.6168	0.610209	0.0976962	0.0311087	0.0354285	NA	NA	NA	NA	NA	NA	NA	NA	NA	NA	NA	NA	NA	NA	NA	NA	NA	NA	NA	NA
Z	70333551	NA	NA	intergenic	-5.30973	-1.89252	-13.526	1.28534e-10	1.3462e-07	14.4915	0.79995	0.0985648	0.100085	0.0554262	NA	NA	NA	NA	NA	NA	NA	NA	NA	NA	NA	NA	NA	NA	NA	NA	NA	NA	NA	NA
14	10339350	ENSTGUG00000007223		promoter	2.33169	-4.90945	13.1663	1.96855e-10	1.94722e-07	14.0956	0	0	0.0509044	0.0354037	NA	NA	NA	NA	NA	NA	NA	NA	NA	NA	NA	NA	NA	NA	NA	NA	NA	NA	NA	NA
5	62009932	NA	NA	intergenic	4.24517	-2.49888	13.0388	2.29488e-10	2.15054e-07	13.9526	0.0152366	0.02409	0.280409	0.124745	NA	NA	NA	NA	NA	NA	NA	NA	NA	NA	NA	NA	NA	NA	NA	NA	NA	NA	NA	NA
11	11080288	NA	NA	intergenic	3.96062	-3.37965	12.9481	2.56117e-10	2.28008e-07	13.8501	0.00293737	0.00455115	0.1822	0.123707	NA	NA	NA	NA	NA	NA	NA	NA	NA	NA	NA	NA	NA	NA	NA	NA	NA	NA	NA	NA
Un	111600614	NA	NA	intergenic	3.18905	-4.1274	12.8777	2.79038e-10	2.36584e-07	13.77	0.00128205	0.00314037	0.0990477	0.0630101	NA	NA	NA	NA	NA	NA	NA	NA	NA	NA	NA	NA	NA	NA	NA	NA	NA	NA	NA	NA
14	8711624	ENSTGUG00000005910	NDUFAB1	genic	3.87392	-3.75277	12.6935	3.49842e-10	2.83133e-07	13.5582	0	0	0.141068	0.0892068	NA	NA	NA	NA	NA	NA	NA	NA	NA	NA	NA	NA	NA	NA	NA	NA	NA	NA	NA	NA
17	9993292	NA	NA	intergenic	2.61742	-4.69515	12.511	4.38848e-10	3.39726e-07	13.3453	0	0	0.0555894	0.0340512	NA	NA	NA	NA	NA	NA	NA	NA	NA	NA	NA	NA	NA	NA	NA	NA	NA	NA	NA	NA
5	20197090	ENSTGUG00000010263	ALX4	promoter	3.48855	-4.0418	12.4765	4.58226e-10	3.39947e-07	13.3047	0	0	0.102428	0.05528	NA	NA	NA	NA	NA	NA	NA	NA	NA	NA	NA	NA	NA	NA	NA	NA	NA	NA	NA	NA
5	51304409	NA	NA	intergenic	4.38177	-2.98307	12.2698	5.94674e-10	4.08611e-07	13.0591	0.00641026	0.0157019	0.234352	0.134935	NA	NA	NA	NA	NA	NA	NA	NA	NA	NA	NA	NA	NA	NA	NA	NA	NA	NA	NA	NA
11	4281350	ENSTGUG00000004909	DRC7	promoter	2.25717	-4.23667	12.2671	5.9668e-10	4.08611e-07	13.056	0.00858918	0.00971906	0.0690226	0.0332325	NA	NA	NA	NA	NA	NA	NA	NA	NA	NA	NA	NA	NA	NA	NA	NA	NA	NA	NA	NA
28_random	171283	ENSTGUG00000014053	COPE	promoter	-3.75121	2.16598	-12.2353	6.21328e-10	4.09731e-07	13.0178	0.965812	0.0373121	0.695849	0.108468	NA	NA	NA	NA	NA	NA	NA	NA	NA	NA	NA	NA	NA	NA	NA	NA	NA	NA	NA	NA
22	189752	ENSTGUG00000003490	HK2	genic	2.9298	-4.23085	12.1715	6.73912e-10	4.28536e-07	12.941	0.00260417	0.00637888	0.0833999	0.048448	NA	NA	NA	NA	NA	NA	NA	NA	NA	NA	NA	NA	NA	NA	NA	NA	NA	NA	NA	NA
21	2180768	ENSTGUG00000002589	ZBTB48	genic	4.07565	-3.60147	11.966	8.77858e-10	5.38974e-07	12.6909	0	0	0.156774	0.0865864	ENSTGUG00000002606	NA	NA	NA	NA	NA	NA	NA	NA	NA	PLEKHG5	NA	NA	NA	NA	NA	NA	NA	NA	NA
23	5356021	ENSTGUG00000001614		promoter	2.73884	-4.60408	11.7906	1.10324e-09	6.54771e-07	12.4741	0	0	0.0602112	0.0314683	NA	NA	NA	NA	NA	NA	NA	NA	NA	NA	NA	NA	NA	NA	NA	NA	NA	NA	NA	NA
18	4924478	ENSTGUG00000005673	SHISA6	genic	3.5901	4.20753	11.5735	1.46937e-09	8.43943e-07	12.2015	0.742866	0.0537919	0.977248	0.0169874	NA	NA	NA	NA	NA	NA	NA	NA	NA	NA	NA	NA	NA	NA	NA	NA	NA	NA	NA	NA
27	3950563	NA	NA	intergenic	5.00557	4.3128	11.2052	2.41255e-09	1.34236e-06	11.728	0.595327	0.0950955	0.980174	0.0293506	NA	NA	NA	NA	NA	NA	NA	NA	NA	NA	NA	NA	NA	NA	NA	NA	NA	NA	NA	NA
5	62009952	NA	NA	intergenic	3.04059	-3.95442	11.0508	2.98125e-09	1.60852e-06	11.5252	0.00465636	0.00745576	0.1076	0.0716594	NA	NA	NA	NA	NA	NA	NA	NA	NA	NA	NA	NA	NA	NA	NA	NA	NA	NA	NA	NA
23	2539731	NA	NA	intergenic	2.51253	-4.77381	10.9532	3.41237e-09	1.78698e-06	11.3956	0	0	0.0526704	0.0295794	NA	NA	NA	NA	NA	NA	NA	NA	NA	NA	NA	NA	NA	NA	NA	NA	NA	NA	NA	NA
9	4985344	ENSTGUG00000018380		genic	3.13073	-4.06506	10.8149	4.13819e-09	2.10516e-06	11.2103	0.00287356	0.00703876	0.10486	0.0730306	NA	NA	NA	NA	NA	NA	NA	NA	NA	NA	NA	NA	NA	NA	NA	NA	NA	NA	NA	NA
Un	55884619	NA	NA	intergenic	4.17951	-3.52358	10.6836	4.97792e-09	2.42948e-06	11.0325	0	0	0.165152	0.0932897	NA	NA	NA	NA	NA	NA	NA	NA	NA	NA	NA	NA	NA	NA	NA	NA	NA	NA	NA	NA
Un	15384969	NA	NA	intergenic	4.66177	4.88696	10.6736	5.04862e-09	2.42948e-06	11.0189	0.719449	0.0938926	0.989665	0.0210169	NA	NA	NA	NA	NA	NA	NA	NA	NA	NA	NA	NA	NA	NA	NA	NA	NA	NA	NA	NA
14	8826149	ENSTGUG00000006039	ERN2	genic	4.10626	-3.31281	10.624	5.41677e-09	2.50731e-06	10.951	0.00326797	0.00800487	0.188351	0.11061	ENSTGUG00000005910	NA	NA	NA	NA	NA	NA	NA	NA	NA	NDUFAB1	NA	NA	NA	NA	NA	NA	NA	NA	NA
4_random	3951755	ENSTGUG00000015356	FBXO41	genic	3.85883	-3.76409	10.6143	5.49201e-09	2.50731e-06	10.9377	0	0	0.140742	0.0784633	ENSTGUG00000015420	NA	NA	NA	NA	NA	NA	NA	NA	NA		NA	NA	NA	NA	NA	NA	NA	NA	NA
23	3019893	NA	NA	intergenic	2.91388	-4.31515	10.5405	6.10076e-09	2.65897e-06	10.8364	0.00151515	0.00371135	0.0786574	0.0518785	NA	NA	NA	NA	NA	NA	NA	NA	NA	NA	NA	NA	NA	NA	NA	NA	NA	NA	NA	NA
4A	6293146	ENSTGUG00000002706	STARD8	genic	3.14816	-4.29709	10.538	6.12288e-09	2.65897e-06	10.8329	0	0	0.0982	0.100379	NA	NA	NA	NA	NA	NA	NA	NA	NA	NA	NA	NA	NA	NA	NA	NA	NA	NA	NA	NA
17	10847532	NA	NA	intergenic	2.67031	-4.65548	10.5152	6.32582e-09	2.6817e-06	10.8014	0	0	0.0600257	0.0420261	NA	NA	NA	NA	NA	NA	NA	NA	NA	NA	NA	NA	NA	NA	NA	NA	NA	NA	NA	NA
27	2481459	ENSTGUG00000002515		promoter	2.68015	-4.6481	10.4161	7.29276e-09	3.01971e-06	10.664	0	0	0.0694776	0.0483928	ENSTGUG00000002571	NA	NA	NA	NA	NA	NA	NA	NA	NA		NA	NA	NA	NA	NA	NA	NA	NA	NA
Un	89204702	NA	NA	intergenic	-7.22313	-0.893744	-10.1408	1.08877e-08	4.40581e-06	10.2761	0.945682	0.0528016	0.160441	0.137108	NA	NA	NA	NA	NA	NA	NA	NA	NA	NA	NA	NA	NA	NA	NA	NA	NA	NA	NA	NA
17_random	51746	NA	NA	intergenic	4.14479	-2.98175	10.0601	1.22614e-08	4.85141e-06	10.1609	0.0144928	0.0354999	0.217679	0.0999333	NA	NA	NA	NA	NA	NA	NA	NA	NA	NA	NA	NA	NA	NA	NA	NA	NA	NA	NA	NA
12	10672398	NA	NA	intergenic	-2.31655	-3.47144	-9.91799	1.51453e-08	5.86222e-06	9.9558	0.22799	0.0390881	0.0510261	0.0205202	NA	NA	NA	NA	NA	NA	NA	NA	NA	NA	NA	NA	NA	NA	NA	NA	NA	NA	NA	NA
28	2582363	NA	NA	intergenic	2.66348	-4.6606	9.89688	1.5631e-08	5.92148e-06	9.92512	0	0	0.0540097	0.0240446	NA	NA	NA	NA	NA	NA	NA	NA	NA	NA	NA	NA	NA	NA	NA	NA	NA	NA	NA	NA
Z	69660447	NA	NA	intergenic	-7.251	-1.12287	-9.8163	1.76396e-08	6.54319e-06	9.80757	0.91658	0.117395	0.147895	0.139178	NA	NA	NA	NA	NA	NA	NA	NA	NA	NA	NA	NA	NA	NA	NA	NA	NA	NA	NA	NA
Un	120504820	NA	NA	intergenic	-4.02155	1.49685	-9.76989	1.89177e-08	6.84684e-06	9.7395	0.960191	0.0287666	0.575204	0.132147	NA	NA	NA	NA	NA	NA	NA	NA	NA	NA	NA	NA	NA	NA	NA	NA	NA	NA	NA	NA
Un	116434720	ENSTGUG00000013708		genic	-3.79902	2.58223	-9.75809	1.92578e-08	6.84684e-06	9.72216	0.984824	0.0102879	0.74612	0.108655	NA	NA	NA	NA	NA	NA	NA	NA	NA	NA	NA	NA	NA	NA	NA	NA	NA	NA	NA	NA
Un	129304312	NA	NA	intergenic	3.66149	-2.96525	9.74604	1.96118e-08	6.84684e-06	9.70442	0.013348	0.0154087	0.206266	0.105967	NA	NA	NA	NA	NA	NA	NA	NA	NA	NA	NA	NA	NA	NA	NA	NA	NA	NA	NA	NA
Un	120504800	NA	NA	intergenic	-4.35564	1.50454	-9.70758	2.07883e-08	7.07453e-06	9.6477	0.963854	0.0323379	0.567743	0.123307	NA	NA	NA	NA	NA	NA	NA	NA	NA	NA	NA	NA	NA	NA	NA	NA	NA	NA	NA	NA
Z	69660450	NA	NA	intergenic	-8.06857	-1.86111	-9.69906	2.10587e-08	7.07453e-06	9.63511	0.907142	0.126286	0.101851	0.142407	NA	NA	NA	NA	NA	NA	NA	NA	NA	NA	NA	NA	NA	NA	NA	NA	NA	NA	NA	NA
Un	120504833	NA	NA	intergenic	-3.67928	0.359773	-9.68239	2.15986e-08	7.12153e-06	9.61045	0.886755	0.102669	0.40774	0.136468	NA	NA	NA	NA	NA	NA	NA	NA	NA	NA	NA	NA	NA	NA	NA	NA	NA	NA	NA	NA
17	793325	NA	NA	intergenic	-5.12219	0.802587	-9.63875	2.30819e-08	7.47223e-06	9.54573	0.926407	0.0982598	0.42488	0.182748	NA	NA	NA	NA	NA	NA	NA	NA	NA	NA	NA	NA	NA	NA	NA	NA	NA	NA	NA	NA
28_random	171261	ENSTGUG00000014053	COPE	promoter	-3.1937	2.00065	-9.57526	2.54328e-08	8.08628e-06	9.45117	0.95841	0.0313912	0.692681	0.0975669	NA	NA	NA	NA	NA	NA	NA	NA	NA	NA	NA	NA	NA	NA	NA	NA	NA	NA	NA	NA
6	35893733	NA	NA	intergenic	2.94101	1.20952	9.53259	2.71532e-08	8.37806e-06	9.38732	0.331457	0.0390107	0.781944	0.108571	NA	NA	NA	NA	NA	NA	NA	NA	NA	NA	NA	NA	NA	NA	NA	NA	NA	NA	NA	NA
5	61481750	NA	NA	intergenic	-4.18386	-2.13352	-9.51588	2.78597e-08	8.37806e-06	9.36226	0.639842	0.259389	0.131209	0.0907028	NA	NA	NA	NA	NA	NA	NA	NA	NA	NA	NA	NA	NA	NA	NA	NA	NA	NA	NA	NA
9	4550246	ENSTGUG00000006053	DGKG	genic	2.68431	5.06513	9.50134	2.84903e-08	8.37806e-06	9.34041	0.892751	0.0526809	0.990064	0.00703762	NA	NA	NA	NA	NA	NA	NA	NA	NA	NA	NA	NA	NA	NA	NA	NA	NA	NA	NA	NA
Un	40649909	NA	NA	intergenic	3.11801	-3.70038	9.50066	2.85202e-08	8.37806e-06	9.33939	0.00623666	0.00627128	0.130222	0.0876069	NA	NA	NA	NA	NA	NA	NA	NA	NA	NA	NA	NA	NA	NA	NA	NA	NA	NA	NA	NA
6	36044878	ENSTGUG00000011675	INPP5A	genic	-4.42334	0.521158	-9.4965	2.87033e-08	8.37806e-06	9.33315	0.925502	0.0467919	0.405732	0.121201	NA	NA	NA	NA	NA	NA	NA	NA	NA	NA	NA	NA	NA	NA	NA	NA	NA	NA	NA	NA
4A	15890790	NA	NA	intergenic	3.54941	-3.30195	9.42795	3.19086e-08	9.07106e-06	9.22978	0.00850661	0.011542	0.170248	0.0942996	NA	NA	NA	NA	NA	NA	NA	NA	NA	NA	NA	NA	NA	NA	NA	NA	NA	NA	NA	NA
19	9304487	ENSTGUG00000007813		genic	2.77486	-4.57707	9.42416	3.20964e-08	9.07106e-06	9.22405	0	0	0.0662839	0.0500713	NA	NA	NA	NA	NA	NA	NA	NA	NA	NA	NA	NA	NA	NA	NA	NA	NA	NA	NA	NA
12	10672250	NA	NA	intergenic	2.82381	5.45094	9.40346	3.31423e-08	9.22029e-06	9.19273	0.901885	0.0740308	0.992845	0.0132492	NA	NA	NA	NA	NA	NA	NA	NA	NA	NA	NA	NA	NA	NA	NA	NA	NA	NA	NA	NA
6	36044888	ENSTGUG00000011675	INPP5A	genic	-4.67505	0.0588329	-9.37156	3.48254e-08	9.53947e-06	9.14432	0.923184	0.0385415	0.330642	0.136316	NA	NA	NA	NA	NA	NA	NA	NA	NA	NA	NA	NA	NA	NA	NA	NA	NA	NA	NA	NA
18	4924448	ENSTGUG00000005673	SHISA6	genic	4.2663	4.81133	9.31757	3.7881e-08	1.02193e-05	9.06211	0.742177	0.111621	0.988808	0.016593	NA	NA	NA	NA	NA	NA	NA	NA	NA	NA	NA	NA	NA	NA	NA	NA	NA	NA	NA	NA
Un	116434690	ENSTGUG00000013708		genic	-3.72682	2.89502	-9.28623	3.97821e-08	1.05719e-05	9.01422	0.988427	0.0100957	0.78898	0.0875372	NA	NA	NA	NA	NA	NA	NA	NA	NA	NA	NA	NA	NA	NA	NA	NA	NA	NA	NA	NA
Un	54946938	NA	NA	intergenic	-2.9805	0.559457	-9.24509	4.24306e-08	1.111e-05	8.95117	0.861364	0.0846087	0.469712	0.124929	NA	NA	NA	NA	NA	NA	NA	NA	NA	NA	NA	NA	NA	NA	NA	NA	NA	NA	NA	NA
27	1958559	NA	NA	intergenic	3.17304	-4.27843	9.22649	4.36881e-08	1.12698e-05	8.92259	0	0	0.0902411	0.0690207	NA	NA	NA	NA	NA	NA	NA	NA	NA	NA	NA	NA	NA	NA	NA	NA	NA	NA	NA	NA
19	10084793	NA	NA	intergenic	2.32274	-4.91616	9.21754	4.4307e-08	1.12698e-05	8.90883	0	0	0.0489685	0.0385274	NA	NA	NA	NA	NA	NA	NA	NA	NA	NA	NA	NA	NA	NA	NA	NA	NA	NA	NA	NA
Z	69660462	NA	NA	intergenic	-7.85953	-1.40117	-9.20218	4.53911e-08	1.13829e-05	8.88516	0.921415	0.119811	0.132463	0.162233	NA	NA	NA	NA	NA	NA	NA	NA	NA	NA	NA	NA	NA	NA	NA	NA	NA	NA	NA	NA
Un	15384921	NA	NA	intergenic	3.38188	4.42012	9.1542	4.89581e-08	1.20438e-05	8.8111	0.78831	0.0546172	0.97878	0.0195681	NA	NA	NA	NA	NA	NA	NA	NA	NA	NA	NA	NA	NA	NA	NA	NA	NA	NA	NA	NA
2	79257503	NA	NA	intergenic	2.88039	4.04835	9.14878	4.93793e-08	1.20438e-05	8.80271	0.789009	0.053902	0.966329	0.0257335	NA	NA	NA	NA	NA	NA	NA	NA	NA	NA	NA	NA	NA	NA	NA	NA	NA	NA	NA	NA
Un	18566991	NA	NA	intergenic	3.02812	-3.59358	9.08816	5.43562e-08	1.30657e-05	8.70864	0.00977153	0.0117883	0.129253	0.0561765	NA	NA	NA	NA	NA	NA	NA	NA	NA	NA	NA	NA	NA	NA	NA	NA	NA	NA	NA	NA
28	1193104	NA	NA	intergenic	2.44358	-4.82553	9.08032	5.50367e-08	1.30657e-05	8.69644	0	0	0.053144	0.0420419	NA	NA	NA	NA	NA	NA	NA	NA	NA	NA	NA	NA	NA	NA	NA	NA	NA	NA	NA	NA
18	963956	ENSTGUG00000002914	FAM104B	genic	2.96603	-4.05959	9.06621	5.62849e-08	1.31862e-05	8.67447	0.00595238	0.0145803	0.101205	0.0686727	NA	NA	NA	NA	NA	NA	NA	NA	NA	NA	NA	NA	NA	NA	NA	NA	NA	NA	NA	NA
20	6235114	NA	NA	intergenic	2.3721	-4.87914	9.04779	5.79592e-08	1.34021e-05	8.64573	0	0	0.0499354	0.0359812	NA	NA	NA	NA	NA	NA	NA	NA	NA	NA	NA	NA	NA	NA	NA	NA	NA	NA	NA	NA
12	3777698	NA	NA	intergenic	3.90653	-3.72831	8.98997	6.35607e-08	1.4432e-05	8.55527	0	0	0.167125	0.121445	NA	NA	NA	NA	NA	NA	NA	NA	NA	NA	NA	NA	NA	NA	NA	NA	NA	NA	NA	NA
Z	70333542	NA	NA	intergenic	-5.31514	-3.12006	-8.98533	6.40341e-08	1.4432e-05	8.54799	0.634404	0.145998	0.0508877	0.047091	NA	NA	NA	NA	NA	NA	NA	NA	NA	NA	NA	NA	NA	NA	NA	NA	NA	NA	NA	NA
7	15852187	ENSTGUG00000008676	CDCA7	promoter	3.05814	-4.36461	8.95838	6.68584e-08	1.47974e-05	8.50565	0	0	0.0833412	0.071087	NA	NA	NA	NA	NA	NA	NA	NA	NA	NA	NA	NA	NA	NA	NA	NA	NA	NA	NA	NA
1	78247888	NA	NA	intergenic	3.30019	5.64082	8.95411	6.73176e-08	1.47974e-05	8.49894	0.893111	0.0656153	0.996294	0.0147064	NA	NA	NA	NA	NA	NA	NA	NA	NA	NA	NA	NA	NA	NA	NA	NA	NA	NA	NA	NA
21	5954333	NA	NA	intergenic	4.14615	4.7589	8.92815	7.01819e-08	1.52389e-05	8.45805	0.750852	0.100637	0.986468	0.0183938	NA	NA	NA	NA	NA	NA	NA	NA	NA	NA	NA	NA	NA	NA	NA	NA	NA	NA	NA	NA
Un	134356613	ENSTGUG00000016242		promoter	1.3447	-5.64969	8.91807	7.13275e-08	1.5301e-05	8.44216	0	0	0.0167532	0.00982067	NA	NA	NA	NA	NA	NA	NA	NA	NA	NA	NA	NA	NA	NA	NA	NA	NA	NA	NA	NA
Un	15384885	NA	NA	intergenic	2.99089	4.82189	8.84326	8.04713e-08	1.7057e-05	8.32374	0.856876	0.0543454	0.985984	0.0126188	NA	NA	NA	NA	NA	NA	NA	NA	NA	NA	NA	NA	NA	NA	NA	NA	NA	NA	NA	NA
Un	15384903	NA	NA	intergenic	2.34162	4.42217	8.80302	8.58882e-08	1.79911e-05	8.25975	0.865028	0.0482452	0.974595	0.020566	NA	NA	NA	NA	NA	NA	NA	NA	NA	NA	NA	NA	NA	NA	NA	NA	NA	NA	NA	NA
Un	15384951	NA	NA	intergenic	3.22451	4.71681	8.74029	9.51075e-08	1.96839e-05	8.15955	0.832687	0.0490971	0.984494	0.0140979	NA	NA	NA	NA	NA	NA	NA	NA	NA	NA	NA	NA	NA	NA	NA	NA	NA	NA	NA	NA
11	11080286	NA	NA	intergenic	3.07905	-3.47749	8.7334	9.6181e-08	1.96839e-05	8.14851	0.00899858	0.00595543	0.1633	0.141378	NA	NA	NA	NA	NA	NA	NA	NA	NA	NA	NA	NA	NA	NA	NA	NA	NA	NA	NA	NA
17_random	51716	NA	NA	intergenic	2.31609	-4.92115	8.72025	9.82669e-08	1.98823e-05	8.12742	0	0	0.0438098	0.0251079	NA	NA	NA	NA	NA	NA	NA	NA	NA	NA	NA	NA	NA	NA	NA	NA	NA	NA	NA	NA
23	5746312	NA	NA	intergenic	2.82044	-4.35911	8.7023	1.01189e-07	2.02434e-05	8.09861	0.00187266	0.00458706	0.0738613	0.037524	NA	NA	NA	NA	NA	NA	NA	NA	NA	NA	NA	NA	NA	NA	NA	NA	NA	NA	NA	NA
17	615393	NA	NA	intergenic	2.26984	-4.95583	8.68675	1.03794e-07	2.05339e-05	8.07361	0	0	0.0474949	0.0374574	NA	NA	NA	NA	NA	NA	NA	NA	NA	NA	NA	NA	NA	NA	NA	NA	NA	NA	NA	NA
17	713570	ENSTGUG00000002544	ENTPD8	genic	3.90874	-3.21278	8.66082	1.08296e-07	2.11892e-05	8.03185	0.0114943	0.0281551	0.206685	0.152417	ENSTGUG00000002526	NA	NA	NA	NA	NA	NA	NA	NA	NA		NA	NA	NA	NA	NA	NA	NA	NA	NA
9	19341107	NA	NA	intergenic	2.83067	-4.53521	8.64142	1.11797e-07	2.16364e-05	8.00055	0	0	0.0694568	0.0425596	NA	NA	NA	NA	NA	NA	NA	NA	NA	NA	NA	NA	NA	NA	NA	NA	NA	NA	NA	NA
26	245755	NA	NA	intergenic	2.30903	-4.92644	8.61346	1.17053e-07	2.24099e-05	7.95535	0	0	0.0512024	0.0466229	NA	NA	NA	NA	NA	NA	NA	NA	NA	NA	NA	NA	NA	NA	NA	NA	NA	NA	NA	NA
Un	44649858	NA	NA	intergenic	2.47467	-4.08286	8.57105	1.25524e-07	2.37761e-05	7.88658	0.0110582	0.017141	0.0844434	0.0433447	NA	NA	NA	NA	NA	NA	NA	NA	NA	NA	NA	NA	NA	NA	NA	NA	NA	NA	NA	NA
6	35893700	NA	NA	intergenic	4.41487	2.01235	8.51358	1.38036e-07	2.56692e-05	7.79302	0.28999	0.0780575	0.876276	0.110284	NA	NA	NA	NA	NA	NA	NA	NA	NA	NA	NA	NA	NA	NA	NA	NA	NA	NA	NA	NA
12	3777686	NA	NA	intergenic	4.84761	-3.0225	8.51199	1.38401e-07	2.56692e-05	7.79041	0	0	0.263361	0.149974	NA	NA	NA	NA	NA	NA	NA	NA	NA	NA	NA	NA	NA	NA	NA	NA	NA	NA	NA	NA
14	1795177	ENSTGUG00000003705	2019-09-12	promoter	2.58299	-4.52299	8.45815	1.51345e-07	2.77804e-05	7.70234	0.00208333	0.0051031	0.0713416	0.0547978	ENSTGUG00000003701	NA	NA	NA	NA	NA	NA	NA	NA	NA		NA	NA	NA	NA	NA	NA	NA	NA	NA
Un	44371671	NA	NA	intergenic	3.24847	-3.62241	8.44934	1.53582e-07	2.79034e-05	7.68788	0.00824991	0.0136344	0.136991	0.0769143	NA	NA	NA	NA	NA	NA	NA	NA	NA	NA	NA	NA	NA	NA	NA	NA	NA	NA	NA	NA
11	274253	NA	NA	intergenic	3.59771	-3.95993	8.43554	1.57153e-07	2.82637e-05	7.66523	0	0	0.141221	0.106489	NA	NA	NA	NA	NA	NA	NA	NA	NA	NA	NA	NA	NA	NA	NA	NA	NA	NA	NA	NA
23	1235115	NA	NA	intergenic	3.02561	-4.06772	8.37646	1.73454e-07	3.08836e-05	7.56794	0.0045045	0.0110337	0.098999	0.0718574	NA	NA	NA	NA	NA	NA	NA	NA	NA	NA	NA	NA	NA	NA	NA	NA	NA	NA	NA	NA
18	4924502	ENSTGUG00000005673	SHISA6	genic	2.69891	3.64704	8.35609	1.79477e-07	3.16394e-05	7.53429	0.758647	0.0346431	0.954181	0.0279541	NA	NA	NA	NA	NA	NA	NA	NA	NA	NA	NA	NA	NA	NA	NA	NA	NA	NA	NA	NA
18	994547	ENSTGUG00000002914	FAM104B	promoter	2.262	-4.69917	8.34778	1.81996e-07	3.1769e-05	7.52054	0.00320513	0.00785093	0.0513497	0.0310165	ENSTGUG00000002937	NA	NA	NA	NA	NA	NA	NA	NA	NA	BTBD17	NA	NA	NA	NA	NA	NA	NA	NA	NA
23	2539706	NA	NA	intergenic	3.27816	-4.19959	8.33884	1.84749e-07	3.19365e-05	7.50574	0	0	0.0994365	0.0672726	NA	NA	NA	NA	NA	NA	NA	NA	NA	NA	NA	NA	NA	NA	NA	NA	NA	NA	NA	NA
24	1086695	NA	NA	intergenic	3.66024	-3.53175	8.31722	1.91582e-07	3.27992e-05	7.46992	0.00617284	0.0151203	0.166229	0.115754	NA	NA	NA	NA	NA	NA	NA	NA	NA	NA	NA	NA	NA	NA	NA	NA	NA	NA	NA	NA
24	628704	ENSTGUG00000000126		genic	3.44182	-4.07684	8.30945	1.94102e-07	3.28373e-05	7.45702	0	0	0.119666	0.0952938	NA	NA	NA	NA	NA	NA	NA	NA	NA	NA	NA	NA	NA	NA	NA	NA	NA	NA	NA	NA
25_random	29636	ENSTGUG00000017367		promoter	-1.53012	0.868955	-8.30521	1.95493e-07	3.28373e-05	7.44998	0.803202	0.0542862	0.583111	0.0876145	NA	NA	NA	NA	NA	NA	NA	NA	NA	NA	NA	NA	NA	NA	NA	NA	NA	NA	NA	NA
28_random	77061	NA	NA	intergenic	2.86439	-4.50992	8.24106	2.17842e-07	3.62493e-05	7.34317	0	0	0.0765209	0.0730693	NA	NA	NA	NA	NA	NA	NA	NA	NA	NA	NA	NA	NA	NA	NA	NA	NA	NA	NA	NA
Un	15384957	NA	NA	intergenic	3.45211	5.00594	8.22707	2.23059e-07	3.67738e-05	7.3198	0.846627	0.0378412	0.989429	0.0135015	NA	NA	NA	NA	NA	NA	NA	NA	NA	NA	NA	NA	NA	NA	NA	NA	NA	NA	NA	NA
Z	70333561	NA	NA	intergenic	-6.13708	-2.28546	-8.2208	2.25441e-07	3.68255e-05	7.30932	0.808766	0.12576	0.0907724	0.0958549	NA	NA	NA	NA	NA	NA	NA	NA	NA	NA	NA	NA	NA	NA	NA	NA	NA	NA	NA	NA
Un	120504810	NA	NA	intergenic	-3.4054	1.85207	-8.21523	2.27579e-07	3.68368e-05	7.3	0.958034	0.0280288	0.655709	0.109645	NA	NA	NA	NA	NA	NA	NA	NA	NA	NA	NA	NA	NA	NA	NA	NA	NA	NA	NA	NA
5	6135348	NA	NA	intergenic	2.70662	-4.39343	8.1952	2.35442e-07	3.77662e-05	7.26647	0.00268817	0.00658465	0.0726642	0.0411044	NA	NA	NA	NA	NA	NA	NA	NA	NA	NA	NA	NA	NA	NA	NA	NA	NA	NA	NA	NA
6	35893689	NA	NA	intergenic	4.28924	2.29359	8.18991	2.37568e-07	3.77669e-05	7.25759	0.344285	0.0620674	0.895687	0.0793553	NA	NA	NA	NA	NA	NA	NA	NA	NA	NA	NA	NA	NA	NA	NA	NA	NA	NA	NA	NA
Un	68769822	NA	NA	intergenic	3.97842	-2.47104	8.13831	2.59366e-07	4.08673e-05	7.1709	0.0204594	0.0224682	0.288301	0.162715	NA	NA	NA	NA	NA	NA	NA	NA	NA	NA	NA	NA	NA	NA	NA	NA	NA	NA	NA	NA
Un	15384892	NA	NA	intergenic	-2.3015	1.00203	-8.12949	2.63294e-07	4.11224e-05	7.15605	0.864318	0.0612454	0.573308	0.0854868	NA	NA	NA	NA	NA	NA	NA	NA	NA	NA	NA	NA	NA	NA	NA	NA	NA	NA	NA	NA
6	36044864	ENSTGUG00000011675	INPP5A	genic	-6.52094	-0.0824524	-8.09831	2.77692e-07	4.2994e-05	7.10345	0.9488	0.0804446	0.28483	0.196449	NA	NA	NA	NA	NA	NA	NA	NA	NA	NA	NA	NA	NA	NA	NA	NA	NA	NA	NA	NA
5	7354829	NA	NA	intergenic	2.78535	-4.5692	8.07993	2.86564e-07	4.39851e-05	7.07237	0	0	0.0704356	0.0506359	NA	NA	NA	NA	NA	NA	NA	NA	NA	NA	NA	NA	NA	NA	NA	NA	NA	NA	NA	NA
3_random	1209163	NA	NA	intergenic	-4.87433	1.98203	-8.0667	2.93133e-07	4.46089e-05	7.04997	0.974946	0.0449826	0.609211	0.200379	NA	NA	NA	NA	NA	NA	NA	NA	NA	NA	NA	NA	NA	NA	NA	NA	NA	NA	NA	NA
17	11302346	NA	NA	intergenic	4.37714	-3.04387	8.04675	3.03335e-07	4.57701e-05	7.01616	0.0047619	0.0116642	0.240553	0.14769	NA	NA	NA	NA	NA	NA	NA	NA	NA	NA	NA	NA	NA	NA	NA	NA	NA	NA	NA	NA
3	29078444	NA	NA	intergenic	2.51474	-4.77216	8.02878	3.12845e-07	4.60925e-05	6.98565	0	0	0.0609212	0.0435988	NA	NA	NA	NA	NA	NA	NA	NA	NA	NA	NA	NA	NA	NA	NA	NA	NA	NA	NA	NA
4A	5938652	NA	NA	intergenic	3.32593	-4.16376	8.02807	3.13223e-07	4.60925e-05	6.98445	0	0	0.0999791	0.083749	NA	NA	NA	NA	NA	NA	NA	NA	NA	NA	NA	NA	NA	NA	NA	NA	NA	NA	NA	NA
28_random	59557	NA	NA	intergenic	3.06263	-4.36124	8.02479	3.14996e-07	4.60925e-05	6.97887	0	0	0.0923042	0.0816999	NA	NA	NA	NA	NA	NA	NA	NA	NA	NA	NA	NA	NA	NA	NA	NA	NA	NA	NA	NA
Un	24392715	NA	NA	intergenic	3.50385	3.92474	8.02326	3.15826e-07	4.60925e-05	6.97627	0.710486	0.0747586	0.963569	0.0336868	NA	NA	NA	NA	NA	NA	NA	NA	NA	NA	NA	NA	NA	NA	NA	NA	NA	NA	NA	NA
13	15176283	NA	NA	intergenic	-3.36246	3.33382	-7.99309	3.32663e-07	4.8155e-05	6.92492	0.986343	0.0212162	0.846599	0.0665522	NA	NA	NA	NA	NA	NA	NA	NA	NA	NA	NA	NA	NA	NA	NA	NA	NA	NA	NA	NA
Un	101815452	NA	NA	intergenic	2.77262	-4.57875	7.96132	3.51402e-07	5.04574e-05	6.87073	0	0	0.0627842	0.0348731	NA	NA	NA	NA	NA	NA	NA	NA	NA	NA	NA	NA	NA	NA	NA	NA	NA	NA	NA	NA
Z	70333556	NA	NA	intergenic	-6.8042	-2.47366	-7.94019	3.64474e-07	5.13656e-05	6.8346	0.840697	0.111366	0.0713803	0.0600433	NA	NA	NA	NA	NA	NA	NA	NA	NA	NA	NA	NA	NA	NA	NA	NA	NA	NA	NA	NA
9	26885759	ENSTGUG00000011365	CLRN1	promoter	2.89951	-4.48358	7.93933	3.65018e-07	5.13656e-05	6.83312	0	0	0.0708341	0.0467649	NA	NA	NA	NA	NA	NA	NA	NA	NA	NA	NA	NA	NA	NA	NA	NA	NA	NA	NA	NA
1A_random	381512	NA	NA	intergenic	-4.49992	0.639973	-7.93718	3.66382e-07	5.13656e-05	6.82944	0.922985	0.0616232	0.422446	0.151277	NA	NA	NA	NA	NA	NA	NA	NA	NA	NA	NA	NA	NA	NA	NA	NA	NA	NA	NA	NA
22_random	368229	ENSTGUG00000017284		genic	-3.75526	-4.94221	-7.93183	3.69785e-07	5.14377e-05	6.82029	0.192841	0.0979041	0.0110017	0.0150234	NA	NA	NA	NA	NA	NA	NA	NA	NA	NA	NA	NA	NA	NA	NA	NA	NA	NA	NA	NA
26	2638883	ENSTGUG00000001343		genic	-2.84825	-5.73673	-7.92704	3.72865e-07	5.14641e-05	6.81208	0.0823623	0.0586236	0.00247832	0.00675697	NA	NA	NA	NA	NA	NA	NA	NA	NA	NA	NA	NA	NA	NA	NA	NA	NA	NA	NA	NA
5	61481759	NA	NA	intergenic	-4.6691	-2.49745	-7.80839	4.58349e-07	6.27762e-05	6.6078	0.639842	0.259389	0.109706	0.0864995	NA	NA	NA	NA	NA	NA	NA	NA	NA	NA	NA	NA	NA	NA	NA	NA	NA	NA	NA	NA
Un	120504850	NA	NA	intergenic	-3.99567	1.57842	-7.79664	4.67858e-07	6.35894e-05	6.58747	0.960066	0.0291973	0.591789	0.150084	NA	NA	NA	NA	NA	NA	NA	NA	NA	NA	NA	NA	NA	NA	NA	NA	NA	NA	NA	NA
Un	54947457	NA	NA	intergenic	-1.83439	1.65677	-7.77686	4.84337e-07	6.53305e-05	6.5532	0.895635	0.0301999	0.695872	0.0716045	NA	NA	NA	NA	NA	NA	NA	NA	NA	NA	NA	NA	NA	NA	NA	NA	NA	NA	NA	NA
LGE22	2673	NA	NA	intergenic	2.23609	-4.98115	7.74099	5.15788e-07	6.90496e-05	6.49089	0	0	0.0432084	0.0269129	NA	NA	NA	NA	NA	NA	NA	NA	NA	NA	NA	NA	NA	NA	NA	NA	NA	NA	NA	NA
12	10672342	NA	NA	intergenic	3.40882	4.10325	7.7288	5.26953e-07	6.97098e-05	6.46968	0.744713	0.0693296	0.96944	0.0288344	NA	NA	NA	NA	NA	NA	NA	NA	NA	NA	NA	NA	NA	NA	NA	NA	NA	NA	NA	NA
Un	120504843	NA	NA	intergenic	-4.64014	1.11657	-7.72708	5.28549e-07	6.97098e-05	6.46668	0.965736	0.0235922	0.474648	0.180969	NA	NA	NA	NA	NA	NA	NA	NA	NA	NA	NA	NA	NA	NA	NA	NA	NA	NA	NA	NA
18	4924473	ENSTGUG00000005673	SHISA6	genic	2.00204	4.10413	7.71489	5.39997e-07	7.0696e-05	6.44545	0.861283	0.0444874	0.965294	0.0193288	NA	NA	NA	NA	NA	NA	NA	NA	NA	NA	NA	NA	NA	NA	NA	NA	NA	NA	NA	NA
20	6235098	NA	NA	intergenic	1.97488	-5.17705	7.68376	5.70439e-07	7.41362e-05	6.39112	0	0	0.0351989	0.0238249	NA	NA	NA	NA	NA	NA	NA	NA	NA	NA	NA	NA	NA	NA	NA	NA	NA	NA	NA	NA
Un	120504830	NA	NA	intergenic	-4.00039	1.7607	-7.66445	5.90224e-07	7.61517e-05	6.35733	0.969542	0.01999	0.612841	0.16492	NA	NA	NA	NA	NA	NA	NA	NA	NA	NA	NA	NA	NA	NA	NA	NA	NA	NA	NA	NA
Un	56217949	ENSTGUG00000017135	JAK3	genic	2.84281	-3.96517	7.61719	6.41703e-07	8.16283e-05	6.27445	0.00660487	0.0103314	0.0941309	0.0410002	NA	NA	NA	NA	NA	NA	NA	NA	NA	NA	NA	NA	NA	NA	NA	NA	NA	NA	NA	NA
14	1800519	NA	NA	intergenic	2.3917	-4.86443	7.61382	6.45547e-07	8.16283e-05	6.26853	0	0	0.0474769	0.0310682	NA	NA	NA	NA	NA	NA	NA	NA	NA	NA	NA	NA	NA	NA	NA	NA	NA	NA	NA	NA
28_random	171272	ENSTGUG00000014053	COPE	promoter	-2.90823	2.02404	-7.61305	6.46425e-07	8.16283e-05	6.26719	0.949951	0.0326368	0.700499	0.123146	NA	NA	NA	NA	NA	NA	NA	NA	NA	NA	NA	NA	NA	NA	NA	NA	NA	NA	NA	NA
Un	2783992	ENSTGUG00000014010		promoter	-3.70859	-4.37859	-7.58625	6.77923e-07	8.5003e-05	6.22002	0.250233	0.0811165	0.0221509	0.0217394	ENSTGUG00000018485	NA	NA	NA	NA	NA	NA	NA	NA	NA		NA	NA	NA	NA	NA	NA	NA	NA	NA
14	8826155	ENSTGUG00000005910	NDUFAB1	genic	3.57396	-3.48316	7.58217	6.82854e-07	8.50224e-05	6.21283	0.00613224	0.0105472	0.169055	0.0824091	ENSTGUG00000006039	NA	NA	NA	NA	NA	NA	NA	NA	NA	ERN2	NA	NA	NA	NA	NA	NA	NA	NA	NA
28_random	171250	ENSTGUG00000014053	COPE	promoter	-2.3908	1.812	-7.55241	7.19982e-07	8.90227e-05	6.16034	0.925873	0.0343009	0.692967	0.111421	NA	NA	NA	NA	NA	NA	NA	NA	NA	NA	NA	NA	NA	NA	NA	NA	NA	NA	NA	NA
26	3629811	ENSTGUG00000001511	PLXNA2	genic	-3.84471	0.416277	-7.52712	7.53191e-07	9.24734e-05	6.11562	0.885864	0.0691886	0.415876	0.187361	NA	NA	NA	NA	NA	NA	NA	NA	NA	NA	NA	NA	NA	NA	NA	NA	NA	NA	NA	NA
Z	70333543	NA	NA	intergenic	-5.36821	-2.17081	-7.51958	7.63397e-07	9.24734e-05	6.10227	0.708297	0.16067	0.0871788	0.0522987	NA	NA	NA	NA	NA	NA	NA	NA	NA	NA	NA	NA	NA	NA	NA	NA	NA	NA	NA	NA
18	5368504	ENSTGUG00000005789	MYOCD	genic	2.40987	-4.4581	7.51739	7.66388e-07	9.24734e-05	6.09839	0.00653595	0.0160097	0.0613261	0.0293745	NA	NA	NA	NA	NA	NA	NA	NA	NA	NA	NA	NA	NA	NA	NA	NA	NA	NA	NA	NA
1A_random	232912	NA	NA	intergenic	2.20878	-5.00163	7.51573	7.68664e-07	9.24734e-05	6.09545	0	0	0.0450338	0.0353695	NA	NA	NA	NA	NA	NA	NA	NA	NA	NA	NA	NA	NA	NA	NA	NA	NA	NA	NA	NA
8	17760222	NA	NA	intergenic	2.7758	-4.57636	7.50337	7.85819e-07	9.37899e-05	6.07356	0	0	0.0721452	0.042229	NA	NA	NA	NA	NA	NA	NA	NA	NA	NA	NA	NA	NA	NA	NA	NA	NA	NA	NA	NA
13	221172	NA	NA	intergenic	-3.99038	-4.96757	-7.49666	7.9531e-07	9.37899e-05	6.06165	0.235904	0.196269	0.0106583	0.0181693	NA	NA	NA	NA	NA	NA	NA	NA	NA	NA	NA	NA	NA	NA	NA	NA	NA	NA	NA	NA
Un	25482468	NA	NA	intergenic	1.27854	-0.534324	7.49659	7.9541e-07	9.37899e-05	6.06152	0.258534	0.0345141	0.463359	0.0799723	NA	NA	NA	NA	NA	NA	NA	NA	NA	NA	NA	NA	NA	NA	NA	NA	NA	NA	NA	NA
25_random	29647	ENSTGUG00000017367		promoter	-1.75548	0.888117	-7.47792	8.22435e-07	9.63385e-05	6.02838	0.82397	0.0515694	0.576524	0.096921	NA	NA	NA	NA	NA	NA	NA	NA	NA	NA	NA	NA	NA	NA	NA	NA	NA	NA	NA	NA
11	11391092	ENSTGUG00000007811	ACSF3	genic	1.98292	-5.17102	7.47275	8.301e-07	9.66008e-05	6.01917	0	0	0.0450722	0.0503042	NA	NA	NA	NA	NA	NA	NA	NA	NA	NA	NA	NA	NA	NA	NA	NA	NA	NA	NA	NA
6	36044902	ENSTGUG00000011675	INPP5A	genic	3.85226	1.5659	7.41864	9.1478e-07	0.000105764	5.92279	0.284298	0.0604799	0.828126	0.0980313	NA	NA	NA	NA	NA	NA	NA	NA	NA	NA	NA	NA	NA	NA	NA	NA	NA	NA	NA	NA
Z	70333553	NA	NA	intergenic	3.92348	4.32928	7.4138	9.22789e-07	0.000105916	5.91414	0.720875	0.0920742	0.972026	0.0382549	NA	NA	NA	NA	NA	NA	NA	NA	NA	NA	NA	NA	NA	NA	NA	NA	NA	NA	NA	NA
5	61481777	NA	NA	intergenic	-4.59667	-2.6006	-7.40526	9.37077e-07	0.000105916	5.89889	0.623748	0.225266	0.105231	0.0910448	NA	NA	NA	NA	NA	NA	NA	NA	NA	NA	NA	NA	NA	NA	NA	NA	NA	NA	NA	NA
LGE22	2681	NA	NA	intergenic	3.03948	-4.04711	7.40501	9.37507e-07	0.000105916	5.89843	0.0047619	0.0116642	0.0962865	0.0394022	NA	NA	NA	NA	NA	NA	NA	NA	NA	NA	NA	NA	NA	NA	NA	NA	NA	NA	NA	NA
Un	170193660	ENSTGUG00000017151		genic	-2.02206	-4.91749	-7.4036	9.39889e-07	0.000105916	5.89592	0.0843225	0.0378509	0.0164741	0.0134736	NA	NA	NA	NA	NA	NA	NA	NA	NA	NA	NA	NA	NA	NA	NA	NA	NA	NA	NA	NA
21	2174992	ENSTGUG00000002606	PLEKHG5	promoter	2.92847	-4.10752	7.37763	9.84938e-07	0.000109635	5.84945	0.00537634	0.0131693	0.0956905	0.0527709	ENSTGUG00000002589	ENSTGUG00000002598	NA	NA	NA	NA	NA	NA	NA	NA	ZBTB48	TAS1R1	NA	NA	NA	NA	NA	NA	NA	NA
2_random	306666	ENSTGUG00000014196		promoter	2.23435	3.65142	7.37748	9.85202e-07	0.000109635	5.84918	0.793141	0.0796027	0.950264	0.0309445	NA	NA	NA	NA	NA	NA	NA	NA	NA	NA	NA	NA	NA	NA	NA	NA	NA	NA	NA	NA
8	27296523	ENSTGUG00000010364	NEGR1	genic	-1.8584	0.613508	-7.36932	9.99828e-07	0.000110144	5.83455	0.796077	0.0831083	0.525838	0.0912554	NA	NA	NA	NA	NA	NA	NA	NA	NA	NA	NA	NA	NA	NA	NA	NA	NA	NA	NA	NA
Un	15384904	NA	NA	intergenic	-1.9058	0.723827	-7.3648	1.00803e-06	0.000110144	5.82645	0.812082	0.0730854	0.542405	0.102145	NA	NA	NA	NA	NA	NA	NA	NA	NA	NA	NA	NA	NA	NA	NA	NA	NA	NA	NA	NA
14	13456499	ENSTGUG00000008336		promoter	3.58082	0.354018	7.36463	1.00834e-06	0.000110144	5.82614	0.18878	0.134374	0.677261	0.192208	NA	NA	NA	NA	NA	NA	NA	NA	NA	NA	NA	NA	NA	NA	NA	NA	NA	NA	NA	NA
12	10672427	NA	NA	intergenic	2.4209	2.85208	7.35013	1.0351e-06	0.000112	5.80013	0.671651	0.0738439	0.913854	0.046546	NA	NA	NA	NA	NA	NA	NA	NA	NA	NA	NA	NA	NA	NA	NA	NA	NA	NA	NA	NA
Un	54947092	NA	NA	intergenic	-2.16896	1.90208	-7.34863	1.03791e-06	0.000112	5.79744	0.925248	0.0281212	0.717235	0.0856191	NA	NA	NA	NA	NA	NA	NA	NA	NA	NA	NA	NA	NA	NA	NA	NA	NA	NA	NA	NA
Un	81595308	ENSTGUG00000016682	ADAM15	genic	2.75282	-4.5936	7.32901	1.07543e-06	0.00011535	5.76218	0	0	0.0741773	0.0640103	NA	NA	NA	NA	NA	NA	NA	NA	NA	NA	NA	NA	NA	NA	NA	NA	NA	NA	NA	NA
Un	120730329	ENSTGUG00000014362		promoter	-3.61694	-0.364363	-7.30868	1.1158e-06	0.000118963	5.72559	0.815105	0.147402	0.312334	0.165897	NA	NA	NA	NA	NA	NA	NA	NA	NA	NA	NA	NA	NA	NA	NA	NA	NA	NA	NA	NA
26	3788205	ENSTGUG00000001539		genic	3.10138	-4.33218	7.30218	1.12904e-06	0.000119658	5.71388	0	0	0.11302	0.098305	NA	NA	NA	NA	NA	NA	NA	NA	NA	NA	NA	NA	NA	NA	NA	NA	NA	NA	NA	NA
27_random	139305	NA	NA	intergenic	-3.18782	-5.36156	-7.28702	1.16055e-06	0.000121574	5.68655	0.123517	0.0818424	0.00722861	0.0134211	NA	NA	NA	NA	NA	NA	NA	NA	NA	NA	NA	NA	NA	NA	NA	NA	NA	NA	NA	NA
Un	114924165	NA	NA	intergenic	2.46993	4.66074	7.28691	1.16078e-06	0.000121574	5.68635	0.879752	0.0312846	0.980356	0.016292	NA	NA	NA	NA	NA	NA	NA	NA	NA	NA	NA	NA	NA	NA	NA	NA	NA	NA	NA	NA
25_random	29680	ENSTGUG00000017367		promoter	-2.41358	0.762498	-7.28051	1.17435e-06	0.000122276	5.67481	0.853458	0.0603989	0.526272	0.126115	NA	NA	NA	NA	NA	NA	NA	NA	NA	NA	NA	NA	NA	NA	NA	NA	NA	NA	NA	NA
6	35893694	NA	NA	intergenic	-2.04147	2.01635	-7.25833	1.22271e-06	0.000126572	5.63472	0.919569	0.0498908	0.738913	0.066395	NA	NA	NA	NA	NA	NA	NA	NA	NA	NA	NA	NA	NA	NA	NA	NA	NA	NA	NA	NA
20	8276791	ENSTGUG00000006794	TCF15	promoter	2.99686	-4.41057	7.25151	1.23799e-06	0.000127413	5.62239	0	0	0.0894633	0.0694198	NA	NA	NA	NA	NA	NA	NA	NA	NA	NA	NA	NA	NA	NA	NA	NA	NA	NA	NA	NA
14	9693140	ENSTGUG00000006840		genic	-4.97328	2.92825	-7.24796	1.24603e-06	0.000127503	5.61596	1	0	0.71726	0.167403	NA	NA	NA	NA	NA	NA	NA	NA	NA	NA	NA	NA	NA	NA	NA	NA	NA	NA	NA	NA
Un	120504840	NA	NA	intergenic	-3.72995	1.85598	-7.23081	1.28559e-06	0.000129687	5.58491	0.961962	0.0334094	0.634857	0.139653	NA	NA	NA	NA	NA	NA	NA	NA	NA	NA	NA	NA	NA	NA	NA	NA	NA	NA	NA	NA
25_random	436210	ENSTGUG00000017421		promoter	2.09297	-4.86307	7.22957	1.28851e-06	0.000129687	5.58266	0.00252525	0.00618558	0.0421877	0.0224869	NA	NA	NA	NA	NA	NA	NA	NA	NA	NA	NA	NA	NA	NA	NA	NA	NA	NA	NA	NA
Un	102859644	NA	NA	intergenic	-3.18667	3.81419	-7.22927	1.28922e-06	0.000129687	5.58211	0.991228	0.0214868	0.87943	0.0715374	NA	NA	NA	NA	NA	NA	NA	NA	NA	NA	NA	NA	NA	NA	NA	NA	NA	NA	NA	NA
Un	116434730	ENSTGUG00000013708		genic	-2.69317	1.80065	-7.22201	1.3064e-06	0.000130154	5.56896	0.922875	0.051979	0.681915	0.100821	NA	NA	NA	NA	NA	NA	NA	NA	NA	NA	NA	NA	NA	NA	NA	NA	NA	NA	NA	NA
26_random	832141	NA	NA	intergenic	-2.15406	-2.02044	-7.21817	1.31559e-06	0.000130154	5.562	0.432014	0.153456	0.145184	0.0580654	NA	NA	NA	NA	NA	NA	NA	NA	NA	NA	NA	NA	NA	NA	NA	NA	NA	NA	NA	NA
2	42412577	NA	NA	intergenic	2.05928	-5.11375	7.21809	1.31579e-06	0.000130154	5.56185	0	0	0.0384204	0.0310176	NA	NA	NA	NA	NA	NA	NA	NA	NA	NA	NA	NA	NA	NA	NA	NA	NA	NA	NA	NA
25_random	29634	ENSTGUG00000017367		promoter	2.7085	2.51955	7.1969	1.36775e-06	0.000134545	5.52337	0.584975	0.0435002	0.894639	0.0702387	NA	NA	NA	NA	NA	NA	NA	NA	NA	NA	NA	NA	NA	NA	NA	NA	NA	NA	NA	NA
Un	24467562	NA	NA	intergenic	2.60724	-4.70278	7.16696	1.44482e-06	0.00014077	5.4689	0	0	0.0733861	0.0769566	NA	NA	NA	NA	NA	NA	NA	NA	NA	NA	NA	NA	NA	NA	NA	NA	NA	NA	NA	NA
18	4924460	ENSTGUG00000005673	SHISA6	genic	2.84909	4.30659	7.1662	1.44684e-06	0.00014077	5.46751	0.821546	0.0415236	0.971628	0.0294055	NA	NA	NA	NA	NA	NA	NA	NA	NA	NA	NA	NA	NA	NA	NA	NA	NA	NA	NA	NA
4	13885565	NA	NA	intergenic	4.01012	3.47893	7.14909	1.49297e-06	0.000144469	5.43632	0.575386	0.147595	0.945196	0.0540168	NA	NA	NA	NA	NA	NA	NA	NA	NA	NA	NA	NA	NA	NA	NA	NA	NA	NA	NA	NA
Un	116434682	ENSTGUG00000013708		genic	-3.4275	0.428913	-7.1312	1.54284e-06	0.000148488	5.40367	0.827141	0.159199	0.428399	0.146259	NA	NA	NA	NA	NA	NA	NA	NA	NA	NA	NA	NA	NA	NA	NA	NA	NA	NA	NA	NA
9	1159445	ENSTGUG00000005406		promoter	2.23723	-4.43608	7.12178	1.56978e-06	0.000150125	5.38646	0.00707672	0.0119059	0.0635648	0.0348122	NA	NA	NA	NA	NA	NA	NA	NA	NA	NA	NA	NA	NA	NA	NA	NA	NA	NA	NA	NA
19	10084791	NA	NA	intergenic	3.39219	-3.15947	7.11938	1.57671e-06	0.000150125	5.38208	0.0198413	0.0316467	0.186398	0.124196	NA	NA	NA	NA	NA	NA	NA	NA	NA	NA	NA	NA	NA	NA	NA	NA	NA	NA	NA	NA
3	69736637	NA	NA	intergenic	2.36593	-3.78967	7.11625	1.58582e-06	0.000150189	5.37636	0.0159296	0.0178925	0.101926	0.0529403	NA	NA	NA	NA	NA	NA	NA	NA	NA	NA	NA	NA	NA	NA	NA	NA	NA	NA	NA	NA
2	68290598	NA	NA	intergenic	3.25442	-4.2174	7.08382	1.68344e-06	0.000158591	5.31698	0	0	0.108083	0.0972154	NA	NA	NA	NA	NA	NA	NA	NA	NA	NA	NA	NA	NA	NA	NA	NA	NA	NA	NA	NA
5	62009892	NA	NA	intergenic	3.31091	-3.36654	7.05448	1.77716e-06	0.000166539	5.26312	0.00863487	0.00688416	0.173466	0.112662	NA	NA	NA	NA	NA	NA	NA	NA	NA	NA	NA	NA	NA	NA	NA	NA	NA	NA	NA	NA
12	20974806	ENSTGUG00000010403	OXTR	genic	2.42078	-4.84262	7.04033	1.82428e-06	0.000170059	5.2371	0	0	0.0506998	0.0319146	NA	NA	NA	NA	NA	NA	NA	NA	NA	NA	NA	NA	NA	NA	NA	NA	NA	NA	NA	NA
14	651112	ENSTGUG00000003262		genic	1.91855	-4.14688	7.0332	1.8485e-06	0.000171419	5.22398	0.0122453	0.00831462	0.0733079	0.0389236	NA	NA	NA	NA	NA	NA	NA	NA	NA	NA	NA	NA	NA	NA	NA	NA	NA	NA	NA	NA
11	11080152	NA	NA	intergenic	3.68624	-2.55804	7.01397	1.91555e-06	0.000176717	5.18856	0.0444444	0.0720082	0.264366	0.144788	NA	NA	NA	NA	NA	NA	NA	NA	NA	NA	NA	NA	NA	NA	NA	NA	NA	NA	NA	NA
Un	54947004	NA	NA	intergenic	-3.65128	0.283319	-7.00053	1.96387e-06	0.000180241	5.16378	0.891898	0.0466453	0.406064	0.178528	NA	NA	NA	NA	NA	NA	NA	NA	NA	NA	NA	NA	NA	NA	NA	NA	NA	NA	NA	NA
Un	126861019	NA	NA	intergenic	-0.580033	-6.48371	-6.99726	1.97585e-06	0.00018041	5.15773	0.00524981	0.00167573	0.000243665	0.00103378	NA	NA	NA	NA	NA	NA	NA	NA	NA	NA	NA	NA	NA	NA	NA	NA	NA	NA	NA	NA
Un	54946982	NA	NA	intergenic	-2.64274	0.845572	-6.99184	1.99581e-06	0.000180868	5.14774	0.873389	0.0609447	0.53217	0.12968	NA	NA	NA	NA	NA	NA	NA	NA	NA	NA	NA	NA	NA	NA	NA	NA	NA	NA	NA	NA
26	3629791	ENSTGUG00000001511	PLXNA2	genic	3.04778	2.93207	6.9904	2.00118e-06	0.000180868	5.14507	0.59963	0.214624	0.915891	0.0754541	NA	NA	NA	NA	NA	NA	NA	NA	NA	NA	NA	NA	NA	NA	NA	NA	NA	NA	NA	NA
14	13099	NA	NA	intergenic	1.4585	-3.49597	6.97591	2.05575e-06	0.000184862	5.11831	0.0567263	0.0580573	0.186266	0.145235	NA	NA	NA	NA	NA	NA	NA	NA	NA	NA	NA	NA	NA	NA	NA	NA	NA	NA	NA	NA
21	5883139	NA	NA	intergenic	2.1955	-5.01159	6.97262	2.06837e-06	0.000185062	5.11222	0	0	0.0640716	0.0700462	NA	NA	NA	NA	NA	NA	NA	NA	NA	NA	NA	NA	NA	NA	NA	NA	NA	NA	NA	NA
3_random	1209138	NA	NA	intergenic	-4.28058	2.14968	-6.95331	2.14406e-06	0.000190875	5.07648	0.971737	0.0406557	0.661095	0.183403	NA	NA	NA	NA	NA	NA	NA	NA	NA	NA	NA	NA	NA	NA	NA	NA	NA	NA	NA	NA
11	10395936	NA	NA	intergenic	2.48814	-1.32567	6.94756	2.16713e-06	0.000191969	5.06583	0.0927868	0.023016	0.385006	0.11865	NA	NA	NA	NA	NA	NA	NA	NA	NA	NA	NA	NA	NA	NA	NA	NA	NA	NA	NA	NA
15	12831726	NA	NA	intergenic	1.95434	-5.14226	6.93559	2.21601e-06	0.000195327	5.04365	0.000382263	0.000936349	0.038904	0.0318024	NA	NA	NA	NA	NA	NA	NA	NA	NA	NA	NA	NA	NA	NA	NA	NA	NA	NA	NA	NA
6	21398449	ENSTGUG00000009462	HPSE2	genic	2.28759	-1.32798	6.92362	2.26606e-06	0.000198103	5.02143	0.115352	0.060062	0.376826	0.123497	ENSTGUG00000009444	NA	NA	NA	NA	NA	NA	NA	NA	NA		NA	NA	NA	NA	NA	NA	NA	NA	NA
6	35893678	NA	NA	intergenic	5.08711	3.30636	6.92154	2.27486e-06	0.000198103	5.01757	0.413802	0.0844837	0.936712	0.0904521	NA	NA	NA	NA	NA	NA	NA	NA	NA	NA	NA	NA	NA	NA	NA	NA	NA	NA	NA	NA
25_random	29691	ENSTGUG00000017367		promoter	-2.12081	0.402532	-6.92013	2.28088e-06	0.000198103	5.01494	0.795546	0.0717538	0.477478	0.131193	NA	NA	NA	NA	NA	NA	NA	NA	NA	NA	NA	NA	NA	NA	NA	NA	NA	NA	NA	NA
28	2262045	NA	NA	intergenic	-1.52706	0.0285279	-6.91636	2.29698e-06	0.000198532	5.00795	0.679442	0.169351	0.442073	0.122752	NA	NA	NA	NA	NA	NA	NA	NA	NA	NA	NA	NA	NA	NA	NA	NA	NA	NA	NA	NA
LGE22_random	4182	NA	NA	intergenic	2.67847	-4.64936	6.91006	2.32416e-06	0.000199912	4.99624	0	0	0.0755576	0.0653777	NA	NA	NA	NA	NA	NA	NA	NA	NA	NA	NA	NA	NA	NA	NA	NA	NA	NA	NA	NA
1A_random	381504	NA	NA	intergenic	-3.88621	0.237854	-6.90333	2.35355e-06	0.000201466	4.98374	0.865145	0.0915981	0.380412	0.124743	NA	NA	NA	NA	NA	NA	NA	NA	NA	NA	NA	NA	NA	NA	NA	NA	NA	NA	NA	NA
28	2942190	NA	NA	intergenic	2.43108	-4.60009	6.89106	2.40816e-06	0.000205155	4.96092	0.00268817	0.00658465	0.0596501	0.0357536	NA	NA	NA	NA	NA	NA	NA	NA	NA	NA	NA	NA	NA	NA	NA	NA	NA	NA	NA	NA
Un	44371660	NA	NA	intergenic	2.20628	-4.71295	6.87232	2.49413e-06	0.000211467	4.92602	0.00378788	0.00927837	0.0532018	0.0319346	NA	NA	NA	NA	NA	NA	NA	NA	NA	NA	NA	NA	NA	NA	NA	NA	NA	NA	NA	NA
19	7495531	NA	NA	intergenic	2.46954	-4.3831	6.86938	2.50791e-06	0.000211627	4.92054	0.00757576	0.0185567	0.0753203	0.0453993	NA	NA	NA	NA	NA	NA	NA	NA	NA	NA	NA	NA	NA	NA	NA	NA	NA	NA	NA	NA
15	10212577	ENSTGUG00000009047		genic	2.58768	-4.71745	6.85752	2.56427e-06	0.000214451	4.89842	0	0	0.0728364	0.0692186	NA	NA	NA	NA	NA	NA	NA	NA	NA	NA	NA	NA	NA	NA	NA	NA	NA	NA	NA	NA
4A	674100	NA	NA	intergenic	2.69075	-4.17137	6.85727	2.56547e-06	0.000214451	4.89796	0.00938967	0.0229999	0.0814386	0.0400001	NA	NA	NA	NA	NA	NA	NA	NA	NA	NA	NA	NA	NA	NA	NA	NA	NA	NA	NA	NA
6	32113801	NA	NA	intergenic	-3.81644	3.79588	-6.84538	2.62336e-06	0.000218266	4.87575	1	0	0.842738	0.152299	NA	NA	NA	NA	NA	NA	NA	NA	NA	NA	NA	NA	NA	NA	NA	NA	NA	NA	NA	NA
Un	54947081	NA	NA	intergenic	-2.35243	2.5215	-6.83855	2.65722e-06	0.000220055	4.86299	0.955264	0.0308943	0.788231	0.0849411	NA	NA	NA	NA	NA	NA	NA	NA	NA	NA	NA	NA	NA	NA	NA	NA	NA	NA	NA	NA
18	4924484	ENSTGUG00000005673	SHISA6	genic	2.37313	2.94891	6.82164	2.743e-06	0.000226107	4.83138	0.693986	0.0547542	0.917589	0.0561446	NA	NA	NA	NA	NA	NA	NA	NA	NA	NA	NA	NA	NA	NA	NA	NA	NA	NA	NA	NA
25_random	29625	ENSTGUG00000017367		promoter	-1.83149	0.795834	-6.80956	2.80599e-06	0.000230233	4.80878	0.813593	0.0784719	0.557804	0.0954105	NA	NA	NA	NA	NA	NA	NA	NA	NA	NA	NA	NA	NA	NA	NA	NA	NA	NA	NA	NA
Un	128012887	NA	NA	intergenic	3.1179	-4.31979	6.80044	2.85462e-06	0.000233149	4.79168	0	0	0.0966878	0.0679167	NA	NA	NA	NA	NA	NA	NA	NA	NA	NA	NA	NA	NA	NA	NA	NA	NA	NA	NA	NA
1A_random	381509	NA	NA	intergenic	4.63443	1.6903	6.78255	2.95245e-06	0.000240038	4.75814	0.273705	0.226059	0.852336	0.103322	NA	NA	NA	NA	NA	NA	NA	NA	NA	NA	NA	NA	NA	NA	NA	NA	NA	NA	NA	NA
3	71092007	NA	NA	intergenic	3.53855	-2.87038	6.76917	3.02788e-06	0.000245052	4.73303	0.0296296	0.0480055	0.217604	0.117247	NA	NA	NA	NA	NA	NA	NA	NA	NA	NA	NA	NA	NA	NA	NA	NA	NA	NA	NA	NA
5	62214290	NA	NA	intergenic	2.37255	-4.8788	6.74924	3.14403e-06	0.000251853	4.69556	0	0	0.0571339	0.047441	NA	NA	NA	NA	NA	NA	NA	NA	NA	NA	NA	NA	NA	NA	NA	NA	NA	NA	NA	NA
Un	15219726	ENSTGUG00000018618		promoter	-1.26744	-6.21188	-6.74862	3.14772e-06	0.000251853	4.69439	0.0203706	0.0169333	0.000994085	0.00131753	NA	NA	NA	NA	NA	NA	NA	NA	NA	NA	NA	NA	NA	NA	NA	NA	NA	NA	NA	NA
26	245750	NA	NA	intergenic	1.58632	-5.46847	6.74751	3.15435e-06	0.000251853	4.6923	0	0	0.0254669	0.0211596	NA	NA	NA	NA	NA	NA	NA	NA	NA	NA	NA	NA	NA	NA	NA	NA	NA	NA	NA	NA
Un	175214538	NA	NA	intergenic	4.92545	-2.25853	6.7428	3.18257e-06	0.000252543	4.68343	0.0107143	0.0167515	0.367967	0.163201	NA	NA	NA	NA	NA	NA	NA	NA	NA	NA	NA	NA	NA	NA	NA	NA	NA	NA	NA	NA
Un	114924196	NA	NA	intergenic	-1.82729	1.41534	-6.74134	3.19136e-06	0.000252543	4.68069	0.878723	0.0282006	0.655185	0.107101	NA	NA	NA	NA	NA	NA	NA	NA	NA	NA	NA	NA	NA	NA	NA	NA	NA	NA	NA	NA
15	12831766	NA	NA	intergenic	3.0042	-4.40506	6.73714	3.2168e-06	0.00025343	4.67278	0	0	0.0881963	0.0687138	NA	NA	NA	NA	NA	NA	NA	NA	NA	NA	NA	NA	NA	NA	NA	NA	NA	NA	NA	NA
27	2257216	NA	NA	intergenic	3.27854	-3.78557	6.7272	3.27789e-06	0.000257105	4.65406	0.00724638	0.0177499	0.122868	0.0570842	NA	NA	NA	NA	NA	NA	NA	NA	NA	NA	NA	NA	NA	NA	NA	NA	NA	NA	NA	NA
Un	79814058	NA	NA	intergenic	3.52875	-4.01165	6.72402	3.29768e-06	0.000257523	4.64806	0	0	0.117542	0.0754814	NA	NA	NA	NA	NA	NA	NA	NA	NA	NA	NA	NA	NA	NA	NA	NA	NA	NA	NA	NA
Un	175214553	NA	NA	intergenic	4.92666	-2.25045	6.7076	3.40183e-06	0.000264496	4.61711	0.0109347	0.0171503	0.369757	0.166982	NA	NA	NA	NA	NA	NA	NA	NA	NA	NA	NA	NA	NA	NA	NA	NA	NA	NA	NA	NA
1_random	262870	NA	NA	intergenic	-1.45235	-5.9911	-6.70455	3.42155e-06	0.000264872	4.61135	0.025692	0.0171523	0.00264501	0.00316874	NA	NA	NA	NA	NA	NA	NA	NA	NA	NA	NA	NA	NA	NA	NA	NA	NA	NA	NA	NA
Un	25482476	NA	NA	intergenic	2.8862	-1.04693	6.69403	3.49054e-06	0.000269044	4.59148	0.135023	0.114275	0.445756	0.100914	NA	NA	NA	NA	NA	NA	NA	NA	NA	NA	NA	NA	NA	NA	NA	NA	NA	NA	NA	NA
LGE22	5672	NA	NA	intergenic	2.26725	-4.47953	6.6867	3.53945e-06	0.000270643	4.57763	0.00980392	0.0240146	0.0585585	0.0323543	NA	NA	NA	NA	NA	NA	NA	NA	NA	NA	NA	NA	NA	NA	NA	NA	NA	NA	NA	NA
15	8917825	ENSTGUG00000008878		promoter	3.93803	-3.70469	6.68634	3.54181e-06	0.000270643	4.57696	0	0	0.159332	0.109745	NA	NA	NA	NA	NA	NA	NA	NA	NA	NA	NA	NA	NA	NA	NA	NA	NA	NA	NA	NA
11	10941842	NA	NA	intergenic	2.22572	-4.98892	6.68411	3.5569e-06	0.000270643	4.57273	0	0	0.0450568	0.0317857	NA	NA	NA	NA	NA	NA	NA	NA	NA	NA	NA	NA	NA	NA	NA	NA	NA	NA	NA	NA
18	1112939	ENSTGUG00000002972	CEP131	genic	1.36946	-5.63112	6.67326	3.63092e-06	0.000274618	4.55222	0	0	0.0275321	0.0338521	NA	NA	NA	NA	NA	NA	NA	NA	NA	NA	NA	NA	NA	NA	NA	NA	NA	NA	NA	NA
17	9993436	NA	NA	intergenic	2.55502	-4.74194	6.67195	3.63998e-06	0.000274618	4.54974	0	0	0.0570938	0.0411574	NA	NA	NA	NA	NA	NA	NA	NA	NA	NA	NA	NA	NA	NA	NA	NA	NA	NA	NA	NA
Un	152322917	NA	NA	intergenic	1.45485	-4.43868	6.66432	3.69317e-06	0.000276072	4.53529	0.0209141	0.0300848	0.0774809	0.0604029	NA	NA	NA	NA	NA	NA	NA	NA	NA	NA	NA	NA	NA	NA	NA	NA	NA	NA	NA	NA
Un	114924358	NA	NA	intergenic	2.57634	5.5264	6.66189	3.71025e-06	0.000276072	4.5307	0.921269	0.0491676	0.992254	0.0160366	NA	NA	NA	NA	NA	NA	NA	NA	NA	NA	NA	NA	NA	NA	NA	NA	NA	NA	NA	NA
Un	168375871	ENSTGUG00000016937		genic	-3.49352	2.76521	-6.66163	3.71212e-06	0.000276072	4.5302	0.959402	0.0690009	0.770184	0.132737	NA	NA	NA	NA	NA	NA	NA	NA	NA	NA	NA	NA	NA	NA	NA	NA	NA	NA	NA	NA
Un	54947118	NA	NA	intergenic	3.5123	1.99813	6.66033	3.72128e-06	0.000276072	4.52775	0.39292	0.101272	0.861928	0.0956111	NA	NA	NA	NA	NA	NA	NA	NA	NA	NA	NA	NA	NA	NA	NA	NA	NA	NA	NA	NA
12	10672403	NA	NA	intergenic	3.11939	2.63397	6.63848	3.87934e-06	0.000285427	4.48632	0.549843	0.1028	0.906973	0.0663686	NA	NA	NA	NA	NA	NA	NA	NA	NA	NA	NA	NA	NA	NA	NA	NA	NA	NA	NA	NA
17	615369	NA	NA	intergenic	1.37863	-5.62424	6.63846	3.87943e-06	0.000285427	4.4863	0	0	0.0204915	0.0184186	NA	NA	NA	NA	NA	NA	NA	NA	NA	NA	NA	NA	NA	NA	NA	NA	NA	NA	NA	NA
5	6586825	NA	NA	intergenic	3.41933	-4.09371	6.6333	3.91783e-06	0.000287065	4.47649	0	0	0.112633	0.0678744	NA	NA	NA	NA	NA	NA	NA	NA	NA	NA	NA	NA	NA	NA	NA	NA	NA	NA	NA	NA
12	3777695	NA	NA	intergenic	4.07688	-2.78456	6.62617	3.97142e-06	0.0002898	4.46296	0.037037	0.0907218	0.266666	0.157757	NA	NA	NA	NA	NA	NA	NA	NA	NA	NA	NA	NA	NA	NA	NA	NA	NA	NA	NA	NA
28	2273688	NA	NA	intergenic	-1.67948	0.580056	-6.62116	4.0095e-06	0.000290266	4.45346	0.778529	0.0830901	0.528019	0.123162	NA	NA	NA	NA	NA	NA	NA	NA	NA	NA	NA	NA	NA	NA	NA	NA	NA	NA	NA	NA
5	62009992	NA	NA	intergenic	2.74554	-3.83278	6.61735	4.03875e-06	0.000290266	4.44622	0.00971264	0.0121857	0.117738	0.0820118	NA	NA	NA	NA	NA	NA	NA	NA	NA	NA	NA	NA	NA	NA	NA	NA	NA	NA	NA	NA
6	35893711	NA	NA	intergenic	3.39555	2.0685	6.61715	4.0403e-06	0.000290266	4.44584	0.419929	0.131119	0.868204	0.0921861	NA	NA	NA	NA	NA	NA	NA	NA	NA	NA	NA	NA	NA	NA	NA	NA	NA	NA	NA	NA
5	61481766	NA	NA	intergenic	-3.76195	-1.07828	-6.61561	4.05218e-06	0.000290266	4.44292	0.719237	0.279467	0.22226	0.113838	NA	NA	NA	NA	NA	NA	NA	NA	NA	NA	NA	NA	NA	NA	NA	NA	NA	NA	NA	NA
3_random	1209151	NA	NA	intergenic	-3.37494	2.38623	-6.61469	4.05933e-06	0.000290266	4.44116	0.963147	0.0394485	0.729343	0.149163	NA	NA	NA	NA	NA	NA	NA	NA	NA	NA	NA	NA	NA	NA	NA	NA	NA	NA	NA	NA
4A	5829046	ENSTGUG00000002698	FAM155B	genic	2.75243	-4.59389	6.59855	4.18635e-06	0.000297498	4.41047	0	0	0.0738115	0.0572279	NA	NA	NA	NA	NA	NA	NA	NA	NA	NA	NA	NA	NA	NA	NA	NA	NA	NA	NA	NA
1A_random	381501	NA	NA	intergenic	-5.35484	-1.3318	-6.59761	4.19388e-06	0.000297498	4.40869	0.78692	0.188349	0.17162	0.127104	NA	NA	NA	NA	NA	NA	NA	NA	NA	NA	NA	NA	NA	NA	NA	NA	NA	NA	NA	NA
Un	140120465	NA	NA	intergenic	3.86202	-3.7617	6.59211	4.23819e-06	0.000298855	4.39822	0	0	0.15375	0.0926989	NA	NA	NA	NA	NA	NA	NA	NA	NA	NA	NA	NA	NA	NA	NA	NA	NA	NA	NA	NA
Un	86441057	NA	NA	intergenic	-2.9519	-5.14363	-6.59071	4.24953e-06	0.000298855	4.39556	0.130405	0.0773894	0.0102671	0.01331	NA	NA	NA	NA	NA	NA	NA	NA	NA	NA	NA	NA	NA	NA	NA	NA	NA	NA	NA	NA
9	4876423	ENSTGUG00000006305	MAB21L4	genic	1.91956	-5.21854	6.58901	4.26336e-06	0.000298855	4.39232	0	0	0.0360413	0.0309193	NA	NA	NA	NA	NA	NA	NA	NA	NA	NA	NA	NA	NA	NA	NA	NA	NA	NA	NA	NA
27	1741929	NA	NA	intergenic	1.65967	-5.13416	6.58682	4.28123e-06	0.00029893	4.38816	0.0035461	0.00868613	0.0317795	0.0223939	NA	NA	NA	NA	NA	NA	NA	NA	NA	NA	NA	NA	NA	NA	NA	NA	NA	NA	NA	NA
Un	152528698	NA	NA	intergenic	-1.44875	-6.29602	-6.5799	4.33833e-06	0.000301734	4.37496	0.020197	0.015275	0	0	NA	NA	NA	NA	NA	NA	NA	NA	NA	NA	NA	NA	NA	NA	NA	NA	NA	NA	NA	NA
Un	128012870	NA	NA	intergenic	2.4745	-4.80233	6.5684	4.43485e-06	0.000306761	4.35304	0	0	0.0559068	0.0375982	NA	NA	NA	NA	NA	NA	NA	NA	NA	NA	NA	NA	NA	NA	NA	NA	NA	NA	NA	NA
12	10672450	NA	NA	intergenic	2.56919	5.53881	6.5672	4.44506e-06	0.000306761	4.35075	0.920219	0.0550572	0.993018	0.013907	NA	NA	NA	NA	NA	NA	NA	NA	NA	NA	NA	NA	NA	NA	NA	NA	NA	NA	NA	NA
2	3027530	NA	NA	intergenic	-2.64649	-1.98148	-6.5605	4.50239e-06	0.000309517	4.33799	0.500516	0.0974878	0.149441	0.0715353	NA	NA	NA	NA	NA	NA	NA	NA	NA	NA	NA	NA	NA	NA	NA	NA	NA	NA	NA	NA
17	615583	NA	NA	intergenic	2.49031	-4.47871	6.54969	4.5967e-06	0.000314785	4.31734	0.0042735	0.0104679	0.0744293	0.0593559	NA	NA	NA	NA	NA	NA	NA	NA	NA	NA	NA	NA	NA	NA	NA	NA	NA	NA	NA	NA
9	4550360	ENSTGUG00000006053	DGKG	genic	2.04353	4.54106	6.54219	4.66326e-06	0.00031812	4.30302	0.896799	0.0115269	0.970387	0.0299295	NA	NA	NA	NA	NA	NA	NA	NA	NA	NA	NA	NA	NA	NA	NA	NA	NA	NA	NA	NA
4A	19990650	NA	NA	intergenic	2.63637	-4.68094	6.53741	4.70624e-06	0.000319827	4.29388	0	0	0.0785073	0.06747	NA	NA	NA	NA	NA	NA	NA	NA	NA	NA	NA	NA	NA	NA	NA	NA	NA	NA	NA	NA
5	6671994	NA	NA	intergenic	1.70603	-5.37869	6.53523	4.72593e-06	0.000319944	4.28972	0	0	0.0291925	0.0260151	NA	NA	NA	NA	NA	NA	NA	NA	NA	NA	NA	NA	NA	NA	NA	NA	NA	NA	NA	NA
LGE22	526904	NA	NA	intergenic	2.44362	-4.8255	6.53273	4.74869e-06	0.000320202	4.28494	0	0	0.0578729	0.044555	NA	NA	NA	NA	NA	NA	NA	NA	NA	NA	NA	NA	NA	NA	NA	NA	NA	NA	NA	NA
20	7664842	ENSTGUG00000005822		promoter	2.87611	-4.50113	6.53086	4.76571e-06	0.000320202	4.28137	0	0	0.0727361	0.0473188	ENSTGUG00000006240	NA	NA	NA	NA	NA	NA	NA	NA	NA	VSTM2L	NA	NA	NA	NA	NA	NA	NA	NA	NA
5	61481744	NA	NA	intergenic	4.64055	2.80364	6.5236	4.83265e-06	0.000323479	4.26748	0.395623	0.224162	0.898943	0.0996792	NA	NA	NA	NA	NA	NA	NA	NA	NA	NA	NA	NA	NA	NA	NA	NA	NA	NA	NA	NA
18	4360148	ENSTGUG00000005165		genic	2.14187	-5.05181	6.50449	5.01345e-06	0.000333279	4.23089	0	0	0.0519571	0.053322	NA	NA	NA	NA	NA	NA	NA	NA	NA	NA	NA	NA	NA	NA	NA	NA	NA	NA	NA	NA
28	1207335	NA	NA	intergenic	2.98865	-3.99376	6.50417	5.0165e-06	0.000333279	4.23029	0.00757576	0.0185567	0.115508	0.0808398	NA	NA	NA	NA	NA	NA	NA	NA	NA	NA	NA	NA	NA	NA	NA	NA	NA	NA	NA	NA
11	11080263	NA	NA	intergenic	3.23634	-4.23096	6.4889	5.16613e-06	0.000341944	4.20101	0	0	0.108586	0.0890009	NA	NA	NA	NA	NA	NA	NA	NA	NA	NA	NA	NA	NA	NA	NA	NA	NA	NA	NA	NA
20	6235116	NA	NA	intergenic	2.14164	-5.05198	6.48695	5.18551e-06	0.000341955	4.19728	0	0	0.0492449	0.0482316	NA	NA	NA	NA	NA	NA	NA	NA	NA	NA	NA	NA	NA	NA	NA	NA	NA	NA	NA	NA
14	8677862	NA	NA	intergenic	4.26161	-3.462	6.47715	5.28428e-06	0.000347183	4.17848	0	0	0.191974	0.109875	NA	NA	NA	NA	NA	NA	NA	NA	NA	NA	NA	NA	NA	NA	NA	NA	NA	NA	NA	NA
24	697193	NA	NA	intergenic	3.71897	-3.86898	6.45632	5.50091e-06	0.000360087	4.13845	0	0	0.161565	0.135189	NA	NA	NA	NA	NA	NA	NA	NA	NA	NA	NA	NA	NA	NA	NA	NA	NA	NA	NA	NA
1	1219168	ENSTGUG00000004890	PIGP	genic	-3.6406	2.99303	-6.45048	5.56322e-06	0.000362832	4.12723	0.98125	0.0293151	0.784934	0.15317	NA	NA	NA	NA	NA	NA	NA	NA	NA	NA	NA	NA	NA	NA	NA	NA	NA	NA	NA	NA
5	62009929	NA	NA	intergenic	-1.50242	-6.18365	-6.44047	5.67178e-06	0.000368562	4.10798	0.023885	0.0158347	0.00100559	0.0033981	NA	NA	NA	NA	NA	NA	NA	NA	NA	NA	NA	NA	NA	NA	NA	NA	NA	NA	NA	NA
14	9693158	ENSTGUG00000006840		genic	-3.90003	2.81854	-6.43783	5.70083e-06	0.000369103	4.10289	0.982008	0.0283901	0.737478	0.132042	NA	NA	NA	NA	NA	NA	NA	NA	NA	NA	NA	NA	NA	NA	NA	NA	NA	NA	NA	NA
11	11142954	NA	NA	intergenic	2.30019	-4.93307	6.4283	5.80682e-06	0.000374603	4.08453	0	0	0.046039	0.0297903	NA	NA	NA	NA	NA	NA	NA	NA	NA	NA	NA	NA	NA	NA	NA	NA	NA	NA	NA	NA
19	735287	ENSTGUG00000003359		genic	2.7957	-4.25856	6.42618	5.83066e-06	0.000374783	4.08045	0.00406504	0.00995728	0.0881753	0.0548602	NA	NA	NA	NA	NA	NA	NA	NA	NA	NA	NA	NA	NA	NA	NA	NA	NA	NA	NA	NA
18	4924496	ENSTGUG00000005673	SHISA6	genic	3.32592	4.39227	6.42354	5.86048e-06	0.000375345	4.07537	0.792062	0.0393563	0.974527	0.0314967	NA	NA	NA	NA	NA	NA	NA	NA	NA	NA	NA	NA	NA	NA	NA	NA	NA	NA	NA	NA
17	1184536	NA	NA	intergenic	1.76671	-5.33318	6.41981	5.9029e-06	0.000376706	4.06818	0	0	0.0325467	0.0287857	NA	NA	NA	NA	NA	NA	NA	NA	NA	NA	NA	NA	NA	NA	NA	NA	NA	NA	NA	NA
14	8695807	ENSTGUG00000005910	NDUFAB1	genic	1.22071	-5.74268	6.41088	6.0059e-06	0.000381911	4.05095	0	0	0.0194078	0.0228364	NA	NA	NA	NA	NA	NA	NA	NA	NA	NA	NA	NA	NA	NA	NA	NA	NA	NA	NA	NA
Un	83601609	NA	NA	intergenic	-3.40617	-5.22991	-6.40568	6.06665e-06	0.000383891	4.04092	0.143641	0.0768987	0.0121868	0.0287706	NA	NA	NA	NA	NA	NA	NA	NA	NA	NA	NA	NA	NA	NA	NA	NA	NA	NA	NA	NA
4A	8443664	NA	NA	intergenic	2.38983	-4.55859	6.40322	6.09564e-06	0.000383891	4.03617	0.00416667	0.0102062	0.0746512	0.0670182	NA	NA	NA	NA	NA	NA	NA	NA	NA	NA	NA	NA	NA	NA	NA	NA	NA	NA	NA	NA
5	61481762	NA	NA	intergenic	5.0598	3.08991	6.4027	6.10172e-06	0.000383891	4.03517	0.391367	0.2211	0.922158	0.0846326	NA	NA	NA	NA	NA	NA	NA	NA	NA	NA	NA	NA	NA	NA	NA	NA	NA	NA	NA	NA
5	62009972	NA	NA	intergenic	3.22085	-4.08905	6.39854	6.15115e-06	0.000384156	4.02713	0.00146199	0.00358113	0.108986	0.0917883	NA	NA	NA	NA	NA	NA	NA	NA	NA	NA	NA	NA	NA	NA	NA	NA	NA	NA	NA	NA
11	11080250	NA	NA	intergenic	2.25648	-4.77835	6.3973	6.16584e-06	0.000384156	4.02476	0.00192678	0.00471963	0.0631603	0.0531177	NA	NA	NA	NA	NA	NA	NA	NA	NA	NA	NA	NA	NA	NA	NA	NA	NA	NA	NA	NA
Un	8774093	ENSTGUG00000014770	FMNL3	genic	3.38729	-3.66373	6.39454	6.19894e-06	0.000384156	4.01942	0.00877193	0.0214868	0.1655	0.13043	NA	NA	NA	NA	NA	NA	NA	NA	NA	NA	NA	NA	NA	NA	NA	NA	NA	NA	NA	NA
Un	24392727	NA	NA	intergenic	3.05821	2.96631	6.39353	6.21111e-06	0.000384156	4.01747	0.615253	0.0630974	0.914744	0.0730534	NA	NA	NA	NA	NA	NA	NA	NA	NA	NA	NA	NA	NA	NA	NA	NA	NA	NA	NA	NA
18	4924490	ENSTGUG00000005673	SHISA6	genic	2.0402	2.93316	6.39331	6.21382e-06	0.000384156	4.01703	0.728463	0.0417077	0.917107	0.0389278	NA	NA	NA	NA	NA	NA	NA	NA	NA	NA	NA	NA	NA	NA	NA	NA	NA	NA	NA	NA
4A	840860	NA	NA	intergenic	3.63893	-1.94728	6.38493	6.31558e-06	0.000389097	4.00085	0.0401444	0.0413017	0.347247	0.14654	NA	NA	NA	NA	NA	NA	NA	NA	NA	NA	NA	NA	NA	NA	NA	NA	NA	NA	NA	NA
14	8711635	ENSTGUG00000005910	NDUFAB1	genic	2.47279	-4.80362	6.36737	6.53447e-06	0.000401194	3.9669	0	0	0.0542674	0.0424029	NA	NA	NA	NA	NA	NA	NA	NA	NA	NA	NA	NA	NA	NA	NA	NA	NA	NA	NA	NA
1	183045	ENSTGUG00000004719	RUNX1	genic	2.72561	5.163	6.35521	6.69068e-06	0.000409373	3.94336	0.879526	0.0972699	0.98514	0.0285334	NA	NA	NA	NA	NA	NA	NA	NA	NA	NA	NA	NA	NA	NA	NA	NA	NA	NA	NA	NA
21	554857	NA	NA	intergenic	-3.18926	0.876783	-6.34516	6.82264e-06	0.000416018	3.92389	0.875533	0.0935018	0.510906	0.146451	NA	NA	NA	NA	NA	NA	NA	NA	NA	NA	NA	NA	NA	NA	NA	NA	NA	NA	NA	NA
23_random	20720	NA	NA	intergenic	0.451065	-6.31991	6.32742	7.06225e-06	0.000429158	3.88949	0	0	0.00875817	0.0204935	NA	NA	NA	NA	NA	NA	NA	NA	NA	NA	NA	NA	NA	NA	NA	NA	NA	NA	NA	NA
22	2719509	ENSTGUG00000004671	ADGRA2	genic	3.43149	-4.08459	6.31229	7.27352e-06	0.000440491	3.86012	0	0	0.120092	0.0827641	NA	NA	NA	NA	NA	NA	NA	NA	NA	NA	NA	NA	NA	NA	NA	NA	NA	NA	NA	NA
4A	840907	NA	NA	intergenic	2.55258	-4.53303	6.31055	7.29821e-06	0.000440491	3.85674	0.00228311	0.00559244	0.0725267	0.0519444	NA	NA	NA	NA	NA	NA	NA	NA	NA	NA	NA	NA	NA	NA	NA	NA	NA	NA	NA	NA
Un	67034126	NA	NA	intergenic	1.51846	-5.51937	6.30737	7.34365e-06	0.000441735	3.85056	0	0	0.0278239	0.030193	NA	NA	NA	NA	NA	NA	NA	NA	NA	NA	NA	NA	NA	NA	NA	NA	NA	NA	NA	NA
14	9275898	ENSTGUG00000006353	RAB26	genic	2.23629	-4.98099	6.2845	7.67882e-06	0.000460341	3.80608	0	0	0.046867	0.0366766	ENSTGUG00000006371	NA	NA	NA	NA	NA	NA	NA	NA	NA	PKD1	NA	NA	NA	NA	NA	NA	NA	NA	NA
1A_random	381508	NA	NA	intergenic	-4.47542	-1.39765	-6.26744	7.9391e-06	0.000474348	3.77285	0.751758	0.220914	0.181558	0.118154	NA	NA	NA	NA	NA	NA	NA	NA	NA	NA	NA	NA	NA	NA	NA	NA	NA	NA	NA	NA
4A	16028154	ENSTGUG00000004980		genic	-3.46737	-4.80685	-6.25669	8.10778e-06	0.000481355	3.7519	0.176015	0.0487517	0.019396	0.0336188	NA	NA	NA	NA	NA	NA	NA	NA	NA	NA	NA	NA	NA	NA	NA	NA	NA	NA	NA	NA
2	44075521	NA	NA	intergenic	-3.03711	0.793019	-6.25652	8.11045e-06	0.000481355	3.75157	0.874306	0.108484	0.5054	0.160959	NA	NA	NA	NA	NA	NA	NA	NA	NA	NA	NA	NA	NA	NA	NA	NA	NA	NA	NA	NA
1	78247912	NA	NA	intergenic	3.16047	5.17495	6.25199	8.18262e-06	0.000482476	3.74274	0.875447	0.0463456	0.98364	0.0331641	NA	NA	NA	NA	NA	NA	NA	NA	NA	NA	NA	NA	NA	NA	NA	NA	NA	NA	NA	NA
Un	15384933	NA	NA	intergenic	3.22632	3.84108	6.25194	8.18354e-06	0.000482476	3.74263	0.728347	0.0630742	0.959835	0.0352471	NA	NA	NA	NA	NA	NA	NA	NA	NA	NA	NA	NA	NA	NA	NA	NA	NA	NA	NA	NA
24	2440069	NA	NA	intergenic	2.15703	-5.04044	6.24421	8.30829e-06	0.000488215	3.72755	0	0	0.0455465	0.0374447	NA	NA	NA	NA	NA	NA	NA	NA	NA	NA	NA	NA	NA	NA	NA	NA	NA	NA	NA	NA
Z	33964505	NA	NA	intergenic	3.0916	5.71736	6.24116	8.35803e-06	0.000489522	3.7216	0.883123	0.0933609	0.997768	0.00754047	NA	NA	NA	NA	NA	NA	NA	NA	NA	NA	NA	NA	NA	NA	NA	NA	NA	NA	NA	NA
18	4305703	ENSTGUG00000005152		promoter	2.8157	-4.54644	6.23581	8.44606e-06	0.000493056	3.71116	0	0	0.0907928	0.0813638	NA	NA	NA	NA	NA	NA	NA	NA	NA	NA	NA	NA	NA	NA	NA	NA	NA	NA	NA	NA
27	161676	NA	NA	intergenic	2.72189	-4.17901	6.23169	8.51455e-06	0.00049543	3.70311	0.00813008	0.0199146	0.0929513	0.0634394	NA	NA	NA	NA	NA	NA	NA	NA	NA	NA	NA	NA	NA	NA	NA	NA	NA	NA	NA	NA
Un	15384916	NA	NA	intergenic	-1.45618	1.35501	-6.21678	8.76726e-06	0.000507007	3.67396	0.848538	0.0411952	0.663905	0.0832866	NA	NA	NA	NA	NA	NA	NA	NA	NA	NA	NA	NA	NA	NA	NA	NA	NA	NA	NA	NA
13	15842498	NA	NA	intergenic	2.55277	-4.23745	6.21659	8.77047e-06	0.000507007	3.67359	0.0111111	0.0272166	0.082824	0.0486705	NA	NA	NA	NA	NA	NA	NA	NA	NA	NA	NA	NA	NA	NA	NA	NA	NA	NA	NA	NA
Un	68769820	NA	NA	intergenic	2.74754	-4.37869	6.19365	9.17455e-06	0.00052865	3.62869	0.00241546	0.00591664	0.0933739	0.0922682	NA	NA	NA	NA	NA	NA	NA	NA	NA	NA	NA	NA	NA	NA	NA	NA	NA	NA	NA	NA
Un	107471011	NA	NA	intergenic	2.27932	2.95346	6.18966	9.24686e-06	0.000531098	3.62087	0.696415	0.0962135	0.917138	0.0469136	NA	NA	NA	NA	NA	NA	NA	NA	NA	NA	NA	NA	NA	NA	NA	NA	NA	NA	NA	NA
Un	142123585	NA	NA	intergenic	-2.0484	-0.758413	-6.18547	9.32322e-06	0.000533762	3.61267	0.618329	0.160382	0.295214	0.0877145	NA	NA	NA	NA	NA	NA	NA	NA	NA	NA	NA	NA	NA	NA	NA	NA	NA	NA	NA	NA
24	1072892	NA	NA	intergenic	1.78781	-1.85762	6.1725	9.56421e-06	0.000545803	3.58723	0.113556	0.102932	0.278811	0.0929093	NA	NA	NA	NA	NA	NA	NA	NA	NA	NA	NA	NA	NA	NA	NA	NA	NA	NA	NA	NA
6	36044858	ENSTGUG00000011675	INPP5A	genic	-6.42115	-0.734849	-6.16254	9.75363e-06	0.000553688	3.56768	0.926962	0.0752413	0.220488	0.202367	NA	NA	NA	NA	NA	NA	NA	NA	NA	NA	NA	NA	NA	NA	NA	NA	NA	NA	NA	NA
28_random	171252	ENSTGUG00000014053	COPE	promoter	-1.36202	0.400158	-6.16197	9.76456e-06	0.000553688	3.56657	0.7246	0.0944211	0.510184	0.0940253	NA	NA	NA	NA	NA	NA	NA	NA	NA	NA	NA	NA	NA	NA	NA	NA	NA	NA	NA	NA
3	29081556	NA	NA	intergenic	3.67467	-3.90221	6.15729	9.85485e-06	0.000555659	3.55739	0	0	0.1332	0.102183	NA	NA	NA	NA	NA	NA	NA	NA	NA	NA	NA	NA	NA	NA	NA	NA	NA	NA	NA	NA
8	27367200	ENSTGUG00000010364	NEGR1	genic	2.12399	5.93901	6.15694	9.86174e-06	0.000555659	3.5567	0.950689	0.0379024	0.997986	0.00504009	NA	NA	NA	NA	NA	NA	NA	NA	NA	NA	NA	NA	NA	NA	NA	NA	NA	NA	NA	NA
28	559381	ENSTGUG00000000077		promoter	2.76215	-4.5866	6.15254	9.94757e-06	0.000558727	3.54806	0	0	0.0742716	0.0533064	ENSTGUG00000000080	NA	NA	NA	NA	NA	NA	NA	NA	NA	2019-03-02	NA	NA	NA	NA	NA	NA	NA	NA	NA
14	12522564	NA	NA	intergenic	2.59851	-4.70933	6.14141	1.01683e-05	0.000569331	3.52618	0	0	0.0707664	0.0533772	NA	NA	NA	NA	NA	NA	NA	NA	NA	NA	NA	NA	NA	NA	NA	NA	NA	NA	NA	NA
5	61481753	NA	NA	intergenic	4.93201	3.30071	6.13976	1.02014e-05	0.00056939	3.52294	0.434051	0.187205	0.929711	0.0790469	NA	NA	NA	NA	NA	NA	NA	NA	NA	NA	NA	NA	NA	NA	NA	NA	NA	NA	NA	NA
13	3657575	NA	NA	intergenic	1.31545	-5.67162	6.13556	1.02862e-05	0.000572333	3.51468	0	0	0.0169658	0.0112149	NA	NA	NA	NA	NA	NA	NA	NA	NA	NA	NA	NA	NA	NA	NA	NA	NA	NA	NA	NA
3_random	1209127	NA	NA	intergenic	-3.38757	2.77697	-6.11418	1.07298e-05	0.000594064	3.4726	0.973931	0.0300672	0.775896	0.118135	NA	NA	NA	NA	NA	NA	NA	NA	NA	NA	NA	NA	NA	NA	NA	NA	NA	NA	NA	NA
6	35893722	NA	NA	intergenic	3.66295	1.79566	6.11246	1.07662e-05	0.000594064	3.46922	0.34292	0.104517	0.848634	0.0868819	NA	NA	NA	NA	NA	NA	NA	NA	NA	NA	NA	NA	NA	NA	NA	NA	NA	NA	NA	NA
Un	107471053	NA	NA	intergenic	2.80601	3.38943	6.11196	1.07769e-05	0.000594064	3.46823	0.711657	0.0419423	0.933862	0.0537662	NA	NA	NA	NA	NA	NA	NA	NA	NA	NA	NA	NA	NA	NA	NA	NA	NA	NA	NA	NA
8	27296317	ENSTGUG00000010364	NEGR1	genic	2.66103	5.29431	6.10835	1.08541e-05	0.000596468	3.46112	0.897772	0.0914576	0.989039	0.0200995	NA	NA	NA	NA	NA	NA	NA	NA	NA	NA	NA	NA	NA	NA	NA	NA	NA	NA	NA	NA
17	615241	NA	NA	intergenic	2.12842	-5.06189	6.10679	1.08875e-05	0.000596468	3.45805	0	0	0.0469604	0.0447155	NA	NA	NA	NA	NA	NA	NA	NA	NA	NA	NA	NA	NA	NA	NA	NA	NA	NA	NA	NA
9	26765797	NA	NA	intergenic	3.20632	-4.25347	6.10037	1.10266e-05	0.000602236	3.4454	0	0	0.103454	0.0723504	NA	NA	NA	NA	NA	NA	NA	NA	NA	NA	NA	NA	NA	NA	NA	NA	NA	NA	NA	NA
1A_random	381400	NA	NA	intergenic	-5.39728	2.02051	-6.0939	1.11686e-05	0.000608127	3.43264	0.984127	0.0388808	0.586299	0.271843	NA	NA	NA	NA	NA	NA	NA	NA	NA	NA	NA	NA	NA	NA	NA	NA	NA	NA	NA	NA
5	27732382	NA	NA	intergenic	2.62053	-4.69281	6.09013	1.12524e-05	0.000610818	3.4252	0	0	0.0924267	0.0922174	NA	NA	NA	NA	NA	NA	NA	NA	NA	NA	NA	NA	NA	NA	NA	NA	NA	NA	NA	NA
1A_random	381498	NA	NA	intergenic	4.84985	1.293	6.07089	1.16893e-05	0.000632606	3.38722	0.204242	0.167788	0.810795	0.127347	NA	NA	NA	NA	NA	NA	NA	NA	NA	NA	NA	NA	NA	NA	NA	NA	NA	NA	NA	NA
10	20393328	ENSTGUG00000009926	FRMD5	genic	4.04103	-1.48858	6.06837	1.17478e-05	0.000633846	3.38224	0.101365	0.17378	0.421533	0.13588	NA	NA	NA	NA	NA	NA	NA	NA	NA	NA	NA	NA	NA	NA	NA	NA	NA	NA	NA	NA
Un	115907676	ENSTGUG00000016844		genic	1.77347	-0.507187	6.05541	1.20535e-05	0.000648379	3.35663	0.225814	0.101759	0.489884	0.105582	ENSTGUG00000016835	NA	NA	NA	NA	NA	NA	NA	NA	NA		NA	NA	NA	NA	NA	NA	NA	NA	NA
Un	142426396	NA	NA	intergenic	-2.80632	0.0069268	-6.05207	1.21337e-05	0.000650723	3.35002	0.77394	0.176954	0.387789	0.143876	NA	NA	NA	NA	NA	NA	NA	NA	NA	NA	NA	NA	NA	NA	NA	NA	NA	NA	NA	NA
20	7664999	ENSTGUG00000006240	VSTM2L	promoter	2.72676	-4.15913	6.04856	1.22185e-05	0.000653305	3.34308	0.00877193	0.0214868	0.0912027	0.0605745	ENSTGUG00000005822	NA	NA	NA	NA	NA	NA	NA	NA	NA		NA	NA	NA	NA	NA	NA	NA	NA	NA
12	992471	ENSTGUG00000003758		genic	-2.69068	3.26048	-6.04048	1.24161e-05	0.000661883	3.32708	0.969667	0.0395318	0.847066	0.0855237	NA	NA	NA	NA	NA	NA	NA	NA	NA	NA	NA	NA	NA	NA	NA	NA	NA	NA	NA	NA
Un	168375831	ENSTGUG00000016937		genic	2.5005	2.76184	6.0386	1.24625e-05	0.000662371	3.32337	0.645299	0.109876	0.90644	0.0586778	NA	NA	NA	NA	NA	NA	NA	NA	NA	NA	NA	NA	NA	NA	NA	NA	NA	NA	NA	NA
1	96078448	ENSTGUG00000013422		genic	2.64217	2.65754	6.03476	1.25578e-05	0.00066529	3.31577	0.612936	0.0962311	0.885445	0.0912817	NA	NA	NA	NA	NA	NA	NA	NA	NA	NA	NA	NA	NA	NA	NA	NA	NA	NA	NA	NA
5	23231301	NA	NA	intergenic	3.07846	-3.82151	6.03339	1.25921e-05	0.00066529	3.31305	0.00652012	0.0102976	0.138174	0.102975	NA	NA	NA	NA	NA	NA	NA	NA	NA	NA	NA	NA	NA	NA	NA	NA	NA	NA	NA	NA
6	21214291	ENSTGUG00000009415	NKX2-3	promoter	3.40639	-4.10342	6.02389	1.2832e-05	0.000675957	3.29424	0	0	0.110888	0.0761775	NA	NA	NA	NA	NA	NA	NA	NA	NA	NA	NA	NA	NA	NA	NA	NA	NA	NA	NA	NA
14_random	160005	NA	NA	intergenic	1.85785	0.238755	6.02183	1.28847e-05	0.000676731	3.29015	0.323682	0.141951	0.616024	0.106449	NA	NA	NA	NA	NA	NA	NA	NA	NA	NA	NA	NA	NA	NA	NA	NA	NA	NA	NA	NA
5	61481771	NA	NA	intergenic	4.2546	2.81739	6.01475	1.30673e-05	0.000684306	3.27612	0.43802	0.184881	0.899361	0.0998561	NA	NA	NA	NA	NA	NA	NA	NA	NA	NA	NA	NA	NA	NA	NA	NA	NA	NA	NA	NA
Un	107471032	NA	NA	intergenic	-2.07635	-2.4268	-6.01007	1.31894e-05	0.000688675	3.26685	0.355952	0.10838	0.119077	0.0669481	NA	NA	NA	NA	NA	NA	NA	NA	NA	NA	NA	NA	NA	NA	NA	NA	NA	NA	NA	NA
Un	107471022	NA	NA	intergenic	1.98156	2.84003	5.99009	1.37248e-05	0.000714532	3.22718	0.720542	0.0554782	0.909203	0.0475314	NA	NA	NA	NA	NA	NA	NA	NA	NA	NA	NA	NA	NA	NA	NA	NA	NA	NA	NA	NA
3	107847342	NA	NA	intergenic	1.20282	0.754028	5.98324	1.39134e-05	0.000722241	3.21357	0.474772	0.0693156	0.673547	0.0819259	NA	NA	NA	NA	NA	NA	NA	NA	NA	NA	NA	NA	NA	NA	NA	NA	NA	NA	NA	NA
23_random	221472	ENSTGUG00000017339		genic	2.24714	-4.97286	5.97361	1.41831e-05	0.000734101	3.19443	0	0	0.0535714	0.0454111	NA	NA	NA	NA	NA	NA	NA	NA	NA	NA	NA	NA	NA	NA	NA	NA	NA	NA	NA	NA
1	7237418	NA	NA	intergenic	2.472	-4.59914	5.96873	1.43219e-05	0.000739134	3.18473	0.00219298	0.00537169	0.072121	0.0530787	NA	NA	NA	NA	NA	NA	NA	NA	NA	NA	NA	NA	NA	NA	NA	NA	NA	NA	NA	NA
3	28984155	ENSTGUG00000007459	FBLN7	genic	2.58869	-4.71669	5.94345	1.50631e-05	0.000775139	3.13442	0	0	0.0626295	0.0471145	NA	NA	NA	NA	NA	NA	NA	NA	NA	NA	NA	NA	NA	NA	NA	NA	NA	NA	NA	NA
Un	107471033	NA	NA	intergenic	1.92208	2.98407	5.93558	1.53019e-05	0.000784764	3.11874	0.742649	0.0728326	0.914312	0.0498191	NA	NA	NA	NA	NA	NA	NA	NA	NA	NA	NA	NA	NA	NA	NA	NA	NA	NA	NA	NA
21	554771	NA	NA	intergenic	-3.50558	2.68811	-5.93286	1.53856e-05	0.000784764	3.1133	0.968254	0.0493246	0.763357	0.112245	NA	NA	NA	NA	NA	NA	NA	NA	NA	NA	NA	NA	NA	NA	NA	NA	NA	NA	NA	NA
Un	120504804	NA	NA	intergenic	1.96749	1.51228	5.93191	1.54146e-05	0.000784764	3.11143	0.506672	0.0786968	0.792934	0.0888051	NA	NA	NA	NA	NA	NA	NA	NA	NA	NA	NA	NA	NA	NA	NA	NA	NA	NA	NA	NA
5	61380511	NA	NA	intergenic	-3.3975	0.57423	-5.93153	1.54264e-05	0.000784764	3.11066	0.806944	0.181844	0.457987	0.202622	NA	NA	NA	NA	NA	NA	NA	NA	NA	NA	NA	NA	NA	NA	NA	NA	NA	NA	NA	NA
Un	24392732	NA	NA	intergenic	-1.14129	-3.56598	-5.90766	1.61812e-05	0.000820818	3.06303	0.127496	0.0317561	0.0594396	0.023535	NA	NA	NA	NA	NA	NA	NA	NA	NA	NA	NA	NA	NA	NA	NA	NA	NA	NA	NA	NA
23	5746289	NA	NA	intergenic	1.98734	-5.1677	5.90521	1.62608e-05	0.000822509	3.05815	0	0	0.0382609	0.0326116	NA	NA	NA	NA	NA	NA	NA	NA	NA	NA	NA	NA	NA	NA	NA	NA	NA	NA	NA	NA
1	78247900	NA	NA	intergenic	3.23595	5.34548	5.90194	1.63677e-05	0.000824578	3.05161	0.877731	0.0536359	0.987648	0.033035	NA	NA	NA	NA	NA	NA	NA	NA	NA	NA	NA	NA	NA	NA	NA	NA	NA	NA	NA	NA
4	64480934	NA	NA	intergenic	2.33599	-4.15586	5.90113	1.63943e-05	0.000824578	3.04999	0.0120726	0.0190177	0.0818687	0.0513151	NA	NA	NA	NA	NA	NA	NA	NA	NA	NA	NA	NA	NA	NA	NA	NA	NA	NA	NA	NA
Un	120504790	NA	NA	intergenic	-2.46525	2.35395	-5.89531	1.65868e-05	0.000831908	3.03836	0.952015	0.0274748	0.753763	0.0958521	NA	NA	NA	NA	NA	NA	NA	NA	NA	NA	NA	NA	NA	NA	NA	NA	NA	NA	NA	NA
6	35893720	NA	NA	intergenic	-1.88873	-0.404915	-5.89033	1.67532e-05	0.000837895	3.0284	0.666549	0.0933894	0.355673	0.115663	NA	NA	NA	NA	NA	NA	NA	NA	NA	NA	NA	NA	NA	NA	NA	NA	NA	NA	NA	NA
23	3050756	NA	NA	intergenic	1.95667	-5.19071	5.86776	1.75294e-05	0.000874262	2.98325	0	0	0.0330478	0.0225266	NA	NA	NA	NA	NA	NA	NA	NA	NA	NA	NA	NA	NA	NA	NA	NA	NA	NA	NA	NA
26	3321298	ENSTGUG00000001456		genic	1.59572	-5.46142	5.86387	1.76669e-05	0.000878657	2.97546	0	0	0.0271037	0.0293151	NA	NA	NA	NA	NA	NA	NA	NA	NA	NA	NA	NA	NA	NA	NA	NA	NA	NA	NA	NA
18	4536436	ENSTGUG00000005186		genic	1.43992	-5.57827	5.85528	1.79745e-05	0.000889375	2.95825	0	0	0.0208892	0.0160873	NA	NA	NA	NA	NA	NA	NA	NA	NA	NA	NA	NA	NA	NA	NA	NA	NA	NA	NA	NA
Un	114923927	NA	NA	intergenic	2.91159	4.5383	5.85506	1.79823e-05	0.000889375	2.95782	0.83944	0.0438474	0.973956	0.0313947	NA	NA	NA	NA	NA	NA	NA	NA	NA	NA	NA	NA	NA	NA	NA	NA	NA	NA	NA	NA
21	554843	NA	NA	intergenic	-3.28814	1.64967	-5.85277	1.80651e-05	0.000890995	2.95324	0.910439	0.0999167	0.624157	0.163945	NA	NA	NA	NA	NA	NA	NA	NA	NA	NA	NA	NA	NA	NA	NA	NA	NA	NA	NA	NA
1A_random	381397	NA	NA	intergenic	4.09459	0.732713	5.85009	1.81628e-05	0.000893337	2.94786	0.252341	0.218427	0.753852	0.149594	NA	NA	NA	NA	NA	NA	NA	NA	NA	NA	NA	NA	NA	NA	NA	NA	NA	NA	NA	NA
13	611618	ENSTGUG00000000129	KCTD16	genic	3.2613	-2.49505	5.84277	1.8432e-05	0.000904082	2.93319	0.0444444	0.0490653	0.249124	0.115766	NA	NA	NA	NA	NA	NA	NA	NA	NA	NA	NA	NA	NA	NA	NA	NA	NA	NA	NA	NA
17	713484	ENSTGUG00000002544	ENTPD8	genic	2.37472	-4.59423	5.83736	1.86338e-05	0.000911471	2.92234	0.00362319	0.00887496	0.0667932	0.0542459	ENSTGUG00000002526	NA	NA	NA	NA	NA	NA	NA	NA	NA		NA	NA	NA	NA	NA	NA	NA	NA	NA
Z	33964565	NA	NA	intergenic	2.95866	5.61647	5.8339	1.87639e-05	0.000913629	2.9154	0.895255	0.0613394	0.993811	0.0194282	NA	NA	NA	NA	NA	NA	NA	NA	NA	NA	NA	NA	NA	NA	NA	NA	NA	NA	NA	NA
10	20485363	ENSTGUG00000017715	MIR184	promoter	3.2988	-4.18411	5.83346	1.87806e-05	0.000913629	2.91452	0	0	0.109681	0.082525	NA	NA	NA	NA	NA	NA	NA	NA	NA	NA	NA	NA	NA	NA	NA	NA	NA	NA	NA	NA
1B	795445	NA	NA	intergenic	4.07267	-3.60371	5.83159	1.88515e-05	0.000914582	2.91076	0	0	0.2023	0.148767	NA	NA	NA	NA	NA	NA	NA	NA	NA	NA	NA	NA	NA	NA	NA	NA	NA	NA	NA	NA
2	68290577	NA	NA	intergenic	2.5925	-1.28431	5.82454	1.91211e-05	0.000925138	2.8966	0.094134	0.0404025	0.402474	0.173607	NA	NA	NA	NA	NA	NA	NA	NA	NA	NA	NA	NA	NA	NA	NA	NA	NA	NA	NA	NA
5	61481768	NA	NA	intergenic	-4.53074	-2.2952	-5.81136	1.96353e-05	0.000947441	2.87015	0.654494	0.23679	0.118837	0.084167	NA	NA	NA	NA	NA	NA	NA	NA	NA	NA	NA	NA	NA	NA	NA	NA	NA	NA	NA	NA
Un	136567331	ENSTGUG00000016643	MFAP2	promoter	2.54489	-4.74954	5.80707	1.98059e-05	0.000953091	2.86152	0	0	0.0586683	0.0411424	NA	NA	NA	NA	NA	NA	NA	NA	NA	NA	NA	NA	NA	NA	NA	NA	NA	NA	NA	NA
2	42412566	NA	NA	intergenic	2.03096	-4.72125	5.78679	2.06328e-05	0.000990207	2.82075	0.00724638	0.0177499	0.0491147	0.0276014	NA	NA	NA	NA	NA	NA	NA	NA	NA	NA	NA	NA	NA	NA	NA	NA	NA	NA	NA	NA
24	290484	ENSTGUG00000000027	CCDC84	genic	2.67557	-3.88473	5.77324	2.12052e-05	0.00101494	2.79346	0.0124883	0.0193785	0.119275	0.0775333	NA	NA	NA	NA	NA	NA	NA	NA	NA	NA	NA	NA	NA	NA	NA	NA	NA	NA	NA	NA
Un	60215759	ENSTGUG00000013905		promoter	2.79445	-4.56237	5.76103	2.17351e-05	0.00103714	2.76886	0	0	0.0886034	0.0711578	NA	NA	NA	NA	NA	NA	NA	NA	NA	NA	NA	NA	NA	NA	NA	NA	NA	NA	NA	NA
28_random	59541	NA	NA	intergenic	3.17813	-3.58339	5.75989	2.17854e-05	0.00103714	2.76656	0.0102783	0.0159485	0.149595	0.105592	NA	NA	NA	NA	NA	NA	NA	NA	NA	NA	NA	NA	NA	NA	NA	NA	NA	NA	NA	NA
22	2783325	ENSTGUG00000004741	ASH2L	promoter	2.06444	-5.10988	5.75126	2.21688e-05	0.00105257	2.74917	0	0	0.0456885	0.0480405	NA	NA	NA	NA	NA	NA	NA	NA	NA	NA	NA	NA	NA	NA	NA	NA	NA	NA	NA	NA
8	27296268	ENSTGUG00000010364	NEGR1	genic	2.50114	3.76859	5.74626	2.23942e-05	0.00105772	2.73908	0.784919	0.0795006	0.954886	0.032778	NA	NA	NA	NA	NA	NA	NA	NA	NA	NA	NA	NA	NA	NA	NA	NA	NA	NA	NA	NA
17	11059633	NA	NA	intergenic	1.78788	-5.3173	5.74622	2.2396e-05	0.00105772	2.739	0	0	0.0353817	0.0331262	NA	NA	NA	NA	NA	NA	NA	NA	NA	NA	NA	NA	NA	NA	NA	NA	NA	NA	NA	NA
13_random	384660	NA	NA	intergenic	2.21547	-0.0393029	5.74225	2.25769e-05	0.00106343	2.73098	0.259288	0.178744	0.585058	0.129997	NA	NA	NA	NA	NA	NA	NA	NA	NA	NA	NA	NA	NA	NA	NA	NA	NA	NA	NA	NA
11	11234392	ENSTGUG00000007717	ZC3H18	promoter	2.10676	-4.67314	5.74095	2.26364e-05	0.00106343	2.72836	0.00694444	0.0170103	0.0654948	0.0511735	ENSTGUG00000007741	NA	NA	NA	NA	NA	NA	NA	NA	NA	CDT1	NA	NA	NA	NA	NA	NA	NA	NA	NA
2	79257480	NA	NA	intergenic	2.34778	3.47415	5.73193	2.30535e-05	0.00108018	2.71016	0.768577	0.0475936	0.937372	0.0567018	NA	NA	NA	NA	NA	NA	NA	NA	NA	NA	NA	NA	NA	NA	NA	NA	NA	NA	NA	NA
15	10212616	ENSTGUG00000009047		genic	1.62962	-5.43599	5.71178	2.40147e-05	0.00112226	2.66944	0	0	0.0323142	0.0363152	NA	NA	NA	NA	NA	NA	NA	NA	NA	NA	NA	NA	NA	NA	NA	NA	NA	NA	NA	NA
8	17775019	NA	NA	intergenic	2.13149	-5.0596	5.70777	2.42109e-05	0.00112847	2.66132	0	0	0.0453505	0.039105	NA	NA	NA	NA	NA	NA	NA	NA	NA	NA	NA	NA	NA	NA	NA	NA	NA	NA	NA	NA
12	10671193	NA	NA	intergenic	2.46485	5.66722	5.7054	2.43273e-05	0.00113093	2.65654	0.9259	0.0415737	0.995133	0.0097026	NA	NA	NA	NA	NA	NA	NA	NA	NA	NA	NA	NA	NA	NA	NA	NA	NA	NA	NA	NA
12	10672404	NA	NA	intergenic	-1.97974	-2.59275	-5.70268	2.44619e-05	0.00113363	2.65104	0.314154	0.034857	0.110693	0.0615422	NA	NA	NA	NA	NA	NA	NA	NA	NA	NA	NA	NA	NA	NA	NA	NA	NA	NA	NA	NA
22	189714	ENSTGUG00000003661		genic	1.73584	-5.08057	5.70166	2.45126e-05	0.00113363	2.64898	0.00347222	0.00850517	0.0396677	0.0309629	ENSTGUG00000003490	NA	NA	NA	NA	NA	NA	NA	NA	NA	HK2	NA	NA	NA	NA	NA	NA	NA	NA	NA
26	4851684	NA	NA	intergenic	2.42951	-4.83608	5.69555	2.48188e-05	0.00114482	2.6366	0	0	0.0574752	0.0452043	NA	NA	NA	NA	NA	NA	NA	NA	NA	NA	NA	NA	NA	NA	NA	NA	NA	NA	NA	NA
25_random	29658	ENSTGUG00000017367		promoter	-1.29794	0.897768	-5.69112	2.50429e-05	0.00115217	2.62764	0.788837	0.0393549	0.597327	0.0799636	NA	NA	NA	NA	NA	NA	NA	NA	NA	NA	NA	NA	NA	NA	NA	NA	NA	NA	NA	NA
6	36044898	ENSTGUG00000011675	INPP5A	genic	-3.65895	1.05958	-5.6818	2.55217e-05	0.00117117	2.60876	0.927628	0.0522718	0.522066	0.209049	NA	NA	NA	NA	NA	NA	NA	NA	NA	NA	NA	NA	NA	NA	NA	NA	NA	NA	NA	NA
17	9996583	ENSTGUG00000006822	PTGS1	promoter	2.75891	-4.58903	5.67806	2.57161e-05	0.00117706	2.6012	0	0	0.0810057	0.0619424	NA	NA	NA	NA	NA	NA	NA	NA	NA	NA	NA	NA	NA	NA	NA	NA	NA	NA	NA	NA
Un	142123555	NA	NA	intergenic	2.42145	0.403002	5.67076	2.61008e-05	0.0011916	2.5864	0.274882	0.0827987	0.658869	0.152811	NA	NA	NA	NA	NA	NA	NA	NA	NA	NA	NA	NA	NA	NA	NA	NA	NA	NA	NA	NA
Un	114481990	NA	NA	intergenic	1.93633	0.149157	5.66888	2.62006e-05	0.0011931	2.58259	0.289816	0.0858957	0.601114	0.154585	NA	NA	NA	NA	NA	NA	NA	NA	NA	NA	NA	NA	NA	NA	NA	NA	NA	NA	NA	NA
6	36044869	ENSTGUG00000011675	INPP5A	genic	2.75497	0.655963	5.66635	2.63358e-05	0.0011962	2.57746	0.286404	0.154014	0.697037	0.153635	NA	NA	NA	NA	NA	NA	NA	NA	NA	NA	NA	NA	NA	NA	NA	NA	NA	NA	NA	NA
3	29078303	NA	NA	intergenic	2.57554	-4.72656	5.66178	2.65816e-05	0.00120429	2.5682	0	0	0.072176	0.06335	NA	NA	NA	NA	NA	NA	NA	NA	NA	NA	NA	NA	NA	NA	NA	NA	NA	NA	NA	NA
Un	129671141	NA	NA	intergenic	1.84128	-5.10048	5.65146	2.71457e-05	0.00122672	2.54727	0.00177305	0.00434307	0.0375102	0.0277521	NA	NA	NA	NA	NA	NA	NA	NA	NA	NA	NA	NA	NA	NA	NA	NA	NA	NA	NA	NA
12	10672410	NA	NA	intergenic	-2.32034	-3.47721	-5.6485	2.731e-05	0.00123102	2.54126	0.226081	0.0236142	0.0570831	0.0339479	NA	NA	NA	NA	NA	NA	NA	NA	NA	NA	NA	NA	NA	NA	NA	NA	NA	NA	NA	NA
22	732155	ENSTGUG00000004138		promoter	-3.99406	2.87755	-5.64073	2.77458e-05	0.00124751	2.52548	0.966667	0.0816497	0.763096	0.0929746	NA	NA	NA	NA	NA	NA	NA	NA	NA	NA	NA	NA	NA	NA	NA	NA	NA	NA	NA	NA
4A	853129	ENSTGUG00000002247		promoter	0.524899	-6.26454	5.63358	2.8153e-05	0.00126263	2.51096	0	0	0.00657769	0.0101596	NA	NA	NA	NA	NA	NA	NA	NA	NA	NA	NA	NA	NA	NA	NA	NA	NA	NA	NA	NA
Un	136567352	ENSTGUG00000016643	MFAP2	promoter	-3.63615	-5.28434	-5.63038	2.83368e-05	0.00126523	2.50447	0.208933	0.161786	0.0104112	0.0270445	NA	NA	NA	NA	NA	NA	NA	NA	NA	NA	NA	NA	NA	NA	NA	NA	NA	NA	NA	NA
3_random	1209139	NA	NA	intergenic	-3.51723	2.70315	-5.6301	2.8353e-05	0.00126523	2.5039	0.974837	0.0290941	0.753018	0.159651	NA	NA	NA	NA	NA	NA	NA	NA	NA	NA	NA	NA	NA	NA	NA	NA	NA	NA	NA	NA
Un	78051816	NA	NA	intergenic	1.72816	-0.471969	5.62668	2.85513e-05	0.00127089	2.49695	0.243571	0.137026	0.493526	0.0747655	NA	NA	NA	NA	NA	NA	NA	NA	NA	NA	NA	NA	NA	NA	NA	NA	NA	NA	NA	NA
Un	56214557	ENSTGUG00000017135	JAK3	genic	1.7701	-5.33064	5.61602	2.91788e-05	0.00129558	2.47528	0	0	0.0291723	0.0218164	NA	NA	NA	NA	NA	NA	NA	NA	NA	NA	NA	NA	NA	NA	NA	NA	NA	NA	NA	NA
Un	173940601	NA	NA	intergenic	-0.355664	-6.5693	-5.60778	2.9674e-05	0.00131429	2.45851	0.00288388	0.00193466	0	0	NA	NA	NA	NA	NA	NA	NA	NA	NA	NA	NA	NA	NA	NA	NA	NA	NA	NA	NA	NA
Un	15384925	NA	NA	intergenic	1.40879	-2.48246	5.60403	2.99018e-05	0.0013211	2.45089	0.0748677	0.0309008	0.186996	0.0578661	NA	NA	NA	NA	NA	NA	NA	NA	NA	NA	NA	NA	NA	NA	NA	NA	NA	NA	NA	NA
20	8419864	ENSTGUG00000006942		promoter	2.17345	-5.02812	5.60245	2.99986e-05	0.00132209	2.44767	0	0	0.0523237	0.0584311	NA	NA	NA	NA	NA	NA	NA	NA	NA	NA	NA	NA	NA	NA	NA	NA	NA	NA	NA	NA
Un	116434836	ENSTGUG00000013708		genic	2.12492	1.6247	5.59706	3.03307e-05	0.00133343	2.43669	0.505112	0.0737075	0.809085	0.0797908	NA	NA	NA	NA	NA	NA	NA	NA	NA	NA	NA	NA	NA	NA	NA	NA	NA	NA	NA	NA
4A	5250063	ENSTGUG00000002573	TBX22	promoter	1.93096	-5.20999	5.59288	3.05907e-05	0.00133909	2.42818	0	0	0.0323064	0.0197848	NA	NA	NA	NA	NA	NA	NA	NA	NA	NA	NA	NA	NA	NA	NA	NA	NA	NA	NA	NA
13_random	577976	ENSTGUG00000014601	SLC23A1	genic	2.12875	-5.06165	5.5912	3.06956e-05	0.00133909	2.42477	0	0	0.0554972	0.058196	NA	NA	NA	NA	NA	NA	NA	NA	NA	NA	NA	NA	NA	NA	NA	NA	NA	NA	NA	NA
Un	15384946	NA	NA	intergenic	-1.47599	1.11114	-5.59019	3.07591e-05	0.00133909	2.42271	0.818683	0.0711837	0.623875	0.0953567	NA	NA	NA	NA	NA	NA	NA	NA	NA	NA	NA	NA	NA	NA	NA	NA	NA	NA	NA	NA
25_random	29629	ENSTGUG00000017367		promoter	2.57607	4.09195	5.59017	3.07604e-05	0.00133909	2.42267	0.814847	0.0720851	0.964199	0.0298108	NA	NA	NA	NA	NA	NA	NA	NA	NA	NA	NA	NA	NA	NA	NA	NA	NA	NA	NA	NA
Un	54947037	NA	NA	intergenic	-2.57777	0.485386	-5.58705	3.09572e-05	0.00134307	2.41631	0.842291	0.0579816	0.4762	0.159813	NA	NA	NA	NA	NA	NA	NA	NA	NA	NA	NA	NA	NA	NA	NA	NA	NA	NA	NA	NA
11	19574923	ENSTGUG00000009594	WTIP	genic	-2.88027	-5.22811	-5.58633	3.10026e-05	0.00134307	2.41485	0.122664	0.108736	0.0119077	0.020589	NA	NA	NA	NA	NA	NA	NA	NA	NA	NA	NA	NA	NA	NA	NA	NA	NA	NA	NA	NA
Un	54947446	NA	NA	intergenic	-2.02388	1.74572	-5.58285	3.1224e-05	0.00134938	2.40776	0.906045	0.0522135	0.693633	0.128699	NA	NA	NA	NA	NA	NA	NA	NA	NA	NA	NA	NA	NA	NA	NA	NA	NA	NA	NA	NA
28_random	77090	NA	NA	intergenic	2.56597	-4.73373	5.58142	3.13158e-05	0.00135007	2.40483	0	0	0.0745217	0.0717201	NA	NA	NA	NA	NA	NA	NA	NA	NA	NA	NA	NA	NA	NA	NA	NA	NA	NA	NA	NA
Un	24392733	NA	NA	intergenic	1.77757	2.91828	5.57581	3.1677e-05	0.00136234	2.39341	0.752484	0.0481123	0.90664	0.0628049	NA	NA	NA	NA	NA	NA	NA	NA	NA	NA	NA	NA	NA	NA	NA	NA	NA	NA	NA	NA
8_random	847877	ENSTGUG00000017176		promoter	1.82971	-5.28593	5.5734	3.18331e-05	0.00136575	2.38851	0	0	0.0374991	0.0403992	NA	NA	NA	NA	NA	NA	NA	NA	NA	NA	NA	NA	NA	NA	NA	NA	NA	NA	NA	NA
13	1580439	NA	NA	intergenic	-3.05039	-3.73472	-5.56665	3.22762e-05	0.00138144	2.37473	0.28189	0.181732	0.0429046	0.0378886	NA	NA	NA	NA	NA	NA	NA	NA	NA	NA	NA	NA	NA	NA	NA	NA	NA	NA	NA	NA
Z_random	80238	ENSTGUG00000017505	WDR7	genic	3.20297	-3.7498	5.56335	3.24948e-05	0.00138746	2.368	0.0111111	0.0272166	0.143297	0.11213	NA	NA	NA	NA	NA	NA	NA	NA	NA	NA	NA	NA	NA	NA	NA	NA	NA	NA	NA	NA
1	21707137	NA	NA	intergenic	1.57366	-1.00301	5.55926	3.27678e-05	0.00139391	2.35966	0.174503	0.0154329	0.399817	0.100692	NA	NA	NA	NA	NA	NA	NA	NA	NA	NA	NA	NA	NA	NA	NA	NA	NA	NA	NA	NA
6	21215842	NA	NA	intergenic	3.31107	-0.98544	5.55875	3.28024e-05	0.00139391	2.35861	0.144608	0.127179	0.478458	0.17084	NA	NA	NA	NA	NA	NA	NA	NA	NA	NA	NA	NA	NA	NA	NA	NA	NA	NA	NA	NA
13	6910131	ENSTGUG00000000941		promoter	1.65246	-5.41886	5.55363	3.3148e-05	0.00140524	2.34817	0	0	0.0338878	0.0330175	NA	NA	NA	NA	NA	NA	NA	NA	NA	NA	NA	NA	NA	NA	NA	NA	NA	NA	NA	NA
17	5476410	ENSTGUG00000003554	ST6GALNAC4	genic	2.17924	-5.02378	5.54657	3.36305e-05	0.00142231	2.33376	0	0	0.0500081	0.0458631	NA	NA	NA	NA	NA	NA	NA	NA	NA	NA	NA	NA	NA	NA	NA	NA	NA	NA	NA	NA
5	61526157	NA	NA	intergenic	2.41987	-4.84331	5.53572	3.43869e-05	0.00144823	2.3116	0	0	0.0541539	0.0435897	NA	NA	NA	NA	NA	NA	NA	NA	NA	NA	NA	NA	NA	NA	NA	NA	NA	NA	NA	NA
12	10672366	NA	NA	intergenic	2.77814	3.68388	5.53545	3.44062e-05	0.00144823	2.31104	0.748403	0.0990014	0.951297	0.0362323	NA	NA	NA	NA	NA	NA	NA	NA	NA	NA	NA	NA	NA	NA	NA	NA	NA	NA	NA	NA
3	19870009	ENSTGUG00000004839		promoter	-2.23853	-4.87587	-5.53052	3.47555e-05	0.00145949	2.30097	0.0986703	0.0411209	0.0193046	0.0223013	NA	NA	NA	NA	NA	NA	NA	NA	NA	NA	NA	NA	NA	NA	NA	NA	NA	NA	NA	NA
Un	158077368	NA	NA	intergenic	-2.22174	-0.00315965	-5.52653	3.50411e-05	0.00146801	2.29282	0.753535	0.0891067	0.413106	0.138294	NA	NA	NA	NA	NA	NA	NA	NA	NA	NA	NA	NA	NA	NA	NA	NA	NA	NA	NA	NA
4	13885587	NA	NA	intergenic	2.27089	1.01281	5.52403	3.52214e-05	0.00147211	2.2877	0.384513	0.107939	0.736574	0.123448	NA	NA	NA	NA	NA	NA	NA	NA	NA	NA	NA	NA	NA	NA	NA	NA	NA	NA	NA	NA
24	173675	ENSTGUG00000000026		genic	2.38814	-4.86711	5.50684	3.64858e-05	0.00151814	2.25256	0	0	0.0563677	0.0448054	ENSTGUG00000000027	ENSTGUG00000000050	NA	NA	NA	NA	NA	NA	NA	NA	CCDC84	PHLDB1	NA	NA	NA	NA	NA	NA	NA	NA
6	36044868	ENSTGUG00000011675	INPP5A	genic	-4.62274	1.85333	-5.50674	3.64934e-05	0.00151814	2.25235	0.970567	0.0432609	0.588086	0.251371	NA	NA	NA	NA	NA	NA	NA	NA	NA	NA	NA	NA	NA	NA	NA	NA	NA	NA	NA	NA
2	80165826	NA	NA	intergenic	1.85553	-4.8449	5.50305	3.67713e-05	0.00152472	2.24479	0.00483834	0.00849419	0.0678906	0.0628137	NA	NA	NA	NA	NA	NA	NA	NA	NA	NA	NA	NA	NA	NA	NA	NA	NA	NA	NA	NA
Un	102859665	NA	NA	intergenic	-2.71044	3.4258	-5.50237	3.68229e-05	0.00152472	2.24339	0.962963	0.0672811	0.86353	0.0722843	NA	NA	NA	NA	NA	NA	NA	NA	NA	NA	NA	NA	NA	NA	NA	NA	NA	NA	NA	NA
Un	68769850	NA	NA	intergenic	2.82577	-3.99357	5.50016	3.69902e-05	0.00152644	2.23887	0.0068899	0.0109301	0.11865	0.0910209	NA	NA	NA	NA	NA	NA	NA	NA	NA	NA	NA	NA	NA	NA	NA	NA	NA	NA	NA	NA
Un	140120453	NA	NA	intergenic	2.64154	-4.67705	5.49707	3.72255e-05	0.00152644	2.23255	0	0	0.0749052	0.0613405	NA	NA	NA	NA	NA	NA	NA	NA	NA	NA	NA	NA	NA	NA	NA	NA	NA	NA	NA	NA
6	21461755	ENSTGUG00000009583	SFRP5	promoter	2.55445	-4.29934	5.49646	3.72721e-05	0.00152644	2.23131	0.00833333	0.0204124	0.0809291	0.0633856	NA	NA	NA	NA	NA	NA	NA	NA	NA	NA	NA	NA	NA	NA	NA	NA	NA	NA	NA	NA
1	41668752	NA	NA	intergenic	3.09112	-1.48967	5.49621	3.72913e-05	0.00152644	2.23079	0.112963	0.122205	0.393969	0.161403	NA	NA	NA	NA	NA	NA	NA	NA	NA	NA	NA	NA	NA	NA	NA	NA	NA	NA	NA	NA
Un	114246507	ENSTGUG00000016693		promoter	-0.794348	-6.41982	-5.49619	3.7293e-05	0.00152644	2.23075	0.00846014	0.0056361	0.000351617	0.00149179	NA	NA	NA	NA	NA	NA	NA	NA	NA	NA	NA	NA	NA	NA	NA	NA	NA	NA	NA	NA
21	554815	NA	NA	intergenic	-2.63579	2.06883	-5.48165	3.84251e-05	0.00156917	2.20095	0.93395	0.0503126	0.716465	0.118799	NA	NA	NA	NA	NA	NA	NA	NA	NA	NA	NA	NA	NA	NA	NA	NA	NA	NA	NA	NA
4	3415587	ENSTGUG00000001847		genic	1.58823	-5.13315	5.47716	3.87816e-05	0.00158011	2.19175	0.00291837	0.00332248	0.0356857	0.0288457	NA	NA	NA	NA	NA	NA	NA	NA	NA	NA	NA	NA	NA	NA	NA	NA	NA	NA	NA	NA
12	783800	NA	NA	intergenic	1.71856	-5.36929	5.47537	3.89241e-05	0.0015803	2.18809	0	0	0.0349056	0.0424804	NA	NA	NA	NA	NA	NA	NA	NA	NA	NA	NA	NA	NA	NA	NA	NA	NA	NA	NA	NA
Un	116434691	ENSTGUG00000013708		genic	-3.2345	2.08587	-5.47488	3.89638e-05	0.0015803	2.18707	0.949913	0.0547493	0.690629	0.14367	NA	NA	NA	NA	NA	NA	NA	NA	NA	NA	NA	NA	NA	NA	NA	NA	NA	NA	NA	NA
Z	70333586	NA	NA	intergenic	3.11125	3.4529	5.47311	3.91058e-05	0.00158245	2.18345	0.685101	0.0662124	0.942871	0.0444248	NA	NA	NA	NA	NA	NA	NA	NA	NA	NA	NA	NA	NA	NA	NA	NA	NA	NA	NA	NA
17_random	51715	NA	NA	intergenic	2.68636	-4.26934	5.46788	3.95286e-05	0.0015872	2.17273	0.00595238	0.0145803	0.100031	0.0750216	NA	NA	NA	NA	NA	NA	NA	NA	NA	NA	NA	NA	NA	NA	NA	NA	NA	NA	NA	NA
2	3027550	NA	NA	intergenic	-1.20171	-0.985728	-5.46708	3.95941e-05	0.0015872	2.17109	0.486431	0.0895915	0.290749	0.0679404	NA	NA	NA	NA	NA	NA	NA	NA	NA	NA	NA	NA	NA	NA	NA	NA	NA	NA	NA	NA
8	27296298	ENSTGUG00000010364	NEGR1	genic	-1.84126	1.54006	-5.46688	3.96101e-05	0.0015872	2.17068	0.880611	0.0634878	0.672762	0.11331	NA	NA	NA	NA	NA	NA	NA	NA	NA	NA	NA	NA	NA	NA	NA	NA	NA	NA	NA	NA
8	27296577	ENSTGUG00000010364	NEGR1	genic	3.06534	3.61978	5.46667	3.96276e-05	0.0015872	2.17024	0.702826	0.17448	0.943695	0.0497037	NA	NA	NA	NA	NA	NA	NA	NA	NA	NA	NA	NA	NA	NA	NA	NA	NA	NA	NA	NA
17	793340	NA	NA	intergenic	-2.5056	-2.04311	-5.46616	3.96689e-05	0.0015872	2.16921	0.474693	0.222308	0.149768	0.0818647	NA	NA	NA	NA	NA	NA	NA	NA	NA	NA	NA	NA	NA	NA	NA	NA	NA	NA	NA	NA
2	44075510	NA	NA	intergenic	-2.97993	0.63154	-5.46337	3.98977e-05	0.00159246	2.16347	0.856347	0.110592	0.484776	0.161296	NA	NA	NA	NA	NA	NA	NA	NA	NA	NA	NA	NA	NA	NA	NA	NA	NA	NA	NA	NA
Z	70333557	NA	NA	intergenic	2.75185	5.09898	5.46238	3.99793e-05	0.00159246	2.16144	0.877228	0.0792395	0.983951	0.0250915	NA	NA	NA	NA	NA	NA	NA	NA	NA	NA	NA	NA	NA	NA	NA	NA	NA	NA	NA	NA
2	120495560	NA	NA	intergenic	-1.04954	-6.31321	-5.46084	4.01062e-05	0.00159321	2.15828	0.0159445	0.0163867	0.000974659	0.00413513	NA	NA	NA	NA	NA	NA	NA	NA	NA	NA	NA	NA	NA	NA	NA	NA	NA	NA	NA	NA
9	4550366	ENSTGUG00000006053	DGKG	genic	3.61928	4.23245	5.45947	4.02196e-05	0.00159321	2.15547	0.743545	0.0495189	0.962434	0.0567496	NA	NA	NA	NA	NA	NA	NA	NA	NA	NA	NA	NA	NA	NA	NA	NA	NA	NA	NA	NA
26	3286158	ENSTGUG00000001456		genic	4.06593	-3.05099	5.4589	4.02665e-05	0.00159321	2.15431	0.0138889	0.0340207	0.24581	0.145014	ENSTGUG00000001493	ENSTGUG00000001496	NA	NA	NA	NA	NA	NA	NA	NA	TRAF3IP3	HSD11B1	NA	NA	NA	NA	NA	NA	NA	NA
Un	54946949	NA	NA	intergenic	-2.40001	1.19478	-5.45239	4.08101e-05	0.00160812	2.14095	0.881468	0.0778104	0.596996	0.152538	NA	NA	NA	NA	NA	NA	NA	NA	NA	NA	NA	NA	NA	NA	NA	NA	NA	NA	NA	NA
12	10672238	NA	NA	intergenic	2.63605	5.30403	5.45223	4.08239e-05	0.00160812	2.14061	0.899602	0.0799779	0.988745	0.0196676	NA	NA	NA	NA	NA	NA	NA	NA	NA	NA	NA	NA	NA	NA	NA	NA	NA	NA	NA	NA
1	21707147	NA	NA	intergenic	1.44513	-0.735054	5.44928	4.10728e-05	0.00161435	2.13455	0.215705	0.0177537	0.438248	0.0988287	NA	NA	NA	NA	NA	NA	NA	NA	NA	NA	NA	NA	NA	NA	NA	NA	NA	NA	NA	NA
4A	16764724	NA	NA	intergenic	-3.1175	-3.86052	-5.44668	4.12929e-05	0.00161596	2.12923	0.261704	0.0979202	0.0618377	0.0867974	NA	NA	NA	NA	NA	NA	NA	NA	NA	NA	NA	NA	NA	NA	NA	NA	NA	NA	NA	NA
2	79257515	NA	NA	intergenic	1.39642	3.18026	5.44665	4.12953e-05	0.00161596	2.12917	0.816345	0.0509815	0.920728	0.0420939	NA	NA	NA	NA	NA	NA	NA	NA	NA	NA	NA	NA	NA	NA	NA	NA	NA	NA	NA	NA
1A_random	204302	ENSTGUG00000016061	FLNC	promoter	3.03793	-4.37976	5.44264	4.16381e-05	0.00161831	2.12093	0	0	0.0988615	0.0855476	NA	NA	NA	NA	NA	NA	NA	NA	NA	NA	NA	NA	NA	NA	NA	NA	NA	NA	NA	NA
23	3240109	ENSTGUG00000001098	LDLRAP1	genic	2.36406	-4.66839	5.44217	4.16785e-05	0.00161831	2.11997	0.00238095	0.00583212	0.0579934	0.0369876	NA	NA	NA	NA	NA	NA	NA	NA	NA	NA	NA	NA	NA	NA	NA	NA	NA	NA	NA	NA
12	10672385	NA	NA	intergenic	2.70977	3.32033	5.44213	4.16821e-05	0.00161831	2.11988	0.710538	0.0639167	0.934138	0.0596416	NA	NA	NA	NA	NA	NA	NA	NA	NA	NA	NA	NA	NA	NA	NA	NA	NA	NA	NA	NA
Un	54947556	NA	NA	intergenic	-2.92229	0.120971	-5.4417	4.17189e-05	0.00161831	2.119	0.814412	0.127206	0.396222	0.166118	NA	NA	NA	NA	NA	NA	NA	NA	NA	NA	NA	NA	NA	NA	NA	NA	NA	NA	NA	NA
Un	69252846	ENSTGUG00000015018	BIN3	promoter	1.68953	-5.39106	5.42843	4.28765e-05	0.0016596	2.09173	0	0	0.0275389	0.0211291	NA	NA	NA	NA	NA	NA	NA	NA	NA	NA	NA	NA	NA	NA	NA	NA	NA	NA	NA	NA
27	4418076	ENSTGUG00000003387	KPNB1	genic	-2.93756	1.42655	-5.42229	4.34234e-05	0.00167712	2.0791	0.910353	0.0623092	0.605133	0.167131	ENSTGUG00000003306	ENSTGUG00000003320	NA	NA	NA	NA	NA	NA	NA	NA			NA	NA	NA	NA	NA	NA	NA	NA
2_random	306695	ENSTGUG00000014196		promoter	-2.03252	1.65498	-5.41478	4.41022e-05	0.00169965	2.06365	0.905535	0.0302517	0.676192	0.145731	NA	NA	NA	NA	NA	NA	NA	NA	NA	NA	NA	NA	NA	NA	NA	NA	NA	NA	NA	NA
25_random	29623	ENSTGUG00000017367		promoter	2.08026	2.84166	5.40813	4.47114e-05	0.00171868	2.04998	0.706171	0.0872813	0.909082	0.0635349	NA	NA	NA	NA	NA	NA	NA	NA	NA	NA	NA	NA	NA	NA	NA	NA	NA	NA	NA	NA
24	300077	NA	NA	intergenic	2.58557	-4.71904	5.40729	4.47891e-05	0.00171868	2.04825	0	0	0.0614406	0.0421124	NA	NA	NA	NA	NA	NA	NA	NA	NA	NA	NA	NA	NA	NA	NA	NA	NA	NA	NA	NA
2	68290594	NA	NA	intergenic	2.83008	-4.53565	5.39747	4.57071e-05	0.00175014	2.02804	0	0	0.0967389	0.122183	NA	NA	NA	NA	NA	NA	NA	NA	NA	NA	NA	NA	NA	NA	NA	NA	NA	NA	NA	NA
21	5754914	NA	NA	intergenic	2.90104	-4.48243	5.39215	4.62125e-05	0.00176318	2.01708	0	0	0.102983	0.0994401	NA	NA	NA	NA	NA	NA	NA	NA	NA	NA	NA	NA	NA	NA	NA	NA	NA	NA	NA	NA
1	50799638	ENSTGUG00000011760	ZAR1L	promoter	1.5971	-5.46039	5.39181	4.62457e-05	0.00176318	2.01637	0	0	0.0251442	0.023686	NA	NA	NA	NA	NA	NA	NA	NA	NA	NA	NA	NA	NA	NA	NA	NA	NA	NA	NA	NA
7	15274419	NA	NA	intergenic	2.4696	-3.04115	5.38913	4.65019e-05	0.00176916	2.01086	0.0361376	0.0348833	0.183097	0.110131	NA	NA	NA	NA	NA	NA	NA	NA	NA	NA	NA	NA	NA	NA	NA	NA	NA	NA	NA	NA
19	774313	ENSTGUG00000003426	SBDS	promoter	2.73764	-4.60498	5.38677	4.67298e-05	0.00177404	2.00599	0	0	0.0777977	0.0952973	NA	NA	NA	NA	NA	NA	NA	NA	NA	NA	NA	NA	NA	NA	NA	NA	NA	NA	NA	NA
Un	72470545	NA	NA	intergenic	1.99944	-5.15863	5.38326	4.70707e-05	0.00178318	1.99875	0	0	0.0382899	0.0356559	NA	NA	NA	NA	NA	NA	NA	NA	NA	NA	NA	NA	NA	NA	NA	NA	NA	NA	NA	NA
Un	114924171	NA	NA	intergenic	2.73351	4.70293	5.38223	4.71708e-05	0.00178318	1.99664	0.867274	0.0337686	0.976433	0.0324223	NA	NA	NA	NA	NA	NA	NA	NA	NA	NA	NA	NA	NA	NA	NA	NA	NA	NA	NA	NA
Un	87160007	ENSTGUG00000013759		promoter	2.52845	-4.76187	5.37588	4.7794e-05	0.0017969	1.98356	0	0	0.0601349	0.0417541	NA	NA	NA	NA	NA	NA	NA	NA	NA	NA	NA	NA	NA	NA	NA	NA	NA	NA	NA	NA
2	3027520	NA	NA	intergenic	-2.05226	-1.11425	-5.37578	4.78038e-05	0.0017969	1.98336	0.567226	0.149954	0.259182	0.13905	NA	NA	NA	NA	NA	NA	NA	NA	NA	NA	NA	NA	NA	NA	NA	NA	NA	NA	NA	NA
LGE22	2786	NA	NA	intergenic	2.28992	-4.94077	5.37545	4.78365e-05	0.0017969	1.98268	0	0	0.0516456	0.0415809	NA	NA	NA	NA	NA	NA	NA	NA	NA	NA	NA	NA	NA	NA	NA	NA	NA	NA	NA	NA
1	113682912	NA	NA	intergenic	2.08692	-0.106334	5.35497	4.9909e-05	0.0018708	1.94043	0.248974	0.115438	0.56291	0.173924	NA	NA	NA	NA	NA	NA	NA	NA	NA	NA	NA	NA	NA	NA	NA	NA	NA	NA	NA	NA
18	4349464	NA	NA	intergenic	1.64619	-4.43148	5.34854	5.0579e-05	0.00189193	1.92714	0.0121235	0.0108712	0.0549603	0.0266583	NA	NA	NA	NA	NA	NA	NA	NA	NA	NA	NA	NA	NA	NA	NA	NA	NA	NA	NA	NA
Un	44576194	NA	NA	intergenic	2.63104	-4.68493	5.3455	5.08979e-05	0.00189987	1.92088	0	0	0.0809302	0.114224	NA	NA	NA	NA	NA	NA	NA	NA	NA	NA	NA	NA	NA	NA	NA	NA	NA	NA	NA	NA
3_random	1209150	NA	NA	intergenic	-3.59496	1.52971	-5.33993	5.14893e-05	0.00191792	1.90938	0.940974	0.056882	0.58559	0.21124	NA	NA	NA	NA	NA	NA	NA	NA	NA	NA	NA	NA	NA	NA	NA	NA	NA	NA	NA	NA
27	3968275	NA	NA	intergenic	-2.842	-0.871402	-5.33745	5.17552e-05	0.0019238	1.90425	0.665519	0.195616	0.26347	0.127164	NA	NA	NA	NA	NA	NA	NA	NA	NA	NA	NA	NA	NA	NA	NA	NA	NA	NA	NA	NA
27	108520	NA	NA	intergenic	2.39768	-4.85995	5.3349	5.2029e-05	0.00192995	1.89899	0	0	0.0561659	0.0496666	NA	NA	NA	NA	NA	NA	NA	NA	NA	NA	NA	NA	NA	NA	NA	NA	NA	NA	NA	NA
28	2844705	ENSTGUG00000000600	C2CD4C	promoter	0.892662	-1.01315	5.33293	5.22426e-05	0.00193385	1.89491	0.237852	0.0647666	0.366035	0.0652119	ENSTGUG00000000605	NA	NA	NA	NA	NA	NA	NA	NA	NA		NA	NA	NA	NA	NA	NA	NA	NA	NA
5	61481757	NA	NA	intergenic	-3.69705	-0.508203	-5.32631	5.29645e-05	0.00195223	1.88124	0.712302	0.320361	0.309678	0.162635	NA	NA	NA	NA	NA	NA	NA	NA	NA	NA	NA	NA	NA	NA	NA	NA	NA	NA	NA	NA
LGE22	2383	NA	NA	intergenic	2.1967	-5.01069	5.32569	5.30334e-05	0.00195223	1.87995	0	0	0.0502788	0.0486407	NA	NA	NA	NA	NA	NA	NA	NA	NA	NA	NA	NA	NA	NA	NA	NA	NA	NA	NA	NA
22	732173	ENSTGUG00000004138		promoter	-4.16357	2.52136	-5.32537	5.30681e-05	0.00195223	1.87929	0.933333	0.163299	0.713763	0.157494	NA	NA	NA	NA	NA	NA	NA	NA	NA	NA	NA	NA	NA	NA	NA	NA	NA	NA	NA	NA
5	13529022	ENSTGUG00000009283	ASCL2	genic	1.74719	-5.34782	5.32401	5.3218e-05	0.0019537	1.87649	0	0	0.0327361	0.0305449	NA	NA	NA	NA	NA	NA	NA	NA	NA	NA	NA	NA	NA	NA	NA	NA	NA	NA	NA	NA
Un	56203615	ENSTGUG00000017126	NR2F6	promoter	2.45326	-4.81827	5.32286	5.33459e-05	0.00195437	1.87409	0	0	0.0543092	0.0322733	NA	NA	NA	NA	NA	NA	NA	NA	NA	NA	NA	NA	NA	NA	NA	NA	NA	NA	NA	NA
28_random	171279	ENSTGUG00000014053	COPE	promoter	1.23398	0.468633	5.31976	5.36903e-05	0.00196293	1.86768	0.421123	0.0740063	0.627918	0.0957583	NA	NA	NA	NA	NA	NA	NA	NA	NA	NA	NA	NA	NA	NA	NA	NA	NA	NA	NA	NA
Un	142123605	NA	NA	intergenic	-2.86381	1.80326	-5.31877	5.38002e-05	0.00196293	1.86565	0.899432	0.10391	0.670654	0.137373	NA	NA	NA	NA	NA	NA	NA	NA	NA	NA	NA	NA	NA	NA	NA	NA	NA	NA	NA	NA
25	975523	ENSTGUG00000004315		genic	2.33961	-4.9035	5.31437	5.42939e-05	0.0019769	1.85655	0	0	0.0625604	0.0554985	ENSTGUG00000004390	NA	NA	NA	NA	NA	NA	NA	NA	NA		NA	NA	NA	NA	NA	NA	NA	NA	NA
Un	89204449	NA	NA	intergenic	-3.01135	-3.218	-5.31043	5.47404e-05	0.00198909	1.84839	0.339505	0.0697349	0.0981718	0.103321	NA	NA	NA	NA	NA	NA	NA	NA	NA	NA	NA	NA	NA	NA	NA	NA	NA	NA	NA	NA
18	4924462	ENSTGUG00000005673	SHISA6	genic	1.62652	-2.76444	5.30732	5.50951e-05	0.0019979	1.84196	0.053512	0.0226014	0.166534	0.070794	NA	NA	NA	NA	NA	NA	NA	NA	NA	NA	NA	NA	NA	NA	NA	NA	NA	NA	NA	NA
12	10672323	NA	NA	intergenic	3.67184	3.76755	5.29901	5.6055e-05	0.00202579	1.82476	0.656606	0.149761	0.950941	0.0720164	NA	NA	NA	NA	NA	NA	NA	NA	NA	NA	NA	NA	NA	NA	NA	NA	NA	NA	NA	NA
1A_random	381477	NA	NA	intergenic	4.07889	1.64823	5.29869	5.60919e-05	0.00202579	1.8241	0.322686	0.244423	0.823596	0.13561	NA	NA	NA	NA	NA	NA	NA	NA	NA	NA	NA	NA	NA	NA	NA	NA	NA	NA	NA	NA
4	34428916	ENSTGUG00000006281	HAND2	genic	1.84645	-5.27337	5.29426	5.66112e-05	0.00204041	1.81492	0	0	0.0291572	0.0161467	NA	NA	NA	NA	NA	NA	NA	NA	NA	NA	NA	NA	NA	NA	NA	NA	NA	NA	NA	NA
2	145173296	ENSTGUG00000012477	TATDN1	promoter	3.17862	2.38302	5.2918	5.69013e-05	0.00204672	1.80983	0.500183	0.147805	0.856311	0.121721	NA	NA	NA	NA	NA	NA	NA	NA	NA	NA	NA	NA	NA	NA	NA	NA	NA	NA	NA	NA
Un	15384939	NA	NA	intergenic	2.64976	4.27372	5.2836	5.78792e-05	0.00207584	1.79287	0.834538	0.0327391	0.965727	0.0384308	NA	NA	NA	NA	NA	NA	NA	NA	NA	NA	NA	NA	NA	NA	NA	NA	NA	NA	NA	NA
Z	70333581	NA	NA	intergenic	2.81869	3.6098	5.28307	5.7944e-05	0.00207584	1.79175	0.737633	0.0658458	0.943992	0.0433213	NA	NA	NA	NA	NA	NA	NA	NA	NA	NA	NA	NA	NA	NA	NA	NA	NA	NA	NA	NA
27	1908119	NA	NA	intergenic	2.35977	-4.88838	5.28035	5.82718e-05	0.00208339	1.78613	0	0	0.0521046	0.0359942	NA	NA	NA	NA	NA	NA	NA	NA	NA	NA	NA	NA	NA	NA	NA	NA	NA	NA	NA	NA
12	20974788	ENSTGUG00000010403	OXTR	genic	2.81019	-3.94893	5.27816	5.85385e-05	0.00208873	1.78158	0.0166667	0.0408248	0.102342	0.0530508	NA	NA	NA	NA	NA	NA	NA	NA	NA	NA	NA	NA	NA	NA	NA	NA	NA	NA	NA	NA
Un	44544040	ENSTGUG00000015636		promoter	1.71086	-5.37507	5.27116	5.93981e-05	0.00211414	1.76707	0	0	0.0291889	0.0254013	NA	NA	NA	NA	NA	NA	NA	NA	NA	NA	NA	NA	NA	NA	NA	NA	NA	NA	NA	NA
5	36640217	NA	NA	intergenic	1.8064	-3.35211	5.27043	5.9488e-05	0.00211414	1.76556	0.0345957	0.0243923	0.119675	0.0518054	NA	NA	NA	NA	NA	NA	NA	NA	NA	NA	NA	NA	NA	NA	NA	NA	NA	NA	NA	NA
11	11080254	NA	NA	intergenic	2.76326	-4.58576	5.26936	5.96204e-05	0.00211462	1.76335	0	0	0.0849802	0.0949246	NA	NA	NA	NA	NA	NA	NA	NA	NA	NA	NA	NA	NA	NA	NA	NA	NA	NA	NA	NA
LGE22	2753	NA	NA	intergenic	3.01818	-4.39458	5.26826	5.97572e-05	0.00211494	1.76107	0	0	0.0930856	0.0893753	NA	NA	NA	NA	NA	NA	NA	NA	NA	NA	NA	NA	NA	NA	NA	NA	NA	NA	NA	NA
18	994651	ENSTGUG00000002914	FAM104B	promoter	2.87306	-3.46519	5.26738	5.9867e-05	0.00211494	1.75924	0.0157795	0.0181812	0.145231	0.0793	ENSTGUG00000002937	NA	NA	NA	NA	NA	NA	NA	NA	NA	BTBD17	NA	NA	NA	NA	NA	NA	NA	NA	NA
4A	18787426	ENSTGUG00000006268	SOX3	genic	3.36314	-4.13586	5.26058	6.07205e-05	0.00213551	1.74514	0	0	0.120853	0.123691	NA	NA	NA	NA	NA	NA	NA	NA	NA	NA	NA	NA	NA	NA	NA	NA	NA	NA	NA	NA
Un	54946971	NA	NA	intergenic	-2.9403	2.03248	-5.26042	6.07414e-05	0.00213551	1.7448	0.940628	0.0554663	0.698125	0.135889	NA	NA	NA	NA	NA	NA	NA	NA	NA	NA	NA	NA	NA	NA	NA	NA	NA	NA	NA	NA
Un	76420992	NA	NA	intergenic	3.24686	4.88419	5.25988	6.08091e-05	0.00213551	1.74369	0.80489	0.144478	0.980564	0.0320407	NA	NA	NA	NA	NA	NA	NA	NA	NA	NA	NA	NA	NA	NA	NA	NA	NA	NA	NA	NA
LGE22	5681	NA	NA	intergenic	2.40306	-4.85592	5.2581	6.10353e-05	0.00213924	1.73999	0	0	0.0598091	0.0755084	NA	NA	NA	NA	NA	NA	NA	NA	NA	NA	NA	NA	NA	NA	NA	NA	NA	NA	NA	NA
12	10672439	NA	NA	intergenic	2.74935	3.28259	5.25562	6.13516e-05	0.0021461	1.73485	0.69812	0.0764528	0.929254	0.0657875	NA	NA	NA	NA	NA	NA	NA	NA	NA	NA	NA	NA	NA	NA	NA	NA	NA	NA	NA	NA
5	13669007	NA	NA	intergenic	2.11013	-5.07562	5.25466	6.14737e-05	0.00214616	1.73287	0	0	0.0401621	0.0309384	NA	NA	NA	NA	NA	NA	NA	NA	NA	NA	NA	NA	NA	NA	NA	NA	NA	NA	NA	NA
7	39360926	NA	NA	intergenic	-1.59612	-6.17748	-5.25052	6.20061e-05	0.00216051	1.72428	0.0318659	0.0292721	0.000957854	0.00406383	NA	NA	NA	NA	NA	NA	NA	NA	NA	NA	NA	NA	NA	NA	NA	NA	NA	NA	NA	NA
28_random	59543	NA	NA	intergenic	2.4267	-4.83819	5.24649	6.25291e-05	0.00217447	1.71592	0	0	0.0598012	0.0541391	NA	NA	NA	NA	NA	NA	NA	NA	NA	NA	NA	NA	NA	NA	NA	NA	NA	NA	NA	NA
28	3911136	ENSTGUG00000000786		genic	2.39805	-4.85967	5.24524	6.26931e-05	0.00217593	1.71331	0	0	0.0603352	0.0511515	NA	NA	NA	NA	NA	NA	NA	NA	NA	NA	NA	NA	NA	NA	NA	NA	NA	NA	NA	NA
24	1086686	NA	NA	intergenic	1.76714	-5.33285	5.23452	6.41097e-05	0.00222076	1.69106	0	0	0.0344841	0.0316417	NA	NA	NA	NA	NA	NA	NA	NA	NA	NA	NA	NA	NA	NA	NA	NA	NA	NA	NA	NA
8	27296688	ENSTGUG00000010364	NEGR1	genic	2.48337	5.00312	5.23326	6.42784e-05	0.00222229	1.68844	0.896048	0.0517202	0.98387	0.018358	NA	NA	NA	NA	NA	NA	NA	NA	NA	NA	NA	NA	NA	NA	NA	NA	NA	NA	NA	NA
19	774361	ENSTGUG00000003426	SBDS	promoter	2.43389	-4.83279	5.22914	6.48327e-05	0.00223711	1.67989	0	0	0.0571704	0.0427575	NA	NA	NA	NA	NA	NA	NA	NA	NA	NA	NA	NA	NA	NA	NA	NA	NA	NA	NA	NA
Un	15385162	NA	NA	intergenic	-1.73709	2.90918	-5.22397	6.55359e-05	0.002257	1.66915	0.953274	0.02634	0.841332	0.0703156	NA	NA	NA	NA	NA	NA	NA	NA	NA	NA	NA	NA	NA	NA	NA	NA	NA	NA	NA	NA
26	519695	NA	NA	intergenic	2.6532	-4.66831	5.21977	6.61129e-05	0.00227005	1.66042	0	0	0.0698646	0.0681503	NA	NA	NA	NA	NA	NA	NA	NA	NA	NA	NA	NA	NA	NA	NA	NA	NA	NA	NA	NA
2	111445561	NA	NA	intergenic	-2.95957	4.31729	-5.21936	6.61699e-05	0.00227005	1.65957	0.998925	0.00263386	0.906032	0.0696806	NA	NA	NA	NA	NA	NA	NA	NA	NA	NA	NA	NA	NA	NA	NA	NA	NA	NA	NA	NA
28	3912573	ENSTGUG00000000786		genic	1.56175	-5.4869	5.21531	6.67316e-05	0.00228492	1.65115	0	0	0.0237385	0.018477	NA	NA	NA	NA	NA	NA	NA	NA	NA	NA	NA	NA	NA	NA	NA	NA	NA	NA	NA	NA
14	1323941	NA	NA	intergenic	1.5817	-5.47193	5.21403	6.69108e-05	0.00228665	1.64848	0	0	0.0260243	0.0223156	NA	NA	NA	NA	NA	NA	NA	NA	NA	NA	NA	NA	NA	NA	NA	NA	NA	NA	NA	NA
Un	108588647	NA	NA	intergenic	2.82575	-4.30652	5.21238	6.71422e-05	0.00229017	1.64505	0.0026455	0.00648013	0.103304	0.096902	NA	NA	NA	NA	NA	NA	NA	NA	NA	NA	NA	NA	NA	NA	NA	NA	NA	NA	NA	NA
17	11274292	NA	NA	intergenic	2.23691	-2.29225	5.21075	6.73698e-05	0.00229354	1.64167	0.0662637	0.0499965	0.249834	0.126034	NA	NA	NA	NA	NA	NA	NA	NA	NA	NA	NA	NA	NA	NA	NA	NA	NA	NA	NA	NA
27	1183860	ENSTGUG00000002089	DCAKD	genic	0.897426	-5.98514	5.20608	6.80306e-05	0.00231161	1.63196	0	0	0.0165738	0.0267673	ENSTGUG00000002035	NA	NA	NA	NA	NA	NA	NA	NA	NA	NMT1	NA	NA	NA	NA	NA	NA	NA	NA	NA
18	4924508	ENSTGUG00000005673	SHISA6	genic	2.76708	4.08307	5.20501	6.81834e-05	0.00231239	1.62972	0.803057	0.0486407	0.962178	0.0358241	NA	NA	NA	NA	NA	NA	NA	NA	NA	NA	NA	NA	NA	NA	NA	NA	NA	NA	NA	NA
1A_random	381487	NA	NA	intergenic	3.68389	1.80943	5.20255	6.85346e-05	0.00231988	1.62461	0.362837	0.212201	0.833801	0.122023	NA	NA	NA	NA	NA	NA	NA	NA	NA	NA	NA	NA	NA	NA	NA	NA	NA	NA	NA	NA
2	8704626	NA	NA	intergenic	1.14912	-5.79637	5.19694	6.9342e-05	0.00234276	1.61295	0	0	0.0138719	0.00985967	NA	NA	NA	NA	NA	NA	NA	NA	NA	NA	NA	NA	NA	NA	NA	NA	NA	NA	NA	NA
6	21398473	ENSTGUG00000009462	HPSE2	genic	1.6851	-4.83568	5.19124	7.01731e-05	0.00236572	1.60109	0.00709541	0.0109959	0.0463232	0.0339868	ENSTGUG00000009444	NA	NA	NA	NA	NA	NA	NA	NA	NA		NA	NA	NA	NA	NA	NA	NA	NA	NA
17	11302326	NA	NA	intergenic	2.57354	-4.72805	5.18983	7.03803e-05	0.00236572	1.59815	0	0	0.0655102	0.0565	NA	NA	NA	NA	NA	NA	NA	NA	NA	NA	NA	NA	NA	NA	NA	NA	NA	NA	NA	NA
24	1438592	NA	NA	intergenic	4.16227	-3.53651	5.18833	7.06023e-05	0.00236572	1.59502	0	0	0.205449	0.166274	NA	NA	NA	NA	NA	NA	NA	NA	NA	NA	NA	NA	NA	NA	NA	NA	NA	NA	NA	NA
25_random	29645	ENSTGUG00000017367		promoter	2.45489	2.31858	5.18778	7.06825e-05	0.00236572	1.59389	0.574387	0.131072	0.872983	0.0839235	NA	NA	NA	NA	NA	NA	NA	NA	NA	NA	NA	NA	NA	NA	NA	NA	NA	NA	NA	NA
2	3027560	NA	NA	intergenic	-1.74998	-0.817765	-5.18776	7.06858e-05	0.00236572	1.59384	0.583711	0.135113	0.3032	0.109962	NA	NA	NA	NA	NA	NA	NA	NA	NA	NA	NA	NA	NA	NA	NA	NA	NA	NA	NA	NA
Un	15385122	NA	NA	intergenic	3.32004	3.10484	5.1858	7.0976e-05	0.00237097	1.58976	0.603189	0.121984	0.921637	0.0725118	NA	NA	NA	NA	NA	NA	NA	NA	NA	NA	NA	NA	NA	NA	NA	NA	NA	NA	NA	NA
25_random	29678	ENSTGUG00000017367		promoter	2.70375	2.35446	5.18253	7.14634e-05	0.00238278	1.58295	0.55708	0.0435849	0.860809	0.110058	NA	NA	NA	NA	NA	NA	NA	NA	NA	NA	NA	NA	NA	NA	NA	NA	NA	NA	NA	NA
13	16560350	ENSTGUG00000001698		promoter	1.73402	-5.1647	5.17286	7.29237e-05	0.00242693	1.56282	0.00200803	0.00491865	0.0427706	0.0583374	ENSTGUG00000001675	NA	NA	NA	NA	NA	NA	NA	NA	NA	SRA1	NA	NA	NA	NA	NA	NA	NA	NA	NA
28	1398907	NA	NA	intergenic	2.07965	-4.30436	5.16855	7.35848e-05	0.00244124	1.55383	0.00825575	0.00726493	0.076915	0.0713582	NA	NA	NA	NA	NA	NA	NA	NA	NA	NA	NA	NA	NA	NA	NA	NA	NA	NA	NA	NA
Un	116434740	ENSTGUG00000013708		genic	-1.9914	2.17367	-5.16589	7.39952e-05	0.00244124	1.5483	0.926106	0.0357152	0.751801	0.105122	NA	NA	NA	NA	NA	NA	NA	NA	NA	NA	NA	NA	NA	NA	NA	NA	NA	NA	NA	NA
21	5522751	NA	NA	intergenic	1.97056	-5.18029	5.16588	7.39968e-05	0.00244124	1.54827	0	0	0.0468672	0.0503226	NA	NA	NA	NA	NA	NA	NA	NA	NA	NA	NA	NA	NA	NA	NA	NA	NA	NA	NA	NA
27	3070401	NA	NA	intergenic	2.0173	-5.14524	5.16582	7.40062e-05	0.00244124	1.54815	0	0	0.0469276	0.0502792	NA	NA	NA	NA	NA	NA	NA	NA	NA	NA	NA	NA	NA	NA	NA	NA	NA	NA	NA	NA
1	5801579	ENSTGUG00000006166		genic	-3.06776	4.35739	-5.16561	7.40393e-05	0.00244124	1.5477	1	0	0.887437	0.140093	NA	NA	NA	NA	NA	NA	NA	NA	NA	NA	NA	NA	NA	NA	NA	NA	NA	NA	NA	NA
22	732138	ENSTGUG00000004138		promoter	-3.44439	-0.00519146	-5.16431	7.42408e-05	0.00244336	1.545	0.846845	0.102115	0.369504	0.219982	NA	NA	NA	NA	NA	NA	NA	NA	NA	NA	NA	NA	NA	NA	NA	NA	NA	NA	NA	NA
23	2785173	ENSTGUG00000000971	TMEM222	genic	2.10797	0.207914	5.16011	7.48964e-05	0.00246039	1.53625	0.288006	0.123527	0.617747	0.132001	NA	NA	NA	NA	NA	NA	NA	NA	NA	NA	NA	NA	NA	NA	NA	NA	NA	NA	NA	NA
5	36194128	NA	NA	intergenic	2.22365	-4.99047	5.15531	7.56531e-05	0.00248067	1.52624	0	0	0.0449904	0.0342702	NA	NA	NA	NA	NA	NA	NA	NA	NA	NA	NA	NA	NA	NA	NA	NA	NA	NA	NA	NA
22	732120	ENSTGUG00000004138		promoter	-3.62553	-0.22024	-5.15143	7.62711e-05	0.002496	1.51814	0.793988	0.143934	0.333597	0.16371	NA	NA	NA	NA	NA	NA	NA	NA	NA	NA	NA	NA	NA	NA	NA	NA	NA	NA	NA	NA
25_random	29600	ENSTGUG00000017367		promoter	2.39456	2.80163	5.15062	7.6401e-05	0.002496	1.51645	0.658965	0.122702	0.90829	0.0592808	NA	NA	NA	NA	NA	NA	NA	NA	NA	NA	NA	NA	NA	NA	NA	NA	NA	NA	NA	NA
2	16936523	NA	NA	intergenic	2.02345	-4.71851	5.14703	7.69765e-05	0.00251019	1.50898	0.00457996	0.0071112	0.0537874	0.0355836	NA	NA	NA	NA	NA	NA	NA	NA	NA	NA	NA	NA	NA	NA	NA	NA	NA	NA	NA	NA
18	152598	NA	NA	intergenic	2.65701	1.30198	5.13905	7.82753e-05	0.00254788	1.49233	0.385915	0.109414	0.776869	0.149052	NA	NA	NA	NA	NA	NA	NA	NA	NA	NA	NA	NA	NA	NA	NA	NA	NA	NA	NA	NA
Un	97948491	NA	NA	intergenic	2.8043	-4.55499	5.13453	7.90204e-05	0.00256728	1.4829	0	0	0.0801889	0.0620727	NA	NA	NA	NA	NA	NA	NA	NA	NA	NA	NA	NA	NA	NA	NA	NA	NA	NA	NA	NA
6	36044901	ENSTGUG00000011675	INPP5A	genic	1.58868	-0.0926963	5.13369	7.91595e-05	0.00256728	1.48115	0.291582	0.0727581	0.550276	0.138166	NA	NA	NA	NA	NA	NA	NA	NA	NA	NA	NA	NA	NA	NA	NA	NA	NA	NA	NA	NA
25	974393	ENSTGUG00000004315		genic	3.18714	-3.08838	5.12586	8.04713e-05	0.00260167	1.46479	0.0327381	0.0534721	0.191724	0.0911006	NA	NA	NA	NA	NA	NA	NA	NA	NA	NA	NA	NA	NA	NA	NA	NA	NA	NA	NA	NA
Un	114924447	NA	NA	intergenic	2.66646	5.51029	5.12561	8.05123e-05	0.00260167	1.46428	0.90465	0.0541118	0.991611	0.0191955	NA	NA	NA	NA	NA	NA	NA	NA	NA	NA	NA	NA	NA	NA	NA	NA	NA	NA	NA	NA
2	111445548	NA	NA	intergenic	-2.96413	4.31387	-5.12322	8.09179e-05	0.00261004	1.45928	0.998925	0.00263386	0.905019	0.0702273	NA	NA	NA	NA	NA	NA	NA	NA	NA	NA	NA	NA	NA	NA	NA	NA	NA	NA	NA	NA
12	6779899	NA	NA	intergenic	3.14434	-3.40512	5.11643	8.20796e-05	0.00264273	1.4451	0.0170996	0.0267472	0.178699	0.107861	NA	NA	NA	NA	NA	NA	NA	NA	NA	NA	NA	NA	NA	NA	NA	NA	NA	NA	NA	NA
28_random	76072	NA	NA	intergenic	2.81626	-4.54602	5.11314	8.26476e-05	0.00265191	1.43823	0	0	0.0969805	0.100958	NA	NA	NA	NA	NA	NA	NA	NA	NA	NA	NA	NA	NA	NA	NA	NA	NA	NA	NA	NA
2	153712749	NA	NA	intergenic	-2.13313	-0.437089	-5.11305	8.26626e-05	0.00265191	1.43805	0.671306	0.139414	0.346296	0.130762	NA	NA	NA	NA	NA	NA	NA	NA	NA	NA	NA	NA	NA	NA	NA	NA	NA	NA	NA	NA
21	554799	NA	NA	intergenic	-2.49167	1.80804	-5.10797	8.35495e-05	0.00267554	1.42743	0.905624	0.0786054	0.684336	0.123566	NA	NA	NA	NA	NA	NA	NA	NA	NA	NA	NA	NA	NA	NA	NA	NA	NA	NA	NA	NA
1A_random	381389	NA	NA	intergenic	-3.54293	-0.61014	-5.08365	8.79298e-05	0.00280616	1.37659	0.714401	0.247169	0.272542	0.115964	NA	NA	NA	NA	NA	NA	NA	NA	NA	NA	NA	NA	NA	NA	NA	NA	NA	NA	NA	NA
9	26885345	ENSTGUG00000011365	CLRN1	promoter	-1.61212	-6.14289	-5.0832	8.80127e-05	0.00280616	1.37565	0.0326323	0.0287375	0.00163399	0.00693242	NA	NA	NA	NA	NA	NA	NA	NA	NA	NA	NA	NA	NA	NA	NA	NA	NA	NA	NA	NA
1B	946190	NA	NA	intergenic	1.95542	-5.19165	5.08272	8.81012e-05	0.00280616	1.37465	0	0	0.0356605	0.0288102	NA	NA	NA	NA	NA	NA	NA	NA	NA	NA	NA	NA	NA	NA	NA	NA	NA	NA	NA	NA
5	6751133	ENSTGUG00000006531	SYT7	genic	1.94445	-5.19987	5.07847	8.88935e-05	0.00281503	1.36574	0	0	0.0341371	0.0221386	NA	NA	NA	NA	NA	NA	NA	NA	NA	NA	NA	NA	NA	NA	NA	NA	NA	NA	NA	NA
21	2198501	ENSTGUG00000002589	ZBTB48	genic	1.65198	-4.73987	5.07746	8.9081e-05	0.00281503	1.36365	0.0101981	0.0165639	0.0474441	0.0316439	NA	NA	NA	NA	NA	NA	NA	NA	NA	NA	NA	NA	NA	NA	NA	NA	NA	NA	NA	NA
4A	5755245	ENSTGUG00000002698	FAM155B	genic	-3.6915	2.38525	-5.07645	8.92713e-05	0.00281503	1.36152	0.930556	0.133507	0.720727	0.11307	NA	NA	NA	NA	NA	NA	NA	NA	NA	NA	NA	NA	NA	NA	NA	NA	NA	NA	NA	NA
25_random	29684	ENSTGUG00000017367		promoter	2.51261	3.81704	5.07643	8.92759e-05	0.00281503	1.36147	0.78987	0.068188	0.941373	0.0546105	NA	NA	NA	NA	NA	NA	NA	NA	NA	NA	NA	NA	NA	NA	NA	NA	NA	NA	NA	NA
Un	173941250	NA	NA	intergenic	2.93108	-3.27411	5.07615	8.93283e-05	0.00281503	1.36089	0.0134267	0.00668602	0.184749	0.121821	NA	NA	NA	NA	NA	NA	NA	NA	NA	NA	NA	NA	NA	NA	NA	NA	NA	NA	NA	NA
2	98935741	NA	NA	intergenic	-4.24185	0.74887	-5.07615	8.93283e-05	0.00281503	1.36089	0.911991	0.115821	0.468034	0.261324	NA	NA	NA	NA	NA	NA	NA	NA	NA	NA	NA	NA	NA	NA	NA	NA	NA	NA	NA	NA
21	554785	NA	NA	intergenic	-2.62599	2.24165	-5.06759	9.09502e-05	0.00285735	1.34298	0.944581	0.0394782	0.737626	0.145062	NA	NA	NA	NA	NA	NA	NA	NA	NA	NA	NA	NA	NA	NA	NA	NA	NA	NA	NA	NA
Un	65977131	NA	NA	intergenic	3.81941	-3.79366	5.06737	9.09921e-05	0.00285735	1.34253	0	0	0.195327	0.189768	NA	NA	NA	NA	NA	NA	NA	NA	NA	NA	NA	NA	NA	NA	NA	NA	NA	NA	NA	NA
28_random	152583	ENSTGUG00000013966	TM6SF2	promoter	1.8753	-5.25174	5.0656	9.13319e-05	0.00286297	1.33882	0	0	0.0386585	0.0370139	ENSTGUG00000014007	NA	NA	NA	NA	NA	NA	NA	NA	NA	HAPLN4	NA	NA	NA	NA	NA	NA	NA	NA	NA
Un	131306672	ENSTGUG00000015938		promoter	1.89845	-5.23438	5.06464	9.15166e-05	0.00286371	1.33681	0	0	0.0396616	0.0482177	NA	NA	NA	NA	NA	NA	NA	NA	NA	NA	NA	NA	NA	NA	NA	NA	NA	NA	NA	NA
Un	53425005	NA	NA	intergenic	1.81694	-5.14177	5.06273	9.18861e-05	0.00287023	1.3328	0.00113799	0.000841348	0.0343941	0.0229551	NA	NA	NA	NA	NA	NA	NA	NA	NA	NA	NA	NA	NA	NA	NA	NA	NA	NA	NA	NA
Un	134356565	ENSTGUG00000016242		promoter	1.59483	-5.46209	5.053	9.37867e-05	0.00292447	1.31243	0	0	0.0293192	0.0304183	NA	NA	NA	NA	NA	NA	NA	NA	NA	NA	NA	NA	NA	NA	NA	NA	NA	NA	NA	NA
17_random	51712	NA	NA	intergenic	2.6013	-4.70724	5.04632	9.51159e-05	0.00296073	1.29843	0	0	0.0802529	0.0696384	NA	NA	NA	NA	NA	NA	NA	NA	NA	NA	NA	NA	NA	NA	NA	NA	NA	NA	NA	NA
23	2734649	ENSTGUG00000000971	TMEM222	genic	1.42302	-0.0874715	5.04478	9.5425e-05	0.00296517	1.2952	0.315853	0.106303	0.543933	0.111555	NA	NA	NA	NA	NA	NA	NA	NA	NA	NA	NA	NA	NA	NA	NA	NA	NA	NA	NA	NA
Un	54947479	NA	NA	intergenic	-2.53758	2.14066	-5.04098	9.61921e-05	0.0029838	1.28724	0.923978	0.0840014	0.726186	0.109095	NA	NA	NA	NA	NA	NA	NA	NA	NA	NA	NA	NA	NA	NA	NA	NA	NA	NA	NA	NA
1	21707189	NA	NA	intergenic	1.22615	-0.638994	5.03141	9.81508e-05	0.00303926	1.26719	0.249027	0.0213231	0.444379	0.0913074	NA	NA	NA	NA	NA	NA	NA	NA	NA	NA	NA	NA	NA	NA	NA	NA	NA	NA	NA	NA
8	27296591	ENSTGUG00000010364	NEGR1	genic	2.90255	4.98315	5.0302	9.8402e-05	0.00304175	1.26464	0.876805	0.0478447	0.976628	0.0487482	NA	NA	NA	NA	NA	NA	NA	NA	NA	NA	NA	NA	NA	NA	NA	NA	NA	NA	NA	NA
19	7212120	NA	NA	intergenic	3.29478	-3.9307	5.01687	0.000101208	0.00312305	1.23668	0.00308642	0.00756015	0.14107	0.120655	NA	NA	NA	NA	NA	NA	NA	NA	NA	NA	NA	NA	NA	NA	NA	NA	NA	NA	NA	NA
17	5454891	ENSTGUG00000003554	ST6GALNAC4	promoter	1.99356	-4.7493	5.01598	0.000101399	0.00312354	1.2348	0.00724638	0.0177499	0.0685138	0.0711883	ENSTGUG00000018074	NA	NA	NA	NA	NA	NA	NA	NA	NA	MIR219A2	NA	NA	NA	NA	NA	NA	NA	NA	NA
27	3968286	NA	NA	intergenic	-2.88019	-0.595424	-5.01387	0.00010185	0.00313203	1.23039	0.704511	0.191465	0.302214	0.149053	NA	NA	NA	NA	NA	NA	NA	NA	NA	NA	NA	NA	NA	NA	NA	NA	NA	NA	NA	NA
1B	990445	ENSTGUG00000000610	TPP1	genic	2.06529	-5.10924	5.00297	0.000104221	0.00319941	1.2075	0	0	0.0482791	0.0459522	NA	NA	NA	NA	NA	NA	NA	NA	NA	NA	NA	NA	NA	NA	NA	NA	NA	NA	NA	NA
3	73654120	NA	NA	intergenic	1.55059	-5.49527	4.99987	0.000104905	0.00321484	1.201	0	0	0.0247327	0.0208589	NA	NA	NA	NA	NA	NA	NA	NA	NA	NA	NA	NA	NA	NA	NA	NA	NA	NA	NA	NA
21	5759970	NA	NA	intergenic	1.70196	-5.38174	4.99854	0.0001052	0.00321835	1.19821	0	0	0.0380037	0.0498947	NA	NA	NA	NA	NA	NA	NA	NA	NA	NA	NA	NA	NA	NA	NA	NA	NA	NA	NA	NA
3	107847357	NA	NA	intergenic	-1.46776	-2.49235	-4.99218	0.000106621	0.00325625	1.18485	0.272726	0.0360843	0.124123	0.0577549	NA	NA	NA	NA	NA	NA	NA	NA	NA	NA	NA	NA	NA	NA	NA	NA	NA	NA	NA	NA
18	1453105	NA	NA	intergenic	1.40035	-4.90726	4.99076	0.000106942	0.00325878	1.18186	0.00816998	0.00950585	0.0406381	0.0336583	NA	NA	NA	NA	NA	NA	NA	NA	NA	NA	NA	NA	NA	NA	NA	NA	NA	NA	NA	NA
28	1283585	ENSTGUG00000000213	ONECUT3	genic	2.71684	5.21634	4.99019	0.00010707	0.00325878	1.18068	0.897856	0.0511709	0.978104	0.0533432	NA	NA	NA	NA	NA	NA	NA	NA	NA	NA	NA	NA	NA	NA	NA	NA	NA	NA	NA	NA
27	2240424	NA	NA	intergenic	3.88539	-3.10695	4.98816	0.000107531	0.00326722	1.17641	0.0192308	0.0471056	0.228422	0.206175	NA	NA	NA	NA	NA	NA	NA	NA	NA	NA	NA	NA	NA	NA	NA	NA	NA	NA	NA	NA
21	5522773	NA	NA	intergenic	2.14439	-5.04992	4.98643	0.000107925	0.0032736	1.17277	0	0	0.0508013	0.0467811	NA	NA	NA	NA	NA	NA	NA	NA	NA	NA	NA	NA	NA	NA	NA	NA	NA	NA	NA	NA
Un	45472920	NA	NA	intergenic	-3.44979	2.04639	-4.98413	0.000108451	0.00328069	1.16793	0.93143	0.079372	0.684698	0.143503	NA	NA	NA	NA	NA	NA	NA	NA	NA	NA	NA	NA	NA	NA	NA	NA	NA	NA	NA	NA
11	5894670	ENSTGUG00000006401		promoter	2.52655	-4.62092	4.98325	0.000108653	0.00328069	1.16609	0.00132275	0.00324007	0.070105	0.0571112	ENSTGUG00000006409	NA	NA	NA	NA	NA	NA	NA	NA	NA		NA	NA	NA	NA	NA	NA	NA	NA	NA
8_random	3192022	NA	NA	intergenic	1.22191	-5.74178	4.98299	0.000108711	0.00328069	1.16555	0	0	0.0156484	0.0121464	NA	NA	NA	NA	NA	NA	NA	NA	NA	NA	NA	NA	NA	NA	NA	NA	NA	NA	NA	NA
17	10199096	ENSTGUG00000007009	CRB2	promoter	1.88309	-5.02271	4.98012	0.000109374	0.00329511	1.1595	0.00248756	0.00609326	0.0461129	0.0457915	NA	NA	NA	NA	NA	NA	NA	NA	NA	NA	NA	NA	NA	NA	NA	NA	NA	NA	NA	NA
Un	42922037	ENSTGUG00000015502		promoter	1.6002	-5.45806	4.96841	0.000112115	0.00337196	1.1349	0	0	0.0258199	0.0227573	NA	NA	NA	NA	NA	NA	NA	NA	NA	NA	NA	NA	NA	NA	NA	NA	NA	NA	NA	NA
Un	114924159	NA	NA	intergenic	1.97089	4.35066	4.96674	0.00011251	0.00337815	1.1314	0.879608	0.0509234	0.97019	0.0221049	NA	NA	NA	NA	NA	NA	NA	NA	NA	NA	NA	NA	NA	NA	NA	NA	NA	NA	NA	NA
Un	54947125	NA	NA	intergenic	-3.11126	2.27044	-4.96228	0.000113577	0.00340443	1.12202	0.960196	0.0309759	0.715724	0.141288	NA	NA	NA	NA	NA	NA	NA	NA	NA	NA	NA	NA	NA	NA	NA	NA	NA	NA	NA	NA
5	6598841	NA	NA	intergenic	3.10423	-4.33004	4.96131	0.000113809	0.00340568	1.11998	0	0	0.105901	0.0918206	NA	NA	NA	NA	NA	NA	NA	NA	NA	NA	NA	NA	NA	NA	NA	NA	NA	NA	NA	NA
1	96078415	ENSTGUG00000013422		genic	1.66573	2.41557	4.95531	0.000115265	0.00344346	1.10734	0.685317	0.106292	0.873533	0.0620328	NA	NA	NA	NA	NA	NA	NA	NA	NA	NA	NA	NA	NA	NA	NA	NA	NA	NA	NA	NA
Un	17068531	NA	NA	intergenic	1.86989	-5.25579	4.94918	0.000116769	0.00348253	1.09445	0	0	0.0333408	0.0285144	NA	NA	NA	NA	NA	NA	NA	NA	NA	NA	NA	NA	NA	NA	NA	NA	NA	NA	NA	NA
13_random	578010	ENSTGUG00000014601	SLC23A1	genic	3.02614	-3.28078	4.93353	0.000120702	0.00359382	1.06152	0.0277778	0.0443053	0.179286	0.144685	NA	NA	NA	NA	NA	NA	NA	NA	NA	NA	NA	NA	NA	NA	NA	NA	NA	NA	NA	NA
9	5048303	ENSTGUG00000018380		genic	-1.79134	-6.11846	-4.93241	0.000120991	0.00359641	1.05914	0.0413222	0.0383779	0.00115741	0.00491046	ENSTGUG00000006636	ENSTGUG00000006576	NA	NA	NA	NA	NA	NA	NA	NA		LTF	NA	NA	NA	NA	NA	NA	NA	NA
Un	54947534	NA	NA	intergenic	-2.79045	-0.0149557	-4.93017	0.000121565	0.00360745	1.05444	0.800671	0.0990837	0.381132	0.174469	NA	NA	NA	NA	NA	NA	NA	NA	NA	NA	NA	NA	NA	NA	NA	NA	NA	NA	NA	NA
7	39190967	ENSTGUG00000012157	GPD2	genic	2.43131	-1.94146	4.92486	0.000122942	0.00364222	1.04324	0.0700313	0.0562982	0.30116	0.129914	NA	NA	NA	NA	NA	NA	NA	NA	NA	NA	NA	NA	NA	NA	NA	NA	NA	NA	NA	NA
1A_random	381497	NA	NA	intergenic	-5.0732	-0.4881	-4.92314	0.000123388	0.00364939	1.03964	0.857784	0.131706	0.287858	0.194344	NA	NA	NA	NA	NA	NA	NA	NA	NA	NA	NA	NA	NA	NA	NA	NA	NA	NA	NA	NA
26	4222318	ENSTGUG00000001750	SCUBE3	genic	3.43873	-1.85768	4.92176	0.00012375	0.003654	1.03673	0.088141	0.105053	0.338257	0.119985	NA	NA	NA	NA	NA	NA	NA	NA	NA	NA	NA	NA	NA	NA	NA	NA	NA	NA	NA	NA
Un	132354248	NA	NA	intergenic	2.55301	-4.18568	4.92038	0.000124113	0.00365865	1.03382	0.0138889	0.0340207	0.0934268	0.0597579	NA	NA	NA	NA	NA	NA	NA	NA	NA	NA	NA	NA	NA	NA	NA	NA	NA	NA	NA	NA
27	245172	ENSTGUG00000001908	MAPT	genic	2.29862	-4.93425	4.91738	0.000124906	0.00367595	1.02749	0	0	0.053702	0.0433383	NA	NA	NA	NA	NA	NA	NA	NA	NA	NA	NA	NA	NA	NA	NA	NA	NA	NA	NA	NA
9	4550234	ENSTGUG00000006053	DGKG	genic	2.09449	4.34672	4.90906	0.000127127	0.00373516	1.00996	0.868667	0.0628802	0.972066	0.0172803	NA	NA	NA	NA	NA	NA	NA	NA	NA	NA	NA	NA	NA	NA	NA	NA	NA	NA	NA	NA
20	13754681	NA	NA	intergenic	2.83142	4.82699	4.90671	0.000127764	0.00374766	1.005	0.870731	0.0371059	0.977374	0.0326283	NA	NA	NA	NA	NA	NA	NA	NA	NA	NA	NA	NA	NA	NA	NA	NA	NA	NA	NA	NA
27	2257219	NA	NA	intergenic	2.28851	-4.36332	4.90377	0.000128563	0.00376492	0.998801	0.0151515	0.0371135	0.0788249	0.0569011	NA	NA	NA	NA	NA	NA	NA	NA	NA	NA	NA	NA	NA	NA	NA	NA	NA	NA	NA	NA
7	38978330	NA	NA	intergenic	2.68136	-4.64719	4.90173	0.00012912	0.00377501	0.994506	0	0	0.0860709	0.0762634	NA	NA	NA	NA	NA	NA	NA	NA	NA	NA	NA	NA	NA	NA	NA	NA	NA	NA	NA	NA
11_random	243532	ENSTGUG00000014450		promoter	1.777	-5.32546	4.90054	0.000129445	0.00377829	0.992011	0	0	0.0355451	0.0381778	NA	NA	NA	NA	NA	NA	NA	NA	NA	NA	NA	NA	NA	NA	NA	NA	NA	NA	NA	NA
28	2942194	NA	NA	intergenic	1.80994	-5.30076	4.89569	0.000130785	0.00381118	0.981769	0	0	0.0351897	0.0354151	NA	NA	NA	NA	NA	NA	NA	NA	NA	NA	NA	NA	NA	NA	NA	NA	NA	NA	NA	NA
1	96078437	ENSTGUG00000013422		genic	2.35937	2.18486	4.89295	0.000131546	0.00382482	0.976003	0.56852	0.171701	0.845891	0.0863533	NA	NA	NA	NA	NA	NA	NA	NA	NA	NA	NA	NA	NA	NA	NA	NA	NA	NA	NA	NA
Un	47564999	NA	NA	intergenic	3.54707	4.20413	4.89246	0.000131683	0.00382482	0.97497	0.728304	0.130874	0.956043	0.0614709	NA	NA	NA	NA	NA	NA	NA	NA	NA	NA	NA	NA	NA	NA	NA	NA	NA	NA	NA	NA
1A	51035391	NA	NA	intergenic	2.26101	-4.96245	4.88882	0.000132704	0.0038482	0.967295	0	0	0.0536391	0.0471641	NA	NA	NA	NA	NA	NA	NA	NA	NA	NA	NA	NA	NA	NA	NA	NA	NA	NA	NA	NA
2	79257504	NA	NA	intergenic	2.27838	4.69133	4.8757	0.000136454	0.00394528	0.9396	0.893897	0.021659	0.977321	0.0241117	NA	NA	NA	NA	NA	NA	NA	NA	NA	NA	NA	NA	NA	NA	NA	NA	NA	NA	NA	NA
11	11393641	NA	NA	intergenic	2.52406	-3.74748	4.87556	0.000136495	0.00394528	0.939302	0.0157979	0.0194903	0.117834	0.0727527	NA	NA	NA	NA	NA	NA	NA	NA	NA	NA	NA	NA	NA	NA	NA	NA	NA	NA	NA	NA
23	1148416	ENSTGUG00000000809		genic	2.67141	-4.20064	4.87404	0.000136935	0.00395159	0.936103	0.00877193	0.0214868	0.0907136	0.0611282	NA	NA	NA	NA	NA	NA	NA	NA	NA	NA	NA	NA	NA	NA	NA	NA	NA	NA	NA	NA
Un	120951658	NA	NA	intergenic	2.05361	-5.118	4.87182	0.000137583	0.00396386	0.931413	0	0	0.0405774	0.0312457	NA	NA	NA	NA	NA	NA	NA	NA	NA	NA	NA	NA	NA	NA	NA	NA	NA	NA	NA	NA
28	2251680	NA	NA	intergenic	2.05941	-5.11366	4.86984	0.000138164	0.00397089	0.927225	0	0	0.0395782	0.0328943	NA	NA	NA	NA	NA	NA	NA	NA	NA	NA	NA	NA	NA	NA	NA	NA	NA	NA	NA	NA
12	10672440	NA	NA	intergenic	-2.13371	-3.08054	-4.86946	0.000138273	0.00397089	0.926442	0.259974	0.0291874	0.0926811	0.0796285	NA	NA	NA	NA	NA	NA	NA	NA	NA	NA	NA	NA	NA	NA	NA	NA	NA	NA	NA	NA
3	9927908	NA	NA	intergenic	1.5789	5.79277	4.86654	0.000139134	0.00397762	0.920273	0.968215	0.0126414	0.994276	0.00980048	NA	NA	NA	NA	NA	NA	NA	NA	NA	NA	NA	NA	NA	NA	NA	NA	NA	NA	NA	NA
Un	152322914	NA	NA	intergenic	0.879962	-5.99824	4.86618	0.000139241	0.00397762	0.919507	0	0	0.00902095	0.00541216	NA	NA	NA	NA	NA	NA	NA	NA	NA	NA	NA	NA	NA	NA	NA	NA	NA	NA	NA	NA
Un	15385125	NA	NA	intergenic	-2.06454	-0.489723	-4.86515	0.000139548	0.00397762	0.917323	0.67596	0.0773324	0.345133	0.145955	NA	NA	NA	NA	NA	NA	NA	NA	NA	NA	NA	NA	NA	NA	NA	NA	NA	NA	NA	NA
28_random	75362	NA	NA	intergenic	2.28529	-4.94424	4.86388	0.000139925	0.00397762	0.914643	0	0	0.0581474	0.0606667	NA	NA	NA	NA	NA	NA	NA	NA	NA	NA	NA	NA	NA	NA	NA	NA	NA	NA	NA	NA
Un	114924201	NA	NA	intergenic	2.56905	4.05387	4.86364	0.000139993	0.00397762	0.914153	0.808538	0.0852812	0.956134	0.0490613	NA	NA	NA	NA	NA	NA	NA	NA	NA	NA	NA	NA	NA	NA	NA	NA	NA	NA	NA	NA
27	177921	NA	NA	intergenic	1.9802	-5.17306	4.86358	0.000140014	0.00397762	0.914008	0	0	0.0463272	0.057527	NA	NA	NA	NA	NA	NA	NA	NA	NA	NA	NA	NA	NA	NA	NA	NA	NA	NA	NA	NA
2_random	306683	ENSTGUG00000014196		promoter	-2.31674	2.04661	-4.86338	0.000140071	0.00397762	0.913602	0.917198	0.0599978	0.725411	0.112655	NA	NA	NA	NA	NA	NA	NA	NA	NA	NA	NA	NA	NA	NA	NA	NA	NA	NA	NA	NA
14	1799539	ENSTGUG00000003705	2019-09-12	promoter	2.85376	-4.51789	4.86117	0.00014073	0.00398997	0.908939	0	0	0.0804614	0.086956	NA	NA	NA	NA	NA	NA	NA	NA	NA	NA	NA	NA	NA	NA	NA	NA	NA	NA	NA	NA
9	4550330	ENSTGUG00000006053	DGKG	genic	2.28212	3.71009	4.85457	0.00014272	0.00403994	0.894991	0.801719	0.0492344	0.947001	0.0411095	NA	NA	NA	NA	NA	NA	NA	NA	NA	NA	NA	NA	NA	NA	NA	NA	NA	NA	NA	NA
11	18395720	ENSTGUG00000009432		genic	2.38853	0.411015	4.85318	0.00014314	0.00404542	0.892065	0.285863	0.118239	0.648047	0.152124	NA	NA	NA	NA	NA	NA	NA	NA	NA	NA	NA	NA	NA	NA	NA	NA	NA	NA	NA	NA
6	21409904	NA	NA	intergenic	1.88715	-5.24285	4.85107	0.000143787	0.00405725	0.887588	0	0	0.0326634	0.0221035	NA	NA	NA	NA	NA	NA	NA	NA	NA	NA	NA	NA	NA	NA	NA	NA	NA	NA	NA	NA
14	588431	NA	NA	intergenic	1.47344	-5.55313	4.84912	0.000144384	0.00406256	0.883472	0	0	0.02257	0.0184785	NA	NA	NA	NA	NA	NA	NA	NA	NA	NA	NA	NA	NA	NA	NA	NA	NA	NA	NA	NA
26	4621377	ENSTGUG00000001797		promoter	-1.8786	-2.37056	-4.84896	0.000144431	0.00406256	0.883144	0.364611	0.190971	0.126993	0.0604488	NA	NA	NA	NA	NA	NA	NA	NA	NA	NA	NA	NA	NA	NA	NA	NA	NA	NA	NA	NA
Un	56214321	ENSTGUG00000017135	JAK3	genic	1.96751	-5.18258	4.84748	0.000144887	0.00406895	0.880014	0	0	0.0499618	0.0509743	NA	NA	NA	NA	NA	NA	NA	NA	NA	NA	NA	NA	NA	NA	NA	NA	NA	NA	NA	NA
5	6586899	NA	NA	intergenic	1.79852	-1.4238	4.84281	0.000146335	0.00410313	0.870138	0.127328	0.0514498	0.344599	0.121124	NA	NA	NA	NA	NA	NA	NA	NA	NA	NA	NA	NA	NA	NA	NA	NA	NA	NA	NA	NA
13_random	384610	NA	NA	intergenic	1.47902	1.94887	4.84074	0.000146979	0.00410336	0.865771	0.634101	0.135385	0.83191	0.0613299	NA	NA	NA	NA	NA	NA	NA	NA	NA	NA	NA	NA	NA	NA	NA	NA	NA	NA	NA	NA
3	9927887	NA	NA	intergenic	-1.68987	1.08053	-4.84067	0.000147002	0.00410336	0.865616	0.837575	0.0507966	0.607562	0.1458	NA	NA	NA	NA	NA	NA	NA	NA	NA	NA	NA	NA	NA	NA	NA	NA	NA	NA	NA	NA
28	4233312	ENSTGUG00000000837		genic	-2.70705	-4.94481	-4.84056	0.000147034	0.00410336	0.8654	0.119186	0.0678969	0.019762	0.0292952	ENSTGUG00000000786	NA	NA	NA	NA	NA	NA	NA	NA	NA		NA	NA	NA	NA	NA	NA	NA	NA	NA
20	7501288	ENSTGUG00000005822		genic	1.63778	-5.29784	4.83749	0.000147999	0.00412383	0.858898	0.00119904	0.00293704	0.0320388	0.031141	ENSTGUG00000005860	NA	NA	NA	NA	NA	NA	NA	NA	NA	SLC12A5	NA	NA	NA	NA	NA	NA	NA	NA	NA
8	27367227	ENSTGUG00000010364	NEGR1	genic	-4.1317	-0.365355	-4.83637	0.000148351	0.00412717	0.856541	0.861744	0.0858498	0.307839	0.249888	NA	NA	NA	NA	NA	NA	NA	NA	NA	NA	NA	NA	NA	NA	NA	NA	NA	NA	NA	NA
20	14884744	NA	NA	intergenic	-3.09067	2.25905	-4.83521	0.000148719	0.00413095	0.854081	0.923148	0.0994067	0.728196	0.108403	NA	NA	NA	NA	NA	NA	NA	NA	NA	NA	NA	NA	NA	NA	NA	NA	NA	NA	NA	NA
Un	167873444	NA	NA	intergenic	-0.365402	-6.56686	-4.83427	0.000149018	0.0041328	0.852087	0.00308232	0.00271715	0	0	NA	NA	NA	NA	NA	NA	NA	NA	NA	NA	NA	NA	NA	NA	NA	NA	NA	NA	NA	NA
Un	114924115	NA	NA	intergenic	1.29696	-2.20123	4.83184	0.000149789	0.00414771	0.846956	0.0944291	0.0263807	0.215633	0.0736785	NA	NA	NA	NA	NA	NA	NA	NA	NA	NA	NA	NA	NA	NA	NA	NA	NA	NA	NA	NA
18	7052784	ENSTGUG00000007714	2019-09-09	genic	2.33162	-4.90949	4.83044	0.000150236	0.00414771	0.843995	0	0	0.0611297	0.0649415	NA	NA	NA	NA	NA	NA	NA	NA	NA	NA	NA	NA	NA	NA	NA	NA	NA	NA	NA	NA
24	290797	ENSTGUG00000000027	CCDC84	genic	2.6612	-4.66231	4.83038	0.000150254	0.00414771	0.843879	0	0	0.0686012	0.0483649	NA	NA	NA	NA	NA	NA	NA	NA	NA	NA	NA	NA	NA	NA	NA	NA	NA	NA	NA	NA
2	111445552	NA	NA	intergenic	2.79428	-3.30039	4.82554	0.000151811	0.0041842	0.833638	0.0180545	0.0158994	0.159844	0.0888436	NA	NA	NA	NA	NA	NA	NA	NA	NA	NA	NA	NA	NA	NA	NA	NA	NA	NA	NA	NA
Un	114924183	NA	NA	intergenic	1.51007	4.38013	4.824	0.00015231	0.00419147	0.830378	0.911097	0.022	0.969051	0.0200687	NA	NA	NA	NA	NA	NA	NA	NA	NA	NA	NA	NA	NA	NA	NA	NA	NA	NA	NA	NA
8_random	3262620	NA	NA	intergenic	2.55394	-3.88823	4.81804	0.000154254	0.0042384	0.817781	0.0156695	0.0248697	0.100601	0.0597736	NA	NA	NA	NA	NA	NA	NA	NA	NA	NA	NA	NA	NA	NA	NA	NA	NA	NA	NA	NA
14	1323914	NA	NA	intergenic	0.946722	-5.94817	4.81417	0.000155529	0.00426289	0.809601	0	0	0.0126016	0.0136086	NA	NA	NA	NA	NA	NA	NA	NA	NA	NA	NA	NA	NA	NA	NA	NA	NA	NA	NA	NA
Z	62984152	NA	NA	intergenic	-2.0502	0.400602	-4.81356	0.000155734	0.00426289	0.808297	0.773448	0.114345	0.486847	0.148213	NA	NA	NA	NA	NA	NA	NA	NA	NA	NA	NA	NA	NA	NA	NA	NA	NA	NA	NA	NA
15	9786109	NA	NA	intergenic	1.98365	-4.78919	4.81317	0.000155863	0.00426289	0.807472	0.00617284	0.0151203	0.0474357	0.0267508	NA	NA	NA	NA	NA	NA	NA	NA	NA	NA	NA	NA	NA	NA	NA	NA	NA	NA	NA	NA
1A	669285	NA	NA	intergenic	1.7081	2.12946	4.81194	0.000156272	0.00426752	0.804867	0.635857	0.130085	0.846932	0.08131	NA	NA	NA	NA	NA	NA	NA	NA	NA	NA	NA	NA	NA	NA	NA	NA	NA	NA	NA	NA
1A_random	381490	NA	NA	intergenic	-3.60032	-1.59858	-4.8095	0.000157085	0.00428316	0.799712	0.656587	0.181747	0.18927	0.137013	NA	NA	NA	NA	NA	NA	NA	NA	NA	NA	NA	NA	NA	NA	NA	NA	NA	NA	NA	NA
6	21212126	ENSTGUG00000009415	NKX2-3	promoter	1.8146	-3.39052	4.80827	0.000157498	0.00428784	0.797107	0.0414852	0.0387427	0.113323	0.0367453	NA	NA	NA	NA	NA	NA	NA	NA	NA	NA	NA	NA	NA	NA	NA	NA	NA	NA	NA	NA
Un	24392716	NA	NA	intergenic	2.71314	4.87325	4.80524	0.000158517	0.00430901	0.790698	0.876229	0.064351	0.979711	0.0255002	NA	NA	NA	NA	NA	NA	NA	NA	NA	NA	NA	NA	NA	NA	NA	NA	NA	NA	NA	NA
4A	18787417	ENSTGUG00000006268	SOX3	genic	2.90953	-4.47606	4.80318	0.000159213	0.00432133	0.786347	0	0	0.10107	0.105764	NA	NA	NA	NA	NA	NA	NA	NA	NA	NA	NA	NA	NA	NA	NA	NA	NA	NA	NA	NA
5	20197076	ENSTGUG00000010263	ALX4	promoter	1.53239	-5.50892	4.7985	0.000160809	0.0043565	0.776439	0	0	0.0271202	0.0251709	NA	NA	NA	NA	NA	NA	NA	NA	NA	NA	NA	NA	NA	NA	NA	NA	NA	NA	NA	NA
5	61481748	NA	NA	intergenic	-3.74877	-0.63453	-4.79795	0.000160998	0.0043565	0.775273	0.762795	0.245236	0.289083	0.15924	NA	NA	NA	NA	NA	NA	NA	NA	NA	NA	NA	NA	NA	NA	NA	NA	NA	NA	NA	NA
21_random	959440	NA	NA	intergenic	2.68995	-4.64075	4.78672	0.0001649	0.00445529	0.751494	0	0	0.0713092	0.0510378	NA	NA	NA	NA	NA	NA	NA	NA	NA	NA	NA	NA	NA	NA	NA	NA	NA	NA	NA	NA
6	21409895	NA	NA	intergenic	2.46607	-4.80866	4.78559	0.000165295	0.00445922	0.749114	0	0	0.0734873	0.099115	NA	NA	NA	NA	NA	NA	NA	NA	NA	NA	NA	NA	NA	NA	NA	NA	NA	NA	NA	NA
13_random	384657	NA	NA	intergenic	2.7138	1.43425	4.78104	0.000166908	0.00449297	0.739472	0.401323	0.138519	0.785864	0.137863	NA	NA	NA	NA	NA	NA	NA	NA	NA	NA	NA	NA	NA	NA	NA	NA	NA	NA	NA	NA
27	2477850	ENSTGUG00000002515		genic	2.91348	-4.4731	4.78064	0.000167051	0.00449297	0.738621	0	0	0.100317	0.103348	NA	NA	NA	NA	NA	NA	NA	NA	NA	NA	NA	NA	NA	NA	NA	NA	NA	NA	NA	NA
25_random	29546	ENSTGUG00000017367		promoter	-2.17452	5.02732	-4.77676	0.000168439	0.00452347	0.730403	1	0	0.954837	0.0378375	NA	NA	NA	NA	NA	NA	NA	NA	NA	NA	NA	NA	NA	NA	NA	NA	NA	NA	NA	NA
2	79257492	NA	NA	intergenic	2.29099	4.22292	4.77243	0.000170004	0.00455274	0.721221	0.854261	0.0356869	0.958084	0.0577161	NA	NA	NA	NA	NA	NA	NA	NA	NA	NA	NA	NA	NA	NA	NA	NA	NA	NA	NA	NA
11	12070979	NA	NA	intergenic	2.36978	-4.88088	4.77232	0.000170041	0.00455274	0.721007	0	0	0.0597431	0.0518278	NA	NA	NA	NA	NA	NA	NA	NA	NA	NA	NA	NA	NA	NA	NA	NA	NA	NA	NA	NA
21	5940897	NA	NA	intergenic	2.62327	-4.69076	4.7589	0.000174982	0.004678	0.692564	0	0	0.067276	0.0593887	NA	NA	NA	NA	NA	NA	NA	NA	NA	NA	NA	NA	NA	NA	NA	NA	NA	NA	NA	NA
25_random	29602	ENSTGUG00000017367		promoter	-1.76981	1.38746	-4.75353	0.000177	0.00472485	0.681181	0.858628	0.0941677	0.653417	0.0978948	NA	NA	NA	NA	NA	NA	NA	NA	NA	NA	NA	NA	NA	NA	NA	NA	NA	NA	NA	NA
Un	76420799	NA	NA	intergenic	3.67525	4.19824	4.75125	0.000177864	0.00474081	0.676346	0.719334	0.113222	0.955079	0.0643795	NA	NA	NA	NA	NA	NA	NA	NA	NA	NA	NA	NA	NA	NA	NA	NA	NA	NA	NA	NA
18	4427466	NA	NA	intergenic	3.88913	-3.74136	4.7499	0.000178379	0.00474743	0.673475	0	0	0.183876	0.149611	NA	NA	NA	NA	NA	NA	NA	NA	NA	NA	NA	NA	NA	NA	NA	NA	NA	NA	NA	NA
1_random	1016325	NA	NA	intergenic	1.11943	-1.31342	4.74855	0.000178895	0.00475405	0.670608	0.180017	0.0432655	0.32908	0.0688824	NA	NA	NA	NA	NA	NA	NA	NA	NA	NA	NA	NA	NA	NA	NA	NA	NA	NA	NA	NA
4	13885564	NA	NA	intergenic	2.68783	4.82936	4.74668	0.00017961	0.00476594	0.666648	0.850162	0.0991614	0.979386	0.0255094	NA	NA	NA	NA	NA	NA	NA	NA	NA	NA	NA	NA	NA	NA	NA	NA	NA	NA	NA	NA
27	555283	ENSTGUG00000001973		genic	2.72663	-4.61324	4.74497	0.000180267	0.0047693	0.663021	0	0	0.0847354	0.0793331	NA	NA	NA	NA	NA	NA	NA	NA	NA	NA	NA	NA	NA	NA	NA	NA	NA	NA	NA	NA
Un	116434702	ENSTGUG00000013708		genic	-1.99251	1.30185	-4.74429	0.000180528	0.0047693	0.661586	0.860395	0.093774	0.625854	0.140138	NA	NA	NA	NA	NA	NA	NA	NA	NA	NA	NA	NA	NA	NA	NA	NA	NA	NA	NA	NA
19	774359	ENSTGUG00000003426	SBDS	promoter	2.54343	-4.75064	4.74426	0.00018054	0.0047693	0.661521	0	0	0.0690171	0.06378	NA	NA	NA	NA	NA	NA	NA	NA	NA	NA	NA	NA	NA	NA	NA	NA	NA	NA	NA	NA
1	96078393	ENSTGUG00000013422		genic	1.42841	1.96589	4.74169	0.000181532	0.00478841	0.656079	0.648482	0.0952565	0.829585	0.0655619	NA	NA	NA	NA	NA	NA	NA	NA	NA	NA	NA	NA	NA	NA	NA	NA	NA	NA	NA	NA
4	24448210	ENSTGUG00000004274		promoter	2.53003	-4.76069	4.73684	0.000183426	0.00483121	0.645774	0	0	0.069235	0.0586114	NA	NA	NA	NA	NA	NA	NA	NA	NA	NA	NA	NA	NA	NA	NA	NA	NA	NA	NA	NA
4A	840558	NA	NA	intergenic	1.80365	-5.30547	4.73105	0.000185706	0.00488405	0.633509	0	0	0.0322362	0.0251128	NA	NA	NA	NA	NA	NA	NA	NA	NA	NA	NA	NA	NA	NA	NA	NA	NA	NA	NA	NA
Un	120504780	NA	NA	intergenic	-2.25657	2.01221	-4.72875	0.000186623	0.00490091	0.628623	0.928692	0.0436157	0.714898	0.12809	NA	NA	NA	NA	NA	NA	NA	NA	NA	NA	NA	NA	NA	NA	NA	NA	NA	NA	NA	NA
25	1008244	ENSTGUG00000004390		genic	1.73619	-5.35607	4.7276	0.000187084	0.00490578	0.626174	0	0	0.0297629	0.0222354	ENSTGUG00000004315	NA	NA	NA	NA	NA	NA	NA	NA	NA		NA	NA	NA	NA	NA	NA	NA	NA	NA
11	18395751	ENSTGUG00000009432		genic	1.94415	1.61057	4.72601	0.000187718	0.00491517	0.622815	0.52151	0.198846	0.803563	0.0955886	NA	NA	NA	NA	NA	NA	NA	NA	NA	NA	NA	NA	NA	NA	NA	NA	NA	NA	NA	NA
4A	16515296	ENSTGUG00000005503		genic	3.15183	2.85421	4.72271	0.000189048	0.00494274	0.615805	0.583515	0.14668	0.908902	0.0631661	NA	NA	NA	NA	NA	NA	NA	NA	NA	NA	NA	NA	NA	NA	NA	NA	NA	NA	NA	NA
10	2265247	ENSTGUG00000004104	HCN4	genic	1.73611	-5.35613	4.71972	0.000190262	0.00496066	0.60945	0	0	0.0299799	0.0248693	NA	NA	NA	NA	NA	NA	NA	NA	NA	NA	NA	NA	NA	NA	NA	NA	NA	NA	NA	NA
26	4621408	ENSTGUG00000001797		promoter	-2.92238	-3.71894	-4.71962	0.000190303	0.00496066	0.60924	0.267388	0.119771	0.0503375	0.042572	NA	NA	NA	NA	NA	NA	NA	NA	NA	NA	NA	NA	NA	NA	NA	NA	NA	NA	NA	NA
3	107847367	NA	NA	intergenic	-1.44457	-2.14536	-4.71896	0.00019057	0.00496066	0.607849	0.325438	0.0799907	0.153155	0.0699696	NA	NA	NA	NA	NA	NA	NA	NA	NA	NA	NA	NA	NA	NA	NA	NA	NA	NA	NA	NA
17	2209293	ENSTGUG00000002855	CACNA1B	genic	1.80536	3.31928	4.71506	0.000192165	0.00498858	0.599575	0.789936	0.0973478	0.93119	0.0434788	NA	NA	NA	NA	NA	NA	NA	NA	NA	NA	NA	NA	NA	NA	NA	NA	NA	NA	NA	NA
18	1046411	ENSTGUG00000002914	FAM104B	genic	1.0492	-5.87131	4.71497	0.000192202	0.00498858	0.599381	0	0	0.0157222	0.0178849	ENSTGUG00000002958	NA	NA	NA	NA	NA	NA	NA	NA	NA	NPLOC4	NA	NA	NA	NA	NA	NA	NA	NA	NA
Un	101112673	ENSTGUG00000015169		promoter	-2.94239	1.53126	-4.71322	0.000192924	0.00500003	0.595659	0.88869	0.0913174	0.628446	0.144271	NA	NA	NA	NA	NA	NA	NA	NA	NA	NA	NA	NA	NA	NA	NA	NA	NA	NA	NA	NA
Un	15384945	NA	NA	intergenic	2.5526	4.03289	4.71114	0.000193786	0.00501505	0.591238	0.813971	0.0523139	0.959264	0.0380708	NA	NA	NA	NA	NA	NA	NA	NA	NA	NA	NA	NA	NA	NA	NA	NA	NA	NA	NA	NA
Un	120504853	NA	NA	intergenic	-3.58881	0.418533	-4.71012	0.000194207	0.00501867	0.589081	0.833816	0.155163	0.424351	0.215248	NA	NA	NA	NA	NA	NA	NA	NA	NA	NA	NA	NA	NA	NA	NA	NA	NA	NA	NA	NA
17	713533	ENSTGUG00000002526		genic	2.18283	-5.02109	4.70537	0.00019619	0.00506255	0.579001	0	0	0.0609307	0.0716292	ENSTGUG00000002544	NA	NA	NA	NA	NA	NA	NA	NA	NA	ENTPD8	NA	NA	NA	NA	NA	NA	NA	NA	NA
Un	106838996	NA	NA	intergenic	-3.25009	1.01684	-4.69931	0.00019875	0.00512119	0.566134	0.914989	0.0510023	0.534884	0.236764	NA	NA	NA	NA	NA	NA	NA	NA	NA	NA	NA	NA	NA	NA	NA	NA	NA	NA	NA	NA
13_random	384532	NA	NA	intergenic	-3.52523	2.77516	-4.69738	0.000199575	0.00513502	0.562022	0.957895	0.080166	0.752137	0.158925	NA	NA	NA	NA	NA	NA	NA	NA	NA	NA	NA	NA	NA	NA	NA	NA	NA	NA	NA	NA
10	20503706	ENSTGUG00000010009	SEMA4B	genic	1.566	-5.48371	4.6932	0.000201366	0.00517362	0.553158	0	0	0.0361413	0.0483292	NA	NA	NA	NA	NA	NA	NA	NA	NA	NA	NA	NA	NA	NA	NA	NA	NA	NA	NA	NA
Un	53425008	NA	NA	intergenic	2.4668	-4.25598	4.69013	0.000202694	0.00520024	0.546634	0.00471431	0.00204405	0.103956	0.101321	NA	NA	NA	NA	NA	NA	NA	NA	NA	NA	NA	NA	NA	NA	NA	NA	NA	NA	NA	NA
Un	66130819	NA	NA	intergenic	2.73822	1.29122	4.68936	0.00020303	0.00520137	0.544991	0.380028	0.154948	0.77324	0.156503	NA	NA	NA	NA	NA	NA	NA	NA	NA	NA	NA	NA	NA	NA	NA	NA	NA	NA	NA	NA
3	107847327	NA	NA	intergenic	-3.09706	-2.92539	-4.68865	0.000203339	0.00520181	0.54348	0.401384	0.152808	0.0951295	0.0813452	NA	NA	NA	NA	NA	NA	NA	NA	NA	NA	NA	NA	NA	NA	NA	NA	NA	NA	NA	NA
20	8986992	NA	NA	intergenic	2.2862	5.57072	4.68569	0.000204631	0.00522465	0.537195	0.919405	0.0636341	0.992669	0.0130076	NA	NA	NA	NA	NA	NA	NA	NA	NA	NA	NA	NA	NA	NA	NA	NA	NA	NA	NA	NA
24	892314	ENSTGUG00000000175	TAGLN	promoter	-2.50171	-5.05057	-4.68497	0.000204946	0.00522465	0.535672	0.103855	0.0565711	0.0161109	0.0212241	NA	NA	NA	NA	NA	NA	NA	NA	NA	NA	NA	NA	NA	NA	NA	NA	NA	NA	NA	NA
28	4463319	ENSTGUG00000000786		genic	-2.33197	-1.58052	-4.68459	0.000205113	0.00522465	0.534864	0.528794	0.0794324	0.210812	0.110382	ENSTGUG00000000922	NA	NA	NA	NA	NA	NA	NA	NA	NA	POLR2E	NA	NA	NA	NA	NA	NA	NA	NA	NA
4A	5777368	ENSTGUG00000002702	EFNB1	genic	2.4432	-3.82567	4.68346	0.000205612	0.00522988	0.532453	0.0217087	0.0338663	0.102855	0.0658194	ENSTGUG00000002698	NA	NA	NA	NA	NA	NA	NA	NA	NA	FAM155B	NA	NA	NA	NA	NA	NA	NA	NA	NA
5	6876042	NA	NA	intergenic	1.7698	-5.06833	4.68093	0.000206729	0.0052508	0.527075	0.00320513	0.00785093	0.0417855	0.0314522	NA	NA	NA	NA	NA	NA	NA	NA	NA	NA	NA	NA	NA	NA	NA	NA	NA	NA	NA	NA
Un	116434710	ENSTGUG00000013708		genic	-1.62673	2.07554	-4.67662	0.000208644	0.00528602	0.517927	0.902683	0.0522827	0.75723	0.0824546	NA	NA	NA	NA	NA	NA	NA	NA	NA	NA	NA	NA	NA	NA	NA	NA	NA	NA	NA	NA
2	98935752	NA	NA	intergenic	-3.67023	0.403292	-4.67648	0.000208709	0.00528602	0.517616	0.841605	0.159095	0.43897	0.245664	NA	NA	NA	NA	NA	NA	NA	NA	NA	NA	NA	NA	NA	NA	NA	NA	NA	NA	NA	NA
10	20482287	NA	NA	intergenic	2.67991	-4.64828	4.67452	0.000209586	0.00529612	0.513455	0	0	0.0715902	0.0660371	NA	NA	NA	NA	NA	NA	NA	NA	NA	NA	NA	NA	NA	NA	NA	NA	NA	NA	NA	NA
Un	82422923	ENSTGUG00000016871		promoter	-3.0168	-5.47273	-4.67426	0.000209703	0.00529612	0.512903	0.122749	0.0770944	0.01458	0.04713	NA	NA	NA	NA	NA	NA	NA	NA	NA	NA	NA	NA	NA	NA	NA	NA	NA	NA	NA	NA
18	2971091	ENSTGUG00000004385	CACNG4	genic	2.3949	-4.55027	4.67273	0.000210391	0.00530598	0.509651	0.0042735	0.0104679	0.0679933	0.047481	NA	NA	NA	NA	NA	NA	NA	NA	NA	NA	NA	NA	NA	NA	NA	NA	NA	NA	NA	NA
Un	106350622	NA	NA	intergenic	-1.53457	1.13271	-4.67156	0.00021092	0.00531132	0.507164	0.830981	0.0531958	0.623883	0.117822	NA	NA	NA	NA	NA	NA	NA	NA	NA	NA	NA	NA	NA	NA	NA	NA	NA	NA	NA	NA
19	7485251	ENSTGUG00000006346	GIT1	genic	2.8474	-3.51416	4.67094	0.0002112	0.00531132	0.505846	0.0221496	0.0346513	0.145036	0.0865732	NA	NA	NA	NA	NA	NA	NA	NA	NA	NA	NA	NA	NA	NA	NA	NA	NA	NA	NA	NA
Un	105471156	NA	NA	intergenic	-3.41678	-1.72975	-4.66808	0.000212497	0.00533641	0.49977	0.635047	0.145517	0.180042	0.158741	NA	NA	NA	NA	NA	NA	NA	NA	NA	NA	NA	NA	NA	NA	NA	NA	NA	NA	NA	NA
10	18860159	ENSTGUG00000009293	MEGF11	genic	2.24239	-4.45452	4.66655	0.000213196	0.0053464	0.496515	0.0119048	0.0291606	0.0806939	0.066881	NA	NA	NA	NA	NA	NA	NA	NA	NA	NA	NA	NA	NA	NA	NA	NA	NA	NA	NA	NA
22_random	721026	NA	NA	intergenic	2.52731	-4.76273	4.66462	0.000214081	0.00536106	0.492403	0	0	0.0680454	0.0556222	NA	NA	NA	NA	NA	NA	NA	NA	NA	NA	NA	NA	NA	NA	NA	NA	NA	NA	NA	NA
Un	114924429	NA	NA	intergenic	2.70213	4.92161	4.66393	0.000214396	0.00536142	0.490942	0.881333	0.0565075	0.980656	0.0270088	NA	NA	NA	NA	NA	NA	NA	NA	NA	NA	NA	NA	NA	NA	NA	NA	NA	NA	NA	NA
Un	73394453	NA	NA	intergenic	1.84425	-5.27502	4.6599	0.000216255	0.00539582	0.482379	0	0	0.0370317	0.0458027	NA	NA	NA	NA	NA	NA	NA	NA	NA	NA	NA	NA	NA	NA	NA	NA	NA	NA	NA	NA
10_random	444941	NA	NA	intergenic	1.75166	-5.34446	4.65964	0.000216378	0.00539582	0.481814	0	0	0.0303362	0.0273943	NA	NA	NA	NA	NA	NA	NA	NA	NA	NA	NA	NA	NA	NA	NA	NA	NA	NA	NA	NA
Un	15384914	NA	NA	intergenic	1.45918	4.25153	4.65567	0.000218224	0.00543423	0.473389	0.903885	0.0304066	0.966845	0.0147158	NA	NA	NA	NA	NA	NA	NA	NA	NA	NA	NA	NA	NA	NA	NA	NA	NA	NA	NA	NA
13	15176299	NA	NA	intergenic	-1.75406	5.34266	-4.65327	0.00021935	0.00545464	0.468283	1	0	0.969907	0.0277748	NA	NA	NA	NA	NA	NA	NA	NA	NA	NA	NA	NA	NA	NA	NA	NA	NA	NA	NA	NA
4	3768514	NA	NA	intergenic	2.11222	-4.22422	4.65215	0.000219881	0.00546021	0.465885	0.0153478	0.0239373	0.0739156	0.0416687	NA	NA	NA	NA	NA	NA	NA	NA	NA	NA	NA	NA	NA	NA	NA	NA	NA	NA	NA	NA
Z	62984138	NA	NA	intergenic	-2.56668	2.7778	-4.64979	0.000220993	0.00548021	0.460877	0.957973	0.035002	0.781773	0.148648	NA	NA	NA	NA	NA	NA	NA	NA	NA	NA	NA	NA	NA	NA	NA	NA	NA	NA	NA	NA
11	5900690	ENSTGUG00000006432		promoter	1.33479	-5.65712	4.64707	0.000222289	0.00550466	0.455081	0	0	0.017056	0.0107551	NA	NA	NA	NA	NA	NA	NA	NA	NA	NA	NA	NA	NA	NA	NA	NA	NA	NA	NA	NA
14	10567024	NA	NA	intergenic	-1.55126	-6.23137	-4.64415	0.000223682	0.00553148	0.448881	0.0315775	0.0325161	0.000342936	0.00145495	NA	NA	NA	NA	NA	NA	NA	NA	NA	NA	NA	NA	NA	NA	NA	NA	NA	NA	NA	NA
6	21215258	NA	NA	intergenic	2.24263	-3.53118	4.64166	0.000224883	0.00555345	0.443571	0.0319177	0.0393083	0.112393	0.0438793	NA	NA	NA	NA	NA	NA	NA	NA	NA	NA	NA	NA	NA	NA	NA	NA	NA	NA	NA	NA
Un	127322639	ENSTGUG00000015398		promoter	2.16967	-4.38504	4.63978	0.000225789	0.00556811	0.439582	0.00728135	0.00870241	0.0726777	0.0656551	NA	NA	NA	NA	NA	NA	NA	NA	NA	NA	NA	NA	NA	NA	NA	NA	NA	NA	NA	NA
11	10398531	NA	NA	intergenic	1.39574	-5.6114	4.63608	0.00022759	0.00560477	0.431701	0	0	0.0184605	0.0122509	NA	NA	NA	NA	NA	NA	NA	NA	NA	NA	NA	NA	NA	NA	NA	NA	NA	NA	NA	NA
Un	25482465	NA	NA	intergenic	1.39041	-0.919463	4.63155	0.000229813	0.00565169	0.422061	0.201432	0.0441559	0.405166	0.0998086	NA	NA	NA	NA	NA	NA	NA	NA	NA	NA	NA	NA	NA	NA	NA	NA	NA	NA	NA	NA
19	7485240	ENSTGUG00000006346	GIT1	genic	2.69701	-3.756	4.62809	0.000231526	0.00568597	0.414695	0.0165056	0.0258541	0.127176	0.100004	NA	NA	NA	NA	NA	NA	NA	NA	NA	NA	NA	NA	NA	NA	NA	NA	NA	NA	NA	NA
9	4550319	ENSTGUG00000006053	DGKG	genic	2.00831	4.23332	4.62665	0.000232243	0.00569572	0.411628	0.874203	0.0279255	0.965444	0.0239036	NA	NA	NA	NA	NA	NA	NA	NA	NA	NA	NA	NA	NA	NA	NA	NA	NA	NA	NA	NA
1A_random	381486	NA	NA	intergenic	-3.43924	-0.572145	-4.62448	0.000233327	0.00571443	0.407011	0.772272	0.150289	0.303869	0.183662	NA	NA	NA	NA	NA	NA	NA	NA	NA	NA	NA	NA	NA	NA	NA	NA	NA	NA	NA	NA
28_random	152683	ENSTGUG00000013966	TM6SF2	promoter	2.36934	-4.57111	4.6217	0.000234725	0.00574077	0.401086	0.00300128	0.0048368	0.0747415	0.0663921	ENSTGUG00000014007	NA	NA	NA	NA	NA	NA	NA	NA	NA	HAPLN4	NA	NA	NA	NA	NA	NA	NA	NA	NA
2	68290596	NA	NA	intergenic	2.60695	-4.703	4.62005	0.000235557	0.00574923	0.397577	0	0	0.0847733	0.111389	NA	NA	NA	NA	NA	NA	NA	NA	NA	NA	NA	NA	NA	NA	NA	NA	NA	NA	NA	NA
8	27296533	ENSTGUG00000010364	NEGR1	genic	2.3487	4.30509	4.61973	0.000235717	0.00574923	0.396905	0.84902	0.0755085	0.96859	0.0297573	NA	NA	NA	NA	NA	NA	NA	NA	NA	NA	NA	NA	NA	NA	NA	NA	NA	NA	NA	NA
6	6886805	NA	NA	intergenic	-2.51426	-2.71026	-4.61881	0.000236186	0.00575279	0.394934	0.358971	0.0440956	0.128277	0.1233	NA	NA	NA	NA	NA	NA	NA	NA	NA	NA	NA	NA	NA	NA	NA	NA	NA	NA	NA	NA
Un	114924335	NA	NA	intergenic	2.83066	4.12488	4.61576	0.000237735	0.00578261	0.38845	0.789893	0.128424	0.961147	0.0382969	NA	NA	NA	NA	NA	NA	NA	NA	NA	NA	NA	NA	NA	NA	NA	NA	NA	NA	NA	NA
18	4924514	ENSTGUG00000005673	SHISA6	genic	2.4514	3.8258	4.61257	0.000239371	0.00581446	0.381651	0.80198	0.0408412	0.943288	0.0604635	NA	NA	NA	NA	NA	NA	NA	NA	NA	NA	NA	NA	NA	NA	NA	NA	NA	NA	NA	NA
2	98935730	NA	NA	intergenic	-3.936	0.464251	-4.60537	0.000243097	0.00588775	0.366333	0.886203	0.107508	0.446197	0.25972	NA	NA	NA	NA	NA	NA	NA	NA	NA	NA	NA	NA	NA	NA	NA	NA	NA	NA	NA	NA
9	4550258	ENSTGUG00000006053	DGKG	genic	2.42301	4.82241	4.60492	0.000243337	0.00588775	0.365357	0.889202	0.0458309	0.980113	0.0241272	NA	NA	NA	NA	NA	NA	NA	NA	NA	NA	NA	NA	NA	NA	NA	NA	NA	NA	NA	NA
Un	120504824	NA	NA	intergenic	1.62276	1.3939	4.60483	0.00024338	0.00588775	0.365179	0.53058	0.0692054	0.767574	0.0946766	NA	NA	NA	NA	NA	NA	NA	NA	NA	NA	NA	NA	NA	NA	NA	NA	NA	NA	NA	NA
24_random	38802	NA	NA	intergenic	1.65499	-5.41697	4.60344	0.000244111	0.00589743	0.362204	0	0	0.028627	0.0260555	NA	NA	NA	NA	NA	NA	NA	NA	NA	NA	NA	NA	NA	NA	NA	NA	NA	NA	NA	NA
27	3950613	NA	NA	intergenic	1.75432	6.0509	4.60265	0.000244525	0.00589942	0.360525	0.951758	0.0555513	0.996296	0.0157135	NA	NA	NA	NA	NA	NA	NA	NA	NA	NA	NA	NA	NA	NA	NA	NA	NA	NA	NA	NA
28	1283590	ENSTGUG00000000213	ONECUT3	genic	3.30715	4.15581	4.60034	0.00024574	0.00592071	0.355611	0.726665	0.161583	0.956729	0.0630701	NA	NA	NA	NA	NA	NA	NA	NA	NA	NA	NA	NA	NA	NA	NA	NA	NA	NA	NA	NA
Z_random	28021	NA	NA	intergenic	2.05328	-4.74196	4.59918	0.000246355	0.0059275	0.353133	0.00408138	0.00715634	0.0543166	0.0444022	NA	NA	NA	NA	NA	NA	NA	NA	NA	NA	NA	NA	NA	NA	NA	NA	NA	NA	NA	NA
Un	116434750	ENSTGUG00000013708		genic	-2.16942	1.61065	-4.59752	0.000247236	0.00593654	0.349595	0.882752	0.064044	0.671001	0.103554	NA	NA	NA	NA	NA	NA	NA	NA	NA	NA	NA	NA	NA	NA	NA	NA	NA	NA	NA	NA
25_random	29661	ENSTGUG00000017367		promoter	-1.48495	-0.647257	-4.59721	0.000247398	0.00593654	0.348946	0.577913	0.13472	0.333803	0.0937838	NA	NA	NA	NA	NA	NA	NA	NA	NA	NA	NA	NA	NA	NA	NA	NA	NA	NA	NA	NA
12	10672312	NA	NA	intergenic	-2.08439	-3.94048	-4.5901	0.000251208	0.00601987	0.33379	0.159439	0.0539162	0.0422079	0.0284355	NA	NA	NA	NA	NA	NA	NA	NA	NA	NA	NA	NA	NA	NA	NA	NA	NA	NA	NA	NA
4A	5829033	ENSTGUG00000002698	FAM155B	genic	3.05978	-3.84148	4.58379	0.000254639	0.00609389	0.320341	0.0119048	0.0291606	0.144359	0.120809	NA	NA	NA	NA	NA	NA	NA	NA	NA	NA	NA	NA	NA	NA	NA	NA	NA	NA	NA	NA
Un	120504794	NA	NA	intergenic	1.52006	1.6385	4.5776	0.000258047	0.00614911	0.307163	0.580901	0.151838	0.798831	0.0737845	NA	NA	NA	NA	NA	NA	NA	NA	NA	NA	NA	NA	NA	NA	NA	NA	NA	NA	NA	NA
27	3968264	NA	NA	intergenic	-2.78574	-0.56095	-4.57719	0.000258279	0.00614911	0.306272	0.719225	0.18544	0.321102	0.171508	NA	NA	NA	NA	NA	NA	NA	NA	NA	NA	NA	NA	NA	NA	NA	NA	NA	NA	NA	NA
Un	168375866	ENSTGUG00000016937		genic	-1.71598	-0.0603755	-4.57711	0.000258322	0.00614911	0.306108	0.703908	0.0313448	0.424164	0.170566	NA	NA	NA	NA	NA	NA	NA	NA	NA	NA	NA	NA	NA	NA	NA	NA	NA	NA	NA	NA
17	713552	ENSTGUG00000002544	ENTPD8	genic	2.49259	-4.78877	4.5771	0.000258328	0.00614911	0.306083	0	0	0.0773147	0.0774244	ENSTGUG00000002526	NA	NA	NA	NA	NA	NA	NA	NA	NA		NA	NA	NA	NA	NA	NA	NA	NA	NA
21	2175708	ENSTGUG00000002606	PLEKHG5	promoter	2.77256	-3.97715	4.57564	0.000259138	0.00616016	0.30298	0.0166667	0.0408248	0.12272	0.0989012	ENSTGUG00000002598	ENSTGUG00000002589	NA	NA	NA	NA	NA	NA	NA	NA	TAS1R1	ZBTB48	NA	NA	NA	NA	NA	NA	NA	NA
17	10969833	ENSTGUG00000007364	PBX3	genic	1.56198	-5.48673	4.57157	0.000261417	0.00620603	0.294303	0	0	0.0240386	0.0175281	NA	NA	NA	NA	NA	NA	NA	NA	NA	NA	NA	NA	NA	NA	NA	NA	NA	NA	NA	NA
6	36044884	ENSTGUG00000011675	INPP5A	genic	-3.14785	1.62977	-4.5707	0.000261908	0.00620941	0.292442	0.931852	0.0502169	0.620131	0.217989	NA	NA	NA	NA	NA	NA	NA	NA	NA	NA	NA	NA	NA	NA	NA	NA	NA	NA	NA	NA
17	11302324	NA	NA	intergenic	2.5033	-2.04663	4.56794	0.000263465	0.00623803	0.286564	0.0705607	0.0475873	0.289327	0.145453	NA	NA	NA	NA	NA	NA	NA	NA	NA	NA	NA	NA	NA	NA	NA	NA	NA	NA	NA	NA
7	10488490	ENSTGUG00000005688	NHEJ1	promoter	-1.95005	-5.14683	-4.56361	0.000265932	0.00628808	0.277327	0.0855202	0.0588189	0.013896	0.0140809	NA	NA	NA	NA	NA	NA	NA	NA	NA	NA	NA	NA	NA	NA	NA	NA	NA	NA	NA	NA
Un	13661358	ENSTGUG00000015406		promoter	-2.20061	-5.82996	-4.55011	0.000273773	0.00646488	0.248529	0.0778595	0.0770157	0.00361355	0.00871505	NA	NA	NA	NA	NA	NA	NA	NA	NA	NA	NA	NA	NA	NA	NA	NA	NA	NA	NA	NA
Un	142426416	NA	NA	intergenic	-3.05407	-0.521643	-4.54703	0.00027559	0.00649919	0.241971	0.759661	0.149625	0.314424	0.212863	NA	NA	NA	NA	NA	NA	NA	NA	NA	NA	NA	NA	NA	NA	NA	NA	NA	NA	NA	NA
23	4818553	NA	NA	intergenic	1.73748	-5.3551	4.54508	0.000276748	0.00651786	0.237815	0	0	0.0349694	0.0382371	NA	NA	NA	NA	NA	NA	NA	NA	NA	NA	NA	NA	NA	NA	NA	NA	NA	NA	NA	NA
Z	70333552	NA	NA	intergenic	3.0968	3.82971	4.544	0.000277393	0.0065244	0.235512	0.728101	0.121233	0.948441	0.0508307	NA	NA	NA	NA	NA	NA	NA	NA	NA	NA	NA	NA	NA	NA	NA	NA	NA	NA	NA	NA
5	22364287	NA	NA	intergenic	0.645147	-6.17435	4.54172	0.000278761	0.00654793	0.230637	0	0	0.00964719	0.015512	NA	NA	NA	NA	NA	NA	NA	NA	NA	NA	NA	NA	NA	NA	NA	NA	NA	NA	NA	NA
26	3283660	ENSTGUG00000001493	TRAF3IP3	genic	2.1767	-5.02569	4.53946	0.000280123	0.00656969	0.225807	0	0	0.0504375	0.0473297	ENSTGUG00000001456	NA	NA	NA	NA	NA	NA	NA	NA	NA		NA	NA	NA	NA	NA	NA	NA	NA	NA
27	3968297	NA	NA	intergenic	-2.6825	-0.56322	-4.53847	0.000280716	0.00656969	0.223709	0.701386	0.15721	0.319727	0.169143	NA	NA	NA	NA	NA	NA	NA	NA	NA	NA	NA	NA	NA	NA	NA	NA	NA	NA	NA	NA
14	16138764	ENSTGUG00000009447	CLEC19A	promoter	2.02584	-5.13883	4.53834	0.000280794	0.00656969	0.223435	0	0	0.0461475	0.0379509	NA	NA	NA	NA	NA	NA	NA	NA	NA	NA	NA	NA	NA	NA	NA	NA	NA	NA	NA	NA
1	49239618	ENSTGUG00000011606	CDX2	genic	1.97131	-5.17973	4.5321	0.000284598	0.00664995	0.210102	0	0	0.036453	0.028247	NA	NA	NA	NA	NA	NA	NA	NA	NA	NA	NA	NA	NA	NA	NA	NA	NA	NA	NA	NA
7	17004451	NA	NA	intergenic	1.81009	-5.30065	4.5299	0.000285948	0.00667274	0.205412	0	0	0.0321488	0.0243829	NA	NA	NA	NA	NA	NA	NA	NA	NA	NA	NA	NA	NA	NA	NA	NA	NA	NA	NA	NA
27	3999348	NA	NA	intergenic	1.14311	-5.80088	4.52538	0.000288744	0.00672917	0.19577	0	0	0.0163249	0.0166271	NA	NA	NA	NA	NA	NA	NA	NA	NA	NA	NA	NA	NA	NA	NA	NA	NA	NA	NA	NA
22	2892528	ENSTGUG00000004881	FGFR1	genic	2.37378	-4.87787	4.52403	0.000289586	0.00673997	0.192886	0	0	0.0648279	0.0574776	ENSTGUG00000004989	NA	NA	NA	NA	NA	NA	NA	NA	NA	ADAM9	NA	NA	NA	NA	NA	NA	NA	NA	NA
14	15820815	ENSTGUG00000009197		promoter	1.45343	-5.56814	4.52273	0.000290397	0.00674311	0.190113	0	0	0.0323765	0.0372186	NA	NA	NA	NA	NA	NA	NA	NA	NA	NA	NA	NA	NA	NA	NA	NA	NA	NA	NA	NA
26_random	218457	NA	NA	intergenic	1.81547	-5.29661	4.5226	0.000290478	0.00674311	0.189837	0	0	0.0332371	0.0315233	NA	NA	NA	NA	NA	NA	NA	NA	NA	NA	NA	NA	NA	NA	NA	NA	NA	NA	NA	NA
27	3999319	NA	NA	intergenic	2.28228	-4.28491	4.52129	0.000291303	0.00675345	0.187028	0.00954301	0.0149611	0.0759557	0.0486049	NA	NA	NA	NA	NA	NA	NA	NA	NA	NA	NA	NA	NA	NA	NA	NA	NA	NA	NA	NA
3	69737788	NA	NA	intergenic	1.8008	-5.30761	4.52019	0.000291994	0.00676067	0.184681	0	0	0.0332576	0.0290012	NA	NA	NA	NA	NA	NA	NA	NA	NA	NA	NA	NA	NA	NA	NA	NA	NA	NA	NA	NA
28	1283609	ENSTGUG00000000213	ONECUT3	genic	2.98404	4.89864	4.51798	0.000293386	0.00677669	0.179968	0.869407	0.0228133	0.972489	0.0569931	NA	NA	NA	NA	NA	NA	NA	NA	NA	NA	NA	NA	NA	NA	NA	NA	NA	NA	NA	NA
11	323201	ENSTGUG00000004163	FOXC2	promoter	2.40592	1.19781	4.51788	0.000293447	0.00677669	0.179763	0.400991	0.16353	0.759398	0.160199	NA	NA	NA	NA	NA	NA	NA	NA	NA	NA	NA	NA	NA	NA	NA	NA	NA	NA	NA	NA
Un	54947136	NA	NA	intergenic	-2.83293	2.57858	-4.51389	0.000295983	0.00681851	0.171238	0.962111	0.0342456	0.755221	0.13053	NA	NA	NA	NA	NA	NA	NA	NA	NA	NA	NA	NA	NA	NA	NA	NA	NA	NA	NA	NA
14	13456486	ENSTGUG00000008336		promoter	3.95928	0.996657	4.51382	0.000296024	0.00681851	0.1711	0.263693	0.344308	0.734372	0.210832	NA	NA	NA	NA	NA	NA	NA	NA	NA	NA	NA	NA	NA	NA	NA	NA	NA	NA	NA	NA
6	35893705	NA	NA	intergenic	-1.64326	1.73011	-4.5116	0.000297446	0.0068424	0.166355	0.874934	0.0901719	0.70958	0.0841895	NA	NA	NA	NA	NA	NA	NA	NA	NA	NA	NA	NA	NA	NA	NA	NA	NA	NA	NA	NA
22	732148	ENSTGUG00000004138		promoter	-2.94398	0.365459	-4.51008	0.000298423	0.00684385	0.163105	0.848447	0.0865362	0.429419	0.213984	NA	NA	NA	NA	NA	NA	NA	NA	NA	NA	NA	NA	NA	NA	NA	NA	NA	NA	NA	NA
Un	142123578	NA	NA	intergenic	-3.11552	0.0271799	-4.50994	0.000298514	0.00684385	0.162803	0.766985	0.198679	0.383199	0.153662	NA	NA	NA	NA	NA	NA	NA	NA	NA	NA	NA	NA	NA	NA	NA	NA	NA	NA	NA	NA
1	7037163	NA	NA	intergenic	2.52325	-4.76578	4.50971	0.000298662	0.00684385	0.162313	0	0	0.0624531	0.0499467	NA	NA	NA	NA	NA	NA	NA	NA	NA	NA	NA	NA	NA	NA	NA	NA	NA	NA	NA	NA
24	4854181	NA	NA	intergenic	2.4851	-4.1582	4.50876	0.000299273	0.00684905	0.160287	0.00966811	0.0173521	0.104412	0.0921304	NA	NA	NA	NA	NA	NA	NA	NA	NA	NA	NA	NA	NA	NA	NA	NA	NA	NA	NA	NA
15	13059414	NA	NA	intergenic	1.98808	-5.16715	4.50731	0.000300208	0.00686162	0.157198	0	0	0.03815	0.0326848	NA	NA	NA	NA	NA	NA	NA	NA	NA	NA	NA	NA	NA	NA	NA	NA	NA	NA	NA	NA
24	733901	NA	NA	intergenic	2.82604	-3.19396	4.50428	0.000302176	0.0068907	0.150724	0.0309159	0.0451076	0.198023	0.173584	NA	NA	NA	NA	NA	NA	NA	NA	NA	NA	NA	NA	NA	NA	NA	NA	NA	NA	NA	NA
24	639727	ENSTGUG00000000126		genic	1.42092	-5.59252	4.50416	0.000302254	0.0068907	0.150469	0	0	0.0202259	0.0154921	NA	NA	NA	NA	NA	NA	NA	NA	NA	NA	NA	NA	NA	NA	NA	NA	NA	NA	NA	NA
Un	142123565	NA	NA	intergenic	-2.60448	-0.150112	-4.50121	0.000304182	0.00692577	0.144172	0.732232	0.187974	0.37524	0.140698	NA	NA	NA	NA	NA	NA	NA	NA	NA	NA	NA	NA	NA	NA	NA	NA	NA	NA	NA	NA
22	732112	ENSTGUG00000004138		promoter	-4.23793	0.0780796	-4.49383	0.000309061	0.00702394	0.128411	0.876014	0.0893127	0.369412	0.264932	NA	NA	NA	NA	NA	NA	NA	NA	NA	NA	NA	NA	NA	NA	NA	NA	NA	NA	NA	NA
3	19876661	NA	NA	intergenic	1.97669	-5.1757	4.4935	0.000309282	0.00702394	0.127701	0	0	0.0431843	0.0407199	NA	NA	NA	NA	NA	NA	NA	NA	NA	NA	NA	NA	NA	NA	NA	NA	NA	NA	NA	NA
6	36044904	ENSTGUG00000011675	INPP5A	genic	-2.60911	1.65124	-4.49215	0.000310184	0.00703545	0.124817	0.924502	0.0467018	0.642849	0.190128	NA	NA	NA	NA	NA	NA	NA	NA	NA	NA	NA	NA	NA	NA	NA	NA	NA	NA	NA	NA
18	4537090	ENSTGUG00000005186		genic	1.01926	-5.89377	4.48909	0.000312243	0.00707313	0.118266	0	0	0.0120648	0.00950472	NA	NA	NA	NA	NA	NA	NA	NA	NA	NA	NA	NA	NA	NA	NA	NA	NA	NA	NA	NA
Un	104606986	NA	NA	intergenic	-2.57793	2.54707	-4.48829	0.000312776	0.00707387	0.116577	0.939103	0.0713658	0.770534	0.116787	NA	NA	NA	NA	NA	NA	NA	NA	NA	NA	NA	NA	NA	NA	NA	NA	NA	NA	NA	NA
2	98935763	NA	NA	intergenic	-3.95119	0.577495	-4.48786	0.00031307	0.00707387	0.115645	0.886626	0.112306	0.455065	0.262037	NA	NA	NA	NA	NA	NA	NA	NA	NA	NA	NA	NA	NA	NA	NA	NA	NA	NA	NA	NA
18	4360146	ENSTGUG00000005165		genic	1.84456	-5.27479	4.4871	0.000313581	0.00707644	0.114029	0	0	0.0427548	0.0456538	NA	NA	NA	NA	NA	NA	NA	NA	NA	NA	NA	NA	NA	NA	NA	NA	NA	NA	NA	NA
25_random	101874	NA	NA	intergenic	1.31805	-5.6122	4.48274	0.000316547	0.00713433	0.104705	0.000444444	0.00108866	0.0192713	0.0159347	NA	NA	NA	NA	NA	NA	NA	NA	NA	NA	NA	NA	NA	NA	NA	NA	NA	NA	NA	NA
1	113685313	ENSTGUG00000013572	ARAP1	genic	2.60758	-3.72171	4.48036	0.000318175	0.00716195	0.0996269	0.0146085	0.0180072	0.121869	0.100013	NA	NA	NA	NA	NA	NA	NA	NA	NA	NA	NA	NA	NA	NA	NA	NA	NA	NA	NA	NA
25_random	29669	ENSTGUG00000017367		promoter	-1.5218	0.686507	-4.47933	0.000318887	0.00716334	0.0974139	0.768132	0.101955	0.552176	0.114107	NA	NA	NA	NA	NA	NA	NA	NA	NA	NA	NA	NA	NA	NA	NA	NA	NA	NA	NA	NA
11	329660	NA	NA	intergenic	2.47949	-4.7986	4.4791	0.000319041	0.00716334	0.0969337	0	0	0.07385	0.071736	NA	NA	NA	NA	NA	NA	NA	NA	NA	NA	NA	NA	NA	NA	NA	NA	NA	NA	NA	NA
Un	163218728	NA	NA	intergenic	-3.65459	-1.21542	-4.47817	0.000319681	0.00716867	0.0949488	0.73186	0.117011	0.258143	0.256265	NA	NA	NA	NA	NA	NA	NA	NA	NA	NA	NA	NA	NA	NA	NA	NA	NA	NA	NA	NA
12	10672214	NA	NA	intergenic	2.43222	4.42262	4.47533	0.000321646	0.00720366	0.0888808	0.856445	0.0603273	0.965344	0.0394952	NA	NA	NA	NA	NA	NA	NA	NA	NA	NA	NA	NA	NA	NA	NA	NA	NA	NA	NA	NA
22	732150	ENSTGUG00000004138		promoter	-2.61579	-1.68412	-4.47401	0.000322563	0.00721513	0.0860609	0.559826	0.247124	0.180048	0.0966726	NA	NA	NA	NA	NA	NA	NA	NA	NA	NA	NA	NA	NA	NA	NA	NA	NA	NA	NA	NA
14	10365742	NA	NA	intergenic	1.88944	-0.24947	4.46226	0.00033085	0.00738941	0.0609433	0.262698	0.168316	0.537635	0.12124	NA	NA	NA	NA	NA	NA	NA	NA	NA	NA	NA	NA	NA	NA	NA	NA	NA	NA	NA	NA
Un	116434700	ENSTGUG00000013708		genic	-2.10126	2.89249	-4.46179	0.000331185	0.00738941	0.0599421	0.944069	0.0651785	0.834156	0.0636034	NA	NA	NA	NA	NA	NA	NA	NA	NA	NA	NA	NA	NA	NA	NA	NA	NA	NA	NA	NA
11	11393664	NA	NA	intergenic	2.29324	-4.71287	4.46111	0.000331672	0.00739102	0.0584864	0.00252525	0.00618558	0.0609924	0.054406	NA	NA	NA	NA	NA	NA	NA	NA	NA	NA	NA	NA	NA	NA	NA	NA	NA	NA	NA	NA
26_random	1262629	NA	NA	intergenic	3.3385	-3.56416	4.45665	0.00033488	0.00744472	0.0489559	0.00777778	0.012053	0.171361	0.109674	NA	NA	NA	NA	NA	NA	NA	NA	NA	NA	NA	NA	NA	NA	NA	NA	NA	NA	NA	NA
2	42412564	NA	NA	intergenic	1.61453	-5.44732	4.4566	0.000334918	0.00744472	0.0488436	0	0	0.0335181	0.0528949	NA	NA	NA	NA	NA	NA	NA	NA	NA	NA	NA	NA	NA	NA	NA	NA	NA	NA	NA	NA
17	793330	NA	NA	intergenic	1.6242	4.18528	4.45463	0.00033635	0.00746666	0.0446194	0.888824	0.0426452	0.963095	0.02469	NA	NA	NA	NA	NA	NA	NA	NA	NA	NA	NA	NA	NA	NA	NA	NA	NA	NA	NA	NA
4_random	850358	NA	NA	intergenic	-1.5063	3.36225	-4.45408	0.000336744	0.00746666	0.0434618	0.917266	0.0991356	0.881733	0.0698155	NA	NA	NA	NA	NA	NA	NA	NA	NA	NA	NA	NA	NA	NA	NA	NA	NA	NA	NA	NA
7	22728382	NA	NA	intergenic	2.54873	-4.74666	4.44834	0.000340947	0.00755045	0.0311818	0	0	0.0715258	0.06291	NA	NA	NA	NA	NA	NA	NA	NA	NA	NA	NA	NA	NA	NA	NA	NA	NA	NA	NA	NA
25_random	29667	ENSTGUG00000017367		promoter	1.8976	2.34407	4.44686	0.000342036	0.00756515	0.0280262	0.639629	0.15782	0.868116	0.0730141	NA	NA	NA	NA	NA	NA	NA	NA	NA	NA	NA	NA	NA	NA	NA	NA	NA	NA	NA	NA
23	1005010	ENSTGUG00000000806	SDC3	genic	-2.91457	-5.45842	-4.44607	0.000342621	0.0075687	0.0263318	0.136724	0.131112	0.00734386	0.0149329	NA	NA	NA	NA	NA	NA	NA	NA	NA	NA	NA	NA	NA	NA	NA	NA	NA	NA	NA	NA
10	12939215	NA	NA	intergenic	2.61624	-3.77151	4.44345	0.000344565	0.00760221	0.020732	0.012963	0.0153046	0.119974	0.0629262	NA	NA	NA	NA	NA	NA	NA	NA	NA	NA	NA	NA	NA	NA	NA	NA	NA	NA	NA	NA
20	8497296	ENSTGUG00000006981	HELZ2	genic	1.67852	-5.39932	4.44221	0.000345494	0.00761327	0.0180661	0	0	0.0279058	0.0216115	NA	NA	NA	NA	NA	NA	NA	NA	NA	NA	NA	NA	NA	NA	NA	NA	NA	NA	NA	NA
1A	3212478	ENSTGUG00000002052	SFMBT2	genic	4.28978	-2.09275	4.4409	0.000346472	0.00762538	0.0152688	0.0453216	0.0728475	0.37697	0.199802	NA	NA	NA	NA	NA	NA	NA	NA	NA	NA	NA	NA	NA	NA	NA	NA	NA	NA	NA	NA
28_random	96804	ENSTGUG00000013885	GATAD2A	promoter	1.28282	-5.6961	4.43973	0.000347347	0.00762799	0.0127719	0	0	0.0202857	0.0215208	NA	NA	NA	NA	NA	NA	NA	NA	NA	NA	NA	NA	NA	NA	NA	NA	NA	NA	NA	NA
27	3999334	NA	NA	intergenic	1.49656	-5.53579	4.4396	0.000347447	0.00762799	0.012486	0	0	0.0227646	0.0183049	NA	NA	NA	NA	NA	NA	NA	NA	NA	NA	NA	NA	NA	NA	NA	NA	NA	NA	NA	NA
8	27296651	ENSTGUG00000010364	NEGR1	genic	2.14396	2.93379	4.43728	0.000349191	0.00765684	0.00752971	0.711626	0.0971259	0.906637	0.0736999	NA	NA	NA	NA	NA	NA	NA	NA	NA	NA	NA	NA	NA	NA	NA	NA	NA	NA	NA	NA
28	4463288	ENSTGUG00000000922	POLR2E	genic	-2.67886	1.1209	-4.43311	0.000352355	0.00771564	-0.00139681	0.872531	0.0695012	0.571208	0.150092	ENSTGUG00000000786	NA	NA	NA	NA	NA	NA	NA	NA	NA		NA	NA	NA	NA	NA	NA	NA	NA	NA
25	282238	ENSTGUG00000003692	MEX3A	genic	1.77404	-5.21342	4.43193	0.00035325	0.00771564	-0.0039082	0.000998004	0.0024446	0.0333469	0.0269722	NA	NA	NA	NA	NA	NA	NA	NA	NA	NA	NA	NA	NA	NA	NA	NA	NA	NA	NA	NA
Un	114924082	NA	NA	intergenic	2.32008	5.27724	4.43182	0.000353337	0.00771564	-0.00415175	0.912825	0.0692917	0.987198	0.019783	NA	NA	NA	NA	NA	NA	NA	NA	NA	NA	NA	NA	NA	NA	NA	NA	NA	NA	NA	NA
2	111445539	NA	NA	intergenic	2.7875	-3.52578	4.43147	0.000353607	0.00771564	-0.00490702	0.0127811	0.0103219	0.152118	0.110866	NA	NA	NA	NA	NA	NA	NA	NA	NA	NA	NA	NA	NA	NA	NA	NA	NA	NA	NA	NA
21	5746577	NA	NA	intergenic	1.99916	-5.15884	4.43028	0.000354516	0.00772601	-0.00744804	0	0	0.0474191	0.0452254	NA	NA	NA	NA	NA	NA	NA	NA	NA	NA	NA	NA	NA	NA	NA	NA	NA	NA	NA	NA
1	21706599	NA	NA	intergenic	1.29281	-1.34702	4.42782	0.000356405	0.00774871	-0.0127088	0.166624	0.0595842	0.335941	0.11108	NA	NA	NA	NA	NA	NA	NA	NA	NA	NA	NA	NA	NA	NA	NA	NA	NA	NA	NA	NA
27	1183884	ENSTGUG00000002035	NMT1	genic	2.65473	-4.66717	4.42779	0.000356427	0.00774871	-0.0127714	0	0	0.0683076	0.0553619	ENSTGUG00000002089	NA	NA	NA	NA	NA	NA	NA	NA	NA	DCAKD	NA	NA	NA	NA	NA	NA	NA	NA	NA
14	9693170	ENSTGUG00000006840		genic	-3.07445	2.94498	-4.42058	0.000362023	0.00786075	-0.0281874	0.971509	0.0319387	0.790697	0.116552	NA	NA	NA	NA	NA	NA	NA	NA	NA	NA	NA	NA	NA	NA	NA	NA	NA	NA	NA	NA
8	27296195	ENSTGUG00000010364	NEGR1	genic	4.04693	4.13412	4.41724	0.000364652	0.0079082	-0.0353494	0.683363	0.0544403	0.950554	0.0705586	NA	NA	NA	NA	NA	NA	NA	NA	NA	NA	NA	NA	NA	NA	NA	NA	NA	NA	NA	NA
2_random	306648	ENSTGUG00000014196		promoter	-2.91593	1.71206	-4.41637	0.000365335	0.00791338	-0.0372015	0.890666	0.121867	0.654669	0.127575	NA	NA	NA	NA	NA	NA	NA	NA	NA	NA	NA	NA	NA	NA	NA	NA	NA	NA	NA	NA
Un	114924353	NA	NA	intergenic	-2.27112	1.32064	-4.4157	0.000365863	0.00791518	-0.03863	0.836411	0.159582	0.619501	0.145932	NA	NA	NA	NA	NA	NA	NA	NA	NA	NA	NA	NA	NA	NA	NA	NA	NA	NA	NA	NA
27	1932799	ENSTGUG00000002311	GJD3	promoter	1.87487	-4.96912	4.41477	0.000366602	0.00792154	-0.040627	0.00362319	0.00887496	0.0412332	0.0300373	NA	NA	NA	NA	NA	NA	NA	NA	NA	NA	NA	NA	NA	NA	NA	NA	NA	NA	NA	NA
25_random	29639	ENSTGUG00000017367		promoter	-1.36442	-0.41575	-4.41318	0.000367865	0.00793544	-0.04403	0.603668	0.091332	0.374599	0.104686	NA	NA	NA	NA	NA	NA	NA	NA	NA	NA	NA	NA	NA	NA	NA	NA	NA	NA	NA	NA
28	4463276	ENSTGUG00000000786		genic	-3.7292	0.528298	-4.41284	0.000368137	0.00793544	-0.0447604	0.827492	0.184414	0.43604	0.181651	ENSTGUG00000000922	NA	NA	NA	NA	NA	NA	NA	NA	NA	POLR2E	NA	NA	NA	NA	NA	NA	NA	NA	NA
13	15176289	NA	NA	intergenic	2.02807	3.20899	4.41154	0.000369173	0.00794815	-0.047542	0.760998	0.0826375	0.927128	0.0422781	NA	NA	NA	NA	NA	NA	NA	NA	NA	NA	NA	NA	NA	NA	NA	NA	NA	NA	NA	NA
5	20197054	ENSTGUG00000010263	ALX4	promoter	2.12888	-5.06155	4.41095	0.000369642	0.00794865	-0.0487998	0	0	0.0439059	0.0396954	NA	NA	NA	NA	NA	NA	NA	NA	NA	NA	NA	NA	NA	NA	NA	NA	NA	NA	NA	NA
25_random	436228	ENSTGUG00000017421		promoter	1.64517	-5.42433	4.40839	0.000371694	0.00798312	-0.0542759	0	0	0.0263486	0.0215661	NA	NA	NA	NA	NA	NA	NA	NA	NA	NA	NA	NA	NA	NA	NA	NA	NA	NA	NA	NA
13	6856774	ENSTGUG00000000887	CAMK2A	genic	1.61504	-5.44693	4.40726	0.000372606	0.00799307	-0.0567015	0	0	0.0275126	0.0265636	NA	NA	NA	NA	NA	NA	NA	NA	NA	NA	NA	NA	NA	NA	NA	NA	NA	NA	NA	NA
26	3805698	ENSTGUG00000001539		genic	1.67705	-5.40043	4.40617	0.000373483	0.00799663	-0.0590282	0	0	0.031532	0.0329953	ENSTGUG00000001552	NA	NA	NA	NA	NA	NA	NA	NA	NA		NA	NA	NA	NA	NA	NA	NA	NA	NA
27	1840458	ENSTGUG00000002251		promoter	1.62729	-5.15105	4.40594	0.00037367	0.00799663	-0.0595232	0.0037037	0.00907218	0.0347514	0.0335105	NA	NA	NA	NA	NA	NA	NA	NA	NA	NA	NA	NA	NA	NA	NA	NA	NA	NA	NA	NA
Un	15384886	NA	NA	intergenic	-2.49497	1.701	-4.40499	0.000374436	0.00799928	-0.06155	0.909119	0.0522291	0.66779	0.145206	NA	NA	NA	NA	NA	NA	NA	NA	NA	NA	NA	NA	NA	NA	NA	NA	NA	NA	NA	NA
Un	108588649	NA	NA	intergenic	2.53051	-4.76033	4.40433	0.000374972	0.00799928	-0.0629649	0	0	0.0822107	0.0978007	NA	NA	NA	NA	NA	NA	NA	NA	NA	NA	NA	NA	NA	NA	NA	NA	NA	NA	NA	NA
21	2713918	ENSTGUG00000002771	MEGF6	genic	1.79705	-5.31043	4.40412	0.000375142	0.00799928	-0.0634126	0	0	0.0322643	0.0312978	NA	NA	NA	NA	NA	NA	NA	NA	NA	NA	NA	NA	NA	NA	NA	NA	NA	NA	NA	NA
Un	114924636	NA	NA	intergenic	3.24686	-2.63888	4.40311	0.000375963	0.00800721	-0.0655768	0.0370261	0.0414223	0.253679	0.156218	NA	NA	NA	NA	NA	NA	NA	NA	NA	NA	NA	NA	NA	NA	NA	NA	NA	NA	NA	NA
15	13054488	NA	NA	intergenic	2.4554	-4.81666	4.40132	0.000377425	0.00802874	-0.0694173	0	0	0.0622868	0.0537402	NA	NA	NA	NA	NA	NA	NA	NA	NA	NA	NA	NA	NA	NA	NA	NA	NA	NA	NA	NA
23	945729	NA	NA	intergenic	1.71532	0.783501	4.39943	0.000378966	0.0080519	-0.0734491	0.415966	0.11253	0.691453	0.127433	NA	NA	NA	NA	NA	NA	NA	NA	NA	NA	NA	NA	NA	NA	NA	NA	NA	NA	NA	NA
5	8082142	ENSTGUG00000007776		genic	2.76804	-1.68404	4.39298	0.00038429	0.00815027	-0.0872517	0.116865	0.122637	0.336538	0.0885969	NA	NA	NA	NA	NA	NA	NA	NA	NA	NA	NA	NA	NA	NA	NA	NA	NA	NA	NA	NA
17	10986374	ENSTGUG00000007364	PBX3	genic	2.26297	-4.96099	4.39229	0.000384866	0.00815027	-0.0887337	0	0	0.0536892	0.0469721	NA	NA	NA	NA	NA	NA	NA	NA	NA	NA	NA	NA	NA	NA	NA	NA	NA	NA	NA	NA
25_random	29547	ENSTGUG00000017367		promoter	-2.04985	0.0782625	-4.39217	0.000384969	0.00815027	-0.0889977	0.736111	0.129191	0.432697	0.142314	NA	NA	NA	NA	NA	NA	NA	NA	NA	NA	NA	NA	NA	NA	NA	NA	NA	NA	NA	NA
25_random	29589	ENSTGUG00000017367		promoter	1.87608	2.51324	4.38999	0.000386791	0.00817912	-0.0936693	0.677127	0.117593	0.879025	0.0702002	NA	NA	NA	NA	NA	NA	NA	NA	NA	NA	NA	NA	NA	NA	NA	NA	NA	NA	NA	NA
Un	45472924	NA	NA	intergenic	-3.05796	3.78623	-4.38811	0.000388367	0.00820271	-0.0976924	0.984848	0.0371135	0.86524	0.0989912	NA	NA	NA	NA	NA	NA	NA	NA	NA	NA	NA	NA	NA	NA	NA	NA	NA	NA	NA	NA
1	96078450	ENSTGUG00000013422		genic	-1.75919	0.324949	-4.38752	0.00038886	0.00820337	-0.0989457	0.747025	0.106679	0.480673	0.135672	NA	NA	NA	NA	NA	NA	NA	NA	NA	NA	NA	NA	NA	NA	NA	NA	NA	NA	NA	NA
1	183033	ENSTGUG00000004719	RUNX1	genic	1.71048	6.16982	4.38635	0.000389847	0.00821448	-0.101455	0.962365	0.0397654	0.999383	0.00261891	NA	NA	NA	NA	NA	NA	NA	NA	NA	NA	NA	NA	NA	NA	NA	NA	NA	NA	NA	NA
23	5746302	NA	NA	intergenic	2.08552	-5.09407	4.37746	0.000397422	0.00836418	-0.120491	0	0	0.0502886	0.0476843	NA	NA	NA	NA	NA	NA	NA	NA	NA	NA	NA	NA	NA	NA	NA	NA	NA	NA	NA	NA
26_random	956688	NA	NA	intergenic	1.06535	-5.8592	4.37153	0.000402553	0.00846218	-0.13318	0	0	0.0155902	0.0173211	NA	NA	NA	NA	NA	NA	NA	NA	NA	NA	NA	NA	NA	NA	NA	NA	NA	NA	NA	NA
14	9156667	ENSTGUG00000006317		promoter	1.78489	-5.31954	4.36438	0.000408832	0.00858403	-0.148488	0	0	0.033717	0.0278602	NA	NA	NA	NA	NA	NA	NA	NA	NA	NA	NA	NA	NA	NA	NA	NA	NA	NA	NA	NA
9	4550307	ENSTGUG00000006053	DGKG	genic	2.01432	3.98343	4.35813	0.000414404	0.00869078	-0.161876	0.845394	0.0684567	0.953314	0.0351425	NA	NA	NA	NA	NA	NA	NA	NA	NA	NA	NA	NA	NA	NA	NA	NA	NA	NA	NA	NA
26_random	832119	NA	NA	intergenic	2.44029	3.38363	4.3572	0.000415241	0.00869808	-0.163871	0.737662	0.11112	0.929949	0.0628221	NA	NA	NA	NA	NA	NA	NA	NA	NA	NA	NA	NA	NA	NA	NA	NA	NA	NA	NA	NA
8	19466781	NA	NA	intergenic	-1.33315	-6.09957	-4.35295	0.000419082	0.00876821	-0.172974	0.0258864	0.0204845	0.00262665	0.00645674	NA	NA	NA	NA	NA	NA	NA	NA	NA	NA	NA	NA	NA	NA	NA	NA	NA	NA	NA	NA
20	9403126	NA	NA	intergenic	1.4588	-5.56411	4.34946	0.000422261	0.00881777	-0.180449	0	0	0.03139	0.0460976	NA	NA	NA	NA	NA	NA	NA	NA	NA	NA	NA	NA	NA	NA	NA	NA	NA	NA	NA	NA
18	8143733	NA	NA	intergenic	1.69277	-5.38863	4.34927	0.000422441	0.00881777	-0.180869	0	0	0.0280793	0.0201915	NA	NA	NA	NA	NA	NA	NA	NA	NA	NA	NA	NA	NA	NA	NA	NA	NA	NA	NA	NA
8	27296238	ENSTGUG00000010364	NEGR1	genic	2.18858	4.34963	4.34703	0.000424491	0.00885019	-0.185656	0.862069	0.0586036	0.96598	0.0368232	NA	NA	NA	NA	NA	NA	NA	NA	NA	NA	NA	NA	NA	NA	NA	NA	NA	NA	NA	NA
2	79257534	NA	NA	intergenic	2.08168	4.7459	4.34521	0.000426171	0.00885456	-0.189562	0.908205	0.0138285	0.974504	0.0272847	NA	NA	NA	NA	NA	NA	NA	NA	NA	NA	NA	NA	NA	NA	NA	NA	NA	NA	NA	NA
19	1009434	ENSTGUG00000003456	CALN1	genic	1.51345	1.04439	4.34497	0.00042639	0.00885456	-0.190071	0.4829	0.13303	0.718621	0.108858	NA	NA	NA	NA	NA	NA	NA	NA	NA	NA	NA	NA	NA	NA	NA	NA	NA	NA	NA	NA
12	10672426	NA	NA	intergenic	1.76849	5.77536	4.34488	0.000426472	0.00885456	-0.19026	0.953005	0.0407525	0.994563	0.00975302	NA	NA	NA	NA	NA	NA	NA	NA	NA	NA	NA	NA	NA	NA	NA	NA	NA	NA	NA	NA
Un	76420961	NA	NA	intergenic	3.06347	4.46239	4.34465	0.00042669	0.00885456	-0.190765	0.810395	0.0915912	0.962703	0.0590166	NA	NA	NA	NA	NA	NA	NA	NA	NA	NA	NA	NA	NA	NA	NA	NA	NA	NA	NA	NA
Un	131306664	ENSTGUG00000015938		promoter	1.65255	-5.4188	4.34307	0.000428154	0.00887459	-0.194151	0	0	0.028711	0.0282998	NA	NA	NA	NA	NA	NA	NA	NA	NA	NA	NA	NA	NA	NA	NA	NA	NA	NA	NA	NA
13	6509102	NA	NA	intergenic	1.54239	-5.50142	4.34068	0.000430373	0.00891023	-0.199264	0	0	0.0291064	0.0308626	NA	NA	NA	NA	NA	NA	NA	NA	NA	NA	NA	NA	NA	NA	NA	NA	NA	NA	NA	NA
2	79257522	NA	NA	intergenic	1.87148	4.37865	4.33781	0.00043306	0.00895543	-0.205416	0.894582	0.0103653	0.964526	0.0398178	NA	NA	NA	NA	NA	NA	NA	NA	NA	NA	NA	NA	NA	NA	NA	NA	NA	NA	NA	NA
22	2712963	ENSTGUG00000004671	ADGRA2	genic	3.09971	-4.03479	4.33303	0.000437567	0.00903815	-0.215653	0.00396825	0.0097202	0.135901	0.193359	NA	NA	NA	NA	NA	NA	NA	NA	NA	NA	NA	NA	NA	NA	NA	NA	NA	NA	NA	NA
8	27296498	ENSTGUG00000010364	NEGR1	genic	1.01337	5.43982	4.33246	0.000438109	0.00903886	-0.216877	0.962864	0.030718	0.989535	0.00709399	NA	NA	NA	NA	NA	NA	NA	NA	NA	NA	NA	NA	NA	NA	NA	NA	NA	NA	NA	NA
Un	74865985	NA	NA	intergenic	-4.00917	3.19732	-4.33125	0.00043926	0.00905212	-0.219471	0.991228	0.0214868	0.749021	0.179126	NA	NA	NA	NA	NA	NA	NA	NA	NA	NA	NA	NA	NA	NA	NA	NA	NA	NA	NA	NA
Un	104911987	NA	NA	intergenic	-2.65954	0.684048	-4.32721	0.00044312	0.00912109	-0.228119	0.852116	0.0804243	0.503595	0.199387	NA	NA	NA	NA	NA	NA	NA	NA	NA	NA	NA	NA	NA	NA	NA	NA	NA	NA	NA	NA
20	3219393	ENSTGUG00000003883		genic	2.28698	-2.69741	4.32611	0.000444177	0.0091323	-0.230475	0.0557464	0.0653216	0.200264	0.10046	NA	NA	NA	NA	NA	NA	NA	NA	NA	NA	NA	NA	NA	NA	NA	NA	NA	NA	NA	NA
7	39191033	ENSTGUG00000012157	GPD2	genic	2.39898	5.60381	4.32509	0.000445166	0.00914208	-0.232674	0.924344	0.0444699	0.987791	0.0395336	NA	NA	NA	NA	NA	NA	NA	NA	NA	NA	NA	NA	NA	NA	NA	NA	NA	NA	NA	NA
27	3968288	NA	NA	intergenic	-2.01334	-0.302379	-4.32328	0.000446919	0.00916751	-0.236559	0.67486	0.170463	0.369786	0.131473	NA	NA	NA	NA	NA	NA	NA	NA	NA	NA	NA	NA	NA	NA	NA	NA	NA	NA	NA	NA
Un	54946990	NA	NA	intergenic	-2.99614	-1.46406	-4.31822	0.000451842	0.00925034	-0.247387	0.622853	0.225847	0.206686	0.126076	NA	NA	NA	NA	NA	NA	NA	NA	NA	NA	NA	NA	NA	NA	NA	NA	NA	NA	NA	NA
9	4550336	ENSTGUG00000006053	DGKG	genic	2.14551	4.32578	4.31763	0.000452424	0.00925034	-0.248659	0.859314	0.0738793	0.969303	0.0238672	NA	NA	NA	NA	NA	NA	NA	NA	NA	NA	NA	NA	NA	NA	NA	NA	NA	NA	NA	NA
25_random	29580	ENSTGUG00000017367		promoter	-1.25253	0.617036	-4.31754	0.000452516	0.00925034	-0.24886	0.745997	0.0634378	0.551422	0.106635	NA	NA	NA	NA	NA	NA	NA	NA	NA	NA	NA	NA	NA	NA	NA	NA	NA	NA	NA	NA
3_random	1209134	NA	NA	intergenic	3.03922	4.61109	4.31006	0.00045991	0.00938529	-0.26488	0.79794	0.151661	0.967411	0.0513997	NA	NA	NA	NA	NA	NA	NA	NA	NA	NA	NA	NA	NA	NA	NA	NA	NA	NA	NA	NA
Un	136567300	ENSTGUG00000016643	MFAP2	promoter	1.83695	-5.2805	4.3098	0.000460172	0.00938529	-0.265442	0	0	0.0363747	0.0340246	NA	NA	NA	NA	NA	NA	NA	NA	NA	NA	NA	NA	NA	NA	NA	NA	NA	NA	NA	NA
Un	142123558	NA	NA	intergenic	-3.28404	-0.0219861	-4.3071	0.000462878	0.0094263	-0.271237	0.759589	0.234676	0.365597	0.138013	NA	NA	NA	NA	NA	NA	NA	NA	NA	NA	NA	NA	NA	NA	NA	NA	NA	NA	NA	NA
17	793348	NA	NA	intergenic	-3.12975	2.33338	-4.30619	0.000463786	0.0094263	-0.273175	0.934899	0.0765916	0.723816	0.131073	NA	NA	NA	NA	NA	NA	NA	NA	NA	NA	NA	NA	NA	NA	NA	NA	NA	NA	NA	NA
4A	5755246	ENSTGUG00000002698	FAM155B	genic	-3.71018	0.88097	-4.30605	0.000463925	0.0094263	-0.273469	0.801344	0.288508	0.491387	0.142226	NA	NA	NA	NA	NA	NA	NA	NA	NA	NA	NA	NA	NA	NA	NA	NA	NA	NA	NA	NA
2	90255648	NA	NA	intergenic	2.88354	3.45221	4.30568	0.0004643	0.0094263	-0.274268	0.672518	0.203444	0.935867	0.0577304	NA	NA	NA	NA	NA	NA	NA	NA	NA	NA	NA	NA	NA	NA	NA	NA	NA	NA	NA	NA
Z	70333566	NA	NA	intergenic	-4.06233	-1.55319	-4.30454	0.000465454	0.00943896	-0.276721	0.734501	0.0906554	0.223561	0.231483	NA	NA	NA	NA	NA	NA	NA	NA	NA	NA	NA	NA	NA	NA	NA	NA	NA	NA	NA	NA
18	8143688	NA	NA	intergenic	1.34877	-5.64664	4.30341	0.000466593	0.00944243	-0.279136	0	0	0.0212203	0.0198896	NA	NA	NA	NA	NA	NA	NA	NA	NA	NA	NA	NA	NA	NA	NA	NA	NA	NA	NA	NA
Un	142426399	NA	NA	intergenic	2.25794	1.47814	4.30332	0.000466686	0.00944243	-0.279333	0.466543	0.195702	0.781102	0.141646	NA	NA	NA	NA	NA	NA	NA	NA	NA	NA	NA	NA	NA	NA	NA	NA	NA	NA	NA	NA
1A	39368522	ENSTGUG00000007751	MYF6	promoter	1.85936	-5.26369	4.30173	0.000468298	0.00946431	-0.282742	0	0	0.0428407	0.0445648	NA	NA	NA	NA	NA	NA	NA	NA	NA	NA	NA	NA	NA	NA	NA	NA	NA	NA	NA	NA
Un	54947225	NA	NA	intergenic	-2.06957	2.14154	-4.30094	0.000469099	0.00946974	-0.28443	0.915357	0.0541914	0.74528	0.108637	NA	NA	NA	NA	NA	NA	NA	NA	NA	NA	NA	NA	NA	NA	NA	NA	NA	NA	NA	NA
6	36044894	ENSTGUG00000011675	INPP5A	genic	-2.81922	1.69448	-4.30005	0.000470011	0.00947739	-0.286349	0.921708	0.0540161	0.643668	0.190053	NA	NA	NA	NA	NA	NA	NA	NA	NA	NA	NA	NA	NA	NA	NA	NA	NA	NA	NA	NA
11	18395747	ENSTGUG00000009432		genic	-3.42768	2.39618	-4.29926	0.000470818	0.00948293	-0.288044	0.952546	0.0652063	0.698114	0.196451	NA	NA	NA	NA	NA	NA	NA	NA	NA	NA	NA	NA	NA	NA	NA	NA	NA	NA	NA	NA
2	42412569	NA	NA	intergenic	1.30953	-5.67606	4.29614	0.000474012	0.00952764	-0.294725	0	0	0.017866	0.0151822	NA	NA	NA	NA	NA	NA	NA	NA	NA	NA	NA	NA	NA	NA	NA	NA	NA	NA	NA	NA
18	949263	ENSTGUG00000002914	FAM104B	genic	2.1005	-2.42325	4.29605	0.000474108	0.00952764	-0.294925	0.0981035	0.107331	0.211902	0.0689764	NA	NA	NA	NA	NA	NA	NA	NA	NA	NA	NA	NA	NA	NA	NA	NA	NA	NA	NA	NA
15	6534962	NA	NA	intergenic	2.32276	-3.38282	4.29348	0.00047676	0.00957013	-0.300437	0.0371032	0.0492599	0.136371	0.072326	NA	NA	NA	NA	NA	NA	NA	NA	NA	NA	NA	NA	NA	NA	NA	NA	NA	NA	NA	NA
LGE22	487322	ENSTGUG00000003760		promoter	1.62922	-5.4363	4.29207	0.000478215	0.00958853	-0.303448	0	0	0.0346185	0.038695	NA	NA	NA	NA	NA	NA	NA	NA	NA	NA	NA	NA	NA	NA	NA	NA	NA	NA	NA	NA
15	12414499	ENSTGUG00000010334		promoter	2.22524	-1.78626	4.29055	0.000479798	0.00960945	-0.306714	0.081594	0.0442003	0.337627	0.202463	NA	NA	NA	NA	NA	NA	NA	NA	NA	NA	NA	NA	NA	NA	NA	NA	NA	NA	NA	NA
22	732167	ENSTGUG00000004138		promoter	-2.97005	1.17878	-4.28568	0.00048489	0.00970053	-0.317145	0.895501	0.0620799	0.561203	0.197153	NA	NA	NA	NA	NA	NA	NA	NA	NA	NA	NA	NA	NA	NA	NA	NA	NA	NA	NA	NA
Z	70333591	NA	NA	intergenic	3.02722	3.44442	4.28439	0.000486253	0.00970456	-0.319918	0.694942	0.0482238	0.931449	0.0598331	NA	NA	NA	NA	NA	NA	NA	NA	NA	NA	NA	NA	NA	NA	NA	NA	NA	NA	NA	NA
1	96078443	ENSTGUG00000013422		genic	2.56604	3.79994	4.28429	0.000486364	0.00970456	-0.320143	0.775862	0.105908	0.947637	0.0476209	NA	NA	NA	NA	NA	NA	NA	NA	NA	NA	NA	NA	NA	NA	NA	NA	NA	NA	NA	NA
Un	107471044	NA	NA	intergenic	2.06003	2.56209	4.28394	0.000486727	0.00970456	-0.320881	0.670648	0.0582223	0.881933	0.0876253	NA	NA	NA	NA	NA	NA	NA	NA	NA	NA	NA	NA	NA	NA	NA	NA	NA	NA	NA	NA
2	134432250	NA	NA	intergenic	1.86385	-4.88267	4.27986	0.000491062	0.00978003	-0.32964	0.00606061	0.0148454	0.0513264	0.0428053	NA	NA	NA	NA	NA	NA	NA	NA	NA	NA	NA	NA	NA	NA	NA	NA	NA	NA	NA	NA
Un	150464552	NA	NA	intergenic	2.79454	-4.32749	4.27641	0.000494754	0.00984256	-0.33704	0.00268817	0.00658465	0.0952288	0.0715418	NA	NA	NA	NA	NA	NA	NA	NA	NA	NA	NA	NA	NA	NA	NA	NA	NA	NA	NA	NA
4A	298894	ENSTGUG00000002155	ZIC3	genic	1.30568	-5.39965	4.2715	0.000500048	0.00993679	-0.347555	0.0035461	0.00868613	0.0242799	0.019177	NA	NA	NA	NA	NA	NA	NA	NA	NA	NA	NA	NA	NA	NA	NA	NA	NA	NA	NA	NA
3	81346113	NA	NA	intergenic	1.38658	-0.956192	4.27098	0.000500619	0.00993703	-0.348682	0.201758	0.065638	0.397992	0.112778	NA	NA	NA	NA	NA	NA	NA	NA	NA	NA	NA	NA	NA	NA	NA	NA	NA	NA	NA	NA
20	8986991	NA	NA	intergenic	3.28479	3.34457	4.26598	0.000506085	0.0100343	-0.359408	0.649478	0.0564408	0.920711	0.0765308	NA	NA	NA	NA	NA	NA	NA	NA	NA	NA	NA	NA	NA	NA	NA	NA	NA	NA	NA	NA
27	1958557	NA	NA	intergenic	1.99517	-4.78773	4.26482	0.000507353	0.010045	-0.36188	0.00595238	0.0145803	0.0517548	0.0398521	NA	NA	NA	NA	NA	NA	NA	NA	NA	NA	NA	NA	NA	NA	NA	NA	NA	NA	NA	NA
21	5711189	NA	NA	intergenic	1.79024	-4.94831	4.26446	0.000507752	0.010045	-0.362657	0.00574713	0.0140775	0.0737101	0.086939	NA	NA	NA	NA	NA	NA	NA	NA	NA	NA	NA	NA	NA	NA	NA	NA	NA	NA	NA	NA
Un	116434861	ENSTGUG00000013708		genic	-1.85306	0.375267	-4.25131	0.000522468	0.0103247	-0.390875	0.765905	0.109243	0.485855	0.166346	NA	NA	NA	NA	NA	NA	NA	NA	NA	NA	NA	NA	NA	NA	NA	NA	NA	NA	NA	NA
12	10672390	NA	NA	intergenic	2.84835	5.13519	4.24685	0.000527544	0.0104134	-0.400423	0.894138	0.0278447	0.971256	0.0906642	NA	NA	NA	NA	NA	NA	NA	NA	NA	NA	NA	NA	NA	NA	NA	NA	NA	NA	NA	NA
4A	840596	NA	NA	intergenic	1.90957	-5.22604	4.24558	0.000529009	0.0104308	-0.403161	0	0	0.0379865	0.0377573	NA	NA	NA	NA	NA	NA	NA	NA	NA	NA	NA	NA	NA	NA	NA	NA	NA	NA	NA	NA
Un	54947032	NA	NA	intergenic	1.79243	1.57535	4.24042	0.000534965	0.0105366	-0.414217	0.540051	0.0876091	0.785433	0.121646	NA	NA	NA	NA	NA	NA	NA	NA	NA	NA	NA	NA	NA	NA	NA	NA	NA	NA	NA	NA
Un	44544054	ENSTGUG00000015636		promoter	1.22352	-5.3981	4.23981	0.000535677	0.0105389	-0.41553	0.00505051	0.0123712	0.0227121	0.0157766	NA	NA	NA	NA	NA	NA	NA	NA	NA	NA	NA	NA	NA	NA	NA	NA	NA	NA	NA	NA
8	26773911	NA	NA	intergenic	-2.32372	-5.65081	-4.23287	0.00054382	0.0106873	-0.430425	0.0715608	0.0489507	0.00822272	0.0206227	NA	NA	NA	NA	NA	NA	NA	NA	NA	NA	NA	NA	NA	NA	NA	NA	NA	NA	NA	NA
8	27296645	ENSTGUG00000010364	NEGR1	genic	1.90062	2.75505	4.23012	0.000547081	0.0107396	-0.436328	0.714206	0.0725612	0.878169	0.0997983	NA	NA	NA	NA	NA	NA	NA	NA	NA	NA	NA	NA	NA	NA	NA	NA	NA	NA	NA	NA
19	6671961	ENSTGUG00000005622		promoter	1.39105	-5.61492	4.22844	0.000549078	0.0107669	-0.439925	0	0	0.0279843	0.0341284	NA	NA	NA	NA	NA	NA	NA	NA	NA	NA	NA	NA	NA	NA	NA	NA	NA	NA	NA	NA
28_random	59558	NA	NA	intergenic	1.86354	-5.26056	4.22668	0.000551184	0.0107899	-0.443705	0	0	0.0375826	0.0335234	NA	NA	NA	NA	NA	NA	NA	NA	NA	NA	NA	NA	NA	NA	NA	NA	NA	NA	NA	NA
18	4427460	NA	NA	intergenic	3.40774	-3.60361	4.22644	0.000551471	0.0107899	-0.444219	0.0107527	0.0263386	0.175432	0.137755	NA	NA	NA	NA	NA	NA	NA	NA	NA	NA	NA	NA	NA	NA	NA	NA	NA	NA	NA	NA
24	459686	ENSTGUG00000000128	CADM1	genic	-1.66825	-0.867124	-4.22594	0.00055207	0.0107899	-0.445291	0.565432	0.0760816	0.298987	0.146586	ENSTGUG00000000126	NA	NA	NA	NA	NA	NA	NA	NA	NA		NA	NA	NA	NA	NA	NA	NA	NA	NA
4A	15974115	ENSTGUG00000005127		promoter	1.37909	-5.6239	4.22505	0.000553147	0.0107991	-0.447214	0	0	0.0202961	0.0163109	ENSTGUG00000005094	ENSTGUG00000004980	NA	NA	NA	NA	NA	NA	NA	NA			NA	NA	NA	NA	NA	NA	NA	NA
5	61526215	NA	NA	intergenic	1.83271	-4.72591	4.22363	0.000554855	0.0108206	-0.450257	0.0138889	0.0340207	0.0598718	0.0569504	NA	NA	NA	NA	NA	NA	NA	NA	NA	NA	NA	NA	NA	NA	NA	NA	NA	NA	NA	NA
Z	23854769	NA	NA	intergenic	2.02955	3.66294	4.22112	0.000557883	0.0108677	-0.455631	0.809474	0.0921214	0.947561	0.0322116	NA	NA	NA	NA	NA	NA	NA	NA	NA	NA	NA	NA	NA	NA	NA	NA	NA	NA	NA	NA
15	5030328	ENSTGUG00000007607		genic	1.11377	1.89989	4.21984	0.000559443	0.0108811	-0.458387	0.677162	0.0753454	0.816982	0.0627052	NA	NA	NA	NA	NA	NA	NA	NA	NA	NA	NA	NA	NA	NA	NA	NA	NA	NA	NA	NA
LGE22	425808	NA	NA	intergenic	1.40576	-5.45428	4.21955	0.000559794	0.0108811	-0.459005	0.00141243	0.00345973	0.0333237	0.0471944	NA	NA	NA	NA	NA	NA	NA	NA	NA	NA	NA	NA	NA	NA	NA	NA	NA	NA	NA	NA
8	27367233	ENSTGUG00000010364	NEGR1	genic	-3.45835	3.36122	-4.21594	0.00056421	0.0109527	-0.466762	0.991472	0.0110731	0.798337	0.1692	NA	NA	NA	NA	NA	NA	NA	NA	NA	NA	NA	NA	NA	NA	NA	NA	NA	NA	NA	NA
14	1561345	ENSTGUG00000003500		genic	2.61388	-4.6978	4.21553	0.000564706	0.0109527	-0.46763	0	0	0.104126	0.109127	NA	NA	NA	NA	NA	NA	NA	NA	NA	NA	NA	NA	NA	NA	NA	NA	NA	NA	NA	NA
17	615217	NA	NA	intergenic	2.13777	-5.05488	4.21045	0.000570973	0.0110622	-0.478523	0	0	0.0531926	0.057169	NA	NA	NA	NA	NA	NA	NA	NA	NA	NA	NA	NA	NA	NA	NA	NA	NA	NA	NA	NA
18	1459962	NA	NA	intergenic	1.66562	-4.26835	4.20924	0.000572484	0.0110718	-0.481132	0.0294872	0.0462606	0.0606732	0.030257	NA	NA	NA	NA	NA	NA	NA	NA	NA	NA	NA	NA	NA	NA	NA	NA	NA	NA	NA	NA
6	36044891	ENSTGUG00000011675	INPP5A	genic	1.68848	0.516343	4.20906	0.000572711	0.0110718	-0.481523	0.374212	0.152362	0.642267	0.138743	NA	NA	NA	NA	NA	NA	NA	NA	NA	NA	NA	NA	NA	NA	NA	NA	NA	NA	NA	NA
Z	62984188	NA	NA	intergenic	-1.47065	0.175426	-4.20443	0.000578499	0.0111715	-0.491446	0.703398	0.0957324	0.47008	0.136678	NA	NA	NA	NA	NA	NA	NA	NA	NA	NA	NA	NA	NA	NA	NA	NA	NA	NA	NA	NA
Un	54947235	NA	NA	intergenic	-1.51945	2.06653	-4.20291	0.000580421	0.0111965	-0.494721	0.901916	0.0383641	0.753732	0.109563	NA	NA	NA	NA	NA	NA	NA	NA	NA	NA	NA	NA	NA	NA	NA	NA	NA	NA	NA	NA
Un	106838985	NA	NA	intergenic	-3.26915	1.80123	-4.20064	0.000583296	0.0112218	-0.499596	0.946973	0.036583	0.640139	0.239397	NA	NA	NA	NA	NA	NA	NA	NA	NA	NA	NA	NA	NA	NA	NA	NA	NA	NA	NA	NA
4	13885574	NA	NA	intergenic	1.96504	4.11517	4.20059	0.000583349	0.0112218	-0.499687	0.85197	0.0843659	0.958303	0.0325767	NA	NA	NA	NA	NA	NA	NA	NA	NA	NA	NA	NA	NA	NA	NA	NA	NA	NA	NA	NA
27_random	190378	NA	NA	intergenic	2.10922	-4.85952	4.20038	0.000583623	0.0112218	-0.50015	0.00238095	0.00583212	0.0663194	0.0604	NA	NA	NA	NA	NA	NA	NA	NA	NA	NA	NA	NA	NA	NA	NA	NA	NA	NA	NA	NA
Un	86440903	NA	NA	intergenic	-2.14638	-5.68016	-4.19919	0.000585138	0.0112388	-0.502707	0.0987454	0.135101	0.00844462	0.0200549	NA	NA	NA	NA	NA	NA	NA	NA	NA	NA	NA	NA	NA	NA	NA	NA	NA	NA	NA	NA
Z	62984174	NA	NA	intergenic	-1.67854	1.43175	-4.19684	0.000588126	0.011272	-0.507735	0.848838	0.081226	0.658495	0.13068	NA	NA	NA	NA	NA	NA	NA	NA	NA	NA	NA	NA	NA	NA	NA	NA	NA	NA	NA	NA
13	15842557	NA	NA	intergenic	1.47014	-5.5556	4.19684	0.000588134	0.011272	-0.507748	0	0	0.0210985	0.0150654	NA	NA	NA	NA	NA	NA	NA	NA	NA	NA	NA	NA	NA	NA	NA	NA	NA	NA	NA	NA
Un	47564899	NA	NA	intergenic	-3.28533	1.20247	-4.19449	0.000591139	0.0113175	-0.512777	0.839583	0.23431	0.561402	0.14731	NA	NA	NA	NA	NA	NA	NA	NA	NA	NA	NA	NA	NA	NA	NA	NA	NA	NA	NA	NA
Un	68788945	ENSTGUG00000014995		promoter	0.748348	-0.748215	4.19381	0.000592018	0.0113182	-0.514242	0.286868	0.0630647	0.404681	0.0764656	NA	NA	NA	NA	NA	NA	NA	NA	NA	NA	NA	NA	NA	NA	NA	NA	NA	NA	NA	NA
19	6855704	ENSTGUG00000005835	HIC1	promoter	1.58969	-5.46595	4.19311	0.000592918	0.0113182	-0.515742	0	0	0.0302467	0.0302881	NA	NA	NA	NA	NA	NA	NA	NA	NA	NA	NA	NA	NA	NA	NA	NA	NA	NA	NA	NA
28	4463318	ENSTGUG00000000786		genic	2.66104	4.34521	4.19298	0.000593087	0.0113182	-0.516023	0.765796	0.176883	0.97433	0.0175564	ENSTGUG00000000922	NA	NA	NA	NA	NA	NA	NA	NA	NA	POLR2E	NA	NA	NA	NA	NA	NA	NA	NA	NA
22	2892515	ENSTGUG00000004989	ADAM9	genic	2.20034	-4.7174	4.19132	0.000595234	0.011347	-0.519589	0.00378788	0.00927837	0.0606045	0.0461764	ENSTGUG00000004881	NA	NA	NA	NA	NA	NA	NA	NA	NA	FGFR1	NA	NA	NA	NA	NA	NA	NA	NA	NA
Un	15384958	NA	NA	intergenic	-2.32037	1.27863	-4.18934	0.000597799	0.0113838	-0.523832	0.889616	0.0457253	0.604818	0.173367	NA	NA	NA	NA	NA	NA	NA	NA	NA	NA	NA	NA	NA	NA	NA	NA	NA	NA	NA	NA
1	1895730	NA	NA	intergenic	1.67442	5.26272	4.18757	0.000600113	0.0114156	-0.527643	0.945204	0.034874	0.986246	0.0162216	NA	NA	NA	NA	NA	NA	NA	NA	NA	NA	NA	NA	NA	NA	NA	NA	NA	NA	NA	NA
20	13754664	NA	NA	intergenic	2.80363	4.37022	4.18321	0.000605824	0.0115119	-0.536988	0.819775	0.0931688	0.95943	0.0569347	NA	NA	NA	NA	NA	NA	NA	NA	NA	NA	NA	NA	NA	NA	NA	NA	NA	NA	NA	NA
Un	106350612	NA	NA	intergenic	-1.82676	0.997822	-4.18189	0.000607567	0.0115328	-0.539824	0.839926	0.0490388	0.586347	0.168296	NA	NA	NA	NA	NA	NA	NA	NA	NA	NA	NA	NA	NA	NA	NA	NA	NA	NA	NA	NA
Un	65979138	NA	NA	intergenic	2.30192	-1.79343	4.1812	0.000608484	0.0115379	-0.54131	0.0996895	0.0651185	0.309483	0.140392	NA	NA	NA	NA	NA	NA	NA	NA	NA	NA	NA	NA	NA	NA	NA	NA	NA	NA	NA	NA
3	27361954	NA	NA	intergenic	-3.35271	0.148615	-4.18048	0.000609438	0.0115437	-0.542857	0.858682	0.0711234	0.386398	0.210029	NA	NA	NA	NA	NA	NA	NA	NA	NA	NA	NA	NA	NA	NA	NA	NA	NA	NA	NA	NA
1B	795422	NA	NA	intergenic	2.48074	-4.79766	4.17964	0.000610546	0.0115524	-0.544649	0	0	0.0691736	0.0667165	NA	NA	NA	NA	NA	NA	NA	NA	NA	NA	NA	NA	NA	NA	NA	NA	NA	NA	NA	NA
4	2531101	ENSTGUG00000001779	DCTN6	genic	-0.243442	-6.5922	-4.17811	0.000612591	0.0115788	-0.547947	0.00204114	0.00232617	3.64777e-05	0.000154762	NA	NA	NA	NA	NA	NA	NA	NA	NA	NA	NA	NA	NA	NA	NA	NA	NA	NA	NA	NA
LGE22_random	1461	NA	NA	intergenic	1.59291	-5.46353	4.17419	0.000617831	0.0116653	-0.556349	0	0	0.0393324	0.0517875	NA	NA	NA	NA	NA	NA	NA	NA	NA	NA	NA	NA	NA	NA	NA	NA	NA	NA	NA	NA
5	6771619	NA	NA	intergenic	1.54209	-5.50165	4.17371	0.00061848	0.0116653	-0.557386	0	0	0.0259292	0.023713	NA	NA	NA	NA	NA	NA	NA	NA	NA	NA	NA	NA	NA	NA	NA	NA	NA	NA	NA	NA
Un	114924088	NA	NA	intergenic	2.27302	4.83968	4.17301	0.000619428	0.0116708	-0.558897	0.892719	0.0580909	0.975815	0.0312532	NA	NA	NA	NA	NA	NA	NA	NA	NA	NA	NA	NA	NA	NA	NA	NA	NA	NA	NA	NA
18	4291576	NA	NA	intergenic	1.90124	-5.23228	4.1715	0.000621469	0.0116969	-0.562142	0	0	0.0409247	0.0437031	NA	NA	NA	NA	NA	NA	NA	NA	NA	NA	NA	NA	NA	NA	NA	NA	NA	NA	NA	NA
25_random	29656	ENSTGUG00000017367		promoter	2.19715	2.58184	4.16974	0.000623848	0.0117293	-0.56591	0.65901	0.0305943	0.884888	0.0734632	NA	NA	NA	NA	NA	NA	NA	NA	NA	NA	NA	NA	NA	NA	NA	NA	NA	NA	NA	NA
2_random	306676	ENSTGUG00000014196		promoter	-2.11595	3.2827	-4.16892	0.000624964	0.0117379	-0.567673	0.962036	0.0400226	0.86752	0.0625152	NA	NA	NA	NA	NA	NA	NA	NA	NA	NA	NA	NA	NA	NA	NA	NA	NA	NA	NA	NA
Z	26911983	NA	NA	intergenic	1.45514	-2.81797	4.16676	0.000627909	0.0117807	-0.572311	0.055899	0.0195451	0.158613	0.0620492	NA	NA	NA	NA	NA	NA	NA	NA	NA	NA	NA	NA	NA	NA	NA	NA	NA	NA	NA	NA
26	3629787	ENSTGUG00000001511	PLXNA2	genic	-3.04794	3.09939	-4.15933	0.000638145	0.0119602	-0.58826	0.959402	0.0690009	0.806973	0.124439	NA	NA	NA	NA	NA	NA	NA	NA	NA	NA	NA	NA	NA	NA	NA	NA	NA	NA	NA	NA
1	113682929	NA	NA	intergenic	-2.12457	4.10646	-4.15811	0.000639842	0.0119674	-0.590878	0.984898	0.0207659	0.90093	0.0852667	NA	NA	NA	NA	NA	NA	NA	NA	NA	NA	NA	NA	NA	NA	NA	NA	NA	NA	NA	NA
7	5716089	NA	NA	intergenic	2.61525	-4.26407	4.15809	0.000639876	0.0119674	-0.590931	0.00793651	0.0194404	0.0982752	0.082667	NA	NA	NA	NA	NA	NA	NA	NA	NA	NA	NA	NA	NA	NA	NA	NA	NA	NA	NA	NA
Un	114924190	NA	NA	intergenic	-1.64792	2.18924	-4.15675	0.000641737	0.0119896	-0.593795	0.913453	0.0458864	0.763712	0.115138	NA	NA	NA	NA	NA	NA	NA	NA	NA	NA	NA	NA	NA	NA	NA	NA	NA	NA	NA	NA
7	39190984	ENSTGUG00000012157	GPD2	genic	3.98088	4.18876	4.15582	0.000643045	0.0120015	-0.595803	0.649037	0.245555	0.945589	0.101671	NA	NA	NA	NA	NA	NA	NA	NA	NA	NA	NA	NA	NA	NA	NA	NA	NA	NA	NA	NA
Un	168375864	ENSTGUG00000016937		genic	1.57224	3.09935	4.15426	0.00064523	0.0120297	-0.599149	0.78777	0.0810129	0.90798	0.0641824	NA	NA	NA	NA	NA	NA	NA	NA	NA	NA	NA	NA	NA	NA	NA	NA	NA	NA	NA	NA
22	217226	ENSTGUG00000003490	HK2	genic	2.48601	-4.63605	4.15227	0.000648029	0.0120666	-0.603417	0.00151515	0.00371135	0.0959118	0.110499	NA	NA	NA	NA	NA	NA	NA	NA	NA	NA	NA	NA	NA	NA	NA	NA	NA	NA	NA	NA
10_random	444943	NA	NA	intergenic	1.0607	-5.86269	4.15189	0.000648568	0.0120666	-0.604237	0	0	0.013999	0.0137218	NA	NA	NA	NA	NA	NA	NA	NA	NA	NA	NA	NA	NA	NA	NA	NA	NA	NA	NA	NA
12	10672202	NA	NA	intergenic	3.06644	4.14027	4.14798	0.000654108	0.012157	-0.612624	0.770667	0.119491	0.949139	0.079136	NA	NA	NA	NA	NA	NA	NA	NA	NA	NA	NA	NA	NA	NA	NA	NA	NA	NA	NA	NA
17	793335	NA	NA	intergenic	2.2997	3.15022	4.14549	0.000657664	0.0122078	-0.617971	0.712307	0.14847	0.916244	0.0663539	NA	NA	NA	NA	NA	NA	NA	NA	NA	NA	NA	NA	NA	NA	NA	NA	NA	NA	NA	NA
18	4924450	ENSTGUG00000005673	SHISA6	genic	1.58384	-2.04273	4.14508	0.000658257	0.0122078	-0.61886	0.0903858	0.0254793	0.252534	0.106224	NA	NA	NA	NA	NA	NA	NA	NA	NA	NA	NA	NA	NA	NA	NA	NA	NA	NA	NA	NA
Un	116434811	ENSTGUG00000013708		genic	-2.07637	-0.933597	-4.14401	0.000659794	0.0122078	-0.621159	0.598653	0.157811	0.282227	0.139019	NA	NA	NA	NA	NA	NA	NA	NA	NA	NA	NA	NA	NA	NA	NA	NA	NA	NA	NA	NA
1	96078377	ENSTGUG00000013422		genic	-1.92259	2.83778	-4.1437	0.000660233	0.0122078	-0.621815	0.932759	0.0589836	0.828222	0.0918519	NA	NA	NA	NA	NA	NA	NA	NA	NA	NA	NA	NA	NA	NA	NA	NA	NA	NA	NA	NA
4A	840500	NA	NA	intergenic	1.62813	-5.43711	4.14367	0.00066027	0.0122078	-0.62187	0	0	0.0288514	0.0263986	NA	NA	NA	NA	NA	NA	NA	NA	NA	NA	NA	NA	NA	NA	NA	NA	NA	NA	NA	NA
Un	94502174	NA	NA	intergenic	2.35847	4.89054	4.1423	0.000662253	0.0122318	-0.624828	0.895551	0.0603062	0.977104	0.0310388	NA	NA	NA	NA	NA	NA	NA	NA	NA	NA	NA	NA	NA	NA	NA	NA	NA	NA	NA	NA
Un	73394520	NA	NA	intergenic	0.847045	-6.02293	4.14155	0.00066333	0.0122389	-0.626429	0	0	0.00918118	0.00801864	NA	NA	NA	NA	NA	NA	NA	NA	NA	NA	NA	NA	NA	NA	NA	NA	NA	NA	NA	NA
12	1424400	NA	NA	intergenic	2.58515	-4.71935	4.1396	0.000666147	0.0122782	-0.630607	0	0	0.0729932	0.063128	NA	NA	NA	NA	NA	NA	NA	NA	NA	NA	NA	NA	NA	NA	NA	NA	NA	NA	NA	NA
8	26774130	NA	NA	intergenic	1.97686	-5.17557	4.13813	0.000668293	0.012305	-0.633779	0	0	0.0405524	0.0394249	NA	NA	NA	NA	NA	NA	NA	NA	NA	NA	NA	NA	NA	NA	NA	NA	NA	NA	NA	NA
1	96078404	ENSTGUG00000013422		genic	1.68777	2.75768	4.13422	0.000674	0.0123956	-0.642163	0.734396	0.0911557	0.883475	0.0673295	NA	NA	NA	NA	NA	NA	NA	NA	NA	NA	NA	NA	NA	NA	NA	NA	NA	NA	NA	NA
25_random	29624	ENSTGUG00000017367		promoter	2.59559	4.73496	4.13381	0.000674603	0.0123956	-0.643044	0.832718	0.113244	0.979086	0.0217509	NA	NA	NA	NA	NA	NA	NA	NA	NA	NA	NA	NA	NA	NA	NA	NA	NA	NA	NA	NA
Un	104911979	NA	NA	intergenic	3.16899	3.67642	4.13244	0.000676628	0.01242	-0.646	0.689591	0.142954	0.931251	0.0827732	NA	NA	NA	NA	NA	NA	NA	NA	NA	NA	NA	NA	NA	NA	NA	NA	NA	NA	NA	NA
22	732146	ENSTGUG00000004138		promoter	-2.98835	0.728077	-4.13058	0.000679373	0.0124427	-0.64999	0.863071	0.10525	0.483854	0.229177	NA	NA	NA	NA	NA	NA	NA	NA	NA	NA	NA	NA	NA	NA	NA	NA	NA	NA	NA	NA
Un	54947059	NA	NA	intergenic	-2.30507	1.94373	-4.13019	0.000679945	0.0124427	-0.650819	0.91563	0.0502618	0.702931	0.152008	NA	NA	NA	NA	NA	NA	NA	NA	NA	NA	NA	NA	NA	NA	NA	NA	NA	NA	NA	NA
20	8419850	ENSTGUG00000006942		promoter	1.913	-1.52827	4.13018	0.000679963	0.0124427	-0.650846	0.122159	0.074427	0.339989	0.152517	NA	NA	NA	NA	NA	NA	NA	NA	NA	NA	NA	NA	NA	NA	NA	NA	NA	NA	NA	NA
27	3950608	NA	NA	intergenic	-3.48943	0.239129	-4.1259	0.000686334	0.0125464	-0.66004	0.866791	0.0863406	0.405012	0.262235	NA	NA	NA	NA	NA	NA	NA	NA	NA	NA	NA	NA	NA	NA	NA	NA	NA	NA	NA	NA
Un	57742128	NA	NA	intergenic	-5.15525	2.19013	-4.12463	0.000688236	0.0125577	-0.662767	0.983333	0.0408248	0.593973	0.353079	NA	NA	NA	NA	NA	NA	NA	NA	NA	NA	NA	NA	NA	NA	NA	NA	NA	NA	NA	NA
Un	57349357	NA	NA	intergenic	0.833174	-6.03333	4.12454	0.000688366	0.0125577	-0.662953	0	0	0.00870595	0.00687852	NA	NA	NA	NA	NA	NA	NA	NA	NA	NA	NA	NA	NA	NA	NA	NA	NA	NA	NA	NA
6	3311895	ENSTGUG00000004487		genic	0.697231	-6.13529	4.123	0.000690677	0.012587	-0.666258	0	0	0.00737967	0.00754016	NA	NA	NA	NA	NA	NA	NA	NA	NA	NA	NA	NA	NA	NA	NA	NA	NA	NA	NA	NA
Z	70333538	NA	NA	intergenic	2.21049	5.69413	4.12171	0.000692616	0.0126094	-0.669021	0.90631	0.105917	0.992708	0.0171833	NA	NA	NA	NA	NA	NA	NA	NA	NA	NA	NA	NA	NA	NA	NA	NA	NA	NA	NA	NA
12	10672252	NA	NA	intergenic	-2.11654	-2.65867	-4.12069	0.000694168	0.0126178	-0.671228	0.363846	0.216166	0.101643	0.0518547	NA	NA	NA	NA	NA	NA	NA	NA	NA	NA	NA	NA	NA	NA	NA	NA	NA	NA	NA	NA
7	39073565	ENSTGUG00000012157	GPD2	genic	2.93027	4.41522	4.12047	0.000694492	0.0126178	-0.671687	0.820337	0.0786215	0.960941	0.0550771	NA	NA	NA	NA	NA	NA	NA	NA	NA	NA	NA	NA	NA	NA	NA	NA	NA	NA	NA	NA
1A_random	381396	NA	NA	intergenic	-3.82992	-1.1759	-4.11839	0.000697644	0.0126621	-0.67615	0.652238	0.304864	0.237067	0.160874	NA	NA	NA	NA	NA	NA	NA	NA	NA	NA	NA	NA	NA	NA	NA	NA	NA	NA	NA	NA
Un	24392745	NA	NA	intergenic	2.40683	3.50136	4.1164	0.000700673	0.0127042	-0.68042	0.767702	0.0382455	0.932038	0.0663306	NA	NA	NA	NA	NA	NA	NA	NA	NA	NA	NA	NA	NA	NA	NA	NA	NA	NA	NA	NA
8	17201896	ENSTGUG00000007516	DPH2	genic	2.59415	-4.20642	4.11376	0.000704728	0.0127647	-0.686108	0.0111111	0.0272166	0.102641	0.0790299	NA	NA	NA	NA	NA	NA	NA	NA	NA	NA	NA	NA	NA	NA	NA	NA	NA	NA	NA	NA
Un	107471000	NA	NA	intergenic	2.72649	3.14165	4.11308	0.000705774	0.0127668	-0.687569	0.667423	0.132356	0.915126	0.0765841	NA	NA	NA	NA	NA	NA	NA	NA	NA	NA	NA	NA	NA	NA	NA	NA	NA	NA	NA	NA
4A	5571692	ENSTGUG00000002648		genic	1.01521	-5.89681	4.1127	0.000706346	0.0127668	-0.688369	0	0	0.0121583	0.0103922	NA	NA	NA	NA	NA	NA	NA	NA	NA	NA	NA	NA	NA	NA	NA	NA	NA	NA	NA	NA
19	9997453	NA	NA	intergenic	1.63144	-5.20225	4.11209	0.000707293	0.0127668	-0.689688	0.0026455	0.00648013	0.0374094	0.0349562	NA	NA	NA	NA	NA	NA	NA	NA	NA	NA	NA	NA	NA	NA	NA	NA	NA	NA	NA	NA
Un	111642055	NA	NA	intergenic	-1.52558	2.05283	-4.11181	0.000707714	0.0127668	-0.690276	0.897461	0.0597526	0.750844	0.109711	NA	NA	NA	NA	NA	NA	NA	NA	NA	NA	NA	NA	NA	NA	NA	NA	NA	NA	NA	NA
17	793308	NA	NA	intergenic	-2.19885	-0.582236	-4.11054	0.000709686	0.0127894	-0.693017	0.67497	0.0974958	0.340268	0.161144	NA	NA	NA	NA	NA	NA	NA	NA	NA	NA	NA	NA	NA	NA	NA	NA	NA	NA	NA	NA
4A	5829488	ENSTGUG00000002698	FAM155B	genic	1.35317	-5.64333	4.10906	0.000711972	0.0128177	-0.696187	0	0	0.0363596	0.0599815	NA	NA	NA	NA	NA	NA	NA	NA	NA	NA	NA	NA	NA	NA	NA	NA	NA	NA	NA	NA
Un	173941096	NA	NA	intergenic	-1.91235	-4.07245	-4.10679	0.000715506	0.0128683	-0.701066	0.143036	0.0637246	0.0412615	0.0395664	NA	NA	NA	NA	NA	NA	NA	NA	NA	NA	NA	NA	NA	NA	NA	NA	NA	NA	NA	NA
Un	148413118	NA	NA	intergenic	1.02033	-5.80716	4.1053	0.000717826	0.012897	-0.704257	0.000704722	0.00172621	0.012871	0.00887889	NA	NA	NA	NA	NA	NA	NA	NA	NA	NA	NA	NA	NA	NA	NA	NA	NA	NA	NA	NA
Un	121536260	ENSTGUG00000014495		promoter	1.76559	-5.33402	4.10256	0.000722132	0.0129613	-0.71015	0	0	0.0377657	0.0414682	NA	NA	NA	NA	NA	NA	NA	NA	NA	NA	NA	NA	NA	NA	NA	NA	NA	NA	NA	NA
4A	840871	NA	NA	intergenic	2.43164	-4.35279	4.09984	0.000726422	0.0130251	-0.715987	0.00564815	0.00896093	0.0803799	0.0592533	NA	NA	NA	NA	NA	NA	NA	NA	NA	NA	NA	NA	NA	NA	NA	NA	NA	NA	NA	NA
6	36147454	ENSTGUG00000011692	NKX6-2	promoter	1.74925	-5.17963	4.09911	0.000727578	0.0130327	-0.717554	0.00163399	0.00400243	0.0391458	0.0331719	NA	NA	NA	NA	NA	NA	NA	NA	NA	NA	NA	NA	NA	NA	NA	NA	NA	NA	NA	NA
26	3392889	ENSTGUG00000001456		genic	1.47369	-5.55295	4.09704	0.000730871	0.0130785	-0.722003	0	0	0.0248382	0.02634	NA	NA	NA	NA	NA	NA	NA	NA	NA	NA	NA	NA	NA	NA	NA	NA	NA	NA	NA	NA
Un	114924176	NA	NA	intergenic	1.88598	3.72597	4.09637	0.000731936	0.0130845	-0.723437	0.830701	0.0612551	0.940628	0.0518518	NA	NA	NA	NA	NA	NA	NA	NA	NA	NA	NA	NA	NA	NA	NA	NA	NA	NA	NA	NA
17	793575	NA	NA	intergenic	-2.01091	0.701007	-4.09492	0.000734253	0.0131127	-0.726552	0.826762	0.0324547	0.53389	0.186677	NA	NA	NA	NA	NA	NA	NA	NA	NA	NA	NA	NA	NA	NA	NA	NA	NA	NA	NA	NA
20	8516218	NA	NA	intergenic	-2.30871	-5.87949	-4.09415	0.000735494	0.0131217	-0.728215	0.0813492	0.0803397	0.00272235	0.00802247	NA	NA	NA	NA	NA	NA	NA	NA	NA	NA	NA	NA	NA	NA	NA	NA	NA	NA	NA	NA
27	2477313	ENSTGUG00000002515		genic	1.1916	-5.76451	4.09117	0.000740278	0.0131714	-0.734603	0	0	0.0163726	0.01653	NA	NA	NA	NA	NA	NA	NA	NA	NA	NA	NA	NA	NA	NA	NA	NA	NA	NA	NA	NA
15	4249352	NA	NA	intergenic	1.13082	-5.8101	4.09114	0.000740322	0.0131714	-0.734662	0	0	0.0144155	0.0118111	NA	NA	NA	NA	NA	NA	NA	NA	NA	NA	NA	NA	NA	NA	NA	NA	NA	NA	NA	NA
3	9927918	NA	NA	intergenic	1.68415	5.3227	4.09104	0.000740498	0.0131714	-0.734896	0.945683	0.0327291	0.988613	0.0114957	NA	NA	NA	NA	NA	NA	NA	NA	NA	NA	NA	NA	NA	NA	NA	NA	NA	NA	NA	NA
1_random	262817	NA	NA	intergenic	-0.488878	-6.42367	-4.08554	0.000749424	0.0133169	-0.7467	0.00536766	0.00296531	0.00092275	0.00183546	NA	NA	NA	NA	NA	NA	NA	NA	NA	NA	NA	NA	NA	NA	NA	NA	NA	NA	NA	NA
Un	152240750	NA	NA	intergenic	1.93019	-5.21057	4.08461	0.000750943	0.0133305	-0.748695	0	0	0.0389612	0.0360937	NA	NA	NA	NA	NA	NA	NA	NA	NA	NA	NA	NA	NA	NA	NA	NA	NA	NA	NA	NA
Z	68396461	ENSTGUG00000006403	KLF4	genic	1.49578	-1.46107	4.08279	0.000753925	0.0133623	-0.752599	0.151873	0.0768667	0.328101	0.111989	NA	NA	NA	NA	NA	NA	NA	NA	NA	NA	NA	NA	NA	NA	NA	NA	NA	NA	NA	NA
Un	11250287	NA	NA	intergenic	-0.825348	-6.43186	-4.08261	0.00075423	0.0133623	-0.752998	0.010272	0.0114766	0.000155618	0.00066023	NA	NA	NA	NA	NA	NA	NA	NA	NA	NA	NA	NA	NA	NA	NA	NA	NA	NA	NA	NA
1	5801519	ENSTGUG00000006166		genic	-2.37279	-0.857766	-4.0781	0.000761673	0.0134807	-0.762671	0.644312	0.175971	0.295408	0.191236	NA	NA	NA	NA	NA	NA	NA	NA	NA	NA	NA	NA	NA	NA	NA	NA	NA	NA	NA	NA
4A	923386	ENSTGUG00000002323	PCDH19	promoter	1.77574	-4.75734	4.07662	0.000764128	0.0135107	-0.76584	0.00772376	0.0132742	0.0483507	0.0365862	NA	NA	NA	NA	NA	NA	NA	NA	NA	NA	NA	NA	NA	NA	NA	NA	NA	NA	NA	NA
21	554829	NA	NA	intergenic	-2.00092	3.46672	-4.0747	0.000767342	0.0135541	-0.769975	0.97467	0.0148611	0.875738	0.0882882	NA	NA	NA	NA	NA	NA	NA	NA	NA	NA	NA	NA	NA	NA	NA	NA	NA	NA	NA	NA
8	27296310	ENSTGUG00000010364	NEGR1	genic	-2.2503	1.47424	-4.07377	0.000768891	0.013568	-0.771961	0.899125	0.0488293	0.631254	0.173443	NA	NA	NA	NA	NA	NA	NA	NA	NA	NA	NA	NA	NA	NA	NA	NA	NA	NA	NA	NA
22	2712941	ENSTGUG00000004671	ADGRA2	genic	1.18916	-5.76634	4.07087	0.00077378	0.0136407	-0.778203	0	0	0.0169592	0.0160466	NA	NA	NA	NA	NA	NA	NA	NA	NA	NA	NA	NA	NA	NA	NA	NA	NA	NA	NA	NA
Un	15384897	NA	NA	intergenic	2.10108	5.1012	4.06745	0.000779573	0.0137293	-0.78555	0.919802	0.0390562	0.983471	0.0232688	NA	NA	NA	NA	NA	NA	NA	NA	NA	NA	NA	NA	NA	NA	NA	NA	NA	NA	NA	NA
11	4955641	NA	NA	intergenic	2.64341	-4.67565	4.06664	0.000780944	0.0137398	-0.78728	0	0	0.0933364	0.0853552	NA	NA	NA	NA	NA	NA	NA	NA	NA	NA	NA	NA	NA	NA	NA	NA	NA	NA	NA	NA
23	2730569	ENSTGUG00000000971	TMEM222	genic	1.58123	-5.47229	4.05888	0.000794267	0.0139604	-0.803938	0	0	0.0264734	0.0217961	NA	NA	NA	NA	NA	NA	NA	NA	NA	NA	NA	NA	NA	NA	NA	NA	NA	NA	NA	NA
1	113682918	NA	NA	intergenic	1.77916	-0.308476	4.05757	0.000796551	0.0139868	-0.806766	0.251506	0.100239	0.517541	0.186064	NA	NA	NA	NA	NA	NA	NA	NA	NA	NA	NA	NA	NA	NA	NA	NA	NA	NA	NA	NA
Un	158077366	NA	NA	intergenic	-2.35567	2.7105	-4.05348	0.000803688	0.0140982	-0.81555	0.94596	0.0451369	0.794744	0.128428	NA	NA	NA	NA	NA	NA	NA	NA	NA	NA	NA	NA	NA	NA	NA	NA	NA	NA	NA	NA
2	79257516	NA	NA	intergenic	1.95674	4.45522	4.05192	0.000806424	0.0141219	-0.818896	0.894924	0.0169724	0.965165	0.0367473	NA	NA	NA	NA	NA	NA	NA	NA	NA	NA	NA	NA	NA	NA	NA	NA	NA	NA	NA	NA
28	4463307	ENSTGUG00000000786		genic	-2.63936	0.437404	-4.0518	0.000806625	0.0141219	-0.819141	0.782905	0.152544	0.465468	0.151535	ENSTGUG00000000922	NA	NA	NA	NA	NA	NA	NA	NA	NA	POLR2E	NA	NA	NA	NA	NA	NA	NA	NA	NA
17	713487	ENSTGUG00000002544	ENTPD8	genic	2.89647	-4.48586	4.05058	0.000808775	0.0141456	-0.821761	0	0	0.0981446	0.11282	ENSTGUG00000002526	NA	NA	NA	NA	NA	NA	NA	NA	NA		NA	NA	NA	NA	NA	NA	NA	NA	NA
2	44075543	NA	NA	intergenic	2.081	2.55878	4.04653	0.000815953	0.0142413	-0.830461	0.666538	0.0703482	0.882123	0.0713849	NA	NA	NA	NA	NA	NA	NA	NA	NA	NA	NA	NA	NA	NA	NA	NA	NA	NA	NA	NA
15	7885067	ENSTGUG00000008395		promoter	1.994	-4.65653	4.04651	0.000815991	0.0142413	-0.830507	0.0111111	0.0272166	0.0566214	0.0391574	NA	NA	NA	NA	NA	NA	NA	NA	NA	NA	NA	NA	NA	NA	NA	NA	NA	NA	NA	NA
Z	70333587	NA	NA	intergenic	1.89974	4.79923	4.04614	0.000816645	0.0142413	-0.831296	0.917648	0.0260351	0.963302	0.067604	NA	NA	NA	NA	NA	NA	NA	NA	NA	NA	NA	NA	NA	NA	NA	NA	NA	NA	NA	NA
1B	754243	ENSTGUG00000000547	STIM1	genic	-1.45	-5.87407	-4.04348	0.000821397	0.0142908	-0.837007	0.0331378	0.0279647	0.00524908	0.00979353	NA	NA	NA	NA	NA	NA	NA	NA	NA	NA	NA	NA	NA	NA	NA	NA	NA	NA	NA	NA
11	10394237	NA	NA	intergenic	1.181	-5.77246	4.04301	0.000822254	0.0142908	-0.838034	0	0	0.0313581	0.0561309	NA	NA	NA	NA	NA	NA	NA	NA	NA	NA	NA	NA	NA	NA	NA	NA	NA	NA	NA	NA
13	611616	ENSTGUG00000000129	KCTD16	genic	1.88543	-5.24414	4.04231	0.000823495	0.0142908	-0.839519	0	0	0.0356852	0.0281147	NA	NA	NA	NA	NA	NA	NA	NA	NA	NA	NA	NA	NA	NA	NA	NA	NA	NA	NA	NA
20	10603102	NA	NA	intergenic	1.32737	-5.66268	4.04187	0.000824297	0.0142908	-0.840477	0	0	0.0180129	0.0145056	NA	NA	NA	NA	NA	NA	NA	NA	NA	NA	NA	NA	NA	NA	NA	NA	NA	NA	NA	NA
8	27296658	ENSTGUG00000010364	NEGR1	genic	1.80373	4.74033	4.04186	0.000824312	0.0142908	-0.840495	0.917043	0.0329082	0.975107	0.0230431	NA	NA	NA	NA	NA	NA	NA	NA	NA	NA	NA	NA	NA	NA	NA	NA	NA	NA	NA	NA
Un	19146822	NA	NA	intergenic	1.77336	-4.8365	4.04157	0.000824834	0.0142908	-0.841119	0.0104167	0.0255155	0.0414914	0.0233278	NA	NA	NA	NA	NA	NA	NA	NA	NA	NA	NA	NA	NA	NA	NA	NA	NA	NA	NA	NA
23	2714709	ENSTGUG00000000971	TMEM222	genic	1.73346	-5.35812	4.04112	0.000825647	0.0142908	-0.842088	0	0	0.0367902	0.0376781	NA	NA	NA	NA	NA	NA	NA	NA	NA	NA	NA	NA	NA	NA	NA	NA	NA	NA	NA	NA
17	2209535	ENSTGUG00000002855	CACNA1B	genic	-1.64611	2.21876	-4.04097	0.000825905	0.0142908	-0.842396	0.893484	0.0803425	0.773005	0.10084	NA	NA	NA	NA	NA	NA	NA	NA	NA	NA	NA	NA	NA	NA	NA	NA	NA	NA	NA	NA
8	27296515	ENSTGUG00000010364	NEGR1	genic	1.92008	4.36718	4.03715	0.000832828	0.014396	-0.850613	0.888345	0.034327	0.96577	0.0393944	NA	NA	NA	NA	NA	NA	NA	NA	NA	NA	NA	NA	NA	NA	NA	NA	NA	NA	NA	NA
12	992518	ENSTGUG00000003758		genic	-1.30764	1.44571	-4.03672	0.000833601	0.014396	-0.851526	0.837004	0.0675407	0.679774	0.103982	NA	NA	NA	NA	NA	NA	NA	NA	NA	NA	NA	NA	NA	NA	NA	NA	NA	NA	NA	NA
Un	24392756	NA	NA	intergenic	1.33201	-2.55931	4.03602	0.000834879	0.0143988	-0.853034	0.0710139	0.0165947	0.184327	0.0827845	NA	NA	NA	NA	NA	NA	NA	NA	NA	NA	NA	NA	NA	NA	NA	NA	NA	NA	NA	NA
4A	16515284	ENSTGUG00000005503		genic	1.64823	2.52646	4.03561	0.000835629	0.0143988	-0.853917	0.703131	0.128398	0.878918	0.068213	NA	NA	NA	NA	NA	NA	NA	NA	NA	NA	NA	NA	NA	NA	NA	NA	NA	NA	NA	NA
13_random	578012	ENSTGUG00000014601	SLC23A1	genic	2.03953	-5.12857	4.0353	0.000836188	0.0143988	-0.854576	0	0	0.050424	0.0591745	NA	NA	NA	NA	NA	NA	NA	NA	NA	NA	NA	NA	NA	NA	NA	NA	NA	NA	NA	NA
26	3283633	ENSTGUG00000001493	TRAF3IP3	genic	1.61971	-5.44343	4.03363	0.000839254	0.0144266	-0.858178	0	0	0.0290788	0.0277154	ENSTGUG00000001456	NA	NA	NA	NA	NA	NA	NA	NA	NA		NA	NA	NA	NA	NA	NA	NA	NA	NA
27	3871367	NA	NA	intergenic	2.93829	4.43348	4.03353	0.000839422	0.0144266	-0.858375	0.809891	0.127617	0.962568	0.0491665	NA	NA	NA	NA	NA	NA	NA	NA	NA	NA	NA	NA	NA	NA	NA	NA	NA	NA	NA	NA
7	39431246	NA	NA	intergenic	2.73032	-4.22167	4.02927	0.000847271	0.0145417	-0.867536	0.00641026	0.0157019	0.0996677	0.0754481	NA	NA	NA	NA	NA	NA	NA	NA	NA	NA	NA	NA	NA	NA	NA	NA	NA	NA	NA	NA
14	1562675	ENSTGUG00000003500		genic	1.50464	-5.09702	4.02859	0.000848529	0.0145417	-0.868996	0.00793651	0.0194404	0.0326152	0.0235156	NA	NA	NA	NA	NA	NA	NA	NA	NA	NA	NA	NA	NA	NA	NA	NA	NA	NA	NA	NA
6	35893731	NA	NA	intergenic	-1.56403	-0.393729	-4.02856	0.000848572	0.0145417	-0.869046	0.628508	0.107498	0.373967	0.1352	NA	NA	NA	NA	NA	NA	NA	NA	NA	NA	NA	NA	NA	NA	NA	NA	NA	NA	NA	NA
3	1855671	NA	NA	intergenic	1.36397	-5.63523	4.02789	0.000849824	0.0145491	-0.870497	0	0	0.0196904	0.0147511	NA	NA	NA	NA	NA	NA	NA	NA	NA	NA	NA	NA	NA	NA	NA	NA	NA	NA	NA	NA
13_random	381238	NA	NA	intergenic	1.75308	2.62532	4.02652	0.000852368	0.0145785	-0.873439	0.690836	0.182542	0.89243	0.0521816	NA	NA	NA	NA	NA	NA	NA	NA	NA	NA	NA	NA	NA	NA	NA	NA	NA	NA	NA	NA
15_random	344869	NA	NA	intergenic	-3.6061	-2.36798	-4.02608	0.000853175	0.0145785	-0.87437	0.553954	0.21956	0.136114	0.112132	NA	NA	NA	NA	NA	NA	NA	NA	NA	NA	NA	NA	NA	NA	NA	NA	NA	NA	NA	NA
Un	78051818	NA	NA	intergenic	1.63579	-3.10526	4.02513	0.000854954	0.0145949	-0.87642	0.0482918	0.0307831	0.135394	0.0552457	NA	NA	NA	NA	NA	NA	NA	NA	NA	NA	NA	NA	NA	NA	NA	NA	NA	NA	NA	NA
2	44075542	NA	NA	intergenic	-2.68287	2.54412	-4.02387	0.000857316	0.0146212	-0.879135	0.959782	0.0291442	0.751581	0.163518	NA	NA	NA	NA	NA	NA	NA	NA	NA	NA	NA	NA	NA	NA	NA	NA	NA	NA	NA	NA
28	2220797	NA	NA	intergenic	2.10713	-5.07786	4.01042	0.000882842	0.0150421	-0.908006	0	0	0.0476929	0.0440788	NA	NA	NA	NA	NA	NA	NA	NA	NA	NA	NA	NA	NA	NA	NA	NA	NA	NA	NA	NA
Un	74863596	NA	NA	intergenic	-2.17297	2.83344	-4.00925	0.00088509	0.0150647	-0.910508	0.944202	0.0493122	0.825829	0.07666	NA	NA	NA	NA	NA	NA	NA	NA	NA	NA	NA	NA	NA	NA	NA	NA	NA	NA	NA	NA
14	13456479	ENSTGUG00000008336		promoter	3.5485	-0.415691	4.00886	0.000885858	0.0150647	-0.911362	0.146498	0.178886	0.55638	0.235546	NA	NA	NA	NA	NA	NA	NA	NA	NA	NA	NA	NA	NA	NA	NA	NA	NA	NA	NA	NA
14	10239292	ENSTGUG00000007053	FAM83G	genic	1.4223	-5.59149	4.00623	0.000890961	0.015137	-0.917012	0	0	0.0263254	0.0297069	NA	NA	NA	NA	NA	NA	NA	NA	NA	NA	NA	NA	NA	NA	NA	NA	NA	NA	NA	NA
2	153712695	NA	NA	intergenic	1.80671	1.03206	4.0054	0.000892569	0.0151498	-0.918786	0.447891	0.158777	0.723976	0.121039	NA	NA	NA	NA	NA	NA	NA	NA	NA	NA	NA	NA	NA	NA	NA	NA	NA	NA	NA	NA
18	4347476	NA	NA	intergenic	1.7137	-4.92773	4.0018	0.000899617	0.0152549	-0.926525	0.00507957	0.0083403	0.0462745	0.0376051	NA	NA	NA	NA	NA	NA	NA	NA	NA	NA	NA	NA	NA	NA	NA	NA	NA	NA	NA	NA
13_random	577974	ENSTGUG00000014601	SLC23A1	genic	1.55572	-5.49142	3.99955	0.000904035	0.0153153	-0.931344	0	0	0.0309623	0.0368044	NA	NA	NA	NA	NA	NA	NA	NA	NA	NA	NA	NA	NA	NA	NA	NA	NA	NA	NA	NA
20	13754666	NA	NA	intergenic	1.95016	2.39491	3.99793	0.00090724	0.015347	-0.934825	0.658378	0.039969	0.859838	0.103458	NA	NA	NA	NA	NA	NA	NA	NA	NA	NA	NA	NA	NA	NA	NA	NA	NA	NA	NA	NA
21	5746551	NA	NA	intergenic	0.442621	-6.32625	3.99749	0.000908116	0.015347	-0.935775	0	0	0.00882399	0.0222207	NA	NA	NA	NA	NA	NA	NA	NA	NA	NA	NA	NA	NA	NA	NA	NA	NA	NA	NA	NA
Un	134356598	ENSTGUG00000016242		promoter	1.47251	-5.55383	3.99711	0.000908872	0.015347	-0.936592	0	0	0.0271397	0.028976	NA	NA	NA	NA	NA	NA	NA	NA	NA	NA	NA	NA	NA	NA	NA	NA	NA	NA	NA	NA
24	1062336	NA	NA	intergenic	2.91457	-2.75551	3.99686	0.000909354	0.015347	-0.937114	0.0506173	0.0689592	0.220489	0.119298	NA	NA	NA	NA	NA	NA	NA	NA	NA	NA	NA	NA	NA	NA	NA	NA	NA	NA	NA	NA
Un	114924345	NA	NA	intergenic	2.59065	4.31891	3.99391	0.000915245	0.0154318	-0.943466	0.831499	0.0889765	0.961991	0.0482471	NA	NA	NA	NA	NA	NA	NA	NA	NA	NA	NA	NA	NA	NA	NA	NA	NA	NA	NA	NA
8	27296443	ENSTGUG00000010364	NEGR1	genic	1.89883	4.90547	3.99077	0.00092152	0.0155115	-0.950186	0.914454	0.0542089	0.980995	0.0182815	NA	NA	NA	NA	NA	NA	NA	NA	NA	NA	NA	NA	NA	NA	NA	NA	NA	NA	NA	NA
26	1520074	NA	NA	intergenic	-2.66328	4.66075	-3.98931	0.000924468	0.0155115	-0.953328	1	0	0.919405	0.0695108	NA	NA	NA	NA	NA	NA	NA	NA	NA	NA	NA	NA	NA	NA	NA	NA	NA	NA	NA	NA
1A	669289	NA	NA	intergenic	-2.24318	1.13255	-3.98917	0.000924748	0.0155115	-0.953626	0.832754	0.114601	0.595433	0.103293	NA	NA	NA	NA	NA	NA	NA	NA	NA	NA	NA	NA	NA	NA	NA	NA	NA	NA	NA	NA
25_random	29552	ENSTGUG00000017367		promoter	-2.09757	2.50431	-3.98894	0.00092521	0.0155115	-0.954118	0.933306	0.0583959	0.782569	0.110516	NA	NA	NA	NA	NA	NA	NA	NA	NA	NA	NA	NA	NA	NA	NA	NA	NA	NA	NA	NA
Un	69273611	NA	NA	intergenic	1.68485	-5.39458	3.98872	0.000925654	0.0155115	-0.954589	0	0	0.0294807	0.0293353	NA	NA	NA	NA	NA	NA	NA	NA	NA	NA	NA	NA	NA	NA	NA	NA	NA	NA	NA	NA
25_random	437470	ENSTGUG00000017424	PSMD4	promoter	0.858248	-0.766589	3.98862	0.00092586	0.0155115	-0.954807	0.274152	0.0690334	0.405019	0.070279	NA	NA	NA	NA	NA	NA	NA	NA	NA	NA	NA	NA	NA	NA	NA	NA	NA	NA	NA	NA
12	20901692	NA	NA	intergenic	-2.50168	-3.54958	-3.98852	0.000926074	0.0155115	-0.955036	0.234827	0.0346385	0.0649197	0.0565619	NA	NA	NA	NA	NA	NA	NA	NA	NA	NA	NA	NA	NA	NA	NA	NA	NA	NA	NA	NA
Z	70333572	NA	NA	intergenic	2.15652	4.88385	3.98789	0.00092735	0.0155183	-0.956389	0.910682	0.0300212	0.973534	0.0432407	NA	NA	NA	NA	NA	NA	NA	NA	NA	NA	NA	NA	NA	NA	NA	NA	NA	NA	NA	NA
11	11080154	NA	NA	intergenic	2.36555	-4.88405	3.98735	0.00092843	0.0155218	-0.957534	0	0	0.064492	0.0653012	NA	NA	NA	NA	NA	NA	NA	NA	NA	NA	NA	NA	NA	NA	NA	NA	NA	NA	NA	NA
18	7052789	ENSTGUG00000007714	2019-09-09	genic	2.15611	-5.04113	3.98607	0.000931043	0.0155509	-0.960299	0	0	0.0593198	0.0670243	NA	NA	NA	NA	NA	NA	NA	NA	NA	NA	NA	NA	NA	NA	NA	NA	NA	NA	NA	NA
28	632868	ENSTGUG00000000077		genic	-2.25349	-4.19492	-3.98393	0.000935402	0.0155932	-0.964892	0.197751	0.111406	0.0320459	0.0218826	NA	NA	NA	NA	NA	NA	NA	NA	NA	NA	NA	NA	NA	NA	NA	NA	NA	NA	NA	NA
6	29463951	NA	NA	intergenic	1.78154	-4.21046	3.98388	0.000935495	0.0155932	-0.96499	0.0296053	0.0512567	0.0732458	0.0437404	NA	NA	NA	NA	NA	NA	NA	NA	NA	NA	NA	NA	NA	NA	NA	NA	NA	NA	NA	NA
20	8950215	NA	NA	intergenic	2.21759	-3.33155	3.98353	0.000936207	0.0155932	-0.965738	0.041442	0.0462911	0.15147	0.0869797	NA	NA	NA	NA	NA	NA	NA	NA	NA	NA	NA	NA	NA	NA	NA	NA	NA	NA	NA	NA
6	21209934	NA	NA	intergenic	1.89128	-5.23975	3.98155	0.000940257	0.0156461	-0.969983	0	0	0.0381893	0.0325426	NA	NA	NA	NA	NA	NA	NA	NA	NA	NA	NA	NA	NA	NA	NA	NA	NA	NA	NA	NA
28	4463275	ENSTGUG00000000786		genic	-3.8868	2.10419	-3.98051	0.0009424	0.0156671	-0.972222	0.920635	0.136913	0.64385	0.171505	ENSTGUG00000000922	NA	NA	NA	NA	NA	NA	NA	NA	NA	POLR2E	NA	NA	NA	NA	NA	NA	NA	NA	NA
1A_random	381476	NA	NA	intergenic	-3.58485	-1.29844	-3.97918	0.000945134	0.0156979	-0.975071	0.695699	0.213569	0.237029	0.188671	NA	NA	NA	NA	NA	NA	NA	NA	NA	NA	NA	NA	NA	NA	NA	NA	NA	NA	NA	NA
4	26141775	NA	NA	intergenic	1.9893	-5.16624	3.9783	0.000946965	0.0157136	-0.976974	0	0	0.0426818	0.0391361	NA	NA	NA	NA	NA	NA	NA	NA	NA	NA	NA	NA	NA	NA	NA	NA	NA	NA	NA	NA
12	10672331	NA	NA	intergenic	-1.66777	-4.26395	-3.97729	0.000949045	0.0157335	-0.979131	0.112323	0.0574331	0.0346038	0.0257201	NA	NA	NA	NA	NA	NA	NA	NA	NA	NA	NA	NA	NA	NA	NA	NA	NA	NA	NA	NA
3	37501532	ENSTGUG00000009367	PRKN	genic	3.32344	-2.84554	3.97682	0.000950022	0.015735	-0.980144	0.042328	0.0663383	0.237181	0.142797	NA	NA	NA	NA	NA	NA	NA	NA	NA	NA	NA	NA	NA	NA	NA	NA	NA	NA	NA	NA
18	152620	NA	NA	intergenic	2.92105	2.13418	3.97417	0.000955539	0.0158117	-0.985837	0.495462	0.158309	0.840135	0.149005	NA	NA	NA	NA	NA	NA	NA	NA	NA	NA	NA	NA	NA	NA	NA	NA	NA	NA	NA	NA
13	9453244	NA	NA	intergenic	2.64624	-4.67353	3.9728	0.000958398	0.0158443	-0.988774	0	0	0.0720801	0.050343	NA	NA	NA	NA	NA	NA	NA	NA	NA	NA	NA	NA	NA	NA	NA	NA	NA	NA	NA	NA
17	615381	NA	NA	intergenic	1.29277	-5.68864	3.97007	0.00096413	0.0159242	-0.994637	0	0	0.0191516	0.0194877	NA	NA	NA	NA	NA	NA	NA	NA	NA	NA	NA	NA	NA	NA	NA	NA	NA	NA	NA	NA
25_random	29579	ENSTGUG00000017367		promoter	1.67317	4.23171	3.96824	0.000967989	0.0159732	-0.998564	0.879202	0.0588317	0.96411	0.0227571	NA	NA	NA	NA	NA	NA	NA	NA	NA	NA	NA	NA	NA	NA	NA	NA	NA	NA	NA	NA
17	2209516	ENSTGUG00000002855	CACNA1B	genic	1.45461	4.2269	3.9662	0.00097232	0.016024	-1.00295	0.902967	0.0295034	0.961404	0.0346151	NA	NA	NA	NA	NA	NA	NA	NA	NA	NA	NA	NA	NA	NA	NA	NA	NA	NA	NA	NA
Un	91875481	NA	NA	intergenic	-2.21437	2.31408	-3.96594	0.000972867	0.016024	-1.00351	0.932392	0.0439459	0.757068	0.130858	NA	NA	NA	NA	NA	NA	NA	NA	NA	NA	NA	NA	NA	NA	NA	NA	NA	NA	NA	NA
5	8105620	ENSTGUG00000007792		genic	0.967761	-5.71139	3.96549	0.000973819	0.0160248	-1.00447	0.00245098	0.00600365	0.0156523	0.0148481	NA	NA	NA	NA	NA	NA	NA	NA	NA	NA	NA	NA	NA	NA	NA	NA	NA	NA	NA	NA
8	27296449	ENSTGUG00000010364	NEGR1	genic	-1.32516	2.09259	-3.96506	0.000974735	0.0160251	-1.00539	0.892081	0.062055	0.762449	0.124096	NA	NA	NA	NA	NA	NA	NA	NA	NA	NA	NA	NA	NA	NA	NA	NA	NA	NA	NA	NA
17	793334	NA	NA	intergenic	-2.79043	-1.62145	-3.96082	0.000983809	0.0161593	-1.0145	0.572222	0.159377	0.203549	0.147396	NA	NA	NA	NA	NA	NA	NA	NA	NA	NA	NA	NA	NA	NA	NA	NA	NA	NA	NA	NA
22	217215	ENSTGUG00000003490	HK2	genic	2.25321	-4.96831	3.95961	0.0009864	0.0161827	-1.01709	0	0	0.0656728	0.067665	NA	NA	NA	NA	NA	NA	NA	NA	NA	NA	NA	NA	NA	NA	NA	NA	NA	NA	NA	NA
27	3871384	NA	NA	intergenic	3.99705	2.16072	3.95931	0.000987049	0.0161827	-1.01773	0.361238	0.110188	0.828176	0.184579	NA	NA	NA	NA	NA	NA	NA	NA	NA	NA	NA	NA	NA	NA	NA	NA	NA	NA	NA	NA
4_random	4014323	ENSTGUG00000015356	FBXO41	genic	1.48851	-5.54183	3.95877	0.000988213	0.0161869	-1.01889	0	0	0.0284892	0.0313134	NA	NA	NA	NA	NA	NA	NA	NA	NA	NA	NA	NA	NA	NA	NA	NA	NA	NA	NA	NA
20	2707243	ENSTGUG00000003805	SNTA1	genic	1.77175	-5.3294	3.95752	0.000990923	0.0162143	-1.02158	0	0	0.0309577	0.0239735	NA	NA	NA	NA	NA	NA	NA	NA	NA	NA	NA	NA	NA	NA	NA	NA	NA	NA	NA	NA
Un	73033935	ENSTGUG00000015457		promoter	0.759617	1.21089	3.95716	0.000991707	0.0162143	-1.02236	0.608665	0.0773485	0.725624	0.0763541	NA	NA	NA	NA	NA	NA	NA	NA	NA	NA	NA	NA	NA	NA	NA	NA	NA	NA	NA	NA
18_random	347756	NA	NA	intergenic	2.194	-4.56968	3.94831	0.00101104	0.0164951	-1.04134	0.00833333	0.0204124	0.0639029	0.0445392	NA	NA	NA	NA	NA	NA	NA	NA	NA	NA	NA	NA	NA	NA	NA	NA	NA	NA	NA	NA
28	977191	NA	NA	intergenic	0.995723	-5.91142	3.94829	0.00101109	0.0164951	-1.04139	0	0	0.0148315	0.017428	NA	NA	NA	NA	NA	NA	NA	NA	NA	NA	NA	NA	NA	NA	NA	NA	NA	NA	NA	NA
4A	15974122	ENSTGUG00000004980		promoter	1.73219	-5.01078	3.94794	0.00101188	0.0164951	-1.04215	0.00520833	0.0127578	0.0501003	0.0500143	ENSTGUG00000005094	ENSTGUG00000005127	NA	NA	NA	NA	NA	NA	NA	NA			NA	NA	NA	NA	NA	NA	NA	NA
Un	114923933	NA	NA	intergenic	1.98111	4.8769	3.94761	0.00101259	0.0164951	-1.04284	0.911521	0.0492943	0.977186	0.0256498	NA	NA	NA	NA	NA	NA	NA	NA	NA	NA	NA	NA	NA	NA	NA	NA	NA	NA	NA	NA
23	4818564	NA	NA	intergenic	1.48972	-5.54092	3.94543	0.00101742	0.0165516	-1.04752	0	0	0.0250539	0.0219609	NA	NA	NA	NA	NA	NA	NA	NA	NA	NA	NA	NA	NA	NA	NA	NA	NA	NA	NA	NA
20	14884733	NA	NA	intergenic	-3.03438	3.04454	-3.94483	0.00101877	0.0165516	-1.04882	0.951058	0.0895689	0.80764	0.0986844	NA	NA	NA	NA	NA	NA	NA	NA	NA	NA	NA	NA	NA	NA	NA	NA	NA	NA	NA	NA
25_random	29673	ENSTGUG00000017367		promoter	2.76665	3.58867	3.94479	0.00101885	0.0165516	-1.0489	0.732229	0.145603	0.939091	0.0579637	NA	NA	NA	NA	NA	NA	NA	NA	NA	NA	NA	NA	NA	NA	NA	NA	NA	NA	NA	NA
Un	73224474	ENSTGUG00000015488		genic	4.40715	-1.96685	3.94174	0.00102566	0.0166471	-1.05545	0.0580357	0.114307	0.410452	0.276039	NA	NA	NA	NA	NA	NA	NA	NA	NA	NA	NA	NA	NA	NA	NA	NA	NA	NA	NA	NA
28	3069010	ENSTGUG00000000667		genic	-3.31069	-4.43076	-3.94016	0.00102921	0.0166758	-1.05884	0.217401	0.10284	0.0414159	0.0711082	NA	NA	NA	NA	NA	NA	NA	NA	NA	NA	NA	NA	NA	NA	NA	NA	NA	NA	NA	NA
17	793337	NA	NA	intergenic	-2.93281	1.98468	-3.94012	0.0010293	0.0166758	-1.05893	0.922009	0.0756754	0.681819	0.198034	NA	NA	NA	NA	NA	NA	NA	NA	NA	NA	NA	NA	NA	NA	NA	NA	NA	NA	NA	NA
Un	129304324	NA	NA	intergenic	1.09472	-5.83717	3.93955	0.00103058	0.0166814	-1.06015	0	0	0.014351	0.0132172	NA	NA	NA	NA	NA	NA	NA	NA	NA	NA	NA	NA	NA	NA	NA	NA	NA	NA	NA	NA
23	4042507	NA	NA	intergenic	3.30164	-3.42398	3.93862	0.00103268	0.0167002	-1.06215	0.030303	0.074227	0.197144	0.14876	NA	NA	NA	NA	NA	NA	NA	NA	NA	NA	NA	NA	NA	NA	NA	NA	NA	NA	NA	NA
5	8082276	ENSTGUG00000007776		genic	1.0987	-5.83418	3.93745	0.00103532	0.0167277	-1.06466	0	0	0.0135922	0.0100085	NA	NA	NA	NA	NA	NA	NA	NA	NA	NA	NA	NA	NA	NA	NA	NA	NA	NA	NA	NA
Z	62984170	NA	NA	intergenic	-1.48681	-1.04072	-3.93576	0.00103915	0.0167744	-1.06829	0.512841	0.162527	0.280881	0.110333	NA	NA	NA	NA	NA	NA	NA	NA	NA	NA	NA	NA	NA	NA	NA	NA	NA	NA	NA	NA
24	459653	ENSTGUG00000000126		genic	2.30734	-4.92771	3.92981	0.00105274	0.0169783	-1.08105	0	0	0.0659329	0.0608621	ENSTGUG00000000128	NA	NA	NA	NA	NA	NA	NA	NA	NA	CADM1	NA	NA	NA	NA	NA	NA	NA	NA	NA
19	1009444	ENSTGUG00000003456	CALN1	genic	-2.57315	3.35993	-3.92644	0.00106053	0.0170756	-1.08829	0.972576	0.0324727	0.840582	0.127391	NA	NA	NA	NA	NA	NA	NA	NA	NA	NA	NA	NA	NA	NA	NA	NA	NA	NA	NA	NA
14	8695810	ENSTGUG00000005910	NDUFAB1	genic	0.475574	-6.30153	3.92635	0.00106073	0.0170756	-1.08849	0	0	0.00548611	0.00867291	NA	NA	NA	NA	NA	NA	NA	NA	NA	NA	NA	NA	NA	NA	NA	NA	NA	NA	NA	NA
11	18395708	ENSTGUG00000009432		genic	2.55924	1.25464	3.9257	0.00106223	0.0170756	-1.08988	0.405759	0.204067	0.748609	0.142717	NA	NA	NA	NA	NA	NA	NA	NA	NA	NA	NA	NA	NA	NA	NA	NA	NA	NA	NA	NA
28	4677391	ENSTGUG00000001025		promoter	1.50525	-5.52927	3.92554	0.00106261	0.0170756	-1.09022	0	0	0.0238397	0.0192213	NA	NA	NA	NA	NA	NA	NA	NA	NA	NA	NA	NA	NA	NA	NA	NA	NA	NA	NA	NA
6	36044899	ENSTGUG00000011675	INPP5A	genic	-2.32266	0.67238	-3.92379	0.00106667	0.0171255	-1.09397	0.844039	0.0507702	0.510544	0.216981	NA	NA	NA	NA	NA	NA	NA	NA	NA	NA	NA	NA	NA	NA	NA	NA	NA	NA	NA	NA
Z	70333596	NA	NA	intergenic	1.8941	2.92342	3.91819	0.00107982	0.0173096	-1.106	0.742241	0.039673	0.889042	0.106087	NA	NA	NA	NA	NA	NA	NA	NA	NA	NA	NA	NA	NA	NA	NA	NA	NA	NA	NA	NA
Un	84403546	NA	NA	intergenic	2.52869	5.25111	3.91807	0.00108009	0.0173096	-1.10625	0.830556	0.170755	0.979666	0.0436277	NA	NA	NA	NA	NA	NA	NA	NA	NA	NA	NA	NA	NA	NA	NA	NA	NA	NA	NA	NA
25_random	29657	ENSTGUG00000017367		promoter	2.26038	3.76173	3.91721	0.00108213	0.0173111	-1.10811	0.787657	0.116093	0.942557	0.0542093	NA	NA	NA	NA	NA	NA	NA	NA	NA	NA	NA	NA	NA	NA	NA	NA	NA	NA	NA	NA
5	6876041	NA	NA	intergenic	1.6865	-5.39334	3.91711	0.00108236	0.0173111	-1.10831	0	0	0.0332355	0.0342168	NA	NA	NA	NA	NA	NA	NA	NA	NA	NA	NA	NA	NA	NA	NA	NA	NA	NA	NA	NA
Un	104606940	NA	NA	intergenic	-1.59351	2.44524	-3.9168	0.0010831	0.0173111	-1.10898	0.924997	0.0426327	0.789473	0.108973	NA	NA	NA	NA	NA	NA	NA	NA	NA	NA	NA	NA	NA	NA	NA	NA	NA	NA	NA	NA
1	422592	NA	NA	intergenic	1.61267	-5.40315	3.91587	0.0010853	0.0173177	-1.11098	0.000343643	0.000841749	0.031943	0.0378648	NA	NA	NA	NA	NA	NA	NA	NA	NA	NA	NA	NA	NA	NA	NA	NA	NA	NA	NA	NA
14	1782851	NA	NA	intergenic	1.51279	2.11623	3.91575	0.00108558	0.0173177	-1.11123	0.662222	0.0946681	0.838873	0.0849535	NA	NA	NA	NA	NA	NA	NA	NA	NA	NA	NA	NA	NA	NA	NA	NA	NA	NA	NA	NA
8_random	390160	NA	NA	intergenic	2.25618	-4.96608	3.91539	0.00108643	0.0173177	-1.112	0	0	0.0576053	0.0511713	NA	NA	NA	NA	NA	NA	NA	NA	NA	NA	NA	NA	NA	NA	NA	NA	NA	NA	NA	NA
2_random	306678	ENSTGUG00000014196		promoter	1.73272	3.41025	3.91277	0.00109268	0.0174017	-1.11763	0.813452	0.0578749	0.93236	0.0404566	NA	NA	NA	NA	NA	NA	NA	NA	NA	NA	NA	NA	NA	NA	NA	NA	NA	NA	NA	NA
28	4775584	NA	NA	intergenic	1.55077	-5.49513	3.90932	0.00110094	0.0175176	-1.12503	0	0	0.0293683	0.0284897	NA	NA	NA	NA	NA	NA	NA	NA	NA	NA	NA	NA	NA	NA	NA	NA	NA	NA	NA	NA
Un	54946968	NA	NA	intergenic	-2.12075	-0.248356	-3.90436	0.00111294	0.0176928	-1.13568	0.673071	0.28226	0.375874	0.146465	NA	NA	NA	NA	NA	NA	NA	NA	NA	NA	NA	NA	NA	NA	NA	NA	NA	NA	NA	NA
1A_random	381502	NA	NA	intergenic	-2.58921	4.7163	-3.90328	0.00111556	0.0177186	-1.13798	1	0	0.922104	0.0704391	NA	NA	NA	NA	NA	NA	NA	NA	NA	NA	NA	NA	NA	NA	NA	NA	NA	NA	NA	NA
14	9693149	ENSTGUG00000006840		genic	-3.1083	1.514	-3.90144	0.00112006	0.0177742	-1.14194	0.874095	0.169604	0.587324	0.22084	NA	NA	NA	NA	NA	NA	NA	NA	NA	NA	NA	NA	NA	NA	NA	NA	NA	NA	NA	NA
1	21706594	NA	NA	intergenic	1.026	-1.04242	3.89549	0.00113471	0.0179907	-1.1547	0.228763	0.108325	0.370625	0.106784	NA	NA	NA	NA	NA	NA	NA	NA	NA	NA	NA	NA	NA	NA	NA	NA	NA	NA	NA	NA
8	22972921	NA	NA	intergenic	1.71796	-5.36974	3.89445	0.00113729	0.0180156	-1.15693	0	0	0.0334362	0.0289716	NA	NA	NA	NA	NA	NA	NA	NA	NA	NA	NA	NA	NA	NA	NA	NA	NA	NA	NA	NA
9	4550341	ENSTGUG00000006053	DGKG	genic	2.16117	4.26607	3.89273	0.00114157	0.0180673	-1.16062	0.86285	0.0501097	0.964354	0.0342873	NA	NA	NA	NA	NA	NA	NA	NA	NA	NA	NA	NA	NA	NA	NA	NA	NA	NA	NA	NA
Un	104606965	NA	NA	intergenic	-1.71696	-1.98851	-3.8909	0.00114615	0.0181171	-1.16455	0.390323	0.151893	0.174074	0.10091	NA	NA	NA	NA	NA	NA	NA	NA	NA	NA	NA	NA	NA	NA	NA	NA	NA	NA	NA	NA
Z	23854817	NA	NA	intergenic	-1.82337	0.440912	-3.89045	0.00114727	0.0181171	-1.16551	0.773171	0.102065	0.499609	0.177437	NA	NA	NA	NA	NA	NA	NA	NA	NA	NA	NA	NA	NA	NA	NA	NA	NA	NA	NA	NA
13	15824875	NA	NA	intergenic	1.37406	-5.62767	3.89025	0.00114777	0.0181171	-1.16594	0	0	0.0231052	0.0235592	NA	NA	NA	NA	NA	NA	NA	NA	NA	NA	NA	NA	NA	NA	NA	NA	NA	NA	NA	NA
10	12942579	NA	NA	intergenic	1.03049	-5.88534	3.88821	0.00115292	0.0181822	-1.17033	0	0	0.0157037	0.0188881	NA	NA	NA	NA	NA	NA	NA	NA	NA	NA	NA	NA	NA	NA	NA	NA	NA	NA	NA	NA
27	1869153	NA	NA	intergenic	2.56013	-4.73812	3.88564	0.00115939	0.0182682	-1.17583	0	0	0.0706178	0.0558465	NA	NA	NA	NA	NA	NA	NA	NA	NA	NA	NA	NA	NA	NA	NA	NA	NA	NA	NA	NA
12	4706409	ENSTGUG00000004907		genic	2.19385	-5.01282	3.88464	0.00116194	0.018292	-1.17798	0	0	0.0578855	0.0625472	NA	NA	NA	NA	NA	NA	NA	NA	NA	NA	NA	NA	NA	NA	NA	NA	NA	NA	NA	NA
11	11080270	NA	NA	intergenic	1.753	-5.34346	3.88401	0.00116354	0.0183002	-1.17933	0	0	0.0331747	0.0363011	NA	NA	NA	NA	NA	NA	NA	NA	NA	NA	NA	NA	NA	NA	NA	NA	NA	NA	NA	NA
18	152609	NA	NA	intergenic	2.32139	1.65358	3.88363	0.00116451	0.0183002	-1.18015	0.488458	0.134122	0.799297	0.137815	NA	NA	NA	NA	NA	NA	NA	NA	NA	NA	NA	NA	NA	NA	NA	NA	NA	NA	NA	NA
11	15553869	NA	NA	intergenic	2.14801	-4.56833	3.88015	0.0011734	0.018414	-1.18762	0.00580818	0.00993827	0.0697904	0.0656433	NA	NA	NA	NA	NA	NA	NA	NA	NA	NA	NA	NA	NA	NA	NA	NA	NA	NA	NA	NA
4_random	850363	NA	NA	intergenic	-2.33359	3.2691	-3.87998	0.00117382	0.018414	-1.18796	0.920635	0.136913	0.859872	0.0692705	NA	NA	NA	NA	NA	NA	NA	NA	NA	NA	NA	NA	NA	NA	NA	NA	NA	NA	NA	NA
8	11180831	ENSTGUG00000006200	BARHL2	genic	2.71075	-4.62515	3.87841	0.00117787	0.0184496	-1.19134	0	0	0.0889348	0.0819054	NA	NA	NA	NA	NA	NA	NA	NA	NA	NA	NA	NA	NA	NA	NA	NA	NA	NA	NA	NA
4A	16515278	ENSTGUG00000005503		genic	2.63872	3.12123	3.87808	0.00117871	0.0184496	-1.19205	0.670969	0.20571	0.911851	0.0738559	NA	NA	NA	NA	NA	NA	NA	NA	NA	NA	NA	NA	NA	NA	NA	NA	NA	NA	NA	NA
27	1742276	NA	NA	intergenic	1.72729	-2.5974	3.87789	0.0011792	0.0184496	-1.19245	0.0779122	0.0614406	0.182566	0.0576697	NA	NA	NA	NA	NA	NA	NA	NA	NA	NA	NA	NA	NA	NA	NA	NA	NA	NA	NA	NA
4A	840890	NA	NA	intergenic	1.1219	-5.81679	3.87468	0.00118751	0.0185633	-1.19934	0	0	0.015564	0.0151115	NA	NA	NA	NA	NA	NA	NA	NA	NA	NA	NA	NA	NA	NA	NA	NA	NA	NA	NA	NA
Un	59439123	NA	NA	intergenic	2.03453	-5.13231	3.87167	0.00119535	0.0186695	-1.2058	0	0	0.0562861	0.0822324	NA	NA	NA	NA	NA	NA	NA	NA	NA	NA	NA	NA	NA	NA	NA	NA	NA	NA	NA	NA
17	10652043	ENSTGUG00000007170	NR5A1	genic	1.74402	-1.09395	3.8703	0.00119892	0.0187088	-1.20873	0.170364	0.092011	0.394315	0.136345	NA	NA	NA	NA	NA	NA	NA	NA	NA	NA	NA	NA	NA	NA	NA	NA	NA	NA	NA	NA
2	79257509	NA	NA	intergenic	1.46843	3.44104	3.86937	0.00120136	0.0187301	-1.21072	0.838608	0.0420363	0.932006	0.0398746	NA	NA	NA	NA	NA	NA	NA	NA	NA	NA	NA	NA	NA	NA	NA	NA	NA	NA	NA	NA
3	29327103	ENSTGUG00000007589		genic	1.50323	-5.30281	3.86898	0.00120239	0.0187301	-1.21157	0.00199007	0.00308302	0.0315571	0.0286359	NA	NA	NA	NA	NA	NA	NA	NA	NA	NA	NA	NA	NA	NA	NA	NA	NA	NA	NA	NA
12	10672415	NA	NA	intergenic	2.87505	2.75834	3.86845	0.00120377	0.0187353	-1.21269	0.604491	0.0320257	0.887856	0.105798	NA	NA	NA	NA	NA	NA	NA	NA	NA	NA	NA	NA	NA	NA	NA	NA	NA	NA	NA	NA
13_random	1556369	NA	NA	intergenic	1.46673	-5.44552	3.86757	0.0012061	0.0187552	-1.21459	0.000980392	0.00240146	0.0280385	0.0247942	NA	NA	NA	NA	NA	NA	NA	NA	NA	NA	NA	NA	NA	NA	NA	NA	NA	NA	NA	NA
19	10751096	NA	NA	intergenic	3.38682	-2.03509	3.86667	0.00120846	0.0187755	-1.21651	0.122677	0.216749	0.322815	0.160689	NA	NA	NA	NA	NA	NA	NA	NA	NA	NA	NA	NA	NA	NA	NA	NA	NA	NA	NA	NA
Un	104911980	NA	NA	intergenic	3.44611	2.17203	3.86587	0.0012106	0.0187922	-1.21824	0.442845	0.242758	0.83948	0.139145	NA	NA	NA	NA	NA	NA	NA	NA	NA	NA	NA	NA	NA	NA	NA	NA	NA	NA	NA	NA
8	12823844	NA	NA	intergenic	1.69321	-5.3883	3.86375	0.00121622	0.0188631	-1.22279	0	0	0.0374157	0.043519	NA	NA	NA	NA	NA	NA	NA	NA	NA	NA	NA	NA	NA	NA	NA	NA	NA	NA	NA	NA
18	7052800	ENSTGUG00000007714	2019-09-09	genic	3.28946	-3.479	3.86154	0.00122211	0.0189379	-1.22753	0.025641	0.0628074	0.191699	0.161001	NA	NA	NA	NA	NA	NA	NA	NA	NA	NA	NA	NA	NA	NA	NA	NA	NA	NA	NA	NA
4A	15974102	ENSTGUG00000004980		promoter	2.39846	-1.62616	3.86102	0.0012235	0.018943	-1.22864	0.145718	0.117236	0.339424	0.136068	ENSTGUG00000005094	ENSTGUG00000005127	NA	NA	NA	NA	NA	NA	NA	NA			NA	NA	NA	NA	NA	NA	NA	NA
Un	15384963	NA	NA	intergenic	2.49089	3.71743	3.86016	0.00122578	0.0189618	-1.23047	0.782234	0.0672088	0.938563	0.0538194	NA	NA	NA	NA	NA	NA	NA	NA	NA	NA	NA	NA	NA	NA	NA	NA	NA	NA	NA	NA
1	422840	NA	NA	intergenic	2.4212	-4.59168	3.85911	0.00122862	0.0189892	-1.23274	0.00297619	0.00729015	0.0713016	0.0566695	NA	NA	NA	NA	NA	NA	NA	NA	NA	NA	NA	NA	NA	NA	NA	NA	NA	NA	NA	NA
26	3629797	ENSTGUG00000001511	PLXNA2	genic	-2.45778	4.39192	-3.85822	0.001231	0.0190095	-1.23464	0.992424	0.0185567	0.904759	0.113093	NA	NA	NA	NA	NA	NA	NA	NA	NA	NA	NA	NA	NA	NA	NA	NA	NA	NA	NA	NA
11	19574907	ENSTGUG00000009594	WTIP	genic	-1.97707	-5.57987	-3.85538	0.00123867	0.0191114	-1.24074	0.0744081	0.0899081	0.00802006	0.0127059	NA	NA	NA	NA	NA	NA	NA	NA	NA	NA	NA	NA	NA	NA	NA	NA	NA	NA	NA	NA
28_random	157215	ENSTGUG00000014002		promoter	1.49725	-5.04694	3.85373	0.00124314	0.0191579	-1.24427	0.00575131	0.00905446	0.0413418	0.0357583	NA	NA	NA	NA	NA	NA	NA	NA	NA	NA	NA	NA	NA	NA	NA	NA	NA	NA	NA	NA
Un	142123588	NA	NA	intergenic	2.62841	-1.97741	3.85347	0.00124384	0.0191579	-1.24482	0.122033	0.156382	0.295029	0.106184	NA	NA	NA	NA	NA	NA	NA	NA	NA	NA	NA	NA	NA	NA	NA	NA	NA	NA	NA	NA
2_random	306707	ENSTGUG00000014196		promoter	-2.81599	1.99026	-3.84997	0.0012534	0.019284	-1.25233	0.913999	0.0835296	0.690217	0.138482	NA	NA	NA	NA	NA	NA	NA	NA	NA	NA	NA	NA	NA	NA	NA	NA	NA	NA	NA	NA
4A	15650267	ENSTGUG00000004918		promoter	1.3385	-5.65433	3.84968	0.00125419	0.019284	-1.25295	0	0	0.0220124	0.021069	NA	NA	NA	NA	NA	NA	NA	NA	NA	NA	NA	NA	NA	NA	NA	NA	NA	NA	NA	NA
Un	4603177	NA	NA	intergenic	-2.52405	3.35233	-3.84904	0.00125595	0.0192944	-1.25433	0.948148	0.0851046	0.86266	0.0571971	NA	NA	NA	NA	NA	NA	NA	NA	NA	NA	NA	NA	NA	NA	NA	NA	NA	NA	NA	NA
Un	142123587	NA	NA	intergenic	2.20523	3.27572	3.84706	0.00126139	0.0193613	-1.25857	0.744216	0.133246	0.919708	0.06314	NA	NA	NA	NA	NA	NA	NA	NA	NA	NA	NA	NA	NA	NA	NA	NA	NA	NA	NA	NA
5	6751514	ENSTGUG00000006531	SYT7	genic	1.53282	-5.5086	3.84347	0.00127133	0.0194971	-1.26627	0	0	0.0233036	0.0192076	NA	NA	NA	NA	NA	NA	NA	NA	NA	NA	NA	NA	NA	NA	NA	NA	NA	NA	NA	NA
4A	16515261	ENSTGUG00000005503		genic	1.84734	4.96284	3.84244	0.00127421	0.019524	-1.26848	0.928566	0.0235992	0.980331	0.0215746	NA	NA	NA	NA	NA	NA	NA	NA	NA	NA	NA	NA	NA	NA	NA	NA	NA	NA	NA	NA
25_random	29630	ENSTGUG00000017367		promoter	-1.88523	2.53703	-3.84205	0.00127528	0.019524	-1.26931	0.928369	0.0546376	0.800427	0.0809643	NA	NA	NA	NA	NA	NA	NA	NA	NA	NA	NA	NA	NA	NA	NA	NA	NA	NA	NA	NA
20	8760914	NA	NA	intergenic	1.54206	-5.50167	3.83994	0.00128117	0.0195973	-1.27383	0	0	0.0303345	0.0341955	NA	NA	NA	NA	NA	NA	NA	NA	NA	NA	NA	NA	NA	NA	NA	NA	NA	NA	NA	NA
4A	923274	ENSTGUG00000002323	PCDH19	promoter	1.85233	-5.26896	3.83902	0.00128376	0.01962	-1.2758	0	0	0.0526297	0.0833729	NA	NA	NA	NA	NA	NA	NA	NA	NA	NA	NA	NA	NA	NA	NA	NA	NA	NA	NA	NA
2	98935774	NA	NA	intergenic	-2.09422	0.582776	-3.83843	0.00128542	0.0196262	-1.27708	0.809341	0.0989587	0.507952	0.210774	NA	NA	NA	NA	NA	NA	NA	NA	NA	NA	NA	NA	NA	NA	NA	NA	NA	NA	NA	NA
4A	674068	NA	NA	intergenic	2.26518	-4.95932	3.83809	0.00128637	0.0196262	-1.2778	0	0	0.0548893	0.0501276	NA	NA	NA	NA	NA	NA	NA	NA	NA	NA	NA	NA	NA	NA	NA	NA	NA	NA	NA	NA
12	992554	ENSTGUG00000003758		genic	-2.23118	3.08459	-3.83524	0.00129443	0.0197263	-1.28392	0.9586	0.0377936	0.831297	0.0967115	NA	NA	NA	NA	NA	NA	NA	NA	NA	NA	NA	NA	NA	NA	NA	NA	NA	NA	NA	NA
7	39073595	ENSTGUG00000012157	GPD2	genic	2.3273	4.63679	3.83498	0.00129514	0.0197263	-1.28446	0.870659	0.0765984	0.967305	0.0413411	NA	NA	NA	NA	NA	NA	NA	NA	NA	NA	NA	NA	NA	NA	NA	NA	NA	NA	NA	NA
17	2209482	ENSTGUG00000002855	CACNA1B	genic	-1.58562	1.97441	-3.83414	0.00129754	0.0197362	-1.28628	0.876423	0.111506	0.744809	0.0834508	NA	NA	NA	NA	NA	NA	NA	NA	NA	NA	NA	NA	NA	NA	NA	NA	NA	NA	NA	NA
27	2377925	ENSTGUG00000002501	ZNF385C	genic	1.84962	-5.271	3.83397	0.00129801	0.0197362	-1.28663	0	0	0.0399713	0.03649	NA	NA	NA	NA	NA	NA	NA	NA	NA	NA	NA	NA	NA	NA	NA	NA	NA	NA	NA	NA
Un	114924568	NA	NA	intergenic	2.71764	3.69088	3.83308	0.00130053	0.0197576	-1.28853	0.752859	0.0959517	0.919361	0.11606	NA	NA	NA	NA	NA	NA	NA	NA	NA	NA	NA	NA	NA	NA	NA	NA	NA	NA	NA	NA
4A	19958046	ENSTGUG00000007127		promoter	1.13925	-5.80378	3.83147	0.00130512	0.0198104	-1.29199	0	0	0.0163985	0.0167982	NA	NA	NA	NA	NA	NA	NA	NA	NA	NA	NA	NA	NA	NA	NA	NA	NA	NA	NA	NA
20	8276793	ENSTGUG00000006794	TCF15	promoter	1.78338	-5.32068	3.83064	0.0013075	0.0198297	-1.29378	0	0	0.0422309	0.0516902	NA	NA	NA	NA	NA	NA	NA	NA	NA	NA	NA	NA	NA	NA	NA	NA	NA	NA	NA	NA
23	3830300	NA	NA	intergenic	1.04455	-5.8748	3.8296	0.00131048	0.0198579	-1.29601	0	0	0.0132884	0.0124056	NA	NA	NA	NA	NA	NA	NA	NA	NA	NA	NA	NA	NA	NA	NA	NA	NA	NA	NA	NA
17	793346	NA	NA	intergenic	3.01635	3.60435	3.82746	0.00131662	0.0199341	-1.3006	0.711255	0.11584	0.916237	0.125834	NA	NA	NA	NA	NA	NA	NA	NA	NA	NA	NA	NA	NA	NA	NA	NA	NA	NA	NA	NA
26_random	832140	NA	NA	intergenic	2.41383	1.87084	3.82314	0.00132911	0.0200916	-1.30985	0.506016	0.23295	0.825584	0.119917	NA	NA	NA	NA	NA	NA	NA	NA	NA	NA	NA	NA	NA	NA	NA	NA	NA	NA	NA	NA
13_random	1442596	ENSTGUG00000014702		promoter	1.60692	-5.45302	3.82275	0.00133024	0.0200916	-1.31069	0	0	0.0255324	0.0190963	NA	NA	NA	NA	NA	NA	NA	NA	NA	NA	NA	NA	NA	NA	NA	NA	NA	NA	NA	NA
9	9467052	ENSTGUG00000007975		promoter	1.60713	-5.45287	3.82269	0.00133041	0.0200916	-1.31081	0	0	0.0321782	0.039771	NA	NA	NA	NA	NA	NA	NA	NA	NA	NA	NA	NA	NA	NA	NA	NA	NA	NA	NA	NA
4A	923281	ENSTGUG00000002323	PCDH19	promoter	2.10145	-5.08212	3.82164	0.00133346	0.0201206	-1.31305	0	0	0.0482433	0.0423764	NA	NA	NA	NA	NA	NA	NA	NA	NA	NA	NA	NA	NA	NA	NA	NA	NA	NA	NA	NA
4	23294518	ENSTGUG00000004013	LEF1	genic	2.74029	-4.21419	3.82076	0.00133604	0.0201425	-1.31495	0.00641026	0.0157019	0.11956	0.100836	NA	NA	NA	NA	NA	NA	NA	NA	NA	NA	NA	NA	NA	NA	NA	NA	NA	NA	NA	NA
6	21214558	NA	NA	intergenic	1.81955	-4.81531	3.81963	0.00133935	0.0201719	-1.31738	0.00980392	0.0240146	0.0478356	0.0413188	NA	NA	NA	NA	NA	NA	NA	NA	NA	NA	NA	NA	NA	NA	NA	NA	NA	NA	NA	NA
Un	76420778	NA	NA	intergenic	3.29433	3.38143	3.81932	0.00134026	0.0201719	-1.31804	0.64864	0.117427	0.913969	0.101549	NA	NA	NA	NA	NA	NA	NA	NA	NA	NA	NA	NA	NA	NA	NA	NA	NA	NA	NA	NA
3	97781389	NA	NA	intergenic	-1.65722	0.687845	-3.81853	0.00134255	0.0201881	-1.31972	0.786279	0.0840941	0.54481	0.153455	NA	NA	NA	NA	NA	NA	NA	NA	NA	NA	NA	NA	NA	NA	NA	NA	NA	NA	NA	NA
13	295470	NA	NA	intergenic	-1.91902	-5.78119	-3.81818	0.0013436	0.0201881	-1.32048	0.0848449	0.127161	0.00577016	0.0139727	NA	NA	NA	NA	NA	NA	NA	NA	NA	NA	NA	NA	NA	NA	NA	NA	NA	NA	NA	NA
Un	114924128	NA	NA	intergenic	1.09028	3.37903	3.81756	0.00134541	0.0201982	-1.3218	0.854536	0.0562922	0.925992	0.0412641	NA	NA	NA	NA	NA	NA	NA	NA	NA	NA	NA	NA	NA	NA	NA	NA	NA	NA	NA	NA
8	1830475	NA	NA	intergenic	2.12459	-4.11325	3.8157	0.00135091	0.0202467	-1.3258	0.0239407	0.0474605	0.0789998	0.0402085	NA	NA	NA	NA	NA	NA	NA	NA	NA	NA	NA	NA	NA	NA	NA	NA	NA	NA	NA	NA
Un	54946927	NA	NA	intergenic	-1.73057	1.33928	-3.81569	0.00135092	0.0202467	-1.32581	0.857809	0.0627955	0.63756	0.151099	NA	NA	NA	NA	NA	NA	NA	NA	NA	NA	NA	NA	NA	NA	NA	NA	NA	NA	NA	NA
9	5482714	NA	NA	intergenic	1.48405	-5.54518	3.81417	0.00135542	0.0202971	-1.32907	0	0	0.0351673	0.0437424	NA	NA	NA	NA	NA	NA	NA	NA	NA	NA	NA	NA	NA	NA	NA	NA	NA	NA	NA	NA
10	918890	NA	NA	intergenic	2.04486	-5.12456	3.81337	0.00135781	0.0203158	-1.33079	0	0	0.0437804	0.0393062	NA	NA	NA	NA	NA	NA	NA	NA	NA	NA	NA	NA	NA	NA	NA	NA	NA	NA	NA	NA
1	183040	ENSTGUG00000004719	RUNX1	genic	-1.52542	-0.144652	-3.81131	0.00136393	0.0203902	-1.3352	0.649715	0.169507	0.411314	0.113361	NA	NA	NA	NA	NA	NA	NA	NA	NA	NA	NA	NA	NA	NA	NA	NA	NA	NA	NA	NA
17	6211710	NA	NA	intergenic	2.33538	-4.63092	3.80816	0.00137336	0.0205139	-1.34195	0.00347222	0.00850517	0.0850933	0.0921841	NA	NA	NA	NA	NA	NA	NA	NA	NA	NA	NA	NA	NA	NA	NA	NA	NA	NA	NA	NA
18	4421545	NA	NA	intergenic	0.768076	-6.08215	3.80434	0.00138486	0.0206684	-1.35013	0	0	0.00928844	0.0104541	NA	NA	NA	NA	NA	NA	NA	NA	NA	NA	NA	NA	NA	NA	NA	NA	NA	NA	NA	NA
3	103321264	NA	NA	intergenic	-3.38586	-4.40613	-3.80394	0.00138609	0.0206695	-1.351	0.392602	0.320114	0.0335612	0.0573145	NA	NA	NA	NA	NA	NA	NA	NA	NA	NA	NA	NA	NA	NA	NA	NA	NA	NA	NA	NA
4	1580530	NA	NA	intergenic	1.26704	-3.1149	3.80213	0.00139158	0.020734	-1.35488	0.0568849	0.0399772	0.127054	0.0558795	NA	NA	NA	NA	NA	NA	NA	NA	NA	NA	NA	NA	NA	NA	NA	NA	NA	NA	NA	NA
4A	16629090	NA	NA	intergenic	1.69621	-5.38606	3.79776	0.00140492	0.0209152	-1.36422	0	0	0.0331032	0.031022	NA	NA	NA	NA	NA	NA	NA	NA	NA	NA	NA	NA	NA	NA	NA	NA	NA	NA	NA	NA
27	172678	NA	NA	intergenic	2.21346	-4.99812	3.79674	0.00140808	0.0209229	-1.36642	0	0	0.0532136	0.0524024	NA	NA	NA	NA	NA	NA	NA	NA	NA	NA	NA	NA	NA	NA	NA	NA	NA	NA	NA	NA
25_random	29591	ENSTGUG00000017367		promoter	-1.52557	1.24392	-3.79657	0.0014086	0.0209229	-1.36678	0.831848	0.0768091	0.639147	0.115125	NA	NA	NA	NA	NA	NA	NA	NA	NA	NA	NA	NA	NA	NA	NA	NA	NA	NA	NA	NA
3	107847372	NA	NA	intergenic	2.08978	1.77607	3.79645	0.00140896	0.0209229	-1.36704	0.535609	0.094075	0.802216	0.108178	NA	NA	NA	NA	NA	NA	NA	NA	NA	NA	NA	NA	NA	NA	NA	NA	NA	NA	NA	NA
3	107847377	NA	NA	intergenic	-1.52483	-2.33109	-3.79473	0.00141428	0.0209844	-1.37073	0.306026	0.0750682	0.140768	0.0803403	NA	NA	NA	NA	NA	NA	NA	NA	NA	NA	NA	NA	NA	NA	NA	NA	NA	NA	NA	NA
10_random	444952	NA	NA	intergenic	1.74363	-4.89647	3.79361	0.00141775	0.0210183	-1.37313	0.00877193	0.0214868	0.0445784	0.0328925	NA	NA	NA	NA	NA	NA	NA	NA	NA	NA	NA	NA	NA	NA	NA	NA	NA	NA	NA	NA
17	615333	NA	NA	intergenic	1.43856	-5.57929	3.79272	0.00142051	0.0210201	-1.37504	0	0	0.0237825	0.023213	NA	NA	NA	NA	NA	NA	NA	NA	NA	NA	NA	NA	NA	NA	NA	NA	NA	NA	NA	NA
19	774294	ENSTGUG00000003426	SBDS	promoter	1.28268	-5.6962	3.79264	0.00142074	0.0210201	-1.37519	0	0	0.0195115	0.0185434	NA	NA	NA	NA	NA	NA	NA	NA	NA	NA	NA	NA	NA	NA	NA	NA	NA	NA	NA	NA
1	1219125	ENSTGUG00000004890	PIGP	genic	2.44179	2.76641	3.79239	0.00142151	0.0210201	-1.37573	0.640298	0.182754	0.878012	0.103448	NA	NA	NA	NA	NA	NA	NA	NA	NA	NA	NA	NA	NA	NA	NA	NA	NA	NA	NA	NA
Un	152090228	NA	NA	intergenic	-1.7795	4.92688	-3.79205	0.00142259	0.0210201	-1.37647	0.993333	0.0163299	0.952589	0.0496767	NA	NA	NA	NA	NA	NA	NA	NA	NA	NA	NA	NA	NA	NA	NA	NA	NA	NA	NA	NA
1	96078411	ENSTGUG00000013422		genic	-1.74496	2.63527	-3.79104	0.00142571	0.0210488	-1.37862	0.932268	0.0410782	0.81613	0.0834404	NA	NA	NA	NA	NA	NA	NA	NA	NA	NA	NA	NA	NA	NA	NA	NA	NA	NA	NA	NA
9	4550354	ENSTGUG00000006053	DGKG	genic	1.70602	4.96224	3.78652	0.00143987	0.0212402	-1.3883	0.931835	0.0301642	0.975662	0.035167	NA	NA	NA	NA	NA	NA	NA	NA	NA	NA	NA	NA	NA	NA	NA	NA	NA	NA	NA	NA
Un	163218761	NA	NA	intergenic	-1.85216	0.242109	-3.78545	0.00144325	0.0212724	-1.3906	0.749	0.093542	0.460308	0.183964	NA	NA	NA	NA	NA	NA	NA	NA	NA	NA	NA	NA	NA	NA	NA	NA	NA	NA	NA	NA
4A	16640018	ENSTGUG00000005539	KLF8	genic	1.94461	-5.19975	3.78154	0.00145565	0.0214374	-1.39898	0	0	0.0451896	0.0557714	NA	NA	NA	NA	NA	NA	NA	NA	NA	NA	NA	NA	NA	NA	NA	NA	NA	NA	NA	NA
4	68849565	NA	NA	intergenic	2.4029	-1.85098	3.77941	0.00146244	0.0215088	-1.40354	0.106179	0.103627	0.33063	0.151995	NA	NA	NA	NA	NA	NA	NA	NA	NA	NA	NA	NA	NA	NA	NA	NA	NA	NA	NA	NA
9	4550289	ENSTGUG00000006053	DGKG	genic	1.82812	4.23344	3.77926	0.00146291	0.0215088	-1.40385	0.885199	0.0237815	0.962297	0.0345353	NA	NA	NA	NA	NA	NA	NA	NA	NA	NA	NA	NA	NA	NA	NA	NA	NA	NA	NA	NA
Un	81131622	NA	NA	intergenic	-0.928251	-1.1591	-3.77734	0.00146906	0.0215814	-1.40796	0.420471	0.0823604	0.280245	0.0954525	NA	NA	NA	NA	NA	NA	NA	NA	NA	NA	NA	NA	NA	NA	NA	NA	NA	NA	NA	NA
Un	158077392	NA	NA	intergenic	-3.16972	2.72225	-3.77662	0.00147141	0.021598	-1.40952	0.930556	0.119799	0.765854	0.106671	NA	NA	NA	NA	NA	NA	NA	NA	NA	NA	NA	NA	NA	NA	NA	NA	NA	NA	NA	NA
17_random	209331	NA	NA	intergenic	1.5149	-5.52203	3.77441	0.0014785	0.0216713	-1.41423	0	0	0.0234642	0.0195709	NA	NA	NA	NA	NA	NA	NA	NA	NA	NA	NA	NA	NA	NA	NA	NA	NA	NA	NA	NA
27	4553865	ENSTGUG00000003320		genic	1.33286	-5.65857	3.77422	0.00147912	0.0216713	-1.41464	0	0	0.0199118	0.0174735	ENSTGUG00000003306	NA	NA	NA	NA	NA	NA	NA	NA	NA		NA	NA	NA	NA	NA	NA	NA	NA	NA
2	111445551	NA	NA	intergenic	-2.08248	4.02258	-3.77378	0.00148054	0.0216713	-1.41558	0.986346	0.0119247	0.909677	0.0608063	NA	NA	NA	NA	NA	NA	NA	NA	NA	NA	NA	NA	NA	NA	NA	NA	NA	NA	NA	NA
Un	84403512	NA	NA	intergenic	1.7045	-0.291413	3.77356	0.00148127	0.0216713	-1.41607	0.267411	0.15706	0.522625	0.14663	NA	NA	NA	NA	NA	NA	NA	NA	NA	NA	NA	NA	NA	NA	NA	NA	NA	NA	NA	NA
9	26742311	ENSTGUG00000011341	MBNL1	genic	1.28251	-5.69633	3.77291	0.00148337	0.021673	-1.41746	0	0	0.017679	0.0138194	NA	NA	NA	NA	NA	NA	NA	NA	NA	NA	NA	NA	NA	NA	NA	NA	NA	NA	NA	NA
9	4550347	ENSTGUG00000006053	DGKG	genic	2.10514	3.20538	3.77277	0.00148382	0.021673	-1.41775	0.756263	0.0594956	0.919384	0.0566935	NA	NA	NA	NA	NA	NA	NA	NA	NA	NA	NA	NA	NA	NA	NA	NA	NA	NA	NA	NA
27	3968301	NA	NA	intergenic	-1.71432	-3.05123	-3.7717	0.00148731	0.0217062	-1.42005	0.228301	0.0776061	0.0908592	0.056197	NA	NA	NA	NA	NA	NA	NA	NA	NA	NA	NA	NA	NA	NA	NA	NA	NA	NA	NA	NA
Un	132435473	NA	NA	intergenic	2.02091	-5.14253	3.77111	0.00148923	0.0217165	-1.42132	0	0	0.0599276	0.0637772	NA	NA	NA	NA	NA	NA	NA	NA	NA	NA	NA	NA	NA	NA	NA	NA	NA	NA	NA	NA
12	10672446	NA	NA	intergenic	-2.32789	-4.31029	-3.76871	0.00149707	0.0218128	-1.42646	0.142114	0.0431475	0.0379429	0.0392738	NA	NA	NA	NA	NA	NA	NA	NA	NA	NA	NA	NA	NA	NA	NA	NA	NA	NA	NA	NA
18	1112951	ENSTGUG00000002972	CEP131	genic	1.91627	-5.22101	3.76758	0.00150075	0.0218486	-1.42886	0	0	0.050329	0.0542921	NA	NA	NA	NA	NA	NA	NA	NA	NA	NA	NA	NA	NA	NA	NA	NA	NA	NA	NA	NA
21	2175706	ENSTGUG00000002589	ZBTB48	promoter	2.232	-4.49252	3.76485	0.00150976	0.0219606	-1.43472	0.0104167	0.0255155	0.0835076	0.0866447	ENSTGUG00000002606	ENSTGUG00000002598	NA	NA	NA	NA	NA	NA	NA	NA	PLEKHG5	TAS1R1	NA	NA	NA	NA	NA	NA	NA	NA
2_random	306717	ENSTGUG00000014196		promoter	-2.00184	0.24434	-3.76431	0.00151153	0.0219606	-1.43587	0.757143	0.139606	0.460322	0.182408	NA	NA	NA	NA	NA	NA	NA	NA	NA	NA	NA	NA	NA	NA	NA	NA	NA	NA	NA	NA
LGE22	425816	NA	NA	intergenic	2.38177	-4.72131	3.76412	0.00151215	0.0219606	-1.43627	0.0014245	0.0034893	0.0758773	0.0935759	NA	NA	NA	NA	NA	NA	NA	NA	NA	NA	NA	NA	NA	NA	NA	NA	NA	NA	NA	NA
12	4991110	NA	NA	intergenic	1.09584	-5.83633	3.76323	0.0015151	0.0219856	-1.43818	0	0	0.0169323	0.0192192	NA	NA	NA	NA	NA	NA	NA	NA	NA	NA	NA	NA	NA	NA	NA	NA	NA	NA	NA	NA
28	4463294	ENSTGUG00000000922	POLR2E	genic	-2.53649	3.1052	-3.76088	0.00152292	0.0220636	-1.44322	0.959402	0.0451667	0.828987	0.100479	ENSTGUG00000000786	NA	NA	NA	NA	NA	NA	NA	NA	NA		NA	NA	NA	NA	NA	NA	NA	NA	NA
Un	116434746	ENSTGUG00000013708		genic	2.26294	1.60047	3.76079	0.00152321	0.0220636	-1.44341	0.485511	0.213603	0.796658	0.133897	NA	NA	NA	NA	NA	NA	NA	NA	NA	NA	NA	NA	NA	NA	NA	NA	NA	NA	NA	NA
18	938820	ENSTGUG00000002914	FAM104B	genic	1.12416	-5.81509	3.76044	0.00152437	0.0220636	-1.44415	0	0	0.0165584	0.0172989	NA	NA	NA	NA	NA	NA	NA	NA	NA	NA	NA	NA	NA	NA	NA	NA	NA	NA	NA	NA
24	290786	ENSTGUG00000000027	CCDC84	genic	1.89365	-5.23797	3.76007	0.00152562	0.0220636	-1.44495	0	0	0.0460381	0.0525735	NA	NA	NA	NA	NA	NA	NA	NA	NA	NA	NA	NA	NA	NA	NA	NA	NA	NA	NA	NA
Un	15385152	NA	NA	intergenic	1.55467	1.12863	3.75955	0.00152734	0.0220636	-1.44606	0.493867	0.0786156	0.728777	0.123516	NA	NA	NA	NA	NA	NA	NA	NA	NA	NA	NA	NA	NA	NA	NA	NA	NA	NA	NA	NA
25	560367	NA	NA	intergenic	0.955686	-5.94145	3.75911	0.00152881	0.0220636	-1.447	0	0	0.0131946	0.0144439	NA	NA	NA	NA	NA	NA	NA	NA	NA	NA	NA	NA	NA	NA	NA	NA	NA	NA	NA	NA
11	11077271	NA	NA	intergenic	-2.46045	-4.67866	-3.75901	0.00152915	0.0220636	-1.44722	0.139146	0.0892995	0.0274556	0.0370536	NA	NA	NA	NA	NA	NA	NA	NA	NA	NA	NA	NA	NA	NA	NA	NA	NA	NA	NA	NA
Un	106350632	NA	NA	intergenic	-1.67657	0.575555	-3.75586	0.0015397	0.0221978	-1.45395	0.769444	0.102289	0.525553	0.151607	NA	NA	NA	NA	NA	NA	NA	NA	NA	NA	NA	NA	NA	NA	NA	NA	NA	NA	NA	NA
8	26983387	NA	NA	intergenic	1.73944	-5.35363	3.75548	0.00154098	0.0221984	-1.45477	0	0	0.0345318	0.0459286	NA	NA	NA	NA	NA	NA	NA	NA	NA	NA	NA	NA	NA	NA	NA	NA	NA	NA	NA	NA
6	36044929	ENSTGUG00000011675	INPP5A	genic	-4.74971	-1.15185	-3.75449	0.00154435	0.0222218	-1.4569	0.837281	0.0732883	0.273173	0.277394	NA	NA	NA	NA	NA	NA	NA	NA	NA	NA	NA	NA	NA	NA	NA	NA	NA	NA	NA	NA
4A	5755247	ENSTGUG00000002698	FAM155B	genic	-2.3114	0.70037	-3.75426	0.0015451	0.0222218	-1.45738	0.763889	0.260004	0.519296	0.144683	NA	NA	NA	NA	NA	NA	NA	NA	NA	NA	NA	NA	NA	NA	NA	NA	NA	NA	NA	NA
28	1283602	ENSTGUG00000000213	ONECUT3	genic	2.7494	3.35442	3.75355	0.00154751	0.0222384	-1.4589	0.702611	0.113682	0.908567	0.111689	NA	NA	NA	NA	NA	NA	NA	NA	NA	NA	NA	NA	NA	NA	NA	NA	NA	NA	NA	NA
Un	15385137	NA	NA	intergenic	1.74531	-1.51658	3.753	0.00154937	0.0222472	-1.46008	0.125851	0.0579506	0.331872	0.142665	NA	NA	NA	NA	NA	NA	NA	NA	NA	NA	NA	NA	NA	NA	NA	NA	NA	NA	NA	NA
20	6008039	NA	NA	intergenic	0.856941	-6.01551	3.75193	0.001553	0.0222814	-1.46237	0	0	0.0117183	0.0138209	NA	NA	NA	NA	NA	NA	NA	NA	NA	NA	NA	NA	NA	NA	NA	NA	NA	NA	NA	NA
26	3285090	ENSTGUG00000001456		genic	1.52106	-5.51742	3.749	0.00156298	0.0224066	-1.46864	0	0	0.02636	0.0248423	ENSTGUG00000001493	NA	NA	NA	NA	NA	NA	NA	NA	NA	TRAF3IP3	NA	NA	NA	NA	NA	NA	NA	NA	NA
20	8419913	ENSTGUG00000006942		promoter	1.29976	-5.68339	3.7468	0.00157051	0.0224963	-1.47334	0	0	0.0196313	0.018727	NA	NA	NA	NA	NA	NA	NA	NA	NA	NA	NA	NA	NA	NA	NA	NA	NA	NA	NA	NA
4	929912	ENSTGUG00000001530		promoter	1.27101	-4.69107	3.74591	0.00157358	0.0225222	-1.47526	0.0225926	0.0358437	0.0385817	0.0118912	NA	NA	NA	NA	NA	NA	NA	NA	NA	NA	NA	NA	NA	NA	NA	NA	NA	NA	NA	NA
2	44075538	NA	NA	intergenic	-1.59985	-0.435556	-3.74519	0.00157607	0.0225365	-1.4768	0.63095	0.051969	0.371253	0.160227	NA	NA	NA	NA	NA	NA	NA	NA	NA	NA	NA	NA	NA	NA	NA	NA	NA	NA	NA	NA
1	78247894	NA	NA	intergenic	2.42918	5.30777	3.74488	0.00157711	0.0225365	-1.47745	0.916068	0.0502921	0.980287	0.0468306	NA	NA	NA	NA	NA	NA	NA	NA	NA	NA	NA	NA	NA	NA	NA	NA	NA	NA	NA	NA
1	96078432	ENSTGUG00000013422		genic	2.75471	3.69125	3.74358	0.00158163	0.0225702	-1.48025	0.721169	0.20187	0.945594	0.045987	NA	NA	NA	NA	NA	NA	NA	NA	NA	NA	NA	NA	NA	NA	NA	NA	NA	NA	NA	NA
10	19982140	NA	NA	intergenic	2.28447	-4.94486	3.7433	0.00158259	0.0225702	-1.48085	0	0	0.0824566	0.104595	NA	NA	NA	NA	NA	NA	NA	NA	NA	NA	NA	NA	NA	NA	NA	NA	NA	NA	NA	NA
Un	105471150	NA	NA	intergenic	-2.92931	-0.0505699	-3.7431	0.00158327	0.0225702	-1.48127	0.741803	0.191265	0.393412	0.214207	NA	NA	NA	NA	NA	NA	NA	NA	NA	NA	NA	NA	NA	NA	NA	NA	NA	NA	NA	NA
2	80165821	NA	NA	intergenic	0.831933	-6.03426	3.74256	0.00158514	0.0225788	-1.48242	0	0	0.0111213	0.0139633	NA	NA	NA	NA	NA	NA	NA	NA	NA	NA	NA	NA	NA	NA	NA	NA	NA	NA	NA	NA
5	62176512	NA	NA	intergenic	2.47355	-4.29686	3.74159	0.0015885	0.0226085	-1.48449	0.0111111	0.0272166	0.103859	0.0946027	NA	NA	NA	NA	NA	NA	NA	NA	NA	NA	NA	NA	NA	NA	NA	NA	NA	NA	NA	NA
14	1561489	ENSTGUG00000003500		genic	1.85781	-3.88942	3.73845	0.00159945	0.0227462	-1.49122	0.0220521	0.0225217	0.0947289	0.0614127	NA	NA	NA	NA	NA	NA	NA	NA	NA	NA	NA	NA	NA	NA	NA	NA	NA	NA	NA	NA
Un	88676899	ENSTGUG00000018309		genic	-0.729698	-6.13909	-3.73767	0.00160219	0.0227585	-1.49289	0.0133526	0.0110271	0.0036071	0.00610319	NA	NA	NA	NA	NA	NA	NA	NA	NA	NA	NA	NA	NA	NA	NA	NA	NA	NA	NA	NA
9	4876484	ENSTGUG00000006305	MAB21L4	genic	2.10686	-5.07806	3.73747	0.00160287	0.0227585	-1.49331	0	0	0.0472764	0.0382393	NA	NA	NA	NA	NA	NA	NA	NA	NA	NA	NA	NA	NA	NA	NA	NA	NA	NA	NA	NA
20	6155423	NA	NA	intergenic	2.64943	1.47468	3.73258	0.0016201	0.0229848	-1.50377	0.419662	0.174364	0.771053	0.184905	NA	NA	NA	NA	NA	NA	NA	NA	NA	NA	NA	NA	NA	NA	NA	NA	NA	NA	NA	NA
8	27298897	ENSTGUG00000010364	NEGR1	genic	2.21065	-0.705341	3.72992	0.00162955	0.0231004	-1.50946	0.188922	0.183362	0.479354	0.17882	NA	NA	NA	NA	NA	NA	NA	NA	NA	NA	NA	NA	NA	NA	NA	NA	NA	NA	NA	NA
2_random	306694	ENSTGUG00000014196		promoter	-1.42207	0.806309	-3.72832	0.00163527	0.023163	-1.51289	0.784483	0.0724718	0.568388	0.129924	NA	NA	NA	NA	NA	NA	NA	NA	NA	NA	NA	NA	NA	NA	NA	NA	NA	NA	NA	NA
13	1552851	NA	NA	intergenic	1.85851	-4.94304	3.72708	0.00163972	0.0232076	-1.51555	0.0045045	0.0110337	0.044525	0.0330465	NA	NA	NA	NA	NA	NA	NA	NA	NA	NA	NA	NA	NA	NA	NA	NA	NA	NA	NA	NA
26	4758872	ENSTGUG00000001836		genic	3.30874	1.64428	3.72659	0.00164145	0.0232136	-1.51658	0.364689	0.128308	0.788733	0.182567	NA	NA	NA	NA	NA	NA	NA	NA	NA	NA	NA	NA	NA	NA	NA	NA	NA	NA	NA	NA
9	4550300	ENSTGUG00000006053	DGKG	genic	1.08438	2.96705	3.7261	0.00164323	0.0232204	-1.51764	0.818786	0.0525053	0.90464	0.0444404	NA	NA	NA	NA	NA	NA	NA	NA	NA	NA	NA	NA	NA	NA	NA	NA	NA	NA	NA	NA
19	6672090	ENSTGUG00000005622		promoter	1.39426	-5.61252	3.7254	0.00164574	0.0232372	-1.51913	0	0	0.0231621	0.0242052	NA	NA	NA	NA	NA	NA	NA	NA	NA	NA	NA	NA	NA	NA	NA	NA	NA	NA	NA	NA
4A	17445791	ENSTGUG00000005748		promoter	2.34212	4.35061	3.72504	0.00164703	0.0232372	-1.5199	0.860586	0.0436448	0.96525	0.0323928	NA	NA	NA	NA	NA	NA	NA	NA	NA	NA	NA	NA	NA	NA	NA	NA	NA	NA	NA	NA
4A	6359407	NA	NA	intergenic	1.94414	-5.2001	3.72385	0.00165133	0.0232795	-1.52245	0	0	0.0488544	0.0533565	NA	NA	NA	NA	NA	NA	NA	NA	NA	NA	NA	NA	NA	NA	NA	NA	NA	NA	NA	NA
Un	116434856	ENSTGUG00000013708		genic	2.88658	2.69433	3.72155	0.00165963	0.023378	-1.52736	0.556391	0.227421	0.87393	0.101212	NA	NA	NA	NA	NA	NA	NA	NA	NA	NA	NA	NA	NA	NA	NA	NA	NA	NA	NA	NA
17	9996554	ENSTGUG00000006822	PTGS1	promoter	1.8931	-5.23838	3.71982	0.00166594	0.0234482	-1.53107	0	0	0.0386776	0.033824	NA	NA	NA	NA	NA	NA	NA	NA	NA	NA	NA	NA	NA	NA	NA	NA	NA	NA	NA	NA
Un	154161836	ENSTGUG00000015336		promoter	1.32002	-5.6682	3.71889	0.00166933	0.023464	-1.53306	0	0	0.0201507	0.0227298	NA	NA	NA	NA	NA	NA	NA	NA	NA	NA	NA	NA	NA	NA	NA	NA	NA	NA	NA	NA
3	12951607	ENSTGUG00000003049	BATF3	promoter	2.33702	-4.90545	3.71879	0.00166969	0.023464	-1.53327	0	0	0.062078	0.0561286	NA	NA	NA	NA	NA	NA	NA	NA	NA	NA	NA	NA	NA	NA	NA	NA	NA	NA	NA	NA
1	96078382	ENSTGUG00000013422		genic	1.61731	2.23122	3.71763	0.00167393	0.0235049	-1.53575	0.66437	0.106147	0.843243	0.0922614	NA	NA	NA	NA	NA	NA	NA	NA	NA	NA	NA	NA	NA	NA	NA	NA	NA	NA	NA	NA
4A	16515254	ENSTGUG00000005503		genic	2.2939	3.54977	3.71493	0.00168384	0.0236255	-1.54152	0.771329	0.11237	0.937067	0.0537239	NA	NA	NA	NA	NA	NA	NA	NA	NA	NA	NA	NA	NA	NA	NA	NA	NA	NA	NA	NA
11	18395757	ENSTGUG00000009432		genic	1.18845	1.62493	3.71454	0.00168529	0.0236272	-1.54237	0.60851	0.176596	0.787952	0.0820954	NA	NA	NA	NA	NA	NA	NA	NA	NA	NA	NA	NA	NA	NA	NA	NA	NA	NA	NA	NA
6	29462447	NA	NA	intergenic	2.11811	-5.06963	3.71331	0.00168983	0.0236722	-1.545	0	0	0.0483098	0.0572646	NA	NA	NA	NA	NA	NA	NA	NA	NA	NA	NA	NA	NA	NA	NA	NA	NA	NA	NA	NA
7	10758519	ENSTGUG00000006207	OBSL1	genic	2.63852	-4.67932	3.71214	0.00169414	0.0237013	-1.54749	0	0	0.0881907	0.0917066	NA	NA	NA	NA	NA	NA	NA	NA	NA	NA	NA	NA	NA	NA	NA	NA	NA	NA	NA	NA
3_random	1240466	NA	NA	intergenic	-4.65463	-1.80378	-3.71203	0.00169456	0.0237013	-1.54773	0.761993	0.0664778	0.215632	0.237071	NA	NA	NA	NA	NA	NA	NA	NA	NA	NA	NA	NA	NA	NA	NA	NA	NA	NA	NA	NA
4	26141804	NA	NA	intergenic	1.18575	-5.7689	3.71135	0.00169706	0.0237175	-1.54917	0	0	0.016183	0.0175373	NA	NA	NA	NA	NA	NA	NA	NA	NA	NA	NA	NA	NA	NA	NA	NA	NA	NA	NA	NA
15	523917	ENSTGUG00000004751	RIMBP2	genic	-1.23553	-6.27908	-3.709	0.00170583	0.0238215	-1.55422	0.0229042	0.0310766	0.000761035	0.0032288	NA	NA	NA	NA	NA	NA	NA	NA	NA	NA	NA	NA	NA	NA	NA	NA	NA	NA	NA	NA
Un	103281381	NA	NA	intergenic	1.53829	-5.50449	3.7083	0.00170844	0.0238356	-1.55571	0	0	0.0288063	0.0322511	NA	NA	NA	NA	NA	NA	NA	NA	NA	NA	NA	NA	NA	NA	NA	NA	NA	NA	NA	NA
Un	74201689	NA	NA	intergenic	-2.45572	3.27937	-3.70801	0.00170953	0.0238356	-1.55633	0.962661	0.0494704	0.825379	0.13318	NA	NA	NA	NA	NA	NA	NA	NA	NA	NA	NA	NA	NA	NA	NA	NA	NA	NA	NA	NA
17	793341	NA	NA	intergenic	1.68988	2.63441	3.70727	0.00171227	0.0238552	-1.5579	0.708354	0.139664	0.881768	0.0740659	NA	NA	NA	NA	NA	NA	NA	NA	NA	NA	NA	NA	NA	NA	NA	NA	NA	NA	NA	NA
17	5394049	ENSTGUG00000003554	ST6GALNAC4	genic	1.69044	-5.39038	3.70647	0.00171527	0.023876	-1.55961	0	0	0.0337556	0.0356694	ENSTGUG00000003570	NA	NA	NA	NA	NA	NA	NA	NA	NA	ENG	NA	NA	NA	NA	NA	NA	NA	NA	NA
25_random	29668	ENSTGUG00000017367		promoter	1.5747	3.07171	3.70616	0.00171644	0.023876	-1.56028	0.789848	0.0517038	0.901762	0.0700237	NA	NA	NA	NA	NA	NA	NA	NA	NA	NA	NA	NA	NA	NA	NA	NA	NA	NA	NA	NA
20	8276800	ENSTGUG00000006794	TCF15	promoter	1.53645	-5.50587	3.70042	0.00173812	0.0241439	-1.57255	0	0	0.0318626	0.0378367	NA	NA	NA	NA	NA	NA	NA	NA	NA	NA	NA	NA	NA	NA	NA	NA	NA	NA	NA	NA
23	5746355	NA	NA	intergenic	1.44299	-5.57597	3.70034	0.00173841	0.0241439	-1.57272	0	0	0.0260868	0.0296883	NA	NA	NA	NA	NA	NA	NA	NA	NA	NA	NA	NA	NA	NA	NA	NA	NA	NA	NA	NA
21	3840881	ENSTGUG00000002984		promoter	1.55767	-5.48996	3.69688	0.00175163	0.0242984	-1.58013	0	0	0.04012	0.0521598	ENSTGUG00000002989	NA	NA	NA	NA	NA	NA	NA	NA	NA	TMEM52	NA	NA	NA	NA	NA	NA	NA	NA	NA
28_random	79678	NA	NA	intergenic	1.20008	2.55921	3.69636	0.0017536	0.0242984	-1.58123	0.763683	0.0285373	0.873163	0.0745334	NA	NA	NA	NA	NA	NA	NA	NA	NA	NA	NA	NA	NA	NA	NA	NA	NA	NA	NA	NA
26	4424572	ENSTGUG00000001781	SPDEF	genic	2.31132	-3.19343	3.69635	0.00175363	0.0242984	-1.58124	0.050982	0.071344	0.173814	0.133109	NA	NA	NA	NA	NA	NA	NA	NA	NA	NA	NA	NA	NA	NA	NA	NA	NA	NA	NA	NA
Un	114924189	NA	NA	intergenic	2.0936	4.54897	3.69589	0.00175543	0.024299	-1.58224	0.893479	0.0238453	0.968104	0.0442223	NA	NA	NA	NA	NA	NA	NA	NA	NA	NA	NA	NA	NA	NA	NA	NA	NA	NA	NA	NA
10	1675312	NA	NA	intergenic	1.34427	-5.65001	3.69563	0.00175641	0.024299	-1.58279	0	0	0.0217528	0.0231663	NA	NA	NA	NA	NA	NA	NA	NA	NA	NA	NA	NA	NA	NA	NA	NA	NA	NA	NA	NA
3	58516770	ENSTGUG00000011548	TCF21	genic	1.57184	-5.47933	3.69443	0.00176101	0.0243437	-1.58534	0	0	0.028124	0.0375165	NA	NA	NA	NA	NA	NA	NA	NA	NA	NA	NA	NA	NA	NA	NA	NA	NA	NA	NA	NA
18	8143730	NA	NA	intergenic	0.98157	-5.92203	3.694	0.0017627	0.0243482	-1.58628	0	0	0.0154418	0.0200663	NA	NA	NA	NA	NA	NA	NA	NA	NA	NA	NA	NA	NA	NA	NA	NA	NA	NA	NA	NA
Un	18567144	NA	NA	intergenic	-2.36065	-5.31467	-3.69336	0.00176513	0.024363	-1.58763	0.0974632	0.0637851	0.0123641	0.0188915	NA	NA	NA	NA	NA	NA	NA	NA	NA	NA	NA	NA	NA	NA	NA	NA	NA	NA	NA	NA
Un	54947114	NA	NA	intergenic	-1.88332	2.53643	-3.69086	0.00177482	0.0244777	-1.59298	0.940324	0.0370838	0.789994	0.115136	NA	NA	NA	NA	NA	NA	NA	NA	NA	NA	NA	NA	NA	NA	NA	NA	NA	NA	NA	NA
Un	111600743	NA	NA	intergenic	2.05614	-4.99361	3.69014	0.00177761	0.0244865	-1.59452	0.00108932	0.00266829	0.0532258	0.0511716	NA	NA	NA	NA	NA	NA	NA	NA	NA	NA	NA	NA	NA	NA	NA	NA	NA	NA	NA	NA
10	1644103	NA	NA	intergenic	1.48441	-5.5449	3.68999	0.00177821	0.0244865	-1.59485	0	0	0.0288456	0.0318771	NA	NA	NA	NA	NA	NA	NA	NA	NA	NA	NA	NA	NA	NA	NA	NA	NA	NA	NA	NA
Un	107471010	NA	NA	intergenic	-1.4879	-1.91205	-3.68469	0.00179892	0.0247526	-1.60617	0.36879	0.129814	0.184545	0.126954	NA	NA	NA	NA	NA	NA	NA	NA	NA	NA	NA	NA	NA	NA	NA	NA	NA	NA	NA	NA
23	1004966	ENSTGUG00000000806	SDC3	genic	2.07184	-5.10433	3.68019	0.00181672	0.0249781	-1.61579	0	0	0.053225	0.0562643	NA	NA	NA	NA	NA	NA	NA	NA	NA	NA	NA	NA	NA	NA	NA	NA	NA	NA	NA	NA
15	344065	ENSTGUG00000004659	ADGRD1	genic	2.07221	-4.72277	3.67773	0.00182649	0.0250828	-1.62104	0.00617284	0.0151203	0.0638707	0.0539614	NA	NA	NA	NA	NA	NA	NA	NA	NA	NA	NA	NA	NA	NA	NA	NA	NA	NA	NA	NA
14	651107	ENSTGUG00000003262		genic	1.18921	-5.2756	3.67757	0.00182715	0.0250828	-1.62139	0.00485205	0.00565326	0.0260365	0.0184246	NA	NA	NA	NA	NA	NA	NA	NA	NA	NA	NA	NA	NA	NA	NA	NA	NA	NA	NA	NA
Un	147925210	NA	NA	intergenic	2.3982	-4.66817	3.67601	0.00183337	0.0251487	-1.62471	0.00198413	0.0048601	0.0726968	0.0765165	NA	NA	NA	NA	NA	NA	NA	NA	NA	NA	NA	NA	NA	NA	NA	NA	NA	NA	NA	NA
12	6544319	NA	NA	intergenic	2.49574	-3.47103	3.67558	0.0018351	0.0251532	-1.62563	0.045679	0.0812004	0.135421	0.0766254	NA	NA	NA	NA	NA	NA	NA	NA	NA	NA	NA	NA	NA	NA	NA	NA	NA	NA	NA	NA
Un	60215760	ENSTGUG00000013905		promoter	1.45429	-5.56749	3.67461	0.00183902	0.0251711	-1.62771	0	0	0.0298718	0.0345819	NA	NA	NA	NA	NA	NA	NA	NA	NA	NA	NA	NA	NA	NA	NA	NA	NA	NA	NA	NA
Un	94502180	NA	NA	intergenic	2.15312	5.13539	3.67455	0.00183924	0.0251711	-1.62783	0.916004	0.0486868	0.980203	0.0355841	NA	NA	NA	NA	NA	NA	NA	NA	NA	NA	NA	NA	NA	NA	NA	NA	NA	NA	NA	NA
11	5894673	ENSTGUG00000006409		promoter	1.75507	-5.20987	3.67113	0.00185305	0.0253407	-1.63514	0.00119904	0.00293704	0.0515592	0.0863497	ENSTGUG00000006401	NA	NA	NA	NA	NA	NA	NA	NA	NA		NA	NA	NA	NA	NA	NA	NA	NA	NA
26	3805723	ENSTGUG00000001552		genic	2.60958	-2.44704	3.66848	0.00186381	0.0254564	-1.6408	0.0988562	0.134582	0.228716	0.0825267	ENSTGUG00000001539	NA	NA	NA	NA	NA	NA	NA	NA	NA		NA	NA	NA	NA	NA	NA	NA	NA	NA
Un	168375854	ENSTGUG00000016937		genic	1.80089	5.17802	3.66824	0.0018648	0.0254564	-1.64132	0.923945	0.050084	0.984348	0.0185791	NA	NA	NA	NA	NA	NA	NA	NA	NA	NA	NA	NA	NA	NA	NA	NA	NA	NA	NA	NA
18	7473351	NA	NA	intergenic	1.34857	-5.64679	3.66781	0.00186655	0.0254564	-1.64224	0	0	0.0230323	0.0231043	NA	NA	NA	NA	NA	NA	NA	NA	NA	NA	NA	NA	NA	NA	NA	NA	NA	NA	NA	NA
10	920459	NA	NA	intergenic	2.03175	-5.1344	3.66764	0.00186723	0.0254564	-1.64259	0	0	0.0505144	0.0493229	NA	NA	NA	NA	NA	NA	NA	NA	NA	NA	NA	NA	NA	NA	NA	NA	NA	NA	NA	NA
18_random	347482	NA	NA	intergenic	1.10321	-5.83081	3.66673	0.00187096	0.0254682	-1.64454	0	0	0.0168665	0.0202524	NA	NA	NA	NA	NA	NA	NA	NA	NA	NA	NA	NA	NA	NA	NA	NA	NA	NA	NA	NA
1	96078368	ENSTGUG00000013422		genic	-2.55106	2.65758	-3.66673	0.00187096	0.0254682	-1.64454	0.927335	0.0804983	0.785284	0.121468	NA	NA	NA	NA	NA	NA	NA	NA	NA	NA	NA	NA	NA	NA	NA	NA	NA	NA	NA	NA
19	10084788	NA	NA	intergenic	1.75784	-4.78206	3.66523	0.00187711	0.0255324	-1.64775	0.0138889	0.0340207	0.0532117	0.0539485	NA	NA	NA	NA	NA	NA	NA	NA	NA	NA	NA	NA	NA	NA	NA	NA	NA	NA	NA	NA
8	27296565	ENSTGUG00000010364	NEGR1	genic	2.82179	4.38831	3.6635	0.00188421	0.0255927	-1.65144	0.773333	0.115374	0.965456	0.0463544	NA	NA	NA	NA	NA	NA	NA	NA	NA	NA	NA	NA	NA	NA	NA	NA	NA	NA	NA	NA
14	13456492	ENSTGUG00000008336		promoter	3.63837	1.73399	3.66345	0.00188442	0.0255927	-1.65154	0.309826	0.360261	0.794837	0.181732	NA	NA	NA	NA	NA	NA	NA	NA	NA	NA	NA	NA	NA	NA	NA	NA	NA	NA	NA	NA
23	4883935	NA	NA	intergenic	2.2188	-2.925	3.66276	0.00188727	0.025612	-1.65302	0.0754165	0.0935138	0.173919	0.0915437	NA	NA	NA	NA	NA	NA	NA	NA	NA	NA	NA	NA	NA	NA	NA	NA	NA	NA	NA	NA
1	50850879	NA	NA	intergenic	2.30483	-4.55549	3.66142	0.00189277	0.025667	-1.65587	0.00595238	0.0145803	0.0791024	0.0722006	NA	NA	NA	NA	NA	NA	NA	NA	NA	NA	NA	NA	NA	NA	NA	NA	NA	NA	NA	NA
18	4534040	ENSTGUG00000005186		promoter	1.10843	-5.63058	3.65728	0.00191	0.025881	-1.66472	0.00156248	0.00188136	0.0167528	0.0130136	NA	NA	NA	NA	NA	NA	NA	NA	NA	NA	NA	NA	NA	NA	NA	NA	NA	NA	NA	NA
Un	94502170	NA	NA	intergenic	-1.82572	-3.81591	-3.65558	0.00191712	0.0259577	-1.66835	0.152163	0.0467245	0.0568818	0.0405288	NA	NA	NA	NA	NA	NA	NA	NA	NA	NA	NA	NA	NA	NA	NA	NA	NA	NA	NA	NA
17	1179147	NA	NA	intergenic	0.868258	-6.00702	3.65472	0.00192073	0.025981	-1.67019	0	0	0.0129984	0.0169679	NA	NA	NA	NA	NA	NA	NA	NA	NA	NA	NA	NA	NA	NA	NA	NA	NA	NA	NA	NA
Un	44725616	NA	NA	intergenic	1.98064	-4.71167	3.65447	0.00192176	0.025981	-1.67071	0.0054153	0.00908028	0.0669454	0.0630752	NA	NA	NA	NA	NA	NA	NA	NA	NA	NA	NA	NA	NA	NA	NA	NA	NA	NA	NA	NA
Un	142123614	NA	NA	intergenic	3.08703	4.48699	3.65277	0.00192894	0.0260582	-1.67435	0.737302	0.20681	0.962572	0.0598426	NA	NA	NA	NA	NA	NA	NA	NA	NA	NA	NA	NA	NA	NA	NA	NA	NA	NA	NA	NA
17_random	52702	NA	NA	intergenic	1.23683	-5.73059	3.6515	0.00193428	0.0261106	-1.67705	0	0	0.0193384	0.0193955	NA	NA	NA	NA	NA	NA	NA	NA	NA	NA	NA	NA	NA	NA	NA	NA	NA	NA	NA	NA
27	4572440	ENSTGUG00000003320		genic	-0.858801	-6.44351	-3.65055	0.00193829	0.0261448	-1.67908	0.0111033	0.0122291	0	0	NA	NA	NA	NA	NA	NA	NA	NA	NA	NA	NA	NA	NA	NA	NA	NA	NA	NA	NA	NA
22	732158	ENSTGUG00000004138		promoter	-2.35495	1.88388	-3.65	0.00194065	0.0261462	-1.68027	0.908967	0.062306	0.686478	0.170313	NA	NA	NA	NA	NA	NA	NA	NA	NA	NA	NA	NA	NA	NA	NA	NA	NA	NA	NA	NA
2	3027540	NA	NA	intergenic	-1.16869	-1.637	-3.64984	0.00194133	0.0261462	-1.68061	0.370435	0.0612055	0.213759	0.0951147	NA	NA	NA	NA	NA	NA	NA	NA	NA	NA	NA	NA	NA	NA	NA	NA	NA	NA	NA	NA
11	19574919	ENSTGUG00000009594	WTIP	genic	2.61173	5.08705	3.64638	0.00195605	0.0263164	-1.68799	0.869523	0.0793269	0.981509	0.0282751	NA	NA	NA	NA	NA	NA	NA	NA	NA	NA	NA	NA	NA	NA	NA	NA	NA	NA	NA	NA
4	22113124	NA	NA	intergenic	1.47318	-5.55332	3.64618	0.00195692	0.0263164	-1.68842	0	0	0.024404	0.0232047	NA	NA	NA	NA	NA	NA	NA	NA	NA	NA	NA	NA	NA	NA	NA	NA	NA	NA	NA	NA
11	11394601	NA	NA	intergenic	1.15073	-5.79516	3.64441	0.00196447	0.0263981	-1.69218	0	0	0.0197704	0.0289288	NA	NA	NA	NA	NA	NA	NA	NA	NA	NA	NA	NA	NA	NA	NA	NA	NA	NA	NA	NA
2_random	307247	ENSTGUG00000014196		promoter	-2.12732	2.85966	-3.6422	0.001974	0.0264985	-1.69691	0.938662	0.063829	0.802383	0.132871	NA	NA	NA	NA	NA	NA	NA	NA	NA	NA	NA	NA	NA	NA	NA	NA	NA	NA	NA	NA
22	2713186	ENSTGUG00000004671	ADGRA2	genic	1.7921	-5.31414	3.64198	0.00197493	0.0264985	-1.69736	0	0	0.0351045	0.0314072	NA	NA	NA	NA	NA	NA	NA	NA	NA	NA	NA	NA	NA	NA	NA	NA	NA	NA	NA	NA
3	107847387	NA	NA	intergenic	-2.10122	-3.18089	-3.64108	0.00197884	0.026531	-1.6993	0.262559	0.116506	0.0804702	0.0564702	NA	NA	NA	NA	NA	NA	NA	NA	NA	NA	NA	NA	NA	NA	NA	NA	NA	NA	NA	NA
2_random	307274	ENSTGUG00000014196		promoter	-1.59645	0.198045	-3.64021	0.00198261	0.0265615	-1.70115	0.704403	0.157037	0.469951	0.164476	NA	NA	NA	NA	NA	NA	NA	NA	NA	NA	NA	NA	NA	NA	NA	NA	NA	NA	NA	NA
Un	74201715	NA	NA	intergenic	-3.2403	2.93423	-3.63874	0.001989	0.0266272	-1.7043	0.976228	0.0263797	0.745176	0.191989	NA	NA	NA	NA	NA	NA	NA	NA	NA	NA	NA	NA	NA	NA	NA	NA	NA	NA	NA	NA
9	4550226	ENSTGUG00000006053	DGKG	genic	-1.032	-4.43818	-3.63791	0.00199257	0.026655	-1.70605	0.0672534	0.0229221	0.0312822	0.0188127	NA	NA	NA	NA	NA	NA	NA	NA	NA	NA	NA	NA	NA	NA	NA	NA	NA	NA	NA	NA
13	596264	ENSTGUG00000000129	KCTD16	genic	1.37352	-5.62807	3.63738	0.00199489	0.0266659	-1.70718	0	0	0.0262751	0.0371417	NA	NA	NA	NA	NA	NA	NA	NA	NA	NA	NA	NA	NA	NA	NA	NA	NA	NA	NA	NA
12	992512	ENSTGUG00000003758		genic	-1.27051	0.858037	-3.63701	0.0019965	0.0266675	-1.70798	0.780604	0.0465468	0.590529	0.1239	NA	NA	NA	NA	NA	NA	NA	NA	NA	NA	NA	NA	NA	NA	NA	NA	NA	NA	NA	NA
2	1974800	NA	NA	intergenic	2.09589	-5.0863	3.6358	0.00200182	0.0267184	-1.71057	0	0	0.0486068	0.04582	NA	NA	NA	NA	NA	NA	NA	NA	NA	NA	NA	NA	NA	NA	NA	NA	NA	NA	NA	NA
25_random	29652	ENSTGUG00000017367		promoter	-2.07681	3.60687	-3.63513	0.00200475	0.0267374	-1.712	0.965951	0.0426636	0.885687	0.0785391	NA	NA	NA	NA	NA	NA	NA	NA	NA	NA	NA	NA	NA	NA	NA	NA	NA	NA	NA	NA
17	9996594	ENSTGUG00000006822	PTGS1	promoter	2.25598	-3.87823	3.63477	0.00200631	0.0267383	-1.71276	0.0294686	0.0537731	0.11327	0.0774317	NA	NA	NA	NA	NA	NA	NA	NA	NA	NA	NA	NA	NA	NA	NA	NA	NA	NA	NA	NA
2	68290619	NA	NA	intergenic	1.82917	-5.28634	3.63204	0.00201832	0.026859	-1.71859	0	0	0.0389848	0.0405792	NA	NA	NA	NA	NA	NA	NA	NA	NA	NA	NA	NA	NA	NA	NA	NA	NA	NA	NA	NA
17	7600961	ENSTGUG00000005351		genic	1.7635	-5.33559	3.63202	0.00201839	0.026859	-1.71862	0	0	0.0315009	0.0270783	NA	NA	NA	NA	NA	NA	NA	NA	NA	NA	NA	NA	NA	NA	NA	NA	NA	NA	NA	NA
Un	114924357	NA	NA	intergenic	3.24954	4.30618	3.63066	0.00202442	0.0269192	-1.72153	0.784385	0.0711571	0.936287	0.137495	NA	NA	NA	NA	NA	NA	NA	NA	NA	NA	NA	NA	NA	NA	NA	NA	NA	NA	NA	NA
Un	149887890	NA	NA	intergenic	2.318	-4.91971	3.63031	0.00202596	0.0269196	-1.72228	0	0	0.0665288	0.0647318	NA	NA	NA	NA	NA	NA	NA	NA	NA	NA	NA	NA	NA	NA	NA	NA	NA	NA	NA	NA
Un	110509016	ENSTGUG00000016232	PCBP2	genic	-0.999624	-1.9712	-3.62496	0.00204978	0.0271638	-1.73369	0.305645	0.105693	0.180859	0.0741029	NA	NA	NA	NA	NA	NA	NA	NA	NA	NA	NA	NA	NA	NA	NA	NA	NA	NA	NA	NA
Un	94502151	NA	NA	intergenic	2.16629	4.73962	3.62479	0.00205055	0.0271638	-1.73405	0.900866	0.0327439	0.974642	0.0257771	NA	NA	NA	NA	NA	NA	NA	NA	NA	NA	NA	NA	NA	NA	NA	NA	NA	NA	NA	NA
Un	142005533	NA	NA	intergenic	1.7031	-5.38089	3.62465	0.00205119	0.0271638	-1.73436	0	0	0.0340998	0.0332743	NA	NA	NA	NA	NA	NA	NA	NA	NA	NA	NA	NA	NA	NA	NA	NA	NA	NA	NA	NA
10	20503704	ENSTGUG00000010009	SEMA4B	genic	1.87797	-5.24973	3.62415	0.0020534	0.0271638	-1.73541	0	0	0.0567411	0.0856405	NA	NA	NA	NA	NA	NA	NA	NA	NA	NA	NA	NA	NA	NA	NA	NA	NA	NA	NA	NA
4A	16515285	ENSTGUG00000005503		genic	1.93606	5.2792	3.62372	0.00205536	0.0271638	-1.73634	0.939204	0.0288625	0.984142	0.0233514	NA	NA	NA	NA	NA	NA	NA	NA	NA	NA	NA	NA	NA	NA	NA	NA	NA	NA	NA	NA
13_random	384640	NA	NA	intergenic	2.6551	2.80896	3.6235	0.00205633	0.0271638	-1.7368	0.598809	0.253491	0.901906	0.0793079	NA	NA	NA	NA	NA	NA	NA	NA	NA	NA	NA	NA	NA	NA	NA	NA	NA	NA	NA	NA
27	161710	NA	NA	intergenic	1.46956	-5.55604	3.62308	0.00205821	0.0271638	-1.73769	0	0	0.0274432	0.0273763	NA	NA	NA	NA	NA	NA	NA	NA	NA	NA	NA	NA	NA	NA	NA	NA	NA	NA	NA	NA
Un	44735590	ENSTGUG00000015906		genic	1.34082	-5.65259	3.62292	0.00205894	0.0271638	-1.73804	0	0	0.0196576	0.0178524	NA	NA	NA	NA	NA	NA	NA	NA	NA	NA	NA	NA	NA	NA	NA	NA	NA	NA	NA	NA
10	2265245	ENSTGUG00000004104	HCN4	genic	2.21522	-4.9968	3.62282	0.00205939	0.0271638	-1.73825	0	0	0.057119	0.0559001	NA	NA	NA	NA	NA	NA	NA	NA	NA	NA	NA	NA	NA	NA	NA	NA	NA	NA	NA	NA
11	11080260	NA	NA	intergenic	2.93854	-3.24951	3.62278	0.0020596	0.0271638	-1.73835	0.0434473	0.0889224	0.197079	0.138534	NA	NA	NA	NA	NA	NA	NA	NA	NA	NA	NA	NA	NA	NA	NA	NA	NA	NA	NA	NA
Un	131891755	NA	NA	intergenic	2.15578	4.15432	3.62082	0.00206841	0.0272598	-1.74251	0.850252	0.0647254	0.952728	0.0484801	NA	NA	NA	NA	NA	NA	NA	NA	NA	NA	NA	NA	NA	NA	NA	NA	NA	NA	NA	NA
Un	114924153	NA	NA	intergenic	1.0447	3.91835	3.61925	0.00207552	0.0273332	-1.74586	0.902901	0.0251427	0.952651	0.0203598	NA	NA	NA	NA	NA	NA	NA	NA	NA	NA	NA	NA	NA	NA	NA	NA	NA	NA	NA	NA
8	4775617	NA	NA	intergenic	0.866719	-6.00817	3.61868	0.00207812	0.0273474	-1.74709	0	0	0.0125718	0.0168914	NA	NA	NA	NA	NA	NA	NA	NA	NA	NA	NA	NA	NA	NA	NA	NA	NA	NA	NA	NA
26	2224209	NA	NA	intergenic	1.31887	-5.66906	3.61829	0.00207988	0.0273503	-1.74791	0	0	0.0210949	0.0245814	NA	NA	NA	NA	NA	NA	NA	NA	NA	NA	NA	NA	NA	NA	NA	NA	NA	NA	NA	NA
Un	14033361	ENSTGUG00000015465		promoter	-2.51125	2.28315	-3.61783	0.00208197	0.0273576	-1.74889	0.921991	0.0739662	0.740295	0.139077	ENSTGUG00000015458	NA	NA	NA	NA	NA	NA	NA	NA	NA	HSD17B10	NA	NA	NA	NA	NA	NA	NA	NA	NA
Un	15385144	NA	NA	intergenic	-1.0636	1.89541	-3.61659	0.00208761	0.0274092	-1.75153	0.872395	0.020271	0.748424	0.0851538	NA	NA	NA	NA	NA	NA	NA	NA	NA	NA	NA	NA	NA	NA	NA	NA	NA	NA	NA	NA
8	27367213	ENSTGUG00000010364	NEGR1	genic	-2.59284	3.92564	-3.61598	0.0020904	0.0274092	-1.75283	0.991476	0.00752928	0.880694	0.0816896	NA	NA	NA	NA	NA	NA	NA	NA	NA	NA	NA	NA	NA	NA	NA	NA	NA	NA	NA	NA
15	13053016	NA	NA	intergenic	1.53126	-5.50977	3.61596	0.00209052	0.0274092	-1.75289	0	0	0.0271445	0.031277	NA	NA	NA	NA	NA	NA	NA	NA	NA	NA	NA	NA	NA	NA	NA	NA	NA	NA	NA	NA
18	152587	NA	NA	intergenic	2.47933	1.45327	3.61479	0.00209584	0.0274587	-1.75537	0.434353	0.119066	0.760689	0.174976	NA	NA	NA	NA	NA	NA	NA	NA	NA	NA	NA	NA	NA	NA	NA	NA	NA	NA	NA	NA
14	9852601	NA	NA	intergenic	1.82054	-5.17156	3.61416	0.00209874	0.0274765	-1.75672	0.00107527	0.00263386	0.0405111	0.034015	NA	NA	NA	NA	NA	NA	NA	NA	NA	NA	NA	NA	NA	NA	NA	NA	NA	NA	NA	NA
14	13456485	ENSTGUG00000008336		promoter	-4.15841	3.53941	-3.61251	0.0021063	0.0275552	-1.76023	1	0	0.718425	0.279443	NA	NA	NA	NA	NA	NA	NA	NA	NA	NA	NA	NA	NA	NA	NA	NA	NA	NA	NA	NA
Un	12693111	NA	NA	intergenic	3.41097	-3.88526	3.61167	0.0021102	0.027586	-1.76204	0.00234742	0.00574998	0.198419	0.207951	NA	NA	NA	NA	NA	NA	NA	NA	NA	NA	NA	NA	NA	NA	NA	NA	NA	NA	NA	NA
4A	19290605	ENSTGUG00000006422		promoter	2.17671	-1.84007	3.61115	0.00211257	0.0275967	-1.76313	0.0809543	0.0409523	0.323072	0.152974	NA	NA	NA	NA	NA	NA	NA	NA	NA	NA	NA	NA	NA	NA	NA	NA	NA	NA	NA	NA
20	14884752	NA	NA	intergenic	-1.69602	-0.599173	-3.6107	0.00211465	0.0276036	-1.76409	0.597354	0.165679	0.339714	0.128411	NA	NA	NA	NA	NA	NA	NA	NA	NA	NA	NA	NA	NA	NA	NA	NA	NA	NA	NA	NA
15	11079289	NA	NA	intergenic	0.898467	-5.98436	3.60981	0.00211876	0.0276371	-1.76599	0	0	0.00969716	0.00719261	NA	NA	NA	NA	NA	NA	NA	NA	NA	NA	NA	NA	NA	NA	NA	NA	NA	NA	NA	NA
14	719362	NA	NA	intergenic	0.991543	-5.91455	3.60948	0.00212032	0.0276372	-1.76671	0	0	0.0150673	0.0199766	NA	NA	NA	NA	NA	NA	NA	NA	NA	NA	NA	NA	NA	NA	NA	NA	NA	NA	NA	NA
23	1004986	ENSTGUG00000000806	SDC3	genic	2.01612	-5.14612	3.60781	0.00212807	0.0277009	-1.77027	0	0	0.0502912	0.0494777	NA	NA	NA	NA	NA	NA	NA	NA	NA	NA	NA	NA	NA	NA	NA	NA	NA	NA	NA	NA
18	4924480	ENSTGUG00000005673	SHISA6	genic	1.36231	-3.04297	3.60775	0.00212833	0.0277009	-1.77038	0.0511411	0.0239907	0.142791	0.0676913	NA	NA	NA	NA	NA	NA	NA	NA	NA	NA	NA	NA	NA	NA	NA	NA	NA	NA	NA	NA
27	1869247	NA	NA	intergenic	2.36586	-4.88382	3.60703	0.00213169	0.0277245	-1.77192	0	0	0.0719765	0.0674054	NA	NA	NA	NA	NA	NA	NA	NA	NA	NA	NA	NA	NA	NA	NA	NA	NA	NA	NA	NA
4A	16358237	ENSTGUG00000005425		genic	1.77019	5.78614	3.60536	0.00213948	0.0278054	-1.77548	0.953174	0.0403268	0.993304	0.0149023	NA	NA	NA	NA	NA	NA	NA	NA	NA	NA	NA	NA	NA	NA	NA	NA	NA	NA	NA	NA
13_random	381265	NA	NA	intergenic	2.14237	0.948915	3.60477	0.00214226	0.0278212	-1.77675	0.400404	0.156216	0.710984	0.174883	NA	NA	NA	NA	NA	NA	NA	NA	NA	NA	NA	NA	NA	NA	NA	NA	NA	NA	NA	NA
Un	107471043	NA	NA	intergenic	-2.05864	-2.48433	-3.60222	0.00215421	0.0279561	-1.78217	0.346163	0.123562	0.129964	0.0854078	NA	NA	NA	NA	NA	NA	NA	NA	NA	NA	NA	NA	NA	NA	NA	NA	NA	NA	NA	NA
26	3629805	ENSTGUG00000001511	PLXNA2	genic	2.89836	3.61531	3.60121	0.00215895	0.0279972	-1.78432	0.634568	0.247175	0.937379	0.0704692	NA	NA	NA	NA	NA	NA	NA	NA	NA	NA	NA	NA	NA	NA	NA	NA	NA	NA	NA	NA
26	4222316	ENSTGUG00000001750	SCUBE3	genic	1.52651	-5.51333	3.60004	0.00216449	0.0280485	-1.78682	0	0	0.0281685	0.0328171	NA	NA	NA	NA	NA	NA	NA	NA	NA	NA	NA	NA	NA	NA	NA	NA	NA	NA	NA	NA
18	4924474	ENSTGUG00000005673	SHISA6	genic	1.56932	-2.99376	3.59795	0.00217442	0.0281417	-1.79128	0.0443757	0.00995864	0.15522	0.103933	NA	NA	NA	NA	NA	NA	NA	NA	NA	NA	NA	NA	NA	NA	NA	NA	NA	NA	NA	NA
2	135521104	NA	NA	intergenic	2.45447	-4.03225	3.59786	0.00217483	0.0281417	-1.79147	0.0333333	0.0816497	0.114808	0.104324	NA	NA	NA	NA	NA	NA	NA	NA	NA	NA	NA	NA	NA	NA	NA	NA	NA	NA	NA	NA
Un	15384909	NA	NA	intergenic	0.993108	3.7047	3.59675	0.00218011	0.0281628	-1.79383	0.889457	0.0369094	0.943863	0.0247111	NA	NA	NA	NA	NA	NA	NA	NA	NA	NA	NA	NA	NA	NA	NA	NA	NA	NA	NA	NA
Un	94502163	NA	NA	intergenic	1.97477	4.13764	3.59636	0.00218195	0.0281628	-1.79465	0.865246	0.0412788	0.955186	0.0471092	NA	NA	NA	NA	NA	NA	NA	NA	NA	NA	NA	NA	NA	NA	NA	NA	NA	NA	NA	NA
26	1520081	NA	NA	intergenic	-2.59866	-2.36946	-3.596	0.00218367	0.0281628	-1.79542	0.432011	0.172654	0.149196	0.147243	NA	NA	NA	NA	NA	NA	NA	NA	NA	NA	NA	NA	NA	NA	NA	NA	NA	NA	NA	NA
6	29463939	NA	NA	intergenic	1.5009	-5.53254	3.59586	0.00218434	0.0281628	-1.79572	0	0	0.027638	0.0269409	NA	NA	NA	NA	NA	NA	NA	NA	NA	NA	NA	NA	NA	NA	NA	NA	NA	NA	NA	NA
Un	129216235	NA	NA	intergenic	3.07793	-4.34976	3.59585	0.00218438	0.0281628	-1.79574	0	0	0.156743	0.204618	NA	NA	NA	NA	NA	NA	NA	NA	NA	NA	NA	NA	NA	NA	NA	NA	NA	NA	NA	NA
14	11431909	NA	NA	intergenic	2.49174	-4.7894	3.59313	0.00219742	0.0283093	-1.80155	0	0	0.0787928	0.0913908	NA	NA	NA	NA	NA	NA	NA	NA	NA	NA	NA	NA	NA	NA	NA	NA	NA	NA	NA	NA
10	20566036	ENSTGUG00000010162	MFAP1	promoter	-1.19393	-6.30357	-3.59259	0.00220001	0.0283093	-1.8027	0.0233333	0.0291606	0.00046493	0.00141074	NA	NA	NA	NA	NA	NA	NA	NA	NA	NA	NA	NA	NA	NA	NA	NA	NA	NA	NA	NA
Un	114923945	NA	NA	intergenic	2.07789	4.76693	3.59249	0.00220051	0.0283093	-1.80291	0.907184	0.0289865	0.975139	0.0274735	NA	NA	NA	NA	NA	NA	NA	NA	NA	NA	NA	NA	NA	NA	NA	NA	NA	NA	NA	NA
3	19574784	ENSTGUG00000004629	GALNT14	genic	0.378494	-6.37434	3.59194	0.00220315	0.0283229	-1.80409	0	0	0.00497002	0.0102483	NA	NA	NA	NA	NA	NA	NA	NA	NA	NA	NA	NA	NA	NA	NA	NA	NA	NA	NA	NA
Z	70333567	NA	NA	intergenic	1.94957	5.10015	3.58986	0.00221315	0.0284308	-1.8085	0.930235	0.0270934	0.976964	0.0353339	NA	NA	NA	NA	NA	NA	NA	NA	NA	NA	NA	NA	NA	NA	NA	NA	NA	NA	NA	NA
11	287161	ENSTGUG00000004150	FOXF1	genic	2.10807	-5.07716	3.58662	0.00222888	0.0286123	-1.81541	0	0	0.0560763	0.0581724	NA	NA	NA	NA	NA	NA	NA	NA	NA	NA	NA	NA	NA	NA	NA	NA	NA	NA	NA	NA
Un	107470916	NA	NA	intergenic	-1.22688	0.512754	-3.58337	0.00224477	0.0287955	-1.82234	0.728503	0.0756503	0.536179	0.123814	NA	NA	NA	NA	NA	NA	NA	NA	NA	NA	NA	NA	NA	NA	NA	NA	NA	NA	NA	NA
25_random	29541	ENSTGUG00000017367		promoter	-2.25048	3.22733	-3.58294	0.00224687	0.0288017	-1.82325	0.953763	0.0514595	0.849034	0.101909	NA	NA	NA	NA	NA	NA	NA	NA	NA	NA	NA	NA	NA	NA	NA	NA	NA	NA	NA	NA
24	1072939	NA	NA	intergenic	1.20345	-5.75563	3.58253	0.00224887	0.0288065	-1.82411	0	0	0.0162223	0.0135203	NA	NA	NA	NA	NA	NA	NA	NA	NA	NA	NA	NA	NA	NA	NA	NA	NA	NA	NA	NA
4A	16261292	NA	NA	intergenic	1.389	-5.61646	3.58133	0.0022548	0.0288617	-1.82668	0	0	0.0246256	0.0270766	NA	NA	NA	NA	NA	NA	NA	NA	NA	NA	NA	NA	NA	NA	NA	NA	NA	NA	NA	NA
23	5255939	ENSTGUG00000001588		promoter	1.08578	-5.84387	3.57993	0.0022617	0.0289289	-1.82966	0	0	0.0140519	0.0119266	NA	NA	NA	NA	NA	NA	NA	NA	NA	NA	NA	NA	NA	NA	NA	NA	NA	NA	NA	NA
10	1960859	ENSTGUG00000003977		promoter	1.26447	-5.70986	3.57917	0.00226547	0.0289289	-1.83129	0	0	0.0182446	0.0173058	NA	NA	NA	NA	NA	NA	NA	NA	NA	NA	NA	NA	NA	NA	NA	NA	NA	NA	NA	NA
10	13108326	ENSTGUG00000008292	HAPLN3	genic	1.80865	-5.30172	3.57902	0.00226622	0.0289289	-1.83161	0	0	0.0371046	0.0327218	NA	NA	NA	NA	NA	NA	NA	NA	NA	NA	NA	NA	NA	NA	NA	NA	NA	NA	NA	NA
22	732157	ENSTGUG00000004138		promoter	-2.72013	-0.450731	-3.57895	0.00226655	0.0289289	-1.83175	0.660646	0.226462	0.31713	0.159608	NA	NA	NA	NA	NA	NA	NA	NA	NA	NA	NA	NA	NA	NA	NA	NA	NA	NA	NA	NA
Un	47152469	NA	NA	intergenic	1.70785	-3.52174	3.57711	0.0022757	0.0290249	-1.83568	0.0391222	0.0375324	0.140121	0.121377	NA	NA	NA	NA	NA	NA	NA	NA	NA	NA	NA	NA	NA	NA	NA	NA	NA	NA	NA	NA
28_random	79687	NA	NA	intergenic	1.74267	-5.35121	3.57573	0.00228252	0.0290911	-1.83859	0	0	0.0335245	0.0340805	NA	NA	NA	NA	NA	NA	NA	NA	NA	NA	NA	NA	NA	NA	NA	NA	NA	NA	NA	NA
LGE22	758377	ENSTGUG00000003911		genic	2.1428	-5.05111	3.57535	0.00228442	0.0290945	-1.83941	0	0	0.0626708	0.0826386	ENSTGUG00000004141	NA	NA	NA	NA	NA	NA	NA	NA	NA		NA	NA	NA	NA	NA	NA	NA	NA	NA
Un	24392738	NA	NA	intergenic	1.70461	-2.23755	3.5746	0.0022882	0.0291218	-1.84102	0.0801918	0.0470289	0.242387	0.142806	NA	NA	NA	NA	NA	NA	NA	NA	NA	NA	NA	NA	NA	NA	NA	NA	NA	NA	NA	NA
11	19574910	ENSTGUG00000009594	WTIP	genic	1.5265	6.16782	3.57319	0.00229524	0.0291906	-1.84401	0.960526	0.0599577	0.998457	0.00654729	NA	NA	NA	NA	NA	NA	NA	NA	NA	NA	NA	NA	NA	NA	NA	NA	NA	NA	NA	NA
4	68849502	NA	NA	intergenic	1.08326	-5.84577	3.57131	0.0023047	0.0292899	-1.84802	0	0	0.0152857	0.0153855	NA	NA	NA	NA	NA	NA	NA	NA	NA	NA	NA	NA	NA	NA	NA	NA	NA	NA	NA	NA
Un	44543784	ENSTGUG00000015636		promoter	0.797006	-6.06046	3.56781	0.00232235	0.0294932	-1.85546	0	0	0.00939925	0.00985191	NA	NA	NA	NA	NA	NA	NA	NA	NA	NA	NA	NA	NA	NA	NA	NA	NA	NA	NA	NA
10_random	348994	ENSTGUG00000014263		promoter	0.74577	-6.09888	3.56603	0.0023314	0.029587	-1.85925	0	0	0.00766644	0.00603411	NA	NA	NA	NA	NA	NA	NA	NA	NA	NA	NA	NA	NA	NA	NA	NA	NA	NA	NA	NA
25_random	29617	ENSTGUG00000017367		promoter	-1.29561	0.392259	-3.56494	0.00233694	0.0296362	-1.86156	0.70994	0.126055	0.512334	0.1265	NA	NA	NA	NA	NA	NA	NA	NA	NA	NA	NA	NA	NA	NA	NA	NA	NA	NA	NA	NA
2	79257552	NA	NA	intergenic	2.44997	4.65225	3.56346	0.00234455	0.0297115	-1.86473	0.877782	0.0463956	0.961203	0.0582219	NA	NA	NA	NA	NA	NA	NA	NA	NA	NA	NA	NA	NA	NA	NA	NA	NA	NA	NA	NA
Z	70333582	NA	NA	intergenic	1.73149	5.03525	3.55936	0.00236565	0.0299575	-1.87346	0.937635	0.0152849	0.973788	0.0416862	NA	NA	NA	NA	NA	NA	NA	NA	NA	NA	NA	NA	NA	NA	NA	NA	NA	NA	NA	NA
28	4463282	ENSTGUG00000000922	POLR2E	genic	-2.05798	2.23162	-3.55844	0.00237036	0.029996	-1.8754	0.879655	0.133637	0.752923	0.151281	ENSTGUG00000000786	NA	NA	NA	NA	NA	NA	NA	NA	NA		NA	NA	NA	NA	NA	NA	NA	NA	NA
Un	106350604	NA	NA	intergenic	-2.03511	1.90741	-3.5578	0.0023737	0.0300154	-1.87677	0.897725	0.0614429	0.701211	0.164992	NA	NA	NA	NA	NA	NA	NA	NA	NA	NA	NA	NA	NA	NA	NA	NA	NA	NA	NA	NA
19	10455493	NA	NA	intergenic	1.90203	-4.85759	3.5575	0.00237527	0.0300154	-1.87742	0.00595238	0.0145803	0.0588692	0.0605553	NA	NA	NA	NA	NA	NA	NA	NA	NA	NA	NA	NA	NA	NA	NA	NA	NA	NA	NA	NA
1	1895736	NA	NA	intergenic	1.69189	5.26096	3.55633	0.0023813	0.0300703	-1.87989	0.932597	0.048765	0.985825	0.0165799	NA	NA	NA	NA	NA	NA	NA	NA	NA	NA	NA	NA	NA	NA	NA	NA	NA	NA	NA	NA
Z	62984134	NA	NA	intergenic	-2.94807	1.35541	-3.55567	0.00238476	0.0300926	-1.8813	0.861039	0.136244	0.592518	0.197633	NA	NA	NA	NA	NA	NA	NA	NA	NA	NA	NA	NA	NA	NA	NA	NA	NA	NA	NA	NA
7	15274532	NA	NA	intergenic	2.39182	-3.06601	3.55454	0.00239065	0.0301456	-1.88371	0.051358	0.0615175	0.178613	0.113432	NA	NA	NA	NA	NA	NA	NA	NA	NA	NA	NA	NA	NA	NA	NA	NA	NA	NA	NA	NA
1A_random	175988	ENSTGUG00000016050		genic	0.697691	-6.13494	3.55258	0.00240089	0.0302532	-1.88787	0	0	0.00890473	0.0114112	NA	NA	NA	NA	NA	NA	NA	NA	NA	NA	NA	NA	NA	NA	NA	NA	NA	NA	NA	NA
17	11301695	NA	NA	intergenic	2.40572	-4.12007	3.55076	0.00241046	0.0303363	-1.89174	0.0277778	0.0680414	0.113048	0.0871755	NA	NA	NA	NA	NA	NA	NA	NA	NA	NA	NA	NA	NA	NA	NA	NA	NA	NA	NA	NA
12	6544317	NA	NA	intergenic	1.988	-5.16721	3.55048	0.00241193	0.0303363	-1.89234	0	0	0.0606789	0.0701935	NA	NA	NA	NA	NA	NA	NA	NA	NA	NA	NA	NA	NA	NA	NA	NA	NA	NA	NA	NA
27	3950598	NA	NA	intergenic	1.55319	5.56705	3.55036	0.00241259	0.0303363	-1.89261	0.958477	0.0275625	0.989677	0.0168735	NA	NA	NA	NA	NA	NA	NA	NA	NA	NA	NA	NA	NA	NA	NA	NA	NA	NA	NA	NA
18	4924479	ENSTGUG00000005673	SHISA6	genic	-1.61023	1.85524	-3.54955	0.00241687	0.0303686	-1.89433	0.894213	0.0389305	0.72104	0.144066	NA	NA	NA	NA	NA	NA	NA	NA	NA	NA	NA	NA	NA	NA	NA	NA	NA	NA	NA	NA
1	96078378	ENSTGUG00000013422		genic	-2.05808	2.92016	-3.54867	0.0024215	0.0303773	-1.8962	0.942467	0.0545012	0.831946	0.0855011	NA	NA	NA	NA	NA	NA	NA	NA	NA	NA	NA	NA	NA	NA	NA	NA	NA	NA	NA	NA
18	10732699	NA	NA	intergenic	1.83898	-2.95244	3.54828	0.00242353	0.0303773	-1.89701	0.0556517	0.0605813	0.169519	0.101188	NA	NA	NA	NA	NA	NA	NA	NA	NA	NA	NA	NA	NA	NA	NA	NA	NA	NA	NA	NA
Un	152896792	NA	NA	intergenic	-1.99188	0.439049	-3.54806	0.00242473	0.0303773	-1.8975	0.77234	0.146141	0.484765	0.195112	NA	NA	NA	NA	NA	NA	NA	NA	NA	NA	NA	NA	NA	NA	NA	NA	NA	NA	NA	NA
11	11067332	NA	NA	intergenic	1.34274	-5.65116	3.54774	0.00242641	0.0303773	-1.89817	0	0	0.022232	0.0245429	NA	NA	NA	NA	NA	NA	NA	NA	NA	NA	NA	NA	NA	NA	NA	NA	NA	NA	NA	NA
17	434016	NA	NA	intergenic	1.29519	-5.68682	3.54743	0.00242803	0.0303773	-1.89882	0	0	0.0217213	0.0228243	NA	NA	NA	NA	NA	NA	NA	NA	NA	NA	NA	NA	NA	NA	NA	NA	NA	NA	NA	NA
8	27296663	ENSTGUG00000010364	NEGR1	genic	2.39898	3.88689	3.54721	0.0024292	0.0303773	-1.89929	0.808093	0.0618511	0.941294	0.0724931	NA	NA	NA	NA	NA	NA	NA	NA	NA	NA	NA	NA	NA	NA	NA	NA	NA	NA	NA	NA
18	2356618	ENSTGUG00000004156		genic	1.34372	-5.65042	3.54716	0.0024295	0.0303773	-1.89941	0	0	0.0212906	0.0205253	NA	NA	NA	NA	NA	NA	NA	NA	NA	NA	NA	NA	NA	NA	NA	NA	NA	NA	NA	NA
6	22932467	NA	NA	intergenic	2.51389	-3.86656	3.54619	0.00243462	0.0304199	-1.90146	0.0185676	0.0317417	0.121008	0.0969343	NA	NA	NA	NA	NA	NA	NA	NA	NA	NA	NA	NA	NA	NA	NA	NA	NA	NA	NA	NA
3_random	1209157	NA	NA	intergenic	-2.80159	4.55702	-3.54459	0.00244313	0.0304877	-1.90486	1	0	0.89932	0.110456	NA	NA	NA	NA	NA	NA	NA	NA	NA	NA	NA	NA	NA	NA	NA	NA	NA	NA	NA	NA
1	88238188	NA	NA	intergenic	1.4345	-5.58233	3.54453	0.00244347	0.0304877	-1.90499	0	0	0.0257056	0.0323811	NA	NA	NA	NA	NA	NA	NA	NA	NA	NA	NA	NA	NA	NA	NA	NA	NA	NA	NA	NA
Un	120730352	ENSTGUG00000014362		promoter	-1.05757	-0.269009	-3.54097	0.00246253	0.0307041	-1.91257	0.586701	0.124929	0.415065	0.190498	NA	NA	NA	NA	NA	NA	NA	NA	NA	NA	NA	NA	NA	NA	NA	NA	NA	NA	NA	NA
Un	106350642	NA	NA	intergenic	-2.64427	0.792067	-3.53833	0.00247678	0.0308601	-1.91818	0.822852	0.139373	0.522082	0.192167	NA	NA	NA	NA	NA	NA	NA	NA	NA	NA	NA	NA	NA	NA	NA	NA	NA	NA	NA	NA
4	38450466	ENSTGUG00000006645		genic	-0.629604	-6.50081	-3.53606	0.00248911	0.030992	-1.92302	0.00685018	0.00766345	0	0	NA	NA	NA	NA	NA	NA	NA	NA	NA	NA	NA	NA	NA	NA	NA	NA	NA	NA	NA	NA
Un	54947513	NA	NA	intergenic	-2.04576	2.86995	-3.53126	0.00251529	0.0312755	-1.93321	0.935421	0.0965195	0.818253	0.110805	NA	NA	NA	NA	NA	NA	NA	NA	NA	NA	NA	NA	NA	NA	NA	NA	NA	NA	NA	NA
24	290809	ENSTGUG00000000027	CCDC84	genic	1.22509	-5.7394	3.53124	0.00251539	0.0312755	-1.93325	0	0	0.0191124	0.0193045	NA	NA	NA	NA	NA	NA	NA	NA	NA	NA	NA	NA	NA	NA	NA	NA	NA	NA	NA	NA
Un	168375833	ENSTGUG00000016937		genic	-1.40118	0.468007	-3.52836	0.00253129	0.0314512	-1.93938	0.740564	0.0829024	0.52381	0.173958	NA	NA	NA	NA	NA	NA	NA	NA	NA	NA	NA	NA	NA	NA	NA	NA	NA	NA	NA	NA
27	3871390	NA	NA	intergenic	2.7098	2.16626	3.5268	0.00253994	0.0315367	-1.9427	0.523593	0.0386521	0.838767	0.121876	NA	NA	NA	NA	NA	NA	NA	NA	NA	NA	NA	NA	NA	NA	NA	NA	NA	NA	NA	NA
25_random	29590	ENSTGUG00000017367		promoter	1.40315	3.63373	3.52571	0.00254598	0.0315897	-1.94502	0.847428	0.0927688	0.940863	0.0396135	NA	NA	NA	NA	NA	NA	NA	NA	NA	NA	NA	NA	NA	NA	NA	NA	NA	NA	NA	NA
Un	140113941	NA	NA	intergenic	1.74973	-4.96997	3.52524	0.0025486	0.0316001	-1.94602	0.00416715	0.00760849	0.0514437	0.0474339	NA	NA	NA	NA	NA	NA	NA	NA	NA	NA	NA	NA	NA	NA	NA	NA	NA	NA	NA	NA
8	11171441	ENSTGUG00000006198		promoter	1.90619	-4.46658	3.52417	0.00255454	0.0316518	-1.94829	0.00921043	0.0103857	0.0687108	0.0484107	NA	NA	NA	NA	NA	NA	NA	NA	NA	NA	NA	NA	NA	NA	NA	NA	NA	NA	NA	NA
26	2528960	ENSTGUG00000001329		genic	1.80888	-5.30155	3.52337	0.002559	0.0316804	-1.94998	0	0	0.0435008	0.0519543	NA	NA	NA	NA	NA	NA	NA	NA	NA	NA	NA	NA	NA	NA	NA	NA	NA	NA	NA	NA
4A	300195	ENSTGUG00000002155	ZIC3	genic	2.09025	-4.74224	3.52312	0.00256041	0.0316804	-1.95052	0.00520833	0.0127578	0.0568749	0.0422695	NA	NA	NA	NA	NA	NA	NA	NA	NA	NA	NA	NA	NA	NA	NA	NA	NA	NA	NA	NA
13	15176311	NA	NA	intergenic	-2.3748	4.37093	-3.52199	0.00256674	0.0317367	-1.95292	0.988889	0.0272166	0.914638	0.0663662	NA	NA	NA	NA	NA	NA	NA	NA	NA	NA	NA	NA	NA	NA	NA	NA	NA	NA	NA	NA
18	4534025	ENSTGUG00000005186		promoter	1.23321	-5.7333	3.5202	0.00257676	0.0318385	-1.95672	0	0	0.0166055	0.0154145	NA	NA	NA	NA	NA	NA	NA	NA	NA	NA	NA	NA	NA	NA	NA	NA	NA	NA	NA	NA
Un	54947269	NA	NA	intergenic	-2.11774	2.77035	-3.51868	0.00258535	0.0319225	-1.95996	0.958875	0.0254809	0.798018	0.130444	NA	NA	NA	NA	NA	NA	NA	NA	NA	NA	NA	NA	NA	NA	NA	NA	NA	NA	NA	NA
8	27483109	NA	NA	intergenic	1.38961	-5.616	3.51644	0.00259802	0.0320285	-1.96471	0	0	0.0224349	0.024766	NA	NA	NA	NA	NA	NA	NA	NA	NA	NA	NA	NA	NA	NA	NA	NA	NA	NA	NA	NA
Z	29332291	NA	NA	intergenic	-0.325159	-6.5214	-3.51614	0.00259971	0.0320285	-1.96535	0.00354802	0.00452516	0.000434951	0.00110947	NA	NA	NA	NA	NA	NA	NA	NA	NA	NA	NA	NA	NA	NA	NA	NA	NA	NA	NA	NA
LGE22	425813	NA	NA	intergenic	2.0095	-4.79043	3.51597	0.00260064	0.0320285	-1.9657	0.00555556	0.0136083	0.0683326	0.0666912	NA	NA	NA	NA	NA	NA	NA	NA	NA	NA	NA	NA	NA	NA	NA	NA	NA	NA	NA	NA
22	732156	ENSTGUG00000004138		promoter	-2.49464	4.05338	-3.51589	0.00260113	0.0320285	-1.96588	0.972222	0.0680414	0.889733	0.0832296	NA	NA	NA	NA	NA	NA	NA	NA	NA	NA	NA	NA	NA	NA	NA	NA	NA	NA	NA	NA
20	7664989	ENSTGUG00000005822		promoter	1.16725	-5.78277	3.51531	0.00260443	0.0320387	-1.96711	0	0	0.0155238	0.0146248	ENSTGUG00000006240	NA	NA	NA	NA	NA	NA	NA	NA	NA	VSTM2L	NA	NA	NA	NA	NA	NA	NA	NA	NA
Un	15385150	NA	NA	intergenic	1.01474	3.67089	3.51501	0.00260613	0.0320387	-1.96775	0.887487	0.0312238	0.940794	0.0341429	NA	NA	NA	NA	NA	NA	NA	NA	NA	NA	NA	NA	NA	NA	NA	NA	NA	NA	NA	NA
Un	126871401	NA	NA	intergenic	1.78947	-3.93879	3.51479	0.00260737	0.0320387	-1.96821	0.0308552	0.0431923	0.145799	0.138534	NA	NA	NA	NA	NA	NA	NA	NA	NA	NA	NA	NA	NA	NA	NA	NA	NA	NA	NA	NA
1A	669274	NA	NA	intergenic	1.54029	2.56751	3.51385	0.00261275	0.0320827	-1.97022	0.712337	0.147488	0.871034	0.0898597	NA	NA	NA	NA	NA	NA	NA	NA	NA	NA	NA	NA	NA	NA	NA	NA	NA	NA	NA	NA
14	1312493	NA	NA	intergenic	1.95599	-5.19122	3.51301	0.0026175	0.0321189	-1.97198	0	0	0.041242	0.0355091	NA	NA	NA	NA	NA	NA	NA	NA	NA	NA	NA	NA	NA	NA	NA	NA	NA	NA	NA	NA
27	2377906	ENSTGUG00000002501	ZNF385C	genic	1.20309	-5.75589	3.51088	0.00262971	0.0322466	-1.97652	0	0	0.0204953	0.0231176	NA	NA	NA	NA	NA	NA	NA	NA	NA	NA	NA	NA	NA	NA	NA	NA	NA	NA	NA	NA
Un	167958720	NA	NA	intergenic	-2.31455	0.236616	-3.51002	0.00263467	0.0322808	-1.97835	0.767024	0.171354	0.45712	0.232268	NA	NA	NA	NA	NA	NA	NA	NA	NA	NA	NA	NA	NA	NA	NA	NA	NA	NA	NA	NA
Z	70333562	NA	NA	intergenic	1.49521	5.2131	3.50976	0.00263613	0.0322808	-1.97889	0.952344	0.012754	0.982628	0.0220889	NA	NA	NA	NA	NA	NA	NA	NA	NA	NA	NA	NA	NA	NA	NA	NA	NA	NA	NA	NA
Un	102934481	ENSTGUG00000015428		promoter	-1.77372	-0.58424	-3.50775	0.00264776	0.0324009	-1.98317	0.618552	0.167583	0.341196	0.167273	NA	NA	NA	NA	NA	NA	NA	NA	NA	NA	NA	NA	NA	NA	NA	NA	NA	NA	NA	NA
2	79257485	NA	NA	intergenic	1.71177	3.73261	3.50727	0.00265052	0.0324125	-1.98419	0.849172	0.0353008	0.93503	0.069829	NA	NA	NA	NA	NA	NA	NA	NA	NA	NA	NA	NA	NA	NA	NA	NA	NA	NA	NA	NA
4A	840687	NA	NA	intergenic	2.03781	-5.12985	3.50566	0.00265986	0.0325043	-1.98761	0	0	0.053865	0.0618647	NA	NA	NA	NA	NA	NA	NA	NA	NA	NA	NA	NA	NA	NA	NA	NA	NA	NA	NA	NA
7	784317	NA	NA	intergenic	1.66599	-5.40872	3.50471	0.00266535	0.0325491	-1.98961	0	0	0.0357467	0.0390809	NA	NA	NA	NA	NA	NA	NA	NA	NA	NA	NA	NA	NA	NA	NA	NA	NA	NA	NA	NA
3	107847347	NA	NA	intergenic	-0.905	-1.56288	-3.50344	0.00267274	0.032617	-1.99231	0.353454	0.114243	0.226644	0.070573	NA	NA	NA	NA	NA	NA	NA	NA	NA	NA	NA	NA	NA	NA	NA	NA	NA	NA	NA	NA
Un	48098843	NA	NA	intergenic	0.895199	-4.74503	3.50303	0.00267513	0.0326238	-1.99318	0.0144058	0.00790243	0.0368306	0.0205098	NA	NA	NA	NA	NA	NA	NA	NA	NA	NA	NA	NA	NA	NA	NA	NA	NA	NA	NA	NA
11	11234443	ENSTGUG00000007741	CDT1	promoter	1.20663	-5.75324	3.50271	0.00267703	0.0326246	-1.99387	0	0	0.0248857	0.0355701	ENSTGUG00000007717	NA	NA	NA	NA	NA	NA	NA	NA	NA	ZC3H18	NA	NA	NA	NA	NA	NA	NA	NA	NA
Un	158077375	NA	NA	intergenic	-2.65349	2.63184	-3.50197	0.00268133	0.0326546	-1.99543	0.924242	0.106277	0.772775	0.130525	NA	NA	NA	NA	NA	NA	NA	NA	NA	NA	NA	NA	NA	NA	NA	NA	NA	NA	NA	NA
Un	124096309	ENSTGUG00000014873		genic	2.59003	-4.71569	3.50155	0.00268378	0.0326621	-1.99632	0	0	0.0849283	0.0833334	NA	NA	NA	NA	NA	NA	NA	NA	NA	NA	NA	NA	NA	NA	NA	NA	NA	NA	NA	NA
6	36044872	ENSTGUG00000011675	INPP5A	genic	-1.68956	0.595294	-3.49833	0.00270273	0.0328703	-2.00316	0.767292	0.153511	0.526619	0.175269	NA	NA	NA	NA	NA	NA	NA	NA	NA	NA	NA	NA	NA	NA	NA	NA	NA	NA	NA	NA
20	8986956	NA	NA	intergenic	2.54216	3.57123	3.49792	0.00270512	0.0328757	-2.00403	0.760066	0.0722936	0.924478	0.0668109	NA	NA	NA	NA	NA	NA	NA	NA	NA	NA	NA	NA	NA	NA	NA	NA	NA	NA	NA	NA
Un	10899344	NA	NA	intergenic	-3.2067	-4.94407	-3.49763	0.00270687	0.0328757	-2.00465	0.205046	0.227357	0.0409163	0.0987358	NA	NA	NA	NA	NA	NA	NA	NA	NA	NA	NA	NA	NA	NA	NA	NA	NA	NA	NA	NA
1A_random	136960	ENSTGUG00000015985	HCLS1	genic	-1.13869	-6.2371	-3.49443	0.00272585	0.0330836	-2.01145	0.0218199	0.0297114	0.00236407	0.0100299	NA	NA	NA	NA	NA	NA	NA	NA	NA	NA	NA	NA	NA	NA	NA	NA	NA	NA	NA	NA
3_random	1336093	NA	NA	intergenic	3.34909	4.03119	3.49358	0.00273085	0.0331218	-2.01323	0.736243	0.097895	0.913809	0.139221	NA	NA	NA	NA	NA	NA	NA	NA	NA	NA	NA	NA	NA	NA	NA	NA	NA	NA	NA	NA
6	32113783	NA	NA	intergenic	-2.64504	-0.0232144	-3.49295	0.00273465	0.0331453	-2.01459	0.789665	0.0962595	0.413642	0.230402	NA	NA	NA	NA	NA	NA	NA	NA	NA	NA	NA	NA	NA	NA	NA	NA	NA	NA	NA	NA
14	8711627	ENSTGUG00000005910	NDUFAB1	genic	1.34954	-5.64606	3.4892	0.00275711	0.0333948	-2.02254	0	0	0.0237939	0.0281004	NA	NA	NA	NA	NA	NA	NA	NA	NA	NA	NA	NA	NA	NA	NA	NA	NA	NA	NA	NA
7	36248186	NA	NA	intergenic	1.54122	-5.5023	3.48881	0.00275942	0.0334	-2.02336	0	0	0.0343558	0.0428308	NA	NA	NA	NA	NA	NA	NA	NA	NA	NA	NA	NA	NA	NA	NA	NA	NA	NA	NA	NA
7	38501768	NA	NA	intergenic	1.66877	-5.40663	3.48755	0.00276704	0.0334695	-2.02604	0	0	0.0314506	0.0290962	NA	NA	NA	NA	NA	NA	NA	NA	NA	NA	NA	NA	NA	NA	NA	NA	NA	NA	NA	NA
Un	142426406	NA	NA	intergenic	-2.86982	-0.113714	-3.48694	0.00277075	0.0334916	-2.02734	0.777583	0.190486	0.400191	0.213436	NA	NA	NA	NA	NA	NA	NA	NA	NA	NA	NA	NA	NA	NA	NA	NA	NA	NA	NA	NA
Un	168375816	ENSTGUG00000016937		genic	-1.89776	1.60471	-3.4855	0.00277943	0.0335737	-2.03038	0.858431	0.0911813	0.678781	0.109022	NA	NA	NA	NA	NA	NA	NA	NA	NA	NA	NA	NA	NA	NA	NA	NA	NA	NA	NA	NA
2	153712716	NA	NA	intergenic	1.36318	0.693601	3.48466	0.00278451	0.0336123	-2.03216	0.452728	0.185091	0.666363	0.117399	NA	NA	NA	NA	NA	NA	NA	NA	NA	NA	NA	NA	NA	NA	NA	NA	NA	NA	NA	NA
1	96078371	ENSTGUG00000013422		genic	1.84674	2.54543	3.48405	0.00278827	0.033635	-2.03347	0.667659	0.180482	0.868601	0.0969067	NA	NA	NA	NA	NA	NA	NA	NA	NA	NA	NA	NA	NA	NA	NA	NA	NA	NA	NA	NA
21	5954331	NA	NA	intergenic	2.57087	2.37206	3.4837	0.00279035	0.0336373	-2.0342	0.571022	0.159222	0.842117	0.130981	NA	NA	NA	NA	NA	NA	NA	NA	NA	NA	NA	NA	NA	NA	NA	NA	NA	NA	NA	NA
Un	19059620	NA	NA	intergenic	-1.9604	-3.14002	-3.48217	0.00279971	0.0337273	-2.03746	0.250794	0.117173	0.0834795	0.0492058	NA	NA	NA	NA	NA	NA	NA	NA	NA	NA	NA	NA	NA	NA	NA	NA	NA	NA	NA	NA
27	1913689	NA	NA	intergenic	1.58189	-5.00137	3.47973	0.00281464	0.0338841	-2.04262	0.00547009	0.00877308	0.0397124	0.0352042	NA	NA	NA	NA	NA	NA	NA	NA	NA	NA	NA	NA	NA	NA	NA	NA	NA	NA	NA	NA
12	992477	ENSTGUG00000003758		genic	1.82089	4.73999	3.47903	0.00281897	0.033895	-2.04412	0.905146	0.0566159	0.973298	0.0269732	NA	NA	NA	NA	NA	NA	NA	NA	NA	NA	NA	NA	NA	NA	NA	NA	NA	NA	NA	NA
22	732166	ENSTGUG00000004138		promoter	-2.8075	1.43673	-3.47896	0.00281935	0.033895	-2.04425	0.830314	0.223264	0.613385	0.159571	NA	NA	NA	NA	NA	NA	NA	NA	NA	NA	NA	NA	NA	NA	NA	NA	NA	NA	NA	NA
1	48131990	ENSTGUG00000011486	SHISA2	promoter	2.113	-4.79052	3.47636	0.00283539	0.0340649	-2.04977	0.00362319	0.00887496	0.0736714	0.0794615	NA	NA	NA	NA	NA	NA	NA	NA	NA	NA	NA	NA	NA	NA	NA	NA	NA	NA	NA	NA
23	3024983	NA	NA	intergenic	1.27004	-5.70568	3.47252	0.00285923	0.0343281	-2.05791	0	0	0.0188449	0.0167538	NA	NA	NA	NA	NA	NA	NA	NA	NA	NA	NA	NA	NA	NA	NA	NA	NA	NA	NA	NA
14	8585886	ENSTGUG00000005904	HS3ST4	genic	1.89833	-4.98663	3.47128	0.002867	0.0343983	-2.06055	0.00292398	0.00716225	0.0509678	0.0445026	NA	NA	NA	NA	NA	NA	NA	NA	NA	NA	NA	NA	NA	NA	NA	NA	NA	NA	NA	NA
Un	91875505	NA	NA	intergenic	-2.06008	4.62146	-3.47057	0.00287147	0.0344133	-2.06206	0.989583	0.0255155	0.933518	0.0552349	NA	NA	NA	NA	NA	NA	NA	NA	NA	NA	NA	NA	NA	NA	NA	NA	NA	NA	NA	NA
17	615417	NA	NA	intergenic	1.07472	-5.85217	3.47046	0.00287212	0.0344133	-2.06228	0	0	0.0159455	0.0184737	NA	NA	NA	NA	NA	NA	NA	NA	NA	NA	NA	NA	NA	NA	NA	NA	NA	NA	NA	NA
Un	138764662	NA	NA	intergenic	3.10696	-2.18932	3.46889	0.00288196	0.034508	-2.06561	0.11901	0.228985	0.293889	0.193457	NA	NA	NA	NA	NA	NA	NA	NA	NA	NA	NA	NA	NA	NA	NA	NA	NA	NA	NA	NA
5	6592485	ENSTGUG00000006114		promoter	-2.2638	-5.13534	-3.46711	0.00289319	0.0346192	-2.06939	0.160714	0.176639	0.017378	0.0245957	ENSTGUG00000006113	NA	NA	NA	NA	NA	NA	NA	NA	NA		NA	NA	NA	NA	NA	NA	NA	NA	NA
11	18395739	ENSTGUG00000009432		genic	1.6372	0.475236	3.46646	0.00289728	0.0346448	-2.07076	0.397563	0.193266	0.642466	0.125993	NA	NA	NA	NA	NA	NA	NA	NA	NA	NA	NA	NA	NA	NA	NA	NA	NA	NA	NA	NA
23	3239943	ENSTGUG00000001098	LDLRAP1	genic	-2.67067	-4.62804	-3.46504	0.00290627	0.0347289	-2.07377	0.143772	0.072691	0.0396533	0.0568432	NA	NA	NA	NA	NA	NA	NA	NA	NA	NA	NA	NA	NA	NA	NA	NA	NA	NA	NA	NA
2	51962194	NA	NA	intergenic	-0.864442	-6.4421	-3.46357	0.00291562	0.0348062	-2.07689	0.011704	0.0141944	0	0	NA	NA	NA	NA	NA	NA	NA	NA	NA	NA	NA	NA	NA	NA	NA	NA	NA	NA	NA	NA
13	2082171	ENSTGUG00000000296		genic	1.21898	-5.74398	3.46317	0.00291812	0.0348062	-2.07773	0	0	0.0236366	0.0392804	NA	NA	NA	NA	NA	NA	NA	NA	NA	NA	NA	NA	NA	NA	NA	NA	NA	NA	NA	NA
Un	114924406	NA	NA	intergenic	1.96902	2.85396	3.46304	0.00291898	0.0348062	-2.07801	0.720445	0.070747	0.897957	0.0676434	NA	NA	NA	NA	NA	NA	NA	NA	NA	NA	NA	NA	NA	NA	NA	NA	NA	NA	NA	NA
Un	47565003	NA	NA	intergenic	-2.63773	1.9883	-3.46279	0.00292056	0.0348062	-2.07854	0.88644	0.161332	0.685696	0.162147	NA	NA	NA	NA	NA	NA	NA	NA	NA	NA	NA	NA	NA	NA	NA	NA	NA	NA	NA	NA
LGE22	2767	NA	NA	intergenic	1.44979	-5.57087	3.46151	0.00292871	0.0348679	-2.08125	0	0	0.0253025	0.0257595	NA	NA	NA	NA	NA	NA	NA	NA	NA	NA	NA	NA	NA	NA	NA	NA	NA	NA	NA	NA
26_random	161514	NA	NA	intergenic	3.38442	2.82915	3.46137	0.00292964	0.0348679	-2.08156	0.531151	0.194538	0.859924	0.152262	NA	NA	NA	NA	NA	NA	NA	NA	NA	NA	NA	NA	NA	NA	NA	NA	NA	NA	NA	NA
27	555296	ENSTGUG00000001973		genic	1.11068	-5.8252	3.46068	0.00293402	0.0348966	-2.08301	0	0	0.0167047	0.0174507	NA	NA	NA	NA	NA	NA	NA	NA	NA	NA	NA	NA	NA	NA	NA	NA	NA	NA	NA	NA
25_random	29569	ENSTGUG00000017367		promoter	-1.33018	0.431779	-3.45832	0.00294915	0.0350485	-2.08801	0.725832	0.0894189	0.516408	0.132632	NA	NA	NA	NA	NA	NA	NA	NA	NA	NA	NA	NA	NA	NA	NA	NA	NA	NA	NA	NA
Un	15385204	NA	NA	intergenic	1.8169	4.90898	3.45808	0.00295073	0.0350485	-2.08853	0.918706	0.0551802	0.973519	0.0390736	NA	NA	NA	NA	NA	NA	NA	NA	NA	NA	NA	NA	NA	NA	NA	NA	NA	NA	NA	NA
Un	152896781	NA	NA	intergenic	-2.49908	0.218399	-3.45774	0.00295288	0.0350507	-2.08923	0.790263	0.119787	0.439671	0.225717	NA	NA	NA	NA	NA	NA	NA	NA	NA	NA	NA	NA	NA	NA	NA	NA	NA	NA	NA	NA
10	20485979	NA	NA	intergenic	1.85418	-5.26757	3.45676	0.0029592	0.0351023	-2.09131	0	0	0.0405057	0.0381601	NA	NA	NA	NA	NA	NA	NA	NA	NA	NA	NA	NA	NA	NA	NA	NA	NA	NA	NA	NA
1	96078399	ENSTGUG00000013422		genic	2.04652	3.97197	3.45643	0.00296137	0.0351046	-2.09202	0.825906	0.101532	0.952107	0.043667	NA	NA	NA	NA	NA	NA	NA	NA	NA	NA	NA	NA	NA	NA	NA	NA	NA	NA	NA	NA
4A	923287	ENSTGUG00000002323	PCDH19	promoter	1.68458	-5.39478	3.45497	0.00297077	0.0351926	-2.0951	0	0	0.0475656	0.0605685	NA	NA	NA	NA	NA	NA	NA	NA	NA	NA	NA	NA	NA	NA	NA	NA	NA	NA	NA	NA
9	4550353	ENSTGUG00000006053	DGKG	genic	0.833399	3.25156	3.45418	0.0029759	0.03523	-2.09678	0.857514	0.0668141	0.919321	0.0337316	NA	NA	NA	NA	NA	NA	NA	NA	NA	NA	NA	NA	NA	NA	NA	NA	NA	NA	NA	NA
15	7161566	NA	NA	intergenic	-1.85408	-5.38136	-3.45383	0.00297816	0.0352315	-2.09752	0.0719332	0.0580749	0.0112072	0.0160011	NA	NA	NA	NA	NA	NA	NA	NA	NA	NA	NA	NA	NA	NA	NA	NA	NA	NA	NA	NA
18	720132	NA	NA	intergenic	1.52318	-5.51583	3.45355	0.00297998	0.0352315	-2.09811	0	0	0.0352906	0.0471812	NA	NA	NA	NA	NA	NA	NA	NA	NA	NA	NA	NA	NA	NA	NA	NA	NA	NA	NA	NA
9	14635308	NA	NA	intergenic	0.966196	-5.93356	3.4529	0.00298421	0.035258	-2.09949	0	0	0.0160402	0.0211883	NA	NA	NA	NA	NA	NA	NA	NA	NA	NA	NA	NA	NA	NA	NA	NA	NA	NA	NA	NA
21	5746542	NA	NA	intergenic	1.82326	-5.29077	3.45012	0.00300235	0.0354443	-2.10538	0	0	0.035728	0.0312549	NA	NA	NA	NA	NA	NA	NA	NA	NA	NA	NA	NA	NA	NA	NA	NA	NA	NA	NA	NA
11_random	226872	ENSTGUG00000014406		promoter	0.970993	-5.92997	3.44988	0.00300396	0.0354443	-2.1059	0	0	0.0165616	0.025486	NA	NA	NA	NA	NA	NA	NA	NA	NA	NA	NA	NA	NA	NA	NA	NA	NA	NA	NA	NA
Un	114924135	NA	NA	intergenic	1.62382	3.01674	3.4491	0.00300904	0.0354808	-2.10754	0.776885	0.0646708	0.906592	0.064333	NA	NA	NA	NA	NA	NA	NA	NA	NA	NA	NA	NA	NA	NA	NA	NA	NA	NA	NA	NA
26	3657741	ENSTGUG00000001511	PLXNA2	genic	1.63493	-5.43201	3.44785	0.00301726	0.0355541	-2.11019	0	0	0.0328805	0.0348399	NA	NA	NA	NA	NA	NA	NA	NA	NA	NA	NA	NA	NA	NA	NA	NA	NA	NA	NA	NA
14	9221060	ENSTGUG00000006353	RAB26	genic	-1.27892	-6.33848	-3.44705	0.00302253	0.0355926	-2.11188	0.0409357	0.0692186	0	0	NA	NA	NA	NA	NA	NA	NA	NA	NA	NA	NA	NA	NA	NA	NA	NA	NA	NA	NA	NA
21	5859828	ENSTGUG00000004049	RNF223	promoter	1.9188	-5.21911	3.44644	0.00302658	0.0356168	-2.11319	0	0	0.0489497	0.0604565	NA	NA	NA	NA	NA	NA	NA	NA	NA	NA	NA	NA	NA	NA	NA	NA	NA	NA	NA	NA
12	992490	ENSTGUG00000003758		genic	1.9773	3.83734	3.44492	0.0030366	0.0357111	-2.1164	0.838106	0.0473162	0.944703	0.0546582	NA	NA	NA	NA	NA	NA	NA	NA	NA	NA	NA	NA	NA	NA	NA	NA	NA	NA	NA	NA
5	1892848	NA	NA	intergenic	0.29781	-6.43485	3.44361	0.00304527	0.0357894	-2.11916	0	0	0.00242675	0.00229163	NA	NA	NA	NA	NA	NA	NA	NA	NA	NA	NA	NA	NA	NA	NA	NA	NA	NA	NA	NA
9	26671191	NA	NA	intergenic	0.948708	-1.69378	3.44236	0.00305362	0.0358478	-2.12182	0.16107	0.0623753	0.271035	0.0889248	NA	NA	NA	NA	NA	NA	NA	NA	NA	NA	NA	NA	NA	NA	NA	NA	NA	NA	NA	NA
12	10672274	NA	NA	intergenic	1.9531	5.8148	3.44226	0.00305426	0.0358478	-2.12203	0.9283	0.0827543	0.994993	0.0112883	NA	NA	NA	NA	NA	NA	NA	NA	NA	NA	NA	NA	NA	NA	NA	NA	NA	NA	NA	NA
18	768504	NA	NA	intergenic	0.860839	-6.01258	3.44097	0.00306287	0.035914	-2.12477	0	0	0.0139192	0.0204468	NA	NA	NA	NA	NA	NA	NA	NA	NA	NA	NA	NA	NA	NA	NA	NA	NA	NA	NA	NA
28	4463323	ENSTGUG00000000922	POLR2E	genic	-2.75764	2.66039	-3.44081	0.00306393	0.035914	-2.1251	0.939967	0.0684999	0.768383	0.110573	ENSTGUG00000000786	NA	NA	NA	NA	NA	NA	NA	NA	NA		NA	NA	NA	NA	NA	NA	NA	NA	NA
Un	41351492	NA	NA	intergenic	-2.649	-4.64716	-3.43971	0.00307125	0.0359761	-2.12742	0.174299	0.189658	0.0293335	0.0420896	NA	NA	NA	NA	NA	NA	NA	NA	NA	NA	NA	NA	NA	NA	NA	NA	NA	NA	NA	NA
4	3415577	ENSTGUG00000001847		genic	0.879478	-5.92196	3.43926	0.00307427	0.0359878	-2.12837	0.000617284	0.00151203	0.0128978	0.0149951	NA	NA	NA	NA	NA	NA	NA	NA	NA	NA	NA	NA	NA	NA	NA	NA	NA	NA	NA	NA
8	27296213	ENSTGUG00000010364	NEGR1	genic	2.22032	3.62896	3.43868	0.00307821	0.0359942	-2.12962	0.797157	0.0524889	0.933035	0.0571721	NA	NA	NA	NA	NA	NA	NA	NA	NA	NA	NA	NA	NA	NA	NA	NA	NA	NA	NA	NA
Z	70333547	NA	NA	intergenic	3.60294	4.12733	3.43858	0.00307887	0.0359942	-2.12982	0.626372	0.276362	0.959476	0.048797	NA	NA	NA	NA	NA	NA	NA	NA	NA	NA	NA	NA	NA	NA	NA	NA	NA	NA	NA	NA
14	1782975	NA	NA	intergenic	2.11227	-4.59577	3.43756	0.00308572	0.0360507	-2.13198	0.00980392	0.0240146	0.0690201	0.05582	NA	NA	NA	NA	NA	NA	NA	NA	NA	NA	NA	NA	NA	NA	NA	NA	NA	NA	NA	NA
25	747969	NA	NA	intergenic	-0.7369	-4.00343	-3.43702	0.00308931	0.036069	-2.13311	0.081383	0.0429988	0.04469	0.0135938	NA	NA	NA	NA	NA	NA	NA	NA	NA	NA	NA	NA	NA	NA	NA	NA	NA	NA	NA	NA
1	7047991	NA	NA	intergenic	1.84223	-5.27654	3.43536	0.00310055	0.0361764	-2.13664	0	0	0.0388944	0.0356911	NA	NA	NA	NA	NA	NA	NA	NA	NA	NA	NA	NA	NA	NA	NA	NA	NA	NA	NA	NA
1	113682924	NA	NA	intergenic	1.40944	0.0417561	3.43502	0.00310285	0.0361796	-2.13736	0.330105	0.0561436	0.561953	0.176872	NA	NA	NA	NA	NA	NA	NA	NA	NA	NA	NA	NA	NA	NA	NA	NA	NA	NA	NA	NA
1	45404222	NA	NA	intergenic	1.27742	-5.70015	3.43312	0.0031157	0.0363047	-2.14137	0	0	0.0228167	0.0293597	NA	NA	NA	NA	NA	NA	NA	NA	NA	NA	NA	NA	NA	NA	NA	NA	NA	NA	NA	NA
20	938274	ENSTGUG00000003333		genic	1.31314	-5.49385	3.43283	0.00311765	0.0363047	-2.14198	0.00181159	0.00443748	0.0278484	0.0311478	NA	NA	NA	NA	NA	NA	NA	NA	NA	NA	NA	NA	NA	NA	NA	NA	NA	NA	NA	NA
Un	173940708	NA	NA	intergenic	-0.219805	-6.59714	-3.43149	0.00312678	0.0363871	-2.14482	0.00171344	0.00103637	4.36072e-05	0.00018501	NA	NA	NA	NA	NA	NA	NA	NA	NA	NA	NA	NA	NA	NA	NA	NA	NA	NA	NA	NA
Un	24392763	NA	NA	intergenic	2.4253	3.02992	3.43068	0.00313231	0.0364277	-2.14654	0.700962	0.0436679	0.906403	0.067241	NA	NA	NA	NA	NA	NA	NA	NA	NA	NA	NA	NA	NA	NA	NA	NA	NA	NA	NA	NA
LGE22	341452	ENSTGUG00000003592	GPD1	promoter	1.27935	-5.6987	3.42825	0.00314893	0.0365572	-2.15167	0	0	0.0179631	0.0154224	NA	NA	NA	NA	NA	NA	NA	NA	NA	NA	NA	NA	NA	NA	NA	NA	NA	NA	NA	NA
23	3027661	NA	NA	intergenic	2.40953	-4.85107	3.42825	0.00314894	0.0365572	-2.15168	0	0	0.0695272	0.07102	NA	NA	NA	NA	NA	NA	NA	NA	NA	NA	NA	NA	NA	NA	NA	NA	NA	NA	NA	NA
14	1312512	NA	NA	intergenic	2.11175	-5.0744	3.42815	0.00314961	0.0365572	-2.15188	0	0	0.050879	0.0509097	NA	NA	NA	NA	NA	NA	NA	NA	NA	NA	NA	NA	NA	NA	NA	NA	NA	NA	NA	NA
8	27367224	ENSTGUG00000010364	NEGR1	genic	1.18182	6.02002	3.4267	0.00315962	0.0366495	-2.15496	0.97736	0.0187272	0.996249	0.00681701	NA	NA	NA	NA	NA	NA	NA	NA	NA	NA	NA	NA	NA	NA	NA	NA	NA	NA	NA	NA
9	4550287	ENSTGUG00000006053	DGKG	genic	-1.10672	-2.94923	-3.42593	0.0031649	0.0366869	-2.15658	0.182786	0.0324082	0.0998698	0.0599605	NA	NA	NA	NA	NA	NA	NA	NA	NA	NA	NA	NA	NA	NA	NA	NA	NA	NA	NA	NA
18	4415526	ENSTGUG00000005165		genic	-1.45864	-6.19683	-3.42478	0.00317282	0.0367548	-2.15901	0.0522121	0.0855752	0.000975535	0.00330267	NA	NA	NA	NA	NA	NA	NA	NA	NA	NA	NA	NA	NA	NA	NA	NA	NA	NA	NA	NA
4A	5938644	NA	NA	intergenic	1.86892	-4.92503	3.42259	0.00318804	0.0368844	-2.16366	0.0047619	0.0116642	0.0530217	0.0700029	NA	NA	NA	NA	NA	NA	NA	NA	NA	NA	NA	NA	NA	NA	NA	NA	NA	NA	NA	NA
1	113682909	NA	NA	intergenic	1.98031	-3.2396	3.42239	0.0031894	0.0368844	-2.16407	0.0376697	0.033357	0.162542	0.158381	NA	NA	NA	NA	NA	NA	NA	NA	NA	NA	NA	NA	NA	NA	NA	NA	NA	NA	NA	NA
Un	91255477	NA	NA	intergenic	-1.76496	-0.590697	-3.42227	0.00319023	0.0368844	-2.16432	0.618533	0.14066	0.349574	0.166899	NA	NA	NA	NA	NA	NA	NA	NA	NA	NA	NA	NA	NA	NA	NA	NA	NA	NA	NA	NA
Un	172552599	NA	NA	intergenic	2.8946	3.89132	3.42154	0.00319534	0.0369195	-2.16588	0.764214	0.0854944	0.932994	0.0802164	NA	NA	NA	NA	NA	NA	NA	NA	NA	NA	NA	NA	NA	NA	NA	NA	NA	NA	NA	NA
1A	50874614	ENSTGUG00000010509		promoter	1.39565	-5.61147	3.42102	0.00319892	0.036937	-2.16696	0	0	0.0293971	0.0347028	NA	NA	NA	NA	NA	NA	NA	NA	NA	NA	NA	NA	NA	NA	NA	NA	NA	NA	NA	NA
Un	168375844	ENSTGUG00000016937		genic	-1.4343	0.541156	-3.42024	0.00320441	0.0369763	-2.16863	0.748864	0.106267	0.529849	0.144161	NA	NA	NA	NA	NA	NA	NA	NA	NA	NA	NA	NA	NA	NA	NA	NA	NA	NA	NA	NA
Un	96564092	ENSTGUG00000014757		genic	-0.904544	-6.38022	-3.41936	0.00321053	0.0370229	-2.17048	0.0134782	0.0152069	0.000496032	0.00210448	NA	NA	NA	NA	NA	NA	NA	NA	NA	NA	NA	NA	NA	NA	NA	NA	NA	NA	NA	NA
28_random	152680	ENSTGUG00000013966	TM6SF2	promoter	1.84383	-4.30758	3.41733	0.00322473	0.0371627	-2.17476	0.0107251	0.0076814	0.0823215	0.0663688	ENSTGUG00000014007	NA	NA	NA	NA	NA	NA	NA	NA	NA	HAPLN4	NA	NA	NA	NA	NA	NA	NA	NA	NA
13_random	381240	NA	NA	intergenic	-2.20952	4.47918	-3.41617	0.00323291	0.0372242	-2.17722	0.988095	0.0291606	0.926178	0.0551439	NA	NA	NA	NA	NA	NA	NA	NA	NA	NA	NA	NA	NA	NA	NA	NA	NA	NA	NA	NA
9	4550329	ENSTGUG00000006053	DGKG	genic	-0.988166	0.355448	-3.41598	0.00323425	0.0372242	-2.17763	0.682865	0.0595122	0.517993	0.138592	NA	NA	NA	NA	NA	NA	NA	NA	NA	NA	NA	NA	NA	NA	NA	NA	NA	NA	NA	NA
Un	54947026	NA	NA	intergenic	-2.62246	3.28804	-3.41493	0.00324165	0.0372685	-2.17984	0.971958	0.0307243	0.822331	0.130233	NA	NA	NA	NA	NA	NA	NA	NA	NA	NA	NA	NA	NA	NA	NA	NA	NA	NA	NA	NA
13	15176322	NA	NA	intergenic	-2.41326	4.32638	-3.41465	0.00324363	0.0372685	-2.18044	0.988095	0.0291606	0.910706	0.0787119	NA	NA	NA	NA	NA	NA	NA	NA	NA	NA	NA	NA	NA	NA	NA	NA	NA	NA	NA	NA
Un	68788931	ENSTGUG00000014995		promoter	0.942846	-1.40877	3.41455	0.00324438	0.0372685	-2.18066	0.185285	0.0485631	0.311848	0.0854978	NA	NA	NA	NA	NA	NA	NA	NA	NA	NA	NA	NA	NA	NA	NA	NA	NA	NA	NA	NA
2	79257486	NA	NA	intergenic	2.18505	3.74691	3.41364	0.00325081	0.0373183	-2.18258	0.813822	0.0528194	0.939003	0.067528	NA	NA	NA	NA	NA	NA	NA	NA	NA	NA	NA	NA	NA	NA	NA	NA	NA	NA	NA	NA
3	55540663	NA	NA	intergenic	-0.381585	-6.38151	-3.41264	0.00325788	0.0373697	-2.18469	0.0049586	0.00316983	0.00152999	0.00245557	NA	NA	NA	NA	NA	NA	NA	NA	NA	NA	NA	NA	NA	NA	NA	NA	NA	NA	NA	NA
5	62009948	NA	NA	intergenic	-2.01513	-4.42928	-3.41241	0.00325949	0.0373697	-2.18517	0.227371	0.212709	0.0316924	0.0294375	NA	NA	NA	NA	NA	NA	NA	NA	NA	NA	NA	NA	NA	NA	NA	NA	NA	NA	NA	NA
15	7885093	ENSTGUG00000008395		promoter	1.51686	-5.52057	3.41132	0.00326726	0.037428	-2.18748	0	0	0.0250529	0.0218165	NA	NA	NA	NA	NA	NA	NA	NA	NA	NA	NA	NA	NA	NA	NA	NA	NA	NA	NA	NA
Un	105810996	NA	NA	intergenic	-0.90299	-6.39142	-3.4111	0.00326885	0.037428	-2.18795	0.0144507	0.0201185	0.000365497	0.00155067	NA	NA	NA	NA	NA	NA	NA	NA	NA	NA	NA	NA	NA	NA	NA	NA	NA	NA	NA	NA
22_random	576486	NA	NA	intergenic	1.19521	5.84132	3.41074	0.00327141	0.037428	-2.18871	0.968021	0.0330595	0.994012	0.00843966	NA	NA	NA	NA	NA	NA	NA	NA	NA	NA	NA	NA	NA	NA	NA	NA	NA	NA	NA	NA
18	4924491	ENSTGUG00000005673	SHISA6	genic	-1.39633	1.93993	-3.41041	0.00327374	0.037428	-2.1894	0.886315	0.0513852	0.740335	0.117282	NA	NA	NA	NA	NA	NA	NA	NA	NA	NA	NA	NA	NA	NA	NA	NA	NA	NA	NA	NA
20	14884755	NA	NA	intergenic	-2.23094	2.13166	-3.41022	0.00327508	0.037428	-2.1898	0.889815	0.110228	0.739854	0.0979389	NA	NA	NA	NA	NA	NA	NA	NA	NA	NA	NA	NA	NA	NA	NA	NA	NA	NA	NA	NA
Un	150464560	NA	NA	intergenic	1.71123	-5.18805	3.40985	0.00327775	0.037429	-2.19059	0.00191571	0.00469251	0.0466212	0.0471706	NA	NA	NA	NA	NA	NA	NA	NA	NA	NA	NA	NA	NA	NA	NA	NA	NA	NA	NA	NA
23	1570150	NA	NA	intergenic	1.89139	-5.23967	3.40962	0.00327938	0.037429	-2.19107	0	0	0.0424133	0.0425248	NA	NA	NA	NA	NA	NA	NA	NA	NA	NA	NA	NA	NA	NA	NA	NA	NA	NA	NA	NA
Un	74201697	NA	NA	intergenic	-2.53057	4.30626	-3.40894	0.00328425	0.0374606	-2.19251	0.991228	0.0214868	0.877522	0.156211	NA	NA	NA	NA	NA	NA	NA	NA	NA	NA	NA	NA	NA	NA	NA	NA	NA	NA	NA	NA
17	1290620	ENSTGUG00000002617	BSPRY	promoter	2.25483	-4.54674	3.40828	0.00328899	0.0374758	-2.19391	0.00486342	0.00868745	0.0753026	0.0645485	NA	NA	NA	NA	NA	NA	NA	NA	NA	NA	NA	NA	NA	NA	NA	NA	NA	NA	NA	NA
5	7149106	ENSTGUG00000006785	PKP3	promoter	1.43938	-5.57868	3.40816	0.00328979	0.0374758	-2.19415	0	0	0.0264771	0.0304301	NA	NA	NA	NA	NA	NA	NA	NA	NA	NA	NA	NA	NA	NA	NA	NA	NA	NA	NA	NA
Un	45472933	NA	NA	intergenic	-2.2884	4.34027	-3.40508	0.00331194	0.037704	-2.20066	0.983333	0.0408248	0.905305	0.0949182	NA	NA	NA	NA	NA	NA	NA	NA	NA	NA	NA	NA	NA	NA	NA	NA	NA	NA	NA	NA
1A	49994914	NA	NA	intergenic	1.41968	-5.24787	3.4045	0.00331616	0.0377148	-2.2019	0.00348084	0.0055983	0.0418907	0.0513838	NA	NA	NA	NA	NA	NA	NA	NA	NA	NA	NA	NA	NA	NA	NA	NA	NA	NA	NA	NA
8	27296207	ENSTGUG00000010364	NEGR1	genic	2.35052	3.51188	3.40437	0.00331712	0.0377148	-2.20218	0.770827	0.0668594	0.927052	0.0645598	NA	NA	NA	NA	NA	NA	NA	NA	NA	NA	NA	NA	NA	NA	NA	NA	NA	NA	NA	NA
Un	114924446	NA	NA	intergenic	2.13529	4.32584	3.40351	0.00332328	0.0377607	-2.20398	0.851119	0.087346	0.962003	0.0371412	NA	NA	NA	NA	NA	NA	NA	NA	NA	NA	NA	NA	NA	NA	NA	NA	NA	NA	NA	NA
10	20485357	ENSTGUG00000017715	MIR184	promoter	2.20268	-5.0062	3.40299	0.00332708	0.0377798	-2.20509	0	0	0.0543532	0.0623994	NA	NA	NA	NA	NA	NA	NA	NA	NA	NA	NA	NA	NA	NA	NA	NA	NA	NA	NA	NA
Un	168842439	NA	NA	intergenic	-1.36	-6.31821	-3.40239	0.0033314	0.0378047	-2.20635	0.0492424	0.0864765	0	0	NA	NA	NA	NA	NA	NA	NA	NA	NA	NA	NA	NA	NA	NA	NA	NA	NA	NA	NA	NA
6	6886795	NA	NA	intergenic	-3.21284	-2.14183	-3.40171	0.00333632	0.0378364	-2.20778	0.544402	0.166457	0.182733	0.179383	NA	NA	NA	NA	NA	NA	NA	NA	NA	NA	NA	NA	NA	NA	NA	NA	NA	NA	NA	NA
8	27296438	ENSTGUG00000010364	NEGR1	genic	1.88604	5.01999	3.40132	0.00333916	0.0378445	-2.2086	0.920037	0.0605616	0.976331	0.0466116	NA	NA	NA	NA	NA	NA	NA	NA	NA	NA	NA	NA	NA	NA	NA	NA	NA	NA	NA	NA
4	64991546	ENSTGUG00000017776		promoter	-0.557595	-6.32097	-3.39885	0.00335723	0.0380251	-2.21384	0.00863872	0.0111219	0.00149747	0.00105175	ENSTGUG00000017710	ENSTGUG00000018086	NA	NA	NA	NA	NA	NA	NA	NA			NA	NA	NA	NA	NA	NA	NA	NA
4A	16515247	ENSTGUG00000005503		genic	-2.32809	-3.8726	-3.39807	0.00336291	0.0380351	-2.21548	0.185942	0.0608693	0.0558485	0.0548898	NA	NA	NA	NA	NA	NA	NA	NA	NA	NA	NA	NA	NA	NA	NA	NA	NA	NA	NA	NA
Z	33964559	NA	NA	intergenic	-1.96398	3.66068	-3.3979	0.00336412	0.0380351	-2.21583	0.964604	0.0426263	0.868724	0.120771	NA	NA	NA	NA	NA	NA	NA	NA	NA	NA	NA	NA	NA	NA	NA	NA	NA	NA	NA	NA
4A	840895	NA	NA	intergenic	-1.82946	-6.11823	-3.39785	0.00336452	0.0380351	-2.21594	0.0695004	0.108462	0.000974659	0.00413513	NA	NA	NA	NA	NA	NA	NA	NA	NA	NA	NA	NA	NA	NA	NA	NA	NA	NA	NA	NA
8	27296597	ENSTGUG00000010364	NEGR1	genic	2.09322	4.83565	3.39698	0.00337091	0.0380642	-2.21778	0.899653	0.0683175	0.972991	0.0355218	NA	NA	NA	NA	NA	NA	NA	NA	NA	NA	NA	NA	NA	NA	NA	NA	NA	NA	NA	NA
17	434024	NA	NA	intergenic	1.21332	-5.74822	3.39689	0.00337156	0.0380642	-2.21797	0	0	0.0173242	0.0158034	NA	NA	NA	NA	NA	NA	NA	NA	NA	NA	NA	NA	NA	NA	NA	NA	NA	NA	NA	NA
Un	114463691	ENSTGUG00000016704		promoter	1.42319	-5.59082	3.39658	0.0033738	0.0380642	-2.21861	0	0	0.0275458	0.0333706	NA	NA	NA	NA	NA	NA	NA	NA	NA	NA	NA	NA	NA	NA	NA	NA	NA	NA	NA	NA
19	6857860	NA	NA	intergenic	0.736929	-6.10552	3.39633	0.00337565	0.0380642	-2.21915	0	0	0.00825105	0.00830192	NA	NA	NA	NA	NA	NA	NA	NA	NA	NA	NA	NA	NA	NA	NA	NA	NA	NA	NA	NA
23	2975158	NA	NA	intergenic	1.74638	-4.72976	3.39357	0.00339601	0.0382696	-2.22498	0.0178571	0.0437409	0.0587171	0.0499579	NA	NA	NA	NA	NA	NA	NA	NA	NA	NA	NA	NA	NA	NA	NA	NA	NA	NA	NA	NA
26	595175	ENSTGUG00000018187		genic	1.78371	-4.78142	3.39259	0.00340329	0.0383273	-2.22705	0.0128205	0.0314037	0.065537	0.103852	NA	NA	NA	NA	NA	NA	NA	NA	NA	NA	NA	NA	NA	NA	NA	NA	NA	NA	NA	NA
24	653212	ENSTGUG00000000126		genic	0.950196	-5.94556	3.39211	0.0034068	0.0383426	-2.22805	0	0	0.016378	0.0237564	NA	NA	NA	NA	NA	NA	NA	NA	NA	NA	NA	NA	NA	NA	NA	NA	NA	NA	NA	NA
25_random	29689	ENSTGUG00000017367		promoter	2.60685	2.79015	3.39156	0.00341094	0.0383561	-2.22923	0.641801	0.0592408	0.874752	0.115539	NA	NA	NA	NA	NA	NA	NA	NA	NA	NA	NA	NA	NA	NA	NA	NA	NA	NA	NA	NA
Un	145172789	NA	NA	intergenic	-0.737939	-6.47373	-3.39114	0.00341402	0.0383561	-2.23011	0.0118717	0.0192206	0	0	NA	NA	NA	NA	NA	NA	NA	NA	NA	NA	NA	NA	NA	NA	NA	NA	NA	NA	NA	NA
Un	24392721	NA	NA	intergenic	1.61383	3.49214	3.39085	0.00341618	0.0383561	-2.23072	0.827836	0.0625008	0.932862	0.0464784	NA	NA	NA	NA	NA	NA	NA	NA	NA	NA	NA	NA	NA	NA	NA	NA	NA	NA	NA	NA
27	2500173	ENSTGUG00000002515		genic	0.726462	-6.11337	3.39079	0.00341661	0.0383561	-2.23084	0	0	0.00963275	0.0127064	NA	NA	NA	NA	NA	NA	NA	NA	NA	NA	NA	NA	NA	NA	NA	NA	NA	NA	NA	NA
27	3968299	NA	NA	intergenic	-1.7093	-0.303207	-3.39036	0.00341986	0.0383684	-2.23177	0.625447	0.183535	0.38118	0.127537	NA	NA	NA	NA	NA	NA	NA	NA	NA	NA	NA	NA	NA	NA	NA	NA	NA	NA	NA	NA
14	10365660	NA	NA	intergenic	2.07889	-5.09905	3.38919	0.00342858	0.0384384	-2.23424	0	0	0.0597926	0.0664802	NA	NA	NA	NA	NA	NA	NA	NA	NA	NA	NA	NA	NA	NA	NA	NA	NA	NA	NA	NA
Un	97145186	NA	NA	intergenic	-1.86108	-6.19294	-3.38873	0.00343196	0.0384384	-2.23519	0.0625685	0.0873621	0	0	NA	NA	NA	NA	NA	NA	NA	NA	NA	NA	NA	NA	NA	NA	NA	NA	NA	NA	NA	NA
3	24899841	ENSTGUG00000006211	LAMP5	promoter	1.38374	-5.29912	3.38865	0.00343257	0.0384384	-2.23537	0.0045045	0.0110337	0.0281584	0.0205199	NA	NA	NA	NA	NA	NA	NA	NA	NA	NA	NA	NA	NA	NA	NA	NA	NA	NA	NA	NA
11	11234373	ENSTGUG00000007717	ZC3H18	promoter	1.4911	-5.53988	3.38623	0.00345074	0.0385951	-2.24048	0	0	0.0266731	0.024506	ENSTGUG00000007741	NA	NA	NA	NA	NA	NA	NA	NA	NA	CDT1	NA	NA	NA	NA	NA	NA	NA	NA	NA
23	2977551	ENSTGUG00000001038		promoter	2.21977	-4.99338	3.38621	0.00345091	0.0385951	-2.24053	0	0	0.0645254	0.0682051	NA	NA	NA	NA	NA	NA	NA	NA	NA	NA	NA	NA	NA	NA	NA	NA	NA	NA	NA	NA
7	39073586	ENSTGUG00000012157	GPD2	genic	2.00655	4.68935	3.38556	0.0034558	0.0386255	-2.2419	0.897704	0.0579809	0.97052	0.0385557	NA	NA	NA	NA	NA	NA	NA	NA	NA	NA	NA	NA	NA	NA	NA	NA	NA	NA	NA	NA
10	13102995	NA	NA	intergenic	1.52393	-5.2395	3.38454	0.00346345	0.0386868	-2.24405	0.00347222	0.00850517	0.0342659	0.0334205	NA	NA	NA	NA	NA	NA	NA	NA	NA	NA	NA	NA	NA	NA	NA	NA	NA	NA	NA	NA
4	13885575	NA	NA	intergenic	1.24884	1.63093	3.38413	0.00346652	0.0386947	-2.24491	0.616019	0.0989731	0.768344	0.147344	NA	NA	NA	NA	NA	NA	NA	NA	NA	NA	NA	NA	NA	NA	NA	NA	NA	NA	NA	NA
2	98935746	NA	NA	intergenic	-3.16315	1.88145	-3.38387	0.00346851	0.0386947	-2.24546	0.916798	0.107272	0.630123	0.215156	NA	NA	NA	NA	NA	NA	NA	NA	NA	NA	NA	NA	NA	NA	NA	NA	NA	NA	NA	NA
26_random	832137	NA	NA	intergenic	1.58568	5.85344	3.38342	0.00347188	0.0387081	-2.2464	0.955688	0.0379864	0.994778	0.0101947	NA	NA	NA	NA	NA	NA	NA	NA	NA	NA	NA	NA	NA	NA	NA	NA	NA	NA	NA	NA
8	27296467	ENSTGUG00000010364	NEGR1	genic	1.5498	3.6701	3.38196	0.00348297	0.0388074	-2.2495	0.854364	0.0380898	0.938441	0.0444656	NA	NA	NA	NA	NA	NA	NA	NA	NA	NA	NA	NA	NA	NA	NA	NA	NA	NA	NA	NA
12	10671272	NA	NA	intergenic	2.63113	3.92792	3.3812	0.00348872	0.0388472	-2.2511	0.771595	0.132582	0.936587	0.0726091	NA	NA	NA	NA	NA	NA	NA	NA	NA	NA	NA	NA	NA	NA	NA	NA	NA	NA	NA	NA
26	26703	NA	NA	intergenic	-2.51254	-4.50543	-3.3799	0.0034986	0.0389156	-2.25384	0.150126	0.10319	0.0429772	0.0753796	NA	NA	NA	NA	NA	NA	NA	NA	NA	NA	NA	NA	NA	NA	NA	NA	NA	NA	NA	NA
17	793328	NA	NA	intergenic	-2.4091	-2.09694	-3.37982	0.00349923	0.0389156	-2.25402	0.450142	0.0904948	0.177543	0.131322	NA	NA	NA	NA	NA	NA	NA	NA	NA	NA	NA	NA	NA	NA	NA	NA	NA	NA	NA	NA
12	4997351	ENSTGUG00000005233	INKA1	promoter	-1.64533	1.79148	-3.37889	0.00350629	0.0389697	-2.25597	0.837626	0.17721	0.717467	0.086829	NA	NA	NA	NA	NA	NA	NA	NA	NA	NA	NA	NA	NA	NA	NA	NA	NA	NA	NA	NA
1A_random	251822	NA	NA	intergenic	-1.88711	-5.02187	-3.37822	0.00351141	0.0389781	-2.25738	0.0709011	0.0284582	0.0215352	0.0319983	NA	NA	NA	NA	NA	NA	NA	NA	NA	NA	NA	NA	NA	NA	NA	NA	NA	NA	NA	NA
25_random	29618	ENSTGUG00000017367		promoter	1.9123	4.40862	3.37822	0.00351143	0.0389781	-2.25739	0.883741	0.0602736	0.965376	0.0351128	NA	NA	NA	NA	NA	NA	NA	NA	NA	NA	NA	NA	NA	NA	NA	NA	NA	NA	NA	NA
23	5760973	ENSTGUG00000001742	GJB3	promoter	1.52419	-5.51507	3.37718	0.00351935	0.0390226	-2.25957	0	0	0.0304633	0.0337947	NA	NA	NA	NA	NA	NA	NA	NA	NA	NA	NA	NA	NA	NA	NA	NA	NA	NA	NA	NA
Un	15384970	NA	NA	intergenic	-1.62873	1.32693	-3.37675	0.00352268	0.0390226	-2.26049	0.844415	0.0848688	0.645268	0.182196	NA	NA	NA	NA	NA	NA	NA	NA	NA	NA	NA	NA	NA	NA	NA	NA	NA	NA	NA	NA
8	27296299	ENSTGUG00000010364	NEGR1	genic	1.4865	4.71515	3.3767	0.00352304	0.0390226	-2.26059	0.922497	0.045405	0.971982	0.0267463	NA	NA	NA	NA	NA	NA	NA	NA	NA	NA	NA	NA	NA	NA	NA	NA	NA	NA	NA	NA
12	10671206	NA	NA	intergenic	-1.31852	1.60863	-3.37655	0.0035242	0.0390226	-2.26091	0.853502	0.0637953	0.701344	0.122537	NA	NA	NA	NA	NA	NA	NA	NA	NA	NA	NA	NA	NA	NA	NA	NA	NA	NA	NA	NA
26_random	291176	ENSTGUG00000017464	ATP2B4	genic	2.72161	3.77481	3.37619	0.00352699	0.0390292	-2.26167	0.75923	0.116228	0.92018	0.0957377	NA	NA	NA	NA	NA	NA	NA	NA	NA	NA	NA	NA	NA	NA	NA	NA	NA	NA	NA	NA
5	61526160	NA	NA	intergenic	2.04075	-4.58864	3.3747	0.00353843	0.0391315	-2.26481	0.0128205	0.0314037	0.0670123	0.0538242	NA	NA	NA	NA	NA	NA	NA	NA	NA	NA	NA	NA	NA	NA	NA	NA	NA	NA	NA	NA
5	8105637	ENSTGUG00000007792		genic	0.885052	-5.75961	3.37367	0.00354638	0.0391826	-2.26699	0.00268817	0.00658465	0.0145489	0.0132857	NA	NA	NA	NA	NA	NA	NA	NA	NA	NA	NA	NA	NA	NA	NA	NA	NA	NA	NA	NA
10	13333810	NA	NA	intergenic	1.06689	-1.35168	3.37353	0.00354745	0.0391826	-2.26728	0.191815	0.0815338	0.325065	0.100046	NA	NA	NA	NA	NA	NA	NA	NA	NA	NA	NA	NA	NA	NA	NA	NA	NA	NA	NA	NA
11	18395701	ENSTGUG00000009432		genic	-2.67797	4.07122	-3.3725	0.00355538	0.0392193	-2.26945	0.984848	0.0371135	0.887631	0.0871797	NA	NA	NA	NA	NA	NA	NA	NA	NA	NA	NA	NA	NA	NA	NA	NA	NA	NA	NA	NA
18	4193083	NA	NA	intergenic	1.69503	-5.38694	3.37249	0.00355545	0.0392193	-2.26946	0	0	0.0327722	0.029254	NA	NA	NA	NA	NA	NA	NA	NA	NA	NA	NA	NA	NA	NA	NA	NA	NA	NA	NA	NA
9	26765779	NA	NA	intergenic	1.62026	-5.44301	3.37224	0.00355738	0.0392193	-2.26999	0	0	0.0335527	0.0364915	NA	NA	NA	NA	NA	NA	NA	NA	NA	NA	NA	NA	NA	NA	NA	NA	NA	NA	NA	NA
18	4924520	ENSTGUG00000005673	SHISA6	genic	2.26944	3.92912	3.37182	0.00356063	0.0392309	-2.27088	0.82866	0.0314149	0.91624	0.135771	NA	NA	NA	NA	NA	NA	NA	NA	NA	NA	NA	NA	NA	NA	NA	NA	NA	NA	NA	NA
26_random	218427	NA	NA	intergenic	1.20618	-1.56069	3.36931	0.00358013	0.0394213	-2.27617	0.182914	0.143467	0.298355	0.0941934	NA	NA	NA	NA	NA	NA	NA	NA	NA	NA	NA	NA	NA	NA	NA	NA	NA	NA	NA	NA
14	10060488	ENSTGUG00000006881	CACNA1H	genic	1.28416	-5.69509	3.36726	0.00359614	0.0395732	-2.2805	0	0	0.0204246	0.019362	NA	NA	NA	NA	NA	NA	NA	NA	NA	NA	NA	NA	NA	NA	NA	NA	NA	NA	NA	NA
20	13754665	NA	NA	intergenic	1.5494	6.25002	3.36656	0.00360168	0.0396096	-2.28199	0.959921	0.0538836	0.999837	0.000691209	NA	NA	NA	NA	NA	NA	NA	NA	NA	NA	NA	NA	NA	NA	NA	NA	NA	NA	NA	NA
12	20974799	ENSTGUG00000010403	OXTR	genic	0.968443	-5.93188	3.3662	0.00360445	0.0396156	-2.28273	0	0	0.0211579	0.0427914	NA	NA	NA	NA	NA	NA	NA	NA	NA	NA	NA	NA	NA	NA	NA	NA	NA	NA	NA	NA
8	27296602	ENSTGUG00000010364	NEGR1	genic	2.79187	3.42813	3.36496	0.00361425	0.0396988	-2.28536	0.709352	0.111337	0.922064	0.0855968	NA	NA	NA	NA	NA	NA	NA	NA	NA	NA	NA	NA	NA	NA	NA	NA	NA	NA	NA	NA
5	60257509	ENSTGUG00000013151		genic	2.09801	-5.0847	3.36225	0.00363556	0.0398769	-2.29106	0	0	0.056291	0.0605302	NA	NA	NA	NA	NA	NA	NA	NA	NA	NA	NA	NA	NA	NA	NA	NA	NA	NA	NA	NA
17	2551034	ENSTGUG00000003170	WHRN	promoter	1.56428	-5.485	3.36181	0.00363903	0.0398769	-2.29198	0	0	0.0286693	0.0399374	NA	NA	NA	NA	NA	NA	NA	NA	NA	NA	NA	NA	NA	NA	NA	NA	NA	NA	NA	NA
4A	16282085	ENSTGUG00000005421		promoter	1.72015	-4.39236	3.3618	0.00363917	0.0398769	-2.29202	0.022619	0.0405112	0.058771	0.0388785	NA	NA	NA	NA	NA	NA	NA	NA	NA	NA	NA	NA	NA	NA	NA	NA	NA	NA	NA	NA
Un	76420960	NA	NA	intergenic	-1.55368	2.13342	-3.36176	0.00363942	0.0398769	-2.29209	0.909747	0.0394115	0.750902	0.125071	NA	NA	NA	NA	NA	NA	NA	NA	NA	NA	NA	NA	NA	NA	NA	NA	NA	NA	NA	NA
2	74982659	NA	NA	intergenic	0.398723	-6.35917	3.36074	0.00364758	0.0399417	-2.29426	0	0	0.00396263	0.00533747	NA	NA	NA	NA	NA	NA	NA	NA	NA	NA	NA	NA	NA	NA	NA	NA	NA	NA	NA	NA
Un	114482069	NA	NA	intergenic	1.63216	-5.43409	3.35887	0.00366245	0.0400798	-2.2982	0	0	0.027327	0.020541	NA	NA	NA	NA	NA	NA	NA	NA	NA	NA	NA	NA	NA	NA	NA	NA	NA	NA	NA	NA
Un	129218653	ENSTGUG00000015682	CELA1	promoter	1.13966	-3.57089	3.35828	0.00366715	0.0400923	-2.29944	0.03668	0.0128739	0.0934889	0.0447993	NA	NA	NA	NA	NA	NA	NA	NA	NA	NA	NA	NA	NA	NA	NA	NA	NA	NA	NA	NA
Un	142123579	NA	NA	intergenic	-1.89171	4.74774	-3.35816	0.00366809	0.0400923	-2.29969	0.989583	0.0255155	0.947138	0.0421707	NA	NA	NA	NA	NA	NA	NA	NA	NA	NA	NA	NA	NA	NA	NA	NA	NA	NA	NA	NA
2_random	307236	ENSTGUG00000014196		promoter	-2.40573	2.2002	-3.35781	0.0036709	0.0400984	-2.30043	0.905417	0.0922873	0.733211	0.152607	NA	NA	NA	NA	NA	NA	NA	NA	NA	NA	NA	NA	NA	NA	NA	NA	NA	NA	NA	NA
26_random	832113	NA	NA	intergenic	1.49026	3.6466	3.35584	0.00368667	0.0402459	-2.30458	0.856127	0.035664	0.931895	0.0551516	NA	NA	NA	NA	NA	NA	NA	NA	NA	NA	NA	NA	NA	NA	NA	NA	NA	NA	NA	NA
11	11234376	ENSTGUG00000007741	CDT1	promoter	1.33762	-5.655	3.35133	0.00372299	0.0406176	-2.31408	0	0	0.0267582	0.0339274	ENSTGUG00000007717	NA	NA	NA	NA	NA	NA	NA	NA	NA	ZC3H18	NA	NA	NA	NA	NA	NA	NA	NA	NA
20	9403128	NA	NA	intergenic	1.27154	-5.70456	3.35036	0.00373085	0.0406712	-2.31613	0	0	0.0254048	0.0431353	NA	NA	NA	NA	NA	NA	NA	NA	NA	NA	NA	NA	NA	NA	NA	NA	NA	NA	NA	NA
Z	70333577	NA	NA	intergenic	1.86692	4.96445	3.3499	0.00373454	0.0406712	-2.31708	0.927523	0.0231659	0.971513	0.0470415	NA	NA	NA	NA	NA	NA	NA	NA	NA	NA	NA	NA	NA	NA	NA	NA	NA	NA	NA	NA
4A	5332044	NA	NA	intergenic	1.27512	-5.70187	3.34988	0.00373476	0.0406712	-2.31714	0	0	0.0252456	0.0318414	NA	NA	NA	NA	NA	NA	NA	NA	NA	NA	NA	NA	NA	NA	NA	NA	NA	NA	NA	NA
1	96078427	ENSTGUG00000013422		genic	1.93776	4.47624	3.34764	0.003753	0.0408215	-2.32186	0.885296	0.0687679	0.964343	0.0387625	NA	NA	NA	NA	NA	NA	NA	NA	NA	NA	NA	NA	NA	NA	NA	NA	NA	NA	NA	NA
26_random	1292465	NA	NA	intergenic	1.48044	-5.54788	3.34762	0.00375314	0.0408215	-2.3219	0	0	0.0373135	0.0660722	NA	NA	NA	NA	NA	NA	NA	NA	NA	NA	NA	NA	NA	NA	NA	NA	NA	NA	NA	NA
5	20649491	NA	NA	intergenic	1.91175	-5.2244	3.3463	0.00376391	0.0408739	-2.32467	0	0	0.0410178	0.0363047	NA	NA	NA	NA	NA	NA	NA	NA	NA	NA	NA	NA	NA	NA	NA	NA	NA	NA	NA	NA
14	1669480	ENSTGUG00000003582	JMJD8	promoter	1.38939	-5.27929	3.34619	0.0037648	0.0408739	-2.3249	0.00490196	0.0120073	0.0340441	0.0388132	ENSTGUG00000018276	ENSTGUG00000003500	NA	NA	NA	NA	NA	NA	NA	NA	IGFALS		NA	NA	NA	NA	NA	NA	NA	NA
27	3968277	NA	NA	intergenic	-1.88671	-0.440519	-3.34619	0.00376486	0.0408739	-2.32491	0.622531	0.184813	0.360604	0.137687	NA	NA	NA	NA	NA	NA	NA	NA	NA	NA	NA	NA	NA	NA	NA	NA	NA	NA	NA	NA
21	2174966	ENSTGUG00000002598	TAS1R1	promoter	1.45912	-5.56387	3.34416	0.00378148	0.0410294	-2.32918	0	0	0.0296524	0.0347401	ENSTGUG00000002589	ENSTGUG00000002606	NA	NA	NA	NA	NA	NA	NA	NA	ZBTB48	PLEKHG5	NA	NA	NA	NA	NA	NA	NA	NA
9	4550334	ENSTGUG00000006053	DGKG	genic	0.923756	-1.47794	3.34348	0.0037871	0.0410653	-2.33062	0.179671	0.0527473	0.300296	0.0938644	NA	NA	NA	NA	NA	NA	NA	NA	NA	NA	NA	NA	NA	NA	NA	NA	NA	NA	NA	NA
8	27296220	ENSTGUG00000010364	NEGR1	genic	1.36913	4.83005	3.34296	0.00379135	0.0410864	-2.33171	0.934253	0.0405737	0.976791	0.0185875	NA	NA	NA	NA	NA	NA	NA	NA	NA	NA	NA	NA	NA	NA	NA	NA	NA	NA	NA	NA
Un	17065353	ENSTGUG00000015756	RHOG	promoter	1.67173	-5.40441	3.34262	0.00379413	0.0410915	-2.33241	0	0	0.0323418	0.030385	NA	NA	NA	NA	NA	NA	NA	NA	NA	NA	NA	NA	NA	NA	NA	NA	NA	NA	NA	NA
26_random	1292498	NA	NA	intergenic	1.82169	-5.29194	3.34213	0.00379823	0.0411109	-2.33346	0	0	0.0394676	0.0493786	NA	NA	NA	NA	NA	NA	NA	NA	NA	NA	NA	NA	NA	NA	NA	NA	NA	NA	NA	NA
Un	52791496	NA	NA	intergenic	3.03442	1.35119	3.34144	0.0038039	0.0411194	-2.33491	0.382204	0.2344	0.755069	0.172612	NA	NA	NA	NA	NA	NA	NA	NA	NA	NA	NA	NA	NA	NA	NA	NA	NA	NA	NA	NA
18	152631	NA	NA	intergenic	2.17902	1.6274	3.34079	0.00380932	0.0411194	-2.33628	0.501589	0.131503	0.774658	0.169524	NA	NA	NA	NA	NA	NA	NA	NA	NA	NA	NA	NA	NA	NA	NA	NA	NA	NA	NA	NA
2_random	306647	ENSTGUG00000014196		promoter	-2.26979	0.790065	-3.34035	0.00381294	0.0411194	-2.3372	0.768702	0.208926	0.532486	0.14708	NA	NA	NA	NA	NA	NA	NA	NA	NA	NA	NA	NA	NA	NA	NA	NA	NA	NA	NA	NA
20	6155416	NA	NA	intergenic	-3.02021	1.41094	-3.34028	0.00381348	0.0411194	-2.33734	0.8817	0.0987453	0.580468	0.199135	NA	NA	NA	NA	NA	NA	NA	NA	NA	NA	NA	NA	NA	NA	NA	NA	NA	NA	NA	NA
8	26983398	NA	NA	intergenic	1.31848	-5.66936	3.34014	0.0038147	0.0411194	-2.33765	0	0	0.0202474	0.019885	NA	NA	NA	NA	NA	NA	NA	NA	NA	NA	NA	NA	NA	NA	NA	NA	NA	NA	NA	NA
Un	120504829	NA	NA	intergenic	-1.24086	1.91351	-3.33986	0.00381699	0.0411194	-2.33823	0.874165	0.070061	0.745566	0.106371	NA	NA	NA	NA	NA	NA	NA	NA	NA	NA	NA	NA	NA	NA	NA	NA	NA	NA	NA	NA
26	4621163	ENSTGUG00000001797		promoter	-1.10764	-0.75961	-3.33985	0.0038171	0.0411194	-2.33826	0.511965	0.108837	0.335549	0.125362	NA	NA	NA	NA	NA	NA	NA	NA	NA	NA	NA	NA	NA	NA	NA	NA	NA	NA	NA	NA
Un	158077395	NA	NA	intergenic	-2.68252	1.52348	-3.33962	0.00381899	0.0411194	-2.33874	0.899802	0.0698655	0.614957	0.219009	NA	NA	NA	NA	NA	NA	NA	NA	NA	NA	NA	NA	NA	NA	NA	NA	NA	NA	NA	NA
Un	40135182	ENSTGUG00000018127		promoter	1.71681	-3.86103	3.33952	0.0038198	0.0411194	-2.33894	0.0256685	0.0234299	0.0886231	0.0518491	ENSTGUG00000015190	NA	NA	NA	NA	NA	NA	NA	NA	NA		NA	NA	NA	NA	NA	NA	NA	NA	NA
Un	101112680	ENSTGUG00000015169		promoter	-2.06916	1.80169	-3.33793	0.00383305	0.0412197	-2.3423	0.887996	0.0732432	0.68636	0.169193	NA	NA	NA	NA	NA	NA	NA	NA	NA	NA	NA	NA	NA	NA	NA	NA	NA	NA	NA	NA
4A	299283	ENSTGUG00000002155	ZIC3	genic	1.95142	-5.19465	3.33785	0.00383374	0.0412197	-2.34247	0	0	0.0422697	0.0411721	NA	NA	NA	NA	NA	NA	NA	NA	NA	NA	NA	NA	NA	NA	NA	NA	NA	NA	NA	NA
3	17204703	ENSTGUG00000003867	SIX2	genic	2.90563	-2.4756	3.33649	0.0038451	0.0413169	-2.34534	0.0750215	0.110799	0.261134	0.136908	NA	NA	NA	NA	NA	NA	NA	NA	NA	NA	NA	NA	NA	NA	NA	NA	NA	NA	NA	NA
5	27732369	NA	NA	intergenic	1.67381	-5.40286	3.33589	0.0038501	0.0413456	-2.34659	0	0	0.0408349	0.047481	NA	NA	NA	NA	NA	NA	NA	NA	NA	NA	NA	NA	NA	NA	NA	NA	NA	NA	NA	NA
15	12582235	ENSTGUG00000010372	NOS1	genic	1.26479	-5.70962	3.33487	0.00385867	0.0413933	-2.34875	0	0	0.023251	0.0307697	NA	NA	NA	NA	NA	NA	NA	NA	NA	NA	NA	NA	NA	NA	NA	NA	NA	NA	NA	NA
Un	44371681	NA	NA	intergenic	0.726624	-6.11324	3.3348	0.00385919	0.0413933	-2.34888	0	0	0.00967064	0.012909	NA	NA	NA	NA	NA	NA	NA	NA	NA	NA	NA	NA	NA	NA	NA	NA	NA	NA	NA	NA
22_random	518379	NA	NA	intergenic	0.9736	-5.92801	3.33442	0.00386238	0.0414026	-2.34968	0	0	0.0156705	0.0210826	NA	NA	NA	NA	NA	NA	NA	NA	NA	NA	NA	NA	NA	NA	NA	NA	NA	NA	NA	NA
22	2641868	NA	NA	intergenic	2.11612	-5.07112	3.33352	0.00387	0.0414593	-2.35159	0	0	0.0588253	0.082153	NA	NA	NA	NA	NA	NA	NA	NA	NA	NA	NA	NA	NA	NA	NA	NA	NA	NA	NA	NA
5	6757557	ENSTGUG00000006531	SYT7	genic	0.893411	-5.98815	3.33193	0.00388336	0.0415774	-2.35492	0	0	0.011982	0.0157158	NA	NA	NA	NA	NA	NA	NA	NA	NA	NA	NA	NA	NA	NA	NA	NA	NA	NA	NA	NA
11	11198163	ENSTGUG00000007717	ZC3H18	promoter	0.93395	-5.95775	3.33162	0.00388597	0.0415804	-2.35557	0	0	0.0123939	0.0136486	ENSTGUG00000007718	NA	NA	NA	NA	NA	NA	NA	NA	NA	IL17C	NA	NA	NA	NA	NA	NA	NA	NA	NA
14	9693146	ENSTGUG00000006840		genic	-3.19534	3.60412	-3.331	0.00389126	0.0416119	-2.35689	0.979167	0.051031	0.826215	0.131934	NA	NA	NA	NA	NA	NA	NA	NA	NA	NA	NA	NA	NA	NA	NA	NA	NA	NA	NA	NA
6	35893687	NA	NA	intergenic	-1.33143	-0.386843	-3.32874	0.00391036	0.0417755	-2.36163	0.603628	0.0988273	0.386983	0.152568	NA	NA	NA	NA	NA	NA	NA	NA	NA	NA	NA	NA	NA	NA	NA	NA	NA	NA	NA	NA
15	5030319	ENSTGUG00000007607		genic	0.687254	1.63224	3.32864	0.00391124	0.0417755	-2.36185	0.684757	0.0693905	0.775494	0.0699048	NA	NA	NA	NA	NA	NA	NA	NA	NA	NA	NA	NA	NA	NA	NA	NA	NA	NA	NA	NA
Un	40135826	ENSTGUG00000018127		genic	-2.34299	-4.15301	-3.32768	0.00391938	0.0418372	-2.36386	0.160135	0.0615478	0.0544411	0.0766229	NA	NA	NA	NA	NA	NA	NA	NA	NA	NA	NA	NA	NA	NA	NA	NA	NA	NA	NA	NA
Un	66322604	NA	NA	intergenic	1.75113	-5.34486	3.3263	0.00393121	0.0419384	-2.36678	0	0	0.0337393	0.0321846	NA	NA	NA	NA	NA	NA	NA	NA	NA	NA	NA	NA	NA	NA	NA	NA	NA	NA	NA	NA
Un	163218698	NA	NA	intergenic	-1.80246	-1.89869	-3.32587	0.00393483	0.0419519	-2.36767	0.409413	0.109593	0.187526	0.146282	NA	NA	NA	NA	NA	NA	NA	NA	NA	NA	NA	NA	NA	NA	NA	NA	NA	NA	NA	NA
17	615619	NA	NA	intergenic	1.31175	-5.6744	3.32488	0.00394334	0.0420174	-2.36976	0	0	0.019457	0.0173761	NA	NA	NA	NA	NA	NA	NA	NA	NA	NA	NA	NA	NA	NA	NA	NA	NA	NA	NA	NA
22	732130	ENSTGUG00000004138		promoter	-2.7848	0.448725	-3.32411	0.00394993	0.0420624	-2.37137	0.838747	0.106847	0.447382	0.25497	NA	NA	NA	NA	NA	NA	NA	NA	NA	NA	NA	NA	NA	NA	NA	NA	NA	NA	NA	NA
LGE22	484818	NA	NA	intergenic	1.80461	-2.26136	3.3233	0.00395689	0.0421114	-2.37308	0.0936336	0.0659522	0.242292	0.154939	NA	NA	NA	NA	NA	NA	NA	NA	NA	NA	NA	NA	NA	NA	NA	NA	NA	NA	NA	NA
26	3805704	ENSTGUG00000001539		genic	1.32669	-5.66319	3.31799	0.00400285	0.042562	-2.38425	0	0	0.0211321	0.0241836	ENSTGUG00000001552	NA	NA	NA	NA	NA	NA	NA	NA	NA		NA	NA	NA	NA	NA	NA	NA	NA	NA
14	9141437	NA	NA	intergenic	1.73549	-5.35659	3.31785	0.00400401	0.042562	-2.38453	0	0	0.0375874	0.0371038	NA	NA	NA	NA	NA	NA	NA	NA	NA	NA	NA	NA	NA	NA	NA	NA	NA	NA	NA	NA
4	68849083	NA	NA	intergenic	2.47743	-4.80014	3.31691	0.00401226	0.0426243	-2.38653	0	0	0.0742151	0.0697159	NA	NA	NA	NA	NA	NA	NA	NA	NA	NA	NA	NA	NA	NA	NA	NA	NA	NA	NA	NA
1	44550655	ENSTGUG00000011242	SLITRK5	genic	2.06377	-5.11038	3.31569	0.00402284	0.0427112	-2.38907	0	0	0.0553286	0.0583857	NA	NA	NA	NA	NA	NA	NA	NA	NA	NA	NA	NA	NA	NA	NA	NA	NA	NA	NA	NA
25_random	29601	ENSTGUG00000017367		promoter	-1.92499	3.97132	-3.3138	0.0040394	0.0428488	-2.39305	0.97815	0.0240562	0.909647	0.061116	NA	NA	NA	NA	NA	NA	NA	NA	NA	NA	NA	NA	NA	NA	NA	NA	NA	NA	NA	NA
Z	28123812	NA	NA	intergenic	-1.68028	-5.80807	-3.31367	0.00404061	0.0428488	-2.39334	0.0490308	0.0385895	0.00493027	0.00792283	NA	NA	NA	NA	NA	NA	NA	NA	NA	NA	NA	NA	NA	NA	NA	NA	NA	NA	NA	NA
14	9115760	ENSTGUG00000006287	SLC5A11	promoter	2.2338	-4.98286	3.31183	0.00405679	0.0429859	-2.3972	0	0	0.0560342	0.0505311	NA	NA	NA	NA	NA	NA	NA	NA	NA	NA	NA	NA	NA	NA	NA	NA	NA	NA	NA	NA
8	27296450	ENSTGUG00000010364	NEGR1	genic	1.41981	4.76732	3.31136	0.00406092	0.0429859	-2.39819	0.935875	0.0158211	0.974176	0.0286555	NA	NA	NA	NA	NA	NA	NA	NA	NA	NA	NA	NA	NA	NA	NA	NA	NA	NA	NA	NA
24	5820921	NA	NA	intergenic	1.79655	-4.97931	3.31126	0.00406174	0.0429859	-2.39838	0.0047619	0.0116642	0.0508536	0.0475482	NA	NA	NA	NA	NA	NA	NA	NA	NA	NA	NA	NA	NA	NA	NA	NA	NA	NA	NA	NA
Un	24392740	NA	NA	intergenic	1.65687	4.58334	3.3111	0.0040632	0.0429859	-2.39873	0.906143	0.0466164	0.964028	0.0412741	NA	NA	NA	NA	NA	NA	NA	NA	NA	NA	NA	NA	NA	NA	NA	NA	NA	NA	NA	NA
12	9482079	NA	NA	intergenic	0.912324	-5.97397	3.30966	0.00407596	0.0430953	-2.40177	0	0	0.0116599	0.0122236	NA	NA	NA	NA	NA	NA	NA	NA	NA	NA	NA	NA	NA	NA	NA	NA	NA	NA	NA	NA
4_random	4012799	ENSTGUG00000015356	FBXO41	genic	-1.61418	-5.41171	-3.30929	0.0040792	0.043104	-2.40253	0.0574662	0.0435161	0.0156288	0.0301755	NA	NA	NA	NA	NA	NA	NA	NA	NA	NA	NA	NA	NA	NA	NA	NA	NA	NA	NA	NA
14	1320986	NA	NA	intergenic	1.3221	-5.66663	3.30898	0.00408196	0.0431075	-2.40319	0	0	0.0231812	0.0262921	NA	NA	NA	NA	NA	NA	NA	NA	NA	NA	NA	NA	NA	NA	NA	NA	NA	NA	NA	NA
Un	148622198	ENSTGUG00000014658	KCNN1	genic	-2.72796	-4.58744	-3.307	0.00409954	0.0432675	-2.40735	0.155904	0.100926	0.0531766	0.0900029	NA	NA	NA	NA	NA	NA	NA	NA	NA	NA	NA	NA	NA	NA	NA	NA	NA	NA	NA	NA
8	27296250	ENSTGUG00000010364	NEGR1	genic	2.03511	5.04555	3.30641	0.00410479	0.0432972	-2.40858	0.918328	0.0490271	0.973896	0.0535059	NA	NA	NA	NA	NA	NA	NA	NA	NA	NA	NA	NA	NA	NA	NA	NA	NA	NA	NA	NA
11	6080367	ENSTGUG00000006533		promoter	1.11062	-5.82525	3.30546	0.0041133	0.0433606	-2.41059	0	0	0.0155936	0.0165437	NA	NA	NA	NA	NA	NA	NA	NA	NA	NA	NA	NA	NA	NA	NA	NA	NA	NA	NA	NA
25_random	29584	ENSTGUG00000017367		promoter	1.8938	3.84747	3.30516	0.00411594	0.0433606	-2.41121	0.819987	0.127275	0.951604	0.0329998	NA	NA	NA	NA	NA	NA	NA	NA	NA	NA	NA	NA	NA	NA	NA	NA	NA	NA	NA	NA
4A	15975558	ENSTGUG00000005127		promoter	1.00402	-5.9052	3.30448	0.00412202	0.0433606	-2.41263	0	0	0.0147729	0.0176218	ENSTGUG00000004980	NA	NA	NA	NA	NA	NA	NA	NA	NA		NA	NA	NA	NA	NA	NA	NA	NA	NA
4A	16025788	ENSTGUG00000004980		genic	0.70136	-6.13219	3.30433	0.00412334	0.0433606	-2.41295	0	0	0.00720819	0.0062573	NA	NA	NA	NA	NA	NA	NA	NA	NA	NA	NA	NA	NA	NA	NA	NA	NA	NA	NA	NA
22	732128	ENSTGUG00000004138		promoter	-2.58417	3.75779	-3.30416	0.00412493	0.0433606	-2.41332	0.977778	0.0403687	0.851367	0.129442	NA	NA	NA	NA	NA	NA	NA	NA	NA	NA	NA	NA	NA	NA	NA	NA	NA	NA	NA	NA
28	4463287	ENSTGUG00000000786		genic	-2.01261	4.59098	-3.30411	0.0041254	0.0433606	-2.41343	0.986111	0.0340207	0.936884	0.0504753	ENSTGUG00000000922	NA	NA	NA	NA	NA	NA	NA	NA	NA	POLR2E	NA	NA	NA	NA	NA	NA	NA	NA	NA
1	97714017	NA	NA	intergenic	0.743029	-6.10094	3.30335	0.00413214	0.0433796	-2.41501	0	0	0.00790305	0.00789575	NA	NA	NA	NA	NA	NA	NA	NA	NA	NA	NA	NA	NA	NA	NA	NA	NA	NA	NA	NA
Un	129397245	NA	NA	intergenic	2.29899	-1.94543	3.30298	0.00413552	0.0433796	-2.4158	0.136034	0.138013	0.303576	0.159801	NA	NA	NA	NA	NA	NA	NA	NA	NA	NA	NA	NA	NA	NA	NA	NA	NA	NA	NA	NA
27	3950593	NA	NA	intergenic	1.14895	5.79435	3.30289	0.0041363	0.0433796	-2.41598	0.976685	0.00873091	0.991144	0.0158915	NA	NA	NA	NA	NA	NA	NA	NA	NA	NA	NA	NA	NA	NA	NA	NA	NA	NA	NA	NA
6	6060098	NA	NA	intergenic	0.726465	-6.11336	3.30282	0.00413696	0.0433796	-2.41613	0	0	0.0130133	0.0235578	NA	NA	NA	NA	NA	NA	NA	NA	NA	NA	NA	NA	NA	NA	NA	NA	NA	NA	NA	NA
1	96078409	ENSTGUG00000013422		genic	-1.07545	-0.110609	-3.30171	0.00414688	0.043458	-2.41845	0.617401	0.0848987	0.435726	0.129621	NA	NA	NA	NA	NA	NA	NA	NA	NA	NA	NA	NA	NA	NA	NA	NA	NA	NA	NA	NA
26_random	832126	NA	NA	intergenic	1.45874	5.40073	3.30134	0.00415027	0.0434679	-2.41924	0.951392	0.0449613	0.987519	0.0157931	NA	NA	NA	NA	NA	NA	NA	NA	NA	NA	NA	NA	NA	NA	NA	NA	NA	NA	NA	NA
6	2903894	ENSTGUG00000004413	PLA2G12B	promoter	2.34387	-4.43459	3.30037	0.00415903	0.0435341	-2.42128	0.00925926	0.0226805	0.0996455	0.0937044	NA	NA	NA	NA	NA	NA	NA	NA	NA	NA	NA	NA	NA	NA	NA	NA	NA	NA	NA	NA
22	732132	ENSTGUG00000004138		promoter	-2.01787	-2.00608	-3.29998	0.00416251	0.043545	-2.42209	0.429325	0.212284	0.176225	0.126194	NA	NA	NA	NA	NA	NA	NA	NA	NA	NA	NA	NA	NA	NA	NA	NA	NA	NA	NA	NA
4	1935118	NA	NA	intergenic	2.83441	-4.5324	3.29752	0.00418486	0.043753	-2.42727	0	0	0.133921	0.196644	NA	NA	NA	NA	NA	NA	NA	NA	NA	NA	NA	NA	NA	NA	NA	NA	NA	NA	NA	NA
15	3734935	ENSTGUG00000006490	PHETA1	promoter	1.85943	-4.75745	3.29665	0.00419272	0.0437932	-2.42908	0.0111111	0.0272166	0.0523411	0.0380403	NA	NA	NA	NA	NA	NA	NA	NA	NA	NA	NA	NA	NA	NA	NA	NA	NA	NA	NA	NA
4A	17505792	ENSTGUG00000005769		genic	1.67786	-5.39981	3.29655	0.00419362	0.0437932	-2.42929	0	0	0.0353278	0.0387847	NA	NA	NA	NA	NA	NA	NA	NA	NA	NA	NA	NA	NA	NA	NA	NA	NA	NA	NA	NA
13	15176293	NA	NA	intergenic	-2.51515	4.36685	-3.29625	0.00419634	0.0437959	-2.42991	0.993056	0.0170103	0.905697	0.0873516	NA	NA	NA	NA	NA	NA	NA	NA	NA	NA	NA	NA	NA	NA	NA	NA	NA	NA	NA	NA
Un	103281882	NA	NA	intergenic	1.54529	-5.49924	3.29444	0.00421292	0.0439432	-2.43373	0	0	0.0293419	0.0305012	NA	NA	NA	NA	NA	NA	NA	NA	NA	NA	NA	NA	NA	NA	NA	NA	NA	NA	NA	NA
Un	19059602	NA	NA	intergenic	-1.41547	-3.2023	-3.29359	0.00422066	0.0439982	-2.4355	0.184044	0.0603666	0.0844557	0.0489357	NA	NA	NA	NA	NA	NA	NA	NA	NA	NA	NA	NA	NA	NA	NA	NA	NA	NA	NA	NA
3	107847362	NA	NA	intergenic	1.18198	1.85131	3.29288	0.00422723	0.0440408	-2.43701	0.6632	0.0486378	0.804722	0.0932481	NA	NA	NA	NA	NA	NA	NA	NA	NA	NA	NA	NA	NA	NA	NA	NA	NA	NA	NA	NA
9	25613943	ENSTGUG00000011189		promoter	-2.29597	1.94613	-3.29256	0.00423016	0.0440456	-2.43768	0.867153	0.210848	0.692017	0.200817	NA	NA	NA	NA	NA	NA	NA	NA	NA	NA	NA	NA	NA	NA	NA	NA	NA	NA	NA	NA
Un	26025248	ENSTGUG00000017102		genic	1.75831	-5.33948	3.29197	0.00423557	0.0440539	-2.43891	0	0	0.0383863	0.0433256	NA	NA	NA	NA	NA	NA	NA	NA	NA	NA	NA	NA	NA	NA	NA	NA	NA	NA	NA	NA
1	54067249	NA	NA	intergenic	1.95347	-4.21884	3.29193	0.00423591	0.0440539	-2.43899	0.0210893	0.0345593	0.0921947	0.0648286	NA	NA	NA	NA	NA	NA	NA	NA	NA	NA	NA	NA	NA	NA	NA	NA	NA	NA	NA	NA
Un	54947091	NA	NA	intergenic	-1.32831	2.6372	-3.29111	0.00424351	0.0440968	-2.44072	0.924492	0.0466543	0.823672	0.0714344	NA	NA	NA	NA	NA	NA	NA	NA	NA	NA	NA	NA	NA	NA	NA	NA	NA	NA	NA	NA
Un	76420940	NA	NA	intergenic	2.43029	4.00019	3.29095	0.00424498	0.0440968	-2.44106	0.804546	0.114092	0.947659	0.0532972	NA	NA	NA	NA	NA	NA	NA	NA	NA	NA	NA	NA	NA	NA	NA	NA	NA	NA	NA	NA
8	27296300	ENSTGUG00000010364	NEGR1	genic	-1.38944	2.57158	-3.29064	0.0042478	0.0441004	-2.4417	0.924226	0.0389238	0.807154	0.104665	NA	NA	NA	NA	NA	NA	NA	NA	NA	NA	NA	NA	NA	NA	NA	NA	NA	NA	NA	NA
28	1283615	ENSTGUG00000000213	ONECUT3	genic	1.80781	5.07227	3.28946	0.0042587	0.0441878	-2.44418	0.929845	0.0417085	0.974205	0.0481328	NA	NA	NA	NA	NA	NA	NA	NA	NA	NA	NA	NA	NA	NA	NA	NA	NA	NA	NA	NA
Un	15384915	NA	NA	intergenic	1.57509	4.04291	3.2889	0.00426386	0.0442155	-2.44535	0.876186	0.0650003	0.952498	0.0459245	NA	NA	NA	NA	NA	NA	NA	NA	NA	NA	NA	NA	NA	NA	NA	NA	NA	NA	NA	NA
11	19574902	ENSTGUG00000009594	WTIP	genic	-5.10577	1.06966	-3.28795	0.00427272	0.0442816	-2.44736	0.948744	0.0671871	0.480228	0.402671	NA	NA	NA	NA	NA	NA	NA	NA	NA	NA	NA	NA	NA	NA	NA	NA	NA	NA	NA	NA
Un	114924441	NA	NA	intergenic	2.24402	4.46907	3.28658	0.00428545	0.0443876	-2.45023	0.873841	0.0498765	0.958674	0.0532305	NA	NA	NA	NA	NA	NA	NA	NA	NA	NA	NA	NA	NA	NA	NA	NA	NA	NA	NA	NA
21	5778809	NA	NA	intergenic	1.00017	-5.90809	3.28523	0.00429799	0.0444917	-2.45305	0	0	0.0147741	0.0182365	NA	NA	NA	NA	NA	NA	NA	NA	NA	NA	NA	NA	NA	NA	NA	NA	NA	NA	NA	NA
1	96078373	ENSTGUG00000013422		genic	-0.888408	-0.90034	-3.28402	0.00430926	0.0445825	-2.45559	0.458934	0.041328	0.318311	0.100833	NA	NA	NA	NA	NA	NA	NA	NA	NA	NA	NA	NA	NA	NA	NA	NA	NA	NA	NA	NA
25_random	29664	ENSTGUG00000017367		promoter	-0.84943	0.139415	-3.28328	0.00431621	0.0446284	-2.45714	0.632516	0.0576812	0.488638	0.10249	NA	NA	NA	NA	NA	NA	NA	NA	NA	NA	NA	NA	NA	NA	NA	NA	NA	NA	NA	NA
18	4538223	ENSTGUG00000005186		genic	1.06106	-5.86241	3.28252	0.00432339	0.0446665	-2.45875	0	0	0.0160577	0.020061	NA	NA	NA	NA	NA	NA	NA	NA	NA	NA	NA	NA	NA	NA	NA	NA	NA	NA	NA	NA
13	15842549	NA	NA	intergenic	1.07992	-5.84827	3.28235	0.00432491	0.0446665	-2.45909	0	0	0.0140586	0.0120474	NA	NA	NA	NA	NA	NA	NA	NA	NA	NA	NA	NA	NA	NA	NA	NA	NA	NA	NA	NA
13	6509105	NA	NA	intergenic	1.73064	-5.36023	3.28115	0.00433621	0.0447572	-2.46161	0	0	0.0378856	0.0458362	NA	NA	NA	NA	NA	NA	NA	NA	NA	NA	NA	NA	NA	NA	NA	NA	NA	NA	NA	NA
4_random	4014326	ENSTGUG00000015356	FBXO41	genic	1.07748	-5.8501	3.28068	0.00434064	0.044777	-2.4626	0	0	0.0182622	0.0265453	NA	NA	NA	NA	NA	NA	NA	NA	NA	NA	NA	NA	NA	NA	NA	NA	NA	NA	NA	NA
10	919377	NA	NA	intergenic	1.70374	-4.68805	3.27978	0.00434909	0.0448382	-2.46448	0.0238095	0.0583212	0.0484185	0.0317701	NA	NA	NA	NA	NA	NA	NA	NA	NA	NA	NA	NA	NA	NA	NA	NA	NA	NA	NA	NA
27	3968279	NA	NA	intergenic	-1.06126	-1.87256	-3.2779	0.00436694	0.0449961	-2.46844	0.33094	0.1376	0.18784	0.0724893	NA	NA	NA	NA	NA	NA	NA	NA	NA	NA	NA	NA	NA	NA	NA	NA	NA	NA	NA	NA
Z	62984158	NA	NA	intergenic	-1.38559	-1.26819	-3.27747	0.00437096	0.0450116	-2.46933	0.463878	0.162239	0.259017	0.131974	NA	NA	NA	NA	NA	NA	NA	NA	NA	NA	NA	NA	NA	NA	NA	NA	NA	NA	NA	NA
2	79257502	NA	NA	intergenic	-1.13085	-3.0137	-3.27666	0.00437871	0.0450653	-2.47104	0.179357	0.0424824	0.103752	0.0795814	NA	NA	NA	NA	NA	NA	NA	NA	NA	NA	NA	NA	NA	NA	NA	NA	NA	NA	NA	NA
12_random	32686	NA	NA	intergenic	2.25454	-4.4283	3.27543	0.00439039	0.0451593	-2.47361	0.0128205	0.0314037	0.0865561	0.0710255	NA	NA	NA	NA	NA	NA	NA	NA	NA	NA	NA	NA	NA	NA	NA	NA	NA	NA	NA	NA
5	8105645	ENSTGUG00000007792		genic	0.502991	-6.15181	3.27495	0.00439499	0.0451806	-2.47462	0.0011655	0.00285488	0.00622037	0.00607338	NA	NA	NA	NA	NA	NA	NA	NA	NA	NA	NA	NA	NA	NA	NA	NA	NA	NA	NA	NA
Un	161576585	NA	NA	intergenic	2.30209	1.39098	3.27439	0.00440028	0.0452089	-2.47579	0.443871	0.129536	0.756212	0.174053	NA	NA	NA	NA	NA	NA	NA	NA	NA	NA	NA	NA	NA	NA	NA	NA	NA	NA	NA	NA
18	4534196	ENSTGUG00000005186		promoter	1.23231	-5.73398	3.27258	0.00441758	0.0453434	-2.47958	0	0	0.0181492	0.0188964	NA	NA	NA	NA	NA	NA	NA	NA	NA	NA	NA	NA	NA	NA	NA	NA	NA	NA	NA	NA
28	2554260	NA	NA	intergenic	1.81537	-5.29668	3.27231	0.0044202	0.0453434	-2.48015	0	0	0.0413872	0.0513685	NA	NA	NA	NA	NA	NA	NA	NA	NA	NA	NA	NA	NA	NA	NA	NA	NA	NA	NA	NA
9	26742305	ENSTGUG00000011341	MBNL1	genic	2.9092	-2.9332	3.27207	0.00442254	0.0453434	-2.48066	0.0636364	0.0987525	0.23757	0.16362	NA	NA	NA	NA	NA	NA	NA	NA	NA	NA	NA	NA	NA	NA	NA	NA	NA	NA	NA	NA
Un	119419223	NA	NA	intergenic	2.70461	0.270423	3.27196	0.00442356	0.0453434	-2.48088	0.228789	0.0721789	0.599589	0.225695	NA	NA	NA	NA	NA	NA	NA	NA	NA	NA	NA	NA	NA	NA	NA	NA	NA	NA	NA	NA
Un	52791542	NA	NA	intergenic	-1.99601	4.70718	-3.2707	0.00443569	0.0454416	-2.48353	0.991228	0.0214868	0.940026	0.049842	NA	NA	NA	NA	NA	NA	NA	NA	NA	NA	NA	NA	NA	NA	NA	NA	NA	NA	NA	NA
12	4706427	ENSTGUG00000004907		genic	1.78043	-5.32289	3.2701	0.00444147	0.0454746	-2.48479	0	0	0.0355541	0.0325276	NA	NA	NA	NA	NA	NA	NA	NA	NA	NA	NA	NA	NA	NA	NA	NA	NA	NA	NA	NA
Un	74865958	NA	NA	intergenic	-3.00705	2.95257	-3.26948	0.00444746	0.0455098	-2.48609	0.945887	0.0847313	0.763689	0.194434	NA	NA	NA	NA	NA	NA	NA	NA	NA	NA	NA	NA	NA	NA	NA	NA	NA	NA	NA	NA
15	12718293	ENSTGUG00000010410	KSR2	promoter	1.02058	-5.89278	3.26844	0.0044575	0.0455863	-2.48827	0	0	0.0178672	0.0261306	NA	NA	NA	NA	NA	NA	NA	NA	NA	NA	NA	NA	NA	NA	NA	NA	NA	NA	NA	NA
1	183021	ENSTGUG00000004719	RUNX1	genic	-2.86058	1.30505	-3.26575	0.00448353	0.0458263	-2.49389	0.856437	0.158298	0.568768	0.212826	NA	NA	NA	NA	NA	NA	NA	NA	NA	NA	NA	NA	NA	NA	NA	NA	NA	NA	NA	NA
28	4463299	ENSTGUG00000000922	POLR2E	genic	-2.06279	4.72983	-3.26418	0.0044989	0.0459569	-2.4972	0.993827	0.0151203	0.938407	0.0531978	ENSTGUG00000000786	NA	NA	NA	NA	NA	NA	NA	NA	NA		NA	NA	NA	NA	NA	NA	NA	NA	NA
Un	163218755	NA	NA	intergenic	-1.33231	2.04946	-3.26339	0.00450656	0.0459876	-2.49884	0.893397	0.0423187	0.751379	0.110985	NA	NA	NA	NA	NA	NA	NA	NA	NA	NA	NA	NA	NA	NA	NA	NA	NA	NA	NA	NA
Un	74863572	NA	NA	intergenic	1.00884	1.35331	3.26334	0.00450707	0.0459876	-2.49895	0.603534	0.0337965	0.74515	0.0906959	NA	NA	NA	NA	NA	NA	NA	NA	NA	NA	NA	NA	NA	NA	NA	NA	NA	NA	NA	NA
19	10504022	NA	NA	intergenic	1.51546	-5.52162	3.263	0.00451043	0.0459934	-2.49967	0	0	0.0260687	0.0230029	NA	NA	NA	NA	NA	NA	NA	NA	NA	NA	NA	NA	NA	NA	NA	NA	NA	NA	NA	NA
Un	44543803	ENSTGUG00000015636		promoter	1.30815	-5.6771	3.26275	0.0045128	0.0459934	-2.50018	0	0	0.0190275	0.0166368	NA	NA	NA	NA	NA	NA	NA	NA	NA	NA	NA	NA	NA	NA	NA	NA	NA	NA	NA	NA
Un	116434845	ENSTGUG00000013708		genic	-2.02722	1.69824	-3.26203	0.00451993	0.0460397	-2.5017	0.841473	0.185878	0.673869	0.190455	NA	NA	NA	NA	NA	NA	NA	NA	NA	NA	NA	NA	NA	NA	NA	NA	NA	NA	NA	NA
21	2594352	ENSTGUG00000002743	TP73	genic	0.784417	-6.0699	3.26142	0.00452588	0.0460739	-2.50297	0	0	0.0116416	0.0184413	NA	NA	NA	NA	NA	NA	NA	NA	NA	NA	NA	NA	NA	NA	NA	NA	NA	NA	NA	NA
26	4621153	ENSTGUG00000001797		promoter	-1.20691	-0.230584	-3.26038	0.0045361	0.0461418	-2.50515	0.610379	0.136765	0.41334	0.110484	NA	NA	NA	NA	NA	NA	NA	NA	NA	NA	NA	NA	NA	NA	NA	NA	NA	NA	NA	NA
18	4924456	ENSTGUG00000005673	SHISA6	genic	1.30343	-2.66191	3.26021	0.00453773	0.0461418	-2.5055	0.0696891	0.0275339	0.174801	0.0858455	NA	NA	NA	NA	NA	NA	NA	NA	NA	NA	NA	NA	NA	NA	NA	NA	NA	NA	NA	NA
13_random	1442575	ENSTGUG00000014702		promoter	1.10988	-5.8258	3.25993	0.00454049	0.0461435	-2.50609	0	0	0.0179382	0.0231002	NA	NA	NA	NA	NA	NA	NA	NA	NA	NA	NA	NA	NA	NA	NA	NA	NA	NA	NA	NA
9	4550188	ENSTGUG00000006053	DGKG	genic	0.883606	0.808929	3.25873	0.00455236	0.0462377	-2.50861	0.524854	0.139866	0.665094	0.109078	NA	NA	NA	NA	NA	NA	NA	NA	NA	NA	NA	NA	NA	NA	NA	NA	NA	NA	NA	NA
14	2249345	ENSTGUG00000003922		genic	1.31074	-5.67516	3.25462	0.00459309	0.0466248	-2.51721	0	0	0.0344197	0.0481282	NA	NA	NA	NA	NA	NA	NA	NA	NA	NA	NA	NA	NA	NA	NA	NA	NA	NA	NA	NA
28	1400222	NA	NA	intergenic	0.657253	-6.16527	3.25198	0.00461943	0.0468655	-2.52273	0	0	0.00660408	0.00569527	NA	NA	NA	NA	NA	NA	NA	NA	NA	NA	NA	NA	NA	NA	NA	NA	NA	NA	NA	NA
Un	52791551	NA	NA	intergenic	2.81153	2.72824	3.25148	0.00462445	0.0468696	-2.52378	0.599109	0.153622	0.861167	0.156251	NA	NA	NA	NA	NA	NA	NA	NA	NA	NA	NA	NA	NA	NA	NA	NA	NA	NA	NA	NA
Un	71159242	NA	NA	intergenic	1.33893	-5.46727	3.25106	0.00462871	0.0468696	-2.52467	0.00191571	0.00469251	0.0250876	0.0223619	NA	NA	NA	NA	NA	NA	NA	NA	NA	NA	NA	NA	NA	NA	NA	NA	NA	NA	NA	NA
28	969470	NA	NA	intergenic	0.904063	-5.98016	3.25102	0.00462907	0.0468696	-2.52474	0	0	0.0110725	0.010629	NA	NA	NA	NA	NA	NA	NA	NA	NA	NA	NA	NA	NA	NA	NA	NA	NA	NA	NA	NA
27	3950590	NA	NA	intergenic	1.5472	4.8109	3.25089	0.00463036	0.0468696	-2.52501	0.922964	0.0497587	0.973973	0.0298168	NA	NA	NA	NA	NA	NA	NA	NA	NA	NA	NA	NA	NA	NA	NA	NA	NA	NA	NA	NA
12	10672361	NA	NA	intergenic	1.13138	1.85063	3.25007	0.00463867	0.046927	-2.52674	0.664264	0.110096	0.809597	0.0755966	NA	NA	NA	NA	NA	NA	NA	NA	NA	NA	NA	NA	NA	NA	NA	NA	NA	NA	NA	NA
14	8695622	ENSTGUG00000005910	NDUFAB1	genic	-1.29317	-6.25565	-3.24944	0.00464495	0.0469639	-2.52805	0.0282164	0.0347812	0.000913743	0.00387668	NA	NA	NA	NA	NA	NA	NA	NA	NA	NA	NA	NA	NA	NA	NA	NA	NA	NA	NA	NA
9	14928623	ENSTGUG00000009212		promoter	1.43122	-5.58479	3.24823	0.00465717	0.0470607	-2.53058	0	0	0.0250801	0.0264562	NA	NA	NA	NA	NA	NA	NA	NA	NA	NA	NA	NA	NA	NA	NA	NA	NA	NA	NA	NA
2	79257527	NA	NA	intergenic	1.47952	3.29675	3.24772	0.00466233	0.0470685	-2.53166	0.818364	0.0702947	0.919209	0.0460701	NA	NA	NA	NA	NA	NA	NA	NA	NA	NA	NA	NA	NA	NA	NA	NA	NA	NA	NA	NA
23	438107	NA	NA	intergenic	1.56007	-5.48816	3.24763	0.00466323	0.0470685	-2.53184	0	0	0.0302178	0.0370565	NA	NA	NA	NA	NA	NA	NA	NA	NA	NA	NA	NA	NA	NA	NA	NA	NA	NA	NA	NA
6	2165185	NA	NA	intergenic	0.951916	-5.94427	3.24665	0.00467315	0.0471256	-2.53389	0	0	0.0127154	0.0150936	NA	NA	NA	NA	NA	NA	NA	NA	NA	NA	NA	NA	NA	NA	NA	NA	NA	NA	NA	NA
19	11587660	NA	NA	intergenic	2.58784	3.1437	3.24655	0.00467418	0.0471256	-2.53411	0.661841	0.208855	0.914826	0.0715291	NA	NA	NA	NA	NA	NA	NA	NA	NA	NA	NA	NA	NA	NA	NA	NA	NA	NA	NA	NA
14	1450499	ENSTGUG00000003465	NAGPA	genic	0.948694	-1.21449	3.24329	0.00470729	0.0474217	-2.54092	0.204734	0.0401956	0.343239	0.0868924	NA	NA	NA	NA	NA	NA	NA	NA	NA	NA	NA	NA	NA	NA	NA	NA	NA	NA	NA	NA
28	4463324	ENSTGUG00000000786		genic	-2.29364	1.6925	-3.24302	0.00471013	0.0474217	-2.5415	0.879289	0.110358	0.666556	0.160715	ENSTGUG00000000922	NA	NA	NA	NA	NA	NA	NA	NA	NA	POLR2E	NA	NA	NA	NA	NA	NA	NA	NA	NA
2	79257528	NA	NA	intergenic	1.53391	4.69168	3.24288	0.00471155	0.0474217	-2.54179	0.92702	0.0199892	0.971483	0.0284866	NA	NA	NA	NA	NA	NA	NA	NA	NA	NA	NA	NA	NA	NA	NA	NA	NA	NA	NA	NA
Un	116434769	ENSTGUG00000013708		genic	-3.10714	3.13777	-3.24218	0.00471868	0.0474667	-2.54325	0.957011	0.0889603	0.784172	0.159733	NA	NA	NA	NA	NA	NA	NA	NA	NA	NA	NA	NA	NA	NA	NA	NA	NA	NA	NA	NA
5	6606735	ENSTGUG00000006119	RPS6KB2	genic	0.991466	-5.91461	3.24157	0.00472491	0.0475026	-2.54452	0	0	0.0188449	0.0283643	NA	NA	NA	NA	NA	NA	NA	NA	NA	NA	NA	NA	NA	NA	NA	NA	NA	NA	NA	NA
Un	24467539	NA	NA	intergenic	1.03838	-5.87943	3.24078	0.00473301	0.0475473	-2.54618	0	0	0.0143903	0.0157194	NA	NA	NA	NA	NA	NA	NA	NA	NA	NA	NA	NA	NA	NA	NA	NA	NA	NA	NA	NA
Un	131891773	NA	NA	intergenic	2.10069	4.37191	3.24062	0.0047347	0.0475473	-2.54652	0.877792	0.0415879	0.960513	0.0414226	NA	NA	NA	NA	NA	NA	NA	NA	NA	NA	NA	NA	NA	NA	NA	NA	NA	NA	NA	NA
Un	120504814	NA	NA	intergenic	0.909488	1.49418	3.23789	0.00476273	0.0478018	-2.55222	0.629045	0.129754	0.767092	0.0613039	NA	NA	NA	NA	NA	NA	NA	NA	NA	NA	NA	NA	NA	NA	NA	NA	NA	NA	NA	NA
25_random	29558	ENSTGUG00000017367		promoter	-1.377	0.430918	-3.23745	0.0047673	0.0478135	-2.55314	0.715245	0.150296	0.514964	0.124453	NA	NA	NA	NA	NA	NA	NA	NA	NA	NA	NA	NA	NA	NA	NA	NA	NA	NA	NA	NA
10_random	470452	NA	NA	intergenic	2.04765	-1.58148	3.23726	0.00476926	0.0478135	-2.55354	0.145575	0.128448	0.334845	0.169443	NA	NA	NA	NA	NA	NA	NA	NA	NA	NA	NA	NA	NA	NA	NA	NA	NA	NA	NA	NA
5	6927437	NA	NA	intergenic	0.749633	-6.09599	3.23632	0.00477899	0.0478736	-2.55551	0	0	0.00778202	0.00630095	NA	NA	NA	NA	NA	NA	NA	NA	NA	NA	NA	NA	NA	NA	NA	NA	NA	NA	NA	NA
11	11394615	NA	NA	intergenic	0.911935	-5.97426	3.23616	0.00478064	0.0478736	-2.55584	0	0	0.0118172	0.0133277	NA	NA	NA	NA	NA	NA	NA	NA	NA	NA	NA	NA	NA	NA	NA	NA	NA	NA	NA	NA
1_random	1017633	NA	NA	intergenic	-0.330353	-6.57121	-3.23512	0.00479138	0.0479542	-2.55801	0.00306689	0.00413482	3.11585e-05	0.000132194	NA	NA	NA	NA	NA	NA	NA	NA	NA	NA	NA	NA	NA	NA	NA	NA	NA	NA	NA	NA
17	615357	NA	NA	intergenic	1.08445	-5.84488	3.23326	0.00481075	0.0481069	-2.5619	0	0	0.0153973	0.0161725	NA	NA	NA	NA	NA	NA	NA	NA	NA	NA	NA	NA	NA	NA	NA	NA	NA	NA	NA	NA
2	44075532	NA	NA	intergenic	-1.43521	0.159201	-3.23314	0.00481204	0.0481069	-2.56216	0.694744	0.115445	0.467234	0.154609	NA	NA	NA	NA	NA	NA	NA	NA	NA	NA	NA	NA	NA	NA	NA	NA	NA	NA	NA	NA
17	7600983	ENSTGUG00000005351		genic	1.95485	-5.19208	3.23286	0.00481492	0.0481086	-2.56273	0	0	0.0432849	0.0404446	NA	NA	NA	NA	NA	NA	NA	NA	NA	NA	NA	NA	NA	NA	NA	NA	NA	NA	NA	NA
Un	38501159	NA	NA	intergenic	-2.06826	-2.85754	-3.23206	0.00482331	0.0481654	-2.56441	0.296457	0.130374	0.118211	0.085669	NA	NA	NA	NA	NA	NA	NA	NA	NA	NA	NA	NA	NA	NA	NA	NA	NA	NA	NA	NA
26	3321304	ENSTGUG00000001456		genic	1.23135	-5.7347	3.2304	0.00484066	0.0483116	-2.56788	0	0	0.0186501	0.0212069	NA	NA	NA	NA	NA	NA	NA	NA	NA	NA	NA	NA	NA	NA	NA	NA	NA	NA	NA	NA
Un	84403495	NA	NA	intergenic	2.25193	4.84912	3.22951	0.00485005	0.0483783	-2.56975	0.872421	0.0790405	0.970192	0.0398009	NA	NA	NA	NA	NA	NA	NA	NA	NA	NA	NA	NA	NA	NA	NA	NA	NA	NA	NA	NA
Z	33964511	NA	NA	intergenic	2.05496	5.81169	3.22892	0.00485626	0.0484131	-2.57098	0.928925	0.070395	0.992222	0.0248657	NA	NA	NA	NA	NA	NA	NA	NA	NA	NA	NA	NA	NA	NA	NA	NA	NA	NA	NA	NA
6	1894082	NA	NA	intergenic	1.41802	-5.5947	3.22825	0.00486331	0.0484562	-2.57238	0	0	0.0355605	0.0627723	NA	NA	NA	NA	NA	NA	NA	NA	NA	NA	NA	NA	NA	NA	NA	NA	NA	NA	NA	NA
11	11391101	ENSTGUG00000007811	ACSF3	genic	1.12055	-5.8178	3.22721	0.00487428	0.048524	-2.57455	0	0	0.0221675	0.0348884	NA	NA	NA	NA	NA	NA	NA	NA	NA	NA	NA	NA	NA	NA	NA	NA	NA	NA	NA	NA
LGE22	472886	NA	NA	intergenic	1.04741	-5.87265	3.22708	0.00487557	0.048524	-2.57481	0	0	0.0141694	0.0134561	NA	NA	NA	NA	NA	NA	NA	NA	NA	NA	NA	NA	NA	NA	NA	NA	NA	NA	NA	NA
26	4621169	ENSTGUG00000001797		promoter	1.71914	4.55286	3.22627	0.00488421	0.0485828	-2.57652	0.893915	0.0682118	0.969186	0.036256	NA	NA	NA	NA	NA	NA	NA	NA	NA	NA	NA	NA	NA	NA	NA	NA	NA	NA	NA	NA
10	19598977	ENSTGUG00000009470	SMAD3	genic	1.78093	-4.72088	3.22535	0.00489391	0.0486438	-2.57843	0.0166667	0.0408248	0.0567995	0.0449223	NA	NA	NA	NA	NA	NA	NA	NA	NA	NA	NA	NA	NA	NA	NA	NA	NA	NA	NA	NA
Un	52791512	NA	NA	intergenic	1.91286	2.50939	3.22497	0.00489796	0.0486438	-2.57923	0.666421	0.16362	0.86917	0.082714	NA	NA	NA	NA	NA	NA	NA	NA	NA	NA	NA	NA	NA	NA	NA	NA	NA	NA	NA	NA
20	3219405	ENSTGUG00000003883		genic	2.25707	-4.96541	3.22492	0.00489853	0.0486438	-2.57934	0	0	0.0573121	0.0521252	NA	NA	NA	NA	NA	NA	NA	NA	NA	NA	NA	NA	NA	NA	NA	NA	NA	NA	NA	NA
13	15176282	NA	NA	intergenic	-2.47074	3.91648	-3.22423	0.0049058	0.0486647	-2.58077	0.983165	0.0262756	0.877085	0.106122	NA	NA	NA	NA	NA	NA	NA	NA	NA	NA	NA	NA	NA	NA	NA	NA	NA	NA	NA	NA
1	373359	NA	NA	intergenic	-2.26615	-2.54546	-3.22408	0.0049074	0.0486647	-2.58109	0.382437	0.298386	0.121688	0.0991827	NA	NA	NA	NA	NA	NA	NA	NA	NA	NA	NA	NA	NA	NA	NA	NA	NA	NA	NA	NA
23	437712	NA	NA	intergenic	0.927511	-5.96258	3.22394	0.00490883	0.0486647	-2.58137	0	0	0.0129251	0.0150827	NA	NA	NA	NA	NA	NA	NA	NA	NA	NA	NA	NA	NA	NA	NA	NA	NA	NA	NA	NA
Un	75532425	NA	NA	intergenic	1.33927	-5.65376	3.22213	0.00492819	0.0488244	-2.58516	0	0	0.0239414	0.0295242	NA	NA	NA	NA	NA	NA	NA	NA	NA	NA	NA	NA	NA	NA	NA	NA	NA	NA	NA	NA
12	10672414	NA	NA	intergenic	1.7726	4.77451	3.22192	0.00493043	0.0488244	-2.5856	0.920206	0.0300216	0.9735	0.0309235	NA	NA	NA	NA	NA	NA	NA	NA	NA	NA	NA	NA	NA	NA	NA	NA	NA	NA	NA	NA
10	19598974	ENSTGUG00000009470	SMAD3	genic	-2.08154	-5.37352	-3.22135	0.00493649	0.0488479	-2.58679	0.105717	0.0917486	0.0124663	0.0204484	NA	NA	NA	NA	NA	NA	NA	NA	NA	NA	NA	NA	NA	NA	NA	NA	NA	NA	NA	NA
20	14472804	ENSTGUG00000008617		genic	1.2387	-5.72919	3.22105	0.0049397	0.0488479	-2.58742	0	0	0.024002	0.0301644	NA	NA	NA	NA	NA	NA	NA	NA	NA	NA	NA	NA	NA	NA	NA	NA	NA	NA	NA	NA
Un	45472915	NA	NA	intergenic	-1.73381	4.42088	-3.22093	0.00494104	0.0488479	-2.58768	0.980256	0.0332879	0.929636	0.0536463	NA	NA	NA	NA	NA	NA	NA	NA	NA	NA	NA	NA	NA	NA	NA	NA	NA	NA	NA	NA
Un	114924451	NA	NA	intergenic	-1.04938	-0.172952	-3.22016	0.00494921	0.04889	-2.58927	0.606036	0.0539639	0.430062	0.133979	NA	NA	NA	NA	NA	NA	NA	NA	NA	NA	NA	NA	NA	NA	NA	NA	NA	NA	NA	NA
8	26986133	ENSTGUG00000010266	CTH	genic	2.46621	-4.80855	3.22002	0.00495078	0.04889	-2.58958	0	0	0.0987558	0.13127	NA	NA	NA	NA	NA	NA	NA	NA	NA	NA	NA	NA	NA	NA	NA	NA	NA	NA	NA	NA
24	4666511	ENSTGUG00000000589	FLI1	genic	1.46129	-5.56224	3.21952	0.00495613	0.0489157	-2.59062	0	0	0.0322184	0.0421537	NA	NA	NA	NA	NA	NA	NA	NA	NA	NA	NA	NA	NA	NA	NA	NA	NA	NA	NA	NA
17	10847554	NA	NA	intergenic	0.850518	-6.02032	3.21889	0.0049629	0.0489554	-2.59193	0	0	0.0144467	0.0232626	NA	NA	NA	NA	NA	NA	NA	NA	NA	NA	NA	NA	NA	NA	NA	NA	NA	NA	NA	NA
Un	55884630	NA	NA	intergenic	2.226	-4.98871	3.2182	0.00497028	0.049001	-2.59337	0	0	0.0584721	0.0509692	NA	NA	NA	NA	NA	NA	NA	NA	NA	NA	NA	NA	NA	NA	NA	NA	NA	NA	NA	NA
Un	12002731	ENSTGUG00000015196		promoter	2.39087	-4.4373	3.2167	0.00498645	0.0491332	-2.5965	0.00775194	0.0189883	0.0943386	0.103591	NA	NA	NA	NA	NA	NA	NA	NA	NA	NA	NA	NA	NA	NA	NA	NA	NA	NA	NA	NA
2	79257533	NA	NA	intergenic	1.85658	3.63599	3.21617	0.00499222	0.0491629	-2.59762	0.825951	0.0610082	0.931142	0.0594021	NA	NA	NA	NA	NA	NA	NA	NA	NA	NA	NA	NA	NA	NA	NA	NA	NA	NA	NA	NA
13	6487763	NA	NA	intergenic	-2.48663	-1.09006	-3.21549	0.00499951	0.0492075	-2.59902	0.611578	0.24777	0.267509	0.222339	NA	NA	NA	NA	NA	NA	NA	NA	NA	NA	NA	NA	NA	NA	NA	NA	NA	NA	NA	NA
1	422594	NA	NA	intergenic	1.3958	-5.61136	3.21509	0.00500391	0.0492236	-2.59987	0	0	0.02618	0.034145	NA	NA	NA	NA	NA	NA	NA	NA	NA	NA	NA	NA	NA	NA	NA	NA	NA	NA	NA	NA
15	11351277	ENSTGUG00000009829	PISD	genic	1.46467	-5.55971	3.2141	0.00501465	0.049302	-2.60194	0	0	0.0271024	0.0312142	ENSTGUG00000009821	NA	NA	NA	NA	NA	NA	NA	NA	NA		NA	NA	NA	NA	NA	NA	NA	NA	NA
9	26885354	ENSTGUG00000011365	CLRN1	promoter	-1.98048	-5.87198	-3.2137	0.00501892	0.0493167	-2.60276	0.0786773	0.101266	0.00414151	0.0106532	NA	NA	NA	NA	NA	NA	NA	NA	NA	NA	NA	NA	NA	NA	NA	NA	NA	NA	NA	NA
4A	17445785	ENSTGUG00000005748		promoter	-1.6877	4.43784	-3.21327	0.00502366	0.0493361	-2.60367	0.980159	0.0316467	0.925564	0.057646	NA	NA	NA	NA	NA	NA	NA	NA	NA	NA	NA	NA	NA	NA	NA	NA	NA	NA	NA	NA
21_random	351565	NA	NA	intergenic	1.13924	-5.80378	3.21238	0.00503337	0.0494041	-2.60553	0	0	0.0169495	0.0199257	NA	NA	NA	NA	NA	NA	NA	NA	NA	NA	NA	NA	NA	NA	NA	NA	NA	NA	NA	NA
28	2942212	NA	NA	intergenic	0.848084	-6.02215	3.21075	0.00505116	0.0495058	-2.60893	0	0	0.0104686	0.0110106	NA	NA	NA	NA	NA	NA	NA	NA	NA	NA	NA	NA	NA	NA	NA	NA	NA	NA	NA	NA
Un	111642054	NA	NA	intergenic	2.65725	3.5977	3.21052	0.00505362	0.0495058	-2.6094	0.723467	0.282837	0.925813	0.098264	NA	NA	NA	NA	NA	NA	NA	NA	NA	NA	NA	NA	NA	NA	NA	NA	NA	NA	NA	NA
Un	100044069	ENSTGUG00000015041		genic	1.67393	3.57938	3.2103	0.00505607	0.0495058	-2.60987	0.827733	0.0740461	0.931964	0.0505709	NA	NA	NA	NA	NA	NA	NA	NA	NA	NA	NA	NA	NA	NA	NA	NA	NA	NA	NA	NA
8	4788773	ENSTGUG00000004361	LHX9	genic	1.58255	-5.4713	3.21024	0.00505671	0.0495058	-2.60999	0	0	0.0378624	0.0466369	NA	NA	NA	NA	NA	NA	NA	NA	NA	NA	NA	NA	NA	NA	NA	NA	NA	NA	NA	NA
23	945723	NA	NA	intergenic	1.09628	0.743736	3.21003	0.00505896	0.0495058	-2.61042	0.486603	0.0932061	0.662191	0.125552	NA	NA	NA	NA	NA	NA	NA	NA	NA	NA	NA	NA	NA	NA	NA	NA	NA	NA	NA	NA
2_random	306655	ENSTGUG00000014196		promoter	1.46828	2.93156	3.2099	0.0050604	0.0495058	-2.61069	0.784442	0.0368877	0.896873	0.0656425	NA	NA	NA	NA	NA	NA	NA	NA	NA	NA	NA	NA	NA	NA	NA	NA	NA	NA	NA	NA
10	1959029	ENSTGUG00000003977		promoter	0.499842	-6.28333	3.20937	0.00506628	0.0495116	-2.61181	0	0	0.00513195	0.00691106	NA	NA	NA	NA	NA	NA	NA	NA	NA	NA	NA	NA	NA	NA	NA	NA	NA	NA	NA	NA
4A	5828988	ENSTGUG00000002698	FAM155B	genic	1.78069	-5.3227	3.20932	0.00506676	0.0495116	-2.6119	0	0	0.0498525	0.0677162	NA	NA	NA	NA	NA	NA	NA	NA	NA	NA	NA	NA	NA	NA	NA	NA	NA	NA	NA	NA
1_random	262807	NA	NA	intergenic	-0.79782	-6.32773	-3.20909	0.00506934	0.0495116	-2.6124	0.0113045	0.0113612	0.00132958	0.00388546	NA	NA	NA	NA	NA	NA	NA	NA	NA	NA	NA	NA	NA	NA	NA	NA	NA	NA	NA	NA
15	8904596	ENSTGUG00000008870	SLC25A1	genic	1.30585	-5.67882	3.20826	0.00507838	0.0495726	-2.61411	0	0	0.0243073	0.0310555	NA	NA	NA	NA	NA	NA	NA	NA	NA	NA	NA	NA	NA	NA	NA	NA	NA	NA	NA	NA
1	7026333	NA	NA	intergenic	1.34918	-5.64632	3.20773	0.00508429	0.0495787	-2.61523	0	0	0.0207094	0.0206245	NA	NA	NA	NA	NA	NA	NA	NA	NA	NA	NA	NA	NA	NA	NA	NA	NA	NA	NA	NA
17	793331	NA	NA	intergenic	-2.04213	1.95149	-3.20759	0.00508575	0.0495787	-2.61551	0.884912	0.106573	0.710379	0.137421	NA	NA	NA	NA	NA	NA	NA	NA	NA	NA	NA	NA	NA	NA	NA	NA	NA	NA	NA	NA
25_random	29641	ENSTGUG00000017367		promoter	-1.20779	2.09564	-3.20745	0.00508735	0.0495787	-2.61581	0.88753	0.0548963	0.762795	0.112444	NA	NA	NA	NA	NA	NA	NA	NA	NA	NA	NA	NA	NA	NA	NA	NA	NA	NA	NA	NA
25	975596	ENSTGUG00000004315		genic	0.921057	-5.96742	3.20676	0.00509497	0.0496258	-2.61726	0	0	0.0125053	0.0154869	ENSTGUG00000004390	NA	NA	NA	NA	NA	NA	NA	NA	NA		NA	NA	NA	NA	NA	NA	NA	NA	NA
12	20974804	ENSTGUG00000010403	OXTR	genic	1.38742	-5.61765	3.20635	0.00509951	0.0496327	-2.61811	0	0	0.0230447	0.0207909	NA	NA	NA	NA	NA	NA	NA	NA	NA	NA	NA	NA	NA	NA	NA	NA	NA	NA	NA	NA
27	161697	NA	NA	intergenic	1.42616	-5.58859	3.20619	0.00510126	0.0496327	-2.61845	0	0	0.0257691	0.0267801	NA	NA	NA	NA	NA	NA	NA	NA	NA	NA	NA	NA	NA	NA	NA	NA	NA	NA	NA	NA
21	5754954	NA	NA	intergenic	1.59684	-5.46058	3.20576	0.00510596	0.0496514	-2.61933	0	0	0.0295011	0.0307252	NA	NA	NA	NA	NA	NA	NA	NA	NA	NA	NA	NA	NA	NA	NA	NA	NA	NA	NA	NA
12	992503	ENSTGUG00000003758		genic	0.986195	-2.54564	3.20261	0.00514086	0.0499634	-2.6259	0.0883978	0.0287596	0.174873	0.0916475	NA	NA	NA	NA	NA	NA	NA	NA	NA	NA	NA	NA	NA	NA	NA	NA	NA	NA	NA	NA
26	595192	ENSTGUG00000018187		genic	1.45145	-5.56963	3.2023	0.00514436	0.0499702	-2.62656	0	0	0.0257862	0.0302132	NA	NA	NA	NA	NA	NA	NA	NA	NA	NA	NA	NA	NA	NA	NA	NA	NA	NA	NA	NA
Un	152240818	NA	NA	intergenic	1.33478	-5.65712	3.20193	0.0051485	0.0499831	-2.62733	0	0	0.0243193	0.0279713	NA	NA	NA	NA	NA	NA	NA	NA	NA	NA	NA	NA	NA	NA	NA	NA	NA	NA	NA	NA
Un	81131880	NA	NA	intergenic	0.702264	-6.13151	3.20153	0.00515293	0.0499989	-2.62816	0	0	0.00745474	0.00709715	NA	NA	NA	NA	NA	NA	NA	NA	NA	NA	NA	NA	NA	NA	NA	NA	NA	NA	NA	NA
17	1820047	NA	NA	intergenic	1.04908	-5.64822	3.20054	0.00516399	0.0500789	-2.63023	0.00248756	0.00609326	0.0182876	0.015975	NA	NA	NA	NA	NA	NA	NA	NA	NA	NA	NA	NA	NA	NA	NA	NA	NA	NA	NA	NA
14	13456508	ENSTGUG00000008336		promoter	-2.25857	1.09132	-3.19923	0.00517862	0.0501934	-2.63295	0.81595	0.241808	0.561915	0.231733	NA	NA	NA	NA	NA	NA	NA	NA	NA	NA	NA	NA	NA	NA	NA	NA	NA	NA	NA	NA
20	8309468	ENSTGUG00000006818	ANGPT4	promoter	1.35993	-5.06018	3.19863	0.00518534	0.0501946	-2.6342	0.00582569	0.00656779	0.0354506	0.0283928	NA	NA	NA	NA	NA	NA	NA	NA	NA	NA	NA	NA	NA	NA	NA	NA	NA	NA	NA	NA
4A	16515266	ENSTGUG00000005503		genic	2.03987	2.44009	3.19851	0.00518678	0.0501946	-2.63447	0.646172	0.149445	0.860123	0.0992513	NA	NA	NA	NA	NA	NA	NA	NA	NA	NA	NA	NA	NA	NA	NA	NA	NA	NA	NA	NA
14	13456493	ENSTGUG00000008336		promoter	2.5803	-0.593833	3.19847	0.0051872	0.0501946	-2.63455	0.195577	0.209967	0.519875	0.253637	NA	NA	NA	NA	NA	NA	NA	NA	NA	NA	NA	NA	NA	NA	NA	NA	NA	NA	NA	NA
19	5409814	ENSTGUG00000004566		genic	0.982473	-5.92136	3.19615	0.00521332	0.0503987	-2.63939	0	0	0.012787	0.0131869	NA	NA	NA	NA	NA	NA	NA	NA	NA	NA	NA	NA	NA	NA	NA	NA	NA	NA	NA	NA
Un	21316304	ENSTGUG00000016436		genic	1.11597	-5.82123	3.19609	0.00521395	0.0503987	-2.63951	0	0	0.0159269	0.0178442	NA	NA	NA	NA	NA	NA	NA	NA	NA	NA	NA	NA	NA	NA	NA	NA	NA	NA	NA	NA
Un	4603156	NA	NA	intergenic	2.57885	2.38832	3.19494	0.0052269	0.050447	-2.64189	0.565751	0.204951	0.852837	0.114804	NA	NA	NA	NA	NA	NA	NA	NA	NA	NA	NA	NA	NA	NA	NA	NA	NA	NA	NA	NA
Un	116434841	ENSTGUG00000013708		genic	-1.41298	0.451519	-3.19491	0.0052273	0.050447	-2.64197	0.725151	0.14277	0.516272	0.157526	NA	NA	NA	NA	NA	NA	NA	NA	NA	NA	NA	NA	NA	NA	NA	NA	NA	NA	NA	NA
24	802657	ENSTGUG00000000151		promoter	1.16896	-3.8274	3.19442	0.00523279	0.050447	-2.64298	0.0350025	0.0267371	0.0770672	0.0348176	NA	NA	NA	NA	NA	NA	NA	NA	NA	NA	NA	NA	NA	NA	NA	NA	NA	NA	NA	NA
3	20137680	NA	NA	intergenic	1.34407	-5.65016	3.19434	0.00523375	0.050447	-2.64316	0	0	0.0260754	0.0320104	NA	NA	NA	NA	NA	NA	NA	NA	NA	NA	NA	NA	NA	NA	NA	NA	NA	NA	NA	NA
4A	16028289	ENSTGUG00000004980		genic	-1.8924	-5.70615	-3.19417	0.00523571	0.050447	-2.64352	0.0654993	0.0839693	0.00841203	0.0192173	NA	NA	NA	NA	NA	NA	NA	NA	NA	NA	NA	NA	NA	NA	NA	NA	NA	NA	NA	NA
19	5367522	NA	NA	intergenic	1.06211	-5.86163	3.19414	0.00523595	0.050447	-2.64356	0	0	0.0135477	0.0121367	NA	NA	NA	NA	NA	NA	NA	NA	NA	NA	NA	NA	NA	NA	NA	NA	NA	NA	NA	NA
7	39437103	NA	NA	intergenic	1.41063	-5.60024	3.19368	0.00524117	0.0504538	-2.64452	0	0	0.0280597	0.034496	NA	NA	NA	NA	NA	NA	NA	NA	NA	NA	NA	NA	NA	NA	NA	NA	NA	NA	NA	NA
Un	114924428	NA	NA	intergenic	1.08053	3.14174	3.19358	0.00524232	0.0504538	-2.64473	0.837864	0.0376679	0.907763	0.0524795	NA	NA	NA	NA	NA	NA	NA	NA	NA	NA	NA	NA	NA	NA	NA	NA	NA	NA	NA	NA
4	34428918	ENSTGUG00000006281	HAND2	genic	1.41186	-5.59932	3.19177	0.00526286	0.0506241	-2.6485	0	0	0.0224899	0.0216292	NA	NA	NA	NA	NA	NA	NA	NA	NA	NA	NA	NA	NA	NA	NA	NA	NA	NA	NA	NA
27	172462	NA	NA	intergenic	1.1663	-5.51117	3.18974	0.00528605	0.0508197	-2.65274	0.00340136	0.0083316	0.0226294	0.0222449	NA	NA	NA	NA	NA	NA	NA	NA	NA	NA	NA	NA	NA	NA	NA	NA	NA	NA	NA	NA
Un	84403507	NA	NA	intergenic	2.01413	5.19778	3.18934	0.00529061	0.0508361	-2.65357	0.915768	0.0526858	0.982164	0.0261859	NA	NA	NA	NA	NA	NA	NA	NA	NA	NA	NA	NA	NA	NA	NA	NA	NA	NA	NA	NA
15	12408338	NA	NA	intergenic	1.22506	-2.61594	3.18879	0.00529692	0.0508596	-2.65472	0.10768	0.0894073	0.168331	0.0621084	NA	NA	NA	NA	NA	NA	NA	NA	NA	NA	NA	NA	NA	NA	NA	NA	NA	NA	NA	NA
6	35893676	NA	NA	intergenic	-2.15865	-0.159146	-3.18863	0.00529877	0.0508596	-2.65505	0.686601	0.201066	0.394223	0.195143	NA	NA	NA	NA	NA	NA	NA	NA	NA	NA	NA	NA	NA	NA	NA	NA	NA	NA	NA	NA
14	13169727	ENSTGUG00000008209	TMEM184A	promoter	1.7305	-5.36034	3.18771	0.00530938	0.050934	-2.65698	0	0	0.0358713	0.0374852	NA	NA	NA	NA	NA	NA	NA	NA	NA	NA	NA	NA	NA	NA	NA	NA	NA	NA	NA	NA
Un	6793026	NA	NA	intergenic	1.85594	-5.26626	3.18695	0.00531808	0.050981	-2.65856	0	0	0.0442609	0.0496163	NA	NA	NA	NA	NA	NA	NA	NA	NA	NA	NA	NA	NA	NA	NA	NA	NA	NA	NA	NA
2	3027551	NA	NA	intergenic	-1.26821	2.96228	-3.18678	0.00532001	0.050981	-2.65891	0.93901	0.0375301	0.856626	0.0653067	NA	NA	NA	NA	NA	NA	NA	NA	NA	NA	NA	NA	NA	NA	NA	NA	NA	NA	NA	NA
Un	19860869	ENSTGUG00000016256		promoter	-2.2461	-5.8256	-3.18483	0.0053425	0.0511315	-2.66297	0.0920635	0.107113	0.0102427	0.0428238	NA	NA	NA	NA	NA	NA	NA	NA	NA	NA	NA	NA	NA	NA	NA	NA	NA	NA	NA	NA
22	189763	ENSTGUG00000003490	HK2	genic	1.59272	-5.46367	3.18472	0.0053438	0.0511315	-2.6632	0	0	0.027536	0.0263371	NA	NA	NA	NA	NA	NA	NA	NA	NA	NA	NA	NA	NA	NA	NA	NA	NA	NA	NA	NA
19	11587661	NA	NA	intergenic	-1.85143	-3.16747	-3.18467	0.00534433	0.0511315	-2.6633	0.22579	0.0662899	0.0859128	0.0560599	NA	NA	NA	NA	NA	NA	NA	NA	NA	NA	NA	NA	NA	NA	NA	NA	NA	NA	NA	NA
11	5649372	ENSTGUG00000006220	ST3GAL2	promoter	0.818911	-6.04403	3.18351	0.00535777	0.0512326	-2.66572	0	0	0.0127142	0.0199777	NA	NA	NA	NA	NA	NA	NA	NA	NA	NA	NA	NA	NA	NA	NA	NA	NA	NA	NA	NA
Un	29274768	NA	NA	intergenic	-2.10489	1.72431	-3.18273	0.00536684	0.0512647	-2.66735	0.825589	0.171023	0.674987	0.21433	NA	NA	NA	NA	NA	NA	NA	NA	NA	NA	NA	NA	NA	NA	NA	NA	NA	NA	NA	NA
18	7052802	ENSTGUG00000007714	2019-09-09	genic	1.54456	-5.49979	3.18273	0.00536689	0.0512647	-2.66736	0	0	0.0367602	0.0498875	NA	NA	NA	NA	NA	NA	NA	NA	NA	NA	NA	NA	NA	NA	NA	NA	NA	NA	NA	NA
Un	156916978	NA	NA	intergenic	1.50456	-5.34747	3.18157	0.00538029	0.0513652	-2.66976	0.00185185	0.00453609	0.0317125	0.0335335	NA	NA	NA	NA	NA	NA	NA	NA	NA	NA	NA	NA	NA	NA	NA	NA	NA	NA	NA	NA
Un	68791929	NA	NA	intergenic	0.940316	-5.7582	3.18129	0.00538355	0.0513688	-2.67034	0.00164355	0.00257103	0.0150845	0.0127304	NA	NA	NA	NA	NA	NA	NA	NA	NA	NA	NA	NA	NA	NA	NA	NA	NA	NA	NA	NA
Un	24392762	NA	NA	intergenic	-2.54756	-3.30015	-3.18041	0.00539379	0.0514358	-2.67217	0.282058	0.0994828	0.089432	0.0972757	NA	NA	NA	NA	NA	NA	NA	NA	NA	NA	NA	NA	NA	NA	NA	NA	NA	NA	NA	NA
Un	15385132	NA	NA	intergenic	1.8608	3.44633	3.18019	0.00539635	0.0514358	-2.67263	0.8007	0.0738776	0.928874	0.0547193	NA	NA	NA	NA	NA	NA	NA	NA	NA	NA	NA	NA	NA	NA	NA	NA	NA	NA	NA	NA
4	68849534	NA	NA	intergenic	0.833191	-6.03332	3.17892	0.00541124	0.0515467	-2.67528	0	0	0.0118261	0.0161081	NA	NA	NA	NA	NA	NA	NA	NA	NA	NA	NA	NA	NA	NA	NA	NA	NA	NA	NA	NA
23	438126	NA	NA	intergenic	1.44134	-5.57721	3.1787	0.00541378	0.0515467	-2.67573	0	0	0.0283629	0.0369414	NA	NA	NA	NA	NA	NA	NA	NA	NA	NA	NA	NA	NA	NA	NA	NA	NA	NA	NA	NA
23	5746307	NA	NA	intergenic	1.36004	-5.63818	3.17775	0.00542496	0.0516087	-2.67772	0	0	0.0223248	0.0243667	NA	NA	NA	NA	NA	NA	NA	NA	NA	NA	NA	NA	NA	NA	NA	NA	NA	NA	NA	NA
15	2195498	ENSTGUG00000005093	RFLNA	promoter	1.67245	-5.40387	3.17765	0.00542608	0.0516087	-2.67792	0	0	0.0310196	0.0320728	NA	NA	NA	NA	NA	NA	NA	NA	NA	NA	NA	NA	NA	NA	NA	NA	NA	NA	NA	NA
Un	15384927	NA	NA	intergenic	1.90792	4.07939	3.17602	0.00544528	0.0517393	-2.68132	0.861164	0.0604417	0.949119	0.0609163	NA	NA	NA	NA	NA	NA	NA	NA	NA	NA	NA	NA	NA	NA	NA	NA	NA	NA	NA	NA
6	17781287	ENSTGUG00000008206	DRGX	genic	1.88297	-5.24599	3.17599	0.00544563	0.0517393	-2.68138	0	0	0.0532468	0.0625705	NA	NA	NA	NA	NA	NA	NA	NA	NA	NA	NA	NA	NA	NA	NA	NA	NA	NA	NA	NA
25_random	29650	ENSTGUG00000017367		promoter	-1.09551	-0.292454	-3.1752	0.00545499	0.0518006	-2.68304	0.588182	0.11568	0.405707	0.125631	NA	NA	NA	NA	NA	NA	NA	NA	NA	NA	NA	NA	NA	NA	NA	NA	NA	NA	NA	NA
17	713489	ENSTGUG00000002526		genic	1.68023	-5.11509	3.17434	0.00546503	0.0518682	-2.68481	0.00362319	0.00887496	0.0449802	0.0536382	ENSTGUG00000002544	NA	NA	NA	NA	NA	NA	NA	NA	NA	ENTPD8	NA	NA	NA	NA	NA	NA	NA	NA	NA
22	1619759	ENSTGUG00000004267	EBF2	genic	2.19793	-3.20256	3.17244	0.00548759	0.0520546	-2.68877	0.0512566	0.0588375	0.161527	0.0992339	NA	NA	NA	NA	NA	NA	NA	NA	NA	NA	NA	NA	NA	NA	NA	NA	NA	NA	NA	NA
Un	74201690	NA	NA	intergenic	1.51785	5.91708	3.17215	0.00549098	0.0520591	-2.68937	0.957611	0.046344	0.995776	0.00796336	NA	NA	NA	NA	NA	NA	NA	NA	NA	NA	NA	NA	NA	NA	NA	NA	NA	NA	NA	NA
Un	91875471	NA	NA	intergenic	-3.37125	3.50204	-3.1717	0.00549635	0.0520823	-2.69031	0.981481	0.0453609	0.776018	0.189492	NA	NA	NA	NA	NA	NA	NA	NA	NA	NA	NA	NA	NA	NA	NA	NA	NA	NA	NA	NA
12	10672348	NA	NA	intergenic	1.79396	5.27566	3.17099	0.00550481	0.0521346	-2.69179	0.922534	0.07904	0.986518	0.0155182	NA	NA	NA	NA	NA	NA	NA	NA	NA	NA	NA	NA	NA	NA	NA	NA	NA	NA	NA	NA
28_random	59529	NA	NA	intergenic	1.4958	1.79863	3.17015	0.00551483	0.0522018	-2.69354	0.614717	0.0813506	0.798154	0.0837539	NA	NA	NA	NA	NA	NA	NA	NA	NA	NA	NA	NA	NA	NA	NA	NA	NA	NA	NA	NA
Un	6489731	NA	NA	intergenic	-2.44973	4.82092	-3.16855	0.00553392	0.0523547	-2.69687	1	0	0.899431	0.157347	NA	NA	NA	NA	NA	NA	NA	NA	NA	NA	NA	NA	NA	NA	NA	NA	NA	NA	NA	NA
1	1895706	NA	NA	intergenic	2.438	4.45279	3.16807	0.00553967	0.0523812	-2.69787	0.854356	0.0804262	0.956692	0.0616137	NA	NA	NA	NA	NA	NA	NA	NA	NA	NA	NA	NA	NA	NA	NA	NA	NA	NA	NA	NA
3_random	10634	NA	NA	intergenic	1.78308	3.54301	3.16736	0.00554818	0.0524339	-2.69934	0.815741	0.0778356	0.928359	0.0618181	NA	NA	NA	NA	NA	NA	NA	NA	NA	NA	NA	NA	NA	NA	NA	NA	NA	NA	NA	NA
27	2500188	ENSTGUG00000002515		genic	1.10594	-5.82876	3.16603	0.00556417	0.0525509	-2.70211	0	0	0.0159273	0.016714	NA	NA	NA	NA	NA	NA	NA	NA	NA	NA	NA	NA	NA	NA	NA	NA	NA	NA	NA	NA
4	20530226	NA	NA	intergenic	0.914491	-5.97234	3.16583	0.00556647	0.0525509	-2.70251	0	0	0.0143869	0.0186857	NA	NA	NA	NA	NA	NA	NA	NA	NA	NA	NA	NA	NA	NA	NA	NA	NA	NA	NA	NA
7	39191023	ENSTGUG00000012157	GPD2	genic	1.66976	-1.85161	3.16476	0.00557947	0.0526457	-2.70476	0.107159	0.0582661	0.295355	0.154861	NA	NA	NA	NA	NA	NA	NA	NA	NA	NA	NA	NA	NA	NA	NA	NA	NA	NA	NA	NA
17	615429	NA	NA	intergenic	1.26037	-5.71294	3.16415	0.0055868	0.052687	-2.70602	0	0	0.0186392	0.0190664	NA	NA	NA	NA	NA	NA	NA	NA	NA	NA	NA	NA	NA	NA	NA	NA	NA	NA	NA	NA
Un	154313206	ENSTGUG00000015347	NAA40	genic	-2.20622	-5.54007	-3.16384	0.00559049	0.0526939	-2.70666	0.0705748	0.0408102	0.0223536	0.0766825	NA	NA	NA	NA	NA	NA	NA	NA	NA	NA	NA	NA	NA	NA	NA	NA	NA	NA	NA	NA
1	1219174	ENSTGUG00000004890	PIGP	genic	-2.30501	2.68602	-3.16258	0.00560578	0.0527994	-2.70928	0.941763	0.0514169	0.765158	0.175278	NA	NA	NA	NA	NA	NA	NA	NA	NA	NA	NA	NA	NA	NA	NA	NA	NA	NA	NA	NA
23	4621379	NA	NA	intergenic	1.50579	-5.52887	3.16243	0.00560762	0.0527994	-2.7096	0	0	0.0342617	0.0490873	NA	NA	NA	NA	NA	NA	NA	NA	NA	NA	NA	NA	NA	NA	NA	NA	NA	NA	NA	NA
1A	50680205	NA	NA	intergenic	-0.922814	-6.15569	-3.16134	0.00562077	0.0528952	-2.71185	0.0141718	0.00847327	0.00303163	0.00633846	NA	NA	NA	NA	NA	NA	NA	NA	NA	NA	NA	NA	NA	NA	NA	NA	NA	NA	NA	NA
10_random	467244	ENSTGUG00000014270	GNRHR	promoter	1.00823	-5.90204	3.16087	0.00562653	0.0529215	-2.71284	0	0	0.0138464	0.0146974	NA	NA	NA	NA	NA	NA	NA	NA	NA	NA	NA	NA	NA	NA	NA	NA	NA	NA	NA	NA
8	18610194	ENSTGUG00000008122		promoter	-2.69714	-5.29708	-3.16027	0.00563382	0.05293	-2.71409	0.166811	0.140603	0.0175193	0.0403534	NA	NA	NA	NA	NA	NA	NA	NA	NA	NA	NA	NA	NA	NA	NA	NA	NA	NA	NA	NA
11_random	243524	ENSTGUG00000014450		promoter	1.3385	-5.65434	3.16025	0.00563405	0.05293	-2.71412	0	0	0.0206076	0.0189913	NA	NA	NA	NA	NA	NA	NA	NA	NA	NA	NA	NA	NA	NA	NA	NA	NA	NA	NA	NA
19	6671998	ENSTGUG00000005622		promoter	0.603843	-6.20533	3.16006	0.00563636	0.05293	-2.71452	0	0	0.00683793	0.00865416	NA	NA	NA	NA	NA	NA	NA	NA	NA	NA	NA	NA	NA	NA	NA	NA	NA	NA	NA	NA
26	1027660	NA	NA	intergenic	1.21619	-5.74607	3.15981	0.00563938	0.0529305	-2.71503	0	0	0.0228027	0.0305583	NA	NA	NA	NA	NA	NA	NA	NA	NA	NA	NA	NA	NA	NA	NA	NA	NA	NA	NA	NA
Z	62984128	NA	NA	intergenic	2.2551	-0.269779	3.15907	0.00564838	0.052987	-2.71657	0.221225	0.130304	0.543287	0.238408	NA	NA	NA	NA	NA	NA	NA	NA	NA	NA	NA	NA	NA	NA	NA	NA	NA	NA	NA	NA
Un	42922011	ENSTGUG00000015502		promoter	0.403197	-6.35581	3.15747	0.00566805	0.0531196	-2.71992	0	0	0.00476548	0.00818045	NA	NA	NA	NA	NA	NA	NA	NA	NA	NA	NA	NA	NA	NA	NA	NA	NA	NA	NA	NA
15	5129787	ENSTGUG00000007775	CRYBA4	promoter	1.13024	-5.81054	3.15743	0.00566847	0.0531196	-2.71999	0	0	0.0154337	0.0158681	ENSTGUG00000007791	NA	NA	NA	NA	NA	NA	NA	NA	NA		NA	NA	NA	NA	NA	NA	NA	NA	NA
12	6737388	ENSTGUG00000006464	SEMA3F	genic	1.05492	-5.86702	3.15579	0.00568865	0.0532262	-2.72341	0	0	0.0137305	0.0122438	NA	NA	NA	NA	NA	NA	NA	NA	NA	NA	NA	NA	NA	NA	NA	NA	NA	NA	NA	NA
Un	19059600	NA	NA	intergenic	-0.891445	-1.81831	-3.15565	0.00569028	0.0532262	-2.72368	0.313508	0.098572	0.199377	0.0746131	NA	NA	NA	NA	NA	NA	NA	NA	NA	NA	NA	NA	NA	NA	NA	NA	NA	NA	NA	NA
11	18395714	ENSTGUG00000009432		genic	-1.86858	1.61816	-3.15555	0.0056916	0.0532262	-2.7239	0.838426	0.150538	0.681949	0.113648	NA	NA	NA	NA	NA	NA	NA	NA	NA	NA	NA	NA	NA	NA	NA	NA	NA	NA	NA	NA
27_random	139301	NA	NA	intergenic	-2.59137	-2.63078	-3.15553	0.00569181	0.0532262	-2.72394	0.408884	0.22886	0.135701	0.123175	NA	NA	NA	NA	NA	NA	NA	NA	NA	NA	NA	NA	NA	NA	NA	NA	NA	NA	NA	NA
Un	74201672	NA	NA	intergenic	-2.45792	0.439354	-3.15504	0.00569779	0.053237	-2.72495	0.745734	0.247296	0.474606	0.207078	NA	NA	NA	NA	NA	NA	NA	NA	NA	NA	NA	NA	NA	NA	NA	NA	NA	NA	NA	NA
Un	129303854	NA	NA	intergenic	1.7414	-5.35216	3.15477	0.0057012	0.053237	-2.72553	0	0	0.05588	0.0860919	NA	NA	NA	NA	NA	NA	NA	NA	NA	NA	NA	NA	NA	NA	NA	NA	NA	NA	NA	NA
24	4666482	ENSTGUG00000000589	FLI1	genic	2.7129	-4.62354	3.15471	0.00570193	0.053237	-2.72565	0	0	0.0911184	0.0841037	NA	NA	NA	NA	NA	NA	NA	NA	NA	NA	NA	NA	NA	NA	NA	NA	NA	NA	NA	NA
1B	946164	NA	NA	intergenic	0.68425	-6.14502	3.15366	0.00571484	0.0533295	-2.72782	0	0	0.00822711	0.0100621	NA	NA	NA	NA	NA	NA	NA	NA	NA	NA	NA	NA	NA	NA	NA	NA	NA	NA	NA	NA
Un	12693071	NA	NA	intergenic	1.71208	-5.37415	3.15287	0.0057246	0.0533778	-2.72947	0	0	0.0408872	0.0490429	NA	NA	NA	NA	NA	NA	NA	NA	NA	NA	NA	NA	NA	NA	NA	NA	NA	NA	NA	NA
Un	116434866	ENSTGUG00000013708		genic	2.3093	0.236887	3.15257	0.00572826	0.0533778	-2.73008	0.359732	0.235256	0.623196	0.163548	NA	NA	NA	NA	NA	NA	NA	NA	NA	NA	NA	NA	NA	NA	NA	NA	NA	NA	NA	NA
Un	120504848	NA	NA	intergenic	-1.49546	3.58158	-3.15251	0.005729	0.0533778	-2.73021	0.956901	0.0449879	0.898212	0.0568307	NA	NA	NA	NA	NA	NA	NA	NA	NA	NA	NA	NA	NA	NA	NA	NA	NA	NA	NA	NA
21	5754970	NA	NA	intergenic	1.06631	-5.85848	3.15222	0.00573263	0.0533836	-2.73082	0	0	0.017298	0.0225681	NA	NA	NA	NA	NA	NA	NA	NA	NA	NA	NA	NA	NA	NA	NA	NA	NA	NA	NA	NA
Un	51757015	NA	NA	intergenic	1.7278	0.0252811	3.15178	0.00573805	0.0534061	-2.73172	0.328762	0.18157	0.572716	0.164608	NA	NA	NA	NA	NA	NA	NA	NA	NA	NA	NA	NA	NA	NA	NA	NA	NA	NA	NA	NA
2	123386369	NA	NA	intergenic	1.72494	-4.88709	3.15119	0.00574535	0.0534461	-2.73295	0.00469327	0.00554362	0.0629104	0.0743352	NA	NA	NA	NA	NA	NA	NA	NA	NA	NA	NA	NA	NA	NA	NA	NA	NA	NA	NA	NA
27	1480912	NA	NA	intergenic	1.90842	-4.09061	3.1498	0.00576263	0.0535222	-2.73584	0.0290404	0.0450529	0.0951791	0.0643984	NA	NA	NA	NA	NA	NA	NA	NA	NA	NA	NA	NA	NA	NA	NA	NA	NA	NA	NA	NA
28	4934413	ENSTGUG00000001088	SUGP2	genic	0.753835	-6.09284	3.1498	0.00576272	0.0535222	-2.73585	0	0	0.0124128	0.0226207	NA	NA	NA	NA	NA	NA	NA	NA	NA	NA	NA	NA	NA	NA	NA	NA	NA	NA	NA	NA
18	4360138	ENSTGUG00000005165		genic	1.53342	-5.50815	3.14963	0.00576475	0.0535222	-2.73619	0	0	0.0325813	0.0529828	NA	NA	NA	NA	NA	NA	NA	NA	NA	NA	NA	NA	NA	NA	NA	NA	NA	NA	NA	NA
21	5954391	NA	NA	intergenic	2.52727	4.58516	3.14957	0.00576555	0.0535222	-2.73632	0.872202	0.0195589	0.960495	0.0551939	NA	NA	NA	NA	NA	NA	NA	NA	NA	NA	NA	NA	NA	NA	NA	NA	NA	NA	NA	NA
11	12033590	NA	NA	intergenic	2.06713	-5.10787	3.14628	0.00580662	0.0538754	-2.74315	0	0	0.0553759	0.0529204	NA	NA	NA	NA	NA	NA	NA	NA	NA	NA	NA	NA	NA	NA	NA	NA	NA	NA	NA	NA
12	6779871	NA	NA	intergenic	1.62878	-4.98261	3.14594	0.00581095	0.0538875	-2.74387	0.00877193	0.0214868	0.0419521	0.0303817	NA	NA	NA	NA	NA	NA	NA	NA	NA	NA	NA	NA	NA	NA	NA	NA	NA	NA	NA	NA
Un	15385120	NA	NA	intergenic	2.10883	3.87394	3.14534	0.00581843	0.0539287	-2.7451	0.826369	0.0721695	0.94383	0.0657732	NA	NA	NA	NA	NA	NA	NA	NA	NA	NA	NA	NA	NA	NA	NA	NA	NA	NA	NA	NA
Un	42267299	NA	NA	intergenic	1.34929	-5.64624	3.14458	0.00582805	0.0539898	-2.74669	0	0	0.027619	0.0355391	NA	NA	NA	NA	NA	NA	NA	NA	NA	NA	NA	NA	NA	NA	NA	NA	NA	NA	NA	NA
7	10648208	ENSTGUG00000006089		genic	1.30719	-5.67782	3.14403	0.00583486	0.0539995	-2.74782	0	0	0.0212275	0.0227614	ENSTGUG00000018510	NA	NA	NA	NA	NA	NA	NA	NA	NA		NA	NA	NA	NA	NA	NA	NA	NA	NA
Un	4603158	NA	NA	intergenic	-2.08006	3.13959	-3.14401	0.00583516	0.0539995	-2.74787	0.955826	0.0408844	0.840675	0.115355	NA	NA	NA	NA	NA	NA	NA	NA	NA	NA	NA	NA	NA	NA	NA	NA	NA	NA	NA	NA
5	8082279	ENSTGUG00000007776		genic	1.34064	-5.65273	3.14303	0.00584758	0.0540718	-2.74991	0	0	0.0209574	0.0202609	NA	NA	NA	NA	NA	NA	NA	NA	NA	NA	NA	NA	NA	NA	NA	NA	NA	NA	NA	NA
27	2477292	ENSTGUG00000002515		genic	1.56079	-5.48762	3.14291	0.00584905	0.0540718	-2.75015	0	0	0.0284375	0.0277688	NA	NA	NA	NA	NA	NA	NA	NA	NA	NA	NA	NA	NA	NA	NA	NA	NA	NA	NA	NA
20	8986990	NA	NA	intergenic	-1.94261	-3.13204	-3.14179	0.00586325	0.054175	-2.75248	0.237442	0.0567086	0.0931201	0.0826135	NA	NA	NA	NA	NA	NA	NA	NA	NA	NA	NA	NA	NA	NA	NA	NA	NA	NA	NA	NA
28_random	152714	ENSTGUG00000014007	HAPLN4	promoter	2.43792	-3.63808	3.14024	0.00588284	0.0543278	-2.75569	0.0145837	0.0105048	0.150865	0.107346	NA	NA	NA	NA	NA	NA	NA	NA	NA	NA	NA	NA	NA	NA	NA	NA	NA	NA	NA	NA
Un	37188288	NA	NA	intergenic	0.745539	-6.09906	3.13866	0.0059029	0.0544624	-2.75897	0	0	0.00808535	0.0083438	NA	NA	NA	NA	NA	NA	NA	NA	NA	NA	NA	NA	NA	NA	NA	NA	NA	NA	NA	NA
27	3999322	NA	NA	intergenic	0.795506	-6.06158	3.13861	0.00590353	0.0544624	-2.75907	0	0	0.00936229	0.0101433	NA	NA	NA	NA	NA	NA	NA	NA	NA	NA	NA	NA	NA	NA	NA	NA	NA	NA	NA	NA
Un	111019954	NA	NA	intergenic	0.785108	-2.23134	3.13748	0.00591805	0.054568	-2.76143	0.121442	0.0415796	0.196315	0.0559578	NA	NA	NA	NA	NA	NA	NA	NA	NA	NA	NA	NA	NA	NA	NA	NA	NA	NA	NA	NA
3	73654133	NA	NA	intergenic	1.15461	-5.79225	3.13585	0.00593884	0.0546962	-2.7648	0	0	0.0172186	0.0187433	NA	NA	NA	NA	NA	NA	NA	NA	NA	NA	NA	NA	NA	NA	NA	NA	NA	NA	NA	NA
25_random	29567	ENSTGUG00000017367		promoter	1.63636	2.22985	3.13557	0.00594241	0.0546962	-2.76538	0.66678	0.0836297	0.828423	0.137972	NA	NA	NA	NA	NA	NA	NA	NA	NA	NA	NA	NA	NA	NA	NA	NA	NA	NA	NA	NA
20	9403114	NA	NA	intergenic	0.956495	-5.94084	3.13551	0.00594319	0.0546962	-2.76551	0	0	0.0149415	0.0224117	NA	NA	NA	NA	NA	NA	NA	NA	NA	NA	NA	NA	NA	NA	NA	NA	NA	NA	NA	NA
28	889140	NA	NA	intergenic	1.39846	-5.21266	3.13543	0.00594424	0.0546962	-2.76568	0.00666667	0.0163299	0.0334585	0.0331582	NA	NA	NA	NA	NA	NA	NA	NA	NA	NA	NA	NA	NA	NA	NA	NA	NA	NA	NA	NA
26	4758867	ENSTGUG00000001836		genic	-2.64808	-0.0881865	-3.13346	0.00596952	0.0549005	-2.76976	0.768904	0.129464	0.413187	0.231441	NA	NA	NA	NA	NA	NA	NA	NA	NA	NA	NA	NA	NA	NA	NA	NA	NA	NA	NA	NA
10	12942558	NA	NA	intergenic	0.668729	-6.15666	3.133	0.00597546	0.0549267	-2.77071	0	0	0.00766436	0.00860309	NA	NA	NA	NA	NA	NA	NA	NA	NA	NA	NA	NA	NA	NA	NA	NA	NA	NA	NA	NA
Un	162086413	ENSTGUG00000016161		promoter	1.98484	-3.43166	3.13264	0.00598019	0.0549419	-2.77147	0.052858	0.0776771	0.122063	0.067822	NA	NA	NA	NA	NA	NA	NA	NA	NA	NA	NA	NA	NA	NA	NA	NA	NA	NA	NA	NA
Un	106839023	NA	NA	intergenic	-1.39458	1.64452	-3.13062	0.00600621	0.0551524	-2.77565	0.864116	0.0545332	0.689291	0.162308	NA	NA	NA	NA	NA	NA	NA	NA	NA	NA	NA	NA	NA	NA	NA	NA	NA	NA	NA	NA
10	20490833	ENSTGUG00000010006	ZNF710	promoter	0.443362	-6.32569	3.1267	0.00605731	0.0555901	-2.78379	0	0	0.00492986	0.00751898	NA	NA	NA	NA	NA	NA	NA	NA	NA	NA	NA	NA	NA	NA	NA	NA	NA	NA	NA	NA
26	1520067	NA	NA	intergenic	-2.19385	4.38509	-3.12648	0.00606011	0.0555901	-2.78423	0.981481	0.0453609	0.923349	0.0525051	NA	NA	NA	NA	NA	NA	NA	NA	NA	NA	NA	NA	NA	NA	NA	NA	NA	NA	NA	NA
8	19234058	NA	NA	intergenic	1.14234	-5.80146	3.12573	0.00606998	0.0556519	-2.7858	0	0	0.0171479	0.0185738	NA	NA	NA	NA	NA	NA	NA	NA	NA	NA	NA	NA	NA	NA	NA	NA	NA	NA	NA	NA
26	4621159	ENSTGUG00000001797		promoter	1.53207	4.49462	3.125	0.00607959	0.0557114	-2.78732	0.900198	0.0668684	0.968691	0.0347947	NA	NA	NA	NA	NA	NA	NA	NA	NA	NA	NA	NA	NA	NA	NA	NA	NA	NA	NA	NA
2	153712707	NA	NA	intergenic	-1.31721	0.272988	-3.12474	0.0060829	0.055713	-2.78784	0.700465	0.104019	0.490988	0.149701	NA	NA	NA	NA	NA	NA	NA	NA	NA	NA	NA	NA	NA	NA	NA	NA	NA	NA	NA	NA
9	4550295	ENSTGUG00000006053	DGKG	genic	2.03903	4.72868	3.12376	0.00609582	0.0558026	-2.78988	0.899143	0.0510994	0.971577	0.0344451	NA	NA	NA	NA	NA	NA	NA	NA	NA	NA	NA	NA	NA	NA	NA	NA	NA	NA	NA	NA
Un	142123594	NA	NA	intergenic	-1.22611	0.535906	-3.12345	0.00609988	0.0558111	-2.79052	0.726428	0.116153	0.535226	0.132755	NA	NA	NA	NA	NA	NA	NA	NA	NA	NA	NA	NA	NA	NA	NA	NA	NA	NA	NA	NA
18	4535127	ENSTGUG00000005186		promoter	0.852036	-6.01918	3.12253	0.00611203	0.0558935	-2.79243	0	0	0.0138627	0.0193801	NA	NA	NA	NA	NA	NA	NA	NA	NA	NA	NA	NA	NA	NA	NA	NA	NA	NA	NA	NA
11	329677	NA	NA	intergenic	2.32243	-4.91639	3.12208	0.00611797	0.0559192	-2.79337	0	0	0.0618906	0.057935	NA	NA	NA	NA	NA	NA	NA	NA	NA	NA	NA	NA	NA	NA	NA	NA	NA	NA	NA	NA
23	1235131	NA	NA	intergenic	1.406	-5.60371	3.12146	0.00612619	0.0559655	-2.79465	0	0	0.0249607	0.0379696	NA	NA	NA	NA	NA	NA	NA	NA	NA	NA	NA	NA	NA	NA	NA	NA	NA	NA	NA	NA
19	9277119	NA	NA	intergenic	2.33297	-4.46545	3.12025	0.00614212	0.0560709	-2.79715	0.00833333	0.0204124	0.0880121	0.0853403	NA	NA	NA	NA	NA	NA	NA	NA	NA	NA	NA	NA	NA	NA	NA	NA	NA	NA	NA	NA
26_random	832125	NA	NA	intergenic	1.82707	4.23875	3.12011	0.00614402	0.0560709	-2.79745	0.884034	0.0332597	0.95919	0.0373585	NA	NA	NA	NA	NA	NA	NA	NA	NA	NA	NA	NA	NA	NA	NA	NA	NA	NA	NA	NA
Un	53425002	NA	NA	intergenic	1.32675	-5.52445	3.1196	0.00615075	0.0560976	-2.7985	0.00102364	0.000840005	0.0233837	0.021025	NA	NA	NA	NA	NA	NA	NA	NA	NA	NA	NA	NA	NA	NA	NA	NA	NA	NA	NA	NA
Un	45472934	NA	NA	intergenic	-3.14588	3.26446	-3.11941	0.00615325	0.0560976	-2.79889	0.975397	0.0415588	0.776919	0.196912	NA	NA	NA	NA	NA	NA	NA	NA	NA	NA	NA	NA	NA	NA	NA	NA	NA	NA	NA	NA
22	2106649	NA	NA	intergenic	1.61001	-5.4507	3.11762	0.00617709	0.056274	-2.8026	0	0	0.0327016	0.0336518	NA	NA	NA	NA	NA	NA	NA	NA	NA	NA	NA	NA	NA	NA	NA	NA	NA	NA	NA	NA
12	10671247	NA	NA	intergenic	2.2168	5.26062	3.11748	0.00617892	0.056274	-2.80289	0.896218	0.145966	0.978361	0.0442011	NA	NA	NA	NA	NA	NA	NA	NA	NA	NA	NA	NA	NA	NA	NA	NA	NA	NA	NA	NA
13	2082304	ENSTGUG00000000296		genic	0.947718	-5.94742	3.11695	0.00618602	0.0563098	-2.80399	0	0	0.0126943	0.0142497	NA	NA	NA	NA	NA	NA	NA	NA	NA	NA	NA	NA	NA	NA	NA	NA	NA	NA	NA	NA
9	849748	NA	NA	intergenic	0.717854	-6.11982	3.11526	0.00620855	0.0564861	-2.80749	0	0	0.00749738	0.00677171	NA	NA	NA	NA	NA	NA	NA	NA	NA	NA	NA	NA	NA	NA	NA	NA	NA	NA	NA	NA
Un	15385134	NA	NA	intergenic	1.07873	2.32687	3.11458	0.00621776	0.056541	-2.80891	0.742226	0.0574312	0.848504	0.0812883	NA	NA	NA	NA	NA	NA	NA	NA	NA	NA	NA	NA	NA	NA	NA	NA	NA	NA	NA	NA
28	1283596	ENSTGUG00000000213	ONECUT3	genic	3.27953	3.27279	3.11382	0.00622793	0.0566045	-2.81048	0.632535	0.112878	0.888529	0.137322	NA	NA	NA	NA	NA	NA	NA	NA	NA	NA	NA	NA	NA	NA	NA	NA	NA	NA	NA	NA
5	62009893	NA	NA	intergenic	1.05465	-5.86722	3.1128	0.00624155	0.0566994	-2.81258	0	0	0.0159823	0.0185453	NA	NA	NA	NA	NA	NA	NA	NA	NA	NA	NA	NA	NA	NA	NA	NA	NA	NA	NA	NA
8	27298889	ENSTGUG00000010364	NEGR1	genic	-2.13001	0.469877	-3.11196	0.00625294	0.0567739	-2.81433	0.785482	0.154534	0.493617	0.204431	NA	NA	NA	NA	NA	NA	NA	NA	NA	NA	NA	NA	NA	NA	NA	NA	NA	NA	NA	NA
6	5029098	NA	NA	intergenic	0.855491	-6.01659	3.11153	0.00625869	0.0567906	-2.81521	0	0	0.0140957	0.0203294	NA	NA	NA	NA	NA	NA	NA	NA	NA	NA	NA	NA	NA	NA	NA	NA	NA	NA	NA	NA
1_random	1017623	NA	NA	intergenic	-0.238412	-6.59861	-3.11135	0.00626116	0.0567906	-2.81559	0.00188451	0.00178954	0	0	NA	NA	NA	NA	NA	NA	NA	NA	NA	NA	NA	NA	NA	NA	NA	NA	NA	NA	NA	NA
3	19877141	NA	NA	intergenic	1.05489	-5.86704	3.10876	0.00629618	0.0570791	-2.82095	0	0	0.0134113	0.0120218	NA	NA	NA	NA	NA	NA	NA	NA	NA	NA	NA	NA	NA	NA	NA	NA	NA	NA	NA	NA
8	27296492	ENSTGUG00000010364	NEGR1	genic	1.05359	4.22058	3.10748	0.00631366	0.0572085	-2.82361	0.919765	0.0255393	0.9613	0.0206071	NA	NA	NA	NA	NA	NA	NA	NA	NA	NA	NA	NA	NA	NA	NA	NA	NA	NA	NA	NA
Un	114924329	NA	NA	intergenic	-1.6726	2.21059	-3.10655	0.00632633	0.0572783	-2.82554	0.908964	0.0806674	0.723478	0.187932	NA	NA	NA	NA	NA	NA	NA	NA	NA	NA	NA	NA	NA	NA	NA	NA	NA	NA	NA	NA
13	15176278	NA	NA	intergenic	2.17782	2.44089	3.10644	0.00632779	0.0572783	-2.82576	0.635755	0.0942784	0.859793	0.106211	NA	NA	NA	NA	NA	NA	NA	NA	NA	NA	NA	NA	NA	NA	NA	NA	NA	NA	NA	NA
15	5517984	ENSTGUG00000007793	MN1	genic	1.6666	-4.36156	3.10556	0.00633979	0.0573577	-2.82758	0.0291859	0.0571627	0.0597386	0.0298344	NA	NA	NA	NA	NA	NA	NA	NA	NA	NA	NA	NA	NA	NA	NA	NA	NA	NA	NA	NA
28	2942513	NA	NA	intergenic	2.18321	0.758945	3.10479	0.00635031	0.0574237	-2.82917	0.354533	0.0931917	0.672068	0.178675	NA	NA	NA	NA	NA	NA	NA	NA	NA	NA	NA	NA	NA	NA	NA	NA	NA	NA	NA	NA
Un	45472922	NA	NA	intergenic	-2.66312	2.88577	-3.1041	0.00635976	0.0574787	-2.8306	0.951195	0.0557043	0.777726	0.165851	NA	NA	NA	NA	NA	NA	NA	NA	NA	NA	NA	NA	NA	NA	NA	NA	NA	NA	NA	NA
23	4821321	NA	NA	intergenic	1.78258	-5.32128	3.10387	0.00636285	0.0574787	-2.83106	0	0	0.0367531	0.0350903	NA	NA	NA	NA	NA	NA	NA	NA	NA	NA	NA	NA	NA	NA	NA	NA	NA	NA	NA	NA
Z	23854823	NA	NA	intergenic	1.79111	4.12283	3.10309	0.00637365	0.0575471	-2.83269	0.866592	0.0653512	0.95161	0.0529	NA	NA	NA	NA	NA	NA	NA	NA	NA	NA	NA	NA	NA	NA	NA	NA	NA	NA	NA	NA
14	8993082	NA	NA	intergenic	1.6316	-5.43451	3.10236	0.0063836	0.0576077	-2.83419	0	0	0.0307469	0.0298502	NA	NA	NA	NA	NA	NA	NA	NA	NA	NA	NA	NA	NA	NA	NA	NA	NA	NA	NA	NA
11	292081	NA	NA	intergenic	-1.57862	-5.83701	-3.09957	0.00642218	0.0579265	-2.83997	0.0489788	0.0520246	0.00514652	0.00922295	NA	NA	NA	NA	NA	NA	NA	NA	NA	NA	NA	NA	NA	NA	NA	NA	NA	NA	NA	NA
27	1183833	ENSTGUG00000002089	DCAKD	genic	1.01958	-5.89353	3.09842	0.00643806	0.0580336	-2.84235	0	0	0.0140495	0.0151981	ENSTGUG00000002035	NA	NA	NA	NA	NA	NA	NA	NA	NA	NMT1	NA	NA	NA	NA	NA	NA	NA	NA	NA
6	21214307	ENSTGUG00000009415	NKX2-3	promoter	0.757503	-6.09008	3.09824	0.00644057	0.0580336	-2.84272	0	0	0.00993438	0.0120236	NA	NA	NA	NA	NA	NA	NA	NA	NA	NA	NA	NA	NA	NA	NA	NA	NA	NA	NA	NA
12	4920923	ENSTGUG00000005100	APEH	genic	1.37024	-5.63053	3.09738	0.00645256	0.0581122	-2.84451	0	0	0.0230917	0.0246856	NA	NA	NA	NA	NA	NA	NA	NA	NA	NA	NA	NA	NA	NA	NA	NA	NA	NA	NA	NA
5	61526260	NA	NA	intergenic	1.61186	-5.44931	3.09672	0.00646173	0.0581589	-2.84587	0	0	0.0320407	0.0319241	NA	NA	NA	NA	NA	NA	NA	NA	NA	NA	NA	NA	NA	NA	NA	NA	NA	NA	NA	NA
Un	90283921	NA	NA	intergenic	-1.77903	-5.62504	-3.09653	0.00646428	0.0581589	-2.84625	0.0522693	0.0369428	0.0119652	0.0259016	NA	NA	NA	NA	NA	NA	NA	NA	NA	NA	NA	NA	NA	NA	NA	NA	NA	NA	NA	NA
28	4829811	NA	NA	intergenic	0.64399	-6.17522	3.09604	0.00647112	0.0581686	-2.84726	0	0	0.00724853	0.00814537	NA	NA	NA	NA	NA	NA	NA	NA	NA	NA	NA	NA	NA	NA	NA	NA	NA	NA	NA	NA
14	13456483	ENSTGUG00000008336		promoter	3.01807	-0.489995	3.09599	0.00647189	0.0581686	-2.84738	0.179538	0.213245	0.514665	0.273519	NA	NA	NA	NA	NA	NA	NA	NA	NA	NA	NA	NA	NA	NA	NA	NA	NA	NA	NA	NA
27	2241617	NA	NA	intergenic	1.86401	-3.82037	3.09555	0.00647796	0.0581937	-2.84828	0.0302412	0.0346377	0.110915	0.108865	NA	NA	NA	NA	NA	NA	NA	NA	NA	NA	NA	NA	NA	NA	NA	NA	NA	NA	NA	NA
Un	148414264	NA	NA	intergenic	0.699944	-0.691992	3.0949	0.00648708	0.0582446	-2.84963	0.303361	0.0852492	0.411912	0.0783744	NA	NA	NA	NA	NA	NA	NA	NA	NA	NA	NA	NA	NA	NA	NA	NA	NA	NA	NA	NA
28	4220061	ENSTGUG00000000786		genic	-1.15579	-6.26725	-3.09468	0.00649016	0.0582446	-2.85008	0.0237991	0.0297281	0.00100481	0.00315563	ENSTGUG00000000837	NA	NA	NA	NA	NA	NA	NA	NA	NA		NA	NA	NA	NA	NA	NA	NA	NA	NA
28	4767071	ENSTGUG00000001031	ELL	promoter	1.53845	-5.15609	3.09428	0.00649572	0.0582651	-2.8509	0.00520833	0.0127578	0.0340631	0.0262963	NA	NA	NA	NA	NA	NA	NA	NA	NA	NA	NA	NA	NA	NA	NA	NA	NA	NA	NA	NA
5	20197086	ENSTGUG00000010263	ALX4	promoter	1.45384	-5.56783	3.09337	0.00650849	0.058305	-2.85279	0	0	0.0255604	0.0242459	NA	NA	NA	NA	NA	NA	NA	NA	NA	NA	NA	NA	NA	NA	NA	NA	NA	NA	NA	NA
13_random	384526	NA	NA	intergenic	-2.80175	2.4069	-3.09333	0.00650908	0.058305	-2.85288	0.902696	0.156382	0.712918	0.21464	NA	NA	NA	NA	NA	NA	NA	NA	NA	NA	NA	NA	NA	NA	NA	NA	NA	NA	NA	NA
19	1009410	ENSTGUG00000003456	CALN1	genic	2.09753	2.26231	3.09326	0.00650999	0.058305	-2.85301	0.612599	0.131718	0.83764	0.122338	NA	NA	NA	NA	NA	NA	NA	NA	NA	NA	NA	NA	NA	NA	NA	NA	NA	NA	NA	NA
Un	47565007	NA	NA	intergenic	2.64442	4.42668	3.09196	0.00652825	0.0584392	-2.8557	0.828751	0.118303	0.954729	0.0712944	NA	NA	NA	NA	NA	NA	NA	NA	NA	NA	NA	NA	NA	NA	NA	NA	NA	NA	NA	NA
18	768468	NA	NA	intergenic	1.6866	-5.24736	3.09048	0.00654908	0.0585962	-2.85876	0.00136612	0.0033463	0.0400446	0.0435278	NA	NA	NA	NA	NA	NA	NA	NA	NA	NA	NA	NA	NA	NA	NA	NA	NA	NA	NA	NA
26	3096685	ENSTGUG00000001444	CELSR2	genic	-0.988203	-3.00115	-3.08934	0.0065653	0.0586904	-2.86113	0.181827	0.100311	0.0971753	0.0474715	NA	NA	NA	NA	NA	NA	NA	NA	NA	NA	NA	NA	NA	NA	NA	NA	NA	NA	NA	NA
Un	91875476	NA	NA	intergenic	-1.94189	1.60912	-3.08927	0.0065662	0.0586904	-2.86126	0.861037	0.0908069	0.674086	0.148672	NA	NA	NA	NA	NA	NA	NA	NA	NA	NA	NA	NA	NA	NA	NA	NA	NA	NA	NA	NA
3	110722026	NA	NA	intergenic	1.21106	-5.4842	3.08866	0.00657488	0.0587229	-2.86253	0.00326797	0.00800487	0.0326166	0.0370544	NA	NA	NA	NA	NA	NA	NA	NA	NA	NA	NA	NA	NA	NA	NA	NA	NA	NA	NA	NA
13_random	384557	NA	NA	intergenic	1.18954	3.04732	3.08842	0.00657831	0.0587229	-2.86303	0.817032	0.058417	0.905847	0.0438395	NA	NA	NA	NA	NA	NA	NA	NA	NA	NA	NA	NA	NA	NA	NA	NA	NA	NA	NA	NA
13	611613	ENSTGUG00000000129	KCTD16	genic	1.36549	-5.6341	3.08832	0.00657974	0.0587229	-2.86324	0	0	0.028101	0.0328221	NA	NA	NA	NA	NA	NA	NA	NA	NA	NA	NA	NA	NA	NA	NA	NA	NA	NA	NA	NA
14	2759943	ENSTGUG00000004128		genic	0.918459	-5.96937	3.08709	0.00659715	0.0588482	-2.86578	0	0	0.0118099	0.0136989	ENSTGUG00000004170	NA	NA	NA	NA	NA	NA	NA	NA	NA	C7orf26	NA	NA	NA	NA	NA	NA	NA	NA	NA
Un	15385185	NA	NA	intergenic	1.56508	1.76366	3.08666	0.00660319	0.0588482	-2.86665	0.602173	0.044242	0.793684	0.115077	NA	NA	NA	NA	NA	NA	NA	NA	NA	NA	NA	NA	NA	NA	NA	NA	NA	NA	NA	NA
25_random	92958	ENSTGUG00000017390		promoter	0.373511	-6.37808	3.08627	0.00660872	0.0588482	-2.86746	0	0	0.0034041	0.00390627	NA	NA	NA	NA	NA	NA	NA	NA	NA	NA	NA	NA	NA	NA	NA	NA	NA	NA	NA	NA
Un	162070292	NA	NA	intergenic	1.48347	-5.54561	3.08607	0.00661164	0.0588482	-2.86788	0	0	0.0253788	0.0249193	NA	NA	NA	NA	NA	NA	NA	NA	NA	NA	NA	NA	NA	NA	NA	NA	NA	NA	NA	NA
[truncated: 15,806 more rows]

## Sheet: sex_1dph
chr	locations	gene	gene_symbol	func	logFC	AveExpr	t	P.Value	adj.P.Val	B	mean_1dph,F	sd_1dph,F	mean_1dph,M	sd_1dph,M	gene_alt_1	gene_alt_2	gene_alt_3	gene_alt_4	gene_alt_5	gene_alt_6	gene_alt_7	gene_alt_8	gene_alt_9	gene_alt_10	gene_symbol_alt_1	gene_symbol_alt_2	gene_symbol_alt_3	gene_symbol_alt_4	gene_symbol_alt_5	gene_symbol_alt_6	gene_symbol_alt_7	gene_symbol_alt_8	gene_symbol_alt_9	gene_symbol_alt_10
14	13099	NA	NA	intergenic	-3.33791	-3.49597	-9.21741	4.4316e-08	0.000789046	5.49972	0.109233	0.0101134	0.00421941	0.00730823	NA	NA	NA	NA	NA	NA	NA	NA	NA	NA	NA	NA	NA	NA	NA	NA	NA	NA	NA	NA
4_random	850358	NA	NA	intergenic	-4.33247	3.36225	-7.39642	9.52124e-07	0.00847629	3.83366	1	0	0.834532	0.0635201	NA	NA	NA	NA	NA	NA	NA	NA	NA	NA	NA	NA	NA	NA	NA	NA	NA	NA	NA	NA
28	632867	ENSTGUG00000000077		genic	-4.52185	4.2964	-6.25722	8.0994e-06	0.0480699	2.51493	1	0	0.812698	0.0853608	NA	NA	NA	NA	NA	NA	NA	NA	NA	NA	NA	NA	NA	NA	NA	NA	NA	NA	NA	NA
Un	152322917	NA	NA	intergenic	-2.25678	-4.43868	-5.96849	1.43286e-05	0.0637801	2.14337	0.0418283	0.0308308	0	0	NA	NA	NA	NA	NA	NA	NA	NA	NA	NA	NA	NA	NA	NA	NA	NA	NA	NA	NA	NA
28	632852	ENSTGUG00000000077		genic	-4.08172	3.78421	-5.50993	3.62554e-05	0.129106	1.52182	1	0	0.853968	0.0667233	NA	NA	NA	NA	NA	NA	NA	NA	NA	NA	NA	NA	NA	NA	NA	NA	NA	NA	NA	NA
Un	74201698	NA	NA	intergenic	4.63333	2.22796	5.18327	7.1353e-05	0.175139	1.05603	0.641114	0.125255	0.96875	0.0541266	NA	NA	NA	NA	NA	NA	NA	NA	NA	NA	NA	NA	NA	NA	NA	NA	NA	NA	NA	NA
2	111445564	NA	NA	intergenic	-3.32979	2.95122	-5.11131	8.29662e-05	0.175139	0.950932	0.943992	0.0703618	0.674212	0.0844144	NA	NA	NA	NA	NA	NA	NA	NA	NA	NA	NA	NA	NA	NA	NA	NA	NA	NA	NA	NA
18	994250	ENSTGUG00000002914	FAM104B	promoter	4.35618	-2.64474	5.06744	9.09799e-05	0.175139	0.886431	0.0133333	0.023094	0.26164	0.0902473	ENSTGUG00000002937	NA	NA	NA	NA	NA	NA	NA	NA	NA	BTBD17	NA	NA	NA	NA	NA	NA	NA	NA	NA
3_random	547452	ENSTGUG00000014718	NRBP1	genic	-3.2528	-4.21732	-4.939	0.000119314	0.175139	0.695753	0.136327	0.0771554	0.00705487	0.00610995	NA	NA	NA	NA	NA	NA	NA	NA	NA	NA	NA	NA	NA	NA	NA	NA	NA	NA	NA	NA
2	111445565	NA	NA	intergenic	3.39577	-1.93368	4.92728	0.000122313	0.175139	0.67822	0.0806664	0.100254	0.405922	0.110783	NA	NA	NA	NA	NA	NA	NA	NA	NA	NA	NA	NA	NA	NA	NA	NA	NA	NA	NA	NA
4	2531101	ENSTGUG00000001779	DCTN6	genic	-0.497182	-6.5922	-4.92651	0.000122512	0.175139	0.677069	0.00408229	0.00101433	0	0	NA	NA	NA	NA	NA	NA	NA	NA	NA	NA	NA	NA	NA	NA	NA	NA	NA	NA	NA	NA
2	120495560	NA	NA	intergenic	1.62069	-6.31321	4.86853	0.000138547	0.175139	0.590005	0.00311526	0.0053958	0.0287738	0.0121829	NA	NA	NA	NA	NA	NA	NA	NA	NA	NA	NA	NA	NA	NA	NA	NA	NA	NA	NA	NA
28	2262045	NA	NA	intergenic	1.85253	0.0285279	4.84424	0.000145889	0.175139	0.553366	0.541819	0.12191	0.817065	0.00412153	NA	NA	NA	NA	NA	NA	NA	NA	NA	NA	NA	NA	NA	NA	NA	NA	NA	NA	NA	NA
8	27296498	ENSTGUG00000010364	NEGR1	genic	-1.95359	5.43982	-4.82212	0.000152919	0.175139	0.519927	0.989286	0.00776313	0.936442	0.0142949	NA	NA	NA	NA	NA	NA	NA	NA	NA	NA	NA	NA	NA	NA	NA	NA	NA	NA	NA	NA
Un	104912014	NA	NA	intergenic	6.17742	4.08767	4.78906	0.000164077	0.175139	0.469802	0.572716	0.18753	1	0	NA	NA	NA	NA	NA	NA	NA	NA	NA	NA	NA	NA	NA	NA	NA	NA	NA	NA	NA	NA
Un	29274769	NA	NA	intergenic	-5.29846	2.50536	-4.78314	0.000166164	0.175139	0.460798	0.911111	0.083887	0.29271	0.109442	NA	NA	NA	NA	NA	NA	NA	NA	NA	NA	NA	NA	NA	NA	NA	NA	NA	NA	NA	NA
28_random	171294	ENSTGUG00000014053	COPE	promoter	2.96583	1.71855	4.77713	0.000168306	0.175139	0.451669	0.619011	0.243701	0.94243	0.0274496	NA	NA	NA	NA	NA	NA	NA	NA	NA	NA	NA	NA	NA	NA	NA	NA	NA	NA	NA	NA
Z	29332291	NA	NA	intergenic	0.761364	-6.5214	4.75338	0.000177057	0.175139	0.415511	0	0	0.00709605	0.00366433	NA	NA	NA	NA	NA	NA	NA	NA	NA	NA	NA	NA	NA	NA	NA	NA	NA	NA	NA	NA
5	62009948	NA	NA	intergenic	4.79728	-4.42928	4.69022	0.000202656	0.18991	0.318945	0.0438596	0.0759671	0.410882	0.0794539	NA	NA	NA	NA	NA	NA	NA	NA	NA	NA	NA	NA	NA	NA	NA	NA	NA	NA	NA	NA
11	4281350	ENSTGUG00000004909	DRC7	promoter	-1.45733	-4.23667	-4.57273	0.000260766	0.232147	0.137742	0.0171784	0.00385075	0	0	NA	NA	NA	NA	NA	NA	NA	NA	NA	NA	NA	NA	NA	NA	NA	NA	NA	NA	NA	NA
28_random	171283	ENSTGUG00000014053	COPE	promoter	-2.40846	2.16598	-4.53545	0.000282551	0.239563	0.0798295	0.994536	0.00946476	0.937089	0.0302627	NA	NA	NA	NA	NA	NA	NA	NA	NA	NA	NA	NA	NA	NA	NA	NA	NA	NA	NA	NA
22	2714239	ENSTGUG00000004671	ADGRA2	genic	-3.65636	-5.76914	-4.50855	0.000299409	0.242317	0.0379331	0.108894	0.0442716	0	0	NA	NA	NA	NA	NA	NA	NA	NA	NA	NA	NA	NA	NA	NA	NA	NA	NA	NA	NA	NA
15	5129763	ENSTGUG00000007791		promoter	-4.639	-3.57118	-4.43676	0.000349587	0.270626	-0.0743797	0.194444	0.0481125	0	0	ENSTGUG00000007775	NA	NA	NA	NA	NA	NA	NA	NA	NA	CRYBA4	NA	NA	NA	NA	NA	NA	NA	NA	NA
Un	45472925	NA	NA	intergenic	-3.87004	2.29834	-4.39166	0.000385392	0.27366	-0.145271	0.962963	0.06415	0.744156	0.0645051	NA	NA	NA	NA	NA	NA	NA	NA	NA	NA	NA	NA	NA	NA	NA	NA	NA	NA	NA	NA
17	793325	NA	NA	intergenic	-4.02796	0.802587	-4.37612	0.000398576	0.27366	-0.169764	1	0	0.852814	0.0888237	NA	NA	NA	NA	NA	NA	NA	NA	NA	NA	NA	NA	NA	NA	NA	NA	NA	NA	NA	NA
15	1634728	ENSTGUG00000004905		genic	-1.9834	1.65799	-4.37492	0.000399615	0.27366	-0.171661	0.905252	0.0268981	0.692333	0.0912115	NA	NA	NA	NA	NA	NA	NA	NA	NA	NA	NA	NA	NA	NA	NA	NA	NA	NA	NA	NA
Un	104912023	NA	NA	intergenic	6.08603	4.1749	4.33527	0.000435445	0.287152	-0.234273	0.577668	0.291283	1	0	NA	NA	NA	NA	NA	NA	NA	NA	NA	NA	NA	NA	NA	NA	NA	NA	NA	NA	NA	NA
Un	116434682	ENSTGUG00000013708		genic	-3.55218	0.428913	-4.26696	0.000505	0.321126	-0.342615	0.956716	0.0513355	0.697565	0.101761	NA	NA	NA	NA	NA	NA	NA	NA	NA	NA	NA	NA	NA	NA	NA	NA	NA	NA	NA	NA
Un	120504799	NA	NA	intergenic	-2.11489	2.29704	-4.22458	0.000553712	0.33996	-0.410116	0.922446	0.0361073	0.723417	0.0768683	NA	NA	NA	NA	NA	NA	NA	NA	NA	NA	NA	NA	NA	NA	NA	NA	NA	NA	NA	NA
Un	84403527	NA	NA	intergenic	-3.8016	5.66006	-4.18589	0.000602302	0.357466	-0.471891	1	0	0.884104	0.0316712	NA	NA	NA	NA	NA	NA	NA	NA	NA	NA	NA	NA	NA	NA	NA	NA	NA	NA	NA	NA
5	61380511	NA	NA	intergenic	-4.13629	0.57423	-4.16925	0.000624516	0.358694	-0.498523	0.944444	0.096225	0.669444	0.129189	NA	NA	NA	NA	NA	NA	NA	NA	NA	NA	NA	NA	NA	NA	NA	NA	NA	NA	NA	NA
1_random	1015538	NA	NA	intergenic	-2.13446	-0.89042	-4.12636	0.000685639	0.381494	-0.567276	0.476331	0.231767	0.16145	0.0444661	NA	NA	NA	NA	NA	NA	NA	NA	NA	NA	NA	NA	NA	NA	NA	NA	NA	NA	NA	NA
Un	15219726	ENSTGUG00000018618		promoter	1.31944	-6.21188	4.05616	0.000799	0.429379	-0.680218	0.00927644	0.013752	0.0314648	0.0125887	NA	NA	NA	NA	NA	NA	NA	NA	NA	NA	NA	NA	NA	NA	NA	NA	NA	NA	NA	NA
20	7536600	ENSTGUG00000005822		genic	-1.96394	0.557056	-4.0443	0.000819933	0.429379	-0.69934	0.667232	0.181645	0.361696	0.0856703	NA	NA	NA	NA	NA	NA	NA	NA	NA	NA	NA	NA	NA	NA	NA	NA	NA	NA	NA	NA
5	61481757	NA	NA	intergenic	4.82536	-0.508203	4.01365	0.000876633	0.445956	-0.748826	0.468254	0.275958	0.956349	0.0418081	NA	NA	NA	NA	NA	NA	NA	NA	NA	NA	NA	NA	NA	NA	NA	NA	NA	NA	NA	NA
14	9221060	ENSTGUG00000006353	RAB26	genic	-2.55784	-6.33848	-3.98031	0.000942812	0.455332	-0.802759	0.0818713	0.0833718	0	0	NA	NA	NA	NA	NA	NA	NA	NA	NA	NA	NA	NA	NA	NA	NA	NA	NA	NA	NA	NA
1	96078389	ENSTGUG00000013422		genic	2.13729	3.59161	3.96732	0.00096993	0.455332	-0.823793	0.899701	0.0642437	0.980235	0.019253	NA	NA	NA	NA	NA	NA	NA	NA	NA	NA	NA	NA	NA	NA	NA	NA	NA	NA	NA	NA
12	6794245	NA	NA	intergenic	3.1278	-3.51288	3.94977	0.00100783	0.455332	-0.852243	0.030303	0.0524864	0.164918	0.0801213	NA	NA	NA	NA	NA	NA	NA	NA	NA	NA	NA	NA	NA	NA	NA	NA	NA	NA	NA	NA
Un	168842439	NA	NA	intergenic	-2.72	-6.31821	-3.92874	0.0010552	0.455332	-0.886354	0.0984848	0.106869	0	0	NA	NA	NA	NA	NA	NA	NA	NA	NA	NA	NA	NA	NA	NA	NA	NA	NA	NA	NA	NA
Un	29274773	NA	NA	intergenic	3.91213	2.28012	3.92351	0.00106733	0.455332	-0.894853	0.737566	0.160194	0.969697	0.0524864	NA	NA	NA	NA	NA	NA	NA	NA	NA	NA	NA	NA	NA	NA	NA	NA	NA	NA	NA	NA
Un	145172789	NA	NA	intergenic	1.47588	-6.47373	3.91575	0.00108557	0.455332	-0.907447	0	0	0.0237434	0.0223779	NA	NA	NA	NA	NA	NA	NA	NA	NA	NA	NA	NA	NA	NA	NA	NA	NA	NA	NA	NA
Un	84403546	NA	NA	intergenic	-4.37615	5.25111	-3.91479	0.00108787	0.455332	-0.909019	0.972222	0.0481125	0.688889	0.101835	NA	NA	NA	NA	NA	NA	NA	NA	NA	NA	NA	NA	NA	NA	NA	NA	NA	NA	NA	NA
27	3950613	NA	NA	intergenic	2.58031	6.0509	3.9085	0.00110292	0.455332	-0.919237	0.912287	0.0530122	0.991228	0.0151934	NA	NA	NA	NA	NA	NA	NA	NA	NA	NA	NA	NA	NA	NA	NA	NA	NA	NA	NA	NA
Un	116434685	ENSTGUG00000013708		genic	-3.01385	3.78108	-3.89086	0.00114626	0.455332	-0.947908	0.985816	0.0245681	0.877446	0.0510292	NA	NA	NA	NA	NA	NA	NA	NA	NA	NA	NA	NA	NA	NA	NA	NA	NA	NA	NA	NA
Un	45472923	NA	NA	intergenic	-4.79981	3.19993	-3.86919	0.00120184	0.455332	-0.983159	1	0	0.769024	0.150588	NA	NA	NA	NA	NA	NA	NA	NA	NA	NA	NA	NA	NA	NA	NA	NA	NA	NA	NA	NA
5	8103284	ENSTGUG00000007792		promoter	-2.0647	-6.31364	-3.86855	0.00120352	0.455332	-0.984199	0.0487377	0.048914	0	0	NA	NA	NA	NA	NA	NA	NA	NA	NA	NA	NA	NA	NA	NA	NA	NA	NA	NA	NA	NA
24	1108211	NA	NA	intergenic	-3.94308	-0.625705	-3.86108	0.00122332	0.455332	-0.99635	0.569444	0.236927	0.146465	0.137481	NA	NA	NA	NA	NA	NA	NA	NA	NA	NA	NA	NA	NA	NA	NA	NA	NA	NA	NA	NA
Un	88676899	ENSTGUG00000018309		genic	1.30508	-6.13909	3.85952	0.00122752	0.455332	-0.998903	0.00444444	0.007698	0.0222608	0.002582	NA	NA	NA	NA	NA	NA	NA	NA	NA	NA	NA	NA	NA	NA	NA	NA	NA	NA	NA	NA
Un	29274794	NA	NA	intergenic	3.48613	2.21829	3.84642	0.00126316	0.458133	-1.02024	0.643791	0.133827	0.940711	0.0513834	NA	NA	NA	NA	NA	NA	NA	NA	NA	NA	NA	NA	NA	NA	NA	NA	NA	NA	NA	NA
Un	29274768	NA	NA	intergenic	4.39642	1.72431	3.83803	0.00128653	0.458133	-1.0339	0.681481	0.08981	0.969697	0.0524864	NA	NA	NA	NA	NA	NA	NA	NA	NA	NA	NA	NA	NA	NA	NA	NA	NA	NA	NA	NA
Un	82350503	NA	NA	intergenic	-3.96184	5.14248	-3.82459	0.00132491	0.46255	-1.05582	1	0	0.870663	0.0378907	NA	NA	NA	NA	NA	NA	NA	NA	NA	NA	NA	NA	NA	NA	NA	NA	NA	NA	NA	NA
Un	42279423	NA	NA	intergenic	3.35071	-3.46105	3.81388	0.00135629	0.4644	-1.07329	0.0315045	0.0408192	0.235839	0.0138969	NA	NA	NA	NA	NA	NA	NA	NA	NA	NA	NA	NA	NA	NA	NA	NA	NA	NA	NA	NA
27	2481837	ENSTGUG00000002515		promoter	-3.37394	-5.54264	-3.80199	0.001392	0.467634	-1.09268	0.101648	0.0811719	0	0	ENSTGUG00000002571	NA	NA	NA	NA	NA	NA	NA	NA	NA		NA	NA	NA	NA	NA	NA	NA	NA	NA
26	3629803	ENSTGUG00000001511	PLXNA2	genic	-3.84187	2.35206	-3.76925	0.00149528	0.480739	-1.14614	0.84127	0.167233	0.422222	0.15396	NA	NA	NA	NA	NA	NA	NA	NA	NA	NA	NA	NA	NA	NA	NA	NA	NA	NA	NA	NA
17	793304	NA	NA	intergenic	-3.56843	5.38685	-3.76102	0.00152244	0.480739	-1.1596	1	0	0.883422	0.0993459	NA	NA	NA	NA	NA	NA	NA	NA	NA	NA	NA	NA	NA	NA	NA	NA	NA	NA	NA	NA
Un	29274778	NA	NA	intergenic	3.26552	1.03912	3.75874	0.00153004	0.480739	-1.16332	0.457516	0.233311	0.888889	0.0481125	NA	NA	NA	NA	NA	NA	NA	NA	NA	NA	NA	NA	NA	NA	NA	NA	NA	NA	NA	NA
4A	5534146	ENSTGUG00000002605		promoter	-2.53972	-6.24277	-3.7501	0.00155921	0.480739	-1.17744	0.0762527	0.0661176	0	0	ENSTGUG00000002616	NA	NA	NA	NA	NA	NA	NA	NA	NA		NA	NA	NA	NA	NA	NA	NA	NA	NA
12	4920946	ENSTGUG00000005100	APEH	genic	2.57418	-5.31787	3.74811	0.00156601	0.480739	-1.1807	0	0	0.048321	0.0159442	NA	NA	NA	NA	NA	NA	NA	NA	NA	NA	NA	NA	NA	NA	NA	NA	NA	NA	NA	NA
Un	74863604	NA	NA	intergenic	4.22113	3.55095	3.73818	0.00160041	0.48297	-1.19695	0.72161	0.0804513	0.986228	0.0147945	NA	NA	NA	NA	NA	NA	NA	NA	NA	NA	NA	NA	NA	NA	NA	NA	NA	NA	NA	NA
3	33801605	NA	NA	intergenic	-3.073	-5.3337	-3.72822	0.00163561	0.485368	-1.21323	0.0712285	0.0285891	0	0	NA	NA	NA	NA	NA	NA	NA	NA	NA	NA	NA	NA	NA	NA	NA	NA	NA	NA	NA	NA
3_random	10621	NA	NA	intergenic	3.05055	5.48825	3.71756	0.0016742	0.486036	-1.23069	0.9	0.0400617	0.99435	0.0097856	NA	NA	NA	NA	NA	NA	NA	NA	NA	NA	NA	NA	NA	NA	NA	NA	NA	NA	NA	NA
25	975276	ENSTGUG00000004390		genic	-2.27689	-6.28932	-3.7126	0.00169246	0.486036	-1.23881	0.0602007	0.0578557	0	0	ENSTGUG00000004315	NA	NA	NA	NA	NA	NA	NA	NA	NA		NA	NA	NA	NA	NA	NA	NA	NA	NA
2_random	306637	ENSTGUG00000014196		promoter	3.6194	3.1709	3.67774	0.00182646	0.504578	-1.2959	0.777778	0.0481125	0.962963	0.06415	NA	NA	NA	NA	NA	NA	NA	NA	NA	NA	NA	NA	NA	NA	NA	NA	NA	NA	NA	NA
Un	134356611	ENSTGUG00000016242		promoter	1.36016	-6.26698	3.67392	0.00184179	0.504578	-1.30216	0	0	0.015818	0.00668538	NA	NA	NA	NA	NA	NA	NA	NA	NA	NA	NA	NA	NA	NA	NA	NA	NA	NA	NA	NA
Un	29274789	NA	NA	intergenic	3.95808	1.99331	3.6627	0.0018875	0.504578	-1.32055	0.56732	0.29517	0.930556	0.0867361	NA	NA	NA	NA	NA	NA	NA	NA	NA	NA	NA	NA	NA	NA	NA	NA	NA	NA	NA	NA
10	20566034	ENSTGUG00000010162	MFAP1	promoter	1.53703	-6.43481	3.66027	0.00189756	0.504578	-1.32453	0	0	0.0264214	0.0270474	NA	NA	NA	NA	NA	NA	NA	NA	NA	NA	NA	NA	NA	NA	NA	NA	NA	NA	NA	NA
Un	162085769	ENSTGUG00000016161		promoter	-4.24012	-0.820846	-3.65787	0.00190755	0.504578	-1.32847	0.594771	0.215091	0.143288	0.185594	NA	NA	NA	NA	NA	NA	NA	NA	NA	NA	NA	NA	NA	NA	NA	NA	NA	NA	NA	NA
Z	62984162	NA	NA	intergenic	3.4095	4.52023	3.65237	0.00193059	0.504578	-1.33748	0.877806	0.024783	0.99435	0.0097856	NA	NA	NA	NA	NA	NA	NA	NA	NA	NA	NA	NA	NA	NA	NA	NA	NA	NA	NA	NA
Un	142426410	NA	NA	intergenic	-5.15149	4.1154	-3.62585	0.00204579	0.504578	-1.38098	0.969697	0.0524864	0.560469	0.0820079	NA	NA	NA	NA	NA	NA	NA	NA	NA	NA	NA	NA	NA	NA	NA	NA	NA	NA	NA	NA
Un	120504784	NA	NA	intergenic	3.15273	1.45651	3.6162	0.0020894	0.504578	-1.39681	0.419457	0.341062	0.867358	0.0348561	NA	NA	NA	NA	NA	NA	NA	NA	NA	NA	NA	NA	NA	NA	NA	NA	NA	NA	NA	NA
1_random	1015530	NA	NA	intergenic	-2.11419	-0.994564	-3.61509	0.00209448	0.504578	-1.39864	0.470286	0.244126	0.158839	0.0472623	NA	NA	NA	NA	NA	NA	NA	NA	NA	NA	NA	NA	NA	NA	NA	NA	NA	NA	NA	NA
Un	19059624	NA	NA	intergenic	4.07315	5.0566	3.61325	0.00210291	0.504578	-1.40165	0.855311	0.0686996	1	0	NA	NA	NA	NA	NA	NA	NA	NA	NA	NA	NA	NA	NA	NA	NA	NA	NA	NA	NA	NA
21	554843	NA	NA	intergenic	3.51403	1.64967	3.61123	0.0021122	0.504578	-1.40496	0.833951	0.083031	0.986928	0.0226412	NA	NA	NA	NA	NA	NA	NA	NA	NA	NA	NA	NA	NA	NA	NA	NA	NA	NA	NA	NA
5	6592485	ENSTGUG00000006114		promoter	4.08245	-5.13534	3.60986	0.00211854	0.504578	-1.40722	0.031746	0.0549857	0.289683	0.158371	ENSTGUG00000006113	NA	NA	NA	NA	NA	NA	NA	NA	NA		NA	NA	NA	NA	NA	NA	NA	NA	NA
Z	64264631	NA	NA	intergenic	-5.81083	0.305265	-3.60304	0.00215037	0.504578	-1.41842	0.765873	0.0610905	0.222222	0.3849	NA	NA	NA	NA	NA	NA	NA	NA	NA	NA	NA	NA	NA	NA	NA	NA	NA	NA	NA	NA
Un	116434696	ENSTGUG00000013708		genic	2.7375	1.79057	3.59234	0.00220122	0.504578	-1.43598	0.450751	0.25037	0.83721	0.0822135	NA	NA	NA	NA	NA	NA	NA	NA	NA	NA	NA	NA	NA	NA	NA	NA	NA	NA	NA	NA
15	12408338	NA	NA	intergenic	2.38852	-2.61594	3.58954	0.0022147	0.504578	-1.44057	0.046841	0.0575695	0.168519	0.0746046	NA	NA	NA	NA	NA	NA	NA	NA	NA	NA	NA	NA	NA	NA	NA	NA	NA	NA	NA	NA
28	4232162	ENSTGUG00000000837		genic	5.85645	-4.0754	3.5817	0.00225296	0.504578	-1.45344	0	0	0.362389	0.0382506	ENSTGUG00000000786	NA	NA	NA	NA	NA	NA	NA	NA	NA		NA	NA	NA	NA	NA	NA	NA	NA	NA
Un	74863563	NA	NA	intergenic	2.58263	4.26827	3.57857	0.00226841	0.504578	-1.45858	0.813018	0.0316694	0.967827	0.0197143	NA	NA	NA	NA	NA	NA	NA	NA	NA	NA	NA	NA	NA	NA	NA	NA	NA	NA	NA	NA
Un	102859653	NA	NA	intergenic	3.89386	-1.168	3.57377	0.00229233	0.504578	-1.46647	0.119681	0.117112	0.52729	0.305557	NA	NA	NA	NA	NA	NA	NA	NA	NA	NA	NA	NA	NA	NA	NA	NA	NA	NA	NA	NA
27	3968293	NA	NA	intergenic	-1.794	6.42565	-3.57314	0.00229547	0.504578	-1.4675	1	0	0.959921	0.0493773	NA	NA	NA	NA	NA	NA	NA	NA	NA	NA	NA	NA	NA	NA	NA	NA	NA	NA	NA	NA
Un	74863576	NA	NA	intergenic	1.6935	1.75102	3.56536	0.00233482	0.50697	-1.48028	0.671569	0.151039	0.873918	0.053291	NA	NA	NA	NA	NA	NA	NA	NA	NA	NA	NA	NA	NA	NA	NA	NA	NA	NA	NA	NA
28	4463282	ENSTGUG00000000922	POLR2E	genic	3.53512	2.23162	3.52909	0.00252723	0.540491	-1.53987	0.787088	0.128944	0.972222	0.0481125	ENSTGUG00000000786	NA	NA	NA	NA	NA	NA	NA	NA	NA		NA	NA	NA	NA	NA	NA	NA	NA	NA
15	5030307	ENSTGUG00000007607		genic	-2.00969	-2.90876	-3.525	0.00254992	0.540491	-1.54659	0.162403	0.0628159	0.0398304	0.0199734	NA	NA	NA	NA	NA	NA	NA	NA	NA	NA	NA	NA	NA	NA	NA	NA	NA	NA	NA	NA
18	4349485	NA	NA	intergenic	-1.58296	-6.39628	-3.49354	0.00273111	0.572088	-1.5983	0.0280956	0.0290265	0	0	NA	NA	NA	NA	NA	NA	NA	NA	NA	NA	NA	NA	NA	NA	NA	NA	NA	NA	NA	NA
Un	86440903	NA	NA	intergenic	3.08811	-5.68016	3.48812	0.00276361	0.572164	-1.60721	0.0238095	0.0412393	0.173681	0.164571	NA	NA	NA	NA	NA	NA	NA	NA	NA	NA	NA	NA	NA	NA	NA	NA	NA	NA	NA	NA
5	8061667	ENSTGUG00000007725		promoter	-2.96017	-6.05303	-3.47734	0.00282933	0.57265	-1.62493	0.116809	0.111549	0	0	ENSTGUG00000007703	NA	NA	NA	NA	NA	NA	NA	NA	NA	NDUFV1	NA	NA	NA	NA	NA	NA	NA	NA	NA
26	3629804	ENSTGUG00000001511	PLXNA2	genic	-5.14688	3.72897	-3.47265	0.00285846	0.57265	-1.63265	0.888889	0.19245	0.434698	0.0968597	NA	NA	NA	NA	NA	NA	NA	NA	NA	NA	NA	NA	NA	NA	NA	NA	NA	NA	NA	NA
1	96078377	ENSTGUG00000013422		genic	-2.79023	2.83778	-3.47201	0.00286245	0.57265	-1.6337	0.979167	0.0360844	0.886351	0.0305688	NA	NA	NA	NA	NA	NA	NA	NA	NA	NA	NA	NA	NA	NA	NA	NA	NA	NA	NA	NA
4A	16358243	ENSTGUG00000005425		genic	-3.13349	5.72515	-3.46133	0.00292987	0.574494	-1.65125	1	0	0.927008	0.0202738	NA	NA	NA	NA	NA	NA	NA	NA	NA	NA	NA	NA	NA	NA	NA	NA	NA	NA	NA	NA
Un	116434706	ENSTGUG00000013708		genic	2.78376	1.12397	3.45825	0.00294965	0.574494	-1.65633	0.411198	0.290526	0.823775	0.0516534	NA	NA	NA	NA	NA	NA	NA	NA	NA	NA	NA	NA	NA	NA	NA	NA	NA	NA	NA	NA
4A	16358224	ENSTGUG00000005425		genic	-2.32149	5.69549	-3.45517	0.00296951	0.574494	-1.66139	0.994152	0.010129	0.938701	0.0344691	NA	NA	NA	NA	NA	NA	NA	NA	NA	NA	NA	NA	NA	NA	NA	NA	NA	NA	NA	NA
4	929912	ENSTGUG00000001530		promoter	-2.02777	-4.69107	-3.45037	0.00300073	0.574494	-1.66927	0.0451852	0.0409958	0	0	NA	NA	NA	NA	NA	NA	NA	NA	NA	NA	NA	NA	NA	NA	NA	NA	NA	NA	NA	NA
Un	29274770	NA	NA	intergenic	4.17798	4.46932	3.4451	0.00303543	0.574955	-1.67795	0.82702	0.142554	1	0	NA	NA	NA	NA	NA	NA	NA	NA	NA	NA	NA	NA	NA	NA	NA	NA	NA	NA	NA	NA
1_random	957345	NA	NA	intergenic	4.20374	-5.17938	3.43918	0.00307482	0.576287	-1.68768	0	0	0.160646	0.0839542	NA	NA	NA	NA	NA	NA	NA	NA	NA	NA	NA	NA	NA	NA	NA	NA	NA	NA	NA	NA
13	295470	NA	NA	intergenic	-2.97762	-5.78119	-3.42047	0.0032028	0.593643	-1.71845	0.155197	0.157945	0.0144928	0.0251022	NA	NA	NA	NA	NA	NA	NA	NA	NA	NA	NA	NA	NA	NA	NA	NA	NA	NA	NA	NA
Un	96910612	NA	NA	intergenic	-1.94023	0.508018	-3.40306	0.00332653	0.593643	-1.74706	0.733286	0.0689278	0.417969	0.160399	NA	NA	NA	NA	NA	NA	NA	NA	NA	NA	NA	NA	NA	NA	NA	NA	NA	NA	NA	NA
9	16022836	ENSTGUG00000009377	TP63	genic	2.65263	-5.71772	3.40068	0.00334388	0.593643	-1.75099	0.00925926	0.0160375	0.0877005	0.0430845	NA	NA	NA	NA	NA	NA	NA	NA	NA	NA	NA	NA	NA	NA	NA	NA	NA	NA	NA	NA
3_random	1238842	NA	NA	intergenic	-1.94259	-0.580303	-3.39491	0.00338614	0.593643	-1.76047	0.62328	0.0818859	0.304762	0.11547	NA	NA	NA	NA	NA	NA	NA	NA	NA	NA	NA	NA	NA	NA	NA	NA	NA	NA	NA	NA
Un	152528704	NA	NA	intergenic	1.30889	-6.33971	3.38988	0.00342339	0.593643	-1.76874	0	0	0.0146708	0.00445489	NA	NA	NA	NA	NA	NA	NA	NA	NA	NA	NA	NA	NA	NA	NA	NA	NA	NA	NA	NA
1_random	1016930	NA	NA	intergenic	-0.420969	-6.55147	-3.38926	0.00342807	0.593643	-1.76977	0.00334546	0.000247669	0	0	NA	NA	NA	NA	NA	NA	NA	NA	NA	NA	NA	NA	NA	NA	NA	NA	NA	NA	NA	NA
Un	52791510	NA	NA	intergenic	3.53309	2.93613	3.38833	0.00343498	0.593643	-1.77129	0.804733	0.173461	0.987179	0.0222058	NA	NA	NA	NA	NA	NA	NA	NA	NA	NA	NA	NA	NA	NA	NA	NA	NA	NA	NA	NA
9	18199551	ENSTGUG00000010269	EIF4G1	genic	-2.24398	-6.37771	-3.38079	0.00349179	0.593643	-1.78368	0.0764706	0.107986	0	0	NA	NA	NA	NA	NA	NA	NA	NA	NA	NA	NA	NA	NA	NA	NA	NA	NA	NA	NA	NA
15	1634707	ENSTGUG00000004905		genic	3.31304	2.373	3.37356	0.00354722	0.593643	-1.79558	0.55966	0.104955	0.881852	0.103759	NA	NA	NA	NA	NA	NA	NA	NA	NA	NA	NA	NA	NA	NA	NA	NA	NA	NA	NA	NA
7	32896937	ENSTGUG00000011703	TMEM163	genic	5.94024	4.67777	3.37007	0.00357424	0.593643	-1.80131	0.609711	0.233559	1	0	NA	NA	NA	NA	NA	NA	NA	NA	NA	NA	NA	NA	NA	NA	NA	NA	NA	NA	NA	NA
Un	19059614	NA	NA	intergenic	-2.97432	-3.48023	-3.36968	0.00357725	0.593643	-1.80195	0.230159	0.096225	0.0432403	0.0482192	NA	NA	NA	NA	NA	NA	NA	NA	NA	NA	NA	NA	NA	NA	NA	NA	NA	NA	NA	NA
1	422776	NA	NA	intergenic	0.886353	-6.41828	3.36964	0.00357757	0.593643	-1.80202	0	0	0.0100043	0.00934874	NA	NA	NA	NA	NA	NA	NA	NA	NA	NA	NA	NA	NA	NA	NA	NA	NA	NA	NA	NA
3	107847383	NA	NA	intergenic	3.02351	5.5061	3.36666	0.00360087	0.593643	-1.80692	0.93131	0.0256154	1	0	NA	NA	NA	NA	NA	NA	NA	NA	NA	NA	NA	NA	NA	NA	NA	NA	NA	NA	NA	NA
5	62009888	NA	NA	intergenic	5.95211	-3.86762	3.35974	0.00365552	0.597123	-1.8183	0	0	0.382544	0.11555	NA	NA	NA	NA	NA	NA	NA	NA	NA	NA	NA	NA	NA	NA	NA	NA	NA	NA	NA	NA
Un	162086421	ENSTGUG00000016161		promoter	-2.61653	3.60821	-3.35413	0.00370037	0.598956	-1.82752	0.978495	0.0372484	0.887809	0.0762644	NA	NA	NA	NA	NA	NA	NA	NA	NA	NA	NA	NA	NA	NA	NA	NA	NA	NA	NA	NA
19	1009443	ENSTGUG00000003456	CALN1	genic	2.99483	-0.639305	3.34752	0.00375395	0.601246	-1.83839	0.359524	0.184934	0.793651	0.108021	NA	NA	NA	NA	NA	NA	NA	NA	NA	NA	NA	NA	NA	NA	NA	NA	NA	NA	NA	NA
Un	116434845	ENSTGUG00000013708		genic	3.59306	1.69824	3.33803	0.00383223	0.601246	-1.85399	0.71164	0.187532	0.971306	0.0252676	NA	NA	NA	NA	NA	NA	NA	NA	NA	NA	NA	NA	NA	NA	NA	NA	NA	NA	NA	NA
Un	73033914	ENSTGUG00000015457		promoter	1.21119	-6.4099	3.33425	0.0038638	0.601246	-1.86019	0	0	0.0163515	0.0145291	NA	NA	NA	NA	NA	NA	NA	NA	NA	NA	NA	NA	NA	NA	NA	NA	NA	NA	NA	NA
1	422546	NA	NA	intergenic	-0.602373	-6.53743	-3.32931	0.00390558	0.601246	-1.86832	0.00576832	0.00537574	0	0	NA	NA	NA	NA	NA	NA	NA	NA	NA	NA	NA	NA	NA	NA	NA	NA	NA	NA	NA	NA
18	1459962	NA	NA	intergenic	-2.28129	-4.26835	-3.3285	0.00391246	0.601246	-1.86965	0.0589744	0.0523605	0	0	NA	NA	NA	NA	NA	NA	NA	NA	NA	NA	NA	NA	NA	NA	NA	NA	NA	NA	NA	NA
Un	142123605	NA	NA	intergenic	3.10016	1.80326	3.32423	0.00394892	0.601246	-1.87667	0.829167	0.0970932	0.969697	0.0524864	NA	NA	NA	NA	NA	NA	NA	NA	NA	NA	NA	NA	NA	NA	NA	NA	NA	NA	NA	NA
26	1520066	NA	NA	intergenic	4.46899	2.85335	3.32212	0.00396709	0.601246	-1.88014	0.55119	0.106924	0.888889	0.19245	NA	NA	NA	NA	NA	NA	NA	NA	NA	NA	NA	NA	NA	NA	NA	NA	NA	NA	NA	NA
Un	54946938	NA	NA	intergenic	1.85285	0.559457	3.31819	0.0040011	0.601246	-1.8866	0.789394	0.0353066	0.933333	0.0333333	NA	NA	NA	NA	NA	NA	NA	NA	NA	NA	NA	NA	NA	NA	NA	NA	NA	NA	NA	NA
28_random	171285	ENSTGUG00000014053	COPE	promoter	1.72518	0.724965	3.31372	0.00404016	0.601246	-1.89394	0.456859	0.203537	0.726504	0.123575	NA	NA	NA	NA	NA	NA	NA	NA	NA	NA	NA	NA	NA	NA	NA	NA	NA	NA	NA	NA
Z	62984146	NA	NA	intergenic	2.57997	-0.400631	3.31235	0.0040522	0.601246	-1.8962	0.376126	0.125015	0.768601	0.146169	NA	NA	NA	NA	NA	NA	NA	NA	NA	NA	NA	NA	NA	NA	NA	NA	NA	NA	NA	NA
26	4621377	ENSTGUG00000001797		promoter	2.21438	-2.37056	3.29993	0.00416294	0.612298	-1.91659	0.203704	0.105165	0.525519	0.0494068	NA	NA	NA	NA	NA	NA	NA	NA	NA	NA	NA	NA	NA	NA	NA	NA	NA	NA	NA	NA
28_random	171274	ENSTGUG00000014053	COPE	promoter	1.29046	0.266442	3.29067	0.00424749	0.612298	-1.9318	0.493829	0.0949618	0.704293	0.0782779	NA	NA	NA	NA	NA	NA	NA	NA	NA	NA	NA	NA	NA	NA	NA	NA	NA	NA	NA	NA
Z	70333538	NA	NA	intergenic	-3.05124	5.69413	-3.28477	0.00430231	0.612298	-1.94151	0.973333	0.046188	0.839286	0.111518	NA	NA	NA	NA	NA	NA	NA	NA	NA	NA	NA	NA	NA	NA	NA	NA	NA	NA	NA	NA
1	96078365	ENSTGUG00000013422		genic	-1.61123	0.769387	-3.28017	0.00434549	0.612298	-1.94906	0.744156	0.0645051	0.486147	0.0350798	NA	NA	NA	NA	NA	NA	NA	NA	NA	NA	NA	NA	NA	NA	NA	NA	NA	NA	NA	NA
18	4415526	ENSTGUG00000005165		genic	-2.41944	-6.19683	-3.27973	0.00434956	0.612298	-1.94977	0.100988	0.105523	0.00343643	0.00595206	NA	NA	NA	NA	NA	NA	NA	NA	NA	NA	NA	NA	NA	NA	NA	NA	NA	NA	NA	NA
1_random	1014777	NA	NA	intergenic	-2.59162	-0.255625	-3.27872	0.00435918	0.612298	-1.95144	0.559591	0.0574046	0.17627	0.0769892	NA	NA	NA	NA	NA	NA	NA	NA	NA	NA	NA	NA	NA	NA	NA	NA	NA	NA	NA	NA
23	3608107	ENSTGUG00000001195	HMGCL	promoter	-0.662222	-6.53602	-3.27785	0.00436741	0.612298	-1.95287	0.0060066	0.00363414	0	0	NA	NA	NA	NA	NA	NA	NA	NA	NA	NA	NA	NA	NA	NA	NA	NA	NA	NA	NA	NA
2	276479	ENSTGUG00000000066	FASTK	genic	2.39708	-6.2504	3.2629	0.0045114	0.62278	-1.97742	0	0	0.0698413	0.0714815	NA	NA	NA	NA	NA	NA	NA	NA	NA	NA	NA	NA	NA	NA	NA	NA	NA	NA	NA	NA
Un	74865989	NA	NA	intergenic	-4.52653	3.85738	-3.26282	0.00451214	0.62278	-1.97755	1	0	0.816416	0.0580073	NA	NA	NA	NA	NA	NA	NA	NA	NA	NA	NA	NA	NA	NA	NA	NA	NA	NA	NA	NA
Un	167873444	NA	NA	intergenic	0.425199	-6.56686	3.24782	0.00466135	0.628244	-2.00218	0.00123001	0.00213044	0.00493463	0.00190401	NA	NA	NA	NA	NA	NA	NA	NA	NA	NA	NA	NA	NA	NA	NA	NA	NA	NA	NA	NA
26	3629788	ENSTGUG00000001511	PLXNA2	genic	4.15959	-0.922734	3.2461	0.00467874	0.628244	-2.005	0.214815	0.222592	0.691266	0.101796	NA	NA	NA	NA	NA	NA	NA	NA	NA	NA	NA	NA	NA	NA	NA	NA	NA	NA	NA	NA
5	36748916	NA	NA	intergenic	-2.35895	-6.21483	-3.24266	0.00471381	0.628244	-2.01065	0.0654762	0.0627122	0	0	NA	NA	NA	NA	NA	NA	NA	NA	NA	NA	NA	NA	NA	NA	NA	NA	NA	NA	NA	NA
26_random	183677	ENSTGUG00000017456	FMOD	genic	-3.82274	5.36059	-3.24189	0.00472166	0.628244	-2.01191	1	0	0.857553	0.107759	NA	NA	NA	NA	NA	NA	NA	NA	NA	NA	NA	NA	NA	NA	NA	NA	NA	NA	NA	NA
11	8385860	NA	NA	intergenic	1.67509	-6.31546	3.23664	0.0047757	0.628244	-2.02053	0	0	0.0370684	0.0493037	NA	NA	NA	NA	NA	NA	NA	NA	NA	NA	NA	NA	NA	NA	NA	NA	NA	NA	NA	NA
5	1892813	NA	NA	intergenic	0.833632	-6.43844	3.23479	0.00479485	0.628244	-2.02356	0.000561167	0.00097197	0.0102425	0.00891998	NA	NA	NA	NA	NA	NA	NA	NA	NA	NA	NA	NA	NA	NA	NA	NA	NA	NA	NA	NA
Un	114924353	NA	NA	intergenic	-2.88136	1.32064	-3.23442	0.00479872	0.628244	-2.02418	0.946581	0.0463729	0.72624	0.158438	NA	NA	NA	NA	NA	NA	NA	NA	NA	NA	NA	NA	NA	NA	NA	NA	NA	NA	NA	NA
5	61481750	NA	NA	intergenic	2.45898	-2.13352	3.22899	0.00485552	0.628355	-2.03309	0.464225	0.253172	0.815459	0.107641	NA	NA	NA	NA	NA	NA	NA	NA	NA	NA	NA	NA	NA	NA	NA	NA	NA	NA	NA	NA
Un	116434731	ENSTGUG00000013708		genic	-2.40473	2.18134	-3.2276	0.00487015	0.628355	-2.03537	0.886238	0.123193	0.683879	0.0634984	NA	NA	NA	NA	NA	NA	NA	NA	NA	NA	NA	NA	NA	NA	NA	NA	NA	NA	NA	NA
Z	34539283	NA	NA	intergenic	-2.28322	-6.16837	-3.20729	0.00508905	0.651874	-2.06867	0.0600255	0.0560924	0	0	NA	NA	NA	NA	NA	NA	NA	NA	NA	NA	NA	NA	NA	NA	NA	NA	NA	NA	NA	NA
27	2240400	NA	NA	intergenic	-3.71173	-3.42851	-3.19872	0.00518435	0.65492	-2.08273	0.129885	0.0888101	0	0	NA	NA	NA	NA	NA	NA	NA	NA	NA	NA	NA	NA	NA	NA	NA	NA	NA	NA	NA	NA
9	26885345	ENSTGUG00000011365	CLRN1	promoter	1.75701	-6.14289	3.19854	0.00518639	0.65492	-2.08303	0.0151515	0.0262432	0.0501131	0.0214283	NA	NA	NA	NA	NA	NA	NA	NA	NA	NA	NA	NA	NA	NA	NA	NA	NA	NA	NA	NA
Un	142123545	NA	NA	intergenic	3.5292	2.14708	3.17865	0.00541439	0.676471	-2.11563	0.751984	0.109163	0.944444	0.096225	NA	NA	NA	NA	NA	NA	NA	NA	NA	NA	NA	NA	NA	NA	NA	NA	NA	NA	NA	NA
24_random	125526	NA	NA	intergenic	3.14045	-5.64478	3.17706	0.00543304	0.676471	-2.11823	0	0	0.133333	0.11547	NA	NA	NA	NA	NA	NA	NA	NA	NA	NA	NA	NA	NA	NA	NA	NA	NA	NA	NA	NA
Un	111642023	NA	NA	intergenic	-4.40136	3.55119	-3.16614	0.00556275	0.6826	-2.13612	0.97619	0.0412393	0.701389	0.043368	NA	NA	NA	NA	NA	NA	NA	NA	NA	NA	NA	NA	NA	NA	NA	NA	NA	NA	NA	NA
8	21986521	NA	NA	intergenic	2.74048	-5.66311	3.16198	0.00561307	0.6826	-2.14294	0	0	0.0559414	0.0221526	NA	NA	NA	NA	NA	NA	NA	NA	NA	NA	NA	NA	NA	NA	NA	NA	NA	NA	NA	NA
7	39360926	NA	NA	intergenic	1.66382	-6.17748	3.15996	0.00563754	0.6826	-2.14624	0.0151515	0.0262432	0.0485802	0.0248058	NA	NA	NA	NA	NA	NA	NA	NA	NA	NA	NA	NA	NA	NA	NA	NA	NA	NA	NA	NA
8	19466781	NA	NA	intergenic	1.67441	-6.09957	3.15651	0.00567974	0.6826	-2.15189	0.0111111	0.019245	0.0406617	0.00487197	NA	NA	NA	NA	NA	NA	NA	NA	NA	NA	NA	NA	NA	NA	NA	NA	NA	NA	NA	NA
Un	44578926	NA	NA	intergenic	-2.45109	-6.10639	-3.15325	0.00571992	0.6826	-2.15724	0.0763889	0.0841969	0	0	NA	NA	NA	NA	NA	NA	NA	NA	NA	NA	NA	NA	NA	NA	NA	NA	NA	NA	NA	NA
Un	29274781	NA	NA	intergenic	2.95489	2.22806	3.15149	0.00574173	0.6826	-2.16012	0.760317	0.134378	0.96047	0.038506	NA	NA	NA	NA	NA	NA	NA	NA	NA	NA	NA	NA	NA	NA	NA	NA	NA	NA	NA	NA
2	126859594	NA	NA	intergenic	2.08444	-6.26152	3.14935	0.00576823	0.6826	-2.16361	0	0	0.0523504	0.0584295	NA	NA	NA	NA	NA	NA	NA	NA	NA	NA	NA	NA	NA	NA	NA	NA	NA	NA	NA	NA
[truncated: 17,655 more rows]

## Sheet: sex_20dph
chr	locations	gene	gene_symbol	func	logFC	AveExpr	t	P.Value	adj.P.Val	B	mean_20dph,F	sd_20dph,F	mean_20dph,M	sd_20dph,M	gene_alt_1	gene_alt_2	gene_alt_3	gene_alt_4	gene_alt_5	gene_alt_6	gene_alt_7	gene_alt_8	gene_alt_9	gene_alt_10	gene_symbol_alt_1	gene_symbol_alt_2	gene_symbol_alt_3	gene_symbol_alt_4	gene_symbol_alt_5	gene_symbol_alt_6	gene_symbol_alt_7	gene_symbol_alt_8	gene_symbol_alt_9	gene_symbol_alt_10
[truncated: 17,805 more rows]

[truncated: 2 more sheets: sex_65dph, sex_adult]
