# Supplementary material for: DNA Methylation Regulates Transcription Factor-Specific Neurodevelopmental but Not Sexually Dimorphic Gene Expression Dynamics in Zebra Finch Telencephalon
Source: Front Cell Dev Biol. 2021 Mar 19;9:583555. doi: 10.3389/fcell.2021.583555 (PMC8017237; doi:10.3389/fcell.2021.583555)
Supplement: Supplementary Table 13 — RRBS output for CpG methylation in differentially expressed genes. [file Table_13.XLSX]

## Sheet: Table S13
Table S13: RRBS output for CpG methylation in differentially expressed genes
Subtable of Table S11. Only CpGs that lie within promoter or genic regions of differentially expressed genes are retained.
One worksheet can be found for each contrast that was considered in the RNAseq analysis. Its columns contain the following information from left to right: ”chr”: chromosome of the CpG dinucleotide, “locations”: chromosomal location of the CpG dinucleotide, “gene”: ensembl identifier if the CpG is present in a promoter or genic region of an annotated gene, ”gene_symbol”: gene symbol if the CpG is …

## Sheet: age
gene	chr	locations	gene_symbol	source_of_gene_symbol	func	logFC	AveExpr	t	P.Value	adj.P.Val	B	mean_1dph	sd_1dph	mean_older	sd_older	gene_alt_1	gene_alt_2	gene_alt_3	gene_alt_4	gene_alt_5	gene_alt_6	gene_alt_7	gene_alt_8	gene_alt_9	gene_alt_10	gene_symbol_alt_1	gene_symbol_alt_2	gene_symbol_alt_3	gene_symbol_alt_4	gene_symbol_alt_5	gene_symbol_alt_6	gene_symbol_alt_7	gene_symbol_alt_8	gene_symbol_alt_9	gene_symbol_alt_10
ENSTGUG00000008781	20	15218672	KCNB1	Uniprot	genic	5.46278	-2.56113	23.3044	2.92e-16	7.93e-12	26.0042	0	0	0.305877	0.0809201	NA	NA	NA	NA	NA	NA	NA	NA	NA	NA	NA	NA	NA	NA	NA	NA	NA	NA	NA	NA
ENSTGUG00000006782	17	9959910	LHX6	HGNC Symbol	promoter	4.63786	-3.17982	19.6909	8.1e-15	1.1e-10	23.2719	0	0	0.204081	0.0862254	NA	NA	NA	NA	NA	NA	NA	NA	NA	NA	NA	NA	NA	NA	NA	NA	NA	NA	NA	NA
ENSTGUG00000017482	Z_random	445882	RAX	NCBI gene	genic	3.8186	-3.79426	17.5284	7.78e-14	7.03e-10	21.3115	0	0	0.119933	0.0436495	NA	NA	NA	NA	NA	NA	NA	NA	NA	NA	NA	NA	NA	NA	NA	NA	NA	NA	NA	NA
ENSTGUG00000006464	12	6737381	SEMA3F	HGNC Symbol	genic	4.36915	-3.38135	16.5462	2.36e-13	1.28e-09	20.3242	0	0	0.169402	0.0547626	NA	NA	NA	NA	NA	NA	NA	NA	NA	NA	NA	NA	NA	NA	NA	NA	NA	NA	NA	NA
ENSTGUG00000008878	15	8917848			promoter	3.80591	-3.80378	16.6257	2.16e-13	1.28e-09	20.4065	0	0	0.122493	0.0505556	NA	NA	NA	NA	NA	NA	NA	NA	NA	NA	NA	NA	NA	NA	NA	NA	NA	NA	NA	NA
ENSTGUG00000002155	4A	300200	ZIC3	HGNC Symbol	genic	4.12294	-1.44539	16.2394	3.38e-13	1.53e-09	20.0021	0.0777778	0.091084	0.428988	0.101506	NA	NA	NA	NA	NA	NA	NA	NA	NA	NA	NA	NA	NA	NA	NA	NA	NA	NA	NA	NA
ENSTGUG00000003805	20	2707130	SNTA1	HGNC Symbol	genic	4.20527	-3.50426	15.9827	4.59e-13	1.55e-09	19.7274	0	0	0.178919	0.106914	NA	NA	NA	NA	NA	NA	NA	NA	NA	NA	NA	NA	NA	NA	NA	NA	NA	NA	NA	NA
ENSTGUG00000003178	19	304995	TRIM39	Uniprot	promoter	3.86201	-3.7617	16.058	4.19e-13	1.55e-09	19.8085	0	0	0.125643	0.0517666	NA	NA	NA	NA	NA	NA	NA	NA	NA	NA	NA	NA	NA	NA	NA	NA	NA	NA	NA	NA
ENSTGUG00000003262	14	672988			genic	3.42866	-4.08671	15.3547	9.84e-13	2.96e-09	19.0344	0	0	0.108995	0.0818177	NA	NA	NA	NA	NA	NA	NA	NA	NA	NA	NA	NA	NA	NA	NA	NA	NA	NA	NA	NA
ENSTGUG00000005539	4A	16640033	KLF8	Biomart_human_ortholog	genic	4.57003	-3.23069	15.2626	1.1e-12	2.99e-09	18.9301	0	0	0.209384	0.123205	NA	NA	NA	NA	NA	NA	NA	NA	NA	NA	NA	NA	NA	NA	NA	NA	NA	NA	NA	NA
ENSTGUG00000003692	25	282228	MEX3A	HGNC Symbol	genic	3.56501	-2.02019	15.0067	1.52e-12	3.74e-09	18.637	0.0286827	0.00842702	0.31449	0.0717995	NA	NA	NA	NA	NA	NA	NA	NA	NA	NA	NA	NA	NA	NA	NA	NA	NA	NA	NA	NA
ENSTGUG00000007223	14	10339025	LLGL1	STRING	promoter	4.60626	-3.20351	14.8734	1.8e-12	4.06e-09	18.4822	0	0	0.208805	0.126794	NA	NA	NA	NA	NA	NA	NA	NA	NA	NA	NA	NA	NA	NA	NA	NA	NA	NA	NA	NA
ENSTGUG00000006782	17	9959914	LHX6	HGNC Symbol	promoter	3.99863	-3.65924	14.6589	2.36e-12	4.41e-09	18.2302	0	0	0.149139	0.0855799	NA	NA	NA	NA	NA	NA	NA	NA	NA	NA	NA	NA	NA	NA	NA	NA	NA	NA	NA	NA
ENSTGUG00000002558	4	10515507	MAB21L2	HGNC Symbol	genic	3.89732	-1.6327	14.6317	2.45e-12	4.41e-09	18.1979	0.0746032	0.0839321	0.391821	0.113962	ENSTGUG00000002514	NA	NA	NA	NA	NA	NA	NA	NA	NA		NA	NA	NA	NA	NA	NA	NA	NA	NA
ENSTGUG00000007655	11	10762096	SLC7A5	HGNC Symbol	genic	3.78163	-1.92742	14.6192	2.49e-12	4.41e-09	18.1831	0.0277488	0.0131758	0.349555	0.149224	NA	NA	NA	NA	NA	NA	NA	NA	NA	NA	NA	NA	NA	NA	NA	NA	NA	NA	NA	NA
ENSTGUG00000002706	4A	6292222	STARD8	HGNC Symbol	genic	3.98101	-3.67245	14.5845	2.6e-12	4.41e-09	18.1418	0	0	0.141267	0.0709186	NA	NA	NA	NA	NA	NA	NA	NA	NA	NA	NA	NA	NA	NA	NA	NA	NA	NA	NA	NA
ENSTGUG00000000102	28	808538	POLE4	HGNC Symbol	genic	3.57371	-1.27922	14.4758	3e-12	4.51e-09	18.0119	0.0550741	0.0239376	0.437018	0.125849	NA	NA	NA	NA	NA	NA	NA	NA	NA	NA	NA	NA	NA	NA	NA	NA	NA	NA	NA	NA
ENSTGUG00000005836	19	6869177	SMG6	HGNC Symbol	genic	4.18908	-3.22187	14.485	2.96e-12	4.51e-09	18.0229	0.00387597	0.00949415	0.190412	0.0872948	NA	NA	NA	NA	NA	NA	NA	NA	NA	NA	NA	NA	NA	NA	NA	NA	NA	NA	NA	NA
ENSTGUG00000015922	19_random	107320			promoter	3.96001	-3.6882	14.3365	3.59e-12	5.13e-09	17.8438	0	0	0.13775	0.074434	NA	NA	NA	NA	NA	NA	NA	NA	NA	NA	NA	NA	NA	NA	NA	NA	NA	NA	NA	NA
ENSTGUG00000007374	4A	20166418	DLG3	HGNC Symbol	genic	4.89234	-2.98895	14.2268	4.15e-12	5.41e-09	17.7104	0	0	0.262389	0.201984	NA	NA	NA	NA	NA	NA	NA	NA	NA	NA	NA	NA	NA	NA	NA	NA	NA	NA	NA	NA
ENSTGUG00000011675	6	36023290	INPP5A	HGNC Symbol	promoter	6.33681	-0.428139	14.2187	4.19e-12	5.41e-09	17.7005	0.0571429	0.0903508	0.68296	0.120097	ENSTGUG00000011691	NA	NA	NA	NA	NA	NA	NA	NA	NA		NA	NA	NA	NA	NA	NA	NA	NA	NA
ENSTGUG00000007374	4A	20166512	DLG3	HGNC Symbol	genic	3.59697	-3.02996	14.1467	4.61e-12	5.44e-09	17.6122	0.0127573	0.0141291	0.203046	0.111012	NA	NA	NA	NA	NA	NA	NA	NA	NA	NA	NA	NA	NA	NA	NA	NA	NA	NA	NA	NA
ENSTGUG00000005822	20	7669554			genic	-4.82785	-5.27158	-14.169	4.48e-12	5.44e-09	17.6397	0.239242	0.0480176	0.0042735	0.0181309	ENSTGUG00000006240	NA	NA	NA	NA	NA	NA	NA	NA	NA	VSTM2L	NA	NA	NA	NA	NA	NA	NA	NA	NA
ENSTGUG00000000663	28	3054658	R3HDM4	HGNC Symbol	genic	4.34505	-1.66602	14.0885	4.98e-12	5.63e-09	17.5406	0.0480159	0.0603545	0.403586	0.11295	NA	NA	NA	NA	NA	NA	NA	NA	NA	NA	NA	NA	NA	NA	NA	NA	NA	NA	NA	NA
ENSTGUG00000006782	17	9959894	LHX6	HGNC Symbol	promoter	3.65336	-3.9182	14.052	5.23e-12	5.67e-09	17.4955	0	0	0.111406	0.0465849	NA	NA	NA	NA	NA	NA	NA	NA	NA	NA	NA	NA	NA	NA	NA	NA	NA	NA	NA	NA
ENSTGUG00000004671	22	2719742	ADGRA2	HGNC Symbol	genic	3.78481	-3.8196	13.8827	6.56e-12	6.84e-09	17.2849	0	0	0.124235	0.0614997	NA	NA	NA	NA	NA	NA	NA	NA	NA	NA	NA	NA	NA	NA	NA	NA	NA	NA	NA	NA
ENSTGUG00000002323	4A	923388	PCDH19	HGNC Symbol	promoter	4.29977	-3.13474	13.8102	7.23e-12	7.26e-09	17.1939	0.00396825	0.0097202	0.208934	0.117635	NA	NA	NA	NA	NA	NA	NA	NA	NA	NA	NA	NA	NA	NA	NA	NA	NA	NA	NA	NA
ENSTGUG00000000589	24	4666490	FLI1	Uniprot	genic	4.1717	-2.90766	13.7574	7.77e-12	7.52e-09	17.1272	0.0085966	0.0136203	0.238631	0.128022	NA	NA	NA	NA	NA	NA	NA	NA	NA	NA	NA	NA	NA	NA	NA	NA	NA	NA	NA	NA
ENSTGUG00000007791	15	5130743			promoter	4.39425	-3.03104	13.5722	1e-11	9.34e-09	16.8917	0.00476191	0.0116642	0.227651	0.11083	NA	NA	NA	NA	NA	NA	NA	NA	NA	NA	NA	NA	NA	NA	NA	NA	NA	NA	NA	NA
ENSTGUG00000010263	5	20197056	ALX4	HGNC Symbol	promoter	4.84987	-2.54257	13.4141	1.24e-11	1.05e-08	16.6881	0.00980392	0.0240146	0.289884	0.0935548	NA	NA	NA	NA	NA	NA	NA	NA	NA	NA	NA	NA	NA	NA	NA	NA	NA	NA	NA	NA
ENSTGUG00000006305	9	4876491	MAB21L4	Uniprot	genic	5.71021	-1.24888	13.4102	1.25e-11	1.05e-08	16.6829	0.0284848	0.0442632	0.529849	0.201825	NA	NA	NA	NA	NA	NA	NA	NA	NA	NA	NA	NA	NA	NA	NA	NA	NA	NA	NA	NA
ENSTGUG00000013151	5	60257554	NIN	STRING	genic	4.57952	-1.88759	13.3942	1.28e-11	1.05e-08	16.6623	0.0207446	0.0200411	0.378343	0.115441	NA	NA	NA	NA	NA	NA	NA	NA	NA	NA	NA	NA	NA	NA	NA	NA	NA	NA	NA	NA
ENSTGUG00000002155	4A	300445	ZIC3	HGNC Symbol	genic	4.17113	-3.52987	13.4411	1.2e-11	1.05e-08	16.723	0	0	0.153509	0.0560158	NA	NA	NA	NA	NA	NA	NA	NA	NA	NA	NA	NA	NA	NA	NA	NA	NA	NA	NA	NA
ENSTGUG00000000102	28	808441	POLE4	HGNC Symbol	genic	4.79779	-1.78225	13.1773	1.73e-11	1.38e-08	16.3786	0.0233417	0.0263532	0.40809	0.152615	NA	NA	NA	NA	NA	NA	NA	NA	NA	NA	NA	NA	NA	NA	NA	NA	NA	NA	NA	NA
ENSTGUG00000000102	28	808594	POLE4	HGNC Symbol	genic	3.56303	-2.26357	13.0939	1.94e-11	1.42e-08	16.2683	0.0362134	0.0391604	0.289895	0.122676	NA	NA	NA	NA	NA	NA	NA	NA	NA	NA	NA	NA	NA	NA	NA	NA	NA	NA	NA	NA
ENSTGUG00000008870	15	8904616	SLC25A1	HGNC Symbol	genic	3.45447	-4.06736	13.1145	1.89e-11	1.42e-08	16.2957	0	0	0.112532	0.0735418	NA	NA	NA	NA	NA	NA	NA	NA	NA	NA	NA	NA	NA	NA	NA	NA	NA	NA	NA	NA
ENSTGUG00000003805	20	2707085	SNTA1	HGNC Symbol	genic	3.63126	-3.93477	13.113	1.89e-11	1.42e-08	16.2936	0	0	0.111078	0.0500921	NA	NA	NA	NA	NA	NA	NA	NA	NA	NA	NA	NA	NA	NA	NA	NA	NA	NA	NA	NA
ENSTGUG00000011221	9	25922441	SHOX2	Uniprot	promoter	4.09339	-3.58817	13.0723	2e-11	1.43e-08	16.2397	0	0	0.147031	0.0608613	NA	NA	NA	NA	NA	NA	NA	NA	NA	NA	NA	NA	NA	NA	NA	NA	NA	NA	NA	NA
ENSTGUG00000003692	25	282241	MEX3A	HGNC Symbol	genic	3.91091	-3.01989	13.039	2.1e-11	1.46e-08	16.1954	0.00822947	0.0095562	0.198306	0.0741267	NA	NA	NA	NA	NA	NA	NA	NA	NA	NA	NA	NA	NA	NA	NA	NA	NA	NA	NA	NA
ENSTGUG00000003805	20	2707083	SNTA1	HGNC Symbol	genic	3.46208	-3.44477	12.9347	2.43e-11	1.65e-08	16.056	0.00858147	0.013918	0.143849	0.0581544	NA	NA	NA	NA	NA	NA	NA	NA	NA	NA	NA	NA	NA	NA	NA	NA	NA	NA	NA	NA
ENSTGUG00000015793	18_random	390771	FAM20A	Biomart_human_ortholog	promoter	3.4977	-4.03494	12.8917	2.59e-11	1.71e-08	15.9983	0	0	0.102338	0.0511761	NA	NA	NA	NA	NA	NA	NA	NA	NA	NA	NA	NA	NA	NA	NA	NA	NA	NA	NA	NA
ENSTGUG00000001098	23	3240028	LDLRAP1	HGNC Symbol	genic	4.08958	-3.59103	12.8532	2.73e-11	1.73e-08	15.9463	0	0	0.148594	0.0727088	NA	NA	NA	NA	NA	NA	NA	NA	NA	NA	NA	NA	NA	NA	NA	NA	NA	NA	NA	NA
ENSTGUG00000017482	Z_random	445762	RAX	NCBI gene	genic	3.68424	-1.89863	12.8523	2.74e-11	1.73e-08	15.9451	0.0649625	0.0725293	0.341344	0.116014	NA	NA	NA	NA	NA	NA	NA	NA	NA	NA	NA	NA	NA	NA	NA	NA	NA	NA	NA	NA
ENSTGUG00000000102	28	808533	POLE4	HGNC Symbol	genic	3.05953	-1.16775	12.7834	3.02e-11	1.86e-08	15.8519	0.0798302	0.0324993	0.432457	0.110025	NA	NA	NA	NA	NA	NA	NA	NA	NA	NA	NA	NA	NA	NA	NA	NA	NA	NA	NA	NA
ENSTGUG00000003692	25	282219	MEX3A	HGNC Symbol	genic	3.98551	-3.16093	12.6929	3.44e-11	2.07e-08	15.7286	0.00611773	0.00960647	0.189778	0.0791619	NA	NA	NA	NA	NA	NA	NA	NA	NA	NA	NA	NA	NA	NA	NA	NA	NA	NA	NA	NA
ENSTGUG00000000102	28	808753	POLE4	HGNC Symbol	genic	3.08786	-1.09129	12.561	4.17e-11	2.46e-08	15.5476	0.0844567	0.0401771	0.446951	0.122623	NA	NA	NA	NA	NA	NA	NA	NA	NA	NA	NA	NA	NA	NA	NA	NA	NA	NA	NA	NA
ENSTGUG00000007803	4	43849162	GSX2	Uniprot	promoter	3.84391	-0.00610948	12.5034	4.53e-11	2.56e-08	15.4681	0.121652	0.0651766	0.656687	0.0912738	NA	NA	NA	NA	NA	NA	NA	NA	NA	NA	NA	NA	NA	NA	NA	NA	NA	NA	NA	NA
ENSTGUG00000012993	5	56479615	SIX4	HGNC Symbol	genic	4.41983	-2.84772	12.5055	4.52e-11	2.56e-08	15.4709	0.00598086	0.00974715	0.25266	0.142369	NA	NA	NA	NA	NA	NA	NA	NA	NA	NA	NA	NA	NA	NA	NA	NA	NA	NA	NA	NA
ENSTGUG00000007655	11	10762117	SLC7A5	HGNC Symbol	genic	4.17368	-2.47963	12.4004	5.27e-11	2.92e-08	15.3249	0.0132963	0.0119051	0.294038	0.150795	NA	NA	NA	NA	NA	NA	NA	NA	NA	NA	NA	NA	NA	NA	NA	NA	NA	NA	NA	NA
ENSTGUG00000006531	5	6756615	SYT7	Uniprot	genic	3.78814	-3.81711	12.3819	5.42e-11	2.94e-08	15.2989	0	0	0.120116	0.0431718	NA	NA	NA	NA	NA	NA	NA	NA	NA	NA	NA	NA	NA	NA	NA	NA	NA	NA	NA	NA
ENSTGUG00000008878	15	8918064			promoter	4.17411	-3.06191	12.3532	5.65e-11	3e-08	15.2589	0.00925926	0.0226805	0.207609	0.0975703	NA	NA	NA	NA	NA	NA	NA	NA	NA	NA	NA	NA	NA	NA	NA	NA	NA	NA	NA	NA
ENSTGUG00000002937	18	995305	BTBD17	HGNC Symbol	promoter	4.67374	-2.7641	12.2413	6.67e-11	3.29e-08	15.1015	0.00641026	0.0157019	0.275749	0.165052	ENSTGUG00000002914	NA	NA	NA	NA	NA	NA	NA	NA	NA	FAM104B	NA	NA	NA	NA	NA	NA	NA	NA	NA
ENSTGUG00000000182	28	942799	NFIC	HGNC Symbol	genic	4.55111	-2.25186	12.2509	6.58e-11	3.29e-08	15.1149	0.0215924	0.0343215	0.321947	0.111357	NA	NA	NA	NA	NA	NA	NA	NA	NA	NA	NA	NA	NA	NA	NA	NA	NA	NA	NA	NA
ENSTGUG00000000102	28	808471	POLE4	HGNC Symbol	genic	3.92955	-2.75248	12.2442	6.64e-11	3.29e-08	15.1055	0.013504	0.0151623	0.238346	0.10836	NA	NA	NA	NA	NA	NA	NA	NA	NA	NA	NA	NA	NA	NA	NA	NA	NA	NA	NA	NA
ENSTGUG00000001695	4	2012277	SHROOM3	HGNC Symbol	genic	5.57629	-1.87436	12.2525	6.56e-11	3.29e-08	15.1172	0.0166667	0.0408248	0.423943	0.17936	NA	NA	NA	NA	NA	NA	NA	NA	NA	NA	NA	NA	NA	NA	NA	NA	NA	NA	NA	NA
ENSTGUG00000009420	8	22891006	SSBP3	HGNC Symbol	genic	3.08683	-4.34309	12.1923	7.18e-11	3.47e-08	15.0321	0	0	0.073114	0.0297573	NA	NA	NA	NA	NA	NA	NA	NA	NA	NA	NA	NA	NA	NA	NA	NA	NA	NA	NA	NA
ENSTGUG00000016805	7_random	471307	NR4A1	Uniprot	promoter	2.90452	-1.4648	12.1579	7.55e-11	3.59e-08	14.9832	0.0674693	0.0191851	0.381507	0.131534	NA	NA	NA	NA	NA	NA	NA	NA	NA	NA	NA	NA	NA	NA	NA	NA	NA	NA	NA	NA
ENSTGUG00000000589	24	4666463	FLI1	Uniprot	genic	3.86269	-3.7612	12.0102	9.43e-11	4.41e-08	14.7722	0	0	0.146497	0.0935229	NA	NA	NA	NA	NA	NA	NA	NA	NA	NA	NA	NA	NA	NA	NA	NA	NA	NA	NA	NA
ENSTGUG00000005822	20	7501410			genic	3.00527	-3.7893	11.984	9.81e-11	4.51e-08	14.7345	0.00603606	0.00548773	0.105765	0.0380948	ENSTGUG00000005860	NA	NA	NA	NA	NA	NA	NA	NA	NA	SLC12A5	NA	NA	NA	NA	NA	NA	NA	NA	NA
ENSTGUG00000003692	25	282243	MEX3A	HGNC Symbol	genic	3.40763	-1.93002	11.8955	1.12e-10	5.01e-08	14.6066	0.0377508	0.0206174	0.325454	0.0983862	NA	NA	NA	NA	NA	NA	NA	NA	NA	NA	NA	NA	NA	NA	NA	NA	NA	NA	NA	NA
ENSTGUG00000007132	4A	19984604	NLGN3	HGNC Symbol	promoter	4.29511	-2.66679	11.8811	1.15e-10	5.01e-08	14.5857	0.0125831	0.0194989	0.26324	0.129288	NA	NA	NA	NA	NA	NA	NA	NA	NA	NA	NA	NA	NA	NA	NA	NA	NA	NA	NA	NA
ENSTGUG00000000102	28	808599	POLE4	HGNC Symbol	genic	2.89033	-2.33693	11.8867	1.14e-10	5.01e-08	14.5939	0.035423	0.0170391	0.251103	0.0883687	NA	NA	NA	NA	NA	NA	NA	NA	NA	NA	NA	NA	NA	NA	NA	NA	NA	NA	NA	NA
ENSTGUG00000003692	25	282189	MEX3A	HGNC Symbol	genic	3.54696	-3.51807	11.793	1.31e-10	5.36e-08	14.4576	0.00556173	0.00862338	0.142332	0.0620702	NA	NA	NA	NA	NA	NA	NA	NA	NA	NA	NA	NA	NA	NA	NA	NA	NA	NA	NA	NA
ENSTGUG00000000102	28	808649	POLE4	HGNC Symbol	genic	3.87101	-1.46985	11.8023	1.29e-10	5.36e-08	14.4711	0.0474133	0.0507556	0.418094	0.166807	NA	NA	NA	NA	NA	NA	NA	NA	NA	NA	NA	NA	NA	NA	NA	NA	NA	NA	NA	NA
ENSTGUG00000006464	12	6737498	SEMA3F	HGNC Symbol	genic	3.84569	-3.43147	11.7861	1.32e-10	5.36e-08	14.4475	0.00505051	0.0123712	0.1515	0.0468325	NA	NA	NA	NA	NA	NA	NA	NA	NA	NA	NA	NA	NA	NA	NA	NA	NA	NA	NA	NA
ENSTGUG00000000026	24	182105			genic	3.67079	-3.90512	11.8191	1.26e-10	5.36e-08	14.4956	0	0	0.122594	0.0867051	ENSTGUG00000000027	NA	NA	NA	NA	NA	NA	NA	NA	NA	CCDC84	NA	NA	NA	NA	NA	NA	NA	NA	NA
ENSTGUG00000002526	17	717317			genic	2.93252	-4.45882	11.8118	1.27e-10	5.36e-08	14.485	0	0	0.0677635	0.031639	NA	NA	NA	NA	NA	NA	NA	NA	NA	NA	NA	NA	NA	NA	NA	NA	NA	NA	NA	NA
ENSTGUG00000003805	20	2707100	SNTA1	HGNC Symbol	genic	3.40173	-4.10692	11.7618	1.38e-10	5.48e-08	14.4118	0	0	0.0979436	0.0542385	NA	NA	NA	NA	NA	NA	NA	NA	NA	NA	NA	NA	NA	NA	NA	NA	NA	NA	NA	NA
ENSTGUG00000000050	24	176569	PHLDB1	HGNC Symbol	genic	3.66854	-3.90681	11.5846	1.81e-10	7.1e-08	14.1507	0	0	0.122213	0.0892358	ENSTGUG00000000026	ENSTGUG00000000027	NA	NA	NA	NA	NA	NA	NA	NA		CCDC84	NA	NA	NA	NA	NA	NA	NA	NA
ENSTGUG00000005769	4A	17506120	LOC100221700	Uniprot	genic	3.07904	-4.12352	11.5501	1.91e-10	7.38e-08	14.0995	0.00252525	0.00618558	0.0887593	0.0447794	NA	NA	NA	NA	NA	NA	NA	NA	NA	NA	NA	NA	NA	NA	NA	NA	NA	NA	NA	NA
ENSTGUG00000000997	23	2807269	ARID1A	Uniprot	genic	4.12259	-3.56627	11.4776	2.13e-10	8.15e-08	13.9913	0	0	0.155037	0.0762314	NA	NA	NA	NA	NA	NA	NA	NA	NA	NA	NA	NA	NA	NA	NA	NA	NA	NA	NA	NA
ENSTGUG00000000547	1B	754260	STIM1	Uniprot	genic	-5.05193	-4.60792	-11.4412	2.26e-10	8.5e-08	13.9368	0.372431	0.194142	0.0163128	0.0451172	NA	NA	NA	NA	NA	NA	NA	NA	NA	NA	NA	NA	NA	NA	NA	NA	NA	NA	NA	NA
ENSTGUG00000012563	3	80543257	TPBG	Biomart_human_ortholog	promoter	4.66207	-3.16166	11.4225	2.33e-10	8.63e-08	13.9087	0	0	0.219983	0.116163	NA	NA	NA	NA	NA	NA	NA	NA	NA	NA	NA	NA	NA	NA	NA	NA	NA	NA	NA	NA
ENSTGUG00000014102	28_random	194727	COMP	Biomart_human_ortholog	promoter	3.57296	-3.68794	11.4125	2.36e-10	8.64e-08	13.8937	0.00378788	0.00927837	0.127145	0.0550937	NA	NA	NA	NA	NA	NA	NA	NA	NA	NA	NA	NA	NA	NA	NA	NA	NA	NA	NA	NA
ENSTGUG00000015793	18_random	390777	FAM20A	Biomart_human_ortholog	promoter	3.55754	-3.99006	11.3995	2.41e-10	8.64e-08	13.8742	0	0	0.108254	0.0588746	NA	NA	NA	NA	NA	NA	NA	NA	NA	NA	NA	NA	NA	NA	NA	NA	NA	NA	NA	NA
ENSTGUG00000008190	11	12214885	ZFHX3	HGNC Symbol	promoter	5.31404	-1.39982	11.3966	2.42e-10	8.64e-08	13.8698	0.0405983	0.0690009	0.490246	0.180813	NA	NA	NA	NA	NA	NA	NA	NA	NA	NA	NA	NA	NA	NA	NA	NA	NA	NA	NA	NA
ENSTGUG00000008781	20	15218713	KCNB1	Uniprot	genic	2.96252	-1.74591	11.3471	2.62e-10	9.21e-08	13.7952	0.054516	0.0219815	0.336691	0.0963194	NA	NA	NA	NA	NA	NA	NA	NA	NA	NA	NA	NA	NA	NA	NA	NA	NA	NA	NA	NA
ENSTGUG00000004145	12	2449964	ATG7	HGNC Symbol	promoter	4.3935	-3.36309	11.2709	2.95e-10	1.03e-07	13.6797	0	0	0.181759	0.0843324	NA	NA	NA	NA	NA	NA	NA	NA	NA	NA	NA	NA	NA	NA	NA	NA	NA	NA	NA	NA
ENSTGUG00000013151	5	60257556	NIN	STRING	genic	4.0339	-0.970354	11.2542	3.03e-10	1.04e-07	13.6542	0.0681196	0.0482008	0.507682	0.130908	NA	NA	NA	NA	NA	NA	NA	NA	NA	NA	NA	NA	NA	NA	NA	NA	NA	NA	NA	NA
ENSTGUG00000011221	9	25921475	SHOX2	Uniprot	promoter	2.81967	-4.54346	11.2443	3.08e-10	1.04e-07	13.6391	0	0	0.0734941	0.0572823	NA	NA	NA	NA	NA	NA	NA	NA	NA	NA	NA	NA	NA	NA	NA	NA	NA	NA	NA	NA
ENSTGUG00000006782	17	9959917	LHX6	HGNC Symbol	promoter	3.93253	-3.70881	11.2037	3.28e-10	1.1e-07	13.5773	0	0	0.141933	0.0852927	NA	NA	NA	NA	NA	NA	NA	NA	NA	NA	NA	NA	NA	NA	NA	NA	NA	NA	NA	NA
ENSTGUG00000009973	8	26222702	RAVER2	HGNC Symbol	genic	5.15397	-2.79273	11.1382	3.64e-10	1.2e-07	13.477	0	0	0.301739	0.171497	NA	NA	NA	NA	NA	NA	NA	NA	NA	NA	NA	NA	NA	NA	NA	NA	NA	NA	NA	NA
ENSTGUG00000003805	20	2707069	SNTA1	HGNC Symbol	genic	3.06204	-4.36169	11.127	3.71e-10	1.2e-07	13.4598	0	0	0.0771984	0.0414969	NA	NA	NA	NA	NA	NA	NA	NA	NA	NA	NA	NA	NA	NA	NA	NA	NA	NA	NA	NA
ENSTGUG00000000786	28	3921888			genic	3.1489	-4.29654	11.129	3.7e-10	1.2e-07	13.4629	0	0	0.0775991	0.0342372	ENSTGUG00000000805	NA	NA	NA	NA	NA	NA	NA	NA	NA	HDGFL2	NA	NA	NA	NA	NA	NA	NA	NA	NA
ENSTGUG00000009467	10	19419728	SMAD6	Uniprot	genic	5.34236	-1.99386	11.1016	3.86e-10	1.23e-07	13.4207	0.0208333	0.051031	0.396319	0.167179	NA	NA	NA	NA	NA	NA	NA	NA	NA	NA	NA	NA	NA	NA	NA	NA	NA	NA	NA	NA
ENSTGUG00000006305	9	4876459	MAB21L4	Uniprot	genic	4.45457	-1.06561	11.0691	4.07e-10	1.28e-07	13.3707	0.0591924	0.0521923	0.509806	0.177227	NA	NA	NA	NA	NA	NA	NA	NA	NA	NA	NA	NA	NA	NA	NA	NA	NA	NA	NA	NA
ENSTGUG00000000257	28	1373730	ABHD17A	HGNC Symbol	promoter	2.89546	-4.48662	10.9907	4.62e-10	1.42e-07	13.2493	0	0	0.0631679	0.0246014	NA	NA	NA	NA	NA	NA	NA	NA	NA	NA	NA	NA	NA	NA	NA	NA	NA	NA	NA	NA
ENSTGUG00000007374	4A	20166404	DLG3	HGNC Symbol	genic	3.60424	-3.95503	10.9844	4.66e-10	1.42e-07	13.2396	0	0	0.131767	0.0963172	NA	NA	NA	NA	NA	NA	NA	NA	NA	NA	NA	NA	NA	NA	NA	NA	NA	NA	NA	NA
ENSTGUG00000000102	28	808479	POLE4	HGNC Symbol	genic	3.44202	-3.47247	10.9911	4.61e-10	1.42e-07	13.25	0.00812769	0.0127019	0.155095	0.0862729	NA	NA	NA	NA	NA	NA	NA	NA	NA	NA	NA	NA	NA	NA	NA	NA	NA	NA	NA	NA
ENSTGUG00000007655	11	10762104	SLC7A5	HGNC Symbol	genic	3.80877	-2.56056	10.972	4.76e-10	1.43e-07	13.2203	0.0170904	0.0136769	0.261465	0.12217	NA	NA	NA	NA	NA	NA	NA	NA	NA	NA	NA	NA	NA	NA	NA	NA	NA	NA	NA	NA
ENSTGUG00000006305	9	4876464	MAB21L4	Uniprot	genic	4.10248	0.385264	10.9501	4.93e-10	1.44e-07	13.1863	0.138357	0.0619861	0.703845	0.149176	NA	NA	NA	NA	NA	NA	NA	NA	NA	NA	NA	NA	NA	NA	NA	NA	NA	NA	NA	NA
ENSTGUG00000007566	6	15922677	PSD	HGNC Symbol	genic	2.91446	-4.27867	10.9477	4.95e-10	1.44e-07	13.1825	0.00165622	0.00275062	0.0757553	0.035895	NA	NA	NA	NA	NA	NA	NA	NA	NA	NA	NA	NA	NA	NA	NA	NA	NA	NA	NA	NA
ENSTGUG00000008190	11	12214864	ZFHX3	HGNC Symbol	promoter	4.63951	-2.63957	10.956	4.88e-10	1.44e-07	13.1954	0.0128205	0.0314037	0.276306	0.127572	NA	NA	NA	NA	NA	NA	NA	NA	NA	NA	NA	NA	NA	NA	NA	NA	NA	NA	NA	NA
ENSTGUG00000000026	24	176602			genic	3.48752	-3.64587	10.9243	5.14e-10	1.48e-07	13.146	0.00666667	0.0163299	0.125961	0.046577	ENSTGUG00000000027	ENSTGUG00000000050	NA	NA	NA	NA	NA	NA	NA	NA	CCDC84	PHLDB1	NA	NA	NA	NA	NA	NA	NA	NA
ENSTGUG00000002323	4A	923376	PCDH19	HGNC Symbol	promoter	3.77772	-3.14428	10.9048	5.3e-10	1.49e-07	13.1156	0.010006	0.0155658	0.195464	0.111302	NA	NA	NA	NA	NA	NA	NA	NA	NA	NA	NA	NA	NA	NA	NA	NA	NA	NA	NA	NA
ENSTGUG00000007625	8	17624548	RNF220	HGNC Symbol	genic	4.42996	-2.81385	10.9009	5.34e-10	1.49e-07	13.1095	0.0119048	0.0291606	0.245469	0.115891	NA	NA	NA	NA	NA	NA	NA	NA	NA	NA	NA	NA	NA	NA	NA	NA	NA	NA	NA	NA
ENSTGUG00000008878	15	8917846			promoter	3.3447	-4.14969	10.9103	5.26e-10	1.49e-07	13.1242	0	0	0.0979914	0.0606069	NA	NA	NA	NA	NA	NA	NA	NA	NA	NA	NA	NA	NA	NA	NA	NA	NA	NA	NA	NA
ENSTGUG00000002937	18	995313	BTBD17	HGNC Symbol	promoter	3.6453	-1.81643	10.8595	5.71e-10	1.58e-07	13.0447	0.0507948	0.0445809	0.355283	0.142869	ENSTGUG00000002914	NA	NA	NA	NA	NA	NA	NA	NA	NA	FAM104B	NA	NA	NA	NA	NA	NA	NA	NA	NA
ENSTGUG00000003583	7	2584056			genic	5.31237	-1.18106	10.8469	5.83e-10	1.59e-07	13.0249	0.0362453	0.0509954	0.524074	0.150685	NA	NA	NA	NA	NA	NA	NA	NA	NA	NA	NA	NA	NA	NA	NA	NA	NA	NA	NA	NA
ENSTGUG00000008676	7	15852163	CDCA7	HGNC Symbol	promoter	3.18309	-4.27089	10.8308	5.98e-10	1.61e-07	12.9997	0	0	0.0889763	0.0676406	NA	NA	NA	NA	NA	NA	NA	NA	NA	NA	NA	NA	NA	NA	NA	NA	NA	NA	NA	NA
ENSTGUG00000009339	12	13917920	FEZF2	Biomart_human_ortholog	promoter	3.92493	-3.20833	10.8302	5.98e-10	1.61e-07	12.9988	0.0111111	0.0272166	0.176467	0.0574634	NA	NA	NA	NA	NA	NA	NA	NA	NA	NA	NA	NA	NA	NA	NA	NA	NA	NA	NA	NA
ENSTGUG00000000102	28	808617	POLE4	HGNC Symbol	genic	3.14543	-2.25285	10.7899	6.39e-10	1.7e-07	12.9353	0.0350499	0.0283896	0.276484	0.118268	NA	NA	NA	NA	NA	NA	NA	NA	NA	NA	NA	NA	NA	NA	NA	NA	NA	NA	NA	NA
ENSTGUG00000000102	28	808435	POLE4	HGNC Symbol	genic	4.19259	-1.60835	10.774	6.56e-10	1.73e-07	12.9103	0.0416997	0.0396929	0.414564	0.175383	NA	NA	NA	NA	NA	NA	NA	NA	NA	NA	NA	NA	NA	NA	NA	NA	NA	NA	NA	NA
ENSTGUG00000001695	4	1975245	SHROOM3	HGNC Symbol	genic	3.20211	-3.02164	10.7527	6.79e-10	1.77e-07	12.8767	0.014223	0.00762277	0.192998	0.127851	NA	NA	NA	NA	NA	NA	NA	NA	NA	NA	NA	NA	NA	NA	NA	NA	NA	NA	NA	NA
ENSTGUG00000007024	17	10332187	DENND1A	HGNC Symbol	genic	3.40309	-2.86765	10.722	7.14e-10	1.78e-07	12.828	0.0186618	0.0198053	0.216238	0.134764	NA	NA	NA	NA	NA	NA	NA	NA	NA	NA	NA	NA	NA	NA	NA	NA	NA	NA	NA	NA
ENSTGUG00000008052	19	10109863	LHX1	HGNC Symbol	promoter	3.4374	-4.08016	10.718	7.19e-10	1.78e-07	12.8217	0	0	0.0988817	0.0537275	NA	NA	NA	NA	NA	NA	NA	NA	NA	NA	NA	NA	NA	NA	NA	NA	NA	NA	NA	NA
ENSTGUG00000006305	9	4876416	MAB21L4	Uniprot	genic	5.06207	-1.75568	10.715	7.22e-10	1.78e-07	12.817	0.0283224	0.0468891	0.420366	0.138329	NA	NA	NA	NA	NA	NA	NA	NA	NA	NA	NA	NA	NA	NA	NA	NA	NA	NA	NA	NA
ENSTGUG00000009467	10	19419730	SMAD6	Uniprot	genic	4.26013	-1.30911	10.7251	7.11e-10	1.78e-07	12.8329	0.0533298	0.0478966	0.466544	0.186185	NA	NA	NA	NA	NA	NA	NA	NA	NA	NA	NA	NA	NA	NA	NA	NA	NA	NA	NA	NA
ENSTGUG00000004315	25	975600	SLAMF1	STRING	genic	3.90795	-2.96332	10.7443	6.89e-10	1.78e-07	12.8634	0.0124138	0.0193103	0.216354	0.120288	ENSTGUG00000004390	NA	NA	NA	NA	NA	NA	NA	NA	NA		NA	NA	NA	NA	NA	NA	NA	NA	NA
ENSTGUG00000004315	25	976253	SLAMF1	STRING	genic	5.10494	-1.24437	10.7211	7.15e-10	1.78e-07	12.8266	0.0684211	0.10605	0.50312	0.148033	ENSTGUG00000004390	NA	NA	NA	NA	NA	NA	NA	NA	NA		NA	NA	NA	NA	NA	NA	NA	NA	NA
ENSTGUG00000009339	12	13917528	FEZF2	Biomart_human_ortholog	genic	4.0924	-3.58891	10.674	7.73e-10	1.89e-07	12.7519	0	0	0.155759	0.0872668	NA	NA	NA	NA	NA	NA	NA	NA	NA	NA	NA	NA	NA	NA	NA	NA	NA	NA	NA	NA
ENSTGUG00000002937	18	994686	BTBD17	HGNC Symbol	promoter	3.645	-2.14161	10.6561	7.96e-10	1.93e-07	12.7234	0.0345814	0.0288544	0.303501	0.10805	ENSTGUG00000002914	NA	NA	NA	NA	NA	NA	NA	NA	NA	FAM104B	NA	NA	NA	NA	NA	NA	NA	NA	NA
ENSTGUG00000002501	27	2377919	ZNF385C	HGNC Symbol	genic	4.5812	-1.52787	10.635	8.24e-10	1.98e-07	12.6898	0.0360427	0.0444804	0.439169	0.16368	NA	NA	NA	NA	NA	NA	NA	NA	NA	NA	NA	NA	NA	NA	NA	NA	NA	NA	NA	NA
ENSTGUG00000003359	19	730350	ELN	Biomart_human_ortholog	promoter	2.24469	1.16261	10.6192	8.46e-10	2.01e-07	12.6646	0.413249	0.116234	0.767859	0.0620411	NA	NA	NA	NA	NA	NA	NA	NA	NA	NA	NA	NA	NA	NA	NA	NA	NA	NA	NA	NA
ENSTGUG00000000102	28	808566	POLE4	HGNC Symbol	genic	4.69627	-1.32655	10.5971	8.77e-10	2.05e-07	12.6292	0.0378112	0.0387131	0.474291	0.149575	NA	NA	NA	NA	NA	NA	NA	NA	NA	NA	NA	NA	NA	NA	NA	NA	NA	NA	NA	NA
ENSTGUG00000003461	4A	9493712	ATP1B4	STRING	promoter	4.21473	-2.92929	10.5965	8.78e-10	2.05e-07	12.6283	0.0144928	0.0354999	0.222924	0.0992964	ENSTGUG00000003338	NA	NA	NA	NA	NA	NA	NA	NA	NA		NA	NA	NA	NA	NA	NA	NA	NA	NA
ENSTGUG00000004150	11	285634	FOXF1	HGNC Symbol	genic	2.87	-4.50571	10.5793	9.03e-10	2.09e-07	12.6008	0	0	0.0628985	0.0258505	NA	NA	NA	NA	NA	NA	NA	NA	NA	NA	NA	NA	NA	NA	NA	NA	NA	NA	NA	NA
ENSTGUG00000016752	Un	81618221	NES	Biomart_human_ortholog	genic	3.53842	-3.05016	10.5599	9.33e-10	2.14e-07	12.5696	0.0117201	0.0114131	0.188086	0.0850087	NA	NA	NA	NA	NA	NA	NA	NA	NA	NA	NA	NA	NA	NA	NA	NA	NA	NA	NA	NA
ENSTGUG00000004656	17	6494464	ASS1	HGNC Symbol	promoter	3.24541	-4.22415	10.5393	9.65e-10	2.16e-07	12.5366	0	0	0.0840958	0.0366408	NA	NA	NA	NA	NA	NA	NA	NA	NA	NA	NA	NA	NA	NA	NA	NA	NA	NA	NA	NA
ENSTGUG00000005860	20	7501399	SLC12A5	HGNC Symbol	genic	3.2292	-3.03212	10.551	9.47e-10	2.16e-07	12.5554	0.0159099	0.0143253	0.176089	0.0590585	ENSTGUG00000005822	NA	NA	NA	NA	NA	NA	NA	NA	NA		NA	NA	NA	NA	NA	NA	NA	NA	NA
ENSTGUG00000001682	23	5642415	TMEM35B	Uniprot	genic	4.82241	-2.41367	10.543	9.6e-10	2.16e-07	12.5425	0.0185185	0.0453609	0.310311	0.123665	NA	NA	NA	NA	NA	NA	NA	NA	NA	NA	NA	NA	NA	NA	NA	NA	NA	NA	NA	NA
ENSTGUG00000002228	3	1314741	EHBP1	HGNC Symbol	genic	4.65993	-2.58475	10.5108	1.01e-09	2.23e-07	12.4907	0.0151515	0.0371135	0.293285	0.149264	NA	NA	NA	NA	NA	NA	NA	NA	NA	NA	NA	NA	NA	NA	NA	NA	NA	NA	NA	NA
ENSTGUG00000006965	20	8422910	SIRPB1	STRING	promoter	3.35372	-4.14292	10.5109	1.01e-09	2.23e-07	12.491	0	0	0.110786	0.0959007	ENSTGUG00000018146	NA	NA	NA	NA	NA	NA	NA	NA	NA		NA	NA	NA	NA	NA	NA	NA	NA	NA
ENSTGUG00000002251	27	1840624	LRRC3C	HGNC Symbol	promoter	2.89412	-4.48762	10.4839	1.06e-09	2.31e-07	12.4474	0	0	0.0845106	0.0615853	NA	NA	NA	NA	NA	NA	NA	NA	NA	NA	NA	NA	NA	NA	NA	NA	NA	NA	NA	NA
ENSTGUG00000000102	28	808601	POLE4	HGNC Symbol	genic	3.05957	-1.64683	10.4764	1.07e-09	2.32e-07	12.4354	0.0601925	0.0390247	0.358385	0.116162	NA	NA	NA	NA	NA	NA	NA	NA	NA	NA	NA	NA	NA	NA	NA	NA	NA	NA	NA	NA
ENSTGUG00000011691	6	36023301			promoter	3.43955	-0.10249	10.4599	1.1e-09	2.35e-07	12.4087	0.141464	0.0864836	0.618385	0.181251	ENSTGUG00000011675	NA	NA	NA	NA	NA	NA	NA	NA	NA	INPP5A	NA	NA	NA	NA	NA	NA	NA	NA	NA
ENSTGUG00000015922	19_random	107315			promoter	3.63258	-3.57312	10.4611	1.1e-09	2.35e-07	12.4106	0.00555556	0.0136083	0.145733	0.0938178	NA	NA	NA	NA	NA	NA	NA	NA	NA	NA	NA	NA	NA	NA	NA	NA	NA	NA	NA	NA
ENSTGUG00000004315	25	976260	SLAMF1	STRING	genic	5.04397	-1.01013	10.453	1.11e-09	2.36e-07	12.3975	0.0601365	0.0805834	0.54072	0.140632	ENSTGUG00000004390	NA	NA	NA	NA	NA	NA	NA	NA	NA		NA	NA	NA	NA	NA	NA	NA	NA	NA
ENSTGUG00000002323	4A	923341	PCDH19	HGNC Symbol	promoter	3.59054	-3.68601	10.3816	1.26e-09	2.62e-07	12.2817	0.0035461	0.00868613	0.15445	0.127329	NA	NA	NA	NA	NA	NA	NA	NA	NA	NA	NA	NA	NA	NA	NA	NA	NA	NA	NA	NA
ENSTGUG00000003635	12	412196	WNK2	HGNC Symbol	genic	3.91727	-3.15239	10.3814	1.26e-09	2.62e-07	12.2814	0.0144928	0.0354999	0.189831	0.090137	NA	NA	NA	NA	NA	NA	NA	NA	NA	NA	NA	NA	NA	NA	NA	NA	NA	NA	NA	NA
ENSTGUG00000003973	10	1940567	CPLX3	HGNC Symbol	promoter	4.27146	-2.93272	10.365	1.29e-09	2.65e-07	12.2548	0.0119048	0.0291606	0.225069	0.11332	NA	NA	NA	NA	NA	NA	NA	NA	NA	NA	NA	NA	NA	NA	NA	NA	NA	NA	NA	NA
ENSTGUG00000005910	14	8850931	NDUFAB1	HGNC Symbol	genic	-5.67693	-4.61607	-10.3662	1.29e-09	2.65e-07	12.2568	0.43984	0.0989748	0.0151543	0.0369919	ENSTGUG00000006104	NA	NA	NA	NA	NA	NA	NA	NA	NA		NA	NA	NA	NA	NA	NA	NA	NA	NA
ENSTGUG00000003692	25	282231	MEX3A	HGNC Symbol	genic	3.47427	-3.31673	10.3593	1.3e-09	2.66e-07	12.2454	0.00868056	0.00969739	0.15998	0.0675111	NA	NA	NA	NA	NA	NA	NA	NA	NA	NA	NA	NA	NA	NA	NA	NA	NA	NA	NA	NA
ENSTGUG00000008292	10	13108293	HAPLN3	HGNC Symbol	genic	2.63394	-3.19586	10.3276	1.38e-09	2.76e-07	12.1938	0.0208757	0.0141823	0.14421	0.0422674	NA	NA	NA	NA	NA	NA	NA	NA	NA	NA	NA	NA	NA	NA	NA	NA	NA	NA	NA	NA
ENSTGUG00000007218	11	7391112	SLC6A2	HGNC Symbol	promoter	3.33532	-3.77544	10.3239	1.38e-09	2.76e-07	12.1877	0.00617284	0.0151203	0.116864	0.0521765	NA	NA	NA	NA	NA	NA	NA	NA	NA	NA	NA	NA	NA	NA	NA	NA	NA	NA	NA	NA
ENSTGUG00000004839	3	19870034			promoter	-3.9028	-5.00735	-10.3323	1.36e-09	2.76e-07	12.2015	0.193336	0.0698823	0.0105257	0.0175901	NA	NA	NA	NA	NA	NA	NA	NA	NA	NA	NA	NA	NA	NA	NA	NA	NA	NA	NA	NA
ENSTGUG00000009462	6	21398489	HPSE2	HGNC Symbol	genic	3.32981	-2.27753	10.3179	1.4e-09	2.77e-07	12.1779	0.0331229	0.0258413	0.275027	0.0940605	ENSTGUG00000009444	NA	NA	NA	NA	NA	NA	NA	NA	NA		NA	NA	NA	NA	NA	NA	NA	NA	NA
ENSTGUG00000003681	14	1756953	CFAP70	Biomart_human_ortholog	genic	3.49738	-3.63847	10.3107	1.41e-09	2.78e-07	12.1661	0.00666667	0.0163299	0.152715	0.110568	NA	NA	NA	NA	NA	NA	NA	NA	NA	NA	NA	NA	NA	NA	NA	NA	NA	NA	NA	NA
ENSTGUG00000011365	9	26885747	CLRN1	Uniprot	promoter	3.72086	-3.86756	10.2991	1.44e-09	2.81e-07	12.1471	0	0	0.12253	0.0728528	NA	NA	NA	NA	NA	NA	NA	NA	NA	NA	NA	NA	NA	NA	NA	NA	NA	NA	NA	NA
ENSTGUG00000006305	9	4876381	MAB21L4	Uniprot	genic	4.86776	-0.914634	10.2765	1.5e-09	2.88e-07	12.1102	0.0483143	0.038547	0.547637	0.15688	NA	NA	NA	NA	NA	NA	NA	NA	NA	NA	NA	NA	NA	NA	NA	NA	NA	NA	NA	NA
ENSTGUG00000004031	10	2073252			promoter	5.55174	-2.49441	10.2727	1.51e-09	2.88e-07	12.1039	0	0	0.340726	0.168929	ENSTGUG00000004026	NA	NA	NA	NA	NA	NA	NA	NA	NA		NA	NA	NA	NA	NA	NA	NA	NA	NA
ENSTGUG00000008878	15	8917855			promoter	4.56419	-2.19905	10.2744	1.5e-09	2.88e-07	12.1068	0.0236928	0.0375141	0.327593	0.0935813	NA	NA	NA	NA	NA	NA	NA	NA	NA	NA	NA	NA	NA	NA	NA	NA	NA	NA	NA	NA
ENSTGUG00000006305	9	4876488	MAB21L4	Uniprot	genic	3.69007	-1.06274	10.2234	1.64e-09	3.11e-07	12.023	0.0667604	0.0484658	0.479721	0.140032	NA	NA	NA	NA	NA	NA	NA	NA	NA	NA	NA	NA	NA	NA	NA	NA	NA	NA	NA	NA
ENSTGUG00000003178	19	304975	TRIM39	Uniprot	promoter	3.10307	-2.69724	10.212	1.67e-09	3.15e-07	12.0043	0.0444071	0.0624433	0.209458	0.0629614	NA	NA	NA	NA	NA	NA	NA	NA	NA	NA	NA	NA	NA	NA	NA	NA	NA	NA	NA	NA
ENSTGUG00000007132	4A	19984597	NLGN3	HGNC Symbol	promoter	3.85435	-3.76745	10.1957	1.72e-09	3.21e-07	11.9773	0	0	0.149361	0.093996	NA	NA	NA	NA	NA	NA	NA	NA	NA	NA	NA	NA	NA	NA	NA	NA	NA	NA	NA	NA
ENSTGUG00000006782	17	9957700	LHX6	HGNC Symbol	genic	2.97968	-4.20245	10.1739	1.78e-09	3.31e-07	11.9413	0.00245098	0.00600365	0.0808436	0.0378292	NA	NA	NA	NA	NA	NA	NA	NA	NA	NA	NA	NA	NA	NA	NA	NA	NA	NA	NA	NA
ENSTGUG00000010575	2	109588054	ZNF521	HGNC Symbol	genic	3.80714	-3.80286	10.1473	1.87e-09	3.44e-07	11.8974	0	0	0.127626	0.0643277	NA	NA	NA	NA	NA	NA	NA	NA	NA	NA	NA	NA	NA	NA	NA	NA	NA	NA	NA	NA
ENSTGUG00000005860	20	7501280	SLC12A5	HGNC Symbol	genic	2.90087	-3.34524	10.1413	1.89e-09	3.45e-07	11.8874	0.0136059	0.010059	0.139339	0.0491336	ENSTGUG00000005822	NA	NA	NA	NA	NA	NA	NA	NA	NA		NA	NA	NA	NA	NA	NA	NA	NA	NA
ENSTGUG00000008866	19	11277537	RAP1GAP2	HGNC Symbol	genic	4.23483	-2.9602	10.1308	1.92e-09	3.49e-07	11.87	0.0119048	0.0291606	0.221407	0.106498	NA	NA	NA	NA	NA	NA	NA	NA	NA	NA	NA	NA	NA	NA	NA	NA	NA	NA	NA	NA
ENSTGUG00000016811	Un	115627242	C1QL4	Biomart_human_ortholog	promoter	3.40527	-4.10426	10.0998	2.02e-09	3.66e-07	11.8187	0	0	0.101674	0.0655086	NA	NA	NA	NA	NA	NA	NA	NA	NA	NA	NA	NA	NA	NA	NA	NA	NA	NA	NA	NA
ENSTGUG00000003805	20	2707236	SNTA1	HGNC Symbol	genic	3.86041	-3.41462	10.0958	2.04e-09	3.66e-07	11.812	0.00520833	0.0127578	0.162525	0.0836066	NA	NA	NA	NA	NA	NA	NA	NA	NA	NA	NA	NA	NA	NA	NA	NA	NA	NA	NA	NA
ENSTGUG00000005406	9	1159462	HES6	Biomart_human_ortholog	promoter	3.95121	-3.6948	10.0851	2.08e-09	3.7e-07	11.7942	0	0	0.15265	0.0999002	NA	NA	NA	NA	NA	NA	NA	NA	NA	NA	NA	NA	NA	NA	NA	NA	NA	NA	NA	NA
ENSTGUG00000009734	6	21616868	SLIT1	HGNC Symbol	genic	3.89107	-3.47737	10.0759	2.11e-09	3.73e-07	11.7788	0.00320513	0.00785093	0.161133	0.0842747	NA	NA	NA	NA	NA	NA	NA	NA	NA	NA	NA	NA	NA	NA	NA	NA	NA	NA	NA	NA
ENSTGUG00000008870	15	8910115	SLC25A1	HGNC Symbol	genic	3.69264	-1.70549	10.0691	2.13e-09	3.75e-07	11.7676	0.0537295	0.0445532	0.372811	0.119344	NA	NA	NA	NA	NA	NA	NA	NA	NA	NA	NA	NA	NA	NA	NA	NA	NA	NA	NA	NA
ENSTGUG00000008292	10	13108304	HAPLN3	HGNC Symbol	genic	2.50465	-1.29783	10.0103	2.36e-09	4.13e-07	11.6695	0.0927169	0.0176296	0.388434	0.0980411	NA	NA	NA	NA	NA	NA	NA	NA	NA	NA	NA	NA	NA	NA	NA	NA	NA	NA	NA	NA
ENSTGUG00000008676	7	15852144	CDCA7	HGNC Symbol	promoter	2.97138	-4.14673	10.0033	2.39e-09	4.15e-07	11.6576	0.00362319	0.00887496	0.0966053	0.069305	NA	NA	NA	NA	NA	NA	NA	NA	NA	NA	NA	NA	NA	NA	NA	NA	NA	NA	NA	NA
ENSTGUG00000012993	5	56479631	SIX4	HGNC Symbol	genic	4.36614	-3.38361	9.95425	2.6e-09	4.49e-07	11.5755	0	0	0.195652	0.107148	NA	NA	NA	NA	NA	NA	NA	NA	NA	NA	NA	NA	NA	NA	NA	NA	NA	NA	NA	NA
ENSTGUG00000009973	8	26222684	RAVER2	HGNC Symbol	genic	4.53979	-3.25337	9.94304	2.65e-09	4.52e-07	11.5566	0	0	0.234257	0.157109	NA	NA	NA	NA	NA	NA	NA	NA	NA	NA	NA	NA	NA	NA	NA	NA	NA	NA	NA	NA
ENSTGUG00000000547	1B	754211	STIM1	Uniprot	genic	-4.67446	-4.9713	-9.94287	2.65e-09	4.52e-07	11.5563	0.28081	0.135	0.00958974	0.026141	NA	NA	NA	NA	NA	NA	NA	NA	NA	NA	NA	NA	NA	NA	NA	NA	NA	NA	NA	NA
ENSTGUG00000006305	9	4876487	MAB21L4	Uniprot	genic	5.36638	-0.90645	9.93515	2.69e-09	4.55e-07	11.5433	0.0456283	0.0519335	0.570719	0.186502	NA	NA	NA	NA	NA	NA	NA	NA	NA	NA	NA	NA	NA	NA	NA	NA	NA	NA	NA	NA
ENSTGUG00000010564	12	21323477	TMCC1	HGNC Symbol	genic	3.3483	-4.14699	9.92202	2.75e-09	4.62e-07	11.5213	0	0	0.0947548	0.0540133	NA	NA	NA	NA	NA	NA	NA	NA	NA	NA	NA	NA	NA	NA	NA	NA	NA	NA	NA	NA
ENSTGUG00000008870	15	8904597	SLC25A1	HGNC Symbol	genic	3.6249	-3.51658	9.89252	2.89e-09	4.84e-07	11.4715	0.00757576	0.0185567	0.170349	0.12205	NA	NA	NA	NA	NA	NA	NA	NA	NA	NA	NA	NA	NA	NA	NA	NA	NA	NA	NA	NA
ENSTGUG00000003399	20	943331	TGIF2	Biomart_human_ortholog	promoter	3.66647	-3.40217	9.88451	2.93e-09	4.87e-07	11.458	0.0111111	0.0272166	0.154843	0.0705288	ENSTGUG00000003333	NA	NA	NA	NA	NA	NA	NA	NA	NA		NA	NA	NA	NA	NA	NA	NA	NA	NA
ENSTGUG00000005165	18	4360130	NTN1	HGNC Symbol	genic	3.50094	-3.6437	9.87685	2.97e-09	4.91e-07	11.4451	0.00641026	0.0157019	0.153352	0.125686	NA	NA	NA	NA	NA	NA	NA	NA	NA	NA	NA	NA	NA	NA	NA	NA	NA	NA	NA	NA
ENSTGUG00000013151	5	60257550	NIN	STRING	genic	3.60524	-1.15012	9.85949	3.06e-09	5.03e-07	11.4157	0.0663341	0.0471405	0.459332	0.118822	NA	NA	NA	NA	NA	NA	NA	NA	NA	NA	NA	NA	NA	NA	NA	NA	NA	NA	NA	NA
ENSTGUG00000004026	10	2073299	ACTG1	Uniprot	promoter	5.43242	-2.5839	9.84331	3.15e-09	5.14e-07	11.3883	0	0	0.326394	0.154512	ENSTGUG00000004031	NA	NA	NA	NA	NA	NA	NA	NA	NA		NA	NA	NA	NA	NA	NA	NA	NA	NA
ENSTGUG00000010484	9	18715149	MCF2L2	Uniprot	genic	2.9164	-4.47091	9.82804	3.23e-09	5.25e-07	11.3624	0	0	0.0875013	0.0765519	NA	NA	NA	NA	NA	NA	NA	NA	NA	NA	NA	NA	NA	NA	NA	NA	NA	NA	NA	NA
ENSTGUG00000016752	Un	81617805	NES	Biomart_human_ortholog	genic	2.87332	-4.50322	9.80627	3.36e-09	5.42e-07	11.3255	0	0	0.072478	0.0676854	NA	NA	NA	NA	NA	NA	NA	NA	NA	NA	NA	NA	NA	NA	NA	NA	NA	NA	NA	NA
ENSTGUG00000010564	12	21323481	TMCC1	HGNC Symbol	genic	3.38304	-4.12093	9.80134	3.39e-09	5.43e-07	11.3171	0	0	0.0979393	0.0545326	NA	NA	NA	NA	NA	NA	NA	NA	NA	NA	NA	NA	NA	NA	NA	NA	NA	NA	NA	NA
ENSTGUG00000007024	17	10332214	DENND1A	HGNC Symbol	genic	2.94733	-2.92333	9.79395	3.43e-09	5.47e-07	11.3045	0.0200445	0.0116956	0.195353	0.0959797	NA	NA	NA	NA	NA	NA	NA	NA	NA	NA	NA	NA	NA	NA	NA	NA	NA	NA	NA	NA
ENSTGUG00000013151	5	60257551	NIN	STRING	genic	3.28436	-0.952126	9.78118	3.51e-09	5.53e-07	11.2828	0.0851879	0.0406226	0.479028	0.165184	NA	NA	NA	NA	NA	NA	NA	NA	NA	NA	NA	NA	NA	NA	NA	NA	NA	NA	NA	NA
ENSTGUG00000002526	17	717324			genic	2.53502	-4.75695	9.78238	3.5e-09	5.53e-07	11.2848	0	0	0.0515912	0.0293137	NA	NA	NA	NA	NA	NA	NA	NA	NA	NA	NA	NA	NA	NA	NA	NA	NA	NA	NA	NA
ENSTGUG00000007634	15	5051558	SEZ6L	HGNC Symbol	genic	3.36336	-3.64393	9.75954	3.64e-09	5.71e-07	11.2459	0.00589669	0.00957426	0.126029	0.0522711	NA	NA	NA	NA	NA	NA	NA	NA	NA	NA	NA	NA	NA	NA	NA	NA	NA	NA	NA	NA
ENSTGUG00000004671	22	2708917	ADGRA2	HGNC Symbol	promoter	3.32785	-3.35188	9.74354	3.75e-09	5.84e-07	11.2186	0.013913	0.021582	0.151967	0.0658758	NA	NA	NA	NA	NA	NA	NA	NA	NA	NA	NA	NA	NA	NA	NA	NA	NA	NA	NA	NA
ENSTGUG00000017366	25_random	8680	ARHGEF11	STRING	genic	-5.85762	-2.73993	-9.7137	3.95e-09	6.08e-07	11.1676	0.737748	0.145825	0.0704418	0.0787221	NA	NA	NA	NA	NA	NA	NA	NA	NA	NA	NA	NA	NA	NA	NA	NA	NA	NA	NA	NA
ENSTGUG00000002035	27	1183827	NMT1	HGNC Symbol	genic	3.92221	-1.26922	9.7134	3.95e-09	6.08e-07	11.1671	0.056537	0.0393253	0.454936	0.162179	ENSTGUG00000002089	NA	NA	NA	NA	NA	NA	NA	NA	NA	DCAKD	NA	NA	NA	NA	NA	NA	NA	NA	NA
ENSTGUG00000000102	28	808669	POLE4	HGNC Symbol	genic	4.81365	-2.06893	9.70863	3.98e-09	6.1e-07	11.1589	0.0275132	0.0572016	0.373993	0.18076	NA	NA	NA	NA	NA	NA	NA	NA	NA	NA	NA	NA	NA	NA	NA	NA	NA	NA	NA	NA
ENSTGUG00000004315	25	974970	SLAMF1	STRING	genic	4.3383	-2.96145	9.67486	4.23e-09	6.44e-07	11.1011	0.00833333	0.0204124	0.243546	0.167482	ENSTGUG00000004390	NA	NA	NA	NA	NA	NA	NA	NA	NA		NA	NA	NA	NA	NA	NA	NA	NA	NA
ENSTGUG00000010777	5	23236023	DLL4	HGNC Symbol	genic	3.11264	-4.32373	9.66338	4.31e-09	6.49e-07	11.0814	0	0	0.0810743	0.0491906	NA	NA	NA	NA	NA	NA	NA	NA	NA	NA	NA	NA	NA	NA	NA	NA	NA	NA	NA	NA
ENSTGUG00000014701	Un	95937952	FSCN2	Uniprot	promoter	4.18465	-1.51997	9.65651	4.37e-09	6.49e-07	11.0696	0.0486155	0.0487688	0.420646	0.10587	NA	NA	NA	NA	NA	NA	NA	NA	NA	NA	NA	NA	NA	NA	NA	NA	NA	NA	NA	NA
ENSTGUG00000016752	Un	81618239	NES	Biomart_human_ortholog	genic	3.03119	-4.38482	9.65978	4.34e-09	6.49e-07	11.0752	0	0	0.0736867	0.0375414	NA	NA	NA	NA	NA	NA	NA	NA	NA	NA	NA	NA	NA	NA	NA	NA	NA	NA	NA	NA
ENSTGUG00000009047	15	10212568	VSIG10	Biomart_human_ortholog	genic	3.655	-2.87177	9.65455	4.38e-09	6.49e-07	11.0662	0.0239316	0.0372163	0.219373	0.111921	NA	NA	NA	NA	NA	NA	NA	NA	NA	NA	NA	NA	NA	NA	NA	NA	NA	NA	NA	NA
ENSTGUG00000015922	19_random	107484			promoter	3.17419	-4.27757	9.66679	4.29e-09	6.49e-07	11.0872	0	0	0.0810861	0.0481367	NA	NA	NA	NA	NA	NA	NA	NA	NA	NA	NA	NA	NA	NA	NA	NA	NA	NA	NA	NA
ENSTGUG00000001675	13	16584208	SRA1	Uniprot	genic	2.0293	-5.13623	9.62342	4.63e-09	6.82e-07	11.0126	0	0	0.0329656	0.0172697	NA	NA	NA	NA	NA	NA	NA	NA	NA	NA	NA	NA	NA	NA	NA	NA	NA	NA	NA	NA
ENSTGUG00000009339	12	13917490	FEZF2	Biomart_human_ortholog	genic	4.40564	-2.77547	9.61099	4.73e-09	6.9e-07	10.9912	0.0151515	0.0371135	0.250036	0.107603	NA	NA	NA	NA	NA	NA	NA	NA	NA	NA	NA	NA	NA	NA	NA	NA	NA	NA	NA	NA
ENSTGUG00000012157	7	39169167	GPD2	HGNC Symbol	promoter	3.41744	-1.76791	9.60793	4.76e-09	6.9e-07	10.9859	0.11078	0.166139	0.352686	0.130271	ENSTGUG00000012173	ENSTGUG00000012179	NA	NA	NA	NA	NA	NA	NA	NA			NA	NA	NA	NA	NA	NA	NA	NA
ENSTGUG00000008878	15	8917798			promoter	3.98582	-2.83589	9.61277	4.72e-09	6.9e-07	10.9943	0.0150064	0.024184	0.236162	0.13104	NA	NA	NA	NA	NA	NA	NA	NA	NA	NA	NA	NA	NA	NA	NA	NA	NA	NA	NA	NA
ENSTGUG00000000589	24	4666467	FLI1	Uniprot	genic	3.63782	-2.78465	9.59734	4.85e-09	6.97e-07	10.9676	0.0206144	0.0282591	0.233573	0.125524	NA	NA	NA	NA	NA	NA	NA	NA	NA	NA	NA	NA	NA	NA	NA	NA	NA	NA	NA	NA
ENSTGUG00000005165	18	4353249	NTN1	HGNC Symbol	genic	2.46118	-3.82784	9.59622	4.86e-09	6.97e-07	10.9657	0.0145807	0.0174734	0.0926717	0.0284863	NA	NA	NA	NA	NA	NA	NA	NA	NA	NA	NA	NA	NA	NA	NA	NA	NA	NA	NA	NA
ENSTGUG00000000122	13	442805	SH3RF2	Uniprot	promoter	3.77237	-2.80449	9.59157	4.9e-09	6.99e-07	10.9577	0.0251852	0.0450331	0.216178	0.0649867	ENSTGUG00000000079	NA	NA	NA	NA	NA	NA	NA	NA	NA	TCERG1	NA	NA	NA	NA	NA	NA	NA	NA	NA
ENSTGUG00000002526	17	718325			genic	2.72636	-3.09633	9.57945	5e-09	7.1e-07	10.9367	0.0257496	0.0233105	0.172745	0.0997256	NA	NA	NA	NA	NA	NA	NA	NA	NA	NA	NA	NA	NA	NA	NA	NA	NA	NA	NA	NA
ENSTGUG00000004026	10	2073306	ACTG1	Uniprot	promoter	5.58223	-2.47154	9.5206	5.55e-09	7.79e-07	10.8348	0	0	0.347408	0.170384	ENSTGUG00000004031	NA	NA	NA	NA	NA	NA	NA	NA	NA		NA	NA	NA	NA	NA	NA	NA	NA	NA
ENSTGUG00000006305	9	4876471	MAB21L4	Uniprot	genic	4.13366	-0.84271	9.51561	5.6e-09	7.79e-07	10.8261	0.0689682	0.0457177	0.531803	0.148139	NA	NA	NA	NA	NA	NA	NA	NA	NA	NA	NA	NA	NA	NA	NA	NA	NA	NA	NA	NA
ENSTGUG00000008870	15	8904584	SLC25A1	HGNC Symbol	genic	2.52571	-4.76393	9.5172	5.59e-09	7.79e-07	10.8289	0	0	0.0657791	0.0543321	NA	NA	NA	NA	NA	NA	NA	NA	NA	NA	NA	NA	NA	NA	NA	NA	NA	NA	NA	NA
ENSTGUG00000015608	Un	128747594			promoter	2.32613	0.0553365	9.52123	5.55e-09	7.79e-07	10.8359	0.233929	0.0440944	0.600181	0.140582	NA	NA	NA	NA	NA	NA	NA	NA	NA	NA	NA	NA	NA	NA	NA	NA	NA	NA	NA	NA
ENSTGUG00000012448	1	59770777	CNMD	HGNC Symbol	promoter	3.05576	-2.26428	9.50986	5.66e-09	7.8e-07	10.8161	0.0346545	0.0184276	0.276579	0.13037	NA	NA	NA	NA	NA	NA	NA	NA	NA	NA	NA	NA	NA	NA	NA	NA	NA	NA	NA	NA
ENSTGUG00000007079	17	10412990	LHX2	HGNC Symbol	genic	4.6347	-1.99431	9.50882	5.67e-09	7.8e-07	10.8143	0.0365497	0.0671306	0.370557	0.143416	NA	NA	NA	NA	NA	NA	NA	NA	NA	NA	NA	NA	NA	NA	NA	NA	NA	NA	NA	NA
ENSTGUG00000004671	22	2719662	ADGRA2	HGNC Symbol	genic	3.44281	-4.0761	9.48363	5.93e-09	8.12e-07	10.7705	0	0	0.107649	0.0742009	NA	NA	NA	NA	NA	NA	NA	NA	NA	NA	NA	NA	NA	NA	NA	NA	NA	NA	NA	NA
ENSTGUG00000015188	13_random	2436390	DBN1	Uniprot	promoter	3.12297	-4.31599	9.47731	6e-09	8.17e-07	10.7595	0	0	0.0785575	0.0422882	NA	NA	NA	NA	NA	NA	NA	NA	NA	NA	NA	NA	NA	NA	NA	NA	NA	NA	NA	NA
ENSTGUG00000004477	19	5273451	ALKBH4	HGNC Symbol	genic	3.50832	-4.02697	9.47115	6.06e-09	8.22e-07	10.7488	0	0	0.111895	0.0778913	NA	NA	NA	NA	NA	NA	NA	NA	NA	NA	NA	NA	NA	NA	NA	NA	NA	NA	NA	NA
ENSTGUG00000002234	27	1767720	PNMT	HGNC Symbol	promoter	2.57981	-4.72336	9.45976	6.19e-09	8.35e-07	10.7289	0	0	0.0554187	0.0317462	NA	NA	NA	NA	NA	NA	NA	NA	NA	NA	NA	NA	NA	NA	NA	NA	NA	NA	NA	NA
ENSTGUG00000000825	28	3987879	GNG7	HGNC Symbol	genic	2.31603	-4.27929	9.45385	6.25e-09	8.39e-07	10.7186	0.00628042	0.00523385	0.067486	0.0273532	ENSTGUG00000000786	NA	NA	NA	NA	NA	NA	NA	NA	NA		NA	NA	NA	NA	NA	NA	NA	NA	NA
ENSTGUG00000003492	19	1583191	AUTS2	HGNC Symbol	genic	2.40184	-0.91294	9.44993	6.3e-09	8.41e-07	10.7117	0.128937	0.0390567	0.446554	0.109934	NA	NA	NA	NA	NA	NA	NA	NA	NA	NA	NA	NA	NA	NA	NA	NA	NA	NA	NA	NA
ENSTGUG00000004013	4	23320544	LEF1	HGNC Symbol	promoter	2.79089	-4.2254	9.43735	6.44e-09	8.56e-07	10.6898	0.00497512	0.0121865	0.0771705	0.0354676	NA	NA	NA	NA	NA	NA	NA	NA	NA	NA	NA	NA	NA	NA	NA	NA	NA	NA	NA	NA
ENSTGUG00000011076	6	29469615	EMX2	HGNC Symbol	genic	4.55831	-2.13268	9.43126	6.51e-09	8.61e-07	10.6791	0.0178883	0.0211129	0.35562	0.187646	NA	NA	NA	NA	NA	NA	NA	NA	NA	NA	NA	NA	NA	NA	NA	NA	NA	NA	NA	NA
ENSTGUG00000005325	20	6778172	GDAP1L1	HGNC Symbol	promoter	2.74646	-4.59837	9.40555	6.82e-09	8.97e-07	10.6341	0	0	0.058397	0.0289818	ENSTGUG00000005303	NA	NA	NA	NA	NA	NA	NA	NA	NA		NA	NA	NA	NA	NA	NA	NA	NA	NA
ENSTGUG00000001675	13	16584173	SRA1	Uniprot	genic	2.26258	-4.96128	9.40074	6.88e-09	9.01e-07	10.6257	0	0	0.0408925	0.0221678	NA	NA	NA	NA	NA	NA	NA	NA	NA	NA	NA	NA	NA	NA	NA	NA	NA	NA	NA	NA
ENSTGUG00000012131	5	38073352	LTBP2	HGNC Symbol	genic	3.56545	-2.68161	9.39046	7.01e-09	9.13e-07	10.6077	0.0190496	0.016527	0.228934	0.0853721	NA	NA	NA	NA	NA	NA	NA	NA	NA	NA	NA	NA	NA	NA	NA	NA	NA	NA	NA	NA
ENSTGUG00000001695	4	1975252	SHROOM3	HGNC Symbol	genic	3.56351	-2.40726	9.38716	7.05e-09	9.14e-07	10.6019	0.028839	0.0284201	0.270344	0.114027	NA	NA	NA	NA	NA	NA	NA	NA	NA	NA	NA	NA	NA	NA	NA	NA	NA	NA	NA	NA
ENSTGUG00000004150	11	287026	FOXF1	HGNC Symbol	genic	3.77655	-1.06123	9.37533	7.2e-09	9.28e-07	10.5811	0.0748328	0.0569827	0.479326	0.0681204	NA	NA	NA	NA	NA	NA	NA	NA	NA	NA	NA	NA	NA	NA	NA	NA	NA	NA	NA	NA
ENSTGUG00000006305	9	4876374	MAB21L4	Uniprot	genic	4.76899	-1.11454	9.37365	7.22e-09	9.28e-07	10.5782	0.0756173	0.10709	0.511557	0.144627	NA	NA	NA	NA	NA	NA	NA	NA	NA	NA	NA	NA	NA	NA	NA	NA	NA	NA	NA	NA
ENSTGUG00000004385	18	2971108	CACNG4	HGNC Symbol	genic	3.43442	-3.19518	9.35219	7.5e-09	9.56e-07	10.5405	0.0120389	0.0142275	0.184627	0.10303	NA	NA	NA	NA	NA	NA	NA	NA	NA	NA	NA	NA	NA	NA	NA	NA	NA	NA	NA	NA
ENSTGUG00000001027	28	4691772	LSM4	NCBI gene	genic	2.57318	-4.72833	9.34878	7.55e-09	9.56e-07	10.5344	0	0	0.05913	0.0394703	NA	NA	NA	NA	NA	NA	NA	NA	NA	NA	NA	NA	NA	NA	NA	NA	NA	NA	NA	NA
ENSTGUG00000002589	21	2199209	ZBTB48	HGNC Symbol	genic	3.615	-3.46527	9.34982	7.54e-09	9.56e-07	10.5363	0.00564815	0.00896093	0.153722	0.0891095	NA	NA	NA	NA	NA	NA	NA	NA	NA	NA	NA	NA	NA	NA	NA	NA	NA	NA	NA	NA
ENSTGUG00000002323	4A	923354	PCDH19	HGNC Symbol	promoter	3.40137	-1.85673	9.32202	7.92e-09	9.99e-07	10.4873	0.0448166	0.0280267	0.343219	0.143674	NA	NA	NA	NA	NA	NA	NA	NA	NA	NA	NA	NA	NA	NA	NA	NA	NA	NA	NA	NA
ENSTGUG00000015608	Un	128747615			promoter	2.59736	0.0462791	9.30575	8.16e-09	1.02e-06	10.4586	0.209508	0.0558639	0.613214	0.123083	NA	NA	NA	NA	NA	NA	NA	NA	NA	NA	NA	NA	NA	NA	NA	NA	NA	NA	NA	NA
ENSTGUG00000007127	4A	19958062	GJB1	NCBI gene	promoter	2.30328	0.00512688	9.29936	8.25e-09	1.03e-06	10.4473	0.235263	0.0786972	0.599793	0.0670445	NA	NA	NA	NA	NA	NA	NA	NA	NA	NA	NA	NA	NA	NA	NA	NA	NA	NA	NA	NA
ENSTGUG00000007975	9	9467066			promoter	4.38918	-2.70875	9.29485	8.32e-09	1.03e-06	10.4394	0.0208333	0.051031	0.263273	0.172704	NA	NA	NA	NA	NA	NA	NA	NA	NA	NA	NA	NA	NA	NA	NA	NA	NA	NA	NA	NA
ENSTGUG00000005165	18	4360157	NTN1	HGNC Symbol	genic	2.95324	-2.34371	9.29155	8.37e-09	1.04e-06	10.4335	0.0546753	0.054905	0.267325	0.144419	NA	NA	NA	NA	NA	NA	NA	NA	NA	NA	NA	NA	NA	NA	NA	NA	NA	NA	NA	NA
ENSTGUG00000001530	4	929078	PRDM8	Biomart_human_ortholog	promoter	2.16825	-5.03203	9.28532	8.47e-09	1.04e-06	10.4225	0	0	0.0356519	0.0154672	NA	NA	NA	NA	NA	NA	NA	NA	NA	NA	NA	NA	NA	NA	NA	NA	NA	NA	NA	NA
ENSTGUG00000008878	15	8917790			promoter	3.85067	-2.57362	9.27795	8.58e-09	1.05e-06	10.4095	0.0336538	0.0543078	0.25583	0.108893	NA	NA	NA	NA	NA	NA	NA	NA	NA	NA	NA	NA	NA	NA	NA	NA	NA	NA	NA	NA
ENSTGUG00000010084	15	11934459	LRRC75B	HGNC Symbol	promoter	2.6858	-2.96618	9.24846	9.05e-09	1.1e-06	10.3573	0.0230284	0.0110432	0.170883	0.0612185	NA	NA	NA	NA	NA	NA	NA	NA	NA	NA	NA	NA	NA	NA	NA	NA	NA	NA	NA	NA
ENSTGUG00000011675	6	36023283	INPP5A	HGNC Symbol	promoter	5.53541	-0.417808	9.22104	9.51e-09	1.16e-06	10.3086	0.0776353	0.096865	0.648422	0.143616	ENSTGUG00000011691	NA	NA	NA	NA	NA	NA	NA	NA	NA		NA	NA	NA	NA	NA	NA	NA	NA	NA
ENSTGUG00000004026	10	2073267	ACTG1	Uniprot	promoter	5.43565	-2.58147	9.20945	9.71e-09	1.17e-06	10.288	0	0	0.32802	0.171064	ENSTGUG00000004031	NA	NA	NA	NA	NA	NA	NA	NA	NA		NA	NA	NA	NA	NA	NA	NA	NA	NA
ENSTGUG00000006200	8	11178803	BARHL2	HGNC Symbol	genic	3.58613	-3.34088	9.21059	9.69e-09	1.17e-06	10.29	0.0185185	0.0453609	0.151546	0.0383163	NA	NA	NA	NA	NA	NA	NA	NA	NA	NA	NA	NA	NA	NA	NA	NA	NA	NA	NA	NA
ENSTGUG00000000102	28	808430	POLE4	HGNC Symbol	genic	4.03256	-1.78056	9.19845	9.91e-09	1.19e-06	10.2685	0.0420833	0.0471809	0.383134	0.178594	NA	NA	NA	NA	NA	NA	NA	NA	NA	NA	NA	NA	NA	NA	NA	NA	NA	NA	NA	NA
ENSTGUG00000004145	12	2449941	ATG7	HGNC Symbol	promoter	3.91594	-3.72125	9.18411	1.02e-08	1.21e-06	10.2429	0	0	0.147695	0.0969265	NA	NA	NA	NA	NA	NA	NA	NA	NA	NA	NA	NA	NA	NA	NA	NA	NA	NA	NA	NA
ENSTGUG00000012891	5	52210346	ASPG	HGNC Symbol	genic	2.59366	-1.71032	9.16889	1.05e-08	1.24e-06	10.2158	0.0686653	0.0291232	0.33056	0.110836	NA	NA	NA	NA	NA	NA	NA	NA	NA	NA	NA	NA	NA	NA	NA	NA	NA	NA	NA	NA
ENSTGUG00000007024	17	10332176	DENND1A	HGNC Symbol	genic	2.37519	-3.11479	9.17075	1.04e-08	1.24e-06	10.2191	0.0252792	0.0133941	0.162995	0.0947829	NA	NA	NA	NA	NA	NA	NA	NA	NA	NA	NA	NA	NA	NA	NA	NA	NA	NA	NA	NA
ENSTGUG00000003805	20	2707049	SNTA1	HGNC Symbol	genic	3.307	-3.21259	9.14923	1.08e-08	1.27e-06	10.1807	0.0138503	0.0159976	0.164323	0.0687342	NA	NA	NA	NA	NA	NA	NA	NA	NA	NA	NA	NA	NA	NA	NA	NA	NA	NA	NA	NA
ENSTGUG00000008190	11	12214894	ZFHX3	HGNC Symbol	promoter	3.91231	-0.701002	9.15169	1.08e-08	1.27e-06	10.1851	0.133333	0.133333	0.544535	0.150427	NA	NA	NA	NA	NA	NA	NA	NA	NA	NA	NA	NA	NA	NA	NA	NA	NA	NA	NA	NA
ENSTGUG00000004984	2	64823573	CLEC3B	Uniprot	promoter	2.29177	-2.03343	9.1226	1.14e-08	1.3e-06	10.1331	0.0631962	0.0216749	0.276688	0.124368	NA	NA	NA	NA	NA	NA	NA	NA	NA	NA	NA	NA	NA	NA	NA	NA	NA	NA	NA	NA
ENSTGUG00000014102	28_random	194707	COMP	Biomart_human_ortholog	promoter	3.45891	-4.06403	9.13041	1.12e-08	1.3e-06	10.1471	0	0	0.111395	0.0726721	NA	NA	NA	NA	NA	NA	NA	NA	NA	NA	NA	NA	NA	NA	NA	NA	NA	NA	NA	NA
ENSTGUG00000010777	5	23232949	DLL4	HGNC Symbol	promoter	2.79687	-4.56056	9.12274	1.14e-08	1.3e-06	10.1333	0	0	0.0620263	0.0347524	NA	NA	NA	NA	NA	NA	NA	NA	NA	NA	NA	NA	NA	NA	NA	NA	NA	NA	NA	NA
ENSTGUG00000012131	5	38073364	LTBP2	HGNC Symbol	genic	3.49727	-3.64645	9.12902	1.12e-08	1.3e-06	10.1446	0.00641026	0.0157019	0.132633	0.0692008	NA	NA	NA	NA	NA	NA	NA	NA	NA	NA	NA	NA	NA	NA	NA	NA	NA	NA	NA	NA
ENSTGUG00000017319	8_random	2709314	NUF2	Uniprot	promoter	2.52	-4.76821	9.12429	1.13e-08	1.3e-06	10.1361	0	0	0.0508805	0.0293291	NA	NA	NA	NA	NA	NA	NA	NA	NA	NA	NA	NA	NA	NA	NA	NA	NA	NA	NA	NA
ENSTGUG00000007882	19	9630068	PPM1D	HGNC Symbol	genic	3.1829	-3.91575	9.12455	1.13e-08	1.3e-06	10.1366	0.00367647	0.00615191	0.105039	0.0498795	NA	NA	NA	NA	NA	NA	NA	NA	NA	NA	NA	NA	NA	NA	NA	NA	NA	NA	NA	NA
ENSTGUG00000003805	20	2707139	SNTA1	HGNC Symbol	genic	3.36934	-4.1312	9.13572	1.11e-08	1.3e-06	10.1565	0	0	0.113675	0.0817178	NA	NA	NA	NA	NA	NA	NA	NA	NA	NA	NA	NA	NA	NA	NA	NA	NA	NA	NA	NA
ENSTGUG00000001153	23	3476722	GRHL3	HGNC Symbol	promoter	3.60441	-2.14542	9.1068	1.17e-08	1.33e-06	10.1048	0.0355241	0.029268	0.306473	0.119078	NA	NA	NA	NA	NA	NA	NA	NA	NA	NA	NA	NA	NA	NA	NA	NA	NA	NA	NA	NA
ENSTGUG00000007374	4A	20166500	DLG3	HGNC Symbol	genic	3.02221	-3.98974	9.09829	1.19e-08	1.34e-06	10.0895	0.00426028	0.00661625	0.115014	0.0921295	NA	NA	NA	NA	NA	NA	NA	NA	NA	NA	NA	NA	NA	NA	NA	NA	NA	NA	NA	NA
ENSTGUG00000007374	4A	20166373	DLG3	HGNC Symbol	genic	2.88545	-4.49412	9.08066	1.23e-08	1.38e-06	10.0579	0	0	0.0888249	0.082047	NA	NA	NA	NA	NA	NA	NA	NA	NA	NA	NA	NA	NA	NA	NA	NA	NA	NA	NA	NA
ENSTGUG00000007882	19	9630051	PPM1D	HGNC Symbol	genic	3.0612	-2.93551	9.07384	1.24e-08	1.39e-06	10.0456	0.0201323	0.016214	0.191713	0.0873761	NA	NA	NA	NA	NA	NA	NA	NA	NA	NA	NA	NA	NA	NA	NA	NA	NA	NA	NA	NA
ENSTGUG00000003635	12	412205	WNK2	HGNC Symbol	genic	3.13042	-4.31039	9.07588	1.24e-08	1.39e-06	10.0493	0	0	0.0860886	0.0543917	NA	NA	NA	NA	NA	NA	NA	NA	NA	NA	NA	NA	NA	NA	NA	NA	NA	NA	NA	NA
ENSTGUG00000017422	25_random	433511	S100A1	NCBI gene	promoter	3.02086	-2.19252	9.06642	1.26e-08	1.4e-06	10.0323	0.0380453	0.0210679	0.279485	0.113128	NA	NA	NA	NA	NA	NA	NA	NA	NA	NA	NA	NA	NA	NA	NA	NA	NA	NA	NA	NA
ENSTGUG00000003262	14	651134			genic	2.29931	-2.28147	9.06606	1.26e-08	1.4e-06	10.0317	0.0522335	0.0180201	0.237032	0.0790237	NA	NA	NA	NA	NA	NA	NA	NA	NA	NA	NA	NA	NA	NA	NA	NA	NA	NA	NA	NA
ENSTGUG00000004671	22	2714216	ADGRA2	HGNC Symbol	genic	3.38136	-3.65647	9.05672	1.28e-08	1.41e-06	10.0149	0.00925926	0.0226805	0.122619	0.0429431	NA	NA	NA	NA	NA	NA	NA	NA	NA	NA	NA	NA	NA	NA	NA	NA	NA	NA	NA	NA
ENSTGUG00000011675	6	36022236	INPP5A	HGNC Symbol	genic	4.20083	0.158596	9.05192	1.29e-08	1.42e-06	10.0062	0.112705	0.0571747	0.643726	0.207033	NA	NA	NA	NA	NA	NA	NA	NA	NA	NA	NA	NA	NA	NA	NA	NA	NA	NA	NA	NA
ENSTGUG00000016752	Un	81618215	NES	Biomart_human_ortholog	genic	2.82451	-3.57062	9.04792	1.3e-08	1.42e-06	9.99902	0.0128615	0.0156502	0.122952	0.0616305	NA	NA	NA	NA	NA	NA	NA	NA	NA	NA	NA	NA	NA	NA	NA	NA	NA	NA	NA	NA
ENSTGUG00000016752	Un	81618549	NES	Biomart_human_ortholog	genic	3.95245	-2.72545	9.05341	1.29e-08	1.42e-06	10.0089	0.0242375	0.0470908	0.237116	0.0923114	NA	NA	NA	NA	NA	NA	NA	NA	NA	NA	NA	NA	NA	NA	NA	NA	NA	NA	NA	NA
ENSTGUG00000007480	6	15879641	TMEM150A	HGNC Symbol	promoter	3.82674	-3.23039	9.0354	1.33e-08	1.45e-06	9.97647	0.0138889	0.0340207	0.183155	0.0983922	NA	NA	NA	NA	NA	NA	NA	NA	NA	NA	NA	NA	NA	NA	NA	NA	NA	NA	NA	NA
ENSTGUG00000002589	21	2199204	ZBTB48	HGNC Symbol	genic	2.44708	-2.48504	9.02395	1.36e-08	1.47e-06	9.95584	0.0411656	0.0165971	0.213656	0.0594883	NA	NA	NA	NA	NA	NA	NA	NA	NA	NA	NA	NA	NA	NA	NA	NA	NA	NA	NA	NA
ENSTGUG00000002914	18	949294	FAM104A	Uniprot	genic	3.53479	-1.60914	9.0085	1.4e-08	1.5e-06	9.92796	0.06875	0.0600781	0.381727	0.122912	NA	NA	NA	NA	NA	NA	NA	NA	NA	NA	NA	NA	NA	NA	NA	NA	NA	NA	NA	NA
ENSTGUG00000002698	4A	5777425	FAM155B	HGNC Symbol	genic	3.73851	-3.85433	9.00714	1.41e-08	1.5e-06	9.9255	0	0	0.136771	0.0825247	ENSTGUG00000002702	NA	NA	NA	NA	NA	NA	NA	NA	NA	EFNB1	NA	NA	NA	NA	NA	NA	NA	NA	NA
ENSTGUG00000006143	19	7183124	RAB34	HGNC Symbol	promoter	2.96664	-4.43323	9.00674	1.41e-08	1.5e-06	9.92478	0	0	0.0699653	0.0316804	ENSTGUG00000006170	NA	NA	NA	NA	NA	NA	NA	NA	NA	RPL23A	NA	NA	NA	NA	NA	NA	NA	NA	NA
ENSTGUG00000006464	12	6737348	SEMA3F	HGNC Symbol	genic	3.61332	-3.12184	8.99823	1.43e-08	1.52e-06	9.9094	0.0177063	0.03509	0.176217	0.0514857	NA	NA	NA	NA	NA	NA	NA	NA	NA	NA	NA	NA	NA	NA	NA	NA	NA	NA	NA	NA
ENSTGUG00000008781	20	15218645	KCNB1	Uniprot	genic	3.97472	-3.67717	8.96638	1.52e-08	1.6e-06	9.85178	0	0	0.155811	0.0902226	NA	NA	NA	NA	NA	NA	NA	NA	NA	NA	NA	NA	NA	NA	NA	NA	NA	NA	NA	NA
ENSTGUG00000007223	14	10339322	LLGL1	STRING	promoter	3.17651	-2.08894	8.95474	1.55e-08	1.62e-06	9.8307	0.0562676	0.052673	0.29555	0.100365	NA	NA	NA	NA	NA	NA	NA	NA	NA	NA	NA	NA	NA	NA	NA	NA	NA	NA	NA	NA
ENSTGUG00000000182	28	942809	NFIC	HGNC Symbol	genic	3.33501	-3.66526	8.95634	1.54e-08	1.62e-06	9.83359	0.0104167	0.0255155	0.122685	0.0533812	NA	NA	NA	NA	NA	NA	NA	NA	NA	NA	NA	NA	NA	NA	NA	NA	NA	NA	NA	NA
ENSTGUG00000006268	4A	18787422	SOX3	HGNC Symbol	genic	4.32645	-2.8556	8.95983	1.53e-08	1.62e-06	9.83992	0.0138889	0.0340207	0.24375	0.137481	NA	NA	NA	NA	NA	NA	NA	NA	NA	NA	NA	NA	NA	NA	NA	NA	NA	NA	NA	NA
ENSTGUG00000004566	19	5409823	SRRM3	Biomart_human_ortholog	genic	3.23766	-2.02262	8.92882	1.62e-08	1.69e-06	9.78366	0.0435432	0.0294635	0.306578	0.108491	NA	NA	NA	NA	NA	NA	NA	NA	NA	NA	NA	NA	NA	NA	NA	NA	NA	NA	NA	NA
ENSTGUG00000002589	21	2266632	ZBTB48	HGNC Symbol	genic	2.20301	-5.00595	8.92751	1.63e-08	1.69e-06	9.78129	0	0	0.0377174	0.0187708	NA	NA	NA	NA	NA	NA	NA	NA	NA	NA	NA	NA	NA	NA	NA	NA	NA	NA	NA	NA
ENSTGUG00000008781	20	15218757	KCNB1	Uniprot	genic	2.59963	-1.85957	8.90422	1.7e-08	1.76e-06	9.73893	0.0593446	0.0169323	0.312458	0.133027	NA	NA	NA	NA	NA	NA	NA	NA	NA	NA	NA	NA	NA	NA	NA	NA	NA	NA	NA	NA
ENSTGUG00000003911	LGE22	734666			promoter	2.48009	-4.79814	8.8917	1.74e-08	1.79e-06	9.71614	0	0	0.05358	0.0324681	ENSTGUG00000004035	NA	NA	NA	NA	NA	NA	NA	NA	NA		NA	NA	NA	NA	NA	NA	NA	NA	NA
ENSTGUG00000003805	20	2707090	SNTA1	HGNC Symbol	genic	3.28158	-4.19703	8.88207	1.77e-08	1.82e-06	9.69859	0	0	0.0949037	0.053022	NA	NA	NA	NA	NA	NA	NA	NA	NA	NA	NA	NA	NA	NA	NA	NA	NA	NA	NA	NA
ENSTGUG00000011662	6	35822328	STK32C	HGNC Symbol	genic	3.53679	-4.00562	8.87118	1.81e-08	1.85e-06	9.67873	0	0	0.119209	0.0769773	NA	NA	NA	NA	NA	NA	NA	NA	NA	NA	NA	NA	NA	NA	NA	NA	NA	NA	NA	NA
ENSTGUG00000010689	5	22609091	LARGE2	Uniprot	promoter	4.28644	-2.214	8.86442	1.83e-08	1.87e-06	9.6664	0.0351852	0.0546218	0.327488	0.129355	NA	NA	NA	NA	NA	NA	NA	NA	NA	NA	NA	NA	NA	NA	NA	NA	NA	NA	NA	NA
ENSTGUG00000005165	18	4353206	NTN1	HGNC Symbol	genic	2.29083	-4.94009	8.86203	1.84e-08	1.87e-06	9.66203	0	0	0.0390499	0.0143013	NA	NA	NA	NA	NA	NA	NA	NA	NA	NA	NA	NA	NA	NA	NA	NA	NA	NA	NA	NA
ENSTGUG00000004031	10	2073305			promoter	4.86429	-3.01	8.8578	1.85e-08	1.87e-06	9.65432	0	0	0.249609	0.104477	ENSTGUG00000004026	NA	NA	NA	NA	NA	NA	NA	NA	NA		NA	NA	NA	NA	NA	NA	NA	NA	NA
ENSTGUG00000007223	14	10339030	LLGL1	STRING	promoter	4.57909	-2.40791	8.85556	1.86e-08	1.88e-06	9.65023	0.037037	0.0907218	0.314604	0.151528	NA	NA	NA	NA	NA	NA	NA	NA	NA	NA	NA	NA	NA	NA	NA	NA	NA	NA	NA	NA
ENSTGUG00000000589	24	4666464	FLI1	Uniprot	genic	3.40119	-3.67462	8.83495	1.93e-08	1.94e-06	9.61255	0.00793651	0.0194404	0.138581	0.0910624	NA	NA	NA	NA	NA	NA	NA	NA	NA	NA	NA	NA	NA	NA	NA	NA	NA	NA	NA	NA
ENSTGUG00000002251	27	1840543	LRRC3C	HGNC Symbol	promoter	3.785	-3.49817	8.83364	1.94e-08	1.94e-06	9.61015	0.0045045	0.0110337	0.17468	0.139307	NA	NA	NA	NA	NA	NA	NA	NA	NA	NA	NA	NA	NA	NA	NA	NA	NA	NA	NA	NA
ENSTGUG00000008190	11	12214866	ZFHX3	HGNC Symbol	promoter	4.41368	-2.6556	8.82086	1.99e-08	1.98e-06	9.58676	0.0238095	0.0583212	0.267346	0.128227	NA	NA	NA	NA	NA	NA	NA	NA	NA	NA	NA	NA	NA	NA	NA	NA	NA	NA	NA	NA
ENSTGUG00000007741	11	11234382	CDT1	Uniprot	promoter	3.54284	1.43081	8.81555	2.01e-08	1.99e-06	9.57704	0.311416	0.144544	0.827694	0.0748913	ENSTGUG00000007717	NA	NA	NA	NA	NA	NA	NA	NA	NA	ZC3H18	NA	NA	NA	NA	NA	NA	NA	NA	NA
ENSTGUG00000006464	12	6737511	SEMA3F	HGNC Symbol	genic	3.68019	-3.39189	8.80926	2.03e-08	2.01e-06	9.56551	0.0111111	0.0272166	0.158175	0.0661116	NA	NA	NA	NA	NA	NA	NA	NA	NA	NA	NA	NA	NA	NA	NA	NA	NA	NA	NA	NA
ENSTGUG00000004809	17	6752193	AIF1L	HGNC Symbol	promoter	2.91665	-3.63099	8.80184	2.06e-08	2.02e-06	9.55191	0.015	0.0234521	0.121851	0.0599868	NA	NA	NA	NA	NA	NA	NA	NA	NA	NA	NA	NA	NA	NA	NA	NA	NA	NA	NA	NA
ENSTGUG00000009339	12	13917897	FEZF2	Biomart_human_ortholog	promoter	3.35261	-2.95777	8.79943	2.07e-08	2.02e-06	9.54748	0.0200348	0.0224597	0.191521	0.0775004	NA	NA	NA	NA	NA	NA	NA	NA	NA	NA	NA	NA	NA	NA	NA	NA	NA	NA	NA	NA
ENSTGUG00000002515	27	2439807			promoter	-7.80874	-3.37818	-8.8006	2.06e-08	2.02e-06	9.54963	0.791661	0.137501	0.044758	0.108755	ENSTGUG00000002531	NA	NA	NA	NA	NA	NA	NA	NA	NA	KAT2A	NA	NA	NA	NA	NA	NA	NA	NA	NA
ENSTGUG00000011034	2	116518818	SOX17	HGNC Symbol	genic	3.244	-3.33276	8.79268	2.09e-08	2.04e-06	9.53511	0.0123042	0.0148478	0.155972	0.0907755	NA	NA	NA	NA	NA	NA	NA	NA	NA	NA	NA	NA	NA	NA	NA	NA	NA	NA	NA	NA
ENSTGUG00000011675	6	36023281	INPP5A	HGNC Symbol	promoter	4.4213	-0.180606	8.78865	2.11e-08	2.05e-06	9.5277	0.139133	0.119345	0.648075	0.126812	ENSTGUG00000011691	NA	NA	NA	NA	NA	NA	NA	NA	NA		NA	NA	NA	NA	NA	NA	NA	NA	NA
ENSTGUG00000004477	19	5273430	ALKBH4	HGNC Symbol	genic	3.57824	-2.68738	8.77402	2.17e-08	2.09e-06	9.50083	0.0241046	0.0284171	0.230899	0.105984	NA	NA	NA	NA	NA	NA	NA	NA	NA	NA	NA	NA	NA	NA	NA	NA	NA	NA	NA	NA
ENSTGUG00000002526	17	717329			genic	3.38152	-3.54356	8.77578	2.16e-08	2.09e-06	9.50407	0.0151515	0.0371135	0.138915	0.0662936	NA	NA	NA	NA	NA	NA	NA	NA	NA	NA	NA	NA	NA	NA	NA	NA	NA	NA	NA	NA
ENSTGUG00000006782	17	9956383	LHX6	HGNC Symbol	genic	2.95145	-3.76525	8.76685	2.2e-08	2.11e-06	9.48764	0.00765125	0.008461	0.107126	0.0386893	NA	NA	NA	NA	NA	NA	NA	NA	NA	NA	NA	NA	NA	NA	NA	NA	NA	NA	NA	NA
ENSTGUG00000004671	22	2719732	ADGRA2	HGNC Symbol	genic	2.51502	-3.87693	8.75942	2.23e-08	2.13e-06	9.47398	0.0107314	0.0111928	0.0961356	0.0448675	NA	NA	NA	NA	NA	NA	NA	NA	NA	NA	NA	NA	NA	NA	NA	NA	NA	NA	NA	NA
ENSTGUG00000010484	9	18715182	MCF2L2	Uniprot	genic	3.47178	-3.64938	8.75624	2.24e-08	2.13e-06	9.46813	0.00694444	0.0170103	0.147547	0.0961885	NA	NA	NA	NA	NA	NA	NA	NA	NA	NA	NA	NA	NA	NA	NA	NA	NA	NA	NA	NA
ENSTGUG00000010484	9	18715155	MCF2L2	Uniprot	genic	3.64869	-3.92169	8.75586	2.24e-08	2.13e-06	9.46744	0	0	0.136822	0.0996652	NA	NA	NA	NA	NA	NA	NA	NA	NA	NA	NA	NA	NA	NA	NA	NA	NA	NA	NA	NA
ENSTGUG00000004026	10	2073266	ACTG1	Uniprot	promoter	4.64871	-2.96661	8.74817	2.27e-08	2.16e-06	9.45328	0.00219298	0.00537169	0.245924	0.0964133	ENSTGUG00000004031	NA	NA	NA	NA	NA	NA	NA	NA	NA		NA	NA	NA	NA	NA	NA	NA	NA	NA
ENSTGUG00000005023	15	2116935	NCOR2	HGNC Symbol	genic	1.97635	-5.17595	8.74279	2.3e-08	2.16e-06	9.44337	0	0	0.0302812	0.0146497	NA	NA	NA	NA	NA	NA	NA	NA	NA	NA	NA	NA	NA	NA	NA	NA	NA	NA	NA	NA
ENSTGUG00000015608	Un	128747585			promoter	2.42088	0.604602	8.74518	2.29e-08	2.16e-06	9.44778	0.299809	0.0512689	0.689084	0.119164	NA	NA	NA	NA	NA	NA	NA	NA	NA	NA	NA	NA	NA	NA	NA	NA	NA	NA	NA	NA
ENSTGUG00000006089	7	10648263	SPEG	HGNC Symbol	genic	3.19988	-3.91583	8.72348	2.38e-08	2.23e-06	9.40778	0.00505051	0.0123712	0.117175	0.0817232	ENSTGUG00000018510	NA	NA	NA	NA	NA	NA	NA	NA	NA		NA	NA	NA	NA	NA	NA	NA	NA	NA
ENSTGUG00000010263	5	20193698	ALX4	HGNC Symbol	genic	3.83391	-2.71052	8.71758	2.41e-08	2.25e-06	9.39689	0.0211806	0.0326798	0.234865	0.096416	NA	NA	NA	NA	NA	NA	NA	NA	NA	NA	NA	NA	NA	NA	NA	NA	NA	NA	NA	NA
ENSTGUG00000015188	13_random	2436378	DBN1	Uniprot	promoter	2.97818	-4.42458	8.71522	2.42e-08	2.25e-06	9.39254	0	0	0.0706517	0.0357291	NA	NA	NA	NA	NA	NA	NA	NA	NA	NA	NA	NA	NA	NA	NA	NA	NA	NA	NA	NA
ENSTGUG00000007882	19	9630053	PPM1D	HGNC Symbol	genic	3.67234	-2.28174	8.70383	2.47e-08	2.29e-06	9.37149	0.027666	0.0271143	0.288465	0.114847	NA	NA	NA	NA	NA	NA	NA	NA	NA	NA	NA	NA	NA	NA	NA	NA	NA	NA	NA	NA
ENSTGUG00000000825	28	3987824	GNG7	HGNC Symbol	genic	2.22509	-4.9894	8.69771	2.5e-08	2.3e-06	9.36019	0	0	0.0386681	0.0187451	ENSTGUG00000000786	NA	NA	NA	NA	NA	NA	NA	NA	NA		NA	NA	NA	NA	NA	NA	NA	NA	NA
ENSTGUG00000001695	4	1975258	SHROOM3	HGNC Symbol	genic	2.47539	-2.22125	8.70019	2.49e-08	2.3e-06	9.36477	0.0502446	0.0246739	0.258016	0.125898	NA	NA	NA	NA	NA	NA	NA	NA	NA	NA	NA	NA	NA	NA	NA	NA	NA	NA	NA	NA
ENSTGUG00000001053	28	4777971			promoter	3.43778	-4.07988	8.69978	2.49e-08	2.3e-06	9.36402	0	0	0.167386	0.163551	NA	NA	NA	NA	NA	NA	NA	NA	NA	NA	NA	NA	NA	NA	NA	NA	NA	NA	NA	NA
ENSTGUG00000015608	Un	128747526			promoter	2.46728	-0.916895	8.69535	2.51e-08	2.3e-06	9.35582	0.136147	0.0856566	0.449431	0.103355	NA	NA	NA	NA	NA	NA	NA	NA	NA	NA	NA	NA	NA	NA	NA	NA	NA	NA	NA	NA
ENSTGUG00000001098	23	3266259	LDLRAP1	HGNC Symbol	genic	2.65668	-0.434682	8.68084	2.58e-08	2.36e-06	9.32899	0.151861	0.0284374	0.535778	0.130944	NA	NA	NA	NA	NA	NA	NA	NA	NA	NA	NA	NA	NA	NA	NA	NA	NA	NA	NA	NA
ENSTGUG00000000786	28	3987858			genic	2.55319	-4.41606	8.67897	2.59e-08	2.36e-06	9.32552	0.00320324	0.00503853	0.0637796	0.0267501	ENSTGUG00000000825	NA	NA	NA	NA	NA	NA	NA	NA	NA	GNG7	NA	NA	NA	NA	NA	NA	NA	NA	NA
ENSTGUG00000003635	12	412237	WNK2	HGNC Symbol	genic	3.20044	-4.25788	8.66517	2.66e-08	2.41e-06	9.29997	0	0	0.0951611	0.0705974	NA	NA	NA	NA	NA	NA	NA	NA	NA	NA	NA	NA	NA	NA	NA	NA	NA	NA	NA	NA
ENSTGUG00000015188	13_random	2436388	DBN1	Uniprot	promoter	2.97633	-3.77955	8.65996	2.68e-08	2.43e-06	9.29032	0.00935374	0.0152778	0.10766	0.0431575	NA	NA	NA	NA	NA	NA	NA	NA	NA	NA	NA	NA	NA	NA	NA	NA	NA	NA	NA	NA
ENSTGUG00000005822	20	7501270			genic	2.52067	-3.11951	8.65671	2.7e-08	2.43e-06	9.28429	0.0236052	0.0167613	0.151013	0.05032	ENSTGUG00000005860	NA	NA	NA	NA	NA	NA	NA	NA	NA	SLC12A5	NA	NA	NA	NA	NA	NA	NA	NA	NA
ENSTGUG00000014514	Un	63905712	PAN2	Biomart	promoter	-4.27297	-4.33984	-8.6501	2.73e-08	2.45e-06	9.27203	0.319597	0.119347	0.0235363	0.0389255	NA	NA	NA	NA	NA	NA	NA	NA	NA	NA	NA	NA	NA	NA	NA	NA	NA	NA	NA	NA
ENSTGUG00000004671	22	2719507	ADGRA2	HGNC Symbol	genic	3.88525	-3.07852	8.64533	2.76e-08	2.46e-06	9.26318	0.0215054	0.0526772	0.190613	0.0686229	NA	NA	NA	NA	NA	NA	NA	NA	NA	NA	NA	NA	NA	NA	NA	NA	NA	NA	NA	NA
ENSTGUG00000010084	15	11934304	LRRC75B	HGNC Symbol	promoter	3.59203	-3.59009	8.64716	2.75e-08	2.46e-06	9.26657	0.00595238	0.0145803	0.141751	0.0762073	NA	NA	NA	NA	NA	NA	NA	NA	NA	NA	NA	NA	NA	NA	NA	NA	NA	NA	NA	NA
ENSTGUG00000000959	26	729363	TSPAN2	HGNC Symbol	genic	3.5499	-1.97986	8.63292	2.83e-08	2.51e-06	9.24015	0.0465254	0.0426954	0.327142	0.121504	NA	NA	NA	NA	NA	NA	NA	NA	NA	NA	NA	NA	NA	NA	NA	NA	NA	NA	NA	NA
ENSTGUG00000010484	9	18699331	MCF2L2	Uniprot	promoter	3.47289	-3.22834	8.61695	2.91e-08	2.57e-06	9.21046	0.011465	0.0158001	0.178131	0.0991712	ENSTGUG00000010499	NA	NA	NA	NA	NA	NA	NA	NA	NA	B3GNT5	NA	NA	NA	NA	NA	NA	NA	NA	NA
ENSTGUG00000005622	19	6671990	SCARF1	HGNC Symbol	promoter	2.93898	-2.59394	8.6176	2.91e-08	2.57e-06	9.21167	0.0411274	0.0413032	0.219525	0.0796735	NA	NA	NA	NA	NA	NA	NA	NA	NA	NA	NA	NA	NA	NA	NA	NA	NA	NA	NA	NA
ENSTGUG00000005769	4A	17505808	LOC100221700	Uniprot	genic	2.81499	-4.54697	8.5844	3.1e-08	2.72e-06	9.14986	0	0	0.0638332	0.0300462	NA	NA	NA	NA	NA	NA	NA	NA	NA	NA	NA	NA	NA	NA	NA	NA	NA	NA	NA	NA
ENSTGUG00000002323	4A	923298	PCDH19	HGNC Symbol	promoter	4.25087	-2.68495	8.58313	3.1e-08	2.72e-06	9.14749	0.0333333	0.0816497	0.255748	0.114214	NA	NA	NA	NA	NA	NA	NA	NA	NA	NA	NA	NA	NA	NA	NA	NA	NA	NA	NA	NA
ENSTGUG00000016300	Un	20254355			promoter	2.15888	-0.682635	8.57552	3.15e-08	2.75e-06	9.13331	0.167124	0.0502558	0.475896	0.116104	NA	NA	NA	NA	NA	NA	NA	NA	NA	NA	NA	NA	NA	NA	NA	NA	NA	NA	NA	NA
ENSTGUG00000012891	5	52210353	ASPG	HGNC Symbol	genic	2.41839	-1.47995	8.56659	3.2e-08	2.79e-06	9.11664	0.0910706	0.0504679	0.357677	0.109268	NA	NA	NA	NA	NA	NA	NA	NA	NA	NA	NA	NA	NA	NA	NA	NA	NA	NA	NA	NA
ENSTGUG00000001098	23	3266233	LDLRAP1	HGNC Symbol	genic	3.65097	-2.85324	8.56109	3.24e-08	2.81e-06	9.10638	0.0202252	0.0316994	0.217579	0.106741	NA	NA	NA	NA	NA	NA	NA	NA	NA	NA	NA	NA	NA	NA	NA	NA	NA	NA	NA	NA
ENSTGUG00000004484	19	5275998	LRWD1	Uniprot	promoter	-2.83548	-3.07142	-8.55994	3.24e-08	2.81e-06	9.10422	0.339676	0.0432799	0.0654994	0.031724	ENSTGUG00000004477	NA	NA	NA	NA	NA	NA	NA	NA	NA	ALKBH4	NA	NA	NA	NA	NA	NA	NA	NA	NA
ENSTGUG00000001511	26	3629600	PLXNA2	HGNC Symbol	genic	2.64799	-4.32393	8.5563	3.27e-08	2.82e-06	9.09743	0.00520833	0.0127578	0.0760205	0.0505269	NA	NA	NA	NA	NA	NA	NA	NA	NA	NA	NA	NA	NA	NA	NA	NA	NA	NA	NA	NA
ENSTGUG00000003262	14	651099			genic	3.3511	-3.42416	8.54139	3.36e-08	2.89e-06	9.06956	0.0117533	0.0201161	0.147232	0.0631625	NA	NA	NA	NA	NA	NA	NA	NA	NA	NA	NA	NA	NA	NA	NA	NA	NA	NA	NA	NA
ENSTGUG00000000617	28	2895288	HCN2	Biomart_human_ortholog	promoter	2.57725	-4.49527	8.53812	3.38e-08	2.9e-06	9.06344	0.00260417	0.00637888	0.0637766	0.0393221	ENSTGUG00000000613	NA	NA	NA	NA	NA	NA	NA	NA	NA		NA	NA	NA	NA	NA	NA	NA	NA	NA
ENSTGUG00000015180	13_random	2431990	N4BP3	Uniprot	promoter	2.20426	-5.00502	8.53293	3.41e-08	2.91e-06	9.05372	0	0	0.0369777	0.0150505	NA	NA	NA	NA	NA	NA	NA	NA	NA	NA	NA	NA	NA	NA	NA	NA	NA	NA	NA	NA
ENSTGUG00000000182	28	944537	NFIC	HGNC Symbol	genic	2.63058	-4.68528	8.53408	3.41e-08	2.91e-06	9.05588	0	0	0.0544065	0.0270872	NA	NA	NA	NA	NA	NA	NA	NA	NA	NA	NA	NA	NA	NA	NA	NA	NA	NA	NA	NA
ENSTGUG00000005622	19	6672058	SCARF1	HGNC Symbol	promoter	2.14062	-2.32229	8.52781	3.45e-08	2.93e-06	9.04415	0.0557254	0.023537	0.238527	0.114341	NA	NA	NA	NA	NA	NA	NA	NA	NA	NA	NA	NA	NA	NA	NA	NA	NA	NA	NA	NA
ENSTGUG00000006782	17	9956392	LHX6	HGNC Symbol	genic	2.32913	-3.82679	8.51716	3.52e-08	2.98e-06	9.0242	0.0153882	0.0180142	0.0907555	0.0303071	NA	NA	NA	NA	NA	NA	NA	NA	NA	NA	NA	NA	NA	NA	NA	NA	NA	NA	NA	NA
ENSTGUG00000006268	4A	18787397	SOX3	HGNC Symbol	genic	3.73126	-3.85976	8.51232	3.55e-08	3e-06	9.01514	0	0	0.131843	0.096857	NA	NA	NA	NA	NA	NA	NA	NA	NA	NA	NA	NA	NA	NA	NA	NA	NA	NA	NA	NA
ENSTGUG00000004907	12	4706419			genic	2.98871	-1.53388	8.50529	3.6e-08	3.03e-06	9.00195	0.0825019	0.0623892	0.373219	0.125816	NA	NA	NA	NA	NA	NA	NA	NA	NA	NA	NA	NA	NA	NA	NA	NA	NA	NA	NA	NA
ENSTGUG00000004031	10	2073298			promoter	4.76003	-2.94666	8.49763	3.65e-08	3.06e-06	8.98759	0.00131234	0.00321455	0.253695	0.104341	ENSTGUG00000004026	NA	NA	NA	NA	NA	NA	NA	NA	NA		NA	NA	NA	NA	NA	NA	NA	NA	NA
ENSTGUG00000002323	4A	923285	PCDH19	HGNC Symbol	promoter	4.41444	-2.11602	8.48565	3.74e-08	3.13e-06	8.96511	0.03663	0.0604562	0.339598	0.146428	NA	NA	NA	NA	NA	NA	NA	NA	NA	NA	NA	NA	NA	NA	NA	NA	NA	NA	NA	NA
ENSTGUG00000002323	4A	923299	PCDH19	HGNC Symbol	promoter	4.46578	-2.61652	8.4755	3.81e-08	3.18e-06	8.94603	0.0238095	0.0583212	0.280936	0.158779	NA	NA	NA	NA	NA	NA	NA	NA	NA	NA	NA	NA	NA	NA	NA	NA	NA	NA	NA	NA
ENSTGUG00000002698	4A	5829514	FAM155B	HGNC Symbol	genic	2.77872	-1.72312	8.46327	3.9e-08	3.24e-06	8.92304	0.0665742	0.045589	0.342191	0.153951	NA	NA	NA	NA	NA	NA	NA	NA	NA	NA	NA	NA	NA	NA	NA	NA	NA	NA	NA	NA
ENSTGUG00000004711	12	3784709			promoter	4.33577	-3.40639	8.46169	3.91e-08	3.24e-06	8.92006	0	0	0.219488	0.161116	NA	NA	NA	NA	NA	NA	NA	NA	NA	NA	NA	NA	NA	NA	NA	NA	NA	NA	NA	NA
ENSTGUG00000010084	15	11934425	LRRC75B	HGNC Symbol	promoter	2.1854	-1.88483	8.45918	3.93e-08	3.25e-06	8.91534	0.072817	0.0158889	0.292597	0.124016	NA	NA	NA	NA	NA	NA	NA	NA	NA	NA	NA	NA	NA	NA	NA	NA	NA	NA	NA	NA
ENSTGUG00000004035	LGE22	734745	KRT7	Biomart_human_ortholog	promoter	3.35724	-4.14028	8.45252	3.98e-08	3.27e-06	8.90281	0	0	0.108889	0.0738936	ENSTGUG00000003911	NA	NA	NA	NA	NA	NA	NA	NA	NA		NA	NA	NA	NA	NA	NA	NA	NA	NA
ENSTGUG00000008878	15	8917931			promoter	3.80377	-2.11307	8.45349	3.97e-08	3.27e-06	8.90464	0.0313813	0.027239	0.320608	0.135238	NA	NA	NA	NA	NA	NA	NA	NA	NA	NA	NA	NA	NA	NA	NA	NA	NA	NA	NA	NA
ENSTGUG00000009339	12	13917494	FEZF2	Biomart_human_ortholog	genic	3.32762	-4.1625	8.44618	4.03e-08	3.3e-06	8.89087	0	0	0.107643	0.0690215	NA	NA	NA	NA	NA	NA	NA	NA	NA	NA	NA	NA	NA	NA	NA	NA	NA	NA	NA	NA
ENSTGUG00000002544	17	713150	ENTPD8	HGNC Symbol	genic	-4.57454	-3.94053	-8.43788	4.09e-08	3.34e-06	8.87523	0.415283	0.172797	0.0414042	0.105649	ENSTGUG00000002526	NA	NA	NA	NA	NA	NA	NA	NA	NA		NA	NA	NA	NA	NA	NA	NA	NA	NA
ENSTGUG00000002526	17	717454			genic	3.41762	-4.095	8.41604	4.27e-08	3.47e-06	8.83404	0	0	0.113677	0.0732398	NA	NA	NA	NA	NA	NA	NA	NA	NA	NA	NA	NA	NA	NA	NA	NA	NA	NA	NA	NA
ENSTGUG00000002412	17	210651			promoter	2.85961	-3.71702	8.40402	4.37e-08	3.54e-06	8.81133	0.0138224	0.0225477	0.112398	0.0557845	NA	NA	NA	NA	NA	NA	NA	NA	NA	NA	NA	NA	NA	NA	NA	NA	NA	NA	NA	NA
ENSTGUG00000000182	28	944561	NFIC	HGNC Symbol	genic	2.91071	-3.95329	8.39456	4.45e-08	3.6e-06	8.79346	0.0119048	0.0291606	0.0910488	0.0254048	NA	NA	NA	NA	NA	NA	NA	NA	NA	NA	NA	NA	NA	NA	NA	NA	NA	NA	NA	NA
ENSTGUG00000008870	15	8904572	SLC25A1	HGNC Symbol	genic	2.77099	-4.57997	8.38879	4.5e-08	3.63e-06	8.78254	0	0	0.0807832	0.0693117	NA	NA	NA	NA	NA	NA	NA	NA	NA	NA	NA	NA	NA	NA	NA	NA	NA	NA	NA	NA
ENSTGUG00000015608	Un	128747193			promoter	2.42113	-0.776268	8.3828	4.55e-08	3.65e-06	8.77122	0.141254	0.0514165	0.472523	0.111182	NA	NA	NA	NA	NA	NA	NA	NA	NA	NA	NA	NA	NA	NA	NA	NA	NA	NA	NA	NA
ENSTGUG00000015922	19_random	107326			promoter	3.55759	-3.38838	8.38422	4.54e-08	3.65e-06	8.77391	0.0166667	0.0408248	0.154628	0.0787819	NA	NA	NA	NA	NA	NA	NA	NA	NA	NA	NA	NA	NA	NA	NA	NA	NA	NA	NA	NA
ENSTGUG00000008542	8	19155910	TAL1	HGNC Symbol	genic	2.89787	-4.48481	8.36965	4.67e-08	3.73e-06	8.74632	0	0	0.0729729	0.0455602	NA	NA	NA	NA	NA	NA	NA	NA	NA	NA	NA	NA	NA	NA	NA	NA	NA	NA	NA	NA
ENSTGUG00000012157	7	39169182	GPD2	HGNC Symbol	promoter	3.91731	-3.72023	8.35801	4.77e-08	3.8e-06	8.72426	0	0	0.154803	0.103002	ENSTGUG00000012173	ENSTGUG00000012179	NA	NA	NA	NA	NA	NA	NA	NA			NA	NA	NA	NA	NA	NA	NA	NA
ENSTGUG00000011034	2	116518837	SOX17	HGNC Symbol	genic	2.87585	-3.05175	8.35424	4.81e-08	3.82e-06	8.71711	0.0194715	0.0117697	0.174681	0.0844691	NA	NA	NA	NA	NA	NA	NA	NA	NA	NA	NA	NA	NA	NA	NA	NA	NA	NA	NA	NA
ENSTGUG00000003490	22	149161	HK2	Biomart	promoter	2.04459	-1.54131	8.34293	4.91e-08	3.89e-06	8.69565	0.101867	0.03293	0.334003	0.116541	ENSTGUG00000003566	NA	NA	NA	NA	NA	NA	NA	NA	NA	AEBP1	NA	NA	NA	NA	NA	NA	NA	NA	NA
ENSTGUG00000000027	24	194375	CCDC84	HGNC Symbol	promoter	-3.3101	-4.6597	-8.33552	4.98e-08	3.91e-06	8.68158	0.179056	0.0483041	0.0170339	0.0169888	ENSTGUG00000000026	ENSTGUG00000000060	NA	NA	NA	NA	NA	NA	NA	NA		TMEM25	NA	NA	NA	NA	NA	NA	NA	NA
ENSTGUG00000008052	19	10109856	LHX1	HGNC Symbol	promoter	3.34657	-3.61802	8.33174	5.02e-08	3.91e-06	8.67441	0.0123457	0.0302406	0.129884	0.0645213	NA	NA	NA	NA	NA	NA	NA	NA	NA	NA	NA	NA	NA	NA	NA	NA	NA	NA	NA	NA
ENSTGUG00000010084	15	11934437	LRRC75B	HGNC Symbol	promoter	2.04269	-1.90514	8.33362	5e-08	3.91e-06	8.67798	0.0770555	0.0132948	0.283243	0.103684	NA	NA	NA	NA	NA	NA	NA	NA	NA	NA	NA	NA	NA	NA	NA	NA	NA	NA	NA	NA
ENSTGUG00000008870	15	8904576	SLC25A1	HGNC Symbol	genic	1.97614	-5.17611	8.33585	4.98e-08	3.91e-06	8.68222	0	0	0.0351628	0.0256096	NA	NA	NA	NA	NA	NA	NA	NA	NA	NA	NA	NA	NA	NA	NA	NA	NA	NA	NA	NA
ENSTGUG00000006531	5	6754418	SYT7	Uniprot	genic	3.56513	-3.3101	8.33393	5e-08	3.91e-06	8.67856	0.0222222	0.0544331	0.167813	0.0930913	NA	NA	NA	NA	NA	NA	NA	NA	NA	NA	NA	NA	NA	NA	NA	NA	NA	NA	NA	NA
ENSTGUG00000007480	6	15877778	TMEM150A	HGNC Symbol	promoter	3.97942	-2.77076	8.33323	5e-08	3.91e-06	8.67724	0.0177778	0.0288033	0.24365	0.124389	NA	NA	NA	NA	NA	NA	NA	NA	NA	NA	NA	NA	NA	NA	NA	NA	NA	NA	NA	NA
ENSTGUG00000001098	23	3240124	LDLRAP1	HGNC Symbol	genic	2.72716	-1.50798	8.32216	5.11e-08	3.97e-06	8.6562	0.0789814	0.042941	0.361324	0.0827023	NA	NA	NA	NA	NA	NA	NA	NA	NA	NA	NA	NA	NA	NA	NA	NA	NA	NA	NA	NA
ENSTGUG00000015636	Un	44543782	LOC100230746	Uniprot	promoter	2.75089	-2.78685	8.31196	5.21e-08	4.04e-06	8.63679	0.0308405	0.0245767	0.188661	0.0565118	NA	NA	NA	NA	NA	NA	NA	NA	NA	NA	NA	NA	NA	NA	NA	NA	NA	NA	NA	NA
ENSTGUG00000009339	12	13917531	FEZF2	Biomart_human_ortholog	genic	4.19815	-2.90796	8.30881	5.25e-08	4.05e-06	8.6308	0.0166667	0.0408248	0.231004	0.109649	NA	NA	NA	NA	NA	NA	NA	NA	NA	NA	NA	NA	NA	NA	NA	NA	NA	NA	NA	NA
ENSTGUG00000008776	12	12163340	LAMB2	HGNC Symbol	promoter	3.42092	-3.16399	8.30378	5.3e-08	4.06e-06	8.62123	0.0127386	0.0141928	0.179152	0.0975085	NA	NA	NA	NA	NA	NA	NA	NA	NA	NA	NA	NA	NA	NA	NA	NA	NA	NA	NA	NA
ENSTGUG00000002514	4	10515510	LRBA	STRING	genic	3.79248	-2.5996	8.30345	5.3e-08	4.06e-06	8.62062	0.0357143	0.0597614	0.252755	0.113517	ENSTGUG00000002558	NA	NA	NA	NA	NA	NA	NA	NA	NA	MAB21L2	NA	NA	NA	NA	NA	NA	NA	NA	NA
ENSTGUG00000005822	20	7501425			genic	2.06754	-2.04273	8.30601	5.27e-08	4.06e-06	8.62549	0.0693703	0.0161265	0.262324	0.0886287	ENSTGUG00000005860	NA	NA	NA	NA	NA	NA	NA	NA	NA	SLC12A5	NA	NA	NA	NA	NA	NA	NA	NA	NA
ENSTGUG00000008776	12	12163341	LAMB2	HGNC Symbol	promoter	3.29759	-2.99851	8.2908	5.43e-08	4.14e-06	8.59652	0.0168674	0.0162583	0.185579	0.0802517	NA	NA	NA	NA	NA	NA	NA	NA	NA	NA	NA	NA	NA	NA	NA	NA	NA	NA	NA	NA
ENSTGUG00000000959	26	729368	TSPAN2	HGNC Symbol	genic	2.81014	-1.436	8.29104	5.43e-08	4.14e-06	8.59698	0.0787541	0.0388698	0.393036	0.16473	NA	NA	NA	NA	NA	NA	NA	NA	NA	NA	NA	NA	NA	NA	NA	NA	NA	NA	NA	NA
ENSTGUG00000011675	6	36022253	INPP5A	HGNC Symbol	genic	3.53833	0.194008	8.28412	5.5e-08	4.18e-06	8.58379	0.169441	0.0940992	0.657699	0.170149	NA	NA	NA	NA	NA	NA	NA	NA	NA	NA	NA	NA	NA	NA	NA	NA	NA	NA	NA	NA
ENSTGUG00000009973	8	26222707	RAVER2	HGNC Symbol	genic	4.72282	-2.60991	8.26656	5.69e-08	4.31e-06	8.55029	0.0111111	0.0272166	0.309486	0.161459	NA	NA	NA	NA	NA	NA	NA	NA	NA	NA	NA	NA	NA	NA	NA	NA	NA	NA	NA	NA
ENSTGUG00000002134	1A	3613010	GATA3	HGNC Symbol	genic	2.70744	-4.62763	8.25585	5.81e-08	4.38e-06	8.52984	0	0	0.0629078	0.0390269	NA	NA	NA	NA	NA	NA	NA	NA	NA	NA	NA	NA	NA	NA	NA	NA	NA	NA	NA	NA
ENSTGUG00000004315	25	974961	SLAMF1	STRING	genic	4.18519	-2.48785	8.25632	5.81e-08	4.38e-06	8.53073	0.0274854	0.0527095	0.295196	0.200042	ENSTGUG00000004390	NA	NA	NA	NA	NA	NA	NA	NA	NA		NA	NA	NA	NA	NA	NA	NA	NA	NA
ENSTGUG00000009444	6	21284467	PYROXD2	Uniprot	genic	2.39059	-4.86527	8.24856	5.9e-08	4.4e-06	8.51592	0	0	0.0521763	0.0377755	ENSTGUG00000009462	NA	NA	NA	NA	NA	NA	NA	NA	NA	HPSE2	NA	NA	NA	NA	NA	NA	NA	NA	NA
ENSTGUG00000002526	17	717690			genic	2.80784	-3.87785	8.24872	5.89e-08	4.4e-06	8.51621	0.00991379	0.0156484	0.0997996	0.0488339	NA	NA	NA	NA	NA	NA	NA	NA	NA	NA	NA	NA	NA	NA	NA	NA	NA	NA	NA	NA
ENSTGUG00000002526	17	718316			genic	3.08634	-4.34346	8.2507	5.87e-08	4.4e-06	8.52001	0	0	0.0905551	0.0698187	NA	NA	NA	NA	NA	NA	NA	NA	NA	NA	NA	NA	NA	NA	NA	NA	NA	NA	NA	NA
ENSTGUG00000012157	7	39169374	GPD2	HGNC Symbol	promoter	2.36565	-0.833011	8.24607	5.92e-08	4.41e-06	8.51116	0.142278	0.0614632	0.458841	0.105612	ENSTGUG00000012179	NA	NA	NA	NA	NA	NA	NA	NA	NA		NA	NA	NA	NA	NA	NA	NA	NA	NA
ENSTGUG00000015608	Un	128747545			promoter	2.54333	0.141543	8.24147	5.98e-08	4.44e-06	8.50235	0.226081	0.0542243	0.628727	0.105199	NA	NA	NA	NA	NA	NA	NA	NA	NA	NA	NA	NA	NA	NA	NA	NA	NA	NA	NA	NA
ENSTGUG00000000060	24	193893	TMEM25	Uniprot	promoter	2.22765	-4.98747	8.23929	6e-08	4.45e-06	8.49818	0	0	0.0415757	0.0282053	ENSTGUG00000000026	ENSTGUG00000000027	NA	NA	NA	NA	NA	NA	NA	NA		CCDC84	NA	NA	NA	NA	NA	NA	NA	NA
ENSTGUG00000007793	15	5517998	MN1	HGNC Symbol	genic	2.39568	-4.86145	8.23018	6.11e-08	4.51e-06	8.48076	0	0	0.0449895	0.0240346	NA	NA	NA	NA	NA	NA	NA	NA	NA	NA	NA	NA	NA	NA	NA	NA	NA	NA	NA	NA
ENSTGUG00000008870	15	8904492	SLC25A1	HGNC Symbol	genic	2.87725	-4.50027	8.22819	6.13e-08	4.52e-06	8.47694	0	0	0.0969361	0.0827821	NA	NA	NA	NA	NA	NA	NA	NA	NA	NA	NA	NA	NA	NA	NA	NA	NA	NA	NA	NA
ENSTGUG00000009903	6	22035751	FBXW4	Uniprot	genic	3.36396	-3.01579	8.22241	6.2e-08	4.56e-06	8.46588	0.0186579	0.0231459	0.199873	0.113813	NA	NA	NA	NA	NA	NA	NA	NA	NA	NA	NA	NA	NA	NA	NA	NA	NA	NA	NA	NA
ENSTGUG00000001682	23	5642384	TMEM35B	Uniprot	genic	3.67823	-2.44014	8.22106	6.22e-08	4.56e-06	8.4633	0.0310325	0.0352687	0.262243	0.089497	NA	NA	NA	NA	NA	NA	NA	NA	NA	NA	NA	NA	NA	NA	NA	NA	NA	NA	NA	NA
ENSTGUG00000006305	9	4876465	MAB21L4	Uniprot	genic	3.42787	-0.0494918	8.21443	6.3e-08	4.6e-06	8.4506	0.153242	0.0998778	0.623815	0.164373	NA	NA	NA	NA	NA	NA	NA	NA	NA	NA	NA	NA	NA	NA	NA	NA	NA	NA	NA	NA
ENSTGUG00000002155	4A	300231	ZIC3	HGNC Symbol	genic	2.22292	-0.336303	8.21093	6.34e-08	4.62e-06	8.4439	0.198266	0.0557285	0.538244	0.100907	NA	NA	NA	NA	NA	NA	NA	NA	NA	NA	NA	NA	NA	NA	NA	NA	NA	NA	NA	NA
ENSTGUG00000004026	10	2073286	ACTG1	Uniprot	promoter	4.6639	-3.01876	8.18706	6.64e-08	4.83e-06	8.3981	0.00131234	0.00321455	0.242906	0.103395	ENSTGUG00000004031	NA	NA	NA	NA	NA	NA	NA	NA	NA		NA	NA	NA	NA	NA	NA	NA	NA	NA
ENSTGUG00000005910	14	8822440	NDUFAB1	HGNC Symbol	genic	2.58893	-4.31174	8.18308	6.7e-08	4.85e-06	8.39045	0.00432364	0.00678744	0.076733	0.0481975	NA	NA	NA	NA	NA	NA	NA	NA	NA	NA	NA	NA	NA	NA	NA	NA	NA	NA	NA	NA
ENSTGUG00000011076	6	29471571	EMX2	HGNC Symbol	genic	3.71534	-2.29532	8.15664	7.05e-08	5.1e-06	8.33964	0.0366793	0.0413351	0.286738	0.114311	NA	NA	NA	NA	NA	NA	NA	NA	NA	NA	NA	NA	NA	NA	NA	NA	NA	NA	NA	NA
ENSTGUG00000015336	Un	154161841			promoter	2.46089	-4.81254	8.1522	7.11e-08	5.13e-06	8.33109	0	0	0.0507739	0.0370497	NA	NA	NA	NA	NA	NA	NA	NA	NA	NA	NA	NA	NA	NA	NA	NA	NA	NA	NA	NA
ENSTGUG00000015608	Un	128747129			promoter	2.33458	1.23559	8.14946	7.15e-08	5.14e-06	8.32581	0.411152	0.0629324	0.768032	0.108732	NA	NA	NA	NA	NA	NA	NA	NA	NA	NA	NA	NA	NA	NA	NA	NA	NA	NA	NA	NA
ENSTGUG00000005165	18	4353215	NTN1	HGNC Symbol	genic	2.11074	-4.84515	8.13673	7.33e-08	5.26e-06	8.3013	0.00260417	0.00637888	0.0412589	0.0162633	NA	NA	NA	NA	NA	NA	NA	NA	NA	NA	NA	NA	NA	NA	NA	NA	NA	NA	NA	NA
ENSTGUG00000015188	13_random	2436789	DBN1	Uniprot	promoter	2.52239	-4.76642	8.1264	7.48e-08	5.35e-06	8.28138	0	0	0.0520083	0.0342829	NA	NA	NA	NA	NA	NA	NA	NA	NA	NA	NA	NA	NA	NA	NA	NA	NA	NA	NA	NA
ENSTGUG00000006818	20	8310771	ANGPT4	HGNC Symbol	promoter	3.30784	-3.68564	8.11169	7.7e-08	5.48e-06	8.25299	0.0104167	0.0255155	0.134914	0.0835635	NA	NA	NA	NA	NA	NA	NA	NA	NA	NA	NA	NA	NA	NA	NA	NA	NA	NA	NA	NA
ENSTGUG00000000663	28	3054651	R3HDM4	HGNC Symbol	genic	3.16902	-0.895792	8.1129	7.68e-08	5.48e-06	8.25533	0.0909812	0.0391689	0.479035	0.154444	NA	NA	NA	NA	NA	NA	NA	NA	NA	NA	NA	NA	NA	NA	NA	NA	NA	NA	NA	NA
ENSTGUG00000003805	20	2707247	SNTA1	HGNC Symbol	genic	3.19505	-3.97523	8.10876	7.74e-08	5.49e-06	8.24734	0.0037037	0.00907218	0.102632	0.0592615	NA	NA	NA	NA	NA	NA	NA	NA	NA	NA	NA	NA	NA	NA	NA	NA	NA	NA	NA	NA
ENSTGUG00000000027	24	290480	CCDC84	HGNC Symbol	genic	2.65958	-4.37297	8.10232	7.84e-08	5.55e-06	8.23489	0.00378788	0.00927837	0.0907617	0.0841756	NA	NA	NA	NA	NA	NA	NA	NA	NA	NA	NA	NA	NA	NA	NA	NA	NA	NA	NA	NA
ENSTGUG00000009903	6	21978222	FBXW4	Uniprot	genic	2.58854	-4.71681	8.09818	7.9e-08	5.58e-06	8.2269	0	0	0.0554097	0.0327272	NA	NA	NA	NA	NA	NA	NA	NA	NA	NA	NA	NA	NA	NA	NA	NA	NA	NA	NA	NA
ENSTGUG00000004656	17	6494466	ASS1	HGNC Symbol	promoter	3.11618	-4.32108	8.09052	8.02e-08	5.59e-06	8.21209	0	0	0.0883131	0.0617059	NA	NA	NA	NA	NA	NA	NA	NA	NA	NA	NA	NA	NA	NA	NA	NA	NA	NA	NA	NA
ENSTGUG00000010689	5	22609068	LARGE2	Uniprot	promoter	3.96166	-3.68697	8.08989	8.03e-08	5.59e-06	8.21088	0	0	0.153483	0.0843848	NA	NA	NA	NA	NA	NA	NA	NA	NA	NA	NA	NA	NA	NA	NA	NA	NA	NA	NA	NA
ENSTGUG00000006782	17	9956360	LHX6	HGNC Symbol	genic	2.72474	-4.02279	8.09609	7.94e-08	5.59e-06	8.22286	0.00642927	0.00779353	0.0881547	0.0351477	NA	NA	NA	NA	NA	NA	NA	NA	NA	NA	NA	NA	NA	NA	NA	NA	NA	NA	NA	NA
ENSTGUG00000005769	4A	17505903	LOC100221700	Uniprot	genic	2.60011	-4.70813	8.08925	8.04e-08	5.59e-06	8.20964	0	0	0.0568347	0.0339948	NA	NA	NA	NA	NA	NA	NA	NA	NA	NA	NA	NA	NA	NA	NA	NA	NA	NA	NA	NA
ENSTGUG00000007793	15	5518148	MN1	HGNC Symbol	genic	3.02897	-4.38648	8.09398	7.97e-08	5.59e-06	8.21878	0	0	0.0779276	0.042644	NA	NA	NA	NA	NA	NA	NA	NA	NA	NA	NA	NA	NA	NA	NA	NA	NA	NA	NA	NA
ENSTGUG00000001069	23	3047937	SLC30A2	Biomart_human_ortholog	promoter	3.09813	-3.76674	8.08961	8.04e-08	5.59e-06	8.21033	0.0144928	0.0354999	0.108592	0.0363381	NA	NA	NA	NA	NA	NA	NA	NA	NA	NA	NA	NA	NA	NA	NA	NA	NA	NA	NA	NA
ENSTGUG00000003635	12	412239	WNK2	HGNC Symbol	genic	3.41543	-3.6829	8.08424	8.12e-08	5.63e-06	8.19993	0.00724638	0.0177499	0.130044	0.063494	NA	NA	NA	NA	NA	NA	NA	NA	NA	NA	NA	NA	NA	NA	NA	NA	NA	NA	NA	NA
ENSTGUG00000014701	Un	95937935	FSCN2	Uniprot	promoter	2.49397	-0.266973	8.08228	8.15e-08	5.64e-06	8.19615	0.186734	0.0676305	0.558594	0.132755	NA	NA	NA	NA	NA	NA	NA	NA	NA	NA	NA	NA	NA	NA	NA	NA	NA	NA	NA	NA
ENSTGUG00000007024	17	10332195	DENND1A	HGNC Symbol	genic	2.41226	-2.20678	8.0686	8.37e-08	5.75e-06	8.16967	0.0522525	0.0214553	0.264647	0.157224	NA	NA	NA	NA	NA	NA	NA	NA	NA	NA	NA	NA	NA	NA	NA	NA	NA	NA	NA	NA
ENSTGUG00000002251	27	1840563	LRRC3C	HGNC Symbol	promoter	3.12214	-2.62933	8.07113	8.33e-08	5.75e-06	8.17458	0.0324997	0.0323869	0.23862	0.135484	NA	NA	NA	NA	NA	NA	NA	NA	NA	NA	NA	NA	NA	NA	NA	NA	NA	NA	NA	NA
ENSTGUG00000009734	6	21616875	SLIT1	HGNC Symbol	genic	3.52271	-3.16785	8.06874	8.37e-08	5.75e-06	8.16995	0.0176768	0.033425	0.172699	0.0643468	NA	NA	NA	NA	NA	NA	NA	NA	NA	NA	NA	NA	NA	NA	NA	NA	NA	NA	NA	NA
ENSTGUG00000001098	23	3266208	LDLRAP1	HGNC Symbol	genic	3.13092	-2.80744	8.06575	8.42e-08	5.76e-06	8.16414	0.0258863	0.0262647	0.202118	0.0790815	NA	NA	NA	NA	NA	NA	NA	NA	NA	NA	NA	NA	NA	NA	NA	NA	NA	NA	NA	NA
ENSTGUG00000013341	1	90305978	VAMP1	HGNC Symbol	genic	2.41459	-4.84727	8.06243	8.48e-08	5.77e-06	8.15772	0	0	0.0455108	0.0231761	NA	NA	NA	NA	NA	NA	NA	NA	NA	NA	NA	NA	NA	NA	NA	NA	NA	NA	NA	NA
ENSTGUG00000000786	28	3987917			genic	2.87416	-4.11547	8.06387	8.45e-08	5.77e-06	8.1605	0.00404372	0.00631047	0.0855081	0.0354558	ENSTGUG00000000825	NA	NA	NA	NA	NA	NA	NA	NA	NA	GNG7	NA	NA	NA	NA	NA	NA	NA	NA	NA
ENSTGUG00000009734	6	21616873	SLIT1	HGNC Symbol	genic	2.54937	-1.91376	8.05911	8.53e-08	5.8e-06	8.15128	0.0816982	0.0690839	0.295513	0.0892819	NA	NA	NA	NA	NA	NA	NA	NA	NA	NA	NA	NA	NA	NA	NA	NA	NA	NA	NA	NA
ENSTGUG00000002155	4A	297349	ZIC3	HGNC Symbol	promoter	3.47085	-3.45343	8.04624	8.75e-08	5.93e-06	8.12633	0.0166667	0.0408248	0.143378	0.0543189	NA	NA	NA	NA	NA	NA	NA	NA	NA	NA	NA	NA	NA	NA	NA	NA	NA	NA	NA	NA
ENSTGUG00000004671	22	2719741	ADGRA2	HGNC Symbol	genic	2.39739	-3.12945	8.04252	8.82e-08	5.96e-06	8.11911	0.0245443	0.0131403	0.146446	0.0463629	NA	NA	NA	NA	NA	NA	NA	NA	NA	NA	NA	NA	NA	NA	NA	NA	NA	NA	NA	NA
ENSTGUG00000005860	20	7501284	SLC12A5	HGNC Symbol	genic	2.87312	-3.17182	8.02626	9.1e-08	6.14e-06	8.08755	0.0207362	0.0204081	0.15516	0.053251	ENSTGUG00000005822	NA	NA	NA	NA	NA	NA	NA	NA	NA		NA	NA	NA	NA	NA	NA	NA	NA	NA
ENSTGUG00000006089	7	10648249	SPEG	HGNC Symbol	genic	3.11603	-3.09919	8.02514	9.12e-08	6.14e-06	8.08536	0.0236849	0.032933	0.17187	0.0746752	ENSTGUG00000018510	NA	NA	NA	NA	NA	NA	NA	NA	NA		NA	NA	NA	NA	NA	NA	NA	NA	NA
ENSTGUG00000006531	5	6757749	SYT7	Uniprot	genic	3.20476	-3.26855	8.02239	9.17e-08	6.15e-06	8.08002	0.0143468	0.0166018	0.156301	0.066336	NA	NA	NA	NA	NA	NA	NA	NA	NA	NA	NA	NA	NA	NA	NA	NA	NA	NA	NA	NA
ENSTGUG00000007374	4A	20166503	DLG3	HGNC Symbol	genic	2.93662	-3.99597	8.00816	9.43e-08	6.31e-06	8.05236	0.00900901	0.0220675	0.103634	0.0694631	NA	NA	NA	NA	NA	NA	NA	NA	NA	NA	NA	NA	NA	NA	NA	NA	NA	NA	NA	NA
ENSTGUG00000010263	5	20193242	ALX4	HGNC Symbol	genic	3.48342	-2.53452	8.00606	9.47e-08	6.32e-06	8.04826	0.0336155	0.0384045	0.248485	0.104399	NA	NA	NA	NA	NA	NA	NA	NA	NA	NA	NA	NA	NA	NA	NA	NA	NA	NA	NA	NA
ENSTGUG00000003492	19	1583175	AUTS2	HGNC Symbol	genic	4.16598	-2.00151	8.00139	9.56e-08	6.35e-06	8.03918	0.0367521	0.0471869	0.352438	0.142686	NA	NA	NA	NA	NA	NA	NA	NA	NA	NA	NA	NA	NA	NA	NA	NA	NA	NA	NA	NA
ENSTGUG00000005325	20	6778076	GDAP1L1	HGNC Symbol	genic	3.27578	-4.20138	8.00156	9.56e-08	6.35e-06	8.03951	0	0	0.0956849	0.0685299	ENSTGUG00000005303	NA	NA	NA	NA	NA	NA	NA	NA	NA		NA	NA	NA	NA	NA	NA	NA	NA	NA
ENSTGUG00000004471	6	3142167	DDIT4	HGNC Symbol	promoter	2.04769	-5.12245	7.98536	9.87e-08	6.54e-06	8.00796	0	0	0.0325639	0.0166824	NA	NA	NA	NA	NA	NA	NA	NA	NA	NA	NA	NA	NA	NA	NA	NA	NA	NA	NA	NA
ENSTGUG00000010480	7	22590025	SATB2	HGNC Symbol	genic	2.40496	-2.11404	7.97223	1.01e-07	6.69e-06	7.98236	0.0571468	0.0271518	0.260645	0.0781175	NA	NA	NA	NA	NA	NA	NA	NA	NA	NA	NA	NA	NA	NA	NA	NA	NA	NA	NA	NA
ENSTGUG00000014995	Un	68789033	EMILIN1	Biomart_human_ortholog	promoter	3.84637	-2.14394	7.9709	1.02e-07	6.7e-06	7.97977	0.0412037	0.0509301	0.312558	0.0952185	NA	NA	NA	NA	NA	NA	NA	NA	NA	NA	NA	NA	NA	NA	NA	NA	NA	NA	NA	NA
ENSTGUG00000006089	7	10648238	SPEG	HGNC Symbol	genic	2.95348	-4.02936	7.96879	1.02e-07	6.71e-06	7.97565	0.00724638	0.0177499	0.110964	0.0838376	ENSTGUG00000018510	NA	NA	NA	NA	NA	NA	NA	NA	NA		NA	NA	NA	NA	NA	NA	NA	NA	NA
ENSTGUG00000013341	1	90305984	VAMP1	HGNC Symbol	genic	2.77319	-3.92214	7.96442	1.03e-07	6.75e-06	7.96713	0.0100712	0.0177147	0.0940061	0.0371873	NA	NA	NA	NA	NA	NA	NA	NA	NA	NA	NA	NA	NA	NA	NA	NA	NA	NA	NA	NA
ENSTGUG00000007374	4A	20166441	DLG3	HGNC Symbol	genic	3.25945	-4.21362	7.9574	1.04e-07	6.79e-06	7.95343	0	0	0.0937975	0.0527971	NA	NA	NA	NA	NA	NA	NA	NA	NA	NA	NA	NA	NA	NA	NA	NA	NA	NA	NA	NA
ENSTGUG00000005927	19	6991504	KIF12	Biomart_human_ortholog	genic	2.87696	-4.50049	7.95831	1.04e-07	6.79e-06	7.9552	0	0	0.0703902	0.0473697	NA	NA	NA	NA	NA	NA	NA	NA	NA	NA	NA	NA	NA	NA	NA	NA	NA	NA	NA	NA
ENSTGUG00000006305	9	4876426	MAB21L4	Uniprot	genic	4.34713	-1.45857	7.95854	1.04e-07	6.79e-06	7.95566	0.0671296	0.0906155	0.439756	0.138042	NA	NA	NA	NA	NA	NA	NA	NA	NA	NA	NA	NA	NA	NA	NA	NA	NA	NA	NA	NA
ENSTGUG00000012891	5	52210342	ASPG	HGNC Symbol	genic	2.26921	-1.0131	7.94464	1.07e-07	6.94e-06	7.9285	0.130189	0.0453175	0.425928	0.11793	NA	NA	NA	NA	NA	NA	NA	NA	NA	NA	NA	NA	NA	NA	NA	NA	NA	NA	NA	NA
ENSTGUG00000005165	18	4360164	NTN1	HGNC Symbol	genic	3.18483	-4.26959	7.94406	1.07e-07	6.94e-06	7.92738	0	0	0.0907135	0.0583897	NA	NA	NA	NA	NA	NA	NA	NA	NA	NA	NA	NA	NA	NA	NA	NA	NA	NA	NA	NA
ENSTGUG00000011631	1	49490379	FLT1	HGNC Symbol	genic	2.3772	-4.87531	7.93828	1.08e-07	6.97e-06	7.91607	0	0	0.0448722	0.02692	NA	NA	NA	NA	NA	NA	NA	NA	NA	NA	NA	NA	NA	NA	NA	NA	NA	NA	NA	NA
ENSTGUG00000010084	15	11934457	LRRC75B	HGNC Symbol	promoter	2.24557	-3.18571	7.93984	1.08e-07	6.97e-06	7.91911	0.0253483	0.0114012	0.143627	0.0640809	NA	NA	NA	NA	NA	NA	NA	NA	NA	NA	NA	NA	NA	NA	NA	NA	NA	NA	NA	NA
ENSTGUG00000002241	27	1774569			promoter	3.40963	-2.98935	7.9381	1.08e-07	6.97e-06	7.91573	0.0277778	0.0436869	0.19761	0.101664	NA	NA	NA	NA	NA	NA	NA	NA	NA	NA	NA	NA	NA	NA	NA	NA	NA	NA	NA	NA
ENSTGUG00000007223	14	10339172	LLGL1	STRING	promoter	3.5057	-2.7347	7.92758	1.11e-07	7.1e-06	7.89514	0.0240733	0.0275636	0.233083	0.127833	NA	NA	NA	NA	NA	NA	NA	NA	NA	NA	NA	NA	NA	NA	NA	NA	NA	NA	NA	NA
ENSTGUG00000006602	17	9597872	CNTRL	HGNC Symbol	genic	3.32502	-4.16445	7.92416	1.11e-07	7.12e-06	7.88844	0	0	0.10188	0.0663918	NA	NA	NA	NA	NA	NA	NA	NA	NA	NA	NA	NA	NA	NA	NA	NA	NA	NA	NA	NA
ENSTGUG00000001153	23	3476712	GRHL3	HGNC Symbol	promoter	3.51505	-2.64082	7.92462	1.11e-07	7.12e-06	7.88935	0.0293127	0.037578	0.235793	0.0981487	NA	NA	NA	NA	NA	NA	NA	NA	NA	NA	NA	NA	NA	NA	NA	NA	NA	NA	NA	NA
ENSTGUG00000013259	1	89771755	RBP5	HGNC Symbol	promoter	1.87575	-4.28878	7.92249	1.12e-07	7.12e-06	7.88517	0.0103097	0.00733373	0.0628486	0.0287763	NA	NA	NA	NA	NA	NA	NA	NA	NA	NA	NA	NA	NA	NA	NA	NA	NA	NA	NA	NA
ENSTGUG00000005822	20	7569189			genic	3.26316	1.2603	7.92175	1.12e-07	7.12e-06	7.88374	0.304222	0.0616813	0.794786	0.108908	ENSTGUG00000006164	NA	NA	NA	NA	NA	NA	NA	NA	NA	SNX21	NA	NA	NA	NA	NA	NA	NA	NA	NA
ENSTGUG00000015608	Un	128747216			promoter	3.99418	-1.83526	7.92085	1.12e-07	7.12e-06	7.88197	0.0555556	0.0702728	0.363276	0.114387	NA	NA	NA	NA	NA	NA	NA	NA	NA	NA	NA	NA	NA	NA	NA	NA	NA	NA	NA	NA
ENSTGUG00000003490	22	215178	HK2	Biomart	promoter	2.536	-4.40187	7.91245	1.14e-07	7.22e-06	7.86552	0.00537634	0.0131693	0.0652154	0.0286936	ENSTGUG00000003669	NA	NA	NA	NA	NA	NA	NA	NA	NA	ADD2	NA	NA	NA	NA	NA	NA	NA	NA	NA
ENSTGUG00000007009	17	10198959	CRB2	HGNC Symbol	promoter	3.145	-3.27132	7.90663	1.15e-07	7.28e-06	7.85411	0.0163255	0.0212148	0.155209	0.0718389	NA	NA	NA	NA	NA	NA	NA	NA	NA	NA	NA	NA	NA	NA	NA	NA	NA	NA	NA	NA
ENSTGUG00000002743	21	2594316	TP73	HGNC Symbol	genic	2.9687	-4.43169	7.88791	1.2e-07	7.54e-06	7.8174	0	0	0.0751575	0.0541313	NA	NA	NA	NA	NA	NA	NA	NA	NA	NA	NA	NA	NA	NA	NA	NA	NA	NA	NA	NA
ENSTGUG00000002914	18	994676	FAM104A	Uniprot	promoter	2.55766	-2.49873	7.87723	1.22e-07	7.68e-06	7.79643	0.0427583	0.031616	0.220872	0.076887	ENSTGUG00000002937	NA	NA	NA	NA	NA	NA	NA	NA	NA	BTBD17	NA	NA	NA	NA	NA	NA	NA	NA	NA
ENSTGUG00000007589	3	29332920			genic	2.52584	-3.96528	7.87656	1.22e-07	7.68e-06	7.79513	0.0104099	0.0129993	0.0922882	0.046317	NA	NA	NA	NA	NA	NA	NA	NA	NA	NA	NA	NA	NA	NA	NA	NA	NA	NA	NA	NA
ENSTGUG00000002155	4A	300189	ZIC3	HGNC Symbol	genic	4.66131	-1.42414	7.87315	1.23e-07	7.71e-06	7.78843	0.0539636	0.0761742	0.453098	0.152339	NA	NA	NA	NA	NA	NA	NA	NA	NA	NA	NA	NA	NA	NA	NA	NA	NA	NA	NA	NA
ENSTGUG00000003635	12	412245	WNK2	HGNC Symbol	genic	3.39037	-3.44118	7.86609	1.25e-07	7.81e-06	7.77455	0.0222222	0.0544331	0.14009	0.0458825	NA	NA	NA	NA	NA	NA	NA	NA	NA	NA	NA	NA	NA	NA	NA	NA	NA	NA	NA	NA
ENSTGUG00000010777	5	23236038	DLL4	HGNC Symbol	genic	3.12909	-2.07539	7.85576	1.28e-07	7.93e-06	7.75424	0.05618	0.0444353	0.292944	0.0915639	NA	NA	NA	NA	NA	NA	NA	NA	NA	NA	NA	NA	NA	NA	NA	NA	NA	NA	NA	NA
ENSTGUG00000002698	4A	5829509	FAM155B	HGNC Symbol	genic	2.41116	-1.04801	7.85633	1.27e-07	7.93e-06	7.75537	0.122067	0.0561612	0.42679	0.140068	NA	NA	NA	NA	NA	NA	NA	NA	NA	NA	NA	NA	NA	NA	NA	NA	NA	NA	NA	NA
ENSTGUG00000007819	18	7750667	ST6GALNAC2	HGNC Symbol	promoter	2.68228	-3.53752	7.84219	1.31e-07	8.12e-06	7.72755	0.0182947	0.0225922	0.11957	0.0480356	NA	NA	NA	NA	NA	NA	NA	NA	NA	NA	NA	NA	NA	NA	NA	NA	NA	NA	NA	NA
ENSTGUG00000002155	4A	297355	ZIC3	HGNC Symbol	promoter	3.01216	-4.39909	7.84156	1.31e-07	8.12e-06	7.7263	0	0	0.0752822	0.0369235	NA	NA	NA	NA	NA	NA	NA	NA	NA	NA	NA	NA	NA	NA	NA	NA	NA	NA	NA	NA
ENSTGUG00000006564	1A	33153680	TBC1D30	HGNC Symbol	genic	2.67604	-4.65118	7.83888	1.32e-07	8.15e-06	7.72102	0	0	0.056565	0.0250758	NA	NA	NA	NA	NA	NA	NA	NA	NA	NA	NA	NA	NA	NA	NA	NA	NA	NA	NA	NA
ENSTGUG00000000589	24	4666478	FLI1	Uniprot	genic	2.61091	-4.70003	7.83433	1.33e-07	8.18e-06	7.71206	0	0	0.0633619	0.053911	NA	NA	NA	NA	NA	NA	NA	NA	NA	NA	NA	NA	NA	NA	NA	NA	NA	NA	NA	NA
ENSTGUG00000004031	10	2073287			promoter	4.59802	-2.46663	7.83494	1.33e-07	8.18e-06	7.71327	0.00921157	0.0114474	0.311795	0.153958	ENSTGUG00000004026	NA	NA	NA	NA	NA	NA	NA	NA	NA		NA	NA	NA	NA	NA	NA	NA	NA	NA
ENSTGUG00000004050	21	5862588	C1orf159	Biomart_human_ortholog	promoter	2.47115	-3.48872	7.83098	1.34e-07	8.2e-06	7.70546	0.0160635	0.0105835	0.121509	0.0578611	NA	NA	NA	NA	NA	NA	NA	NA	NA	NA	NA	NA	NA	NA	NA	NA	NA	NA	NA	NA
ENSTGUG00000003911	LGE22	734692			promoter	2.84994	-3.35667	7.8309	1.34e-07	8.2e-06	7.70529	0.0201067	0.0242666	0.138773	0.0510671	ENSTGUG00000004035	NA	NA	NA	NA	NA	NA	NA	NA	NA		NA	NA	NA	NA	NA	NA	NA	NA	NA
ENSTGUG00000004385	18	2971141	CACNG4	HGNC Symbol	genic	2.90999	-3.32072	7.81973	1.37e-07	8.35e-06	7.68329	0.0202759	0.026419	0.145209	0.0628115	NA	NA	NA	NA	NA	NA	NA	NA	NA	NA	NA	NA	NA	NA	NA	NA	NA	NA	NA	NA
ENSTGUG00000002558	4	10515519	MAB21L2	HGNC Symbol	genic	3.56023	-2.69642	7.81983	1.37e-07	8.35e-06	7.68348	0.0416667	0.0697217	0.23821	0.118542	ENSTGUG00000002514	NA	NA	NA	NA	NA	NA	NA	NA	NA		NA	NA	NA	NA	NA	NA	NA	NA	NA
ENSTGUG00000000896	28	4243616	CBARP	Uniprot	genic	3.26859	-4.20677	7.8155	1.38e-07	8.4e-06	7.67495	0	0	0.0908141	0.0462102	ENSTGUG00000000786	ENSTGUG00000000837	NA	NA	NA	NA	NA	NA	NA	NA			NA	NA	NA	NA	NA	NA	NA	NA
ENSTGUG00000001675	13	16584161	SRA1	Uniprot	genic	2.33663	-4.65511	7.80901	1.4e-07	8.49e-06	7.66214	0.00297619	0.00729015	0.0562684	0.038842	NA	NA	NA	NA	NA	NA	NA	NA	NA	NA	NA	NA	NA	NA	NA	NA	NA	NA	NA	NA
ENSTGUG00000003805	20	2706988	SNTA1	HGNC Symbol	genic	3.27204	-4.20418	7.80698	1.41e-07	8.51e-06	7.65813	0	0	0.100897	0.0725064	NA	NA	NA	NA	NA	NA	NA	NA	NA	NA	NA	NA	NA	NA	NA	NA	NA	NA	NA	NA
ENSTGUG00000013477	1	98925245	P2RY6	HGNC Symbol	promoter	2.84471	-4.52468	7.80225	1.42e-07	8.53e-06	7.64878	0	0	0.0823312	0.0598094	NA	NA	NA	NA	NA	NA	NA	NA	NA	NA	NA	NA	NA	NA	NA	NA	NA	NA	NA	NA
ENSTGUG00000000102	28	808766	POLE4	HGNC Symbol	genic	3.89712	-1.90034	7.80472	1.41e-07	8.53e-06	7.65367	0.0482627	0.0652973	0.359465	0.147571	NA	NA	NA	NA	NA	NA	NA	NA	NA	NA	NA	NA	NA	NA	NA	NA	NA	NA	NA	NA
ENSTGUG00000009444	6	21398485	PYROXD2	Uniprot	genic	3.11935	-1.96858	7.80128	1.42e-07	8.53e-06	7.64688	0.0486953	0.0290439	0.31142	0.101299	ENSTGUG00000009462	NA	NA	NA	NA	NA	NA	NA	NA	NA	HPSE2	NA	NA	NA	NA	NA	NA	NA	NA	NA
ENSTGUG00000011051	6	29228805	VAX1	Uniprot	genic	3.55204	-1.42635	7.80327	1.42e-07	8.53e-06	7.65081	0.0799663	0.0668819	0.413093	0.141259	NA	NA	NA	NA	NA	NA	NA	NA	NA	NA	NA	NA	NA	NA	NA	NA	NA	NA	NA	NA
ENSTGUG00000003635	12	412225	WNK2	HGNC Symbol	genic	3.33126	-3.74602	7.79493	1.44e-07	8.62e-06	7.63433	0.00724638	0.0177499	0.135514	0.0912642	NA	NA	NA	NA	NA	NA	NA	NA	NA	NA	NA	NA	NA	NA	NA	NA	NA	NA	NA	NA
ENSTGUG00000007811	11	11391079	ACSF3	HGNC Symbol	genic	1.90159	-0.822501	7.78557	1.47e-07	8.74e-06	7.61584	0.186273	0.0969068	0.441631	0.0970699	NA	NA	NA	NA	NA	NA	NA	NA	NA	NA	NA	NA	NA	NA	NA	NA	NA	NA	NA	NA
ENSTGUG00000007009	17	10198960	CRB2	HGNC Symbol	promoter	2.3252	-3.18459	7.78614	1.47e-07	8.74e-06	7.61696	0.0237755	0.00992276	0.146046	0.0649343	NA	NA	NA	NA	NA	NA	NA	NA	NA	NA	NA	NA	NA	NA	NA	NA	NA	NA	NA	NA
ENSTGUG00000002914	18	995322	FAM104A	Uniprot	promoter	3.90484	-1.48276	7.77513	1.5e-07	8.91e-06	7.5952	0.0571675	0.0460205	0.422558	0.184371	ENSTGUG00000002937	NA	NA	NA	NA	NA	NA	NA	NA	NA	BTBD17	NA	NA	NA	NA	NA	NA	NA	NA	NA
ENSTGUG00000009047	15	10230433	VSIG10	Biomart_human_ortholog	genic	2.2983	-4.93449	7.77175	1.51e-07	8.95e-06	7.58849	0	0	0.0409624	0.0215491	NA	NA	NA	NA	NA	NA	NA	NA	NA	NA	NA	NA	NA	NA	NA	NA	NA	NA	NA	NA
ENSTGUG00000008759	10	17631579	LYSMD4	HGNC Symbol	genic	2.82267	-4.54121	7.76975	1.51e-07	8.96e-06	7.58455	0	0	0.088718	0.0715769	NA	NA	NA	NA	NA	NA	NA	NA	NA	NA	NA	NA	NA	NA	NA	NA	NA	NA	NA	NA
ENSTGUG00000005023	15	2116982	NCOR2	HGNC Symbol	genic	2.02405	-5.14018	7.76301	1.54e-07	9.07e-06	7.57121	0	0	0.0325394	0.017449	NA	NA	NA	NA	NA	NA	NA	NA	NA	NA	NA	NA	NA	NA	NA	NA	NA	NA	NA	NA
ENSTGUG00000017284	22_random	368644	ENTPD4	STRING	genic	2.83448	-0.684928	7.7562	1.56e-07	9.17e-06	7.55771	0.123395	0.0495175	0.505967	0.132499	NA	NA	NA	NA	NA	NA	NA	NA	NA	NA	NA	NA	NA	NA	NA	NA	NA	NA	NA	NA
ENSTGUG00000010689	5	22609063	LARGE2	Uniprot	promoter	4.39734	-2.01027	7.75205	1.57e-07	9.23e-06	7.54948	0.0446429	0.0693906	0.359394	0.144993	NA	NA	NA	NA	NA	NA	NA	NA	NA	NA	NA	NA	NA	NA	NA	NA	NA	NA	NA	NA
ENSTGUG00000007625	8	17624599	RNF220	HGNC Symbol	genic	2.86656	-3.53684	7.75094	1.57e-07	9.23e-06	7.54729	0.0146273	0.0189342	0.127796	0.0768444	NA	NA	NA	NA	NA	NA	NA	NA	NA	NA	NA	NA	NA	NA	NA	NA	NA	NA	NA	NA
ENSTGUG00000010263	5	20191869	ALX4	HGNC Symbol	genic	2.17926	-4.72089	7.74853	1.58e-07	9.25e-06	7.54251	0.00406504	0.00995727	0.0507173	0.0307046	NA	NA	NA	NA	NA	NA	NA	NA	NA	NA	NA	NA	NA	NA	NA	NA	NA	NA	NA	NA
ENSTGUG00000002937	18	994685	BTBD17	HGNC Symbol	promoter	1.80203	-1.98054	7.74545	1.59e-07	9.25e-06	7.53642	0.0832531	0.016895	0.255837	0.0529823	ENSTGUG00000002914	NA	NA	NA	NA	NA	NA	NA	NA	NA	FAM104B	NA	NA	NA	NA	NA	NA	NA	NA	NA
ENSTGUG00000002155	4A	300174	ZIC3	HGNC Symbol	genic	3.61812	-0.640422	7.74598	1.59e-07	9.25e-06	7.53746	0.112358	0.0773328	0.543044	0.106846	NA	NA	NA	NA	NA	NA	NA	NA	NA	NA	NA	NA	NA	NA	NA	NA	NA	NA	NA	NA
ENSTGUG00000003262	14	651128			genic	1.99758	-3.27532	7.74576	1.59e-07	9.25e-06	7.53702	0.028911	0.0185672	0.130176	0.0553967	NA	NA	NA	NA	NA	NA	NA	NA	NA	NA	NA	NA	NA	NA	NA	NA	NA	NA	NA	NA
ENSTGUG00000009367	3	37501754	PRKN	HGNC Symbol	genic	-4.80683	-3.7729	-7.74103	1.6e-07	9.29e-06	7.52764	0.478419	0.256342	0.0426539	0.104503	NA	NA	NA	NA	NA	NA	NA	NA	NA	NA	NA	NA	NA	NA	NA	NA	NA	NA	NA	NA
ENSTGUG00000004315	25	975011	SLAMF1	STRING	genic	2.7531	-3.39365	7.74212	1.6e-07	9.29e-06	7.5298	0.0183106	0.021745	0.137056	0.0637695	ENSTGUG00000004390	NA	NA	NA	NA	NA	NA	NA	NA	NA		NA	NA	NA	NA	NA	NA	NA	NA	NA
ENSTGUG00000008878	15	8917893			promoter	2.63476	-0.423351	7.7385	1.61e-07	9.32e-06	7.52263	0.166714	0.0830975	0.54026	0.0986951	NA	NA	NA	NA	NA	NA	NA	NA	NA	NA	NA	NA	NA	NA	NA	NA	NA	NA	NA	NA
ENSTGUG00000000490	13	3610539	UNC5A	HGNC Symbol	promoter	2.34934	-4.89621	7.73102	1.64e-07	9.44e-06	7.50778	0	0	0.0431844	0.01926	NA	NA	NA	NA	NA	NA	NA	NA	NA	NA	NA	NA	NA	NA	NA	NA	NA	NA	NA	NA
ENSTGUG00000004385	18	2971114	CACNG4	HGNC Symbol	genic	3.50302	-3.89109	7.71908	1.68e-07	9.65e-06	7.48408	0.00129199	0.00316471	0.120512	0.0602393	NA	NA	NA	NA	NA	NA	NA	NA	NA	NA	NA	NA	NA	NA	NA	NA	NA	NA	NA	NA
ENSTGUG00000012131	5	38073368	LTBP2	HGNC Symbol	genic	2.87512	-4.13465	7.71566	1.69e-07	9.65e-06	7.47728	0.00574713	0.0140775	0.0898324	0.0576183	NA	NA	NA	NA	NA	NA	NA	NA	NA	NA	NA	NA	NA	NA	NA	NA	NA	NA	NA	NA
ENSTGUG00000017422	25_random	433484	S100A1	NCBI gene	promoter	3.47135	-3.36616	7.71711	1.68e-07	9.65e-06	7.48016	0.0103395	0.016464	0.174915	0.0972863	NA	NA	NA	NA	NA	NA	NA	NA	NA	NA	NA	NA	NA	NA	NA	NA	NA	NA	NA	NA
ENSTGUG00000002743	21	2591173	TP73	HGNC Symbol	genic	2.11853	-1.08532	7.71677	1.68e-07	9.65e-06	7.47949	0.14343	0.0809817	0.413785	0.16538	NA	NA	NA	NA	NA	NA	NA	NA	NA	NA	NA	NA	NA	NA	NA	NA	NA	NA	NA	NA
ENSTGUG00000016300	Un	20254370			promoter	1.93898	0.00346964	7.70224	1.73e-07	9.9e-06	7.45061	0.264863	0.0429796	0.579487	0.137693	NA	NA	NA	NA	NA	NA	NA	NA	NA	NA	NA	NA	NA	NA	NA	NA	NA	NA	NA	NA
ENSTGUG00000003692	25	267748	MEX3A	HGNC Symbol	promoter	2.26016	-1.18977	7.70055	1.74e-07	9.91e-06	7.44725	0.1205	0.0626481	0.39756	0.122502	ENSTGUG00000017801	NA	NA	NA	NA	NA	NA	NA	NA	NA		NA	NA	NA	NA	NA	NA	NA	NA	NA
ENSTGUG00000015793	18_random	390706	FAM20A	Biomart_human_ortholog	promoter	3.4185	-4.09434	7.69539	1.76e-07	9.98e-06	7.43698	0	0	0.109296	0.076282	NA	NA	NA	NA	NA	NA	NA	NA	NA	NA	NA	NA	NA	NA	NA	NA	NA	NA	NA	NA
ENSTGUG00000010689	5	22609066	LARGE2	Uniprot	promoter	3.9027	-3.73118	7.69291	1.77e-07	9.98e-06	7.43205	0	0	0.147704	0.0787698	NA	NA	NA	NA	NA	NA	NA	NA	NA	NA	NA	NA	NA	NA	NA	NA	NA	NA	NA	NA
ENSTGUG00000015636	Un	44543769	LOC100230746	Uniprot	promoter	2.74903	-1.47481	7.69474	1.76e-07	9.98e-06	7.43569	0.0741559	0.0288532	0.375878	0.141559	NA	NA	NA	NA	NA	NA	NA	NA	NA	NA	NA	NA	NA	NA	NA	NA	NA	NA	NA	NA
ENSTGUG00000005822	20	7501321			genic	2.80254	-3.51688	7.69342	1.77e-07	9.98e-06	7.43306	0.0168578	0.0215367	0.12216	0.0421928	ENSTGUG00000005860	NA	NA	NA	NA	NA	NA	NA	NA	NA	SLC12A5	NA	NA	NA	NA	NA	NA	NA	NA	NA
ENSTGUG00000006346	19	7487314	GIT1	HGNC Symbol	promoter	-3.1198	-4.97844	-7.6764	1.83e-07	1.03e-05	7.39918	0.147343	0.0844095	0.0129262	0.0174963	NA	NA	NA	NA	NA	NA	NA	NA	NA	NA	NA	NA	NA	NA	NA	NA	NA	NA	NA	NA
ENSTGUG00000008052	19	10109881	LHX1	HGNC Symbol	promoter	3.1693	-3.53273	7.67267	1.84e-07	1.03e-05	7.39174	0.01192	0.018484	0.131911	0.0534766	NA	NA	NA	NA	NA	NA	NA	NA	NA	NA	NA	NA	NA	NA	NA	NA	NA	NA	NA	NA
ENSTGUG00000010084	15	11934420	LRRC75B	HGNC Symbol	promoter	2.23268	-2.30748	7.67387	1.84e-07	1.03e-05	7.39412	0.0530973	0.0192855	0.238126	0.105192	NA	NA	NA	NA	NA	NA	NA	NA	NA	NA	NA	NA	NA	NA	NA	NA	NA	NA	NA	NA
ENSTGUG00000017482	Z_random	445890	RAX	NCBI gene	genic	2.9831	-3.78125	7.67864	1.82e-07	1.03e-05	7.40363	0.0101587	0.019111	0.108616	0.0407853	NA	NA	NA	NA	NA	NA	NA	NA	NA	NA	NA	NA	NA	NA	NA	NA	NA	NA	NA	NA
ENSTGUG00000002155	4A	300277	ZIC3	HGNC Symbol	genic	3.23561	-2.86055	7.66717	1.86e-07	1.04e-05	7.38078	0.0224135	0.0238797	0.199036	0.0807766	NA	NA	NA	NA	NA	NA	NA	NA	NA	NA	NA	NA	NA	NA	NA	NA	NA	NA	NA	NA
ENSTGUG00000010777	5	23232968	DLL4	HGNC Symbol	promoter	2.79841	-4.5594	7.65527	1.91e-07	1.06e-05	7.35705	0	0	0.0731917	0.0570335	NA	NA	NA	NA	NA	NA	NA	NA	NA	NA	NA	NA	NA	NA	NA	NA	NA	NA	NA	NA
ENSTGUG00000004890	1	1112947	PIGP	HGNC Symbol	genic	2.85243	-2.51819	7.65633	1.9e-07	1.06e-05	7.35916	0.0364283	0.0253047	0.236492	0.114815	ENSTGUG00000004947	NA	NA	NA	NA	NA	NA	NA	NA	NA	VPS26C	NA	NA	NA	NA	NA	NA	NA	NA	NA
ENSTGUG00000002698	4A	5719970	FAM155B	HGNC Symbol	genic	2.95786	-4.43982	7.65047	1.93e-07	1.07e-05	7.34745	0	0	0.0822958	0.0603582	NA	NA	NA	NA	NA	NA	NA	NA	NA	NA	NA	NA	NA	NA	NA	NA	NA	NA	NA	NA
ENSTGUG00000002526	17	717433			genic	3.06349	-3.90658	7.64986	1.93e-07	1.07e-05	7.34623	0.00877193	0.0214868	0.109737	0.0660853	NA	NA	NA	NA	NA	NA	NA	NA	NA	NA	NA	NA	NA	NA	NA	NA	NA	NA	NA	NA
ENSTGUG00000003262	14	672995			genic	2.45076	-3.97632	7.6482	1.93e-07	1.07e-05	7.34294	0.0112115	0.0138009	0.0970211	0.0677933	NA	NA	NA	NA	NA	NA	NA	NA	NA	NA	NA	NA	NA	NA	NA	NA	NA	NA	NA	NA
ENSTGUG00000016300	Un	20254353			promoter	1.9995	-0.0390651	7.6479	1.94e-07	1.07e-05	7.34233	0.254682	0.05446	0.576305	0.119663	NA	NA	NA	NA	NA	NA	NA	NA	NA	NA	NA	NA	NA	NA	NA	NA	NA	NA	NA	NA
ENSTGUG00000007589	3	29332897			genic	2.35277	-3.77783	7.62383	2.03e-07	1.12e-05	7.29424	0.0163639	0.0200095	0.0961481	0.0391208	NA	NA	NA	NA	NA	NA	NA	NA	NA	NA	NA	NA	NA	NA	NA	NA	NA	NA	NA	NA
ENSTGUG00000001588	23	5256099	CSF3R	Biomart_human_ortholog	promoter	2.71536	-3.61048	7.61349	2.07e-07	1.14e-05	7.27354	0.023088	0.038298	0.116057	0.0502671	NA	NA	NA	NA	NA	NA	NA	NA	NA	NA	NA	NA	NA	NA	NA	NA	NA	NA	NA	NA
ENSTGUG00000008836	18	9017967	FDXR	HGNC Symbol	promoter	3.0972	-3.81342	7.61552	2.07e-07	1.14e-05	7.27761	0.0119048	0.0291606	0.10932	0.049957	NA	NA	NA	NA	NA	NA	NA	NA	NA	NA	NA	NA	NA	NA	NA	NA	NA	NA	NA	NA
ENSTGUG00000002972	18	1112977	CEP131	HGNC Symbol	genic	-4.75477	-2.32358	-7.60729	2.1e-07	1.15e-05	7.26114	0.685741	0.157897	0.0957991	0.0787315	NA	NA	NA	NA	NA	NA	NA	NA	NA	NA	NA	NA	NA	NA	NA	NA	NA	NA	NA	NA
ENSTGUG00000005165	18	4353286	NTN1	HGNC Symbol	genic	2.73235	-3.61987	7.6086	2.1e-07	1.15e-05	7.26376	0.0255952	0.0500213	0.11007	0.0246896	NA	NA	NA	NA	NA	NA	NA	NA	NA	NA	NA	NA	NA	NA	NA	NA	NA	NA	NA	NA
ENSTGUG00000011692	6	36147220	NKX6-2	Uniprot	promoter	2.86284	-2.78818	7.5865	2.19e-07	1.19e-05	7.21949	0.0273231	0.0188953	0.215391	0.137154	NA	NA	NA	NA	NA	NA	NA	NA	NA	NA	NA	NA	NA	NA	NA	NA	NA	NA	NA	NA
ENSTGUG00000000102	28	808640	POLE4	HGNC Symbol	genic	3.46743	-1.83798	7.5879	2.19e-07	1.19e-05	7.22228	0.0565112	0.0726479	0.356909	0.179678	NA	NA	NA	NA	NA	NA	NA	NA	NA	NA	NA	NA	NA	NA	NA	NA	NA	NA	NA	NA
ENSTGUG00000015123	Un	11624679	SETD1A	Biomart_human_ortholog	genic	-4.49595	-4.19422	-7.58655	2.19e-07	1.19e-05	7.21958	0.382937	0.240958	0.0328025	0.0811906	NA	NA	NA	NA	NA	NA	NA	NA	NA	NA	NA	NA	NA	NA	NA	NA	NA	NA	NA	NA
ENSTGUG00000002501	27	2389087	ZNF385C	HGNC Symbol	promoter	3.00512	-3.51102	7.57906	2.22e-07	1.21e-05	7.20456	0.0181969	0.0315309	0.142773	0.0890227	ENSTGUG00000002515	NA	NA	NA	NA	NA	NA	NA	NA	NA		NA	NA	NA	NA	NA	NA	NA	NA	NA
ENSTGUG00000007097	1	12472444	ARX	HGNC Symbol	genic	2.68495	-4.6445	7.56766	2.28e-07	1.23e-05	7.18168	0	0	0.0609728	0.0385582	NA	NA	NA	NA	NA	NA	NA	NA	NA	NA	NA	NA	NA	NA	NA	NA	NA	NA	NA	NA
ENSTGUG00000000102	28	808365	POLE4	HGNC Symbol	genic	2.03541	-0.0222874	7.56027	2.31e-07	1.24e-05	7.16684	0.254196	0.0594448	0.58228	0.113583	NA	NA	NA	NA	NA	NA	NA	NA	NA	NA	NA	NA	NA	NA	NA	NA	NA	NA	NA	NA
ENSTGUG00000009444	6	21284422	PYROXD2	Uniprot	genic	2.44214	-3.99408	7.56191	2.3e-07	1.24e-05	7.17013	0.0150794	0.0245442	0.0978518	0.07132	ENSTGUG00000009462	NA	NA	NA	NA	NA	NA	NA	NA	NA	HPSE2	NA	NA	NA	NA	NA	NA	NA	NA	NA
ENSTGUG00000002743	21	2591170	TP73	HGNC Symbol	genic	3.14928	-2.49257	7.56255	2.3e-07	1.24e-05	7.17142	0.0375661	0.0376082	0.249943	0.120261	NA	NA	NA	NA	NA	NA	NA	NA	NA	NA	NA	NA	NA	NA	NA	NA	NA	NA	NA	NA
ENSTGUG00000010263	5	20193311	ALX4	HGNC Symbol	genic	1.78558	-3.50909	7.55238	2.35e-07	1.26e-05	7.15098	0.0256534	0.0112229	0.101126	0.0235846	NA	NA	NA	NA	NA	NA	NA	NA	NA	NA	NA	NA	NA	NA	NA	NA	NA	NA	NA	NA
ENSTGUG00000006790	3	26668760	BCL11A	HGNC Symbol	genic	2.79328	-4.17445	7.55055	2.36e-07	1.26e-05	7.14731	0.00641026	0.0157019	0.0836957	0.0476852	NA	NA	NA	NA	NA	NA	NA	NA	NA	NA	NA	NA	NA	NA	NA	NA	NA	NA	NA	NA
ENSTGUG00000000586	24	4532933	KCNJ5	Biomart_human_ortholog	promoter	2.08848	-0.988546	7.54411	2.39e-07	1.28e-05	7.13436	0.140675	0.0331151	0.421008	0.098696	NA	NA	NA	NA	NA	NA	NA	NA	NA	NA	NA	NA	NA	NA	NA	NA	NA	NA	NA	NA
ENSTGUG00000004671	22	2719733	ADGRA2	HGNC Symbol	genic	2.88504	-4.19989	7.53388	2.44e-07	1.29e-05	7.11377	0.00387597	0.00949415	0.0841845	0.04622	NA	NA	NA	NA	NA	NA	NA	NA	NA	NA	NA	NA	NA	NA	NA	NA	NA	NA	NA	NA
ENSTGUG00000004671	22	2719591	ADGRA2	HGNC Symbol	genic	3.07206	-3.98007	7.53053	2.46e-07	1.29e-05	7.10702	0.00595238	0.0145803	0.100155	0.0557567	NA	NA	NA	NA	NA	NA	NA	NA	NA	NA	NA	NA	NA	NA	NA	NA	NA	NA	NA	NA
ENSTGUG00000006284	Z	67700895	CDC25B	Biomart_human_ortholog	promoter	3.21907	-1.77305	7.53302	2.44e-07	1.29e-05	7.11205	0.0784933	0.0758519	0.339849	0.0830147	NA	NA	NA	NA	NA	NA	NA	NA	NA	NA	NA	NA	NA	NA	NA	NA	NA	NA	NA	NA
ENSTGUG00000008122	8	18574469	PIK3R3	Biomart_human_ortholog	genic	-4.03236	-3.03987	-7.53586	2.43e-07	1.29e-05	7.11775	0.498087	0.139056	0.0641557	0.0455828	NA	NA	NA	NA	NA	NA	NA	NA	NA	NA	NA	NA	NA	NA	NA	NA	NA	NA	NA	NA
ENSTGUG00000006822	17	9996568	PTGS1	HGNC Symbol	promoter	2.8858	-2.38195	7.5324	2.45e-07	1.29e-05	7.1108	0.0554101	0.0593321	0.248361	0.104971	NA	NA	NA	NA	NA	NA	NA	NA	NA	NA	NA	NA	NA	NA	NA	NA	NA	NA	NA	NA
ENSTGUG00000003867	3	17205132	SIX2	HGNC Symbol	genic	2.19542	-4.59185	7.53881	2.41e-07	1.29e-05	7.1237	0.0045404	0.00704006	0.0523299	0.023117	NA	NA	NA	NA	NA	NA	NA	NA	NA	NA	NA	NA	NA	NA	NA	NA	NA	NA	NA	NA
ENSTGUG00000003911	LGE22	734679			promoter	2.79286	-3.55736	7.53281	2.44e-07	1.29e-05	7.11162	0.0114235	0.00906453	0.134154	0.082139	ENSTGUG00000004035	NA	NA	NA	NA	NA	NA	NA	NA	NA		NA	NA	NA	NA	NA	NA	NA	NA	NA
ENSTGUG00000004385	18	2971096	CACNG4	HGNC Symbol	genic	3.02257	-3.85228	7.5286	2.46e-07	1.3e-05	7.10314	0.0128205	0.0314037	0.10802	0.0527957	NA	NA	NA	NA	NA	NA	NA	NA	NA	NA	NA	NA	NA	NA	NA	NA	NA	NA	NA	NA
ENSTGUG00000003472	18	1741161	P4HB	HGNC Symbol	promoter	3.18943	-4.26614	7.52436	2.49e-07	1.3e-05	7.09462	0	0	0.087007	0.0551151	NA	NA	NA	NA	NA	NA	NA	NA	NA	NA	NA	NA	NA	NA	NA	NA	NA	NA	NA	NA
ENSTGUG00000007625	8	17624581	RNF220	HGNC Symbol	genic	2.31138	-2.65928	7.5244	2.49e-07	1.3e-05	7.0947	0.0369484	0.00856761	0.203412	0.0939388	NA	NA	NA	NA	NA	NA	NA	NA	NA	NA	NA	NA	NA	NA	NA	NA	NA	NA	NA	NA
ENSTGUG00000008724	20	15021871	SNAI1	HGNC Symbol	genic	3.53793	-2.98127	7.52723	2.47e-07	1.3e-05	7.10038	0.0231481	0.0369211	0.205547	0.111427	NA	NA	NA	NA	NA	NA	NA	NA	NA	NA	NA	NA	NA	NA	NA	NA	NA	NA	NA	NA
ENSTGUG00000006782	17	9959902	LHX6	HGNC Symbol	promoter	3.08691	-3.3586	7.51997	2.51e-07	1.31e-05	7.08577	0.020915	0.0324962	0.14247	0.0524782	NA	NA	NA	NA	NA	NA	NA	NA	NA	NA	NA	NA	NA	NA	NA	NA	NA	NA	NA	NA
ENSTGUG00000007223	14	10338852	LLGL1	STRING	promoter	3.02475	-3.95695	7.51646	2.53e-07	1.32e-05	7.07871	0.00793651	0.0194404	0.109625	0.0795739	NA	NA	NA	NA	NA	NA	NA	NA	NA	NA	NA	NA	NA	NA	NA	NA	NA	NA	NA	NA
ENSTGUG00000002515	27	2458762			genic	3.35344	-4.14313	7.5142	2.54e-07	1.32e-05	7.07415	0	0	0.106903	0.0692364	ENSTGUG00000002564	NA	NA	NA	NA	NA	NA	NA	NA	NA		NA	NA	NA	NA	NA	NA	NA	NA	NA
ENSTGUG00000011675	6	36023311	INPP5A	HGNC Symbol	promoter	2.92762	0.359316	7.5038	2.59e-07	1.35e-05	7.05318	0.235226	0.160506	0.661377	0.165744	ENSTGUG00000011691	NA	NA	NA	NA	NA	NA	NA	NA	NA		NA	NA	NA	NA	NA	NA	NA	NA	NA
ENSTGUG00000006305	9	4876470	MAB21L4	Uniprot	genic	4.65102	-1.12233	7.502	2.6e-07	1.35e-05	7.04955	0.0700855	0.0799682	0.507593	0.213211	NA	NA	NA	NA	NA	NA	NA	NA	NA	NA	NA	NA	NA	NA	NA	NA	NA	NA	NA	NA
ENSTGUG00000002155	4A	296656	ZIC3	HGNC Symbol	promoter	3.31718	-2.96408	7.50267	2.6e-07	1.35e-05	7.05089	0.03367	0.0525511	0.188691	0.0766845	NA	NA	NA	NA	NA	NA	NA	NA	NA	NA	NA	NA	NA	NA	NA	NA	NA	NA	NA	NA
ENSTGUG00000000786	28	3987850			genic	2.24701	-4.97296	7.49511	2.64e-07	1.36e-05	7.03565	0	0	0.0400265	0.0207266	ENSTGUG00000000825	NA	NA	NA	NA	NA	NA	NA	NA	NA	GNG7	NA	NA	NA	NA	NA	NA	NA	NA	NA
ENSTGUG00000005023	15	2116956	NCOR2	HGNC Symbol	genic	1.83604	-5.28118	7.49176	2.66e-07	1.37e-05	7.02889	0	0	0.0274164	0.0153541	NA	NA	NA	NA	NA	NA	NA	NA	NA	NA	NA	NA	NA	NA	NA	NA	NA	NA	NA	NA
ENSTGUG00000006305	9	4876589	MAB21L4	Uniprot	genic	3.74944	1.05434	7.48619	2.69e-07	1.38e-05	7.01764	0.239728	0.118666	0.765484	0.139284	NA	NA	NA	NA	NA	NA	NA	NA	NA	NA	NA	NA	NA	NA	NA	NA	NA	NA	NA	NA
ENSTGUG00000017482	Z_random	445761	RAX	NCBI gene	genic	2.7637	-1.46687	7.48537	2.69e-07	1.38e-05	7.01597	0.089316	0.0830511	0.37333	0.126835	NA	NA	NA	NA	NA	NA	NA	NA	NA	NA	NA	NA	NA	NA	NA	NA	NA	NA	NA	NA
ENSTGUG00000002155	4A	299285	ZIC3	HGNC Symbol	genic	4.1358	-1.89936	7.4734	2.76e-07	1.41e-05	6.9918	0.077381	0.120409	0.359043	0.126506	NA	NA	NA	NA	NA	NA	NA	NA	NA	NA	NA	NA	NA	NA	NA	NA	NA	NA	NA	NA
ENSTGUG00000007374	4A	20166387	DLG3	HGNC Symbol	genic	2.68994	-4.64076	7.47037	2.78e-07	1.42e-05	6.98567	0	0	0.0916784	0.0997213	NA	NA	NA	NA	NA	NA	NA	NA	NA	NA	NA	NA	NA	NA	NA	NA	NA	NA	NA	NA
ENSTGUG00000002914	18	911244	FAM104A	Uniprot	genic	2.89097	-4.48999	7.46597	2.8e-07	1.42e-05	6.97678	0	0	0.0808921	0.0745708	NA	NA	NA	NA	NA	NA	NA	NA	NA	NA	NA	NA	NA	NA	NA	NA	NA	NA	NA	NA
ENSTGUG00000015241	13_random	2469908	MAT2A	HGNC Symbol	genic	-2.75001	-1.72112	-7.47156	2.77e-07	1.42e-05	6.98808	0.557893	0.127594	0.161982	0.0790724	NA	NA	NA	NA	NA	NA	NA	NA	NA	NA	NA	NA	NA	NA	NA	NA	NA	NA	NA	NA
ENSTGUG00000005165	18	4360129	NTN1	HGNC Symbol	genic	2.55266	-3.97771	7.46573	2.8e-07	1.42e-05	6.9763	0.00920576	0.0101177	0.0887263	0.0417098	NA	NA	NA	NA	NA	NA	NA	NA	NA	NA	NA	NA	NA	NA	NA	NA	NA	NA	NA	NA
ENSTGUG00000000182	28	942810	NFIC	HGNC Symbol	genic	2.88138	-2.11381	7.45634	2.86e-07	1.45e-05	6.95729	0.0496217	0.0278233	0.281483	0.110472	NA	NA	NA	NA	NA	NA	NA	NA	NA	NA	NA	NA	NA	NA	NA	NA	NA	NA	NA	NA
ENSTGUG00000005165	18	4360139	NTN1	HGNC Symbol	genic	2.5937	-3.80138	7.45516	2.86e-07	1.45e-05	6.95491	0.0104727	0.00882088	0.103685	0.0589855	NA	NA	NA	NA	NA	NA	NA	NA	NA	NA	NA	NA	NA	NA	NA	NA	NA	NA	NA	NA
ENSTGUG00000018187	26	595393			genic	2.81215	-1.48205	7.45686	2.85e-07	1.45e-05	6.95835	0.0771896	0.0416624	0.375714	0.120643	NA	NA	NA	NA	NA	NA	NA	NA	NA	NA	NA	NA	NA	NA	NA	NA	NA	NA	NA	NA
ENSTGUG00000013477	1	98925207	P2RY6	HGNC Symbol	promoter	3.36368	-3.64376	7.44882	2.9e-07	1.46e-05	6.94207	0.0104167	0.0255155	0.142558	0.0771387	NA	NA	NA	NA	NA	NA	NA	NA	NA	NA	NA	NA	NA	NA	NA	NA	NA	NA	NA	NA
ENSTGUG00000015295	Un	41356992	EFNA3	Biomart_human_ortholog	promoter	3.32899	-3.80712	7.44444	2.93e-07	1.47e-05	6.9332	0.00537634	0.0131693	0.122742	0.0587713	NA	NA	NA	NA	NA	NA	NA	NA	NA	NA	NA	NA	NA	NA	NA	NA	NA	NA	NA	NA
ENSTGUG00000015295	Un	41357407	EFNA3	Biomart_human_ortholog	promoter	2.98444	-1.61346	7.44529	2.92e-07	1.47e-05	6.93493	0.079053	0.0619109	0.358438	0.118862	NA	NA	NA	NA	NA	NA	NA	NA	NA	NA	NA	NA	NA	NA	NA	NA	NA	NA	NA	NA
ENSTGUG00000001098	23	3266230	LDLRAP1	HGNC Symbol	genic	2.5451	-1.69775	7.43361	2.99e-07	1.5e-05	6.91126	0.0828455	0.0650444	0.334774	0.144608	NA	NA	NA	NA	NA	NA	NA	NA	NA	NA	NA	NA	NA	NA	NA	NA	NA	NA	NA	NA
ENSTGUG00000004671	22	2714212	ADGRA2	HGNC Symbol	genic	2.88345	-2.4226	7.4203	3.07e-07	1.54e-05	6.88428	0.0483956	0.0419552	0.237299	0.0695873	NA	NA	NA	NA	NA	NA	NA	NA	NA	NA	NA	NA	NA	NA	NA	NA	NA	NA	NA	NA
ENSTGUG00000004026	10	2073251	ACTG1	Uniprot	promoter	4.29042	-2.81518	7.40801	3.15e-07	1.57e-05	6.85933	0.00920362	0.0161117	0.255532	0.105384	ENSTGUG00000004031	NA	NA	NA	NA	NA	NA	NA	NA	NA		NA	NA	NA	NA	NA	NA	NA	NA	NA
ENSTGUG00000012157	7	39169318	GPD2	HGNC Symbol	promoter	3.40211	-0.439828	7.41034	3.14e-07	1.57e-05	6.86406	0.141204	0.0786541	0.569391	0.128095	ENSTGUG00000012179	ENSTGUG00000012173	NA	NA	NA	NA	NA	NA	NA	NA			NA	NA	NA	NA	NA	NA	NA	NA
ENSTGUG00000009016	11	15539947	TSHZ3	HGNC Symbol	genic	2.76984	-4.58083	7.40711	3.16e-07	1.57e-05	6.85751	0	0	0.0814679	0.0590327	NA	NA	NA	NA	NA	NA	NA	NA	NA	NA	NA	NA	NA	NA	NA	NA	NA	NA	NA	NA
ENSTGUG00000000182	28	944372	NFIC	HGNC Symbol	genic	2.81234	-4.0187	7.39618	3.23e-07	1.6e-05	6.83529	0.0123457	0.0302406	0.0880828	0.0344253	NA	NA	NA	NA	NA	NA	NA	NA	NA	NA	NA	NA	NA	NA	NA	NA	NA	NA	NA	NA
ENSTGUG00000004031	10	2073291			promoter	4.31057	-2.76692	7.39935	3.21e-07	1.6e-05	6.84175	0.00777882	0.0102911	0.262948	0.107498	ENSTGUG00000004026	NA	NA	NA	NA	NA	NA	NA	NA	NA		NA	NA	NA	NA	NA	NA	NA	NA	NA
ENSTGUG00000004026	10	2073292	ACTG1	Uniprot	promoter	4.7133	-2.27134	7.38702	3.29e-07	1.63e-05	6.81668	0.01101	0.0123109	0.346757	0.179468	ENSTGUG00000004031	NA	NA	NA	NA	NA	NA	NA	NA	NA		NA	NA	NA	NA	NA	NA	NA	NA	NA
ENSTGUG00000014362	Un	120730346	AGAP2	STRING	promoter	-2.50967	-0.572052	-7.38421	3.31e-07	1.63e-05	6.81098	0.713398	0.066658	0.316591	0.159099	NA	NA	NA	NA	NA	NA	NA	NA	NA	NA	NA	NA	NA	NA	NA	NA	NA	NA	NA	NA
ENSTGUG00000017319	8_random	2709319	NUF2	Uniprot	promoter	2.2853	-4.94423	7.38587	3.3e-07	1.63e-05	6.81434	0	0	0.0479646	0.0382305	NA	NA	NA	NA	NA	NA	NA	NA	NA	NA	NA	NA	NA	NA	NA	NA	NA	NA	NA	NA
ENSTGUG00000007009	17	10198873	CRB2	HGNC Symbol	promoter	2.46153	-3.56814	7.37334	3.39e-07	1.67e-05	6.78885	0.0139357	0.00563061	0.121233	0.0654987	NA	NA	NA	NA	NA	NA	NA	NA	NA	NA	NA	NA	NA	NA	NA	NA	NA	NA	NA	NA
ENSTGUG00000013151	5	60257555	NIN	STRING	genic	2.53644	-2.00755	7.37242	3.39e-07	1.67e-05	6.78698	0.0583877	0.0321737	0.292965	0.120145	NA	NA	NA	NA	NA	NA	NA	NA	NA	NA	NA	NA	NA	NA	NA	NA	NA	NA	NA	NA
ENSTGUG00000002155	4A	300290	ZIC3	HGNC Symbol	genic	2.88872	-2.13809	7.37188	3.4e-07	1.67e-05	6.78588	0.0482686	0.0363368	0.277496	0.0966728	NA	NA	NA	NA	NA	NA	NA	NA	NA	NA	NA	NA	NA	NA	NA	NA	NA	NA	NA	NA
ENSTGUG00000000182	28	942797	NFIC	HGNC Symbol	genic	2.78607	-1.36821	7.34901	3.56e-07	1.74e-05	6.7393	0.107522	0.0800741	0.389084	0.121284	NA	NA	NA	NA	NA	NA	NA	NA	NA	NA	NA	NA	NA	NA	NA	NA	NA	NA	NA	NA
ENSTGUG00000002589	21	2199176	ZBTB48	HGNC Symbol	genic	2.35832	-2.75156	7.34507	3.59e-07	1.76e-05	6.73126	0.035311	0.0180468	0.186279	0.0732202	NA	NA	NA	NA	NA	NA	NA	NA	NA	NA	NA	NA	NA	NA	NA	NA	NA	NA	NA	NA
ENSTGUG00000008878	15	8917874			promoter	3.91967	-1.3248	7.34081	3.62e-07	1.77e-05	6.72257	0.0733333	0.0728774	0.443839	0.122521	NA	NA	NA	NA	NA	NA	NA	NA	NA	NA	NA	NA	NA	NA	NA	NA	NA	NA	NA	NA
ENSTGUG00000016124	Un	162069829	GDF11	Biomart_human_ortholog	promoter	2.02906	-2.07897	7.33734	3.65e-07	1.78e-05	6.71549	0.0755502	0.0364173	0.250378	0.054834	NA	NA	NA	NA	NA	NA	NA	NA	NA	NA	NA	NA	NA	NA	NA	NA	NA	NA	NA	NA
ENSTGUG00000002155	4A	300188	ZIC3	HGNC Symbol	genic	4.21493	-1.47833	7.33573	3.66e-07	1.78e-05	6.7122	0.0716231	0.0936742	0.42776	0.109948	NA	NA	NA	NA	NA	NA	NA	NA	NA	NA	NA	NA	NA	NA	NA	NA	NA	NA	NA	NA
ENSTGUG00000009236	15	10523069	HSPB8	Biomart_human_ortholog	genic	2.40835	-4.03278	7.33231	3.68e-07	1.79e-05	6.70522	0.0103745	0.011754	0.0819895	0.0340381	NA	NA	NA	NA	NA	NA	NA	NA	NA	NA	NA	NA	NA	NA	NA	NA	NA	NA	NA	NA
ENSTGUG00000014995	Un	68790159	EMILIN1	Biomart_human_ortholog	promoter	-4.27332	-2.50611	-7.32791	3.72e-07	1.8e-05	6.69624	0.615307	0.119122	0.0945567	0.083154	NA	NA	NA	NA	NA	NA	NA	NA	NA	NA	NA	NA	NA	NA	NA	NA	NA	NA	NA	NA
ENSTGUG00000005539	4A	16640063	KLF8	Biomart_human_ortholog	genic	1.98306	-0.445853	7.31667	3.81e-07	1.84e-05	6.6733	0.210599	0.0806218	0.507958	0.134196	NA	NA	NA	NA	NA	NA	NA	NA	NA	NA	NA	NA	NA	NA	NA	NA	NA	NA	NA	NA
ENSTGUG00000006782	17	9957705	LHX6	HGNC Symbol	genic	1.97695	-2.59948	7.31445	3.82e-07	1.84e-05	6.66876	0.0474085	0.00961893	0.189755	0.0647043	NA	NA	NA	NA	NA	NA	NA	NA	NA	NA	NA	NA	NA	NA	NA	NA	NA	NA	NA	NA
ENSTGUG00000004566	19	5409782	SRRM3	Biomart_human_ortholog	genic	2.97195	-3.1512	7.31626	3.81e-07	1.84e-05	6.67245	0.0259719	0.0360393	0.163216	0.0708407	NA	NA	NA	NA	NA	NA	NA	NA	NA	NA	NA	NA	NA	NA	NA	NA	NA	NA	NA	NA
ENSTGUG00000005910	14	8763543	NDUFAB1	HGNC Symbol	genic	2.55902	-1.63385	7.30581	3.89e-07	1.87e-05	6.65109	0.0968259	0.0675796	0.338277	0.103169	NA	NA	NA	NA	NA	NA	NA	NA	NA	NA	NA	NA	NA	NA	NA	NA	NA	NA	NA	NA
ENSTGUG00000002589	21	2198498	ZBTB48	HGNC Symbol	genic	3.62139	-1.7357	7.30731	3.88e-07	1.87e-05	6.65416	0.0654866	0.0721514	0.369781	0.146515	NA	NA	NA	NA	NA	NA	NA	NA	NA	NA	NA	NA	NA	NA	NA	NA	NA	NA	NA	NA
ENSTGUG00000010410	15	12695822	KSR2	Uniprot	genic	3.17488	-3.69854	7.30222	3.92e-07	1.88e-05	6.64375	0.0151515	0.0371135	0.122914	0.062024	NA	NA	NA	NA	NA	NA	NA	NA	NA	NA	NA	NA	NA	NA	NA	NA	NA	NA	NA	NA
ENSTGUG00000001625	23	5420437	TEKT2	HGNC Symbol	promoter	2.60104	-4.01592	7.30089	3.93e-07	1.88e-05	6.64103	0.0101128	0.0179672	0.0921523	0.0521065	NA	NA	NA	NA	NA	NA	NA	NA	NA	NA	NA	NA	NA	NA	NA	NA	NA	NA	NA	NA
ENSTGUG00000007140	Z	72395028	FRMPD1	STRING	genic	2.31443	0.096476	7.30128	3.93e-07	1.88e-05	6.64184	0.246032	0.08339	0.607769	0.117554	NA	NA	NA	NA	NA	NA	NA	NA	NA	NA	NA	NA	NA	NA	NA	NA	NA	NA	NA	NA
ENSTGUG00000000182	28	944353	NFIC	HGNC Symbol	genic	2.90632	-3.45403	7.29373	3.99e-07	1.89e-05	6.62639	0.0251852	0.0450331	0.130202	0.0513057	NA	NA	NA	NA	NA	NA	NA	NA	NA	NA	NA	NA	NA	NA	NA	NA	NA	NA	NA	NA
ENSTGUG00000000182	28	944523	NFIC	HGNC Symbol	genic	2.12336	-5.06569	7.2948	3.98e-07	1.89e-05	6.62857	0	0	0.0393094	0.0306621	NA	NA	NA	NA	NA	NA	NA	NA	NA	NA	NA	NA	NA	NA	NA	NA	NA	NA	NA	NA
ENSTGUG00000009047	15	10230444	VSIG10	Biomart_human_ortholog	genic	2.45634	-4.81596	7.29796	3.96e-07	1.89e-05	6.63504	0	0	0.0485621	0.0256035	NA	NA	NA	NA	NA	NA	NA	NA	NA	NA	NA	NA	NA	NA	NA	NA	NA	NA	NA	NA
ENSTGUG00000005636	5	6060183			genic	4.53955	-2.35686	7.29583	3.97e-07	1.89e-05	6.63069	0.0173611	0.0276908	0.32695	0.211777	NA	NA	NA	NA	NA	NA	NA	NA	NA	NA	NA	NA	NA	NA	NA	NA	NA	NA	NA	NA
ENSTGUG00000008165	8	18617166	TSPAN1	HGNC Symbol	promoter	3.51619	-3.05305	7.28814	4.04e-07	1.91e-05	6.61494	0.0207337	0.0338216	0.191746	0.0944202	NA	NA	NA	NA	NA	NA	NA	NA	NA	NA	NA	NA	NA	NA	NA	NA	NA	NA	NA	NA
ENSTGUG00000000415	28	2283363	LOC101233818	Uniprot	promoter	3.31571	-3.71741	7.28531	4.06e-07	1.92e-05	6.60916	0.00877193	0.0214868	0.129785	0.0784367	NA	NA	NA	NA	NA	NA	NA	NA	NA	NA	NA	NA	NA	NA	NA	NA	NA	NA	NA	NA
ENSTGUG00000017482	Z_random	445826	RAX	NCBI gene	genic	1.62247	-1.09811	7.28127	4.09e-07	1.93e-05	6.60088	0.163443	0.0367041	0.382802	0.0768854	NA	NA	NA	NA	NA	NA	NA	NA	NA	NA	NA	NA	NA	NA	NA	NA	NA	NA	NA	NA
ENSTGUG00000015241	13_random	2470194	MAT2A	HGNC Symbol	genic	-4.80441	-2.11963	-7.27922	4.11e-07	1.94e-05	6.59667	0.727178	0.103843	0.114981	0.0935044	NA	NA	NA	NA	NA	NA	NA	NA	NA	NA	NA	NA	NA	NA	NA	NA	NA	NA	NA	NA
ENSTGUG00000000153	24	851682	SIK3	HGNC Symbol	genic	2.85401	-3.35829	7.27391	4.16e-07	1.95e-05	6.58579	0.0305556	0.047629	0.141755	0.063224	NA	NA	NA	NA	NA	NA	NA	NA	NA	NA	NA	NA	NA	NA	NA	NA	NA	NA	NA	NA
ENSTGUG00000009734	6	21616854	SLIT1	HGNC Symbol	genic	3.78865	-1.64052	7.27417	4.15e-07	1.95e-05	6.58632	0.0555775	0.051488	0.388642	0.130354	NA	NA	NA	NA	NA	NA	NA	NA	NA	NA	NA	NA	NA	NA	NA	NA	NA	NA	NA	NA
ENSTGUG00000008759	10	17631570	LYSMD4	HGNC Symbol	genic	2.95974	-4.43841	7.27039	4.19e-07	1.96e-05	6.57858	0	0	0.0780778	0.0600107	NA	NA	NA	NA	NA	NA	NA	NA	NA	NA	NA	NA	NA	NA	NA	NA	NA	NA	NA	NA
ENSTGUG00000010564	12	21323448	TMCC1	HGNC Symbol	genic	2.18371	-5.02043	7.26617	4.22e-07	1.98e-05	6.56994	0	0	0.0376974	0.0219577	NA	NA	NA	NA	NA	NA	NA	NA	NA	NA	NA	NA	NA	NA	NA	NA	NA	NA	NA	NA
ENSTGUG00000009047	15	10230429	VSIG10	Biomart_human_ortholog	genic	2.74579	-4.59887	7.26461	4.24e-07	1.98e-05	6.56673	0	0	0.0609841	0.0291939	NA	NA	NA	NA	NA	NA	NA	NA	NA	NA	NA	NA	NA	NA	NA	NA	NA	NA	NA	NA
ENSTGUG00000007625	8	17624768	RNF220	HGNC Symbol	genic	2.82236	-1.70474	7.26053	4.27e-07	1.99e-05	6.55836	0.0749229	0.0457139	0.336003	0.102633	NA	NA	NA	NA	NA	NA	NA	NA	NA	NA	NA	NA	NA	NA	NA	NA	NA	NA	NA	NA
ENSTGUG00000004386	19	5164890	CUX1	Uniprot	genic	2.49494	-0.855762	7.25682	4.31e-07	2.01e-05	6.55075	0.12986	0.0449765	0.461222	0.164907	NA	NA	NA	NA	NA	NA	NA	NA	NA	NA	NA	NA	NA	NA	NA	NA	NA	NA	NA	NA
ENSTGUG00000002251	27	1840590	LRRC3C	HGNC Symbol	promoter	2.03263	-1.60398	7.2551	4.32e-07	2.01e-05	6.54723	0.101755	0.0437825	0.33445	0.148295	NA	NA	NA	NA	NA	NA	NA	NA	NA	NA	NA	NA	NA	NA	NA	NA	NA	NA	NA	NA
ENSTGUG00000017801	25	267746			promoter	3.63978	-2.36172	7.25253	4.35e-07	2.02e-05	6.54196	0.0384009	0.0493731	0.282971	0.118278	ENSTGUG00000003692	NA	NA	NA	NA	NA	NA	NA	NA	NA	MEX3A	NA	NA	NA	NA	NA	NA	NA	NA	NA
ENSTGUG00000011692	6	36147202	NKX6-2	Uniprot	promoter	2.59272	-2.07018	7.24795	4.39e-07	2.03e-05	6.53255	0.0511697	0.0160304	0.288438	0.126946	NA	NA	NA	NA	NA	NA	NA	NA	NA	NA	NA	NA	NA	NA	NA	NA	NA	NA	NA	NA
ENSTGUG00000000385	24	1975935	C1QTNF5	HGNC Symbol	promoter	2.17099	-3.03057	7.24528	4.41e-07	2.04e-05	6.52707	0.0742742	0.0986359	0.151488	0.0598995	NA	NA	NA	NA	NA	NA	NA	NA	NA	NA	NA	NA	NA	NA	NA	NA	NA	NA	NA	NA
ENSTGUG00000016300	Un	20254368			promoter	2.18434	-1.8017	7.24438	4.42e-07	2.04e-05	6.52522	0.0825663	0.0376935	0.304336	0.119194	NA	NA	NA	NA	NA	NA	NA	NA	NA	NA	NA	NA	NA	NA	NA	NA	NA	NA	NA	NA
ENSTGUG00000000887	13	6856782	CAMK2A	HGNC Symbol	genic	2.4228	-3.62346	7.2412	4.45e-07	2.05e-05	6.5187	0.0173831	0.0166526	0.110168	0.0446652	NA	NA	NA	NA	NA	NA	NA	NA	NA	NA	NA	NA	NA	NA	NA	NA	NA	NA	NA	NA
ENSTGUG00000004918	4A	15650438			promoter	4.18611	-2.24389	7.23897	4.47e-07	2.06e-05	6.51412	0.0492424	0.100017	0.319384	0.139511	NA	NA	NA	NA	NA	NA	NA	NA	NA	NA	NA	NA	NA	NA	NA	NA	NA	NA	NA	NA
ENSTGUG00000006200	8	11178744	BARHL2	HGNC Symbol	genic	2.2146	-4.99726	7.23054	4.55e-07	2.08e-05	6.49679	0	0	0.0399648	0.0266233	NA	NA	NA	NA	NA	NA	NA	NA	NA	NA	NA	NA	NA	NA	NA	NA	NA	NA	NA	NA
ENSTGUG00000002914	18	994515	FAM104A	Uniprot	promoter	2.38114	-4.16046	7.23079	4.55e-07	2.08e-05	6.4973	0.00819672	0.00897906	0.0755518	0.0354977	ENSTGUG00000002937	NA	NA	NA	NA	NA	NA	NA	NA	NA	BTBD17	NA	NA	NA	NA	NA	NA	NA	NA	NA
ENSTGUG00000016061	1A_random	204292	FLNC	Biomart_human_ortholog	promoter	3.09176	-2.63586	7.23135	4.54e-07	2.08e-05	6.49844	0.0339346	0.0349844	0.223667	0.0930956	NA	NA	NA	NA	NA	NA	NA	NA	NA	NA	NA	NA	NA	NA	NA	NA	NA	NA	NA	NA
ENSTGUG00000001069	23	3047944	SLC30A2	Biomart_human_ortholog	promoter	2.95242	-3.97817	7.22808	4.57e-07	2.09e-05	6.49174	0.00925926	0.0226805	0.0966424	0.0463244	NA	NA	NA	NA	NA	NA	NA	NA	NA	NA	NA	NA	NA	NA	NA	NA	NA	NA	NA	NA
ENSTGUG00000004907	12	4704475			genic	2.80473	-4.55466	7.22421	4.61e-07	2.1e-05	6.48378	0	0	0.0657699	0.0398481	NA	NA	NA	NA	NA	NA	NA	NA	NA	NA	NA	NA	NA	NA	NA	NA	NA	NA	NA	NA
ENSTGUG00000007235	15	4462380	FOXN4	HGNC Symbol	promoter	2.79558	-4.56153	7.22233	4.63e-07	2.11e-05	6.4799	0	0	0.0699248	0.045358	NA	NA	NA	NA	NA	NA	NA	NA	NA	NA	NA	NA	NA	NA	NA	NA	NA	NA	NA	NA
ENSTGUG00000006434	3	25966463	BMP2	HGNC Symbol	promoter	2.14957	-5.04604	7.21652	4.68e-07	2.13e-05	6.46797	0	0	0.0449281	0.0363766	NA	NA	NA	NA	NA	NA	NA	NA	NA	NA	NA	NA	NA	NA	NA	NA	NA	NA	NA	NA
ENSTGUG00000004390	25	974964			genic	3.40166	-2.10233	7.21674	4.68e-07	2.13e-05	6.46841	0.0527187	0.0681389	0.31189	0.14571	ENSTGUG00000004315	NA	NA	NA	NA	NA	NA	NA	NA	NA		NA	NA	NA	NA	NA	NA	NA	NA	NA
ENSTGUG00000003492	19	1583174	AUTS2	HGNC Symbol	genic	2.65009	-1.83646	7.21278	4.72e-07	2.14e-05	6.46026	0.0718005	0.0685994	0.317179	0.155135	NA	NA	NA	NA	NA	NA	NA	NA	NA	NA	NA	NA	NA	NA	NA	NA	NA	NA	NA	NA
ENSTGUG00000005165	18	4353198	NTN1	HGNC Symbol	genic	2.34602	-4.63299	7.20717	4.77e-07	2.16e-05	6.44871	0.00326797	0.00800487	0.0545431	0.0250287	NA	NA	NA	NA	NA	NA	NA	NA	NA	NA	NA	NA	NA	NA	NA	NA	NA	NA	NA	NA
ENSTGUG00000002228	3	1314731	EHBP1	HGNC Symbol	genic	4.28741	-1.46202	7.2044	4.8e-07	2.17e-05	6.44303	0.0684629	0.0893613	0.436249	0.129514	NA	NA	NA	NA	NA	NA	NA	NA	NA	NA	NA	NA	NA	NA	NA	NA	NA	NA	NA	NA
ENSTGUG00000002914	18	994688	FAM104A	Uniprot	promoter	2.0531	-2.95647	7.20316	4.81e-07	2.17e-05	6.44047	0.0350972	0.0142363	0.159343	0.0709407	ENSTGUG00000002937	NA	NA	NA	NA	NA	NA	NA	NA	NA	BTBD17	NA	NA	NA	NA	NA	NA	NA	NA	NA
ENSTGUG00000001625	23	5420465	TEKT2	HGNC Symbol	promoter	2.10248	-4.74811	7.20206	4.83e-07	2.17e-05	6.4382	0.00346503	0.00620803	0.0484839	0.0283155	NA	NA	NA	NA	NA	NA	NA	NA	NA	NA	NA	NA	NA	NA	NA	NA	NA	NA	NA	NA
ENSTGUG00000001695	4	2012261	SHROOM3	HGNC Symbol	genic	3.74171	-3.85193	7.19939	4.85e-07	2.18e-05	6.43269	0	0	0.153365	0.120768	NA	NA	NA	NA	NA	NA	NA	NA	NA	NA	NA	NA	NA	NA	NA	NA	NA	NA	NA	NA
ENSTGUG00000013341	1	90305934	VAMP1	HGNC Symbol	genic	3.18813	-4.26711	7.19867	4.86e-07	2.18e-05	6.43122	0	0	0.0976454	0.0658214	NA	NA	NA	NA	NA	NA	NA	NA	NA	NA	NA	NA	NA	NA	NA	NA	NA	NA	NA	NA
ENSTGUG00000004361	8	4787814	LHX9	NCBI gene	genic	3.17374	0.204382	7.19609	4.89e-07	2.19e-05	6.4259	0.196527	0.105423	0.653217	0.139818	NA	NA	NA	NA	NA	NA	NA	NA	NA	NA	NA	NA	NA	NA	NA	NA	NA	NA	NA	NA
ENSTGUG00000002035	27	1183843	NMT1	HGNC Symbol	genic	2.38494	-0.419482	7.19693	4.88e-07	2.19e-05	6.42763	0.180378	0.0638996	0.525345	0.146852	ENSTGUG00000002089	NA	NA	NA	NA	NA	NA	NA	NA	NA	DCAKD	NA	NA	NA	NA	NA	NA	NA	NA	NA
ENSTGUG00000000959	26	729330	TSPAN2	HGNC Symbol	genic	2.90947	-1.07679	7.19507	4.9e-07	2.19e-05	6.4238	0.0991316	0.0655893	0.443509	0.159905	NA	NA	NA	NA	NA	NA	NA	NA	NA	NA	NA	NA	NA	NA	NA	NA	NA	NA	NA	NA
ENSTGUG00000008870	15	8904564	SLC25A1	HGNC Symbol	genic	2.07469	-5.10219	7.19187	4.93e-07	2.2e-05	6.41721	0	0	0.0504073	0.0514804	NA	NA	NA	NA	NA	NA	NA	NA	NA	NA	NA	NA	NA	NA	NA	NA	NA	NA	NA	NA
ENSTGUG00000002937	18	994533	BTBD17	HGNC Symbol	promoter	2.45983	-3.61244	7.18794	4.97e-07	2.21e-05	6.40912	0.0163234	0.0136684	0.108442	0.0401127	ENSTGUG00000002914	NA	NA	NA	NA	NA	NA	NA	NA	NA	FAM104B	NA	NA	NA	NA	NA	NA	NA	NA	NA
ENSTGUG00000007223	14	10338998	LLGL1	STRING	promoter	2.9929	-1.99028	7.18267	5.02e-07	2.23e-05	6.39825	0.053538	0.0363197	0.314209	0.154441	NA	NA	NA	NA	NA	NA	NA	NA	NA	NA	NA	NA	NA	NA	NA	NA	NA	NA	NA	NA
ENSTGUG00000017482	Z_random	445866	RAX	NCBI gene	genic	2.44664	-3.09127	7.18119	5.04e-07	2.24e-05	6.39519	0.0340132	0.0423321	0.148597	0.0362901	NA	NA	NA	NA	NA	NA	NA	NA	NA	NA	NA	NA	NA	NA	NA	NA	NA	NA	NA	NA
ENSTGUG00000002089	27	1183836	DCAKD	Uniprot	genic	2.29362	-0.0467608	7.17502	5.1e-07	2.25e-05	6.38246	0.228132	0.0778249	0.580011	0.170287	ENSTGUG00000002035	NA	NA	NA	NA	NA	NA	NA	NA	NA	NMT1	NA	NA	NA	NA	NA	NA	NA	NA	NA
ENSTGUG00000002241	27	1774552			promoter	3.25165	-3.27463	7.17624	5.09e-07	2.25e-05	6.38499	0.0194805	0.0312769	0.160985	0.0783232	NA	NA	NA	NA	NA	NA	NA	NA	NA	NA	NA	NA	NA	NA	NA	NA	NA	NA	NA	NA
ENSTGUG00000009218	9	14932531			genic	2.63297	-4.0856	7.17767	5.08e-07	2.25e-05	6.38792	0.00525761	0.00268909	0.130368	0.108838	NA	NA	NA	NA	NA	NA	NA	NA	NA	NA	NA	NA	NA	NA	NA	NA	NA	NA	NA	NA
ENSTGUG00000009444	6	21284421	PYROXD2	Uniprot	genic	3.12003	-3.38579	7.16451	5.22e-07	2.3e-05	6.36078	0.0149557	0.0225847	0.179755	0.133893	ENSTGUG00000009462	NA	NA	NA	NA	NA	NA	NA	NA	NA	HPSE2	NA	NA	NA	NA	NA	NA	NA	NA	NA
ENSTGUG00000004671	22	2714172	ADGRA2	HGNC Symbol	genic	3.53558	-2.28066	7.16095	5.26e-07	2.31e-05	6.35342	0.0471491	0.0568105	0.275603	0.0684746	NA	NA	NA	NA	NA	NA	NA	NA	NA	NA	NA	NA	NA	NA	NA	NA	NA	NA	NA	NA
ENSTGUG00000007813	19	9316113	TBX2	HGNC Symbol	promoter	1.54223	-5.50154	7.16219	5.24e-07	2.31e-05	6.35599	0	0	0.0192789	0.00656076	NA	NA	NA	NA	NA	NA	NA	NA	NA	NA	NA	NA	NA	NA	NA	NA	NA	NA	NA	NA
ENSTGUG00000005054	12	4794710	CAMKV	HGNC Symbol	promoter	2.37241	-4.8789	7.15365	5.34e-07	2.34e-05	6.33833	0	0	0.0446108	0.0238298	NA	NA	NA	NA	NA	NA	NA	NA	NA	NA	NA	NA	NA	NA	NA	NA	NA	NA	NA	NA
ENSTGUG00000002743	21	2594347	TP73	HGNC Symbol	genic	2.67409	-4.016	7.15017	5.38e-07	2.35e-05	6.33115	0.00933423	0.0159016	0.093534	0.0561048	NA	NA	NA	NA	NA	NA	NA	NA	NA	NA	NA	NA	NA	NA	NA	NA	NA	NA	NA	NA
ENSTGUG00000006089	7	10648204	SPEG	HGNC Symbol	genic	3.17248	-3.29097	7.14678	5.41e-07	2.37e-05	6.32415	0.0231796	0.041377	0.162943	0.0904989	ENSTGUG00000018510	NA	NA	NA	NA	NA	NA	NA	NA	NA		NA	NA	NA	NA	NA	NA	NA	NA	NA
ENSTGUG00000004907	12	4706431			genic	2.54541	-0.55357	7.14512	5.43e-07	2.37e-05	6.32072	0.160485	0.0738914	0.514365	0.153156	NA	NA	NA	NA	NA	NA	NA	NA	NA	NA	NA	NA	NA	NA	NA	NA	NA	NA	NA	NA
ENSTGUG00000002526	17	717412			genic	2.38289	-2.71288	7.1386	5.51e-07	2.4e-05	6.30723	0.0429845	0.0304828	0.186803	0.0570303	NA	NA	NA	NA	NA	NA	NA	NA	NA	NA	NA	NA	NA	NA	NA	NA	NA	NA	NA	NA
ENSTGUG00000010564	12	21323486	TMCC1	HGNC Symbol	genic	3.15264	-3.32568	7.13434	5.56e-07	2.42e-05	6.29842	0.0204758	0.0327138	0.155934	0.0781837	NA	NA	NA	NA	NA	NA	NA	NA	NA	NA	NA	NA	NA	NA	NA	NA	NA	NA	NA	NA
ENSTGUG00000006752	17	9825296	DAB2IP	HGNC Symbol	genic	2.6731	-2.82691	7.12741	5.64e-07	2.44e-05	6.28408	0.0325804	0.0257186	0.181525	0.0522445	NA	NA	NA	NA	NA	NA	NA	NA	NA	NA	NA	NA	NA	NA	NA	NA	NA	NA	NA	NA
ENSTGUG00000003338	4A	9427345	MCTS1	NCBI gene	genic	2.71573	-2.71873	7.1299	5.61e-07	2.44e-05	6.28924	0.03272	0.0223491	0.209259	0.0990207	NA	NA	NA	NA	NA	NA	NA	NA	NA	NA	NA	NA	NA	NA	NA	NA	NA	NA	NA	NA
ENSTGUG00000016752	Un	81618584	NES	Biomart_human_ortholog	genic	1.9253	-1.98408	7.12908	5.62e-07	2.44e-05	6.28753	0.0804711	0.0331774	0.267013	0.095803	NA	NA	NA	NA	NA	NA	NA	NA	NA	NA	NA	NA	NA	NA	NA	NA	NA	NA	NA	NA
ENSTGUG00000004566	19	5409785	SRRM3	Biomart_human_ortholog	genic	2.67101	-2.72944	7.1278	5.63e-07	2.44e-05	6.28489	0.0408138	0.0345013	0.204808	0.104184	NA	NA	NA	NA	NA	NA	NA	NA	NA	NA	NA	NA	NA	NA	NA	NA	NA	NA	NA	NA
ENSTGUG00000005822	20	7501449			genic	2.4947	-3.9006	7.12393	5.68e-07	2.45e-05	6.27688	0.0124041	0.015785	0.0912299	0.0363272	ENSTGUG00000005860	NA	NA	NA	NA	NA	NA	NA	NA	NA	SLC12A5	NA	NA	NA	NA	NA	NA	NA	NA	NA
ENSTGUG00000017161	Un	84645174	DPYSL5	Biomart_human_ortholog	genic	1.88191	-2.96461	7.12009	5.72e-07	2.47e-05	6.26894	0.0378955	0.0110973	0.161198	0.0867126	NA	NA	NA	NA	NA	NA	NA	NA	NA	NA	NA	NA	NA	NA	NA	NA	NA	NA	NA	NA
ENSTGUG00000002743	21	2591158	TP73	HGNC Symbol	genic	3.0097	-1.63075	7.1176	5.75e-07	2.48e-05	6.26378	0.0741799	0.0558321	0.365029	0.171222	NA	NA	NA	NA	NA	NA	NA	NA	NA	NA	NA	NA	NA	NA	NA	NA	NA	NA	NA	NA
ENSTGUG00000005406	9	1159437	HES6	Biomart_human_ortholog	promoter	3.11664	-2.47538	7.11364	5.8e-07	2.49e-05	6.25557	0.0416832	0.044614	0.244032	0.0915019	NA	NA	NA	NA	NA	NA	NA	NA	NA	NA	NA	NA	NA	NA	NA	NA	NA	NA	NA	NA
ENSTGUG00000002234	27	1767707	PNMT	HGNC Symbol	promoter	3.25298	-3.15799	7.10352	5.93e-07	2.54e-05	6.23461	0.0170042	0.0214097	0.185236	0.111853	NA	NA	NA	NA	NA	NA	NA	NA	NA	NA	NA	NA	NA	NA	NA	NA	NA	NA	NA	NA
ENSTGUG00000012382	5	41262834	STON2	HGNC Symbol	genic	2.93462	-4.45725	7.10136	5.95e-07	2.54e-05	6.23013	0	0	0.086196	0.068991	NA	NA	NA	NA	NA	NA	NA	NA	NA	NA	NA	NA	NA	NA	NA	NA	NA	NA	NA	NA
ENSTGUG00000002241	27	1774568			promoter	2.42896	-3.35363	7.10077	5.96e-07	2.54e-05	6.22889	0.023534	0.0186435	0.133314	0.0617596	NA	NA	NA	NA	NA	NA	NA	NA	NA	NA	NA	NA	NA	NA	NA	NA	NA	NA	NA	NA
ENSTGUG00000004315	25	974999	SLAMF1	STRING	genic	2.25351	-3.99115	7.10205	5.94e-07	2.54e-05	6.23154	0.0122862	0.0119778	0.0848029	0.04311	ENSTGUG00000004390	NA	NA	NA	NA	NA	NA	NA	NA	NA		NA	NA	NA	NA	NA	NA	NA	NA	NA
ENSTGUG00000003566	22	149166	AEBP1	Uniprot	promoter	2.06618	-1.04979	7.09656	6.01e-07	2.56e-05	6.22017	0.147298	0.0736974	0.411153	0.10279	ENSTGUG00000003490	NA	NA	NA	NA	NA	NA	NA	NA	NA	HK2	NA	NA	NA	NA	NA	NA	NA	NA	NA
ENSTGUG00000004984	2	64823516	CLEC3B	Uniprot	promoter	2.91659	-3.29943	7.09427	6.04e-07	2.56e-05	6.21542	0.0195469	0.0218413	0.151674	0.0764592	NA	NA	NA	NA	NA	NA	NA	NA	NA	NA	NA	NA	NA	NA	NA	NA	NA	NA	NA	NA
ENSTGUG00000002228	3	1315369	EHBP1	HGNC Symbol	genic	2.17395	-1.36517	7.09548	6.03e-07	2.56e-05	6.21793	0.106336	0.0303588	0.366012	0.127433	NA	NA	NA	NA	NA	NA	NA	NA	NA	NA	NA	NA	NA	NA	NA	NA	NA	NA	NA	NA
ENSTGUG00000007364	17	10954561	PBX3	HGNC Symbol	genic	2.67384	-3.10384	7.09555	6.03e-07	2.56e-05	6.21806	0.0245218	0.0242785	0.159436	0.0642486	NA	NA	NA	NA	NA	NA	NA	NA	NA	NA	NA	NA	NA	NA	NA	NA	NA	NA	NA	NA
ENSTGUG00000004035	LGE22	734749	KRT7	Biomart_human_ortholog	promoter	3.27354	-3.08039	7.0894	6.1e-07	2.58e-05	6.20532	0.034188	0.0666995	0.189587	0.0952342	ENSTGUG00000003911	NA	NA	NA	NA	NA	NA	NA	NA	NA		NA	NA	NA	NA	NA	NA	NA	NA	NA
ENSTGUG00000001625	23	5420503	TEKT2	HGNC Symbol	promoter	3.15501	-3.27445	7.09033	6.09e-07	2.58e-05	6.20725	0.023625	0.0397109	0.165566	0.0976171	NA	NA	NA	NA	NA	NA	NA	NA	NA	NA	NA	NA	NA	NA	NA	NA	NA	NA	NA	NA
ENSTGUG00000015608	Un	128747552			promoter	2.76627	-0.219362	7.09053	6.09e-07	2.58e-05	6.20765	0.182761	0.0887837	0.578715	0.115334	NA	NA	NA	NA	NA	NA	NA	NA	NA	NA	NA	NA	NA	NA	NA	NA	NA	NA	NA	NA
ENSTGUG00000017161	Un	84646755	DPYSL5	Biomart_human_ortholog	promoter	-4.26198	-4.22882	-7.08654	6.14e-07	2.59e-05	6.19938	0.331626	0.102217	0.0355915	0.0537267	NA	NA	NA	NA	NA	NA	NA	NA	NA	NA	NA	NA	NA	NA	NA	NA	NA	NA	NA	NA
ENSTGUG00000005394	4A	16164497	LOC100223666	Uniprot	promoter	2.22853	-2.78301	7.08592	6.15e-07	2.59e-05	6.19809	0.060696	0.0589068	0.182822	0.0848269	NA	NA	NA	NA	NA	NA	NA	NA	NA	NA	NA	NA	NA	NA	NA	NA	NA	NA	NA	NA
ENSTGUG00000007098	8	16338199	TMEM125	HGNC Symbol	promoter	2.13333	0.307742	7.0833	6.18e-07	2.6e-05	6.19266	0.291407	0.0914007	0.637981	0.103655	NA	NA	NA	NA	NA	NA	NA	NA	NA	NA	NA	NA	NA	NA	NA	NA	NA	NA	NA	NA
ENSTGUG00000011076	6	29471567	EMX2	HGNC Symbol	genic	3.08294	-2.38081	7.07939	6.23e-07	2.61e-05	6.18453	0.0430895	0.0372939	0.251275	0.0885137	NA	NA	NA	NA	NA	NA	NA	NA	NA	NA	NA	NA	NA	NA	NA	NA	NA	NA	NA	NA
ENSTGUG00000009444	6	21284441	PYROXD2	Uniprot	genic	2.0811	-4.7161	7.08107	6.21e-07	2.61e-05	6.18803	0.00617284	0.0151203	0.0501044	0.0314707	ENSTGUG00000009462	NA	NA	NA	NA	NA	NA	NA	NA	NA	HPSE2	NA	NA	NA	NA	NA	NA	NA	NA	NA
ENSTGUG00000006531	5	6754759	SYT7	Uniprot	genic	2.13219	-3.44937	7.08011	6.22e-07	2.61e-05	6.18602	0.0455426	0.062203	0.11254	0.031484	NA	NA	NA	NA	NA	NA	NA	NA	NA	NA	NA	NA	NA	NA	NA	NA	NA	NA	NA	NA
ENSTGUG00000004671	22	2711969	ADGRA2	HGNC Symbol	genic	2.78138	-3.0096	7.07432	6.3e-07	2.62e-05	6.174	0.0288761	0.031635	0.166951	0.0556292	NA	NA	NA	NA	NA	NA	NA	NA	NA	NA	NA	NA	NA	NA	NA	NA	NA	NA	NA	NA
ENSTGUG00000009339	12	13917899	FEZF2	Biomart_human_ortholog	promoter	2.58254	-4.25558	7.07647	6.27e-07	2.62e-05	6.17848	0.00925926	0.0226805	0.0738851	0.0346593	NA	NA	NA	NA	NA	NA	NA	NA	NA	NA	NA	NA	NA	NA	NA	NA	NA	NA	NA	NA
ENSTGUG00000001695	4	2012282	SHROOM3	HGNC Symbol	genic	4.3431	-2.79925	7.07415	6.3e-07	2.62e-05	6.17365	0.0166667	0.0408248	0.272884	0.165758	NA	NA	NA	NA	NA	NA	NA	NA	NA	NA	NA	NA	NA	NA	NA	NA	NA	NA	NA	NA
ENSTGUG00000007530	3	29225210	NKX2-4	Uniprot	promoter	2.78588	-4.5688	7.06991	6.36e-07	2.63e-05	6.16485	0	0	0.0688988	0.0702206	NA	NA	NA	NA	NA	NA	NA	NA	NA	NA	NA	NA	NA	NA	NA	NA	NA	NA	NA	NA
ENSTGUG00000002155	4A	300219	ZIC3	HGNC Symbol	genic	2.27473	-0.774996	7.07049	6.35e-07	2.63e-05	6.16605	0.15525	0.072556	0.466516	0.104499	NA	NA	NA	NA	NA	NA	NA	NA	NA	NA	NA	NA	NA	NA	NA	NA	NA	NA	NA	NA
ENSTGUG00000002515	27	2389106			promoter	1.9075	-1.44409	7.07173	6.33e-07	2.63e-05	6.16864	0.120396	0.059441	0.346903	0.130102	ENSTGUG00000002501	NA	NA	NA	NA	NA	NA	NA	NA	NA	ZNF385C	NA	NA	NA	NA	NA	NA	NA	NA	NA
ENSTGUG00000002526	17	717347			genic	2.82917	-4.53633	7.07047	6.35e-07	2.63e-05	6.166	0	0	0.0681667	0.0387349	NA	NA	NA	NA	NA	NA	NA	NA	NA	NA	NA	NA	NA	NA	NA	NA	NA	NA	NA	NA
ENSTGUG00000002589	21	2266598	ZBTB48	HGNC Symbol	genic	1.89827	-4.95247	7.06737	6.39e-07	2.64e-05	6.15958	0.0026339	0.00419392	0.0364204	0.0165462	NA	NA	NA	NA	NA	NA	NA	NA	NA	NA	NA	NA	NA	NA	NA	NA	NA	NA	NA	NA
ENSTGUG00000005769	4A	17506123	LOC100221700	Uniprot	genic	2.3739	-4.436	7.0656	6.42e-07	2.65e-05	6.15589	0.00505155	0.00840443	0.0637328	0.0345573	NA	NA	NA	NA	NA	NA	NA	NA	NA	NA	NA	NA	NA	NA	NA	NA	NA	NA	NA	NA
ENSTGUG00000007791	15	5130703			promoter	3.35292	-3.29708	7.06313	6.45e-07	2.66e-05	6.15076	0.0151829	0.0235576	0.163412	0.0808647	NA	NA	NA	NA	NA	NA	NA	NA	NA	NA	NA	NA	NA	NA	NA	NA	NA	NA	NA	NA
ENSTGUG00000015636	Un	44543892	LOC100230746	Uniprot	promoter	1.94865	-3.53024	7.04846	6.65e-07	2.73e-05	6.12025	0.022411	0.011433	0.107715	0.0465453	NA	NA	NA	NA	NA	NA	NA	NA	NA	NA	NA	NA	NA	NA	NA	NA	NA	NA	NA	NA
ENSTGUG00000014491	11_random	250353	VPS4A	Biomart_human_ortholog	promoter	-2.09746	-5.30014	-7.04933	6.64e-07	2.73e-05	6.12206	0.0647198	0.0253837	0.0130122	0.018829	ENSTGUG00000014487	NA	NA	NA	NA	NA	NA	NA	NA	NA	PDF	NA	NA	NA	NA	NA	NA	NA	NA	NA
ENSTGUG00000008373	7	15275561	DLX1	HGNC Symbol	promoter	3.57125	-2.64366	7.04537	6.69e-07	2.74e-05	6.11383	0.027452	0.0361389	0.244605	0.115708	NA	NA	NA	NA	NA	NA	NA	NA	NA	NA	NA	NA	NA	NA	NA	NA	NA	NA	NA	NA
ENSTGUG00000011076	6	29471645	EMX2	HGNC Symbol	genic	1.98861	-5.16676	7.04496	6.7e-07	2.74e-05	6.11297	0	0	0.0373502	0.0272313	NA	NA	NA	NA	NA	NA	NA	NA	NA	NA	NA	NA	NA	NA	NA	NA	NA	NA	NA	NA
ENSTGUG00000005836	19	6869202	SMG6	HGNC Symbol	genic	3.69394	-2.04467	7.04537	6.69e-07	2.74e-05	6.11381	0.0560784	0.0693286	0.32106	0.105691	NA	NA	NA	NA	NA	NA	NA	NA	NA	NA	NA	NA	NA	NA	NA	NA	NA	NA	NA	NA
ENSTGUG00000000986	23	2767019	GPATCH3	HGNC Symbol	genic	2.46112	-4.81237	7.04255	6.73e-07	2.75e-05	6.10795	0	0	0.0488666	0.026759	ENSTGUG00000000971	NA	NA	NA	NA	NA	NA	NA	NA	NA	TMEM222	NA	NA	NA	NA	NA	NA	NA	NA	NA
ENSTGUG00000006157	7	10729435	ASIC4	HGNC Symbol	genic	1.52661	0.20153	7.03794	6.8e-07	2.76e-05	6.09835	0.340273	0.0477691	0.599283	0.0806122	NA	NA	NA	NA	NA	NA	NA	NA	NA	NA	NA	NA	NA	NA	NA	NA	NA	NA	NA	NA
ENSTGUG00000014770	Un	8774106	FMNL3	Biomart_human_ortholog	genic	1.98673	1.22942	7.03832	6.79e-07	2.76e-05	6.09915	0.456852	0.151693	0.768656	0.0583546	NA	NA	NA	NA	NA	NA	NA	NA	NA	NA	NA	NA	NA	NA	NA	NA	NA	NA	NA	NA
ENSTGUG00000000490	13	3610527	UNC5A	HGNC Symbol	promoter	2.39055	-4.8653	7.03705	6.81e-07	2.76e-05	6.09649	0	0	0.0480373	0.0302785	NA	NA	NA	NA	NA	NA	NA	NA	NA	NA	NA	NA	NA	NA	NA	NA	NA	NA	NA	NA
ENSTGUG00000011059	4	69763727			genic	2.40138	-4.85718	7.03999	6.77e-07	2.76e-05	6.10263	0	0	0.0457357	0.0223089	NA	NA	NA	NA	NA	NA	NA	NA	NA	NA	NA	NA	NA	NA	NA	NA	NA	NA	NA	NA
ENSTGUG00000011076	6	29471574	EMX2	HGNC Symbol	genic	3.40912	-2.54572	7.03182	6.89e-07	2.77e-05	6.08561	0.0354167	0.0394185	0.256619	0.131606	NA	NA	NA	NA	NA	NA	NA	NA	NA	NA	NA	NA	NA	NA	NA	NA	NA	NA	NA	NA
ENSTGUG00000006346	19	7487641	GIT1	HGNC Symbol	promoter	-2.63808	-5.84179	-7.03299	6.87e-07	2.77e-05	6.08804	0.0915015	0.112421	0.00190507	0.00607592	NA	NA	NA	NA	NA	NA	NA	NA	NA	NA	NA	NA	NA	NA	NA	NA	NA	NA	NA	NA
ENSTGUG00000002251	27	1840562	LRRC3C	HGNC Symbol	promoter	3.79665	-3.00037	7.0349	6.84e-07	2.77e-05	6.09202	0.0139971	0.0219744	0.229786	0.136199	NA	NA	NA	NA	NA	NA	NA	NA	NA	NA	NA	NA	NA	NA	NA	NA	NA	NA	NA	NA
ENSTGUG00000002412	17	210655			promoter	3.18502	-2.74477	7.0329	6.87e-07	2.77e-05	6.08787	0.061553	0.0953745	0.204089	0.0492842	NA	NA	NA	NA	NA	NA	NA	NA	NA	NA	NA	NA	NA	NA	NA	NA	NA	NA	NA	NA
ENSTGUG00000018187	26	595412			genic	2.17911	-2.1523	7.03448	6.85e-07	2.77e-05	6.09114	0.0663585	0.0326784	0.252962	0.0911151	NA	NA	NA	NA	NA	NA	NA	NA	NA	NA	NA	NA	NA	NA	NA	NA	NA	NA	NA	NA
ENSTGUG00000000589	24	4666468	FLI1	Uniprot	genic	3.40212	-2.86365	7.02998	6.91e-07	2.78e-05	6.08178	0.022017	0.0246907	0.22665	0.111892	NA	NA	NA	NA	NA	NA	NA	NA	NA	NA	NA	NA	NA	NA	NA	NA	NA	NA	NA	NA
ENSTGUG00000002855	17	2226994	CACNA1B	HGNC Symbol	genic	-3.87275	-1.28023	-7.02825	6.94e-07	2.79e-05	6.07817	0.746983	0.0929541	0.194311	0.158727	NA	NA	NA	NA	NA	NA	NA	NA	NA	NA	NA	NA	NA	NA	NA	NA	NA	NA	NA	NA
ENSTGUG00000000027	24	290801	CCDC84	HGNC Symbol	genic	3.24166	-1.60345	7.02516	6.98e-07	2.8e-05	6.07174	0.0764802	0.0866649	0.373142	0.13328	NA	NA	NA	NA	NA	NA	NA	NA	NA	NA	NA	NA	NA	NA	NA	NA	NA	NA	NA	NA
ENSTGUG00000008190	11	12214859	ZFHX3	HGNC Symbol	promoter	2.23876	-1.19283	7.02202	7.03e-07	2.82e-05	6.06519	0.120884	0.058711	0.400667	0.129985	NA	NA	NA	NA	NA	NA	NA	NA	NA	NA	NA	NA	NA	NA	NA	NA	NA	NA	NA	NA
ENSTGUG00000004487	6	3311862	LOC100222521	Uniprot	genic	1.97607	-2.86601	7.01491	7.14e-07	2.85e-05	6.05036	0.0753162	0.0833985	0.158455	0.0413046	NA	NA	NA	NA	NA	NA	NA	NA	NA	NA	NA	NA	NA	NA	NA	NA	NA	NA	NA	NA
ENSTGUG00000002323	4A	923343	PCDH19	HGNC Symbol	promoter	2.70798	-3.07129	7.01131	7.19e-07	2.87e-05	6.04286	0.0271116	0.0246386	0.168609	0.0807517	NA	NA	NA	NA	NA	NA	NA	NA	NA	NA	NA	NA	NA	NA	NA	NA	NA	NA	NA	NA
ENSTGUG00000008128	11	11801253	WWP2	Uniprot	genic	2.36484	0.861911	7.01146	7.19e-07	2.87e-05	6.04318	0.355006	0.124566	0.721896	0.130631	NA	NA	NA	NA	NA	NA	NA	NA	NA	NA	NA	NA	NA	NA	NA	NA	NA	NA	NA	NA
ENSTGUG00000006752	17	9825320	DAB2IP	HGNC Symbol	genic	3.00625	-4.04081	7.0053	7.28e-07	2.89e-05	6.03032	0.00323663	0.00366653	0.098969	0.0472319	NA	NA	NA	NA	NA	NA	NA	NA	NA	NA	NA	NA	NA	NA	NA	NA	NA	NA	NA	NA
ENSTGUG00000017482	Z_random	445995	RAX	NCBI gene	genic	3.59901	-2.72958	7.00684	7.26e-07	2.89e-05	6.03353	0.0351852	0.0546218	0.222296	0.0831021	NA	NA	NA	NA	NA	NA	NA	NA	NA	NA	NA	NA	NA	NA	NA	NA	NA	NA	NA	NA
ENSTGUG00000008781	20	15204779	KCNB1	Uniprot	genic	-6.13085	-3.09554	-7.00226	7.33e-07	2.9e-05	6.02397	0.643254	0.23445	0.0666886	0.109554	NA	NA	NA	NA	NA	NA	NA	NA	NA	NA	NA	NA	NA	NA	NA	NA	NA	NA	NA	NA
ENSTGUG00000004013	4	23321212	LEF1	HGNC Symbol	promoter	2.33654	-4.517	7.00437	7.3e-07	2.9e-05	6.02837	0.00641026	0.0157019	0.0564593	0.0236939	NA	NA	NA	NA	NA	NA	NA	NA	NA	NA	NA	NA	NA	NA	NA	NA	NA	NA	NA	NA
ENSTGUG00000004671	22	2719702	ADGRA2	HGNC Symbol	genic	3.01558	-2.95824	7.00058	7.36e-07	2.91e-05	6.02047	0.0233686	0.0221805	0.186797	0.0927646	NA	NA	NA	NA	NA	NA	NA	NA	NA	NA	NA	NA	NA	NA	NA	NA	NA	NA	NA	NA
ENSTGUG00000006782	17	9958074	LHX6	HGNC Symbol	promoter	2.19432	-3.63283	7.00022	7.36e-07	2.91e-05	6.01973	0.0239593	0.0269906	0.103598	0.0361596	NA	NA	NA	NA	NA	NA	NA	NA	NA	NA	NA	NA	NA	NA	NA	NA	NA	NA	NA	NA
ENSTGUG00000004671	22	2714201	ADGRA2	HGNC Symbol	genic	3.56135	-2.1754	6.99811	7.39e-07	2.92e-05	6.01532	0.0577485	0.0824942	0.295938	0.090842	NA	NA	NA	NA	NA	NA	NA	NA	NA	NA	NA	NA	NA	NA	NA	NA	NA	NA	NA	NA
ENSTGUG00000004671	22	2719765	ADGRA2	HGNC Symbol	genic	2.49268	-3.22822	6.99635	7.42e-07	2.92e-05	6.01164	0.0254748	0.0239143	0.139711	0.0447526	NA	NA	NA	NA	NA	NA	NA	NA	NA	NA	NA	NA	NA	NA	NA	NA	NA	NA	NA	NA
ENSTGUG00000002698	4A	5777374	FAM155B	HGNC Symbol	genic	3.54253	-3.35919	6.99578	7.43e-07	2.92e-05	6.01045	0.0196078	0.0480292	0.166409	0.0897286	ENSTGUG00000002702	NA	NA	NA	NA	NA	NA	NA	NA	NA	EFNB1	NA	NA	NA	NA	NA	NA	NA	NA	NA
ENSTGUG00000005277	12	5053302	RNF123	HGNC Symbol	genic	2.90706	-4.47791	6.99572	7.43e-07	2.92e-05	6.01033	0	0	0.0768533	0.0503313	NA	NA	NA	NA	NA	NA	NA	NA	NA	NA	NA	NA	NA	NA	NA	NA	NA	NA	NA	NA
ENSTGUG00000011600	6	35263107	EBF3	HGNC Symbol	genic	2.07934	-2.02133	6.98904	7.54e-07	2.95e-05	5.99637	0.0713838	0.0251225	0.267421	0.102026	NA	NA	NA	NA	NA	NA	NA	NA	NA	NA	NA	NA	NA	NA	NA	NA	NA	NA	NA	NA
ENSTGUG00000001695	4	1975246	SHROOM3	HGNC Symbol	genic	3.67766	-3.04355	6.99004	7.52e-07	2.95e-05	5.99847	0.0178571	0.0334606	0.20993	0.106893	NA	NA	NA	NA	NA	NA	NA	NA	NA	NA	NA	NA	NA	NA	NA	NA	NA	NA	NA	NA
ENSTGUG00000002155	4A	300276	ZIC3	HGNC Symbol	genic	2.05636	-2.68526	6.9905	7.51e-07	2.95e-05	5.99941	0.0428493	0.0124567	0.185844	0.0692137	NA	NA	NA	NA	NA	NA	NA	NA	NA	NA	NA	NA	NA	NA	NA	NA	NA	NA	NA	NA
ENSTGUG00000012147	3	69732082	NR2E1	HGNC Symbol	genic	2.24977	-3.43721	6.98639	7.58e-07	2.96e-05	5.99084	0.0345656	0.0391098	0.13079	0.0818222	NA	NA	NA	NA	NA	NA	NA	NA	NA	NA	NA	NA	NA	NA	NA	NA	NA	NA	NA	NA
ENSTGUG00000010777	5	23236055	DLL4	HGNC Symbol	genic	2.78903	-4.56644	6.97773	7.72e-07	2.99e-05	5.97274	0	0	0.0675084	0.0448805	NA	NA	NA	NA	NA	NA	NA	NA	NA	NA	NA	NA	NA	NA	NA	NA	NA	NA	NA	NA
ENSTGUG00000005860	20	7501433	SLC12A5	HGNC Symbol	genic	2.79688	-4.21808	6.97816	7.71e-07	2.99e-05	5.97363	0.00505051	0.0123712	0.0874392	0.0608899	ENSTGUG00000005822	NA	NA	NA	NA	NA	NA	NA	NA	NA		NA	NA	NA	NA	NA	NA	NA	NA	NA
ENSTGUG00000003805	20	2701134	SNTA1	HGNC Symbol	promoter	3.17607	-3.02947	6.98164	7.66e-07	2.99e-05	5.98092	0.0220459	0.0244572	0.199306	0.131144	NA	NA	NA	NA	NA	NA	NA	NA	NA	NA	NA	NA	NA	NA	NA	NA	NA	NA	NA	NA
ENSTGUG00000006268	4A	18787395	SOX3	HGNC Symbol	genic	3.77151	-3.09572	6.97714	7.73e-07	2.99e-05	5.9715	0.0277778	0.0680414	0.196135	0.123894	NA	NA	NA	NA	NA	NA	NA	NA	NA	NA	NA	NA	NA	NA	NA	NA	NA	NA	NA	NA
ENSTGUG00000006531	5	6754728	SYT7	Uniprot	genic	2.59449	-2.3573	6.97883	7.7e-07	2.99e-05	5.97504	0.07034	0.0720141	0.239282	0.0887311	NA	NA	NA	NA	NA	NA	NA	NA	NA	NA	NA	NA	NA	NA	NA	NA	NA	NA	NA	NA
ENSTGUG00000015922	19_random	107343			promoter	3.03053	-3.78367	6.97909	7.7e-07	2.99e-05	5.97557	0.0166667	0.0408248	0.118302	0.0828405	NA	NA	NA	NA	NA	NA	NA	NA	NA	NA	NA	NA	NA	NA	NA	NA	NA	NA	NA	NA
ENSTGUG00000017268	8_random	1522871			genic	2.4394	-2.60707	6.98094	7.67e-07	2.99e-05	5.97945	0.0477139	0.0397261	0.210464	0.0924559	NA	NA	NA	NA	NA	NA	NA	NA	NA	NA	NA	NA	NA	NA	NA	NA	NA	NA	NA	NA
ENSTGUG00000007079	17	10413040	LHX2	HGNC Symbol	genic	4.42945	-1.77496	6.97446	7.77e-07	3e-05	5.96589	0.0662393	0.104601	0.391551	0.143401	NA	NA	NA	NA	NA	NA	NA	NA	NA	NA	NA	NA	NA	NA	NA	NA	NA	NA	NA	NA
ENSTGUG00000004477	19	5273420	ALKBH4	HGNC Symbol	genic	3.62748	-2.30343	6.96212	7.98e-07	3.08e-05	5.9401	0.0405901	0.0472212	0.286389	0.117337	NA	NA	NA	NA	NA	NA	NA	NA	NA	NA	NA	NA	NA	NA	NA	NA	NA	NA	NA	NA
ENSTGUG00000003359	19	730397	ELN	Biomart_human_ortholog	promoter	3.17189	-1.46546	6.95961	8.02e-07	3.09e-05	5.93483	0.108248	0.106397	0.393098	0.13465	NA	NA	NA	NA	NA	NA	NA	NA	NA	NA	NA	NA	NA	NA	NA	NA	NA	NA	NA	NA
ENSTGUG00000014995	Un	68789029	EMILIN1	Biomart_human_ortholog	promoter	1.69868	-0.646706	6.95903	8.03e-07	3.09e-05	5.93362	0.214537	0.0923295	0.463518	0.134563	NA	NA	NA	NA	NA	NA	NA	NA	NA	NA	NA	NA	NA	NA	NA	NA	NA	NA	NA	NA
ENSTGUG00000006305	9	4876473	MAB21L4	Uniprot	genic	3.31943	0.723339	6.9586	8.04e-07	3.09e-05	5.93273	0.229784	0.0814364	0.721003	0.169961	NA	NA	NA	NA	NA	NA	NA	NA	NA	NA	NA	NA	NA	NA	NA	NA	NA	NA	NA	NA
ENSTGUG00000002234	27	1767712	PNMT	HGNC Symbol	promoter	2.73953	-4.2461	6.95497	8.1e-07	3.1e-05	5.92513	0.00546448	0.0133852	0.096327	0.0805413	NA	NA	NA	NA	NA	NA	NA	NA	NA	NA	NA	NA	NA	NA	NA	NA	NA	NA	NA	NA
ENSTGUG00000007223	14	10339017	LLGL1	STRING	promoter	2.6063	-2.53357	6.94907	8.2e-07	3.14e-05	5.91278	0.0560559	0.055409	0.226292	0.106981	NA	NA	NA	NA	NA	NA	NA	NA	NA	NA	NA	NA	NA	NA	NA	NA	NA	NA	NA	NA
ENSTGUG00000017268	8_random	1522843			genic	2.91914	-2.90929	6.93982	8.36e-07	3.2e-05	5.89339	0.0226001	0.0151739	0.19625	0.114514	NA	NA	NA	NA	NA	NA	NA	NA	NA	NA	NA	NA	NA	NA	NA	NA	NA	NA	NA	NA
ENSTGUG00000007813	19	9316079	TBX2	HGNC Symbol	promoter	2.36853	-4.40993	6.93509	8.45e-07	3.22e-05	5.88347	0.00952381	0.0233285	0.0599692	0.0197338	NA	NA	NA	NA	NA	NA	NA	NA	NA	NA	NA	NA	NA	NA	NA	NA	NA	NA	NA	NA
ENSTGUG00000005609	17	7826068	ADAMTSL2	Uniprot	genic	3.41531	-3.68299	6.93401	8.47e-07	3.23e-05	5.88121	0.00724638	0.0177499	0.141369	0.0883485	NA	NA	NA	NA	NA	NA	NA	NA	NA	NA	NA	NA	NA	NA	NA	NA	NA	NA	NA	NA
ENSTGUG00000001847	4	3415544	NDST4	HGNC Symbol	genic	1.93892	-3.4217	6.93227	8.5e-07	3.23e-05	5.87756	0.0257539	0.0131049	0.117162	0.0561373	NA	NA	NA	NA	NA	NA	NA	NA	NA	NA	NA	NA	NA	NA	NA	NA	NA	NA	NA	NA
ENSTGUG00000007223	14	10339007	LLGL1	STRING	promoter	2.79466	-2.63224	6.92911	8.55e-07	3.25e-05	5.87094	0.0408753	0.0339484	0.216506	0.10093	NA	NA	NA	NA	NA	NA	NA	NA	NA	NA	NA	NA	NA	NA	NA	NA	NA	NA	NA	NA
ENSTGUG00000015636	Un	44543856	LOC100230746	Uniprot	promoter	2.53412	-3.57854	6.92487	8.63e-07	3.28e-05	5.86205	0.0171277	0.0178951	0.11525	0.0488607	NA	NA	NA	NA	NA	NA	NA	NA	NA	NA	NA	NA	NA	NA	NA	NA	NA	NA	NA	NA
ENSTGUG00000002234	27	1767688	PNMT	HGNC Symbol	promoter	2.39617	-1.60822	6.92195	8.68e-07	3.29e-05	5.85591	0.08103	0.0275455	0.345684	0.14394	NA	NA	NA	NA	NA	NA	NA	NA	NA	NA	NA	NA	NA	NA	NA	NA	NA	NA	NA	NA
ENSTGUG00000009420	8	22891048	SSBP3	HGNC Symbol	genic	2.51985	-4.76832	6.91904	8.74e-07	3.31e-05	5.84982	0	0	0.0512394	0.0289166	NA	NA	NA	NA	NA	NA	NA	NA	NA	NA	NA	NA	NA	NA	NA	NA	NA	NA	NA	NA
ENSTGUG00000005918	12	5889304	STAB1	HGNC Symbol	genic	3.50106	-1.23282	6.91457	8.82e-07	3.33e-05	5.84043	0.101852	0.0895577	0.442084	0.151544	NA	NA	NA	NA	NA	NA	NA	NA	NA	NA	NA	NA	NA	NA	NA	NA	NA	NA	NA	NA
ENSTGUG00000017482	Z_random	445767	RAX	NCBI gene	genic	1.76296	-1.25302	6.91283	8.85e-07	3.34e-05	5.83679	0.138463	0.0289487	0.363261	0.0853641	NA	NA	NA	NA	NA	NA	NA	NA	NA	NA	NA	NA	NA	NA	NA	NA	NA	NA	NA	NA
ENSTGUG00000002743	21	2591182	TP73	HGNC Symbol	genic	1.97941	-0.9294	6.90964	8.91e-07	3.36e-05	5.83009	0.161966	0.0596742	0.429365	0.145547	NA	NA	NA	NA	NA	NA	NA	NA	NA	NA	NA	NA	NA	NA	NA	NA	NA	NA	NA	NA
ENSTGUG00000004471	6	3142179	DDIT4	HGNC Symbol	promoter	1.80128	-5.30726	6.90329	9.03e-07	3.4e-05	5.81675	0	0	0.0263424	0.0148112	NA	NA	NA	NA	NA	NA	NA	NA	NA	NA	NA	NA	NA	NA	NA	NA	NA	NA	NA	NA
ENSTGUG00000015295	Un	41357404	EFNA3	Biomart_human_ortholog	promoter	2.80102	-1.69502	6.90181	9.06e-07	3.4e-05	5.81364	0.0786134	0.0523219	0.344451	0.137546	NA	NA	NA	NA	NA	NA	NA	NA	NA	NA	NA	NA	NA	NA	NA	NA	NA	NA	NA	NA
ENSTGUG00000007791	15	5130726			promoter	2.41778	-4.84488	6.90365	9.03e-07	3.4e-05	5.8175	0	0	0.0534913	0.0384478	NA	NA	NA	NA	NA	NA	NA	NA	NA	NA	NA	NA	NA	NA	NA	NA	NA	NA	NA	NA
ENSTGUG00000004489	6	3197836	SPOCK2	HGNC Symbol	genic	-3.46545	0.492172	-6.89893	9.12e-07	3.42e-05	5.80758	0.79798	0.209435	0.437763	0.134815	ENSTGUG00000004487	NA	NA	NA	NA	NA	NA	NA	NA	NA		NA	NA	NA	NA	NA	NA	NA	NA	NA
ENSTGUG00000008128	11	11801259	WWP2	Uniprot	genic	2.48155	-0.858265	6.89129	9.27e-07	3.46e-05	5.79153	0.136431	0.0789105	0.464369	0.161111	NA	NA	NA	NA	NA	NA	NA	NA	NA	NA	NA	NA	NA	NA	NA	NA	NA	NA	NA	NA
ENSTGUG00000002241	27	1774575			promoter	2.8307	-3.3462	6.8924	9.24e-07	3.46e-05	5.79386	0.0209836	0.0254112	0.144315	0.0798627	NA	NA	NA	NA	NA	NA	NA	NA	NA	NA	NA	NA	NA	NA	NA	NA	NA	NA	NA	NA
ENSTGUG00000011981	7	37981526	LYPD6	HGNC Symbol	genic	2.18688	-4.2752	6.8824	9.44e-07	3.53e-05	5.77283	0.00981748	0.0141706	0.0692007	0.0439051	NA	NA	NA	NA	NA	NA	NA	NA	NA	NA	NA	NA	NA	NA	NA	NA	NA	NA	NA	NA
ENSTGUG00000017482	Z_random	445798	RAX	NCBI gene	genic	3.46871	-3.33756	6.87889	9.51e-07	3.55e-05	5.76546	0.0263158	0.0644603	0.15848	0.0789789	NA	NA	NA	NA	NA	NA	NA	NA	NA	NA	NA	NA	NA	NA	NA	NA	NA	NA	NA	NA
ENSTGUG00000000305	28	1682631	SF3A2	Uniprot	promoter	3.33973	-3.18889	6.87586	9.58e-07	3.56e-05	5.75908	0.0200119	0.0311316	0.177306	0.163216	ENSTGUG00000000302	NA	NA	NA	NA	NA	NA	NA	NA	NA	PLEKHJ1	NA	NA	NA	NA	NA	NA	NA	NA	NA
ENSTGUG00000018187	26	595413			genic	2.35027	-2.55097	6.87553	9.58e-07	3.56e-05	5.75839	0.0451439	0.0282357	0.2161	0.12607	NA	NA	NA	NA	NA	NA	NA	NA	NA	NA	NA	NA	NA	NA	NA	NA	NA	NA	NA	NA
ENSTGUG00000008759	10	17631609	LYSMD4	HGNC Symbol	genic	3.27716	-3.06642	6.87157	9.66e-07	3.59e-05	5.75005	0.0296296	0.0480055	0.184042	0.0949152	NA	NA	NA	NA	NA	NA	NA	NA	NA	NA	NA	NA	NA	NA	NA	NA	NA	NA	NA	NA
ENSTGUG00000002514	4	10515512	LRBA	STRING	genic	3.84647	-3.0395	6.86629	9.77e-07	3.62e-05	5.73893	0.0277778	0.0680414	0.221332	0.103853	ENSTGUG00000002558	NA	NA	NA	NA	NA	NA	NA	NA	NA	MAB21L2	NA	NA	NA	NA	NA	NA	NA	NA	NA
ENSTGUG00000015636	Un	44544025	LOC100230746	Uniprot	promoter	2.4543	-2.31355	6.86406	9.82e-07	3.64e-05	5.73423	0.0517944	0.0416829	0.23858	0.0726898	NA	NA	NA	NA	NA	NA	NA	NA	NA	NA	NA	NA	NA	NA	NA	NA	NA	NA	NA	NA
ENSTGUG00000017422	25_random	433512	S100A1	NCBI gene	promoter	2.72621	-3.12775	6.85459	1e-06	3.7e-05	5.71428	0.0250243	0.0240194	0.167112	0.0925833	NA	NA	NA	NA	NA	NA	NA	NA	NA	NA	NA	NA	NA	NA	NA	NA	NA	NA	NA	NA
ENSTGUG00000009236	15	10520116	HSPB8	Biomart_human_ortholog	promoter	1.96741	-3.78105	6.85306	1.01e-06	3.71e-05	5.71106	0.0222449	0.0204018	0.093823	0.0507096	NA	NA	NA	NA	NA	NA	NA	NA	NA	NA	NA	NA	NA	NA	NA	NA	NA	NA	NA	NA
ENSTGUG00000007589	3	29332945			genic	1.98626	-3.41149	6.84757	1.02e-06	3.75e-05	5.69948	0.0242235	0.00970756	0.124441	0.0647568	NA	NA	NA	NA	NA	NA	NA	NA	NA	NA	NA	NA	NA	NA	NA	NA	NA	NA	NA	NA
ENSTGUG00000003262	14	651129			genic	2.62794	-3.64461	6.84621	1.02e-06	3.76e-05	5.69662	0.0154925	0.0198515	0.120601	0.0658696	NA	NA	NA	NA	NA	NA	NA	NA	NA	NA	NA	NA	NA	NA	NA	NA	NA	NA	NA	NA
ENSTGUG00000012891	5	52210358	ASPG	HGNC Symbol	genic	2.37975	-2.33593	6.83498	1.04e-06	3.82e-05	5.67294	0.0498064	0.0233205	0.248107	0.133336	NA	NA	NA	NA	NA	NA	NA	NA	NA	NA	NA	NA	NA	NA	NA	NA	NA	NA	NA	NA
ENSTGUG00000007009	17	10199066	CRB2	HGNC Symbol	promoter	2.65714	-3.67124	6.83616	1.04e-06	3.82e-05	5.67543	0.0168195	0.0258251	0.118962	0.0709297	NA	NA	NA	NA	NA	NA	NA	NA	NA	NA	NA	NA	NA	NA	NA	NA	NA	NA	NA	NA
ENSTGUG00000010084	15	11934403	LRRC75B	HGNC Symbol	promoter	1.8762	-1.99855	6.8349	1.04e-06	3.82e-05	5.67276	0.079216	0.0170997	0.267862	0.121367	NA	NA	NA	NA	NA	NA	NA	NA	NA	NA	NA	NA	NA	NA	NA	NA	NA	NA	NA	NA
ENSTGUG00000008870	15	8904469	SLC25A1	HGNC Symbol	genic	2.40913	-4.85136	6.836	1.04e-06	3.82e-05	5.67508	0	0	0.0646018	0.0621609	NA	NA	NA	NA	NA	NA	NA	NA	NA	NA	NA	NA	NA	NA	NA	NA	NA	NA	NA	NA
ENSTGUG00000006792	11	6579564	SLC38A8	HGNC Symbol	promoter	2.09402	-2.36241	6.83639	1.04e-06	3.82e-05	5.67592	0.0536336	0.0120523	0.225901	0.104221	NA	NA	NA	NA	NA	NA	NA	NA	NA	NA	NA	NA	NA	NA	NA	NA	NA	NA	NA	NA
ENSTGUG00000006346	19	7487368	GIT1	HGNC Symbol	promoter	-2.7843	-2.88417	-6.8295	1.06e-06	3.84e-05	5.66137	0.369518	0.110884	0.0984147	0.0793741	NA	NA	NA	NA	NA	NA	NA	NA	NA	NA	NA	NA	NA	NA	NA	NA	NA	NA	NA	NA
ENSTGUG00000001153	23	3476728	GRHL3	HGNC Symbol	promoter	3.23424	-2.84319	6.83204	1.05e-06	3.84e-05	5.66673	0.0297522	0.0378211	0.211146	0.101811	NA	NA	NA	NA	NA	NA	NA	NA	NA	NA	NA	NA	NA	NA	NA	NA	NA	NA	NA	NA
ENSTGUG00000009047	15	10230445	VSIG10	Biomart_human_ortholog	genic	2.68367	-4.64546	6.83013	1.06e-06	3.84e-05	5.66271	0	0	0.0580783	0.0285351	NA	NA	NA	NA	NA	NA	NA	NA	NA	NA	NA	NA	NA	NA	NA	NA	NA	NA	NA	NA
ENSTGUG00000008838	9	13482853	ZIC1	HGNC Symbol	genic	1.63417	-1.94065	6.82962	1.06e-06	3.84e-05	5.66163	0.0943838	0.022966	0.257644	0.0708352	NA	NA	NA	NA	NA	NA	NA	NA	NA	NA	NA	NA	NA	NA	NA	NA	NA	NA	NA	NA
ENSTGUG00000006792	11	6579378	SLC38A8	HGNC Symbol	promoter	2.36178	-2.7166	6.82804	1.06e-06	3.85e-05	5.65829	0.0662329	0.0791669	0.200302	0.100158	NA	NA	NA	NA	NA	NA	NA	NA	NA	NA	NA	NA	NA	NA	NA	NA	NA	NA	NA	NA
ENSTGUG00000017268	8_random	1522889			genic	2.38417	-4.29543	6.82832	1.06e-06	3.85e-05	5.65887	0.00793282	0.0138504	0.0896203	0.0659092	NA	NA	NA	NA	NA	NA	NA	NA	NA	NA	NA	NA	NA	NA	NA	NA	NA	NA	NA	NA
ENSTGUG00000015608	Un	128747169			promoter	1.91552	0.447812	6.82529	1.07e-06	3.86e-05	5.65248	0.332669	0.0423716	0.652621	0.10734	NA	NA	NA	NA	NA	NA	NA	NA	NA	NA	NA	NA	NA	NA	NA	NA	NA	NA	NA	NA
ENSTGUG00000008676	7	15852152	CDCA7	HGNC Symbol	promoter	2.3818	-4.47515	6.82361	1.07e-06	3.87e-05	5.64893	0.00666667	0.0163299	0.0653632	0.0450151	NA	NA	NA	NA	NA	NA	NA	NA	NA	NA	NA	NA	NA	NA	NA	NA	NA	NA	NA	NA
ENSTGUG00000000589	24	4666507	FLI1	Uniprot	genic	3.19049	-4.26534	6.82336	1.07e-06	3.87e-05	5.64841	0	0	0.129997	0.146462	NA	NA	NA	NA	NA	NA	NA	NA	NA	NA	NA	NA	NA	NA	NA	NA	NA	NA	NA	NA
ENSTGUG00000007589	3	29435969			genic	2.08275	-4.91382	6.82089	1.08e-06	3.88e-05	5.6432	0.00185185	0.00453609	0.0395419	0.0173563	ENSTGUG00000007590	NA	NA	NA	NA	NA	NA	NA	NA	NA	RALGAPA2	NA	NA	NA	NA	NA	NA	NA	NA	NA
ENSTGUG00000015922	19_random	107335			promoter	3.30198	-3.58008	6.81244	1.1e-06	3.94e-05	5.62535	0.0166667	0.0408248	0.138966	0.0988129	NA	NA	NA	NA	NA	NA	NA	NA	NA	NA	NA	NA	NA	NA	NA	NA	NA	NA	NA	NA
ENSTGUG00000017056	21_random	744055	PLA2G2C	STRING	promoter	1.86824	-3.60593	6.81251	1.1e-06	3.94e-05	5.62549	0.0409722	0.0464292	0.100091	0.0368765	ENSTGUG00000017001	NA	NA	NA	NA	NA	NA	NA	NA	NA	CDA	NA	NA	NA	NA	NA	NA	NA	NA	NA
ENSTGUG00000004989	22	2957679	ADAM9	HGNC Symbol	genic	1.90465	-2.9188	6.81127	1.1e-06	3.95e-05	5.62287	0.0406858	0.018579	0.15795	0.0726993	NA	NA	NA	NA	NA	NA	NA	NA	NA	NA	NA	NA	NA	NA	NA	NA	NA	NA	NA	NA
ENSTGUG00000005539	4A	16640075	KLF8	Biomart_human_ortholog	genic	1.88058	-0.770063	6.80871	1.1e-06	3.97e-05	5.61746	0.183042	0.0685242	0.450284	0.126681	NA	NA	NA	NA	NA	NA	NA	NA	NA	NA	NA	NA	NA	NA	NA	NA	NA	NA	NA	NA
ENSTGUG00000003359	19	735641	ELN	Biomart_human_ortholog	genic	2.98886	-2.17334	6.80528	1.11e-06	3.98e-05	5.61021	0.0899782	0.104544	0.286948	0.118969	NA	NA	NA	NA	NA	NA	NA	NA	NA	NA	NA	NA	NA	NA	NA	NA	NA	NA	NA	NA
ENSTGUG00000010480	7	22589843	SATB2	HGNC Symbol	genic	2.82487	-4.53956	6.80669	1.11e-06	3.98e-05	5.61319	0	0	0.0685196	0.0433668	NA	NA	NA	NA	NA	NA	NA	NA	NA	NA	NA	NA	NA	NA	NA	NA	NA	NA	NA	NA
ENSTGUG00000012382	5	41262805	STON2	HGNC Symbol	genic	2.51777	-4.76988	6.79979	1.13e-06	4.03e-05	5.59861	0	0	0.0665616	0.0532417	NA	NA	NA	NA	NA	NA	NA	NA	NA	NA	NA	NA	NA	NA	NA	NA	NA	NA	NA	NA
ENSTGUG00000007009	17	10199133	CRB2	HGNC Symbol	promoter	3.21352	-2.70311	6.79519	1.14e-06	4.05e-05	5.58888	0.0383078	0.0522286	0.219222	0.086241	NA	NA	NA	NA	NA	NA	NA	NA	NA	NA	NA	NA	NA	NA	NA	NA	NA	NA	NA	NA
ENSTGUG00000002958	18	1060821	NPLOC4	HGNC Symbol	genic	3.34575	-4.1489	6.79639	1.13e-06	4.05e-05	5.59142	0	0	0.103906	0.0518121	NA	NA	NA	NA	NA	NA	NA	NA	NA	NA	NA	NA	NA	NA	NA	NA	NA	NA	NA	NA
ENSTGUG00000012891	5	52210299	ASPG	HGNC Symbol	genic	2.45689	-2.69728	6.7945	1.14e-06	4.06e-05	5.58741	0.035946	0.0206632	0.199766	0.0846881	NA	NA	NA	NA	NA	NA	NA	NA	NA	NA	NA	NA	NA	NA	NA	NA	NA	NA	NA	NA
ENSTGUG00000007374	4A	20185546	DLG3	HGNC Symbol	genic	1.9263	-5.21348	6.78503	1.16e-06	4.13e-05	5.56737	0	0	0.0307744	0.0150855	NA	NA	NA	NA	NA	NA	NA	NA	NA	NA	NA	NA	NA	NA	NA	NA	NA	NA	NA	NA
ENSTGUG00000004293	7	4919332			promoter	2.05333	-4.63995	6.7812	1.17e-06	4.16e-05	5.55927	0.00480615	0.00602255	0.0491693	0.0224843	NA	NA	NA	NA	NA	NA	NA	NA	NA	NA	NA	NA	NA	NA	NA	NA	NA	NA	NA	NA
ENSTGUG00000011365	9	26885741	CLRN1	Uniprot	promoter	2.8117	-4.54944	6.77982	1.17e-06	4.17e-05	5.55635	0	0	0.0701221	0.051707	NA	NA	NA	NA	NA	NA	NA	NA	NA	NA	NA	NA	NA	NA	NA	NA	NA	NA	NA	NA
ENSTGUG00000010689	5	22609835	LARGE2	Uniprot	promoter	3.004	-2.4459	6.77639	1.18e-06	4.18e-05	5.54909	0.0484293	0.0592382	0.246061	0.111794	NA	NA	NA	NA	NA	NA	NA	NA	NA	NA	NA	NA	NA	NA	NA	NA	NA	NA	NA	NA
ENSTGUG00000006305	9	4876612	MAB21L4	Uniprot	genic	1.94476	0.420502	6.77799	1.18e-06	4.18e-05	5.55247	0.327451	0.0794633	0.643377	0.137452	NA	NA	NA	NA	NA	NA	NA	NA	NA	NA	NA	NA	NA	NA	NA	NA	NA	NA	NA	NA
ENSTGUG00000013477	1	98925217	P2RY6	HGNC Symbol	promoter	3.20903	-3.21891	6.77651	1.18e-06	4.18e-05	5.54934	0.0239234	0.0389886	0.182415	0.110639	NA	NA	NA	NA	NA	NA	NA	NA	NA	NA	NA	NA	NA	NA	NA	NA	NA	NA	NA	NA
ENSTGUG00000004013	4	23320552	LEF1	HGNC Symbol	promoter	2.19998	-4.32527	6.76663	1.21e-06	4.26e-05	5.5284	0.0114966	0.0216868	0.0682767	0.035318	NA	NA	NA	NA	NA	NA	NA	NA	NA	NA	NA	NA	NA	NA	NA	NA	NA	NA	NA	NA
ENSTGUG00000016061	1A_random	204293	FLNC	Biomart_human_ortholog	promoter	2.27973	-2.1664	6.76538	1.21e-06	4.27e-05	5.52576	0.067238	0.058639	0.264508	0.121958	NA	NA	NA	NA	NA	NA	NA	NA	NA	NA	NA	NA	NA	NA	NA	NA	NA	NA	NA	NA
ENSTGUG00000011034	2	116518824	SOX17	HGNC Symbol	genic	2.75331	-2.98156	6.76284	1.22e-06	4.29e-05	5.52037	0.026088	0.0256232	0.179286	0.0895239	NA	NA	NA	NA	NA	NA	NA	NA	NA	NA	NA	NA	NA	NA	NA	NA	NA	NA	NA	NA
ENSTGUG00000002914	18	995325	FAM104A	Uniprot	promoter	3.79913	-1.83057	6.75633	1.24e-06	4.34e-05	5.50658	0.065158	0.0779543	0.361974	0.144942	ENSTGUG00000002937	NA	NA	NA	NA	NA	NA	NA	NA	NA	BTBD17	NA	NA	NA	NA	NA	NA	NA	NA	NA
ENSTGUG00000012742	2	155755771	MAFA	HGNC Symbol	genic	2.16317	-4.70434	6.75662	1.23e-06	4.34e-05	5.50719	0.00476191	0.0116642	0.0469893	0.019355	NA	NA	NA	NA	NA	NA	NA	NA	NA	NA	NA	NA	NA	NA	NA	NA	NA	NA	NA	NA
ENSTGUG00000013225	5	61520337			promoter	3.65275	-1.44572	6.75374	1.24e-06	4.36e-05	5.50108	0.0746643	0.0656193	0.414535	0.139853	NA	NA	NA	NA	NA	NA	NA	NA	NA	NA	NA	NA	NA	NA	NA	NA	NA	NA	NA	NA
ENSTGUG00000015636	Un	44543862	LOC100230746	Uniprot	promoter	2.33623	-3.76074	6.74625	1.26e-06	4.41e-05	5.4852	0.0161254	0.0156697	0.0986248	0.0421071	NA	NA	NA	NA	NA	NA	NA	NA	NA	NA	NA	NA	NA	NA	NA	NA	NA	NA	NA	NA
ENSTGUG00000007882	19	9630063	PPM1D	HGNC Symbol	genic	2.04646	-1.55902	6.74695	1.26e-06	4.41e-05	5.48667	0.102712	0.043908	0.329495	0.127307	NA	NA	NA	NA	NA	NA	NA	NA	NA	NA	NA	NA	NA	NA	NA	NA	NA	NA	NA	NA
ENSTGUG00000005822	20	7501323			genic	2.45581	-3.49114	6.74785	1.26e-06	4.41e-05	5.48858	0.0198562	0.0176145	0.11929	0.0448174	ENSTGUG00000005860	NA	NA	NA	NA	NA	NA	NA	NA	NA	SLC12A5	NA	NA	NA	NA	NA	NA	NA	NA	NA
ENSTGUG00000004150	11	287178	FOXF1	HGNC Symbol	genic	3.63809	-2.01174	6.74039	1.28e-06	4.45e-05	5.47276	0.062004	0.0761909	0.317682	0.0656579	NA	NA	NA	NA	NA	NA	NA	NA	NA	NA	NA	NA	NA	NA	NA	NA	NA	NA	NA	NA
ENSTGUG00000004566	19	5409826	SRRM3	Biomart_human_ortholog	genic	1.66057	-1.13392	6.74128	1.28e-06	4.45e-05	5.47465	0.157362	0.0386516	0.382869	0.139272	NA	NA	NA	NA	NA	NA	NA	NA	NA	NA	NA	NA	NA	NA	NA	NA	NA	NA	NA	NA
ENSTGUG00000006403	Z	68396433	KLF4	Biomart_human_ortholog	genic	2.06175	-1.72164	6.73611	1.29e-06	4.49e-05	5.46366	0.089382	0.0300631	0.310795	0.112885	NA	NA	NA	NA	NA	NA	NA	NA	NA	NA	NA	NA	NA	NA	NA	NA	NA	NA	NA	NA
ENSTGUG00000011240	9	26233175	KCNAB1	Biomart_human_ortholog	promoter	2.63435	-4.68245	6.73409	1.3e-06	4.5e-05	5.45937	0	0	0.0604313	0.0522479	NA	NA	NA	NA	NA	NA	NA	NA	NA	NA	NA	NA	NA	NA	NA	NA	NA	NA	NA	NA
ENSTGUG00000000102	28	808739	POLE4	HGNC Symbol	genic	3.36382	-1.90178	6.73233	1.3e-06	4.51e-05	5.45565	0.0625598	0.0679853	0.342109	0.15964	NA	NA	NA	NA	NA	NA	NA	NA	NA	NA	NA	NA	NA	NA	NA	NA	NA	NA	NA	NA
ENSTGUG00000002155	4A	297348	ZIC3	HGNC Symbol	promoter	2.0766	-3.17371	6.7317	1.3e-06	4.51e-05	5.4543	0.0338766	0.0241165	0.132897	0.0355458	NA	NA	NA	NA	NA	NA	NA	NA	NA	NA	NA	NA	NA	NA	NA	NA	NA	NA	NA	NA
ENSTGUG00000012891	5	52210297	ASPG	HGNC Symbol	genic	1.95404	-2.134	6.72954	1.31e-06	4.52e-05	5.44971	0.0760749	0.0429306	0.248693	0.092438	NA	NA	NA	NA	NA	NA	NA	NA	NA	NA	NA	NA	NA	NA	NA	NA	NA	NA	NA	NA
ENSTGUG00000006464	12	6737477	SEMA3F	HGNC Symbol	genic	2.63053	-2.35738	6.72939	1.31e-06	4.52e-05	5.44939	0.0633418	0.0538798	0.2399	0.0910997	NA	NA	NA	NA	NA	NA	NA	NA	NA	NA	NA	NA	NA	NA	NA	NA	NA	NA	NA	NA
ENSTGUG00000002514	4	10516238	LRBA	STRING	promoter	2.02443	-3.25803	6.7294	1.31e-06	4.52e-05	5.44943	0.0279228	0.0139293	0.128601	0.0502656	ENSTGUG00000002558	NA	NA	NA	NA	NA	NA	NA	NA	NA	MAB21L2	NA	NA	NA	NA	NA	NA	NA	NA	NA
ENSTGUG00000006353	14	9275891	RAB26	HGNC Symbol	genic	2.90621	-2.53067	6.72773	1.31e-06	4.53e-05	5.44586	0.0415013	0.0342652	0.229076	0.0846765	ENSTGUG00000006371	NA	NA	NA	NA	NA	NA	NA	NA	NA	PKD1	NA	NA	NA	NA	NA	NA	NA	NA	NA
ENSTGUG00000005394	4A	16164404	LOC100223666	Uniprot	promoter	2.48979	-3.19643	6.72336	1.33e-06	4.55e-05	5.43658	0.0261182	0.0256493	0.155616	0.100922	NA	NA	NA	NA	NA	NA	NA	NA	NA	NA	NA	NA	NA	NA	NA	NA	NA	NA	NA	NA
ENSTGUG00000008686	19	10966621	LYRM9	STRING	genic	2.66865	0.057158	6.72177	1.33e-06	4.55e-05	5.43321	0.204666	0.0584366	0.614732	0.139973	NA	NA	NA	NA	NA	NA	NA	NA	NA	NA	NA	NA	NA	NA	NA	NA	NA	NA	NA	NA
ENSTGUG00000005910	14	8763536	NDUFAB1	HGNC Symbol	genic	2.34745	-2.5829	6.72221	1.33e-06	4.55e-05	5.43415	0.0486739	0.0336793	0.208364	0.0944424	NA	NA	NA	NA	NA	NA	NA	NA	NA	NA	NA	NA	NA	NA	NA	NA	NA	NA	NA	NA
ENSTGUG00000002323	4A	923335	PCDH19	HGNC Symbol	promoter	3.17864	-3.99493	6.72093	1.33e-06	4.55e-05	5.43142	0.0035461	0.00868613	0.116151	0.0883517	NA	NA	NA	NA	NA	NA	NA	NA	NA	NA	NA	NA	NA	NA	NA	NA	NA	NA	NA	NA
ENSTGUG00000004566	19	5409914	SRRM3	Biomart_human_ortholog	genic	2.8667	-1.7958	6.72374	1.32e-06	4.55e-05	5.43738	0.0954052	0.0877959	0.326359	0.0972133	NA	NA	NA	NA	NA	NA	NA	NA	NA	NA	NA	NA	NA	NA	NA	NA	NA	NA	NA	NA
ENSTGUG00000002155	4A	299290	ZIC3	HGNC Symbol	genic	4.2233	-1.39428	6.72113	1.33e-06	4.55e-05	5.43184	0.14652	0.241825	0.442266	0.111527	NA	NA	NA	NA	NA	NA	NA	NA	NA	NA	NA	NA	NA	NA	NA	NA	NA	NA	NA	NA
ENSTGUG00000002526	17	717672			genic	2.62263	-2.15696	6.72196	1.33e-06	4.55e-05	5.4336	0.0567384	0.0313582	0.267687	0.103305	NA	NA	NA	NA	NA	NA	NA	NA	NA	NA	NA	NA	NA	NA	NA	NA	NA	NA	NA	NA
ENSTGUG00000003461	4A	9493515	ATP1B4	STRING	promoter	2.45781	-4.21063	6.72143	1.33e-06	4.55e-05	5.43249	0.00812769	0.0127019	0.0966238	0.0669441	ENSTGUG00000003338	NA	NA	NA	NA	NA	NA	NA	NA	NA		NA	NA	NA	NA	NA	NA	NA	NA	NA
ENSTGUG00000004315	25	974954	SLAMF1	STRING	genic	2.89391	-4.1665	6.71488	1.35e-06	4.6e-05	5.41855	0.0045045	0.0110337	0.106678	0.0841105	ENSTGUG00000004390	NA	NA	NA	NA	NA	NA	NA	NA	NA		NA	NA	NA	NA	NA	NA	NA	NA	NA
ENSTGUG00000017395	25_random	130234	PSMB4	NCBI gene	promoter	-5.30522	-2.8337	-6.71249	1.36e-06	4.61e-05	5.41348	0.680044	0.102972	0.0820324	0.122297	NA	NA	NA	NA	NA	NA	NA	NA	NA	NA	NA	NA	NA	NA	NA	NA	NA	NA	NA	NA
ENSTGUG00000008190	11	12214896	ZFHX3	HGNC Symbol	promoter	4.44524	-0.807496	6.71301	1.36e-06	4.61e-05	5.41458	0.122222	0.142465	0.546872	0.126654	NA	NA	NA	NA	NA	NA	NA	NA	NA	NA	NA	NA	NA	NA	NA	NA	NA	NA	NA	NA
ENSTGUG00000007374	4A	20166487	DLG3	HGNC Symbol	genic	2.21638	-4.99592	6.70497	1.38e-06	4.68e-05	5.39748	0	0	0.0411519	0.0266114	NA	NA	NA	NA	NA	NA	NA	NA	NA	NA	NA	NA	NA	NA	NA	NA	NA	NA	NA	NA
ENSTGUG00000002526	17	717421			genic	2.48566	-3.64339	6.70366	1.38e-06	4.69e-05	5.3947	0.018972	0.0214382	0.111811	0.0578407	NA	NA	NA	NA	NA	NA	NA	NA	NA	NA	NA	NA	NA	NA	NA	NA	NA	NA	NA	NA
ENSTGUG00000015793	18_random	390782	FAM20A	Biomart_human_ortholog	promoter	2.58052	-4.72282	6.70041	1.39e-06	4.72e-05	5.38777	0	0	0.0561094	0.0331501	NA	NA	NA	NA	NA	NA	NA	NA	NA	NA	NA	NA	NA	NA	NA	NA	NA	NA	NA	NA
ENSTGUG00000006200	8	11182093	BARHL2	HGNC Symbol	genic	2.22483	-4.98959	6.69467	1.41e-06	4.76e-05	5.37557	0	0	0.0398265	0.0198335	NA	NA	NA	NA	NA	NA	NA	NA	NA	NA	NA	NA	NA	NA	NA	NA	NA	NA	NA	NA
ENSTGUG00000006638	10	8386769	ONECUT1	HGNC Symbol	promoter	2.06568	-4.75767	6.69489	1.41e-06	4.76e-05	5.37604	0.005291	0.0129603	0.0453538	0.0230374	NA	NA	NA	NA	NA	NA	NA	NA	NA	NA	NA	NA	NA	NA	NA	NA	NA	NA	NA	NA
ENSTGUG00000016300	Un	20254349			promoter	1.75674	-1.04637	6.696	1.41e-06	4.76e-05	5.37839	0.1596	0.0452547	0.399417	0.133109	NA	NA	NA	NA	NA	NA	NA	NA	NA	NA	NA	NA	NA	NA	NA	NA	NA	NA	NA	NA
ENSTGUG00000002155	4A	300443	ZIC3	HGNC Symbol	genic	2.69402	-3.63982	6.6921	1.42e-06	4.78e-05	5.3701	0.0215278	0.0333767	0.115259	0.0500153	NA	NA	NA	NA	NA	NA	NA	NA	NA	NA	NA	NA	NA	NA	NA	NA	NA	NA	NA	NA
ENSTGUG00000007009	17	10198924	CRB2	HGNC Symbol	promoter	2.46385	-3.92286	6.69006	1.42e-06	4.79e-05	5.36574	0.0123144	0.0151781	0.0983214	0.0615337	NA	NA	NA	NA	NA	NA	NA	NA	NA	NA	NA	NA	NA	NA	NA	NA	NA	NA	NA	NA
ENSTGUG00000004602	25	1192752	TARS2	Biomart_human_ortholog	promoter	2.89476	-2.10497	6.68451	1.44e-06	4.85e-05	5.35392	0.0704878	0.0700946	0.277637	0.0686116	ENSTGUG00000004390	NA	NA	NA	NA	NA	NA	NA	NA	NA		NA	NA	NA	NA	NA	NA	NA	NA	NA
ENSTGUG00000007717	11	11234406	ZC3H18	Uniprot	promoter	1.80031	0.249216	6.68366	1.44e-06	4.85e-05	5.35211	0.31907	0.0837133	0.616903	0.112899	ENSTGUG00000007741	NA	NA	NA	NA	NA	NA	NA	NA	NA	CDT1	NA	NA	NA	NA	NA	NA	NA	NA	NA
ENSTGUG00000016805	7_random	471274	NR4A1	Uniprot	promoter	1.73346	-2.21098	6.68134	1.45e-06	4.87e-05	5.34717	0.0758031	0.0246306	0.229888	0.083102	NA	NA	NA	NA	NA	NA	NA	NA	NA	NA	NA	NA	NA	NA	NA	NA	NA	NA	NA	NA
ENSTGUG00000006602	17	9597903	CNTRL	HGNC Symbol	genic	2.75191	-3.51605	6.67533	1.47e-06	4.92e-05	5.33438	0.0187305	0.0268426	0.129149	0.0696611	NA	NA	NA	NA	NA	NA	NA	NA	NA	NA	NA	NA	NA	NA	NA	NA	NA	NA	NA	NA
ENSTGUG00000003583	7	2473131			genic	1.96926	-5.18127	6.67474	1.47e-06	4.92e-05	5.3331	0	0	0.0473921	0.047544	NA	NA	NA	NA	NA	NA	NA	NA	NA	NA	NA	NA	NA	NA	NA	NA	NA	NA	NA	NA
ENSTGUG00000006782	17	9956359	LHX6	HGNC Symbol	genic	2.12389	-3.79612	6.67274	1.48e-06	4.94e-05	5.32885	0.0164432	0.012794	0.0893816	0.0290942	NA	NA	NA	NA	NA	NA	NA	NA	NA	NA	NA	NA	NA	NA	NA	NA	NA	NA	NA	NA
ENSTGUG00000004274	4	24448174	PITX2	Uniprot	promoter	2.86825	-4.02878	6.66986	1.49e-06	4.96e-05	5.32272	0.00980392	0.0240146	0.0982379	0.0591948	NA	NA	NA	NA	NA	NA	NA	NA	NA	NA	NA	NA	NA	NA	NA	NA	NA	NA	NA	NA
ENSTGUG00000002514	4	10516256	LRBA	STRING	promoter	1.97602	-3.7831	6.67055	1.48e-06	4.96e-05	5.32417	0.0180264	0.0121284	0.0899748	0.0391436	ENSTGUG00000002558	NA	NA	NA	NA	NA	NA	NA	NA	NA	MAB21L2	NA	NA	NA	NA	NA	NA	NA	NA	NA
ENSTGUG00000002155	4A	299299	ZIC3	HGNC Symbol	genic	3.15645	-0.940467	6.66378	1.51e-06	5.02e-05	5.30973	0.166132	0.147692	0.475018	0.123021	NA	NA	NA	NA	NA	NA	NA	NA	NA	NA	NA	NA	NA	NA	NA	NA	NA	NA	NA	NA
ENSTGUG00000000182	28	942807	NFIC	HGNC Symbol	genic	3.39754	-3.03006	6.66106	1.52e-06	5.03e-05	5.30393	0.0268031	0.0443989	0.184863	0.0749461	NA	NA	NA	NA	NA	NA	NA	NA	NA	NA	NA	NA	NA	NA	NA	NA	NA	NA	NA	NA
ENSTGUG00000005984	2	69805293	RBM24	HGNC Symbol	genic	3.39716	-3.68738	6.66166	1.51e-06	5.03e-05	5.30521	0.00757576	0.0185567	0.158885	0.13032	NA	NA	NA	NA	NA	NA	NA	NA	NA	NA	NA	NA	NA	NA	NA	NA	NA	NA	NA	NA
ENSTGUG00000010484	9	18715142	MCF2L2	Uniprot	genic	3.28764	-4.19248	6.65765	1.53e-06	5.06e-05	5.29667	0	0	0.110433	0.0801838	NA	NA	NA	NA	NA	NA	NA	NA	NA	NA	NA	NA	NA	NA	NA	NA	NA	NA	NA	NA
ENSTGUG00000004035	LGE22	734770	KRT7	Biomart_human_ortholog	promoter	3.40076	-2.35085	6.65651	1.53e-06	5.07e-05	5.29424	0.050641	0.0644695	0.268179	0.0972009	ENSTGUG00000003911	NA	NA	NA	NA	NA	NA	NA	NA	NA		NA	NA	NA	NA	NA	NA	NA	NA	NA
ENSTGUG00000010084	15	11934445	LRRC75B	HGNC Symbol	promoter	1.97317	-1.30626	6.65374	1.54e-06	5.09e-05	5.28831	0.127068	0.061922	0.368323	0.116802	NA	NA	NA	NA	NA	NA	NA	NA	NA	NA	NA	NA	NA	NA	NA	NA	NA	NA	NA	NA
ENSTGUG00000006464	12	6737357	SEMA3F	HGNC Symbol	genic	2.80839	-3.71839	6.65275	1.54e-06	5.1e-05	5.28622	0.0173611	0.0333767	0.107978	0.041294	NA	NA	NA	NA	NA	NA	NA	NA	NA	NA	NA	NA	NA	NA	NA	NA	NA	NA	NA	NA
ENSTGUG00000000403	28	2239696	MAST3	HGNC Symbol	genic	-5.53102	-3.58351	-6.64917	1.55e-06	5.13e-05	5.27856	0.490171	0.258527	0.0421962	0.0499359	NA	NA	NA	NA	NA	NA	NA	NA	NA	NA	NA	NA	NA	NA	NA	NA	NA	NA	NA	NA
ENSTGUG00000002130	4	7637844	NKX6-1	Uniprot	promoter	3.03872	-0.599718	6.64945	1.55e-06	5.13e-05	5.27917	0.15947	0.108258	0.526829	0.129781	NA	NA	NA	NA	NA	NA	NA	NA	NA	NA	NA	NA	NA	NA	NA	NA	NA	NA	NA	NA
ENSTGUG00000004671	22	2714197	ADGRA2	HGNC Symbol	genic	2.73117	-1.70216	6.64764	1.56e-06	5.14e-05	5.2753	0.110701	0.0931972	0.330667	0.0720658	NA	NA	NA	NA	NA	NA	NA	NA	NA	NA	NA	NA	NA	NA	NA	NA	NA	NA	NA	NA
ENSTGUG00000008646	18	8755171	MIF4GD	HGNC Symbol	promoter	2.71265	-4.38891	6.64467	1.57e-06	5.15e-05	5.26895	0.00268817	0.00658465	0.0886568	0.0696597	NA	NA	NA	NA	NA	NA	NA	NA	NA	NA	NA	NA	NA	NA	NA	NA	NA	NA	NA	NA
ENSTGUG00000000786	28	3987856			genic	2.11711	-4.47644	6.64522	1.57e-06	5.15e-05	5.27013	0.00787037	0.0122243	0.055883	0.0238732	ENSTGUG00000000825	NA	NA	NA	NA	NA	NA	NA	NA	NA	GNG7	NA	NA	NA	NA	NA	NA	NA	NA	NA
ENSTGUG00000001552	26	3805739	CD55	STRING	genic	2.28087	-3.42384	6.64578	1.57e-06	5.15e-05	5.27133	0.0363757	0.0464416	0.130172	0.0787237	ENSTGUG00000001539	NA	NA	NA	NA	NA	NA	NA	NA	NA		NA	NA	NA	NA	NA	NA	NA	NA	NA
ENSTGUG00000004361	8	4787828	LHX9	NCBI gene	genic	2.75715	0.239755	6.64251	1.58e-06	5.17e-05	5.26435	0.223722	0.0920848	0.646772	0.166813	NA	NA	NA	NA	NA	NA	NA	NA	NA	NA	NA	NA	NA	NA	NA	NA	NA	NA	NA	NA
ENSTGUG00000007140	Z	72395049	FRMPD1	STRING	genic	3.88172	-1.62835	6.6422	1.58e-06	5.17e-05	5.26367	0.0753968	0.0830494	0.39301	0.151908	NA	NA	NA	NA	NA	NA	NA	NA	NA	NA	NA	NA	NA	NA	NA	NA	NA	NA	NA	NA
ENSTGUG00000009212	9	14928011	HRASLS	Biomart_human_ortholog	genic	2.54564	-3.46799	6.63929	1.59e-06	5.18e-05	5.25748	0.0266191	0.038812	0.128008	0.0641649	NA	NA	NA	NA	NA	NA	NA	NA	NA	NA	NA	NA	NA	NA	NA	NA	NA	NA	NA	NA
ENSTGUG00000004779	15	549273	PIWIL1	HGNC Symbol	promoter	-5.16039	-3.22076	-6.64049	1.58e-06	5.18e-05	5.26004	0.605353	0.132225	0.0646209	0.0878113	NA	NA	NA	NA	NA	NA	NA	NA	NA	NA	NA	NA	NA	NA	NA	NA	NA	NA	NA	NA
ENSTGUG00000013839	Un	87782070	THBS3	HGNC Symbol	promoter	2.80793	-2.67514	6.64023	1.58e-06	5.18e-05	5.25947	0.0342871	0.0319465	0.226508	0.149204	NA	NA	NA	NA	NA	NA	NA	NA	NA	NA	NA	NA	NA	NA	NA	NA	NA	NA	NA	NA
ENSTGUG00000002958	18	1060793	NPLOC4	HGNC Symbol	genic	3.39453	-3.57331	6.63688	1.6e-06	5.19e-05	5.25231	0.0128205	0.0314037	0.147419	0.0994366	NA	NA	NA	NA	NA	NA	NA	NA	NA	NA	NA	NA	NA	NA	NA	NA	NA	NA	NA	NA
ENSTGUG00000007634	15	5051582	SEZ6L	HGNC Symbol	genic	2.6448	-4.67461	6.63745	1.59e-06	5.19e-05	5.25354	0	0	0.0638568	0.0456543	NA	NA	NA	NA	NA	NA	NA	NA	NA	NA	NA	NA	NA	NA	NA	NA	NA	NA	NA	NA
ENSTGUG00000007218	11	7391132	SLC6A2	HGNC Symbol	promoter	3.00175	-3.67733	6.63747	1.59e-06	5.19e-05	5.25358	0.0113812	0.0177264	0.120902	0.0435304	NA	NA	NA	NA	NA	NA	NA	NA	NA	NA	NA	NA	NA	NA	NA	NA	NA	NA	NA	NA
ENSTGUG00000001511	26	3657734	PLXNA2	HGNC Symbol	genic	3.16119	-3.32503	6.6308	1.62e-06	5.25e-05	5.23933	0.0222222	0.0403687	0.156139	0.0838016	NA	NA	NA	NA	NA	NA	NA	NA	NA	NA	NA	NA	NA	NA	NA	NA	NA	NA	NA	NA
ENSTGUG00000001511	26	3629594	PLXNA2	HGNC Symbol	genic	2.07739	-5.10017	6.63047	1.62e-06	5.25e-05	5.23862	0	0	0.0378551	0.0248336	NA	NA	NA	NA	NA	NA	NA	NA	NA	NA	NA	NA	NA	NA	NA	NA	NA	NA	NA	NA
ENSTGUG00000007374	4A	20166439	DLG3	HGNC Symbol	genic	3.08991	-4.34078	6.62902	1.62e-06	5.26e-05	5.23552	0	0	0.117134	0.144921	NA	NA	NA	NA	NA	NA	NA	NA	NA	NA	NA	NA	NA	NA	NA	NA	NA	NA	NA	NA
ENSTGUG00000011692	6	36147424	NKX6-2	Uniprot	promoter	2.96685	-3.95761	6.62702	1.63e-06	5.27e-05	5.23125	0.00558193	0.00902564	0.103219	0.0474213	NA	NA	NA	NA	NA	NA	NA	NA	NA	NA	NA	NA	NA	NA	NA	NA	NA	NA	NA	NA
ENSTGUG00000010484	9	18699329	MCF2L2	Uniprot	promoter	2.67087	-3.11374	6.62572	1.64e-06	5.28e-05	5.22847	0.025137	0.0278803	0.162536	0.0808809	ENSTGUG00000010499	NA	NA	NA	NA	NA	NA	NA	NA	NA	B3GNT5	NA	NA	NA	NA	NA	NA	NA	NA	NA
ENSTGUG00000004799	14	6195109	EMP2	HGNC Symbol	promoter	2.63693	-4.68052	6.62079	1.65e-06	5.33e-05	5.21793	0	0	0.0784402	0.0644552	NA	NA	NA	NA	NA	NA	NA	NA	NA	NA	NA	NA	NA	NA	NA	NA	NA	NA	NA	NA
ENSTGUG00000003583	7	2472597			genic	2.89175	-4.19075	6.62054	1.65e-06	5.33e-05	5.21739	0.00396825	0.0097202	0.104174	0.0861208	NA	NA	NA	NA	NA	NA	NA	NA	NA	NA	NA	NA	NA	NA	NA	NA	NA	NA	NA	NA
ENSTGUG00000010263	5	20195519	ALX4	HGNC Symbol	genic	2.96143	-0.449116	6.61873	1.66e-06	5.34e-05	5.21351	0.179609	0.111498	0.548563	0.114216	NA	NA	NA	NA	NA	NA	NA	NA	NA	NA	NA	NA	NA	NA	NA	NA	NA	NA	NA	NA
ENSTGUG00000006241	15	3411296	CLIP1	Uniprot	genic	2.77269	-3.72222	6.61822	1.66e-06	5.34e-05	5.21243	0.0156757	0.024688	0.109582	0.048697	ENSTGUG00000006179	NA	NA	NA	NA	NA	NA	NA	NA	NA	B3GNT4	NA	NA	NA	NA	NA	NA	NA	NA	NA
ENSTGUG00000003338	4A	9493531	MCTS1	NCBI gene	promoter	3.14177	-4.16203	6.61736	1.66e-06	5.35e-05	5.2106	0.00129199	0.00316471	0.107455	0.0729042	ENSTGUG00000003461	NA	NA	NA	NA	NA	NA	NA	NA	NA		NA	NA	NA	NA	NA	NA	NA	NA	NA
ENSTGUG00000007098	8	16338171	TMEM125	HGNC Symbol	promoter	2.20069	-0.232816	6.61599	1.67e-06	5.36e-05	5.20767	0.224169	0.10112	0.552863	0.101475	NA	NA	NA	NA	NA	NA	NA	NA	NA	NA	NA	NA	NA	NA	NA	NA	NA	NA	NA	NA
ENSTGUG00000006089	7	10648223	SPEG	HGNC Symbol	genic	2.0032	-5.15582	6.61407	1.68e-06	5.37e-05	5.20354	0	0	0.0333989	0.0182772	ENSTGUG00000018510	NA	NA	NA	NA	NA	NA	NA	NA	NA		NA	NA	NA	NA	NA	NA	NA	NA	NA
ENSTGUG00000010263	5	20194243	ALX4	HGNC Symbol	genic	2.50505	-3.5069	6.61198	1.68e-06	5.39e-05	5.19908	0.0172941	0.0162263	0.123302	0.0632537	NA	NA	NA	NA	NA	NA	NA	NA	NA	NA	NA	NA	NA	NA	NA	NA	NA	NA	NA	NA
ENSTGUG00000001299	26	2274638	NAV1	HGNC Symbol	genic	2.4195	-4.2115	6.60723	1.7e-06	5.44e-05	5.18891	0.00630575	0.00580481	0.0753575	0.0392709	NA	NA	NA	NA	NA	NA	NA	NA	NA	NA	NA	NA	NA	NA	NA	NA	NA	NA	NA	NA
ENSTGUG00000006531	5	6757738	SYT7	Uniprot	genic	3.13972	-3.51831	6.60609	1.71e-06	5.45e-05	5.18647	0.0333333	0.0816497	0.129291	0.0464179	NA	NA	NA	NA	NA	NA	NA	NA	NA	NA	NA	NA	NA	NA	NA	NA	NA	NA	NA	NA
ENSTGUG00000006403	Z	68396517	KLF4	Biomart_human_ortholog	genic	2.93041	-1.03942	6.60426	1.71e-06	5.46e-05	5.18256	0.118035	0.067942	0.44918	0.130947	NA	NA	NA	NA	NA	NA	NA	NA	NA	NA	NA	NA	NA	NA	NA	NA	NA	NA	NA	NA
ENSTGUG00000001098	23	3266226	LDLRAP1	HGNC Symbol	genic	2.43231	-1.02062	6.60346	1.72e-06	5.46e-05	5.18084	0.128314	0.0736984	0.427488	0.133686	NA	NA	NA	NA	NA	NA	NA	NA	NA	NA	NA	NA	NA	NA	NA	NA	NA	NA	NA	NA
ENSTGUG00000015295	Un	41357422	EFNA3	Biomart_human_ortholog	promoter	2.39674	-2.32552	6.60032	1.73e-06	5.49e-05	5.17413	0.0598291	0.0387652	0.238089	0.0865876	NA	NA	NA	NA	NA	NA	NA	NA	NA	NA	NA	NA	NA	NA	NA	NA	NA	NA	NA	NA
ENSTGUG00000006543	4	38084257	WWC2	HGNC Symbol	genic	3.26663	-4.20824	6.60033	1.73e-06	5.49e-05	5.17414	0	0	0.10667	0.0794474	NA	NA	NA	NA	NA	NA	NA	NA	NA	NA	NA	NA	NA	NA	NA	NA	NA	NA	NA	NA
ENSTGUG00000002526	17	717436			genic	1.94563	-3.18437	6.59977	1.73e-06	5.49e-05	5.17294	0.0302081	0.00992128	0.137254	0.0595	NA	NA	NA	NA	NA	NA	NA	NA	NA	NA	NA	NA	NA	NA	NA	NA	NA	NA	NA	NA
ENSTGUG00000010131	6	22677144	SUFU	HGNC Symbol	genic	2.57447	-4.72736	6.59761	1.74e-06	5.51e-05	5.16831	0	0	0.0651508	0.0482501	NA	NA	NA	NA	NA	NA	NA	NA	NA	NA	NA	NA	NA	NA	NA	NA	NA	NA	NA	NA
ENSTGUG00000005910	14	8822471	NDUFAB1	HGNC Symbol	genic	2.04145	-5.12712	6.59063	1.76e-06	5.58e-05	5.15337	0	0	0.0410145	0.0327335	NA	NA	NA	NA	NA	NA	NA	NA	NA	NA	NA	NA	NA	NA	NA	NA	NA	NA	NA	NA
ENSTGUG00000002914	18	963960	FAM104A	Uniprot	genic	3.5891	-2.14604	6.58879	1.77e-06	5.59e-05	5.14942	0.0545455	0.0687017	0.308999	0.129388	NA	NA	NA	NA	NA	NA	NA	NA	NA	NA	NA	NA	NA	NA	NA	NA	NA	NA	NA	NA
ENSTGUG00000002526	17	718301			genic	2.405	-3.858	6.58879	1.77e-06	5.59e-05	5.14942	0.0168599	0.0258223	0.0976968	0.0516684	NA	NA	NA	NA	NA	NA	NA	NA	NA	NA	NA	NA	NA	NA	NA	NA	NA	NA	NA	NA
ENSTGUG00000000516	13	3640459	GPRIN1	STRING	promoter	2.25053	-4.97031	6.58744	1.78e-06	5.6e-05	5.14652	0	0	0.0422532	0.0259535	NA	NA	NA	NA	NA	NA	NA	NA	NA	NA	NA	NA	NA	NA	NA	NA	NA	NA	NA	NA
ENSTGUG00000005984	2	69805251	RBM24	HGNC Symbol	genic	3.25185	-4.21932	6.58196	1.8e-06	5.66e-05	5.13478	0	0	0.117409	0.0978601	NA	NA	NA	NA	NA	NA	NA	NA	NA	NA	NA	NA	NA	NA	NA	NA	NA	NA	NA	NA
ENSTGUG00000018465	23	4089314			genic	4.06257	-2.15785	6.57785	1.81e-06	5.71e-05	5.12596	0.0583333	0.102062	0.319714	0.114523	NA	NA	NA	NA	NA	NA	NA	NA	NA	NA	NA	NA	NA	NA	NA	NA	NA	NA	NA	NA
ENSTGUG00000004372	14	2979941	HBAA	NCBI gene	promoter	2.30828	-3.98299	6.57445	1.83e-06	5.74e-05	5.11869	0.019765	0.0325863	0.0811839	0.0267864	NA	NA	NA	NA	NA	NA	NA	NA	NA	NA	NA	NA	NA	NA	NA	NA	NA	NA	NA	NA
ENSTGUG00000003911	LGE22	734706			promoter	1.99404	-1.93715	6.57031	1.84e-06	5.79e-05	5.1098	0.0779532	0.018327	0.279218	0.112751	ENSTGUG00000004035	NA	NA	NA	NA	NA	NA	NA	NA	NA		NA	NA	NA	NA	NA	NA	NA	NA	NA
ENSTGUG00000009047	15	10150114	VSIG10	Biomart_human_ortholog	genic	2.77131	-3.88737	6.56921	1.85e-06	5.8e-05	5.10743	0.0238095	0.0583212	0.0953791	0.034846	NA	NA	NA	NA	NA	NA	NA	NA	NA	NA	NA	NA	NA	NA	NA	NA	NA	NA	NA	NA
ENSTGUG00000004907	12	4706434			genic	4.05936	-1.31445	6.56626	1.86e-06	5.83e-05	5.10112	0.0944241	0.105676	0.450801	0.123552	NA	NA	NA	NA	NA	NA	NA	NA	NA	NA	NA	NA	NA	NA	NA	NA	NA	NA	NA	NA
ENSTGUG00000006782	17	9956384	LHX6	HGNC Symbol	genic	2.20085	-3.52685	6.56126	1.88e-06	5.88e-05	5.09038	0.0211578	0.0167416	0.110962	0.0393903	NA	NA	NA	NA	NA	NA	NA	NA	NA	NA	NA	NA	NA	NA	NA	NA	NA	NA	NA	NA
ENSTGUG00000009734	6	21598908	SLIT1	HGNC Symbol	promoter	2.99215	-3.83559	6.56054	1.88e-06	5.88e-05	5.08882	0.0151515	0.0371135	0.107573	0.0558299	NA	NA	NA	NA	NA	NA	NA	NA	NA	NA	NA	NA	NA	NA	NA	NA	NA	NA	NA	NA
ENSTGUG00000005165	18	4353178	NTN1	HGNC Symbol	genic	2.06653	-5.10831	6.55923	1.89e-06	5.89e-05	5.08602	0	0	0.034249	0.0177723	NA	NA	NA	NA	NA	NA	NA	NA	NA	NA	NA	NA	NA	NA	NA	NA	NA	NA	NA	NA
ENSTGUG00000003262	14	651096			genic	3.04762	-3.25487	6.55699	1.9e-06	5.92e-05	5.08121	0.019985	0.0284786	0.158018	0.0693423	NA	NA	NA	NA	NA	NA	NA	NA	NA	NA	NA	NA	NA	NA	NA	NA	NA	NA	NA	NA
ENSTGUG00000000270	24	1250705	TTC12	HGNC Symbol	promoter	2.41242	-4.35369	6.55385	1.91e-06	5.95e-05	5.07447	0.010582	0.0259205	0.0668113	0.0322867	NA	NA	NA	NA	NA	NA	NA	NA	NA	NA	NA	NA	NA	NA	NA	NA	NA	NA	NA	NA
ENSTGUG00000006305	9	4876596	MAB21L4	Uniprot	genic	3.51708	-1.79136	6.55121	1.92e-06	5.98e-05	5.0688	0.0619577	0.0629918	0.361498	0.160364	NA	NA	NA	NA	NA	NA	NA	NA	NA	NA	NA	NA	NA	NA	NA	NA	NA	NA	NA	NA
ENSTGUG00000010075	1	31034424	AFF3	Biomart_human_ortholog	genic	3.35523	-3.4842	6.55003	1.93e-06	5.99e-05	5.06626	0.0208333	0.051031	0.146345	0.0671226	NA	NA	NA	NA	NA	NA	NA	NA	NA	NA	NA	NA	NA	NA	NA	NA	NA	NA	NA	NA
ENSTGUG00000005822	20	7501436			genic	1.62128	-2.66891	6.54877	1.93e-06	5.99e-05	5.06355	0.0565818	0.0191073	0.17313	0.0563463	ENSTGUG00000005860	NA	NA	NA	NA	NA	NA	NA	NA	NA	SLC12A5	NA	NA	NA	NA	NA	NA	NA	NA	NA
ENSTGUG00000007223	14	10338876	LLGL1	STRING	promoter	3.30044	-2.66965	6.54653	1.94e-06	6.02e-05	5.05874	0.0339015	0.0394331	0.231521	0.111024	NA	NA	NA	NA	NA	NA	NA	NA	NA	NA	NA	NA	NA	NA	NA	NA	NA	NA	NA	NA
ENSTGUG00000004824	5	2931781	PAX6	HGNC Symbol	promoter	2.25109	-3.16769	6.54402	1.95e-06	6.04e-05	5.05335	0.030754	0.0237406	0.139755	0.0471549	NA	NA	NA	NA	NA	NA	NA	NA	NA	NA	NA	NA	NA	NA	NA	NA	NA	NA	NA	NA
ENSTGUG00000008776	12	12163325	LAMB2	HGNC Symbol	promoter	3.02011	-3.38724	6.53636	1.98e-06	6.13e-05	5.0369	0.0124465	0.0111866	0.154992	0.101026	NA	NA	NA	NA	NA	NA	NA	NA	NA	NA	NA	NA	NA	NA	NA	NA	NA	NA	NA	NA
ENSTGUG00000007364	17	10986359	PBX3	HGNC Symbol	genic	2.80193	-2.02146	6.53558	1.99e-06	6.13e-05	5.03522	0.0642605	0.0549635	0.29198	0.0984282	NA	NA	NA	NA	NA	NA	NA	NA	NA	NA	NA	NA	NA	NA	NA	NA	NA	NA	NA	NA
ENSTGUG00000002743	21	2591153	TP73	HGNC Symbol	genic	3.37195	-1.69723	6.5359	1.99e-06	6.13e-05	5.0359	0.0734127	0.0675858	0.367639	0.151528	NA	NA	NA	NA	NA	NA	NA	NA	NA	NA	NA	NA	NA	NA	NA	NA	NA	NA	NA	NA
ENSTGUG00000004711	12	3784730			promoter	5.08934	-1.92894	6.53348	2e-06	6.15e-05	5.0307	0.0124223	0.0140514	0.419483	0.293359	NA	NA	NA	NA	NA	NA	NA	NA	NA	NA	NA	NA	NA	NA	NA	NA	NA	NA	NA	NA
ENSTGUG00000006491	15	3744167	SH2B3	Uniprot	promoter	3.09173	-3.22126	6.5244	2.04e-06	6.25e-05	5.01117	0.0282946	0.0448642	0.156184	0.0566445	NA	NA	NA	NA	NA	NA	NA	NA	NA	NA	NA	NA	NA	NA	NA	NA	NA	NA	NA	NA
ENSTGUG00000008190	11	12214669	ZFHX3	HGNC Symbol	promoter	4.61637	-3.19593	6.52516	2.03e-06	6.25e-05	5.0128	0	0	0.245423	0.140125	NA	NA	NA	NA	NA	NA	NA	NA	NA	NA	NA	NA	NA	NA	NA	NA	NA	NA	NA	NA
ENSTGUG00000002526	17	718315			genic	2.68412	-3.93618	6.52427	2.04e-06	6.25e-05	5.01089	0.0107639	0.0166884	0.0963556	0.0487099	NA	NA	NA	NA	NA	NA	NA	NA	NA	NA	NA	NA	NA	NA	NA	NA	NA	NA	NA	NA
ENSTGUG00000008878	15	8918014			promoter	3.24094	-1.40645	6.52413	2.04e-06	6.25e-05	5.01059	0.109068	0.107243	0.402345	0.123917	NA	NA	NA	NA	NA	NA	NA	NA	NA	NA	NA	NA	NA	NA	NA	NA	NA	NA	NA	NA
ENSTGUG00000009339	12	13917749	FEZF2	Biomart_human_ortholog	promoter	2.92824	-3.8169	6.523	2.04e-06	6.26e-05	5.00816	0.0198413	0.048601	0.105567	0.0445885	NA	NA	NA	NA	NA	NA	NA	NA	NA	NA	NA	NA	NA	NA	NA	NA	NA	NA	NA	NA
ENSTGUG00000003805	20	2707231	SNTA1	HGNC Symbol	genic	2.93703	-3.58769	6.52197	2.05e-06	6.27e-05	5.00594	0.0160183	0.0249837	0.127377	0.0688993	NA	NA	NA	NA	NA	NA	NA	NA	NA	NA	NA	NA	NA	NA	NA	NA	NA	NA	NA	NA
ENSTGUG00000002914	18	950861	FAM104A	Uniprot	genic	3.47121	-2.27137	6.51956	2.06e-06	6.29e-05	5.00076	0.0537207	0.069092	0.285678	0.112228	NA	NA	NA	NA	NA	NA	NA	NA	NA	NA	NA	NA	NA	NA	NA	NA	NA	NA	NA	NA
ENSTGUG00000006305	9	4876597	MAB21L4	Uniprot	genic	4.42355	-2.30453	6.51736	2.07e-06	6.29e-05	4.99603	0.0236928	0.0375141	0.335771	0.130463	NA	NA	NA	NA	NA	NA	NA	NA	NA	NA	NA	NA	NA	NA	NA	NA	NA	NA	NA	NA
ENSTGUG00000006491	15	3744186	SH2B3	Uniprot	promoter	3.3143	-2.26265	6.5194	2.06e-06	6.29e-05	5.00042	0.0582011	0.0655743	0.268887	0.0543649	NA	NA	NA	NA	NA	NA	NA	NA	NA	NA	NA	NA	NA	NA	NA	NA	NA	NA	NA	NA
ENSTGUG00000002241	27	1774557			promoter	2.07153	-1.95316	6.51786	2.06e-06	6.29e-05	4.9971	0.0790987	0.044935	0.280032	0.11996	NA	NA	NA	NA	NA	NA	NA	NA	NA	NA	NA	NA	NA	NA	NA	NA	NA	NA	NA	NA
ENSTGUG00000007589	3	29333009			genic	2.47448	-4.80235	6.51898	2.06e-06	6.29e-05	4.99951	0	0	0.0645577	0.0519468	NA	NA	NA	NA	NA	NA	NA	NA	NA	NA	NA	NA	NA	NA	NA	NA	NA	NA	NA	NA
ENSTGUG00000009047	15	10212612	VSIG10	Biomart_human_ortholog	genic	3.93143	-1.61752	6.51262	2.09e-06	6.35e-05	4.98583	0.0785714	0.0980421	0.399461	0.120608	NA	NA	NA	NA	NA	NA	NA	NA	NA	NA	NA	NA	NA	NA	NA	NA	NA	NA	NA	NA
ENSTGUG00000003637	LGE22	372666	ASIC1	HGNC Symbol	promoter	1.92947	-5.21111	6.51104	2.1e-06	6.37e-05	4.98241	0	0	0.0301704	0.0143681	NA	NA	NA	NA	NA	NA	NA	NA	NA	NA	NA	NA	NA	NA	NA	NA	NA	NA	NA	NA
ENSTGUG00000002130	4	7637832	NKX6-1	Uniprot	promoter	1.941	-0.360895	6.50845	2.11e-06	6.38e-05	4.97683	0.22521	0.08238	0.521616	0.0949751	NA	NA	NA	NA	NA	NA	NA	NA	NA	NA	NA	NA	NA	NA	NA	NA	NA	NA	NA	NA
ENSTGUG00000002743	21	2591185	TP73	HGNC Symbol	genic	2.25099	-2.16896	6.50992	2.1e-06	6.38e-05	4.98001	0.0784304	0.0621967	0.256683	0.108699	NA	NA	NA	NA	NA	NA	NA	NA	NA	NA	NA	NA	NA	NA	NA	NA	NA	NA	NA	NA
ENSTGUG00000008190	11	12214865	ZFHX3	HGNC Symbol	promoter	2.14146	-2.03186	6.50798	2.11e-06	6.38e-05	4.97584	0.0688724	0.0250229	0.277304	0.12917	NA	NA	NA	NA	NA	NA	NA	NA	NA	NA	NA	NA	NA	NA	NA	NA	NA	NA	NA	NA
ENSTGUG00000002514	4	10515517	LRBA	STRING	genic	2.34087	-2.72583	6.50897	2.1e-06	6.38e-05	4.97796	0.0615079	0.0662948	0.190468	0.0751435	ENSTGUG00000002558	NA	NA	NA	NA	NA	NA	NA	NA	NA	MAB21L2	NA	NA	NA	NA	NA	NA	NA	NA	NA
ENSTGUG00000003389	LGE22	119980			promoter	2.29284	-4.93858	6.50436	2.13e-06	6.42e-05	4.96802	0	0	0.0447044	0.0264385	ENSTGUG00000003391	ENSTGUG00000003284	NA	NA	NA	NA	NA	NA	NA	NA		SENP1	NA	NA	NA	NA	NA	NA	NA	NA
ENSTGUG00000001695	4	1975220	SHROOM3	HGNC Symbol	genic	2.24902	-1.33888	6.49912	2.15e-06	6.49e-05	4.95673	0.106189	0.0407077	0.383339	0.164756	NA	NA	NA	NA	NA	NA	NA	NA	NA	NA	NA	NA	NA	NA	NA	NA	NA	NA	NA	NA
ENSTGUG00000016061	1A_random	204274	FLNC	Biomart_human_ortholog	promoter	2.3949	-1.2837	6.49731	2.16e-06	6.5e-05	4.95284	0.107216	0.0641646	0.389807	0.139138	NA	NA	NA	NA	NA	NA	NA	NA	NA	NA	NA	NA	NA	NA	NA	NA	NA	NA	NA	NA
ENSTGUG00000009734	6	21616881	SLIT1	HGNC Symbol	genic	2.73982	-1.41234	6.49815	2.15e-06	6.5e-05	4.95464	0.100661	0.0627123	0.379006	0.0982963	NA	NA	NA	NA	NA	NA	NA	NA	NA	NA	NA	NA	NA	NA	NA	NA	NA	NA	NA	NA
ENSTGUG00000011051	6	29228836	VAX1	Uniprot	genic	3.65778	-2.02792	6.49619	2.16e-06	6.5e-05	4.95044	0.0560185	0.0618744	0.329982	0.162015	NA	NA	NA	NA	NA	NA	NA	NA	NA	NA	NA	NA	NA	NA	NA	NA	NA	NA	NA	NA
ENSTGUG00000004315	25	976286	SLAMF1	STRING	genic	3.77978	-3.34513	6.49632	2.16e-06	6.5e-05	4.95071	0.00980392	0.0240146	0.194553	0.136752	ENSTGUG00000004390	NA	NA	NA	NA	NA	NA	NA	NA	NA		NA	NA	NA	NA	NA	NA	NA	NA	NA
ENSTGUG00000004984	2	64823558	CLEC3B	Uniprot	promoter	2.0653	-1.19819	6.48911	2.2e-06	6.6e-05	4.93518	0.136579	0.0806949	0.388783	0.126602	NA	NA	NA	NA	NA	NA	NA	NA	NA	NA	NA	NA	NA	NA	NA	NA	NA	NA	NA	NA
ENSTGUG00000005023	15	2102935	NCOR2	HGNC Symbol	genic	1.89042	-5.2404	6.48248	2.23e-06	6.68e-05	4.92088	0	0	0.0309716	0.0201612	NA	NA	NA	NA	NA	NA	NA	NA	NA	NA	NA	NA	NA	NA	NA	NA	NA	NA	NA	NA
ENSTGUG00000000182	28	942819	NFIC	HGNC Symbol	genic	3.04499	-2.34581	6.4817	2.23e-06	6.69e-05	4.91919	0.0453258	0.0372262	0.26049	0.115276	NA	NA	NA	NA	NA	NA	NA	NA	NA	NA	NA	NA	NA	NA	NA	NA	NA	NA	NA	NA
ENSTGUG00000000786	28	3921620			genic	-4.02156	-3.31251	-6.48055	2.24e-06	6.7e-05	4.9167	0.44941	0.0969426	0.067161	0.0893146	ENSTGUG00000000805	NA	NA	NA	NA	NA	NA	NA	NA	NA	HDGFL2	NA	NA	NA	NA	NA	NA	NA	NA	NA
ENSTGUG00000002130	4	7638626	NKX6-1	Uniprot	genic	2.51574	-4.48846	6.47956	2.24e-06	6.71e-05	4.91459	0.00362319	0.00887496	0.0631081	0.0302571	NA	NA	NA	NA	NA	NA	NA	NA	NA	NA	NA	NA	NA	NA	NA	NA	NA	NA	NA	NA
ENSTGUG00000003826	8	2924556	COLGALT2	Biomart_human_ortholog	genic	1.75365	-2.0825	6.47666	2.26e-06	6.73e-05	4.90831	0.0821015	0.0297799	0.245526	0.0837602	NA	NA	NA	NA	NA	NA	NA	NA	NA	NA	NA	NA	NA	NA	NA	NA	NA	NA	NA	NA
ENSTGUG00000009557	9	17026901	TNK2	HGNC Symbol	genic	-3.43377	-3.03007	-6.4776	2.25e-06	6.73e-05	4.91035	0.420905	0.04826	0.0835503	0.0850259	NA	NA	NA	NA	NA	NA	NA	NA	NA	NA	NA	NA	NA	NA	NA	NA	NA	NA	NA	NA
ENSTGUG00000002297	27	1915648	MSL1	Uniprot	promoter	-3.6761	-3.99142	-6.47479	2.27e-06	6.75e-05	4.90428	0.302049	0.0868404	0.0418085	0.0520389	NA	NA	NA	NA	NA	NA	NA	NA	NA	NA	NA	NA	NA	NA	NA	NA	NA	NA	NA	NA
ENSTGUG00000004989	22	2957649	ADAM9	HGNC Symbol	genic	2.09253	-4.18946	6.47322	2.27e-06	6.77e-05	4.9009	0.0121976	0.0140023	0.0679359	0.0258239	NA	NA	NA	NA	NA	NA	NA	NA	NA	NA	NA	NA	NA	NA	NA	NA	NA	NA	NA	NA
ENSTGUG00000002234	27	1767753	PNMT	HGNC Symbol	promoter	2.89959	-3.09225	6.47277	2.28e-06	6.77e-05	4.89992	0.0330253	0.0503053	0.181036	0.116439	NA	NA	NA	NA	NA	NA	NA	NA	NA	NA	NA	NA	NA	NA	NA	NA	NA	NA	NA	NA
ENSTGUG00000010777	5	23236046	DLL4	HGNC Symbol	genic	2.18653	-4.30938	6.4704	2.29e-06	6.8e-05	4.89482	0.0107639	0.0166884	0.0742866	0.0552894	NA	NA	NA	NA	NA	NA	NA	NA	NA	NA	NA	NA	NA	NA	NA	NA	NA	NA	NA	NA
ENSTGUG00000015608	Un	128747551			promoter	1.87024	-0.561801	6.46527	2.31e-06	6.86e-05	4.88375	0.201892	0.0467247	0.484016	0.15015	NA	NA	NA	NA	NA	NA	NA	NA	NA	NA	NA	NA	NA	NA	NA	NA	NA	NA	NA	NA
ENSTGUG00000007625	8	17624583	RNF220	HGNC Symbol	genic	2.22785	-2.47351	6.46365	2.32e-06	6.88e-05	4.88024	0.0496087	0.0276332	0.220393	0.108795	NA	NA	NA	NA	NA	NA	NA	NA	NA	NA	NA	NA	NA	NA	NA	NA	NA	NA	NA	NA
ENSTGUG00000002228	3	1315408	EHBP1	HGNC Symbol	genic	2.30756	-1.08028	6.46151	2.33e-06	6.9e-05	4.87561	0.123901	0.0497172	0.416825	0.148472	NA	NA	NA	NA	NA	NA	NA	NA	NA	NA	NA	NA	NA	NA	NA	NA	NA	NA	NA	NA
ENSTGUG00000004465	4A	12712382			genic	3.26843	-2.48582	6.46146	2.33e-06	6.9e-05	4.87552	0.0456019	0.0524876	0.242515	0.0804497	NA	NA	NA	NA	NA	NA	NA	NA	NA	NA	NA	NA	NA	NA	NA	NA	NA	NA	NA	NA
ENSTGUG00000003681	14	1756821	CFAP70	Biomart_human_ortholog	genic	1.73276	-5.35864	6.45395	2.37e-06	7e-05	4.85929	0	0	0.0276414	0.0214978	NA	NA	NA	NA	NA	NA	NA	NA	NA	NA	NA	NA	NA	NA	NA	NA	NA	NA	NA	NA
ENSTGUG00000004720	17	6671869	ABL1	HGNC Symbol	genic	2.91147	-1.49481	6.45194	2.38e-06	7.03e-05	4.85494	0.0858014	0.0580179	0.384199	0.156804	NA	NA	NA	NA	NA	NA	NA	NA	NA	NA	NA	NA	NA	NA	NA	NA	NA	NA	NA	NA
ENSTGUG00000013475	1	98876302	RELT	Biomart_human_ortholog	promoter	-2.93705	-4.82997	-6.44589	2.41e-06	7.11e-05	4.84188	0.145565	0.0794932	0.0215562	0.037306	NA	NA	NA	NA	NA	NA	NA	NA	NA	NA	NA	NA	NA	NA	NA	NA	NA	NA	NA	NA
ENSTGUG00000011059	4	69763734			genic	2.48447	-3.74967	6.44587	2.41e-06	7.11e-05	4.84182	0.0239316	0.0372163	0.102702	0.0427984	NA	NA	NA	NA	NA	NA	NA	NA	NA	NA	NA	NA	NA	NA	NA	NA	NA	NA	NA	NA
ENSTGUG00000006887	1	9436322	DMD	Uniprot	genic	2.59551	-1.44518	6.44405	2.42e-06	7.13e-05	4.83789	0.0828349	0.032993	0.37323	0.123902	NA	NA	NA	NA	NA	NA	NA	NA	NA	NA	NA	NA	NA	NA	NA	NA	NA	NA	NA	NA
ENSTGUG00000004836	6	3430456	ECHS1	Biomart_human_ortholog	promoter	3.1308	-4.31011	6.43451	2.47e-06	7.27e-05	4.81726	0	0	0.0869627	0.0486196	NA	NA	NA	NA	NA	NA	NA	NA	NA	NA	NA	NA	NA	NA	NA	NA	NA	NA	NA	NA
ENSTGUG00000006059	9	4559962	ETV5	Biomart_human_ortholog	promoter	2.0851	-4.83185	6.43186	2.49e-06	7.29e-05	4.81153	0.00320513	0.00785093	0.0428829	0.0201391	NA	NA	NA	NA	NA	NA	NA	NA	NA	NA	NA	NA	NA	NA	NA	NA	NA	NA	NA	NA
ENSTGUG00000002241	27	1774556			promoter	2.98531	-2.92033	6.43249	2.49e-06	7.29e-05	4.8129	0.0325277	0.0360248	0.194756	0.108637	NA	NA	NA	NA	NA	NA	NA	NA	NA	NA	NA	NA	NA	NA	NA	NA	NA	NA	NA	NA
ENSTGUG00000012563	3	80543263	TPBG	Biomart_human_ortholog	promoter	4.23449	-2.78999	6.43031	2.5e-06	7.31e-05	4.80819	0.0238095	0.0583212	0.260943	0.114994	NA	NA	NA	NA	NA	NA	NA	NA	NA	NA	NA	NA	NA	NA	NA	NA	NA	NA	NA	NA
ENSTGUG00000006752	17	9825307	DAB2IP	HGNC Symbol	genic	1.97898	-3.07033	6.42806	2.51e-06	7.34e-05	4.80332	0.0328005	0.0113709	0.143225	0.050342	NA	NA	NA	NA	NA	NA	NA	NA	NA	NA	NA	NA	NA	NA	NA	NA	NA	NA	NA	NA
ENSTGUG00000008870	15	8904504	SLC25A1	HGNC Symbol	genic	1.69543	-5.38664	6.42759	2.51e-06	7.34e-05	4.80229	0	0	0.0335317	0.0326803	NA	NA	NA	NA	NA	NA	NA	NA	NA	NA	NA	NA	NA	NA	NA	NA	NA	NA	NA	NA
ENSTGUG00000004361	8	4788604	LHX9	NCBI gene	genic	2.29699	-2.43691	6.42582	2.52e-06	7.36e-05	4.79847	0.0490184	0.0271714	0.220352	0.078986	NA	NA	NA	NA	NA	NA	NA	NA	NA	NA	NA	NA	NA	NA	NA	NA	NA	NA	NA	NA
ENSTGUG00000015188	13_random	2436867	DBN1	Uniprot	promoter	2.51081	-4.7751	6.42071	2.55e-06	7.42e-05	4.7874	0	0	0.0529031	0.0313073	NA	NA	NA	NA	NA	NA	NA	NA	NA	NA	NA	NA	NA	NA	NA	NA	NA	NA	NA	NA
ENSTGUG00000000816	13	6666189			promoter	1.5888	-5.46661	6.42004	2.55e-06	7.42e-05	4.78595	0	0	0.0226599	0.0134901	ENSTGUG00000000845	NA	NA	NA	NA	NA	NA	NA	NA	NA	DCTN4	NA	NA	NA	NA	NA	NA	NA	NA	NA
ENSTGUG00000003262	14	651209			genic	2.83617	-4.20479	6.42095	2.55e-06	7.42e-05	4.78792	0.00462963	0.0113402	0.0946817	0.0616727	NA	NA	NA	NA	NA	NA	NA	NA	NA	NA	NA	NA	NA	NA	NA	NA	NA	NA	NA	NA
ENSTGUG00000007589	3	29332910			genic	2.22091	-4.56524	6.42033	2.55e-06	7.42e-05	4.78658	0.00479482	0.00795093	0.0609922	0.0400603	NA	NA	NA	NA	NA	NA	NA	NA	NA	NA	NA	NA	NA	NA	NA	NA	NA	NA	NA	NA
ENSTGUG00000014102	28_random	194743	COMP	Biomart_human_ortholog	promoter	2.51885	-2.96145	6.41873	2.56e-06	7.43e-05	4.78311	0.0314914	0.025097	0.175652	0.0971351	NA	NA	NA	NA	NA	NA	NA	NA	NA	NA	NA	NA	NA	NA	NA	NA	NA	NA	NA	NA
ENSTGUG00000004372	14	2979956	HBAA	NCBI gene	promoter	2.45522	-4.8168	6.4178	2.57e-06	7.44e-05	4.78111	0	0	0.0516342	0.0323979	NA	NA	NA	NA	NA	NA	NA	NA	NA	NA	NA	NA	NA	NA	NA	NA	NA	NA	NA	NA
ENSTGUG00000015608	Un	128747112			promoter	3.1515	-3.18676	6.41743	2.57e-06	7.44e-05	4.78031	0.0277778	0.0443053	0.162214	0.0670609	NA	NA	NA	NA	NA	NA	NA	NA	NA	NA	NA	NA	NA	NA	NA	NA	NA	NA	NA	NA
ENSTGUG00000004671	22	2714202	ADGRA2	HGNC Symbol	genic	2.77501	-1.44407	6.41542	2.58e-06	7.46e-05	4.77596	0.10084	0.0748479	0.376107	0.0988687	NA	NA	NA	NA	NA	NA	NA	NA	NA	NA	NA	NA	NA	NA	NA	NA	NA	NA	NA	NA
ENSTGUG00000002914	18	949240	FAM104A	Uniprot	genic	3.00794	-2.33949	6.41445	2.59e-06	7.47e-05	4.77386	0.0543447	0.0597181	0.259242	0.115732	NA	NA	NA	NA	NA	NA	NA	NA	NA	NA	NA	NA	NA	NA	NA	NA	NA	NA	NA	NA
ENSTGUG00000009557	9	17019822	TNK2	HGNC Symbol	promoter	2.05659	-5.11577	6.40582	2.63e-06	7.61e-05	4.75517	0	0	0.0358141	0.0199124	NA	NA	NA	NA	NA	NA	NA	NA	NA	NA	NA	NA	NA	NA	NA	NA	NA	NA	NA	NA
ENSTGUG00000010484	9	18699336	MCF2L2	Uniprot	promoter	2.19281	-3.15201	6.40234	2.65e-06	7.66e-05	4.74761	0.0304355	0.0253471	0.141046	0.0476453	ENSTGUG00000010499	NA	NA	NA	NA	NA	NA	NA	NA	NA	B3GNT5	NA	NA	NA	NA	NA	NA	NA	NA	NA
ENSTGUG00000001299	26	2274595	NAV1	HGNC Symbol	genic	2.28891	-4.74853	6.39987	2.67e-06	7.69e-05	4.74226	0.00200803	0.00491865	0.0501012	0.0315949	NA	NA	NA	NA	NA	NA	NA	NA	NA	NA	NA	NA	NA	NA	NA	NA	NA	NA	NA	NA
ENSTGUG00000008870	15	8904598	SLC25A1	HGNC Symbol	genic	2.67417	-2.94184	6.3974	2.68e-06	7.71e-05	4.73691	0.0503699	0.0716137	0.202797	0.136873	NA	NA	NA	NA	NA	NA	NA	NA	NA	NA	NA	NA	NA	NA	NA	NA	NA	NA	NA	NA
ENSTGUG00000001323	23	3941122			genic	2.88944	-3.99944	6.39835	2.68e-06	7.71e-05	4.73898	0.0104167	0.0255155	0.099919	0.0628948	NA	NA	NA	NA	NA	NA	NA	NA	NA	NA	NA	NA	NA	NA	NA	NA	NA	NA	NA	NA
ENSTGUG00000006887	1	9436311	DMD	Uniprot	genic	2.35276	-1.22898	6.39612	2.69e-06	7.72e-05	4.73415	0.107285	0.0346569	0.395497	0.124346	NA	NA	NA	NA	NA	NA	NA	NA	NA	NA	NA	NA	NA	NA	NA	NA	NA	NA	NA	NA
ENSTGUG00000010530	4	62798866	MXD4	NCBI gene	genic	2.76059	-3.57052	6.39656	2.69e-06	7.72e-05	4.73509	0.0226244	0.0355139	0.123473	0.0580473	NA	NA	NA	NA	NA	NA	NA	NA	NA	NA	NA	NA	NA	NA	NA	NA	NA	NA	NA	NA
ENSTGUG00000009212	9	14928028	HRASLS	Biomart_human_ortholog	genic	2.50467	-3.93997	6.39418	2.7e-06	7.74e-05	4.72993	0.015	0.0234521	0.100911	0.0629792	NA	NA	NA	NA	NA	NA	NA	NA	NA	NA	NA	NA	NA	NA	NA	NA	NA	NA	NA	NA
ENSTGUG00000002234	27	1767667	PNMT	HGNC Symbol	promoter	1.78898	-1.6243	6.39277	2.71e-06	7.76e-05	4.72688	0.112333	0.0495444	0.315872	0.142699	NA	NA	NA	NA	NA	NA	NA	NA	NA	NA	NA	NA	NA	NA	NA	NA	NA	NA	NA	NA
ENSTGUG00000004909	11	4281346	DRC7	Biomart_human_ortholog	promoter	2.07673	-4.85283	6.38621	2.75e-06	7.86e-05	4.71264	0.00292398	0.00716225	0.0435816	0.0255621	NA	NA	NA	NA	NA	NA	NA	NA	NA	NA	NA	NA	NA	NA	NA	NA	NA	NA	NA	NA
ENSTGUG00000003692	25	282254	MEX3A	HGNC Symbol	genic	2.45947	-3.33966	6.38564	2.75e-06	7.87e-05	4.7114	0.0211266	0.0164374	0.134112	0.056558	NA	NA	NA	NA	NA	NA	NA	NA	NA	NA	NA	NA	NA	NA	NA	NA	NA	NA	NA	NA
ENSTGUG00000002130	4	7637838	NKX6-1	Uniprot	promoter	2.34637	-0.439451	6.38416	2.76e-06	7.88e-05	4.7082	0.197096	0.12951	0.524246	0.0905459	NA	NA	NA	NA	NA	NA	NA	NA	NA	NA	NA	NA	NA	NA	NA	NA	NA	NA	NA	NA
ENSTGUG00000003215	27	4061942	ASIC2	Biomart_human_ortholog	genic	3.07997	-2.786	6.38122	2.78e-06	7.92e-05	4.70183	0.0396689	0.0536056	0.206697	0.0765864	NA	NA	NA	NA	NA	NA	NA	NA	NA	NA	NA	NA	NA	NA	NA	NA	NA	NA	NA	NA
ENSTGUG00000004390	25	974560			genic	3.6941	-1.81473	6.37694	2.81e-06	7.99e-05	4.69254	0.048063	0.0407115	0.379092	0.194328	ENSTGUG00000004315	NA	NA	NA	NA	NA	NA	NA	NA	NA		NA	NA	NA	NA	NA	NA	NA	NA	NA
ENSTGUG00000017496	26_random	620038			genic	3.09879	-2.02397	6.37671	2.81e-06	7.99e-05	4.69203	0.0787021	0.0966473	0.302408	0.0934699	NA	NA	NA	NA	NA	NA	NA	NA	NA	NA	NA	NA	NA	NA	NA	NA	NA	NA	NA	NA
ENSTGUG00000004385	18	2971102	CACNG4	HGNC Symbol	genic	2.69465	-4.38079	6.37306	2.83e-06	8.02e-05	4.68411	0.00308642	0.00756015	0.0773996	0.0481101	NA	NA	NA	NA	NA	NA	NA	NA	NA	NA	NA	NA	NA	NA	NA	NA	NA	NA	NA	NA
ENSTGUG00000014770	Un	8774109	FMNL3	Biomart_human_ortholog	genic	2.31675	1.56128	6.37337	2.83e-06	8.02e-05	4.68479	0.470168	0.136559	0.810928	0.0706468	NA	NA	NA	NA	NA	NA	NA	NA	NA	NA	NA	NA	NA	NA	NA	NA	NA	NA	NA	NA
ENSTGUG00000002176	4A	750284	MCF2	HGNC Symbol	genic	2.02594	-1.6197	6.37381	2.83e-06	8.02e-05	4.68574	0.114998	0.108887	0.31777	0.0827738	NA	NA	NA	NA	NA	NA	NA	NA	NA	NA	NA	NA	NA	NA	NA	NA	NA	NA	NA	NA
ENSTGUG00000015608	Un	128747538			promoter	2.16338	-0.806696	6.37307	2.83e-06	8.02e-05	4.68413	0.160331	0.0735228	0.456903	0.129778	NA	NA	NA	NA	NA	NA	NA	NA	NA	NA	NA	NA	NA	NA	NA	NA	NA	NA	NA	NA
ENSTGUG00000003805	20	2711163	SNTA1	HGNC Symbol	genic	3.06358	-4.36052	6.37169	2.84e-06	8.03e-05	4.68113	0	0	0.0852628	0.0519016	NA	NA	NA	NA	NA	NA	NA	NA	NA	NA	NA	NA	NA	NA	NA	NA	NA	NA	NA	NA
ENSTGUG00000000182	28	942784	NFIC	HGNC Symbol	genic	3.30304	-1.79572	6.3707	2.85e-06	8.04e-05	4.67899	0.0740591	0.0846789	0.342653	0.107522	NA	NA	NA	NA	NA	NA	NA	NA	NA	NA	NA	NA	NA	NA	NA	NA	NA	NA	NA	NA
ENSTGUG00000006207	7	10770418	OBSL1	HGNC Symbol	promoter	3.47926	-0.306428	6.37009	2.85e-06	8.04e-05	4.67767	0.178005	0.179986	0.5784	0.18548	NA	NA	NA	NA	NA	NA	NA	NA	NA	NA	NA	NA	NA	NA	NA	NA	NA	NA	NA	NA
ENSTGUG00000008373	7	15275219	DLX1	HGNC Symbol	promoter	2.9511	-2.94664	6.36894	2.86e-06	8.06e-05	4.67517	0.0331827	0.038767	0.192432	0.0956807	NA	NA	NA	NA	NA	NA	NA	NA	NA	NA	NA	NA	NA	NA	NA	NA	NA	NA	NA	NA
ENSTGUG00000000697	2	8965154	SHH	HGNC Symbol	genic	2.48077	-4.44329	6.3649	2.88e-06	8.11e-05	4.6664	0.00537634	0.0131693	0.0654862	0.0324766	NA	NA	NA	NA	NA	NA	NA	NA	NA	NA	NA	NA	NA	NA	NA	NA	NA	NA	NA	NA
ENSTGUG00000010174	9	18158315			promoter	2.4982	-1.43198	6.36512	2.88e-06	8.11e-05	4.66688	0.179167	0.175258	0.367533	0.111502	NA	NA	NA	NA	NA	NA	NA	NA	NA	NA	NA	NA	NA	NA	NA	NA	NA	NA	NA	NA
ENSTGUG00000004671	22	2719573	ADGRA2	HGNC Symbol	genic	2.65406	-3.23871	6.36338	2.89e-06	8.13e-05	4.66309	0.0230658	0.0212315	0.148416	0.0795519	NA	NA	NA	NA	NA	NA	NA	NA	NA	NA	NA	NA	NA	NA	NA	NA	NA	NA	NA	NA
ENSTGUG00000015295	Un	41357420	EFNA3	Biomart_human_ortholog	promoter	2.68479	-1.31423	6.36229	2.9e-06	8.14e-05	4.66072	0.111997	0.067754	0.393251	0.123354	NA	NA	NA	NA	NA	NA	NA	NA	NA	NA	NA	NA	NA	NA	NA	NA	NA	NA	NA	NA
ENSTGUG00000010193	9	18180874	ECE2	Biomart_human_ortholog	promoter	2.15723	-4.58627	6.35803	2.93e-06	8.19e-05	4.65147	0.00877193	0.0214868	0.052404	0.0233943	ENSTGUG00000010230	NA	NA	NA	NA	NA	NA	NA	NA	NA		NA	NA	NA	NA	NA	NA	NA	NA	NA
ENSTGUG00000011692	6	36147515	NKX6-2	Uniprot	promoter	2.48707	-4.79291	6.35865	2.92e-06	8.19e-05	4.65282	0	0	0.0613303	0.0487747	NA	NA	NA	NA	NA	NA	NA	NA	NA	NA	NA	NA	NA	NA	NA	NA	NA	NA	NA	NA
ENSTGUG00000002155	4A	300404	ZIC3	HGNC Symbol	genic	3.08114	-1.66008	6.3578	2.93e-06	8.19e-05	4.65097	0.0947712	0.0877386	0.351549	0.0781935	NA	NA	NA	NA	NA	NA	NA	NA	NA	NA	NA	NA	NA	NA	NA	NA	NA	NA	NA	NA
ENSTGUG00000016340	Un	47714922	IDH2	Biomart_human_ortholog	promoter	2.1674	-4.80725	6.35654	2.93e-06	8.21e-05	4.64823	0.00252525	0.00618558	0.0610824	0.0541889	NA	NA	NA	NA	NA	NA	NA	NA	NA	NA	NA	NA	NA	NA	NA	NA	NA	NA	NA	NA
ENSTGUG00000000077	28	665767			promoter	1.87311	-0.520436	6.35352	2.95e-06	8.25e-05	4.64168	0.214307	0.0758136	0.490974	0.0947333	ENSTGUG00000000101	NA	NA	NA	NA	NA	NA	NA	NA	NA		NA	NA	NA	NA	NA	NA	NA	NA	NA
ENSTGUG00000002914	18	937662	FAM104A	Uniprot	genic	3.9863	-1.20482	6.35299	2.96e-06	8.26e-05	4.64053	0.11981	0.152707	0.465558	0.128976	NA	NA	NA	NA	NA	NA	NA	NA	NA	NA	NA	NA	NA	NA	NA	NA	NA	NA	NA	NA
ENSTGUG00000004824	5	2931796	PAX6	HGNC Symbol	promoter	2.05439	-2.29186	6.35251	2.96e-06	8.26e-05	4.63949	0.0615202	0.027247	0.229045	0.0728758	NA	NA	NA	NA	NA	NA	NA	NA	NA	NA	NA	NA	NA	NA	NA	NA	NA	NA	NA	NA
ENSTGUG00000011683	3	59686256	MSH5	STRING	promoter	1.84431	-2.78516	6.35072	2.97e-06	8.28e-05	4.6356	0.0442614	0.00829297	0.17149	0.0736938	ENSTGUG00000011679	NA	NA	NA	NA	NA	NA	NA	NA	NA	AKAP7	NA	NA	NA	NA	NA	NA	NA	NA	NA
ENSTGUG00000004591	6	3236349	EIF4EBP2	Uniprot	promoter	1.9574	-4.90722	6.34506	3.01e-06	8.37e-05	4.62329	0.00362319	0.00887496	0.0432456	0.0299274	ENSTGUG00000004585	ENSTGUG00000004487	NA	NA	NA	NA	NA	NA	NA	NA	LRRC20		NA	NA	NA	NA	NA	NA	NA	NA
ENSTGUG00000000589	24	4666491	FLI1	Uniprot	genic	3.51869	-2.92473	6.34504	3.01e-06	8.37e-05	4.62324	0.0175596	0.020724	0.227736	0.12867	NA	NA	NA	NA	NA	NA	NA	NA	NA	NA	NA	NA	NA	NA	NA	NA	NA	NA	NA	NA
ENSTGUG00000004824	5	2931820	PAX6	HGNC Symbol	promoter	1.79782	-2.12819	6.34456	3.01e-06	8.37e-05	4.6222	0.0755801	0.0189831	0.242569	0.0917944	NA	NA	NA	NA	NA	NA	NA	NA	NA	NA	NA	NA	NA	NA	NA	NA	NA	NA	NA	NA
ENSTGUG00000000897	26	286539	KCNA2	HGNC Symbol	promoter	2.68152	-3.45092	6.34039	3.04e-06	8.44e-05	4.61313	0.034127	0.0563771	0.125312	0.0420249	NA	NA	NA	NA	NA	NA	NA	NA	NA	NA	NA	NA	NA	NA	NA	NA	NA	NA	NA	NA
ENSTGUG00000002514	4	10516202	LRBA	STRING	promoter	2.04499	-3.83164	6.33953	3.05e-06	8.44e-05	4.61127	0.0152783	0.00852774	0.0899432	0.0392468	ENSTGUG00000002558	NA	NA	NA	NA	NA	NA	NA	NA	NA	MAB21L2	NA	NA	NA	NA	NA	NA	NA	NA	NA
ENSTGUG00000001098	23	3266220	LDLRAP1	HGNC Symbol	genic	2.22389	-0.727925	6.33725	3.06e-06	8.48e-05	4.6063	0.174539	0.0995359	0.470444	0.109255	NA	NA	NA	NA	NA	NA	NA	NA	NA	NA	NA	NA	NA	NA	NA	NA	NA	NA	NA	NA
ENSTGUG00000006179	15	3411274	B3GNT4	HGNC Symbol	genic	2.9675	-4.43259	6.33491	3.08e-06	8.5e-05	4.6012	0	0	0.0868805	0.0577514	ENSTGUG00000006241	NA	NA	NA	NA	NA	NA	NA	NA	NA		NA	NA	NA	NA	NA	NA	NA	NA	NA
ENSTGUG00000007703	5	8061861	NDUFV1	HGNC Symbol	promoter	3.62899	-2.13493	6.33528	3.07e-06	8.5e-05	4.60201	0.0501634	0.0560126	0.304379	0.123536	ENSTGUG00000007725	NA	NA	NA	NA	NA	NA	NA	NA	NA		NA	NA	NA	NA	NA	NA	NA	NA	NA
ENSTGUG00000004671	22	2714217	ADGRA2	HGNC Symbol	genic	2.62138	-3.07203	6.32187	3.17e-06	8.74e-05	4.57283	0.0431849	0.060032	0.167432	0.0795094	NA	NA	NA	NA	NA	NA	NA	NA	NA	NA	NA	NA	NA	NA	NA	NA	NA	NA	NA	NA
ENSTGUG00000011240	9	26233176	KCNAB1	Biomart_human_ortholog	promoter	2.68426	-4.64501	6.31918	3.19e-06	8.78e-05	4.56697	0	0	0.0648237	0.050959	NA	NA	NA	NA	NA	NA	NA	NA	NA	NA	NA	NA	NA	NA	NA	NA	NA	NA	NA	NA
ENSTGUG00000007566	6	15922764	PSD	HGNC Symbol	genic	2.63602	-4.21547	6.31864	3.19e-06	8.78e-05	4.56579	0.00925926	0.0226805	0.0801469	0.0456486	NA	NA	NA	NA	NA	NA	NA	NA	NA	NA	NA	NA	NA	NA	NA	NA	NA	NA	NA	NA
ENSTGUG00000004671	22	2719701	ADGRA2	HGNC Symbol	genic	2.18991	-2.70198	6.31726	3.2e-06	8.8e-05	4.5628	0.0432642	0.0285404	0.186247	0.073108	NA	NA	NA	NA	NA	NA	NA	NA	NA	NA	NA	NA	NA	NA	NA	NA	NA	NA	NA	NA
ENSTGUG00000005498	4A	16471319	LOC100230348	Uniprot	promoter	2.65111	-3.51606	6.31518	3.21e-06	8.83e-05	4.55825	0.0190733	0.021557	0.129676	0.0732177	NA	NA	NA	NA	NA	NA	NA	NA	NA	NA	NA	NA	NA	NA	NA	NA	NA	NA	NA	NA
ENSTGUG00000004465	4A	12712403			genic	3.19049	-3.60776	6.31507	3.21e-06	8.83e-05	4.55803	0.0208333	0.051031	0.131534	0.0688303	NA	NA	NA	NA	NA	NA	NA	NA	NA	NA	NA	NA	NA	NA	NA	NA	NA	NA	NA	NA
ENSTGUG00000003804	LGE22	524575	RARG	HGNC Symbol	promoter	3.42806	-2.90702	6.31386	3.22e-06	8.84e-05	4.55539	0.0318182	0.0493763	0.19985	0.0779754	NA	NA	NA	NA	NA	NA	NA	NA	NA	NA	NA	NA	NA	NA	NA	NA	NA	NA	NA	NA
ENSTGUG00000005049	20	6317728	KCNS1	Biomart_human_ortholog	genic	2.22736	-4.496	6.31267	3.23e-06	8.86e-05	4.55279	0.0104167	0.0255155	0.0554964	0.0225189	NA	NA	NA	NA	NA	NA	NA	NA	NA	NA	NA	NA	NA	NA	NA	NA	NA	NA	NA	NA
ENSTGUG00000000887	13	6857168	CAMK2A	HGNC Symbol	genic	2.64964	-3.83165	6.3095	3.25e-06	8.9e-05	4.54588	0.0158309	0.0270602	0.101534	0.054016	NA	NA	NA	NA	NA	NA	NA	NA	NA	NA	NA	NA	NA	NA	NA	NA	NA	NA	NA	NA
ENSTGUG00000017395	25_random	130338	PSMB4	NCBI gene	promoter	-3.10183	-3.88087	-6.31002	3.25e-06	8.9e-05	4.54703	0.269746	0.136169	0.0374998	0.0293528	NA	NA	NA	NA	NA	NA	NA	NA	NA	NA	NA	NA	NA	NA	NA	NA	NA	NA	NA	NA
ENSTGUG00000000825	28	3987814	GNG7	HGNC Symbol	genic	2.20514	-4.15259	6.30747	3.27e-06	8.93e-05	4.54145	0.0113488	0.0138013	0.0728191	0.0284471	ENSTGUG00000000786	NA	NA	NA	NA	NA	NA	NA	NA	NA		NA	NA	NA	NA	NA	NA	NA	NA	NA
ENSTGUG00000012448	1	59770754	CNMD	HGNC Symbol	promoter	2.53505	-3.14368	6.3018	3.31e-06	9.01e-05	4.52911	0.026322	0.0228537	0.162895	0.0910759	NA	NA	NA	NA	NA	NA	NA	NA	NA	NA	NA	NA	NA	NA	NA	NA	NA	NA	NA	NA
ENSTGUG00000006305	9	4876613	MAB21L4	Uniprot	genic	2.69104	0.143138	6.30271	3.3e-06	9.01e-05	4.53108	0.220664	0.0920684	0.631226	0.133752	NA	NA	NA	NA	NA	NA	NA	NA	NA	NA	NA	NA	NA	NA	NA	NA	NA	NA	NA	NA
ENSTGUG00000006305	9	4876405	MAB21L4	Uniprot	genic	3.37189	-0.495934	6.30314	3.3e-06	9.01e-05	4.53203	0.15872	0.156803	0.555335	0.140421	NA	NA	NA	NA	NA	NA	NA	NA	NA	NA	NA	NA	NA	NA	NA	NA	NA	NA	NA	NA
ENSTGUG00000008838	9	13482870	ZIC1	HGNC Symbol	genic	1.57351	-2.52823	6.30203	3.31e-06	9.01e-05	4.52961	0.0648443	0.0226964	0.18403	0.0526399	NA	NA	NA	NA	NA	NA	NA	NA	NA	NA	NA	NA	NA	NA	NA	NA	NA	NA	NA	NA
ENSTGUG00000007791	15	5129752			promoter	2.21678	-4.99562	6.30025	3.32e-06	9.03e-05	4.52572	0	0	0.0409846	0.0270083	ENSTGUG00000007775	NA	NA	NA	NA	NA	NA	NA	NA	NA	CRYBA4	NA	NA	NA	NA	NA	NA	NA	NA	NA
ENSTGUG00000002589	21	2266619	ZBTB48	HGNC Symbol	genic	2.04221	-4.69728	6.29759	3.34e-06	9.06e-05	4.51993	0.0040149	0.00449807	0.0468673	0.0203473	NA	NA	NA	NA	NA	NA	NA	NA	NA	NA	NA	NA	NA	NA	NA	NA	NA	NA	NA	NA
ENSTGUG00000002526	17	718380			genic	2.17788	-5.0248	6.29752	3.34e-06	9.06e-05	4.51977	0	0	0.0430389	0.0301459	NA	NA	NA	NA	NA	NA	NA	NA	NA	NA	NA	NA	NA	NA	NA	NA	NA	NA	NA	NA
ENSTGUG00000002883	1A	12337558			promoter	1.7272	-5.36281	6.29628	3.35e-06	9.08e-05	4.51707	0	0	0.0278948	0.0205905	NA	NA	NA	NA	NA	NA	NA	NA	NA	NA	NA	NA	NA	NA	NA	NA	NA	NA	NA	NA
ENSTGUG00000006782	17	9956380	LHX6	HGNC Symbol	genic	1.91272	-2.81077	6.29307	3.37e-06	9.13e-05	4.51007	0.0449445	0.0248498	0.164639	0.053466	NA	NA	NA	NA	NA	NA	NA	NA	NA	NA	NA	NA	NA	NA	NA	NA	NA	NA	NA	NA
ENSTGUG00000004671	22	2710242	ADGRA2	HGNC Symbol	promoter	2.08779	-2.9907	6.2899	3.4e-06	9.18e-05	4.50315	0.0416088	0.0324312	0.153505	0.0646562	NA	NA	NA	NA	NA	NA	NA	NA	NA	NA	NA	NA	NA	NA	NA	NA	NA	NA	NA	NA
ENSTGUG00000002228	3	1314763	EHBP1	HGNC Symbol	genic	2.01749	-0.592302	6.28979	3.4e-06	9.18e-05	4.50293	0.196029	0.0973877	0.48578	0.121884	NA	NA	NA	NA	NA	NA	NA	NA	NA	NA	NA	NA	NA	NA	NA	NA	NA	NA	NA	NA
ENSTGUG00000007223	14	10339026	LLGL1	STRING	promoter	2.6568	-3.12183	6.28903	3.4e-06	9.19e-05	4.50125	0.026045	0.0224361	0.162377	0.0735094	NA	NA	NA	NA	NA	NA	NA	NA	NA	NA	NA	NA	NA	NA	NA	NA	NA	NA	NA	NA
ENSTGUG00000009339	12	13917735	FEZF2	Biomart_human_ortholog	promoter	2.65917	-3.71899	6.28734	3.42e-06	9.2e-05	4.49756	0.0194805	0.0312769	0.116657	0.0730144	NA	NA	NA	NA	NA	NA	NA	NA	NA	NA	NA	NA	NA	NA	NA	NA	NA	NA	NA	NA
ENSTGUG00000002733	4A	6447272	YIPF6	Uniprot	genic	1.89797	-5.23473	6.28783	3.41e-06	9.2e-05	4.49865	0	0	0.032168	0.0221521	ENSTGUG00000002760	NA	NA	NA	NA	NA	NA	NA	NA	NA	AR	NA	NA	NA	NA	NA	NA	NA	NA	NA
ENSTGUG00000002251	27	1840626	LRRC3C	HGNC Symbol	promoter	3.15342	-3.37776	6.28414	3.44e-06	9.25e-05	4.49058	0.0190805	0.0328776	0.16228	0.109131	NA	NA	NA	NA	NA	NA	NA	NA	NA	NA	NA	NA	NA	NA	NA	NA	NA	NA	NA	NA
ENSTGUG00000002035	27	1183871	NMT1	HGNC Symbol	genic	2.64406	-1.80347	6.28482	3.43e-06	9.25e-05	4.49209	0.0795971	0.0567847	0.318885	0.116382	ENSTGUG00000002089	NA	NA	NA	NA	NA	NA	NA	NA	NA	DCAKD	NA	NA	NA	NA	NA	NA	NA	NA	NA
ENSTGUG00000004385	18	2971109	CACNG4	HGNC Symbol	genic	2.29119	-2.76752	6.28184	3.46e-06	9.28e-05	4.48557	0.0525179	0.0416608	0.179136	0.0524161	NA	NA	NA	NA	NA	NA	NA	NA	NA	NA	NA	NA	NA	NA	NA	NA	NA	NA	NA	NA
ENSTGUG00000001675	13	16562805	SRA1	Uniprot	genic	3.64362	-3.43381	6.28229	3.45e-06	9.28e-05	4.48655	0.0104167	0.0255155	0.177602	0.123187	NA	NA	NA	NA	NA	NA	NA	NA	NA	NA	NA	NA	NA	NA	NA	NA	NA	NA	NA	NA
ENSTGUG00000000026	24	194028			promoter	1.89413	-5.23761	6.27974	3.47e-06	9.31e-05	4.48099	0	0	0.0295935	0.0163819	ENSTGUG00000000027	ENSTGUG00000000060	NA	NA	NA	NA	NA	NA	NA	NA	CCDC84	TMEM25	NA	NA	NA	NA	NA	NA	NA	NA
ENSTGUG00000007009	17	10199088	CRB2	HGNC Symbol	promoter	2.40302	-3.24258	6.27819	3.49e-06	9.32e-05	4.47761	0.0297515	0.0284806	0.149032	0.0823377	NA	NA	NA	NA	NA	NA	NA	NA	NA	NA	NA	NA	NA	NA	NA	NA	NA	NA	NA	NA
ENSTGUG00000002130	4	7637846	NKX6-1	Uniprot	promoter	1.872	0.0754806	6.27844	3.48e-06	9.32e-05	4.47814	0.293939	0.0971211	0.592221	0.0855751	NA	NA	NA	NA	NA	NA	NA	NA	NA	NA	NA	NA	NA	NA	NA	NA	NA	NA	NA	NA
ENSTGUG00000015876	Un	106776513			promoter	-1.86277	-1.5132	-6.27819	3.49e-06	9.32e-05	4.47761	0.479364	0.0851162	0.209616	0.0859586	NA	NA	NA	NA	NA	NA	NA	NA	NA	NA	NA	NA	NA	NA	NA	NA	NA	NA	NA	NA
ENSTGUG00000002914	18	994662	FAM104A	Uniprot	promoter	2.32991	-3.49003	6.27524	3.51e-06	9.37e-05	4.47117	0.0220482	0.0184996	0.11686	0.0400966	ENSTGUG00000002937	NA	NA	NA	NA	NA	NA	NA	NA	NA	BTBD17	NA	NA	NA	NA	NA	NA	NA	NA	NA
ENSTGUG00000003554	17	5394089	ST6GALNAC4	Uniprot	genic	2.82695	-3.1023	6.2748	3.51e-06	9.37e-05	4.47021	0.0301816	0.0349111	0.165015	0.0728231	ENSTGUG00000003570	NA	NA	NA	NA	NA	NA	NA	NA	NA	ENG	NA	NA	NA	NA	NA	NA	NA	NA	NA
ENSTGUG00000007097	1	12472441	ARX	HGNC Symbol	genic	1.94759	-5.19752	6.27189	3.53e-06	9.42e-05	4.46385	0	0	0.0349226	0.0261278	NA	NA	NA	NA	NA	NA	NA	NA	NA	NA	NA	NA	NA	NA	NA	NA	NA	NA	NA	NA
ENSTGUG00000000617	28	2895277	HCN2	Biomart_human_ortholog	promoter	2.61541	-4.12146	6.27158	3.54e-06	9.42e-05	4.46317	0.00745235	0.0115653	0.0873422	0.0694346	ENSTGUG00000000613	NA	NA	NA	NA	NA	NA	NA	NA	NA		NA	NA	NA	NA	NA	NA	NA	NA	NA
ENSTGUG00000003804	LGE22	524668	RARG	HGNC Symbol	promoter	2.81272	-4.54867	6.27071	3.54e-06	9.42e-05	4.46129	0	0	0.0718978	0.0482592	NA	NA	NA	NA	NA	NA	NA	NA	NA	NA	NA	NA	NA	NA	NA	NA	NA	NA	NA	NA
ENSTGUG00000002110	27	1346645	MYO1D	HGNC Symbol	genic	2.62004	-4.69318	6.26645	3.58e-06	9.5e-05	4.45198	0	0	0.059608	0.0429392	NA	NA	NA	NA	NA	NA	NA	NA	NA	NA	NA	NA	NA	NA	NA	NA	NA	NA	NA	NA
ENSTGUG00000006353	14	9275894	RAB26	HGNC Symbol	genic	1.9513	-1.29898	6.26652	3.58e-06	9.5e-05	4.45214	0.128796	0.057169	0.365615	0.102857	ENSTGUG00000006371	NA	NA	NA	NA	NA	NA	NA	NA	NA	PKD1	NA	NA	NA	NA	NA	NA	NA	NA	NA
ENSTGUG00000006531	5	6749721	SYT7	Uniprot	genic	1.57107	-0.581832	6.26228	3.61e-06	9.56e-05	4.44287	0.227702	0.0696075	0.467777	0.0972298	NA	NA	NA	NA	NA	NA	NA	NA	NA	NA	NA	NA	NA	NA	NA	NA	NA	NA	NA	NA
ENSTGUG00000010349	6	23597467			genic	2.50124	-4.37297	6.26302	3.6e-06	9.56e-05	4.44449	0.0070922	0.0173723	0.0704845	0.0379952	NA	NA	NA	NA	NA	NA	NA	NA	NA	NA	NA	NA	NA	NA	NA	NA	NA	NA	NA	NA
ENSTGUG00000006752	17	9825260	DAB2IP	HGNC Symbol	genic	2.8979	-3.5694	6.26107	3.62e-06	9.58e-05	4.44023	0.0200535	0.0366515	0.125596	0.0603882	NA	NA	NA	NA	NA	NA	NA	NA	NA	NA	NA	NA	NA	NA	NA	NA	NA	NA	NA	NA
ENSTGUG00000004671	22	2719724	ADGRA2	HGNC Symbol	genic	2.47563	-4.35305	6.25955	3.63e-06	9.59e-05	4.43691	0.00854701	0.0209358	0.0698908	0.0407903	NA	NA	NA	NA	NA	NA	NA	NA	NA	NA	NA	NA	NA	NA	NA	NA	NA	NA	NA	NA
ENSTGUG00000009444	6	21398502	PYROXD2	Uniprot	genic	1.99756	-2.5884	6.25999	3.63e-06	9.59e-05	4.43786	0.0508498	0.0253107	0.195836	0.0763856	ENSTGUG00000009462	NA	NA	NA	NA	NA	NA	NA	NA	NA	HPSE2	NA	NA	NA	NA	NA	NA	NA	NA	NA
ENSTGUG00000002228	3	1314743	EHBP1	HGNC Symbol	genic	3.39118	-1.31913	6.25734	3.65e-06	9.63e-05	4.43206	0.0768955	0.061266	0.420769	0.152092	NA	NA	NA	NA	NA	NA	NA	NA	NA	NA	NA	NA	NA	NA	NA	NA	NA	NA	NA	NA
ENSTGUG00000000697	2	8965163	SHH	HGNC Symbol	genic	2.63796	-3.48859	6.25679	3.65e-06	9.63e-05	4.43087	0.0345622	0.058997	0.123485	0.0475539	NA	NA	NA	NA	NA	NA	NA	NA	NA	NA	NA	NA	NA	NA	NA	NA	NA	NA	NA	NA
ENSTGUG00000007223	14	10339010	LLGL1	STRING	promoter	2.25019	-1.62594	6.25568	3.66e-06	9.65e-05	4.42844	0.0951486	0.0628946	0.327091	0.112462	NA	NA	NA	NA	NA	NA	NA	NA	NA	NA	NA	NA	NA	NA	NA	NA	NA	NA	NA	NA
ENSTGUG00000000959	26	729329	TSPAN2	HGNC Symbol	genic	2.67912	-1.36386	6.25448	3.67e-06	9.66e-05	4.42583	0.0865192	0.0353121	0.390661	0.1468	NA	NA	NA	NA	NA	NA	NA	NA	NA	NA	NA	NA	NA	NA	NA	NA	NA	NA	NA	NA
ENSTGUG00000002526	17	718383			genic	2.41149	-4.00782	6.2494	3.71e-06	9.76e-05	4.41473	0.0107943	0.0120624	0.0977048	0.0678343	NA	NA	NA	NA	NA	NA	NA	NA	NA	NA	NA	NA	NA	NA	NA	NA	NA	NA	NA	NA
ENSTGUG00000005665	9	3775723	HS6ST1	HGNC Symbol	promoter	2.55786	-4.73982	6.24335	3.76e-06	9.88e-05	4.40148	0	0	0.0617686	0.0517034	NA	NA	NA	NA	NA	NA	NA	NA	NA	NA	NA	NA	NA	NA	NA	NA	NA	NA	NA	NA
ENSTGUG00000017161	Un	84645162	DPYSL5	Biomart_human_ortholog	genic	1.4523	-1.75483	6.24259	3.77e-06	9.89e-05	4.39983	0.115972	0.0217612	0.280925	0.101582	NA	NA	NA	NA	NA	NA	NA	NA	NA	NA	NA	NA	NA	NA	NA	NA	NA	NA	NA	NA
ENSTGUG00000003805	20	2707213	SNTA1	HGNC Symbol	genic	3.13985	-3.8021	6.23745	3.81e-06	9.99e-05	4.38858	0.0108696	0.0266249	0.128606	0.0856208	NA	NA	NA	NA	NA	NA	NA	NA	NA	NA	NA	NA	NA	NA	NA	NA	NA	NA	NA	NA
ENSTGUG00000002589	21	2199215	ZBTB48	HGNC Symbol	genic	2.36054	-3.08371	6.23252	3.85e-06	0.000100939	4.37779	0.0260294	0.0130787	0.159524	0.0896293	NA	NA	NA	NA	NA	NA	NA	NA	NA	NA	NA	NA	NA	NA	NA	NA	NA	NA	NA	NA
ENSTGUG00000002228	3	1315382	EHBP1	HGNC Symbol	genic	2.06516	-0.562534	6.22901	3.88e-06	0.000101625	4.37012	0.191055	0.0813478	0.490778	0.120533	NA	NA	NA	NA	NA	NA	NA	NA	NA	NA	NA	NA	NA	NA	NA	NA	NA	NA	NA	NA
ENSTGUG00000008878	15	8917801			promoter	3.42609	-2.1663	6.2235	3.93e-06	0.000102769	4.35805	0.0601707	0.07074	0.297419	0.127765	NA	NA	NA	NA	NA	NA	NA	NA	NA	NA	NA	NA	NA	NA	NA	NA	NA	NA	NA	NA
ENSTGUG00000002234	27	1767785	PNMT	HGNC Symbol	promoter	2.91241	-3.56501	6.22233	3.94e-06	0.000102836	4.3555	0.0208333	0.040052	0.129589	0.0684771	NA	NA	NA	NA	NA	NA	NA	NA	NA	NA	NA	NA	NA	NA	NA	NA	NA	NA	NA	NA
ENSTGUG00000000806	23	1005051	SDC3	HGNC Symbol	genic	-4.35412	-3.68753	-6.22249	3.94e-06	0.000102836	4.35585	0.43071	0.187128	0.0516253	0.07413	NA	NA	NA	NA	NA	NA	NA	NA	NA	NA	NA	NA	NA	NA	NA	NA	NA	NA	NA	NA
ENSTGUG00000007516	8	17201913	DPH2	HGNC Symbol	genic	2.68208	-4.64665	6.22187	3.95e-06	0.000102842	4.35448	0	0	0.0633731	0.0397676	NA	NA	NA	NA	NA	NA	NA	NA	NA	NA	NA	NA	NA	NA	NA	NA	NA	NA	NA	NA
ENSTGUG00000009367	3	37501531	PRKN	HGNC Symbol	genic	2.82853	-0.13283	6.21752	3.98e-06	0.000103733	4.34497	0.254531	0.236152	0.597414	0.0797302	NA	NA	NA	NA	NA	NA	NA	NA	NA	NA	NA	NA	NA	NA	NA	NA	NA	NA	NA	NA
ENSTGUG00000004315	25	1008247	SLAMF1	STRING	genic	1.83494	-1.27156	6.21581	4e-06	0.000104028	4.3412	0.142055	0.0642384	0.361789	0.0576715	ENSTGUG00000004390	NA	NA	NA	NA	NA	NA	NA	NA	NA		NA	NA	NA	NA	NA	NA	NA	NA	NA
ENSTGUG00000011486	1	48132012	SHISA2	Biomart	promoter	2.69951	-2.96531	6.2152	4e-06	0.000104066	4.33988	0.0310823	0.029108	0.179946	0.0774224	NA	NA	NA	NA	NA	NA	NA	NA	NA	NA	NA	NA	NA	NA	NA	NA	NA	NA	NA	NA
ENSTGUG00000008878	15	8918019			promoter	3.40323	-1.44668	6.21428	4.01e-06	0.000104178	4.33787	0.0902363	0.0826279	0.401685	0.113835	NA	NA	NA	NA	NA	NA	NA	NA	NA	NA	NA	NA	NA	NA	NA	NA	NA	NA	NA	NA
ENSTGUG00000005624	11	4973728	CARMIL2	HGNC Symbol	genic	1.98893	-4.90859	6.2088	4.06e-06	0.000105346	4.32585	0.00311526	0.00763081	0.0434884	0.0307072	NA	NA	NA	NA	NA	NA	NA	NA	NA	NA	NA	NA	NA	NA	NA	NA	NA	NA	NA	NA
ENSTGUG00000009444	6	21284448	PYROXD2	Uniprot	genic	1.58932	-5.46622	6.20543	4.09e-06	0.000106032	4.31846	0	0	0.0217546	0.0125945	ENSTGUG00000009462	NA	NA	NA	NA	NA	NA	NA	NA	NA	HPSE2	NA	NA	NA	NA	NA	NA	NA	NA	NA
ENSTGUG00000005277	12	5053533	RNF123	HGNC Symbol	genic	2.55361	-4.338	6.20124	4.13e-06	0.000106917	4.30928	0.00694444	0.0170103	0.0724965	0.036511	NA	NA	NA	NA	NA	NA	NA	NA	NA	NA	NA	NA	NA	NA	NA	NA	NA	NA	NA	NA
ENSTGUG00000017339	23_random	225875	ADGRB2	Biomart_human_ortholog	promoter	2.43789	-4.8298	6.19864	4.15e-06	0.00010743	4.30358	0	0	0.0615564	0.055146	NA	NA	NA	NA	NA	NA	NA	NA	NA	NA	NA	NA	NA	NA	NA	NA	NA	NA	NA	NA
ENSTGUG00000003752	12	794400	WNT7A	HGNC Symbol	genic	1.80982	-5.30085	6.19622	4.18e-06	0.000107901	4.29829	0	0	0.0276496	0.0170721	NA	NA	NA	NA	NA	NA	NA	NA	NA	NA	NA	NA	NA	NA	NA	NA	NA	NA	NA	NA
ENSTGUG00000005910	14	8822407	NDUFAB1	HGNC Symbol	genic	2.75343	-3.60012	6.19372	4.2e-06	0.00010819	4.2928	0.0215924	0.0343215	0.123578	0.0721873	NA	NA	NA	NA	NA	NA	NA	NA	NA	NA	NA	NA	NA	NA	NA	NA	NA	NA	NA	NA
ENSTGUG00000003283	19	440900	TSPOAP1	Uniprot	genic	2.63599	-4.68122	6.19393	4.2e-06	0.00010819	4.29327	0	0	0.0588441	0.0373541	NA	NA	NA	NA	NA	NA	NA	NA	NA	NA	NA	NA	NA	NA	NA	NA	NA	NA	NA	NA
ENSTGUG00000002589	21	2198493	ZBTB48	HGNC Symbol	genic	3.00193	-1.80331	6.19425	4.19e-06	0.00010819	4.29396	0.0608129	0.0349292	0.344777	0.164934	NA	NA	NA	NA	NA	NA	NA	NA	NA	NA	NA	NA	NA	NA	NA	NA	NA	NA	NA	NA
ENSTGUG00000009339	12	13917880	FEZF2	Biomart_human_ortholog	promoter	2.52715	-1.85179	6.19261	4.21e-06	0.000108354	4.29036	0.11139	0.0935129	0.30292	0.0832101	NA	NA	NA	NA	NA	NA	NA	NA	NA	NA	NA	NA	NA	NA	NA	NA	NA	NA	NA	NA
ENSTGUG00000008776	12	12163243	LAMB2	HGNC Symbol	promoter	3.39745	-2.83726	6.19106	4.22e-06	0.000108623	4.28696	0.0405983	0.0690009	0.204868	0.0762374	NA	NA	NA	NA	NA	NA	NA	NA	NA	NA	NA	NA	NA	NA	NA	NA	NA	NA	NA	NA
ENSTGUG00000007634	15	5051583	SEZ6L	HGNC Symbol	genic	2.64531	-3.37686	6.18926	4.24e-06	0.000108953	4.283	0.0149955	0.00714107	0.1531	0.0871808	NA	NA	NA	NA	NA	NA	NA	NA	NA	NA	NA	NA	NA	NA	NA	NA	NA	NA	NA	NA
ENSTGUG00000017801	25	267696			promoter	2.05713	-0.056774	6.18828	4.25e-06	0.000109086	4.28086	0.255513	0.104599	0.572287	0.16125	ENSTGUG00000003692	NA	NA	NA	NA	NA	NA	NA	NA	NA	MEX3A	NA	NA	NA	NA	NA	NA	NA	NA	NA
ENSTGUG00000002727	27	2596248	TUBG1	Uniprot	promoter	-2.27507	-2.03129	-6.1874	4.26e-06	0.000109091	4.27893	0.446801	0.127565	0.149251	0.0783201	ENSTGUG00000002719	ENSTGUG00000002515	ENSTGUG00000002656	NA	NA	NA	NA	NA	NA	NA			VPS25	NA	NA	NA	NA	NA	NA	NA
ENSTGUG00000003583	7	2472645			genic	2.47798	-4.79973	6.18772	4.25e-06	0.000109091	4.27965	0	0	0.0751882	0.083306	NA	NA	NA	NA	NA	NA	NA	NA	NA	NA	NA	NA	NA	NA	NA	NA	NA	NA	NA	NA
ENSTGUG00000016752	Un	81618228	NES	Biomart_human_ortholog	genic	2.42325	-3.99619	6.18374	4.29e-06	0.000109702	4.27091	0.0122293	0.0174358	0.0921566	0.0592879	NA	NA	NA	NA	NA	NA	NA	NA	NA	NA	NA	NA	NA	NA	NA	NA	NA	NA	NA	NA
ENSTGUG00000000182	28	944360	NFIC	HGNC Symbol	genic	1.91504	-5.22193	6.18409	4.29e-06	0.000109702	4.27166	0	0	0.0296966	0.0175781	NA	NA	NA	NA	NA	NA	NA	NA	NA	NA	NA	NA	NA	NA	NA	NA	NA	NA	NA	NA
ENSTGUG00000000651	24	5707921	THYN1	HGNC Symbol	promoter	2.32366	-4.7464	6.18359	4.29e-06	0.000109702	4.27058	0.00166667	0.00408248	0.0501063	0.0266093	NA	NA	NA	NA	NA	NA	NA	NA	NA	NA	NA	NA	NA	NA	NA	NA	NA	NA	NA	NA
ENSTGUG00000000593	13	4021188	EBF1	HGNC Symbol	genic	1.73266	-5.35871	6.18236	4.31e-06	0.000109898	4.26788	0	0	0.0246847	0.0131714	NA	NA	NA	NA	NA	NA	NA	NA	NA	NA	NA	NA	NA	NA	NA	NA	NA	NA	NA	NA
ENSTGUG00000005023	15	2103166	NCOR2	HGNC Symbol	genic	2.37261	-3.90133	6.17994	4.33e-06	0.000110385	4.26256	0.0144995	0.0178711	0.0898502	0.0374712	NA	NA	NA	NA	NA	NA	NA	NA	NA	NA	NA	NA	NA	NA	NA	NA	NA	NA	NA	NA
ENSTGUG00000006531	5	6749812	SYT7	Uniprot	genic	1.44764	-1.65879	6.17934	4.33e-06	0.000110427	4.26125	0.131093	0.0611125	0.29165	0.0788762	NA	NA	NA	NA	NA	NA	NA	NA	NA	NA	NA	NA	NA	NA	NA	NA	NA	NA	NA	NA
ENSTGUG00000004026	10	2073281	ACTG1	Uniprot	promoter	3.69782	-2.50878	6.17783	4.35e-06	0.000110693	4.25792	0.0222874	0.0223008	0.274514	0.115319	ENSTGUG00000004031	NA	NA	NA	NA	NA	NA	NA	NA	NA		NA	NA	NA	NA	NA	NA	NA	NA	NA
ENSTGUG00000004251	1A	21098689	GPR37	Uniprot	promoter	2.50074	-4.41543	6.17699	4.36e-06	0.000110794	4.25609	0.00574713	0.0140775	0.0669843	0.032824	NA	NA	NA	NA	NA	NA	NA	NA	NA	NA	NA	NA	NA	NA	NA	NA	NA	NA	NA	NA
ENSTGUG00000004671	22	2714173	ADGRA2	HGNC Symbol	genic	2.99295	-2.16129	6.17607	4.37e-06	0.000110813	4.25406	0.061501	0.0606784	0.272317	0.054944	NA	NA	NA	NA	NA	NA	NA	NA	NA	NA	NA	NA	NA	NA	NA	NA	NA	NA	NA	NA
ENSTGUG00000002568	17	750996	GRIN1	NCBI gene	genic	2.37762	-4.875	6.17639	4.36e-06	0.000110813	4.25477	0	0	0.046224	0.0252981	NA	NA	NA	NA	NA	NA	NA	NA	NA	NA	NA	NA	NA	NA	NA	NA	NA	NA	NA	NA
ENSTGUG00000010242	15	12271306	GSTT2B	Uniprot	promoter	-2.80738	-5.63547	-6.17349	4.39e-06	0.000111032	4.2484	0.105132	0.0975262	0.00482757	0.0123801	NA	NA	NA	NA	NA	NA	NA	NA	NA	NA	NA	NA	NA	NA	NA	NA	NA	NA	NA	NA
ENSTGUG00000008776	12	12163310	LAMB2	HGNC Symbol	promoter	2.59891	-4.70903	6.17384	4.39e-06	0.000111032	4.24917	0	0	0.061548	0.0488248	NA	NA	NA	NA	NA	NA	NA	NA	NA	NA	NA	NA	NA	NA	NA	NA	NA	NA	NA	NA
ENSTGUG00000006207	7	10758549	OBSL1	HGNC Symbol	genic	3.51215	-3.33175	6.17376	4.39e-06	0.000111032	4.24899	0.0238095	0.0583212	0.168801	0.0752098	NA	NA	NA	NA	NA	NA	NA	NA	NA	NA	NA	NA	NA	NA	NA	NA	NA	NA	NA	NA
ENSTGUG00000005822	20	7501308			genic	2.31183	-4.56763	6.17404	4.39e-06	0.000111032	4.24961	0.00371573	0.00628886	0.0586367	0.0346596	ENSTGUG00000005860	NA	NA	NA	NA	NA	NA	NA	NA	NA	SLC12A5	NA	NA	NA	NA	NA	NA	NA	NA	NA
ENSTGUG00000007009	17	10199126	CRB2	HGNC Symbol	promoter	2.7018	-2.96027	6.17169	4.41e-06	0.000111266	4.24445	0.0352125	0.0410961	0.173391	0.0718797	NA	NA	NA	NA	NA	NA	NA	NA	NA	NA	NA	NA	NA	NA	NA	NA	NA	NA	NA	NA
ENSTGUG00000007852	18	7867988	CYGB	HGNC Symbol	genic	3.30195	-2.50186	6.17181	4.41e-06	0.000111266	4.24471	0.0428995	0.0490939	0.257567	0.120201	NA	NA	NA	NA	NA	NA	NA	NA	NA	NA	NA	NA	NA	NA	NA	NA	NA	NA	NA	NA
ENSTGUG00000007813	19	9316096	TBX2	HGNC Symbol	promoter	2.41026	-4.35883	6.17113	4.41e-06	0.000111301	4.24322	0.0104167	0.0255155	0.0657272	0.0314845	NA	NA	NA	NA	NA	NA	NA	NA	NA	NA	NA	NA	NA	NA	NA	NA	NA	NA	NA	NA
ENSTGUG00000006822	17	9996569	PTGS1	HGNC Symbol	promoter	2.18818	-1.33165	6.16756	4.45e-06	0.000112079	4.23539	0.122723	0.0769615	0.374201	0.116979	NA	NA	NA	NA	NA	NA	NA	NA	NA	NA	NA	NA	NA	NA	NA	NA	NA	NA	NA	NA
ENSTGUG00000005165	18	4360121	NTN1	HGNC Symbol	genic	3.11056	-2.75437	6.16457	4.48e-06	0.000112719	4.22881	0.0559298	0.107411	0.222769	0.111109	NA	NA	NA	NA	NA	NA	NA	NA	NA	NA	NA	NA	NA	NA	NA	NA	NA	NA	NA	NA
ENSTGUG00000001847	4	3415561	NDST4	HGNC Symbol	genic	1.84548	-3.54314	6.15708	4.55e-06	0.000114498	4.21236	0.0233877	0.00830074	0.111327	0.0649386	NA	NA	NA	NA	NA	NA	NA	NA	NA	NA	NA	NA	NA	NA	NA	NA	NA	NA	NA	NA
ENSTGUG00000004671	22	2714211	ADGRA2	HGNC Symbol	genic	2.16587	-2.59581	6.15592	4.57e-06	0.000114685	4.20982	0.0742481	0.070461	0.19401	0.0608663	NA	NA	NA	NA	NA	NA	NA	NA	NA	NA	NA	NA	NA	NA	NA	NA	NA	NA	NA	NA
ENSTGUG00000004671	22	2714192	ADGRA2	HGNC Symbol	genic	1.92432	-0.570466	6.15505	4.57e-06	0.00011475	4.20791	0.204179	0.0891028	0.484779	0.0737919	NA	NA	NA	NA	NA	NA	NA	NA	NA	NA	NA	NA	NA	NA	NA	NA	NA	NA	NA	NA
ENSTGUG00000007383	12	8976683	FLNB	HGNC Symbol	genic	3.32091	-2.72311	6.15441	4.58e-06	0.00011475	4.2065	0.0308185	0.0361931	0.23304	0.143395	NA	NA	NA	NA	NA	NA	NA	NA	NA	NA	NA	NA	NA	NA	NA	NA	NA	NA	NA	NA
ENSTGUG00000010575	2	109588044	ZNF521	HGNC Symbol	genic	3.08095	-3.86926	6.15458	4.58e-06	0.00011475	4.20688	0.00980392	0.0240146	0.120559	0.087254	NA	NA	NA	NA	NA	NA	NA	NA	NA	NA	NA	NA	NA	NA	NA	NA	NA	NA	NA	NA
ENSTGUG00000006305	9	4876608	MAB21L4	Uniprot	genic	2.68398	0.0953999	6.15174	4.61e-06	0.000115112	4.20063	0.217002	0.0942331	0.62004	0.149461	NA	NA	NA	NA	NA	NA	NA	NA	NA	NA	NA	NA	NA	NA	NA	NA	NA	NA	NA	NA
ENSTGUG00000002589	21	2199180	ZBTB48	HGNC Symbol	genic	2.19049	-2.82202	6.15218	4.6e-06	0.000115112	4.2016	0.0374304	0.019775	0.186723	0.116347	NA	NA	NA	NA	NA	NA	NA	NA	NA	NA	NA	NA	NA	NA	NA	NA	NA	NA	NA	NA
ENSTGUG00000004390	25	976270			genic	3.61678	0.11983	6.1518	4.61e-06	0.000115112	4.20075	0.199318	0.161909	0.66407	0.103354	ENSTGUG00000004315	NA	NA	NA	NA	NA	NA	NA	NA	NA		NA	NA	NA	NA	NA	NA	NA	NA	NA
ENSTGUG00000011051	6	29228618	VAX1	Uniprot	genic	2.87566	-3.97958	6.15123	4.61e-06	0.000115137	4.1995	0.0119048	0.0291606	0.0998777	0.0569528	NA	NA	NA	NA	NA	NA	NA	NA	NA	NA	NA	NA	NA	NA	NA	NA	NA	NA	NA	NA
ENSTGUG00000001293	23	3905403			genic	2.44466	-3.92629	6.14778	4.65e-06	0.000115913	4.19193	0.0171958	0.0267575	0.087076	0.0300248	NA	NA	NA	NA	NA	NA	NA	NA	NA	NA	NA	NA	NA	NA	NA	NA	NA	NA	NA	NA
ENSTGUG00000000066	2	272410	FASTK	HGNC Symbol	promoter	-1.93236	-5.77446	-6.1458	4.67e-06	0.000116315	4.18757	0.0424788	0.0251609	0.00466338	0.00877084	NA	NA	NA	NA	NA	NA	NA	NA	NA	NA	NA	NA	NA	NA	NA	NA	NA	NA	NA	NA
ENSTGUG00000007223	14	10338999	LLGL1	STRING	promoter	2.46425	-2.81577	6.1444	4.68e-06	0.00011647	4.18449	0.0447751	0.0397384	0.188897	0.102296	NA	NA	NA	NA	NA	NA	NA	NA	NA	NA	NA	NA	NA	NA	NA	NA	NA	NA	NA	NA
ENSTGUG00000011051	6	29232858	VAX1	Uniprot	promoter	2.67659	-3.75728	6.14396	4.69e-06	0.00011647	4.18352	0.0170112	0.0265084	0.10435	0.043568	NA	NA	NA	NA	NA	NA	NA	NA	NA	NA	NA	NA	NA	NA	NA	NA	NA	NA	NA	NA
ENSTGUG00000000786	28	3987877			genic	1.96016	-4.5456	6.14432	4.68e-06	0.00011647	4.18432	0.00721372	0.0086702	0.0530394	0.0248303	ENSTGUG00000000825	NA	NA	NA	NA	NA	NA	NA	NA	NA	GNG7	NA	NA	NA	NA	NA	NA	NA	NA	NA
ENSTGUG00000006533	11	6080505	MT3	Uniprot	promoter	2.22911	-4.74394	6.14287	4.7e-06	0.000116559	4.18112	0.00282486	0.00691946	0.059843	0.0696144	NA	NA	NA	NA	NA	NA	NA	NA	NA	NA	NA	NA	NA	NA	NA	NA	NA	NA	NA	NA
ENSTGUG00000004315	25	975000	SLAMF1	STRING	genic	2.52783	-4.76234	6.14279	4.7e-06	0.000116559	4.18095	0	0	0.0572743	0.0374406	ENSTGUG00000004390	NA	NA	NA	NA	NA	NA	NA	NA	NA		NA	NA	NA	NA	NA	NA	NA	NA	NA
ENSTGUG00000012488	2	145189341	MTSS1	HGNC Symbol	genic	5.05472	-1.43337	6.14183	4.71e-06	0.000116702	4.17883	0.0298517	0.0338948	0.440724	0.222798	NA	NA	NA	NA	NA	NA	NA	NA	NA	NA	NA	NA	NA	NA	NA	NA	NA	NA	NA	NA
ENSTGUG00000018187	26	595217			genic	1.97925	-0.905725	6.13959	4.73e-06	0.000117176	4.1739	0.156525	0.04253	0.431469	0.133982	NA	NA	NA	NA	NA	NA	NA	NA	NA	NA	NA	NA	NA	NA	NA	NA	NA	NA	NA	NA
ENSTGUG00000005539	4A	16640058	KLF8	Biomart_human_ortholog	genic	2.57686	-2.77241	6.13858	4.74e-06	0.000117329	4.1717	0.0439204	0.0412947	0.195956	0.0934824	NA	NA	NA	NA	NA	NA	NA	NA	NA	NA	NA	NA	NA	NA	NA	NA	NA	NA	NA	NA
ENSTGUG00000012157	7	39169326	GPD2	HGNC Symbol	promoter	2.72053	-1.53797	6.13723	4.76e-06	0.000117467	4.16872	0.0925039	0.057306	0.360245	0.13212	ENSTGUG00000012179	ENSTGUG00000012173	NA	NA	NA	NA	NA	NA	NA	NA			NA	NA	NA	NA	NA	NA	NA	NA
ENSTGUG00000002947	18	1019184	TSPAN10	Biomart_human_ortholog	promoter	-3.56024	-4.98492	-6.13754	4.76e-06	0.000117467	4.1694	0.230201	0.158048	0.0190492	0.0492895	ENSTGUG00000002958	ENSTGUG00000002914	NA	NA	NA	NA	NA	NA	NA	NA	NPLOC4	FAM104B	NA	NA	NA	NA	NA	NA	NA	NA
ENSTGUG00000014702	13_random	1442553	FGF18	Uniprot	promoter	3.74233	-2.5806	6.13498	4.78e-06	0.000117949	4.16376	0.038961	0.0625537	0.258216	0.102944	NA	NA	NA	NA	NA	NA	NA	NA	NA	NA	NA	NA	NA	NA	NA	NA	NA	NA	NA	NA
ENSTGUG00000003681	14	1756957	CFAP70	Biomart_human_ortholog	genic	2.87448	-3.7901	6.13247	4.81e-06	0.000118186	4.15825	0.0111111	0.0180021	0.133201	0.0954362	NA	NA	NA	NA	NA	NA	NA	NA	NA	NA	NA	NA	NA	NA	NA	NA	NA	NA	NA	NA
ENSTGUG00000004274	4	24446706	PITX2	Uniprot	genic	1.72217	-5.36658	6.13243	4.81e-06	0.000118186	4.15816	0	0	0.0250553	0.0135175	NA	NA	NA	NA	NA	NA	NA	NA	NA	NA	NA	NA	NA	NA	NA	NA	NA	NA	NA	NA
ENSTGUG00000007098	8	16338177	TMEM125	HGNC Symbol	promoter	1.88855	0.542529	6.13247	4.81e-06	0.000118186	4.15824	0.353159	0.0817399	0.665177	0.0958534	NA	NA	NA	NA	NA	NA	NA	NA	NA	NA	NA	NA	NA	NA	NA	NA	NA	NA	NA	NA
ENSTGUG00000003911	LGE22	734591			promoter	2.18423	-1.70496	6.13275	4.81e-06	0.000118186	4.15886	0.0901096	0.0415857	0.319192	0.140399	ENSTGUG00000004035	NA	NA	NA	NA	NA	NA	NA	NA	NA		NA	NA	NA	NA	NA	NA	NA	NA	NA
ENSTGUG00000007223	14	10338877	LLGL1	STRING	promoter	2.00932	-2.19083	6.1294	4.84e-06	0.000118875	4.15149	0.0712486	0.0415764	0.247281	0.116777	NA	NA	NA	NA	NA	NA	NA	NA	NA	NA	NA	NA	NA	NA	NA	NA	NA	NA	NA	NA
ENSTGUG00000001588	23	5255967	CSF3R	Biomart_human_ortholog	promoter	3.02466	-3.27457	6.12473	4.89e-06	0.000120006	4.1412	0.0339506	0.0666838	0.155214	0.0819763	NA	NA	NA	NA	NA	NA	NA	NA	NA	NA	NA	NA	NA	NA	NA	NA	NA	NA	NA	NA
ENSTGUG00000007097	1	12465825	ARX	HGNC Symbol	genic	2.04571	-3.53142	6.12356	4.9e-06	0.000120207	4.13864	0.0275038	0.0233224	0.107032	0.0385176	NA	NA	NA	NA	NA	NA	NA	NA	NA	NA	NA	NA	NA	NA	NA	NA	NA	NA	NA	NA
ENSTGUG00000001323	23	3996906			genic	-3.83843	-3.33679	-6.12283	4.91e-06	0.000120295	4.13702	0.421978	0.0826882	0.0714136	0.107813	NA	NA	NA	NA	NA	NA	NA	NA	NA	NA	NA	NA	NA	NA	NA	NA	NA	NA	NA	NA
ENSTGUG00000015188	13_random	2436844	DBN1	Uniprot	promoter	2.39985	-4.38645	6.11994	4.94e-06	0.00012096	4.13066	0.00952381	0.0233285	0.0691727	0.0426576	NA	NA	NA	NA	NA	NA	NA	NA	NA	NA	NA	NA	NA	NA	NA	NA	NA	NA	NA	NA
ENSTGUG00000005165	18	4360140	NTN1	HGNC Symbol	genic	3.42251	-2.69794	6.1195	4.95e-06	0.000120968	4.12969	0.048538	0.0755948	0.238491	0.13963	NA	NA	NA	NA	NA	NA	NA	NA	NA	NA	NA	NA	NA	NA	NA	NA	NA	NA	NA	NA
ENSTGUG00000010037	6	22491540	KAZALD1	HGNC Symbol	promoter	1.98408	-5.17015	6.11826	4.96e-06	0.000121192	4.12696	0	0	0.0341778	0.0218672	NA	NA	NA	NA	NA	NA	NA	NA	NA	NA	NA	NA	NA	NA	NA	NA	NA	NA	NA	NA
ENSTGUG00000000887	13	6856777	CAMK2A	HGNC Symbol	genic	2.42417	-3.45314	6.11486	5e-06	0.00012189	4.11948	0.0234992	0.0269136	0.120177	0.0429534	NA	NA	NA	NA	NA	NA	NA	NA	NA	NA	NA	NA	NA	NA	NA	NA	NA	NA	NA	NA
ENSTGUG00000011692	6	36147214	NKX6-2	Uniprot	promoter	2.52161	-2.60899	6.11491	5e-06	0.00012189	4.11958	0.0420052	0.0269169	0.21916	0.125692	NA	NA	NA	NA	NA	NA	NA	NA	NA	NA	NA	NA	NA	NA	NA	NA	NA	NA	NA	NA
ENSTGUG00000002130	4	7635920	NKX6-1	Uniprot	promoter	3.17548	-4.2766	6.11239	5.03e-06	0.000122452	4.11402	0	0	0.0946022	0.0583477	NA	NA	NA	NA	NA	NA	NA	NA	NA	NA	NA	NA	NA	NA	NA	NA	NA	NA	NA	NA
ENSTGUG00000012891	5	52210335	ASPG	HGNC Symbol	genic	1.91666	-1.13101	6.10675	5.09e-06	0.000123543	4.1016	0.140412	0.0345045	0.393203	0.106073	NA	NA	NA	NA	NA	NA	NA	NA	NA	NA	NA	NA	NA	NA	NA	NA	NA	NA	NA	NA
ENSTGUG00000000027	24	290830	CCDC84	HGNC Symbol	genic	-5.88907	-2.73447	-6.1065	5.09e-06	0.000123543	4.10107	0.73848	0.265385	0.101521	0.160853	NA	NA	NA	NA	NA	NA	NA	NA	NA	NA	NA	NA	NA	NA	NA	NA	NA	NA	NA	NA
ENSTGUG00000006887	1	9436313	DMD	Uniprot	genic	2.62737	-1.48259	6.10666	5.09e-06	0.000123543	4.1014	0.079925	0.0352803	0.369975	0.134706	NA	NA	NA	NA	NA	NA	NA	NA	NA	NA	NA	NA	NA	NA	NA	NA	NA	NA	NA	NA
ENSTGUG00000001199	2	19578904	SPAG6	HGNC Symbol	promoter	2.53088	-3.1292	6.10637	5.1e-06	0.000123543	4.10078	0.0291676	0.030065	0.15178	0.0564303	NA	NA	NA	NA	NA	NA	NA	NA	NA	NA	NA	NA	NA	NA	NA	NA	NA	NA	NA	NA
ENSTGUG00000003635	12	412243	WNK2	HGNC Symbol	genic	2.64025	-3.17512	6.1066	5.09e-06	0.000123543	4.10127	0.0335047	0.0392502	0.162614	0.0878953	NA	NA	NA	NA	NA	NA	NA	NA	NA	NA	NA	NA	NA	NA	NA	NA	NA	NA	NA	NA
ENSTGUG00000003389	LGE22	120008			promoter	1.87362	-5.25299	6.10452	5.12e-06	0.000123943	4.09668	0	0	0.0317853	0.0235555	ENSTGUG00000003391	ENSTGUG00000003284	NA	NA	NA	NA	NA	NA	NA	NA		SENP1	NA	NA	NA	NA	NA	NA	NA	NA
ENSTGUG00000004163	11	324369	FOXC2	HGNC Symbol	promoter	1.80122	-5.3073	6.10369	5.13e-06	0.00012406	4.09486	0	0	0.0278303	0.0171904	NA	NA	NA	NA	NA	NA	NA	NA	NA	NA	NA	NA	NA	NA	NA	NA	NA	NA	NA	NA
ENSTGUG00000015636	Un	44543881	LOC100230746	Uniprot	promoter	2.07952	-3.85796	6.10237	5.14e-06	0.000124314	4.09195	0.0180843	0.0172666	0.0885763	0.0393892	NA	NA	NA	NA	NA	NA	NA	NA	NA	NA	NA	NA	NA	NA	NA	NA	NA	NA	NA	NA
ENSTGUG00000002130	4	7635912	NKX6-1	Uniprot	promoter	2.86674	-4.50816	6.10124	5.15e-06	0.000124515	4.08946	0	0	0.0757362	0.0509745	NA	NA	NA	NA	NA	NA	NA	NA	NA	NA	NA	NA	NA	NA	NA	NA	NA	NA	NA	NA
ENSTGUG00000007098	8	16338194	TMEM125	HGNC Symbol	promoter	1.96927	0.816307	6.09885	5.18e-06	0.000125065	4.08421	0.388586	0.101509	0.708485	0.088224	NA	NA	NA	NA	NA	NA	NA	NA	NA	NA	NA	NA	NA	NA	NA	NA	NA	NA	NA	NA
ENSTGUG00000008764	12	12142222	KLHDC8B	HGNC Symbol	promoter	-1.44951	-6.24482	-6.09362	5.24e-06	0.000126303	4.07267	0.0205293	0.0121359	0.000430946	0.00147381	NA	NA	NA	NA	NA	NA	NA	NA	NA	NA	NA	NA	NA	NA	NA	NA	NA	NA	NA	NA
ENSTGUG00000008052	19	10109999	LHX1	HGNC Symbol	promoter	1.99335	-2.83988	6.09368	5.24e-06	0.000126303	4.07279	0.039982	0.0149989	0.173474	0.0817725	NA	NA	NA	NA	NA	NA	NA	NA	NA	NA	NA	NA	NA	NA	NA	NA	NA	NA	NA	NA
ENSTGUG00000007009	17	10199072	CRB2	HGNC Symbol	promoter	2.17397	-2.14663	6.09227	5.26e-06	0.000126571	4.06968	0.0773552	0.0450724	0.249408	0.0687262	NA	NA	NA	NA	NA	NA	NA	NA	NA	NA	NA	NA	NA	NA	NA	NA	NA	NA	NA	NA
ENSTGUG00000008373	7	15275211	DLX1	HGNC Symbol	promoter	3.05364	-2.61743	6.09033	5.28e-06	0.000127005	4.0654	0.0465843	0.0515144	0.224095	0.0860054	NA	NA	NA	NA	NA	NA	NA	NA	NA	NA	NA	NA	NA	NA	NA	NA	NA	NA	NA	NA
ENSTGUG00000003178	19	305316	TRIM39	Uniprot	promoter	2.55151	-2.85218	6.08919	5.29e-06	0.000127214	4.06289	0.0440318	0.0477742	0.187745	0.0854126	NA	NA	NA	NA	NA	NA	NA	NA	NA	NA	NA	NA	NA	NA	NA	NA	NA	NA	NA	NA
ENSTGUG00000010266	8	26992141	CTH	HGNC Symbol	promoter	1.78587	-5.31881	6.08753	5.31e-06	0.000127572	4.05922	0	0	0.0267695	0.0131696	NA	NA	NA	NA	NA	NA	NA	NA	NA	NA	NA	NA	NA	NA	NA	NA	NA	NA	NA	NA
ENSTGUG00000010777	5	23236045	DLL4	HGNC Symbol	genic	2.52192	-3.83988	6.08418	5.35e-06	0.000128371	4.05185	0.0188492	0.0306803	0.0966204	0.043896	NA	NA	NA	NA	NA	NA	NA	NA	NA	NA	NA	NA	NA	NA	NA	NA	NA	NA	NA	NA
ENSTGUG00000000415	28	2283275	LOC101233818	Uniprot	promoter	2.09376	-1.56357	6.08392	5.36e-06	0.000128371	4.05128	0.107559	0.0684178	0.336752	0.142743	NA	NA	NA	NA	NA	NA	NA	NA	NA	NA	NA	NA	NA	NA	NA	NA	NA	NA	NA	NA
ENSTGUG00000007079	17	10412220	LHX2	HGNC Symbol	genic	2.13166	-1.95811	6.08156	5.38e-06	0.000128819	4.04607	0.0733744	0.0243988	0.27911	0.11355	NA	NA	NA	NA	NA	NA	NA	NA	NA	NA	NA	NA	NA	NA	NA	NA	NA	NA	NA	NA
ENSTGUG00000012742	2	155755746	MAFA	HGNC Symbol	genic	2.07967	-4.8079	6.08169	5.38e-06	0.000128819	4.04634	0.00378788	0.00927837	0.048407	0.0324592	NA	NA	NA	NA	NA	NA	NA	NA	NA	NA	NA	NA	NA	NA	NA	NA	NA	NA	NA	NA
ENSTGUG00000009180	6	21148461	DNMBP	STRING	genic	2.02216	-5.14159	6.08045	5.4e-06	0.000129024	4.04361	0	0	0.0437312	0.0411059	NA	NA	NA	NA	NA	NA	NA	NA	NA	NA	NA	NA	NA	NA	NA	NA	NA	NA	NA	NA
ENSTGUG00000013477	1	98925216	P2RY6	HGNC Symbol	promoter	3.19015	-2.49359	6.07729	5.44e-06	0.000129819	4.03665	0.0350681	0.0322894	0.283546	0.177046	NA	NA	NA	NA	NA	NA	NA	NA	NA	NA	NA	NA	NA	NA	NA	NA	NA	NA	NA	NA
ENSTGUG00000004720	17	6671831	ABL1	HGNC Symbol	genic	1.70906	1.33836	6.07601	5.45e-06	0.000130071	4.03382	0.509908	0.0410477	0.766631	0.0976864	NA	NA	NA	NA	NA	NA	NA	NA	NA	NA	NA	NA	NA	NA	NA	NA	NA	NA	NA	NA
ENSTGUG00000008052	19	10109960	LHX1	HGNC Symbol	promoter	1.91683	-2.72595	6.07563	5.46e-06	0.000130071	4.03298	0.0468835	0.0237172	0.177196	0.0686825	NA	NA	NA	NA	NA	NA	NA	NA	NA	NA	NA	NA	NA	NA	NA	NA	NA	NA	NA	NA
ENSTGUG00000012891	5	52210341	ASPG	HGNC Symbol	genic	2.01246	-0.86476	6.07512	5.46e-06	0.0001301	4.03184	0.158433	0.0403763	0.440089	0.128863	NA	NA	NA	NA	NA	NA	NA	NA	NA	NA	NA	NA	NA	NA	NA	NA	NA	NA	NA	NA
ENSTGUG00000004824	5	2931813	PAX6	HGNC Symbol	promoter	1.8915	-2.1992	6.07395	5.48e-06	0.0001301	4.02927	0.073168	0.0352178	0.238477	0.0884907	NA	NA	NA	NA	NA	NA	NA	NA	NA	NA	NA	NA	NA	NA	NA	NA	NA	NA	NA	NA
ENSTGUG00000000102	28	808694	POLE4	HGNC Symbol	genic	4.0865	-0.825729	6.0744	5.47e-06	0.0001301	4.03027	0.10787	0.115476	0.528541	0.201509	NA	NA	NA	NA	NA	NA	NA	NA	NA	NA	NA	NA	NA	NA	NA	NA	NA	NA	NA	NA
ENSTGUG00000007813	19	9310233	TBX2	HGNC Symbol	genic	2.8219	-1.38312	6.07433	5.47e-06	0.0001301	4.0301	0.104321	0.0851829	0.392003	0.121801	NA	NA	NA	NA	NA	NA	NA	NA	NA	NA	NA	NA	NA	NA	NA	NA	NA	NA	NA	NA
ENSTGUG00000006207	7	10770434	OBSL1	HGNC Symbol	promoter	2.37137	-0.0948654	6.07315	5.49e-06	0.000130218	4.0275	0.224812	0.119905	0.578292	0.148983	NA	NA	NA	NA	NA	NA	NA	NA	NA	NA	NA	NA	NA	NA	NA	NA	NA	NA	NA	NA
ENSTGUG00000014995	Un	68788873	EMILIN1	Biomart_human_ortholog	promoter	2.09385	-0.397893	6.07056	5.52e-06	0.000130856	4.02179	0.211522	0.100845	0.522555	0.16286	NA	NA	NA	NA	NA	NA	NA	NA	NA	NA	NA	NA	NA	NA	NA	NA	NA	NA	NA	NA
ENSTGUG00000006001	15	3132598	KDM2B	HGNC Symbol	promoter	2.32617	-2.83558	6.06945	5.53e-06	0.000131052	4.01932	0.0374766	0.0219063	0.176041	0.0675485	NA	NA	NA	NA	NA	NA	NA	NA	NA	NA	NA	NA	NA	NA	NA	NA	NA	NA	NA	NA
ENSTGUG00000000182	28	946034	NFIC	HGNC Symbol	genic	1.77737	-1.65306	6.0691	5.54e-06	0.000131052	4.01856	0.120833	0.0730472	0.302575	0.0678224	NA	NA	NA	NA	NA	NA	NA	NA	NA	NA	NA	NA	NA	NA	NA	NA	NA	NA	NA	NA
ENSTGUG00000002155	4A	298852	ZIC3	HGNC Symbol	promoter	2.37104	-2.35466	6.05489	5.71e-06	0.000135147	3.98717	0.0658808	0.0592513	0.225764	0.0458825	NA	NA	NA	NA	NA	NA	NA	NA	NA	NA	NA	NA	NA	NA	NA	NA	NA	NA	NA	NA
ENSTGUG00000001776	4	2527131	RBPMS	HGNC Symbol	genic	3.24378	-4.22538	6.05418	5.72e-06	0.000135244	3.98559	0	0	0.112942	0.0853933	NA	NA	NA	NA	NA	NA	NA	NA	NA	NA	NA	NA	NA	NA	NA	NA	NA	NA	NA	NA
ENSTGUG00000003583	7	2473107			genic	2.16908	-5.0314	6.04788	5.8e-06	0.000137036	3.97167	0	0	0.0534172	0.0527781	NA	NA	NA	NA	NA	NA	NA	NA	NA	NA	NA	NA	NA	NA	NA	NA	NA	NA	NA	NA
ENSTGUG00000002914	18	948577	FAM104A	Uniprot	genic	3.03364	-4.38298	6.04624	5.82e-06	0.000137417	3.96806	0	0	0.0914472	0.0706484	NA	NA	NA	NA	NA	NA	NA	NA	NA	NA	NA	NA	NA	NA	NA	NA	NA	NA	NA	NA
ENSTGUG00000007223	14	10338970	LLGL1	STRING	promoter	3.70336	-2.37873	6.04043	5.9e-06	0.000138967	3.9552	0.0342917	0.0424184	0.303698	0.150893	NA	NA	NA	NA	NA	NA	NA	NA	NA	NA	NA	NA	NA	NA	NA	NA	NA	NA	NA	NA
ENSTGUG00000009073	7	17808873	PDE11A	STRING	promoter	3.1811	-4.27239	6.04069	5.9e-06	0.000138967	3.95579	0	0	0.106311	0.0881386	ENSTGUG00000009116	NA	NA	NA	NA	NA	NA	NA	NA	NA		NA	NA	NA	NA	NA	NA	NA	NA	NA
ENSTGUG00000007717	11	11320268	ZC3H18	Uniprot	genic	1.70043	0.325749	6.03995	5.91e-06	0.000138993	3.95415	0.341186	0.0770443	0.623055	0.118013	NA	NA	NA	NA	NA	NA	NA	NA	NA	NA	NA	NA	NA	NA	NA	NA	NA	NA	NA	NA
ENSTGUG00000002155	4A	297361	ZIC3	HGNC Symbol	promoter	1.64015	-2.54717	6.03869	5.92e-06	0.000139265	3.95136	0.0638701	0.0281813	0.184891	0.0579824	NA	NA	NA	NA	NA	NA	NA	NA	NA	NA	NA	NA	NA	NA	NA	NA	NA	NA	NA	NA
ENSTGUG00000016835	Un	115907708	ZNF70	STRING	genic	1.90311	-0.870828	6.03793	5.93e-06	0.000139379	3.94968	0.175191	0.0909468	0.433065	0.0958157	ENSTGUG00000016844	NA	NA	NA	NA	NA	NA	NA	NA	NA		NA	NA	NA	NA	NA	NA	NA	NA	NA
ENSTGUG00000017339	23_random	225892	ADGRB2	Biomart_human_ortholog	promoter	2.40151	-4.07928	6.03742	5.94e-06	0.000139417	3.94856	0.0100549	0.0127449	0.0880264	0.0475497	NA	NA	NA	NA	NA	NA	NA	NA	NA	NA	NA	NA	NA	NA	NA	NA	NA	NA	NA	NA
ENSTGUG00000007218	11	7391129	SLC6A2	HGNC Symbol	promoter	2.61908	-3.85392	6.03556	5.97e-06	0.000139778	3.94444	0.015625	0.0261456	0.0959407	0.0362631	NA	NA	NA	NA	NA	NA	NA	NA	NA	NA	NA	NA	NA	NA	NA	NA	NA	NA	NA	NA
ENSTGUG00000007717	11	11320311	ZC3H18	Uniprot	genic	1.97455	-0.020019	6.03549	5.97e-06	0.000139778	3.94427	0.270394	0.107134	0.580132	0.0977763	NA	NA	NA	NA	NA	NA	NA	NA	NA	NA	NA	NA	NA	NA	NA	NA	NA	NA	NA	NA
ENSTGUG00000003583	7	2584090			genic	4.3624	0.257152	6.03411	5.98e-06	0.000140086	3.94123	0.161576	0.143657	0.679038	0.156947	NA	NA	NA	NA	NA	NA	NA	NA	NA	NA	NA	NA	NA	NA	NA	NA	NA	NA	NA	NA
ENSTGUG00000002155	4A	297476	ZIC3	HGNC Symbol	promoter	1.72303	-2.86974	6.03238	6.01e-06	0.000140507	3.9374	0.0500369	0.0294118	0.153142	0.0424764	NA	NA	NA	NA	NA	NA	NA	NA	NA	NA	NA	NA	NA	NA	NA	NA	NA	NA	NA	NA
ENSTGUG00000009462	6	21398475	HPSE2	HGNC Symbol	genic	3.47874	-3.34128	6.03	6.04e-06	0.000141131	3.93214	0.0110095	0.0179095	0.174427	0.0879401	ENSTGUG00000009444	NA	NA	NA	NA	NA	NA	NA	NA	NA		NA	NA	NA	NA	NA	NA	NA	NA	NA
ENSTGUG00000004671	22	2714174	ADGRA2	HGNC Symbol	genic	2.56786	-3.53953	6.02803	6.07e-06	0.000141265	3.92779	0.0326954	0.0508544	0.120752	0.0576372	NA	NA	NA	NA	NA	NA	NA	NA	NA	NA	NA	NA	NA	NA	NA	NA	NA	NA	NA	NA
ENSTGUG00000006782	17	9956386	LHX6	HGNC Symbol	genic	1.65504	-3.42517	6.02809	6.07e-06	0.000141265	3.92791	0.0323975	0.0215845	0.107707	0.0360716	NA	NA	NA	NA	NA	NA	NA	NA	NA	NA	NA	NA	NA	NA	NA	NA	NA	NA	NA	NA
ENSTGUG00000004028	6	1888913	NEUROG3	Uniprot	genic	1.63809	-2.72191	6.02843	6.06e-06	0.000141265	3.92866	0.054392	0.0180283	0.1747	0.0727683	NA	NA	NA	NA	NA	NA	NA	NA	NA	NA	NA	NA	NA	NA	NA	NA	NA	NA	NA	NA
ENSTGUG00000002130	4	7637854	NKX6-1	Uniprot	promoter	2.42296	-0.0765452	6.02876	6.06e-06	0.000141265	3.92939	0.229588	0.130919	0.585029	0.115686	NA	NA	NA	NA	NA	NA	NA	NA	NA	NA	NA	NA	NA	NA	NA	NA	NA	NA	NA	NA
ENSTGUG00000007223	14	10339358	LLGL1	STRING	promoter	2.3743	-2.54169	6.02621	6.09e-06	0.000141719	3.92375	0.0733273	0.0836525	0.215625	0.0948792	NA	NA	NA	NA	NA	NA	NA	NA	NA	NA	NA	NA	NA	NA	NA	NA	NA	NA	NA	NA
ENSTGUG00000007718	11	11198152	IL17C	Uniprot	promoter	1.98908	-5.1664	6.0241	6.12e-06	0.000142265	3.91909	0	0	0.0340501	0.0225258	ENSTGUG00000007717	NA	NA	NA	NA	NA	NA	NA	NA	NA	ZC3H18	NA	NA	NA	NA	NA	NA	NA	NA	NA
ENSTGUG00000000490	13	3610530	UNC5A	HGNC Symbol	promoter	2.15843	-3.95469	6.02235	6.14e-06	0.0001427	3.91521	0.0262626	0.0414018	0.0805056	0.0261178	NA	NA	NA	NA	NA	NA	NA	NA	NA	NA	NA	NA	NA	NA	NA	NA	NA	NA	NA	NA
ENSTGUG00000007140	Z	72396723	FRMPD1	STRING	genic	2.4424	-3.22427	6.02152	6.16e-06	0.000142843	3.91337	0.0327008	0.0420158	0.143698	0.0686358	NA	NA	NA	NA	NA	NA	NA	NA	NA	NA	NA	NA	NA	NA	NA	NA	NA	NA	NA	NA
ENSTGUG00000014824	Un	149766358			promoter	-3.30084	-5.12267	-6.01917	6.19e-06	0.000143469	3.90818	0.158926	0.107389	0.0144767	0.0297556	NA	NA	NA	NA	NA	NA	NA	NA	NA	NA	NA	NA	NA	NA	NA	NA	NA	NA	NA	NA
ENSTGUG00000006211	3	24896498	LAMP5	HGNC Symbol	genic	1.56703	-0.514424	6.0178	6.21e-06	0.000143663	3.90514	0.239123	0.0776828	0.479272	0.093989	NA	NA	NA	NA	NA	NA	NA	NA	NA	NA	NA	NA	NA	NA	NA	NA	NA	NA	NA	NA
ENSTGUG00000004013	4	23320543	LEF1	HGNC Symbol	promoter	2.39029	-4.56685	6.01796	6.2e-06	0.000143663	3.90548	0.00396825	0.0097202	0.0614625	0.0358776	NA	NA	NA	NA	NA	NA	NA	NA	NA	NA	NA	NA	NA	NA	NA	NA	NA	NA	NA	NA
ENSTGUG00000008373	7	15275225	DLX1	HGNC Symbol	promoter	3.00002	-3.65019	6.017	6.22e-06	0.000143798	3.90337	0.030303	0.074227	0.127066	0.0806904	NA	NA	NA	NA	NA	NA	NA	NA	NA	NA	NA	NA	NA	NA	NA	NA	NA	NA	NA	NA
ENSTGUG00000009047	15	10230422	VSIG10	Biomart_human_ortholog	genic	2.68656	-3.71103	6.01365	6.26e-06	0.000144754	3.89595	0.0185759	0.0288441	0.107091	0.0445913	NA	NA	NA	NA	NA	NA	NA	NA	NA	NA	NA	NA	NA	NA	NA	NA	NA	NA	NA	NA
ENSTGUG00000017422	25_random	433527	S100A1	NCBI gene	promoter	3.14061	-2.3982	6.01288	6.27e-06	0.000144878	3.89425	0.0281746	0.0131737	0.275193	0.111961	NA	NA	NA	NA	NA	NA	NA	NA	NA	NA	NA	NA	NA	NA	NA	NA	NA	NA	NA	NA
ENSTGUG00000011806	1A	61866766	WNT7B	HGNC Symbol	genic	1.84965	-5.27097	6.01181	6.29e-06	0.000145101	3.89188	0	0	0.0295798	0.0174926	NA	NA	NA	NA	NA	NA	NA	NA	NA	NA	NA	NA	NA	NA	NA	NA	NA	NA	NA	NA
ENSTGUG00000002228	3	1314767	EHBP1	HGNC Symbol	genic	3.63843	-1.42041	6.0102	6.31e-06	0.000145502	3.8883	0.0900253	0.0967305	0.420446	0.158587	NA	NA	NA	NA	NA	NA	NA	NA	NA	NA	NA	NA	NA	NA	NA	NA	NA	NA	NA	NA
ENSTGUG00000004566	19	5409835	SRRM3	Biomart_human_ortholog	genic	1.72141	-0.32049	6.00721	6.35e-06	0.000146351	3.88168	0.24717	0.07478	0.516359	0.132457	NA	NA	NA	NA	NA	NA	NA	NA	NA	NA	NA	NA	NA	NA	NA	NA	NA	NA	NA	NA
ENSTGUG00000004484	19	5276067	LRWD1	Uniprot	promoter	-2.4243	-3.12603	-6.00448	6.39e-06	0.00014712	3.87564	0.296852	0.115314	0.0720172	0.0465104	ENSTGUG00000004477	NA	NA	NA	NA	NA	NA	NA	NA	NA	ALKBH4	NA	NA	NA	NA	NA	NA	NA	NA	NA
ENSTGUG00000018187	26	595407			genic	1.70887	-0.936265	6.00206	6.43e-06	0.000147794	3.87026	0.174968	0.0476324	0.417912	0.130162	NA	NA	NA	NA	NA	NA	NA	NA	NA	NA	NA	NA	NA	NA	NA	NA	NA	NA	NA	NA
ENSTGUG00000004711	12	3784774			promoter	2.21098	-2.77882	6.00086	6.45e-06	0.000148062	3.86762	0.0362046	0.0112656	0.220128	0.140221	NA	NA	NA	NA	NA	NA	NA	NA	NA	NA	NA	NA	NA	NA	NA	NA	NA	NA	NA	NA
ENSTGUG00000004909	11	4281382	DRC7	Biomart_human_ortholog	promoter	2.0527	-5.11868	5.9991	6.47e-06	0.00014852	3.86372	0	0	0.0358235	0.0242547	NA	NA	NA	NA	NA	NA	NA	NA	NA	NA	NA	NA	NA	NA	NA	NA	NA	NA	NA	NA
ENSTGUG00000004315	25	978164	SLAMF1	STRING	genic	2.38607	-4.86866	5.99826	6.48e-06	0.000148675	3.86185	0	0	0.052872	0.0396615	ENSTGUG00000004390	NA	NA	NA	NA	NA	NA	NA	NA	NA		NA	NA	NA	NA	NA	NA	NA	NA	NA
ENSTGUG00000007625	8	17624559	RNF220	HGNC Symbol	genic	2.64065	-1.55318	5.99755	6.49e-06	0.000148785	3.86027	0.0936385	0.0525643	0.358649	0.138984	NA	NA	NA	NA	NA	NA	NA	NA	NA	NA	NA	NA	NA	NA	NA	NA	NA	NA	NA	NA
ENSTGUG00000003492	19	1583196	AUTS2	HGNC Symbol	genic	1.67457	0.318005	5.99622	6.51e-06	0.0001491	3.85734	0.342904	0.0753797	0.620756	0.10732	NA	NA	NA	NA	NA	NA	NA	NA	NA	NA	NA	NA	NA	NA	NA	NA	NA	NA	NA	NA
ENSTGUG00000007009	17	10198850	CRB2	HGNC Symbol	promoter	2.02226	-2.36309	5.99376	6.55e-06	0.00014967	3.85188	0.0563858	0.0153231	0.223133	0.109928	NA	NA	NA	NA	NA	NA	NA	NA	NA	NA	NA	NA	NA	NA	NA	NA	NA	NA	NA	NA
ENSTGUG00000006782	17	9959899	LHX6	HGNC Symbol	promoter	2.2452	-4.97431	5.99394	6.55e-06	0.00014967	3.85227	0	0	0.0444446	0.0293402	NA	NA	NA	NA	NA	NA	NA	NA	NA	NA	NA	NA	NA	NA	NA	NA	NA	NA	NA	NA
ENSTGUG00000005622	19	6672069	SCARF1	HGNC Symbol	promoter	1.43559	-0.941701	5.98905	6.62e-06	0.000151128	3.84142	0.194166	0.0401305	0.401236	0.0920863	NA	NA	NA	NA	NA	NA	NA	NA	NA	NA	NA	NA	NA	NA	NA	NA	NA	NA	NA	NA
ENSTGUG00000008781	20	15219357	KCNB1	Uniprot	genic	2.88226	-3.01842	5.98858	6.62e-06	0.000151157	3.8404	0.0314815	0.0347241	0.175072	0.0739867	NA	NA	NA	NA	NA	NA	NA	NA	NA	NA	NA	NA	NA	NA	NA	NA	NA	NA	NA	NA
ENSTGUG00000000392	28	2209554	PIK3R2	Biomart_human_ortholog	genic	1.40906	-3.00922	5.98647	6.66e-06	0.000151691	3.83572	0.0495506	0.0168328	0.134758	0.0435276	NA	NA	NA	NA	NA	NA	NA	NA	NA	NA	NA	NA	NA	NA	NA	NA	NA	NA	NA	NA
ENSTGUG00000008838	9	13482867	ZIC1	HGNC Symbol	genic	1.49036	-1.44292	5.98625	6.66e-06	0.000151691	3.83523	0.142155	0.0442076	0.321728	0.0649059	NA	NA	NA	NA	NA	NA	NA	NA	NA	NA	NA	NA	NA	NA	NA	NA	NA	NA	NA	NA
ENSTGUG00000007097	1	12462675	ARX	HGNC Symbol	promoter	-2.9684	-5.39109	-5.9853	6.67e-06	0.000151887	3.83312	0.103517	0.0571449	0.00956146	0.0211494	NA	NA	NA	NA	NA	NA	NA	NA	NA	NA	NA	NA	NA	NA	NA	NA	NA	NA	NA	NA
ENSTGUG00000004671	22	2714196	ADGRA2	HGNC Symbol	genic	3.3047	-2.11243	5.98196	6.72e-06	0.000152896	3.82571	0.0716374	0.0812371	0.292845	0.0821325	NA	NA	NA	NA	NA	NA	NA	NA	NA	NA	NA	NA	NA	NA	NA	NA	NA	NA	NA	NA
ENSTGUG00000009339	12	13917742	FEZF2	Biomart_human_ortholog	promoter	2.84785	-3.72338	5.98097	6.74e-06	0.000152979	3.82351	0.0145833	0.0255155	0.121905	0.0679088	NA	NA	NA	NA	NA	NA	NA	NA	NA	NA	NA	NA	NA	NA	NA	NA	NA	NA	NA	NA
ENSTGUG00000006792	11	6579560	SLC38A8	HGNC Symbol	promoter	2.11586	-3.03455	5.9812	6.74e-06	0.000152979	3.82402	0.0324383	0.0179005	0.157996	0.0787181	NA	NA	NA	NA	NA	NA	NA	NA	NA	NA	NA	NA	NA	NA	NA	NA	NA	NA	NA	NA
ENSTGUG00000006403	Z	68397012	KLF4	Biomart_human_ortholog	promoter	2.17748	-4.78781	5.98024	6.75e-06	0.000153101	3.8219	0.00273224	0.00669259	0.0469654	0.0250597	NA	NA	NA	NA	NA	NA	NA	NA	NA	NA	NA	NA	NA	NA	NA	NA	NA	NA	NA	NA
ENSTGUG00000008190	11	12214662	ZFHX3	HGNC Symbol	promoter	3.41612	-0.231308	5.97711	6.8e-06	0.000154048	3.81495	0.170048	0.126084	0.592476	0.167638	NA	NA	NA	NA	NA	NA	NA	NA	NA	NA	NA	NA	NA	NA	NA	NA	NA	NA	NA	NA
ENSTGUG00000005769	4A	17505829	LOC100221700	Uniprot	genic	1.8381	-5.27964	5.97499	6.83e-06	0.000154652	3.81024	0	0	0.0284739	0.0169396	NA	NA	NA	NA	NA	NA	NA	NA	NA	NA	NA	NA	NA	NA	NA	NA	NA	NA	NA	NA
ENSTGUG00000003973	10	1940713	CPLX3	HGNC Symbol	promoter	1.8869	-4.86894	5.97429	6.84e-06	0.000154762	3.8087	0.00595238	0.0145803	0.041746	0.0254594	NA	NA	NA	NA	NA	NA	NA	NA	NA	NA	NA	NA	NA	NA	NA	NA	NA	NA	NA	NA
ENSTGUG00000010419	15	12742000	EWSR1	HGNC Symbol	genic	1.50273	1.61127	5.97217	6.87e-06	0.000155137	3.80398	0.582154	0.0868664	0.798567	0.0621273	NA	NA	NA	NA	NA	NA	NA	NA	NA	NA	NA	NA	NA	NA	NA	NA	NA	NA	NA	NA
ENSTGUG00000009734	6	21598928	SLIT1	HGNC Symbol	promoter	3.19834	-3.76777	5.9721	6.87e-06	0.000155137	3.80382	0.0104167	0.0255155	0.122179	0.0595744	NA	NA	NA	NA	NA	NA	NA	NA	NA	NA	NA	NA	NA	NA	NA	NA	NA	NA	NA	NA
ENSTGUG00000005822	20	7501709			genic	2.15319	-4.81331	5.97261	6.87e-06	0.000155137	3.80497	0.00260417	0.00637888	0.0456052	0.0261407	ENSTGUG00000005860	NA	NA	NA	NA	NA	NA	NA	NA	NA	SLC12A5	NA	NA	NA	NA	NA	NA	NA	NA	NA
ENSTGUG00000004361	8	4787823	LHX9	NCBI gene	genic	3.7366	0.476486	5.9711	6.89e-06	0.000155352	3.80162	0.171374	0.0768644	0.687767	0.178044	NA	NA	NA	NA	NA	NA	NA	NA	NA	NA	NA	NA	NA	NA	NA	NA	NA	NA	NA	NA
ENSTGUG00000013506	1	102415869	CREG1	HGNC Symbol	promoter	1.67086	-3.95305	5.97002	6.91e-06	0.000155558	3.79922	0.0314069	0.0378373	0.074718	0.0270966	NA	NA	NA	NA	NA	NA	NA	NA	NA	NA	NA	NA	NA	NA	NA	NA	NA	NA	NA	NA
ENSTGUG00000003635	12	412233	WNK2	HGNC Symbol	genic	2.66665	-2.06548	5.96977	6.91e-06	0.000155558	3.79866	0.0826525	0.0708073	0.279308	0.0867347	NA	NA	NA	NA	NA	NA	NA	NA	NA	NA	NA	NA	NA	NA	NA	NA	NA	NA	NA	NA
ENSTGUG00000008089	8	18508130	MAST2	HGNC Symbol	genic	-6.03854	-3.34064	-5.96691	6.95e-06	0.000156298	3.79231	0.677988	0.141672	0.0764291	0.143309	NA	NA	NA	NA	NA	NA	NA	NA	NA	NA	NA	NA	NA	NA	NA	NA	NA	NA	NA	NA
ENSTGUG00000012382	5	41262824	STON2	HGNC Symbol	genic	3.00278	-3.77839	5.96717	6.95e-06	0.000156298	3.7929	0.0185185	0.0453609	0.134302	0.094968	NA	NA	NA	NA	NA	NA	NA	NA	NA	NA	NA	NA	NA	NA	NA	NA	NA	NA	NA	NA
ENSTGUG00000004477	19	5273418	ALKBH4	HGNC Symbol	genic	2.8934	-1.57515	5.96604	6.97e-06	0.000156471	3.79038	0.0814494	0.0532403	0.363336	0.142332	NA	NA	NA	NA	NA	NA	NA	NA	NA	NA	NA	NA	NA	NA	NA	NA	NA	NA	NA	NA
ENSTGUG00000002558	4	10515545	MAB21L2	HGNC Symbol	genic	3.46384	-2.03369	5.96352	7.01e-06	0.000157026	3.78479	0.0691773	0.080934	0.322473	0.134592	ENSTGUG00000002514	NA	NA	NA	NA	NA	NA	NA	NA	NA		NA	NA	NA	NA	NA	NA	NA	NA	NA
ENSTGUG00000004052	10	2127406	PLEC	Biomart	genic	3.05839	-3.94146	5.96384	7e-06	0.000157026	3.78549	0.00757576	0.0185567	0.109028	0.0624413	NA	NA	NA	NA	NA	NA	NA	NA	NA	NA	NA	NA	NA	NA	NA	NA	NA	NA	NA	NA
ENSTGUG00000002984	21	3840740	C1orf222	STRING	promoter	2.99659	-4.41077	5.96307	7.01e-06	0.000157026	3.78379	0	0	0.09033	0.0629335	ENSTGUG00000002989	NA	NA	NA	NA	NA	NA	NA	NA	NA	TMEM52	NA	NA	NA	NA	NA	NA	NA	NA	NA
ENSTGUG00000016300	Un	20254323			promoter	1.92493	-2.5885	5.96298	7.02e-06	0.000157026	3.78359	0.0505037	0.0174871	0.19183	0.0669999	NA	NA	NA	NA	NA	NA	NA	NA	NA	NA	NA	NA	NA	NA	NA	NA	NA	NA	NA	NA
ENSTGUG00000014007	28_random	152658	HAPLN4	Uniprot	promoter	-1.80109	-1.85424	-5.96052	7.05e-06	0.000157739	3.77813	0.413917	0.0826953	0.173156	0.0838337	ENSTGUG00000013966	NA	NA	NA	NA	NA	NA	NA	NA	NA	TM6SF2	NA	NA	NA	NA	NA	NA	NA	NA	NA
ENSTGUG00000011034	2	116512224	SOX17	HGNC Symbol	promoter	1.72624	-5.36353	5.96022	7.06e-06	0.000157739	3.77746	0	0	0.0243197	0.0124818	NA	NA	NA	NA	NA	NA	NA	NA	NA	NA	NA	NA	NA	NA	NA	NA	NA	NA	NA	NA
ENSTGUG00000005261	7	10081308	TMBIM1	HGNC Symbol	promoter	2.90358	-2.88098	5.95865	7.08e-06	0.000158163	3.77398	0.0412785	0.0533638	0.192524	0.0947463	NA	NA	NA	NA	NA	NA	NA	NA	NA	NA	NA	NA	NA	NA	NA	NA	NA	NA	NA	NA
ENSTGUG00000004487	6	3311886	LOC100222521	Uniprot	genic	1.77924	-4.83319	5.95708	7.11e-06	0.000158591	3.77048	0.00623219	0.011234	0.0379194	0.0123678	NA	NA	NA	NA	NA	NA	NA	NA	NA	NA	NA	NA	NA	NA	NA	NA	NA	NA	NA	NA
ENSTGUG00000005023	15	2103168	NCOR2	HGNC Symbol	genic	2.22911	-3.93773	5.95553	7.13e-06	0.000159011	3.76704	0.0246914	0.0400046	0.0830122	0.0312162	NA	NA	NA	NA	NA	NA	NA	NA	NA	NA	NA	NA	NA	NA	NA	NA	NA	NA	NA	NA
ENSTGUG00000007374	4A	20166381	DLG3	HGNC Symbol	genic	2.19547	-5.01161	5.95253	7.18e-06	0.000159953	3.76037	0	0	0.0468842	0.0439411	NA	NA	NA	NA	NA	NA	NA	NA	NA	NA	NA	NA	NA	NA	NA	NA	NA	NA	NA	NA
ENSTGUG00000007625	8	17624784	RNF220	HGNC Symbol	genic	3.85831	-2.81525	5.95122	7.2e-06	0.000160027	3.75747	0.0194444	0.0305808	0.245517	0.116624	NA	NA	NA	NA	NA	NA	NA	NA	NA	NA	NA	NA	NA	NA	NA	NA	NA	NA	NA	NA
ENSTGUG00000011051	6	29230200	VAX1	Uniprot	genic	2.86404	-3.32468	5.95161	7.2e-06	0.000160027	3.75834	0.0324074	0.050968	0.148753	0.0762059	NA	NA	NA	NA	NA	NA	NA	NA	NA	NA	NA	NA	NA	NA	NA	NA	NA	NA	NA	NA
ENSTGUG00000004390	25	978077			genic	1.69874	-5.38416	5.95131	7.2e-06	0.000160027	3.75767	0	0	0.0264821	0.0191249	ENSTGUG00000004315	NA	NA	NA	NA	NA	NA	NA	NA	NA		NA	NA	NA	NA	NA	NA	NA	NA	NA
ENSTGUG00000004824	5	2931830	PAX6	HGNC Symbol	promoter	2.143	-2.28435	5.94907	7.24e-06	0.000160551	3.75269	0.0632962	0.0397318	0.232974	0.0857888	NA	NA	NA	NA	NA	NA	NA	NA	NA	NA	NA	NA	NA	NA	NA	NA	NA	NA	NA	NA
ENSTGUG00000006505	17	9529396	PSMD5	HGNC Symbol	promoter	2.47075	-4.16302	5.94903	7.24e-06	0.000160551	3.7526	0.0196078	0.0480292	0.0782592	0.0372705	NA	NA	NA	NA	NA	NA	NA	NA	NA	NA	NA	NA	NA	NA	NA	NA	NA	NA	NA	NA
ENSTGUG00000015608	Un	128747536			promoter	1.82097	-1.10722	5.94796	7.26e-06	0.000160803	3.75023	0.147385	0.0289262	0.395298	0.129688	NA	NA	NA	NA	NA	NA	NA	NA	NA	NA	NA	NA	NA	NA	NA	NA	NA	NA	NA	NA
ENSTGUG00000008165	8	18617043	TSPAN1	HGNC Symbol	promoter	2.32222	-4.91654	5.94544	7.3e-06	0.000161581	3.74463	0	0	0.0625703	0.0534505	NA	NA	NA	NA	NA	NA	NA	NA	NA	NA	NA	NA	NA	NA	NA	NA	NA	NA	NA	NA
ENSTGUG00000009236	15	10523046	HSPB8	Biomart_human_ortholog	genic	2.16422	-3.90252	5.94101	7.37e-06	0.00016306	3.73479	0.0197899	0.0263799	0.0835967	0.0272067	NA	NA	NA	NA	NA	NA	NA	NA	NA	NA	NA	NA	NA	NA	NA	NA	NA	NA	NA	NA
ENSTGUG00000004671	22	2714179	ADGRA2	HGNC Symbol	genic	3.23556	-2.24056	5.93937	7.4e-06	0.000163529	3.73112	0.064693	0.0728354	0.274274	0.0922482	NA	NA	NA	NA	NA	NA	NA	NA	NA	NA	NA	NA	NA	NA	NA	NA	NA	NA	NA	NA
ENSTGUG00000008113	10	12858604			promoter	3.21231	-3.33853	5.93761	7.43e-06	0.00016404	3.72722	0.05	0.122474	0.146827	0.0520271	NA	NA	NA	NA	NA	NA	NA	NA	NA	NA	NA	NA	NA	NA	NA	NA	NA	NA	NA	NA
ENSTGUG00000006317	14	9157017	CASKIN1	STRING	promoter	2.04642	-2.44748	5.93713	7.43e-06	0.000164083	3.72616	0.0670777	0.0442587	0.207774	0.060832	NA	NA	NA	NA	NA	NA	NA	NA	NA	NA	NA	NA	NA	NA	NA	NA	NA	NA	NA	NA
ENSTGUG00000007009	17	10199002	CRB2	HGNC Symbol	promoter	2.16918	-3.10522	5.93674	7.44e-06	0.000164093	3.72529	0.0282143	0.0110162	0.148298	0.0736386	NA	NA	NA	NA	NA	NA	NA	NA	NA	NA	NA	NA	NA	NA	NA	NA	NA	NA	NA	NA
ENSTGUG00000006241	15	3411288	CLIP1	Uniprot	genic	2.91892	-3.75103	5.93579	7.46e-06	0.00016431	3.72317	0.0111712	0.0177859	0.116717	0.0533497	ENSTGUG00000006179	NA	NA	NA	NA	NA	NA	NA	NA	NA	B3GNT4	NA	NA	NA	NA	NA	NA	NA	NA	NA
ENSTGUG00000016779	Un	115296281	RBM4	Biomart_human_ortholog	genic	-2.6157	-3.86572	-5.93394	7.49e-06	0.000164857	3.71906	0.220191	0.101573	0.0495547	0.074866	NA	NA	NA	NA	NA	NA	NA	NA	NA	NA	NA	NA	NA	NA	NA	NA	NA	NA	NA	NA
ENSTGUG00000000182	28	942782	NFIC	HGNC Symbol	genic	2.70687	-1.46901	5.93199	7.52e-06	0.000165444	3.71473	0.103204	0.079174	0.369715	0.113223	NA	NA	NA	NA	NA	NA	NA	NA	NA	NA	NA	NA	NA	NA	NA	NA	NA	NA	NA	NA
ENSTGUG00000002323	4A	923277	PCDH19	HGNC Symbol	promoter	3.73197	-1.64791	5.93113	7.53e-06	0.00016563	3.71282	0.0849206	0.0947806	0.389812	0.152782	NA	NA	NA	NA	NA	NA	NA	NA	NA	NA	NA	NA	NA	NA	NA	NA	NA	NA	NA	NA
ENSTGUG00000007480	6	15877781	TMEM150A	HGNC Symbol	promoter	3.20968	-1.8027	5.93021	7.55e-06	0.000165839	3.71076	0.061616	0.052539	0.347036	0.156454	NA	NA	NA	NA	NA	NA	NA	NA	NA	NA	NA	NA	NA	NA	NA	NA	NA	NA	NA	NA
ENSTGUG00000003262	14	651095			genic	1.72682	-3.02174	5.9272	7.6e-06	0.000166824	3.70408	0.0422651	0.0175775	0.152092	0.0835662	NA	NA	NA	NA	NA	NA	NA	NA	NA	NA	NA	NA	NA	NA	NA	NA	NA	NA	NA	NA
ENSTGUG00000004477	19	5273441	ALKBH4	HGNC Symbol	genic	2.97778	-3.75061	5.92533	7.63e-06	0.000167392	3.69991	0.0222222	0.0544331	0.126979	0.0848214	NA	NA	NA	NA	NA	NA	NA	NA	NA	NA	NA	NA	NA	NA	NA	NA	NA	NA	NA	NA
ENSTGUG00000007717	11	11320278	ZC3H18	Uniprot	genic	1.5516	-0.392586	5.92027	7.72e-06	0.000169165	3.68865	0.252803	0.05814	0.499283	0.101453	NA	NA	NA	NA	NA	NA	NA	NA	NA	NA	NA	NA	NA	NA	NA	NA	NA	NA	NA	NA
ENSTGUG00000004566	19	5409831	SRRM3	Biomart_human_ortholog	genic	1.66969	-0.981653	5.91632	7.79e-06	0.000170533	3.67986	0.18373	0.10165	0.40507	0.120684	NA	NA	NA	NA	NA	NA	NA	NA	NA	NA	NA	NA	NA	NA	NA	NA	NA	NA	NA	NA
ENSTGUG00000001695	4	1975251	SHROOM3	HGNC Symbol	genic	2.74218	-2.56856	5.91453	7.82e-06	0.000171081	3.67588	0.0303673	0.00795391	0.248106	0.152603	NA	NA	NA	NA	NA	NA	NA	NA	NA	NA	NA	NA	NA	NA	NA	NA	NA	NA	NA	NA
ENSTGUG00000005023	15	2116943	NCOR2	HGNC Symbol	genic	1.79602	-4.92992	5.91297	7.85e-06	0.000171402	3.67242	0.00617284	0.0151203	0.0357373	0.0143468	NA	NA	NA	NA	NA	NA	NA	NA	NA	NA	NA	NA	NA	NA	NA	NA	NA	NA	NA	NA
ENSTGUG00000004824	5	2931789	PAX6	HGNC Symbol	promoter	1.69069	-2.29591	5.91315	7.84e-06	0.000171402	3.6728	0.0715183	0.020453	0.217196	0.0732449	NA	NA	NA	NA	NA	NA	NA	NA	NA	NA	NA	NA	NA	NA	NA	NA	NA	NA	NA	NA
ENSTGUG00000002220	27	1746403	STARD3	HGNC Symbol	promoter	2.15117	-2.40815	5.90887	7.92e-06	0.000172848	3.66329	0.0678066	0.0526714	0.213861	0.0548152	NA	NA	NA	NA	NA	NA	NA	NA	NA	NA	NA	NA	NA	NA	NA	NA	NA	NA	NA	NA
ENSTGUG00000007530	3	29227826	NKX2-4	Uniprot	genic	2.05181	-4.10406	5.90559	7.98e-06	0.000173848	3.65597	0.0150578	0.0172069	0.0699801	0.0176989	NA	NA	NA	NA	NA	NA	NA	NA	NA	NA	NA	NA	NA	NA	NA	NA	NA	NA	NA	NA
ENSTGUG00000003262	14	651073			genic	2.40938	-1.88087	5.90573	7.98e-06	0.000173848	3.65629	0.0833373	0.0486257	0.298497	0.0953163	NA	NA	NA	NA	NA	NA	NA	NA	NA	NA	NA	NA	NA	NA	NA	NA	NA	NA	NA	NA
ENSTGUG00000000187	13	1125003	AFF4	HGNC Symbol	genic	1.69116	-0.673444	5.90365	8.01e-06	0.000174465	3.65166	0.205468	0.0561672	0.457742	0.098629	NA	NA	NA	NA	NA	NA	NA	NA	NA	NA	NA	NA	NA	NA	NA	NA	NA	NA	NA	NA
ENSTGUG00000005776	18	5149869	ELAC2	HGNC Symbol	promoter	1.97132	-5.17972	5.90285	8.03e-06	0.000174499	3.64987	0	0	0.0586827	0.069129	NA	NA	NA	NA	NA	NA	NA	NA	NA	NA	NA	NA	NA	NA	NA	NA	NA	NA	NA	NA
ENSTGUG00000009339	12	13917506	FEZF2	Biomart_human_ortholog	genic	3.42684	-2.93106	5.90305	8.02e-06	0.000174499	3.65033	0.030303	0.0469453	0.215221	0.12636	NA	NA	NA	NA	NA	NA	NA	NA	NA	NA	NA	NA	NA	NA	NA	NA	NA	NA	NA	NA
ENSTGUG00000007097	1	12462727	ARX	HGNC Symbol	promoter	2.45739	-3.36548	5.89651	8.14e-06	0.000176577	3.63575	0.0242692	0.0240285	0.129108	0.0501213	NA	NA	NA	NA	NA	NA	NA	NA	NA	NA	NA	NA	NA	NA	NA	NA	NA	NA	NA	NA
ENSTGUG00000007364	17	10954562	PBX3	HGNC Symbol	genic	2.33983	-3.45885	5.89684	8.14e-06	0.000176577	3.63648	0.0305973	0.0356789	0.133618	0.09891	NA	NA	NA	NA	NA	NA	NA	NA	NA	NA	NA	NA	NA	NA	NA	NA	NA	NA	NA	NA
ENSTGUG00000007634	15	5051550	SEZ6L	HGNC Symbol	genic	2.81228	-3.83035	5.89679	8.14e-06	0.000176577	3.63637	0.00844526	0.00970997	0.119383	0.0790849	NA	NA	NA	NA	NA	NA	NA	NA	NA	NA	NA	NA	NA	NA	NA	NA	NA	NA	NA	NA
ENSTGUG00000017284	22_random	368635	ENTPD4	STRING	genic	1.7315	0.419666	5.89404	8.19e-06	0.000177415	3.63026	0.352312	0.092152	0.640953	0.110658	NA	NA	NA	NA	NA	NA	NA	NA	NA	NA	NA	NA	NA	NA	NA	NA	NA	NA	NA	NA
ENSTGUG00000006638	10	8389724	ONECUT1	HGNC Symbol	genic	1.97461	-4.71153	5.89298	8.21e-06	0.000177697	3.62789	0.00925926	0.0226805	0.0443036	0.0169372	NA	NA	NA	NA	NA	NA	NA	NA	NA	NA	NA	NA	NA	NA	NA	NA	NA	NA	NA	NA
ENSTGUG00000001801	4	2644619	ZGRF1	Biomart_human_ortholog	genic	2.17495	-5.027	5.89068	8.25e-06	0.000178476	3.62276	0	0	0.0416767	0.0302052	NA	NA	NA	NA	NA	NA	NA	NA	NA	NA	NA	NA	NA	NA	NA	NA	NA	NA	NA	NA
ENSTGUG00000016752	Un	81618196	NES	Biomart_human_ortholog	genic	2.28804	-4.77672	5.88912	8.28e-06	0.000178959	3.61929	0.00161812	0.00396358	0.0509977	0.0307817	NA	NA	NA	NA	NA	NA	NA	NA	NA	NA	NA	NA	NA	NA	NA	NA	NA	NA	NA	NA
ENSTGUG00000002228	3	1314726	EHBP1	HGNC Symbol	genic	3.20152	-0.78578	5.8874	8.31e-06	0.000179509	3.61545	0.12908	0.0855287	0.498417	0.137978	NA	NA	NA	NA	NA	NA	NA	NA	NA	NA	NA	NA	NA	NA	NA	NA	NA	NA	NA	NA
ENSTGUG00000004489	6	3194007	SPOCK2	HGNC Symbol	genic	2.36027	-2.86959	5.88506	8.36e-06	0.000180313	3.61023	0.0459712	0.0411333	0.176006	0.0748237	ENSTGUG00000004487	NA	NA	NA	NA	NA	NA	NA	NA	NA		NA	NA	NA	NA	NA	NA	NA	NA	NA
ENSTGUG00000002914	18	981611	FAM104A	Uniprot	genic	3.30137	-3.62441	5.88362	8.38e-06	0.000180752	3.60703	0.0138889	0.0340207	0.15747	0.122384	NA	NA	NA	NA	NA	NA	NA	NA	NA	NA	NA	NA	NA	NA	NA	NA	NA	NA	NA	NA
ENSTGUG00000008838	9	13482834	ZIC1	HGNC Symbol	genic	1.63681	-2.88302	5.88239	8.41e-06	0.000181109	3.60428	0.0507362	0.0237203	0.15001	0.0455718	NA	NA	NA	NA	NA	NA	NA	NA	NA	NA	NA	NA	NA	NA	NA	NA	NA	NA	NA	NA
ENSTGUG00000004150	11	285655	FOXF1	HGNC Symbol	genic	2.7055	-4.00135	5.88085	8.43e-06	0.000181448	3.60086	0.0185185	0.0453609	0.0926302	0.0503272	NA	NA	NA	NA	NA	NA	NA	NA	NA	NA	NA	NA	NA	NA	NA	NA	NA	NA	NA	NA
ENSTGUG00000006792	11	6579643	SLC38A8	HGNC Symbol	promoter	2.95063	-4.44524	5.88094	8.43e-06	0.000181448	3.60106	0	0	0.0820173	0.058254	NA	NA	NA	NA	NA	NA	NA	NA	NA	NA	NA	NA	NA	NA	NA	NA	NA	NA	NA	NA
ENSTGUG00000015756	Un	17065364	RHOG	HGNC Symbol	promoter	-4.06296	-3.13985	-5.87999	8.45e-06	0.000181655	3.59893	0.483711	0.0621984	0.0769106	0.117084	NA	NA	NA	NA	NA	NA	NA	NA	NA	NA	NA	NA	NA	NA	NA	NA	NA	NA	NA	NA
ENSTGUG00000015608	Un	128747184			promoter	2.0674	0.936742	5.87532	8.54e-06	0.000183427	3.58852	0.400023	0.132637	0.725836	0.0992371	NA	NA	NA	NA	NA	NA	NA	NA	NA	NA	NA	NA	NA	NA	NA	NA	NA	NA	NA	NA
ENSTGUG00000007530	3	29227075	NKX2-4	Uniprot	genic	2.78275	-4.57115	5.87457	8.55e-06	0.00018359	3.58685	0	0	0.0672101	0.0380351	NA	NA	NA	NA	NA	NA	NA	NA	NA	NA	NA	NA	NA	NA	NA	NA	NA	NA	NA	NA
ENSTGUG00000004419	8	5452299	NR5A2	HGNC Symbol	genic	2.1846	-5.01976	5.87345	8.58e-06	0.000183761	3.58436	0	0	0.0402553	0.0232837	NA	NA	NA	NA	NA	NA	NA	NA	NA	NA	NA	NA	NA	NA	NA	NA	NA	NA	NA	NA
ENSTGUG00000006563	6	13409286	ZNF503	Uniprot	genic	2.18163	-0.390008	5.87355	8.57e-06	0.000183761	3.58456	0.217677	0.139219	0.52659	0.0934967	NA	NA	NA	NA	NA	NA	NA	NA	NA	NA	NA	NA	NA	NA	NA	NA	NA	NA	NA	NA
ENSTGUG00000009047	15	10227609	VSIG10	Biomart_human_ortholog	genic	1.74938	-5.34617	5.87281	8.59e-06	0.000183884	3.58291	0	0	0.0252611	0.012352	NA	NA	NA	NA	NA	NA	NA	NA	NA	NA	NA	NA	NA	NA	NA	NA	NA	NA	NA	NA
ENSTGUG00000008373	7	15275592	DLX1	HGNC Symbol	promoter	2.30675	-0.717459	5.87053	8.63e-06	0.000184683	3.57783	0.172404	0.0906904	0.475512	0.151532	NA	NA	NA	NA	NA	NA	NA	NA	NA	NA	NA	NA	NA	NA	NA	NA	NA	NA	NA	NA
ENSTGUG00000011221	9	25922449	SHOX2	Uniprot	promoter	3.04457	-3.85289	5.86915	8.66e-06	0.000185109	3.57476	0.0119048	0.0291606	0.112165	0.0559172	NA	NA	NA	NA	NA	NA	NA	NA	NA	NA	NA	NA	NA	NA	NA	NA	NA	NA	NA	NA
ENSTGUG00000002589	21	2266625	ZBTB48	HGNC Symbol	genic	1.6794	-4.61264	5.86861	8.67e-06	0.000185188	3.57356	0.00847395	0.00753648	0.0468805	0.02333	NA	NA	NA	NA	NA	NA	NA	NA	NA	NA	NA	NA	NA	NA	NA	NA	NA	NA	NA	NA
ENSTGUG00000002526	17	717435			genic	2.93189	-4.14752	5.86665	8.71e-06	0.000185861	3.56918	0.0042735	0.0104679	0.0995061	0.0709504	NA	NA	NA	NA	NA	NA	NA	NA	NA	NA	NA	NA	NA	NA	NA	NA	NA	NA	NA	NA
ENSTGUG00000007589	3	29327226			genic	2.37429	-4.01229	5.86575	8.73e-06	0.000186092	3.56717	0.0188552	0.036401	0.0811201	0.0266754	NA	NA	NA	NA	NA	NA	NA	NA	NA	NA	NA	NA	NA	NA	NA	NA	NA	NA	NA	NA
ENSTGUG00000004386	19	5164876	CUX1	Uniprot	genic	2.73199	-1.59692	5.86527	8.74e-06	0.000186146	3.5661	0.117482	0.157931	0.362728	0.163403	NA	NA	NA	NA	NA	NA	NA	NA	NA	NA	NA	NA	NA	NA	NA	NA	NA	NA	NA	NA
ENSTGUG00000004909	11	4281355	DRC7	Biomart_human_ortholog	promoter	1.67627	-5.40101	5.8638	8.76e-06	0.000186562	3.56282	0	0	0.0241728	0.0126526	NA	NA	NA	NA	NA	NA	NA	NA	NA	NA	NA	NA	NA	NA	NA	NA	NA	NA	NA	NA
ENSTGUG00000014512	Un	63903104	MIP	HGNC Symbol	promoter	2.00447	-2.78258	5.86358	8.77e-06	0.000186562	3.56233	0.0454228	0.0351925	0.172526	0.0717986	NA	NA	NA	NA	NA	NA	NA	NA	NA	NA	NA	NA	NA	NA	NA	NA	NA	NA	NA	NA
ENSTGUG00000000786	28	3985879			genic	1.99538	-2.46274	5.86242	8.79e-06	0.000186902	3.55974	0.0571313	0.0314663	0.206024	0.080227	ENSTGUG00000000825	NA	NA	NA	NA	NA	NA	NA	NA	NA	GNG7	NA	NA	NA	NA	NA	NA	NA	NA	NA
ENSTGUG00000011692	6	36147225	NKX6-2	Uniprot	promoter	2.18247	-4.50202	5.86024	8.83e-06	0.000187673	3.55488	0.00537925	0.00681179	0.0810703	0.0767944	NA	NA	NA	NA	NA	NA	NA	NA	NA	NA	NA	NA	NA	NA	NA	NA	NA	NA	NA	NA
ENSTGUG00000008838	9	13482863	ZIC1	HGNC Symbol	genic	1.59676	-2.07861	5.85926	8.85e-06	0.000187939	3.5527	0.0908725	0.0381628	0.236667	0.0587153	NA	NA	NA	NA	NA	NA	NA	NA	NA	NA	NA	NA	NA	NA	NA	NA	NA	NA	NA	NA
ENSTGUG00000001323	23	3941340			genic	3.43769	-3.09551	5.85779	8.88e-06	0.000188415	3.54942	0.020915	0.0324962	0.193692	0.084649	NA	NA	NA	NA	NA	NA	NA	NA	NA	NA	NA	NA	NA	NA	NA	NA	NA	NA	NA	NA
ENSTGUG00000005769	4A	17505907	LOC100221700	Uniprot	genic	2.22038	-4.99293	5.85655	8.91e-06	0.000188725	3.54663	0	0	0.0434802	0.0281131	NA	NA	NA	NA	NA	NA	NA	NA	NA	NA	NA	NA	NA	NA	NA	NA	NA	NA	NA	NA
ENSTGUG00000005165	18	4353383	NTN1	HGNC Symbol	genic	1.7676	-3.67728	5.85637	8.91e-06	0.000188725	3.54623	0.0254384	0.0190309	0.0924642	0.0343638	NA	NA	NA	NA	NA	NA	NA	NA	NA	NA	NA	NA	NA	NA	NA	NA	NA	NA	NA	NA
ENSTGUG00000007364	17	11014508	PBX3	HGNC Symbol	genic	2.41387	-2.91864	5.85588	8.92e-06	0.000188785	3.54514	0.039182	0.034624	0.168928	0.0656379	NA	NA	NA	NA	NA	NA	NA	NA	NA	NA	NA	NA	NA	NA	NA	NA	NA	NA	NA	NA
ENSTGUG00000000182	28	942808	NFIC	HGNC Symbol	genic	2.7094	-1.769	5.85348	8.97e-06	0.00018966	3.53978	0.0823898	0.0689269	0.328223	0.139288	NA	NA	NA	NA	NA	NA	NA	NA	NA	NA	NA	NA	NA	NA	NA	NA	NA	NA	NA	NA
ENSTGUG00000012218	3	71251252	POPDC3	Uniprot	genic	2.70546	-4.62912	5.85254	8.99e-06	0.000189911	3.5377	0	0	0.0659141	0.0418534	ENSTGUG00000012225	NA	NA	NA	NA	NA	NA	NA	NA	NA	LIN28B	NA	NA	NA	NA	NA	NA	NA	NA	NA
ENSTGUG00000004386	19	5164984	CUX1	Uniprot	genic	2.812	-3.27925	5.85026	9.04e-06	0.000190617	3.5326	0.0434343	0.0804411	0.157885	0.08402	NA	NA	NA	NA	NA	NA	NA	NA	NA	NA	NA	NA	NA	NA	NA	NA	NA	NA	NA	NA
ENSTGUG00000004372	14	2979920	HBAA	NCBI gene	promoter	2.73417	-3.51037	5.8502	9.04e-06	0.000190617	3.53247	0.029798	0.053882	0.119931	0.0372795	NA	NA	NA	NA	NA	NA	NA	NA	NA	NA	NA	NA	NA	NA	NA	NA	NA	NA	NA	NA
ENSTGUG00000006089	7	10648231	SPEG	HGNC Symbol	genic	2.72525	-3.30853	5.84935	9.05e-06	0.000190834	3.53057	0.0273158	0.0389287	0.153311	0.0959726	ENSTGUG00000018510	NA	NA	NA	NA	NA	NA	NA	NA	NA		NA	NA	NA	NA	NA	NA	NA	NA	NA
ENSTGUG00000004824	5	2931808	PAX6	HGNC Symbol	promoter	2.07161	-3.08318	5.8485	9.07e-06	0.000191051	3.52867	0.0366557	0.0254364	0.146514	0.0577012	NA	NA	NA	NA	NA	NA	NA	NA	NA	NA	NA	NA	NA	NA	NA	NA	NA	NA	NA	NA
ENSTGUG00000000825	28	3987857	GNG7	HGNC Symbol	genic	2.18517	-4.63053	5.84401	9.16e-06	0.000192695	3.51863	0.00641026	0.0157019	0.0556144	0.0283933	ENSTGUG00000000786	NA	NA	NA	NA	NA	NA	NA	NA	NA		NA	NA	NA	NA	NA	NA	NA	NA	NA
ENSTGUG00000001299	26	2274614	NAV1	HGNC Symbol	genic	2.5942	-4.71256	5.84428	9.16e-06	0.000192695	3.51924	0	0	0.0621407	0.0520668	NA	NA	NA	NA	NA	NA	NA	NA	NA	NA	NA	NA	NA	NA	NA	NA	NA	NA	NA	NA
ENSTGUG00000005539	4A	16640086	KLF8	Biomart_human_ortholog	genic	2.25039	-0.483719	5.84334	9.18e-06	0.000192718	3.51714	0.210347	0.144654	0.513812	0.105952	NA	NA	NA	NA	NA	NA	NA	NA	NA	NA	NA	NA	NA	NA	NA	NA	NA	NA	NA	NA
ENSTGUG00000006270	10	7096895	TCF12	HGNC Symbol	genic	3.52224	-4.01653	5.84327	9.18e-06	0.000192718	3.51698	0	0	0.132447	0.107107	NA	NA	NA	NA	NA	NA	NA	NA	NA	NA	NA	NA	NA	NA	NA	NA	NA	NA	NA	NA
ENSTGUG00000006346	19	7487330	GIT1	HGNC Symbol	promoter	-2.26892	-2.82783	-5.84059	9.23e-06	0.000193654	3.51099	0.317008	0.121278	0.0916515	0.0578958	NA	NA	NA	NA	NA	NA	NA	NA	NA	NA	NA	NA	NA	NA	NA	NA	NA	NA	NA	NA
ENSTGUG00000008776	12	12163312	LAMB2	HGNC Symbol	promoter	3.01694	-4.39551	5.84043	9.24e-06	0.000193654	3.51064	0	0	0.1001	0.101953	NA	NA	NA	NA	NA	NA	NA	NA	NA	NA	NA	NA	NA	NA	NA	NA	NA	NA	NA	NA
ENSTGUG00000005984	2	69805248	RBM24	HGNC Symbol	genic	2.27604	-4.95118	5.83963	9.25e-06	0.000193852	3.50886	0	0	0.0543026	0.0472214	NA	NA	NA	NA	NA	NA	NA	NA	NA	NA	NA	NA	NA	NA	NA	NA	NA	NA	NA	NA
ENSTGUG00000003566	22	149143	AEBP1	Uniprot	promoter	1.61153	-2.81305	5.83879	9.27e-06	0.00019407	3.50698	0.060161	0.0418586	0.16065	0.0622244	ENSTGUG00000003490	NA	NA	NA	NA	NA	NA	NA	NA	NA	HK2	NA	NA	NA	NA	NA	NA	NA	NA	NA
ENSTGUG00000007718	11	11198187	IL17C	Uniprot	promoter	1.39672	-1.80496	5.83305	9.39e-06	0.000196443	3.49416	0.117302	0.0353163	0.266031	0.0525363	ENSTGUG00000007717	NA	NA	NA	NA	NA	NA	NA	NA	NA	ZC3H18	NA	NA	NA	NA	NA	NA	NA	NA	NA
ENSTGUG00000002958	18	1060820	NPLOC4	HGNC Symbol	genic	2.91138	-4.47468	5.83227	9.41e-06	0.000196638	3.49241	0	0	0.0886584	0.0634285	NA	NA	NA	NA	NA	NA	NA	NA	NA	NA	NA	NA	NA	NA	NA	NA	NA	NA	NA	NA
ENSTGUG00000009405	5	14104192	SYT8	Uniprot	genic	1.71123	-5.37479	5.83184	9.42e-06	0.000196674	3.49146	0	0	0.0255769	0.0152578	ENSTGUG00000009455	NA	NA	NA	NA	NA	NA	NA	NA	NA	DUSP8	NA	NA	NA	NA	NA	NA	NA	NA	NA
ENSTGUG00000000887	13	6856862	CAMK2A	HGNC Symbol	genic	2.36367	-4.38618	5.83033	9.45e-06	0.000197196	3.48807	0.00592243	0.00920136	0.0680558	0.0389719	NA	NA	NA	NA	NA	NA	NA	NA	NA	NA	NA	NA	NA	NA	NA	NA	NA	NA	NA	NA
ENSTGUG00000010689	5	22609828	LARGE2	Uniprot	promoter	2.97044	-4.08209	5.82871	9.48e-06	0.000197765	3.48445	0.00520833	0.0127578	0.0999129	0.0665742	NA	NA	NA	NA	NA	NA	NA	NA	NA	NA	NA	NA	NA	NA	NA	NA	NA	NA	NA	NA
ENSTGUG00000007223	14	10339006	LLGL1	STRING	promoter	2.40592	-1.8091	5.82444	9.58e-06	0.000199523	3.47491	0.090961	0.0593	0.312181	0.116412	NA	NA	NA	NA	NA	NA	NA	NA	NA	NA	NA	NA	NA	NA	NA	NA	NA	NA	NA	NA
ENSTGUG00000004013	4	23320555	LEF1	HGNC Symbol	promoter	1.92265	-5.21622	5.82303	9.61e-06	0.000200004	3.47176	0	0	0.0305076	0.0168562	NA	NA	NA	NA	NA	NA	NA	NA	NA	NA	NA	NA	NA	NA	NA	NA	NA	NA	NA	NA
ENSTGUG00000000593	13	4021825	EBF1	HGNC Symbol	genic	2.40628	-4.8535	5.82265	9.62e-06	0.000200024	3.4709	0	0	0.0506144	0.0317979	NA	NA	NA	NA	NA	NA	NA	NA	NA	NA	NA	NA	NA	NA	NA	NA	NA	NA	NA	NA
ENSTGUG00000006464	12	6737506	SEMA3F	HGNC Symbol	genic	3.15109	-2.55391	5.82093	9.65e-06	0.000200337	3.46707	0.0566731	0.0874588	0.232682	0.0864579	NA	NA	NA	NA	NA	NA	NA	NA	NA	NA	NA	NA	NA	NA	NA	NA	NA	NA	NA	NA
ENSTGUG00000001069	23	3047941	SLC30A2	Biomart_human_ortholog	promoter	2.23358	-3.01708	5.82148	9.64e-06	0.000200337	3.46828	0.0432733	0.0385082	0.154923	0.0553007	NA	NA	NA	NA	NA	NA	NA	NA	NA	NA	NA	NA	NA	NA	NA	NA	NA	NA	NA	NA
ENSTGUG00000006089	7	10648447	SPEG	HGNC Symbol	genic	3.22081	-3.3483	5.82095	9.65e-06	0.000200337	3.4671	0.047619	0.116642	0.161704	0.0914355	ENSTGUG00000018510	NA	NA	NA	NA	NA	NA	NA	NA	NA		NA	NA	NA	NA	NA	NA	NA	NA	NA
ENSTGUG00000007223	14	10339018	LLGL1	STRING	promoter	2.90783	-2.94525	5.82011	9.67e-06	0.000200555	3.46523	0.0388095	0.0556257	0.184246	0.0810488	NA	NA	NA	NA	NA	NA	NA	NA	NA	NA	NA	NA	NA	NA	NA	NA	NA	NA	NA	NA
ENSTGUG00000000408	13	3448759	PDLIM7	HGNC Symbol	promoter	-1.72892	-4.05961	-5.81799	9.72e-06	0.000201364	3.46048	0.124297	0.0377299	0.0371973	0.0199717	NA	NA	NA	NA	NA	NA	NA	NA	NA	NA	NA	NA	NA	NA	NA	NA	NA	NA	NA	NA
ENSTGUG00000000786	28	3987868			genic	1.84055	-4.14718	5.81731	9.73e-06	0.000201516	3.45897	0.0146057	0.0117612	0.0683151	0.0274188	ENSTGUG00000000825	NA	NA	NA	NA	NA	NA	NA	NA	NA	GNG7	NA	NA	NA	NA	NA	NA	NA	NA	NA
ENSTGUG00000009236	15	10523031	HSPB8	Biomart_human_ortholog	genic	1.96328	-3.61234	5.8156	9.77e-06	0.000202143	3.45513	0.0264324	0.0210872	0.0987225	0.0315029	NA	NA	NA	NA	NA	NA	NA	NA	NA	NA	NA	NA	NA	NA	NA	NA	NA	NA	NA	NA
ENSTGUG00000010263	5	20197057	ALX4	HGNC Symbol	promoter	2.71794	-2.4109	5.81524	9.78e-06	0.000202151	3.45434	0.0551171	0.045047	0.243354	0.119012	NA	NA	NA	NA	NA	NA	NA	NA	NA	NA	NA	NA	NA	NA	NA	NA	NA	NA	NA	NA
ENSTGUG00000015188	13_random	2437268	DBN1	Uniprot	promoter	2.10617	-5.07859	5.81187	9.85e-06	0.00020354	3.44679	0	0	0.0404201	0.0335291	NA	NA	NA	NA	NA	NA	NA	NA	NA	NA	NA	NA	NA	NA	NA	NA	NA	NA	NA	NA
ENSTGUG00000000864	13	6706898	SYNPO	Biomart_human_ortholog	promoter	1.70597	-0.430173	5.81137	9.86e-06	0.000203611	3.44569	0.245255	0.116148	0.499981	0.131558	ENSTGUG00000000816	NA	NA	NA	NA	NA	NA	NA	NA	NA		NA	NA	NA	NA	NA	NA	NA	NA	NA
ENSTGUG00000010689	5	22609867	LARGE2	Uniprot	promoter	3.01532	-2.43472	5.81041	9.88e-06	0.0002039	3.44352	0.0694444	0.0909314	0.266519	0.11567	NA	NA	NA	NA	NA	NA	NA	NA	NA	NA	NA	NA	NA	NA	NA	NA	NA	NA	NA	NA
ENSTGUG00000010480	7	22590066	SATB2	HGNC Symbol	genic	1.81332	-3.66517	5.80994	9.89e-06	0.00020396	3.44248	0.0282275	0.0218752	0.0941809	0.0329556	NA	NA	NA	NA	NA	NA	NA	NA	NA	NA	NA	NA	NA	NA	NA	NA	NA	NA	NA	NA
ENSTGUG00000003678	1A	15054327	CELSR1	HGNC Symbol	genic	2.85781	-3.85727	5.80826	9.93e-06	0.000204581	3.43871	0.0208333	0.051031	0.118833	0.0759043	NA	NA	NA	NA	NA	NA	NA	NA	NA	NA	NA	NA	NA	NA	NA	NA	NA	NA	NA	NA
ENSTGUG00000006157	7	10729388	ASIC4	HGNC Symbol	genic	1.88415	0.311406	5.8052	1e-05	0.000205682	3.43188	0.332428	0.157281	0.631832	0.0766019	NA	NA	NA	NA	NA	NA	NA	NA	NA	NA	NA	NA	NA	NA	NA	NA	NA	NA	NA	NA
ENSTGUG00000001002	23	2922666	RPS6KA1	HGNC Symbol	genic	3.77646	-1.56793	5.80533	1e-05	0.000205682	3.43217	0.0961039	0.12205	0.396701	0.113012	NA	NA	NA	NA	NA	NA	NA	NA	NA	NA	NA	NA	NA	NA	NA	NA	NA	NA	NA	NA
ENSTGUG00000004720	17	6671860	ABL1	HGNC Symbol	genic	1.88985	-0.11354	5.80417	1e-05	0.000206007	3.42956	0.257113	0.0656119	0.558855	0.14568	NA	NA	NA	NA	NA	NA	NA	NA	NA	NA	NA	NA	NA	NA	NA	NA	NA	NA	NA	NA
ENSTGUG00000000593	13	4021822	EBF1	HGNC Symbol	genic	2.38709	-4.8679	5.80357	1e-05	0.000206128	3.42823	0	0	0.0491207	0.0292834	NA	NA	NA	NA	NA	NA	NA	NA	NA	NA	NA	NA	NA	NA	NA	NA	NA	NA	NA	NA
ENSTGUG00000007522	3	29058164	CD93	Biomart_human_ortholog	promoter	2.30624	-4.40664	5.80183	1.01e-05	0.000206782	3.42434	0.0119048	0.0291606	0.066877	0.0394145	NA	NA	NA	NA	NA	NA	NA	NA	NA	NA	NA	NA	NA	NA	NA	NA	NA	NA	NA	NA
ENSTGUG00000002698	4A	5828169	FAM155B	HGNC Symbol	genic	1.56546	-1.97592	5.79759	1.02e-05	0.000208616	3.41483	0.0964441	0.0332427	0.253554	0.0877725	NA	NA	NA	NA	NA	NA	NA	NA	NA	NA	NA	NA	NA	NA	NA	NA	NA	NA	NA	NA
ENSTGUG00000000722	24	7048825	ADAMTS8	HGNC Symbol	genic	2.02504	-4.57556	5.7959	1.02e-05	0.000208914	3.41105	0.00740741	0.0121578	0.0603166	0.0525867	NA	NA	NA	NA	NA	NA	NA	NA	NA	NA	NA	NA	NA	NA	NA	NA	NA	NA	NA	NA
ENSTGUG00000002914	18	1049118	FAM104A	Uniprot	promoter	1.98228	-2.67379	5.79588	1.02e-05	0.000208914	3.411	0.049367	0.0331709	0.189505	0.0905489	ENSTGUG00000002958	NA	NA	NA	NA	NA	NA	NA	NA	NA	NPLOC4	NA	NA	NA	NA	NA	NA	NA	NA	NA
ENSTGUG00000007223	14	10339015	LLGL1	STRING	promoter	2.96947	-1.46489	5.79623	1.02e-05	0.000208914	3.41179	0.116863	0.0983591	0.384972	0.15017	NA	NA	NA	NA	NA	NA	NA	NA	NA	NA	NA	NA	NA	NA	NA	NA	NA	NA	NA	NA
ENSTGUG00000005261	7	10081351	TMBIM1	HGNC Symbol	promoter	2.55876	-1.53409	5.79562	1.02e-05	0.000208914	3.41042	0.10458	0.072382	0.353047	0.106906	NA	NA	NA	NA	NA	NA	NA	NA	NA	NA	NA	NA	NA	NA	NA	NA	NA	NA	NA	NA
ENSTGUG00000015793	18_random	390684	FAM20A	Biomart_human_ortholog	promoter	2.02771	-3.8394	5.79125	1.03e-05	0.000210823	3.40065	0.0201714	0.020269	0.0889314	0.0402406	NA	NA	NA	NA	NA	NA	NA	NA	NA	NA	NA	NA	NA	NA	NA	NA	NA	NA	NA	NA
ENSTGUG00000003149	18	1444893	CBX4	HGNC Symbol	genic	1.74373	-0.902638	5.79028	1.03e-05	0.000211127	3.39848	0.187926	0.103265	0.421745	0.139406	NA	NA	NA	NA	NA	NA	NA	NA	NA	NA	NA	NA	NA	NA	NA	NA	NA	NA	NA	NA
ENSTGUG00000006782	17	9957853	LHX6	HGNC Symbol	genic	2.35498	-4.38579	5.78971	1.04e-05	0.000211242	3.39719	0.0111111	0.0272166	0.0697813	0.0404283	NA	NA	NA	NA	NA	NA	NA	NA	NA	NA	NA	NA	NA	NA	NA	NA	NA	NA	NA	NA
ENSTGUG00000014931	Un	150466313	WNT1	HGNC Symbol	genic	1.62822	1.44454	5.78632	1.04e-05	0.000212704	3.3896	0.539168	0.0573773	0.777857	0.0847104	NA	NA	NA	NA	NA	NA	NA	NA	NA	NA	NA	NA	NA	NA	NA	NA	NA	NA	NA	NA
ENSTGUG00000011662	6	35822339	STK32C	HGNC Symbol	genic	2.84232	-3.92483	5.78544	1.05e-05	0.000212965	3.38764	0.0166667	0.0408248	0.104746	0.0546432	NA	NA	NA	NA	NA	NA	NA	NA	NA	NA	NA	NA	NA	NA	NA	NA	NA	NA	NA	NA
ENSTGUG00000007528	3	29200479	NKX2-2	HGNC Symbol	promoter	1.85144	-5.26963	5.78168	1.05e-05	0.000214623	3.3792	0	0	0.0299201	0.0188004	NA	NA	NA	NA	NA	NA	NA	NA	NA	NA	NA	NA	NA	NA	NA	NA	NA	NA	NA	NA
ENSTGUG00000006089	7	10648254	SPEG	HGNC Symbol	genic	2.8136	-4.13427	5.78129	1.06e-05	0.000214652	3.37833	0.00724638	0.0177499	0.0976847	0.0632045	ENSTGUG00000018510	NA	NA	NA	NA	NA	NA	NA	NA	NA		NA	NA	NA	NA	NA	NA	NA	NA	NA
ENSTGUG00000004741	22	2783305	ASH2L	HGNC Symbol	promoter	2.4569	-3.90244	5.77956	1.06e-05	0.000215331	3.37445	0.0187729	0.0318689	0.0928468	0.0420836	NA	NA	NA	NA	NA	NA	NA	NA	NA	NA	NA	NA	NA	NA	NA	NA	NA	NA	NA	NA
ENSTGUG00000010263	5	20194238	ALX4	HGNC Symbol	genic	2.23467	-3.91489	5.77922	1.06e-05	0.000215334	3.37369	0.0149462	0.017403	0.0874784	0.0400293	NA	NA	NA	NA	NA	NA	NA	NA	NA	NA	NA	NA	NA	NA	NA	NA	NA	NA	NA	NA
ENSTGUG00000012891	5	52210361	ASPG	HGNC Symbol	genic	2.32612	-1.84437	5.77216	1.08e-05	0.000218466	3.35789	0.0741262	0.0338021	0.305425	0.139044	NA	NA	NA	NA	NA	NA	NA	NA	NA	NA	NA	NA	NA	NA	NA	NA	NA	NA	NA	NA
ENSTGUG00000005622	19	6672067	SCARF1	HGNC Symbol	promoter	1.87405	-1.74035	5.77223	1.08e-05	0.000218466	3.35804	0.105945	0.0502346	0.295688	0.0890181	NA	NA	NA	NA	NA	NA	NA	NA	NA	NA	NA	NA	NA	NA	NA	NA	NA	NA	NA	NA
ENSTGUG00000005622	19	6671991	SCARF1	HGNC Symbol	promoter	2.11401	-2.61834	5.77135	1.08e-05	0.000218703	3.35607	0.0522547	0.0269195	0.202416	0.102817	NA	NA	NA	NA	NA	NA	NA	NA	NA	NA	NA	NA	NA	NA	NA	NA	NA	NA	NA	NA
ENSTGUG00000010689	5	22609863	LARGE2	Uniprot	promoter	2.79637	-1.46522	5.77033	1.08e-05	0.000219045	3.35378	0.133442	0.117618	0.375321	0.102364	NA	NA	NA	NA	NA	NA	NA	NA	NA	NA	NA	NA	NA	NA	NA	NA	NA	NA	NA	NA
ENSTGUG00000009420	8	22890998	SSBP3	HGNC Symbol	genic	2.63824	-4.67953	5.7692	1.08e-05	0.000219443	3.35124	0	0	0.0665216	0.05167	NA	NA	NA	NA	NA	NA	NA	NA	NA	NA	NA	NA	NA	NA	NA	NA	NA	NA	NA	NA
ENSTGUG00000007364	17	10986361	PBX3	HGNC Symbol	genic	2.76727	-2.70873	5.76849	1.09e-05	0.000219571	3.34966	0.0382041	0.0316556	0.208373	0.104618	NA	NA	NA	NA	NA	NA	NA	NA	NA	NA	NA	NA	NA	NA	NA	NA	NA	NA	NA	NA
ENSTGUG00000007634	15	5051579	SEZ6L	HGNC Symbol	genic	2.11428	-4.50841	5.76828	1.09e-05	0.000219571	3.34918	0.00526621	0.00430225	0.0639634	0.040618	NA	NA	NA	NA	NA	NA	NA	NA	NA	NA	NA	NA	NA	NA	NA	NA	NA	NA	NA	NA
ENSTGUG00000006782	17	9957699	LHX6	HGNC Symbol	genic	2.3222	-4.22704	5.76338	1.1e-05	0.000221853	3.33819	0.0102504	0.0159636	0.0707319	0.0302019	NA	NA	NA	NA	NA	NA	NA	NA	NA	NA	NA	NA	NA	NA	NA	NA	NA	NA	NA	NA
ENSTGUG00000003973	10	1940584	CPLX3	HGNC Symbol	promoter	2.64453	-4.67481	5.76102	1.11e-05	0.000222872	3.33291	0	0	0.0709596	0.0637173	NA	NA	NA	NA	NA	NA	NA	NA	NA	NA	NA	NA	NA	NA	NA	NA	NA	NA	NA	NA
ENSTGUG00000002914	18	949296	FAM104A	Uniprot	genic	2.66073	-1.796	5.75992	1.11e-05	0.000223261	3.33044	0.0846483	0.0710046	0.321563	0.124039	NA	NA	NA	NA	NA	NA	NA	NA	NA	NA	NA	NA	NA	NA	NA	NA	NA	NA	NA	NA
ENSTGUG00000006089	7	10648241	SPEG	HGNC Symbol	genic	1.89312	-3.61188	5.75833	1.11e-05	0.000223902	3.32687	0.0308057	0.0320537	0.108077	0.060123	ENSTGUG00000018510	NA	NA	NA	NA	NA	NA	NA	NA	NA		NA	NA	NA	NA	NA	NA	NA	NA	NA
ENSTGUG00000007223	14	10339012	LLGL1	STRING	promoter	2.38126	-1.93651	5.75633	1.12e-05	0.000224583	3.32238	0.129419	0.135926	0.298776	0.138238	NA	NA	NA	NA	NA	NA	NA	NA	NA	NA	NA	NA	NA	NA	NA	NA	NA	NA	NA	NA
ENSTGUG00000002919	18	923121	SDK2	HGNC Symbol	genic	2.17546	-0.136602	5.75633	1.12e-05	0.000224583	3.32239	0.239099	0.0952053	0.565702	0.15548	ENSTGUG00000002914	NA	NA	NA	NA	NA	NA	NA	NA	NA	FAM104B	NA	NA	NA	NA	NA	NA	NA	NA	NA
ENSTGUG00000017422	25_random	434479	S100A1	NCBI gene	promoter	2.56095	-2.41012	5.7528	1.13e-05	0.000226217	3.31445	0.0637853	0.05471	0.233008	0.0909447	NA	NA	NA	NA	NA	NA	NA	NA	NA	NA	NA	NA	NA	NA	NA	NA	NA	NA	NA	NA
ENSTGUG00000016845	Un	53103624			promoter	2.85132	-1.01927	5.75111	1.13e-05	0.000226916	3.31066	0.120169	0.108217	0.449063	0.156067	ENSTGUG00000016827	NA	NA	NA	NA	NA	NA	NA	NA	NA		NA	NA	NA	NA	NA	NA	NA	NA	NA
ENSTGUG00000000198	24	992231	DSCAML1	HGNC Symbol	genic	2.44654	-2.40811	5.75039	1.13e-05	0.000227113	3.30907	0.0634903	0.0600717	0.230146	0.0924753	NA	NA	NA	NA	NA	NA	NA	NA	NA	NA	NA	NA	NA	NA	NA	NA	NA	NA	NA	NA
ENSTGUG00000018631	28_random	157942			promoter	2.14615	-0.648456	5.7496	1.13e-05	0.000227351	3.30729	0.172571	0.0544875	0.478611	0.158072	ENSTGUG00000014002	NA	NA	NA	NA	NA	NA	NA	NA	NA		NA	NA	NA	NA	NA	NA	NA	NA	NA
ENSTGUG00000008837	9	13463174	ZIC4	Uniprot	genic	2.35441	-4.63745	5.74798	1.14e-05	0.000228017	3.30366	0.0030581	0.00749079	0.0566746	0.0347957	NA	NA	NA	NA	NA	NA	NA	NA	NA	NA	NA	NA	NA	NA	NA	NA	NA	NA	NA	NA
ENSTGUG00000000026	24	182113			genic	3.18438	-1.64224	5.74486	1.15e-05	0.000229465	3.29665	0.0887181	0.0808647	0.365597	0.128875	ENSTGUG00000000027	NA	NA	NA	NA	NA	NA	NA	NA	NA	CCDC84	NA	NA	NA	NA	NA	NA	NA	NA	NA
ENSTGUG00000002251	27	1840542	LRRC3C	HGNC Symbol	promoter	2.87772	-3.60559	5.74401	1.15e-05	0.000229736	3.29475	0.0123078	0.0148859	0.160638	0.122736	NA	NA	NA	NA	NA	NA	NA	NA	NA	NA	NA	NA	NA	NA	NA	NA	NA	NA	NA	NA
ENSTGUG00000002515	27	2467629			promoter	2.04268	-5.1262	5.7434	1.15e-05	0.000229888	3.29336	0	0	0.037061	0.029489	ENSTGUG00000002564	ENSTGUG00000018202	NA	NA	NA	NA	NA	NA	NA	NA		HCRT	NA	NA	NA	NA	NA	NA	NA	NA
ENSTGUG00000000490	13	3610541	UNC5A	HGNC Symbol	promoter	2.56798	-3.53945	5.74163	1.15e-05	0.00023064	3.28939	0.0326954	0.0508544	0.118986	0.0554977	NA	NA	NA	NA	NA	NA	NA	NA	NA	NA	NA	NA	NA	NA	NA	NA	NA	NA	NA	NA
ENSTGUG00000003490	22	189399	HK2	Biomart	genic	1.67874	-0.133782	5.74009	1.16e-05	0.000231273	3.28594	0.288776	0.109739	0.549161	0.0837075	ENSTGUG00000003661	NA	NA	NA	NA	NA	NA	NA	NA	NA		NA	NA	NA	NA	NA	NA	NA	NA	NA
ENSTGUG00000002914	18	994544	FAM104A	Uniprot	promoter	1.98769	-3.72521	5.73956	1.16e-05	0.00023138	3.28475	0.0209543	0.0193529	0.094092	0.0375844	ENSTGUG00000002937	NA	NA	NA	NA	NA	NA	NA	NA	NA	BTBD17	NA	NA	NA	NA	NA	NA	NA	NA	NA
ENSTGUG00000015747	Un	44602851	LRP1	HGNC Symbol	genic	2.63743	-2.77429	5.73782	1.16e-05	0.00023212	3.28086	0.0433668	0.0473431	0.191766	0.0794708	NA	NA	NA	NA	NA	NA	NA	NA	NA	NA	NA	NA	NA	NA	NA	NA	NA	NA	NA	NA
ENSTGUG00000003492	19	1583176	AUTS2	HGNC Symbol	genic	2.31893	-1.35451	5.73748	1.17e-05	0.000232133	3.28008	0.108527	0.0587775	0.381494	0.154585	NA	NA	NA	NA	NA	NA	NA	NA	NA	NA	NA	NA	NA	NA	NA	NA	NA	NA	NA	NA
ENSTGUG00000012488	2	145189395	MTSS1	HGNC Symbol	genic	3.75743	-1.87098	5.73541	1.17e-05	0.000233052	3.27543	0.0675595	0.0859403	0.354721	0.169342	NA	NA	NA	NA	NA	NA	NA	NA	NA	NA	NA	NA	NA	NA	NA	NA	NA	NA	NA	NA
ENSTGUG00000003426	19	774347	SBDS	HGNC Symbol	promoter	3.52069	-0.993538	5.73361	1.18e-05	0.000233661	3.27138	0.126943	0.118946	0.481077	0.117405	NA	NA	NA	NA	NA	NA	NA	NA	NA	NA	NA	NA	NA	NA	NA	NA	NA	NA	NA	NA
ENSTGUG00000000390	24	2005007	USP2	HGNC Symbol	promoter	-3.71252	-4.0932	-5.73365	1.18e-05	0.000233661	3.27149	0.295072	0.124348	0.0429672	0.0934654	NA	NA	NA	NA	NA	NA	NA	NA	NA	NA	NA	NA	NA	NA	NA	NA	NA	NA	NA	NA
ENSTGUG00000006564	1A	33153632	TBC1D30	HGNC Symbol	genic	2.18805	-5.01718	5.73277	1.18e-05	0.000233934	3.2695	0	0	0.0412791	0.0278532	NA	NA	NA	NA	NA	NA	NA	NA	NA	NA	NA	NA	NA	NA	NA	NA	NA	NA	NA	NA
ENSTGUG00000009236	15	10521288	HSPB8	Biomart_human_ortholog	promoter	2.58402	-3.25348	5.73229	1.18e-05	0.000234013	3.26844	0.0361198	0.0536178	0.139519	0.0476924	NA	NA	NA	NA	NA	NA	NA	NA	NA	NA	NA	NA	NA	NA	NA	NA	NA	NA	NA	NA
ENSTGUG00000003464	22	111391	CAMK2B	Biomart_human_ortholog	promoter	2.97751	-3.73273	5.72972	1.19e-05	0.000234758	3.26265	0.0238095	0.0583212	0.118889	0.0839947	NA	NA	NA	NA	NA	NA	NA	NA	NA	NA	NA	NA	NA	NA	NA	NA	NA	NA	NA	NA
ENSTGUG00000007223	14	10338976	LLGL1	STRING	promoter	2.62366	-1.81879	5.72934	1.19e-05	0.000234758	3.26181	0.0612105	0.0207804	0.321754	0.158769	NA	NA	NA	NA	NA	NA	NA	NA	NA	NA	NA	NA	NA	NA	NA	NA	NA	NA	NA	NA
ENSTGUG00000015636	Un	44544059	LOC100230746	Uniprot	promoter	2.27939	-1.62962	5.72921	1.19e-05	0.000234758	3.26151	0.108178	0.0590897	0.324714	0.0770046	NA	NA	NA	NA	NA	NA	NA	NA	NA	NA	NA	NA	NA	NA	NA	NA	NA	NA	NA	NA
ENSTGUG00000007703	5	8061668	NDUFV1	HGNC Symbol	promoter	2.83015	-0.284678	5.72851	1.19e-05	0.000234758	3.25995	0.224542	0.15178	0.572316	0.0874721	ENSTGUG00000007725	NA	NA	NA	NA	NA	NA	NA	NA	NA		NA	NA	NA	NA	NA	NA	NA	NA	NA
ENSTGUG00000007566	6	15922811	PSD	HGNC Symbol	genic	2.01091	-4.86708	5.72837	1.19e-05	0.000234758	3.25963	0.00362319	0.00887496	0.0417403	0.0245144	NA	NA	NA	NA	NA	NA	NA	NA	NA	NA	NA	NA	NA	NA	NA	NA	NA	NA	NA	NA
ENSTGUG00000017482	Z_random	445975	RAX	NCBI gene	genic	2.40673	-4.45646	5.73018	1.18e-05	0.000234758	3.2637	0.00666667	0.0163299	0.0641583	0.0314193	NA	NA	NA	NA	NA	NA	NA	NA	NA	NA	NA	NA	NA	NA	NA	NA	NA	NA	NA	NA
ENSTGUG00000007634	15	5051559	SEZ6L	HGNC Symbol	genic	2.248	-4.00564	5.72881	1.19e-05	0.000234758	3.26061	0.0106777	0.00794788	0.104481	0.0786393	NA	NA	NA	NA	NA	NA	NA	NA	NA	NA	NA	NA	NA	NA	NA	NA	NA	NA	NA	NA
ENSTGUG00000016835	Un	115907685	ZNF70	STRING	genic	1.96144	-0.767939	5.72831	1.19e-05	0.000234758	3.2595	0.181477	0.096799	0.453355	0.105477	ENSTGUG00000016844	NA	NA	NA	NA	NA	NA	NA	NA	NA		NA	NA	NA	NA	NA	NA	NA	NA	NA
ENSTGUG00000010484	9	18715151	MCF2L2	Uniprot	genic	3.22689	-3.80534	5.72574	1.2e-05	0.000235961	3.25371	0.00793651	0.0194404	0.136477	0.0946675	NA	NA	NA	NA	NA	NA	NA	NA	NA	NA	NA	NA	NA	NA	NA	NA	NA	NA	NA	NA
ENSTGUG00000000605	28	2844724	LOC100229925	Uniprot	promoter	2.34793	-2.78988	5.72538	1.2e-05	0.000235981	3.2529	0.0612429	0.0761408	0.182071	0.074815	ENSTGUG00000000600	NA	NA	NA	NA	NA	NA	NA	NA	NA	C2CD4C	NA	NA	NA	NA	NA	NA	NA	NA	NA
ENSTGUG00000004671	22	2708928	ADGRA2	HGNC Symbol	promoter	2.13609	-3.97645	5.72322	1.2e-05	0.000236966	3.24805	0.0173773	0.0210331	0.0856878	0.0491025	NA	NA	NA	NA	NA	NA	NA	NA	NA	NA	NA	NA	NA	NA	NA	NA	NA	NA	NA	NA
ENSTGUG00000004390	25	1027090			genic	2.05341	-5.11816	5.72223	1.21e-05	0.000237322	3.24584	0	0	0.0447102	0.0484032	NA	NA	NA	NA	NA	NA	NA	NA	NA	NA	NA	NA	NA	NA	NA	NA	NA	NA	NA	NA
ENSTGUG00000011600	6	35263123	EBF3	HGNC Symbol	genic	1.94664	-4.37359	5.72153	1.21e-05	0.000237528	3.24426	0.0107076	0.0127343	0.0633771	0.0334816	NA	NA	NA	NA	NA	NA	NA	NA	NA	NA	NA	NA	NA	NA	NA	NA	NA	NA	NA	NA
ENSTGUG00000014512	Un	63903025	MIP	HGNC Symbol	promoter	1.99023	-3.47183	5.71611	1.22e-05	0.000239767	3.23209	0.0260207	0.0167064	0.117557	0.067869	NA	NA	NA	NA	NA	NA	NA	NA	NA	NA	NA	NA	NA	NA	NA	NA	NA	NA	NA	NA
ENSTGUG00000003178	19	305002	TRIM39	Uniprot	promoter	1.66367	-2.17423	5.71637	1.22e-05	0.000239767	3.23266	0.0800645	0.0262562	0.23379	0.0905534	NA	NA	NA	NA	NA	NA	NA	NA	NA	NA	NA	NA	NA	NA	NA	NA	NA	NA	NA	NA
ENSTGUG00000011051	6	29232824	VAX1	Uniprot	promoter	2.09867	-5.08421	5.71626	1.22e-05	0.000239767	3.23243	0	0	0.0431184	0.03885	NA	NA	NA	NA	NA	NA	NA	NA	NA	NA	NA	NA	NA	NA	NA	NA	NA	NA	NA	NA
ENSTGUG00000008838	9	13479951	ZIC1	HGNC Symbol	promoter	1.29982	-3.68042	5.7164	1.22e-05	0.000239767	3.23274	0.0294322	0.00689952	0.0825978	0.0193553	NA	NA	NA	NA	NA	NA	NA	NA	NA	NA	NA	NA	NA	NA	NA	NA	NA	NA	NA	NA
ENSTGUG00000000667	28	3064839	ARID3A	STRING	genic	1.53356	-1.49297	5.71502	1.23e-05	0.000240189	3.22963	0.140279	0.0677371	0.318119	0.0879393	NA	NA	NA	NA	NA	NA	NA	NA	NA	NA	NA	NA	NA	NA	NA	NA	NA	NA	NA	NA
ENSTGUG00000002427	27	2264441	P3H4	Uniprot	promoter	2.74208	-3.52176	5.71433	1.23e-05	0.000240389	3.22809	0.0264706	0.0430257	0.124596	0.0564833	ENSTGUG00000002431	NA	NA	NA	NA	NA	NA	NA	NA	NA	FKBP10	NA	NA	NA	NA	NA	NA	NA	NA	NA
ENSTGUG00000004602	25	1192741	TARS2	Biomart_human_ortholog	promoter	1.96251	-3.11162	5.71369	1.23e-05	0.000240563	3.22666	0.0502315	0.049257	0.137236	0.0437638	ENSTGUG00000004390	NA	NA	NA	NA	NA	NA	NA	NA	NA		NA	NA	NA	NA	NA	NA	NA	NA	NA
ENSTGUG00000007042	5	7336135	TMX2	Uniprot	promoter	-4.66754	-3.3216	-5.71185	1.24e-05	0.000241396	3.22251	0.529304	0.19475	0.0949619	0.130491	NA	NA	NA	NA	NA	NA	NA	NA	NA	NA	NA	NA	NA	NA	NA	NA	NA	NA	NA	NA
ENSTGUG00000004671	22	2719766	ADGRA2	HGNC Symbol	genic	2.63293	-4.07928	5.70987	1.24e-05	0.000242308	3.21806	0.00812769	0.0127019	0.0917685	0.0514122	NA	NA	NA	NA	NA	NA	NA	NA	NA	NA	NA	NA	NA	NA	NA	NA	NA	NA	NA	NA
ENSTGUG00000008776	12	12163260	LAMB2	HGNC Symbol	promoter	3.53444	-2.50305	5.70946	1.24e-05	0.000242361	3.21713	0.0694444	0.133507	0.250585	0.0954953	NA	NA	NA	NA	NA	NA	NA	NA	NA	NA	NA	NA	NA	NA	NA	NA	NA	NA	NA	NA
ENSTGUG00000007097	1	12462457	ARX	HGNC Symbol	promoter	2.26608	-4.4804	5.70878	1.24e-05	0.000242448	3.21561	0.00980392	0.0240146	0.0645194	0.0428136	NA	NA	NA	NA	NA	NA	NA	NA	NA	NA	NA	NA	NA	NA	NA	NA	NA	NA	NA	NA
ENSTGUG00000016752	Un	81618251	NES	Biomart_human_ortholog	genic	2.41614	-4.46725	5.70866	1.24e-05	0.000242448	3.21535	0.00609756	0.0149359	0.0721091	0.0560008	NA	NA	NA	NA	NA	NA	NA	NA	NA	NA	NA	NA	NA	NA	NA	NA	NA	NA	NA	NA
ENSTGUG00000015608	Un	128747544			promoter	2.1691	0.0301838	5.7076	1.25e-05	0.000242861	3.21295	0.246157	0.0517891	0.593436	0.139586	NA	NA	NA	NA	NA	NA	NA	NA	NA	NA	NA	NA	NA	NA	NA	NA	NA	NA	NA	NA
ENSTGUG00000001322	2	22246194	C1QL3	HGNC Symbol	genic	2.49004	-4.19348	5.70606	1.25e-05	0.000243469	3.20949	0.00802988	0.0127587	0.0832547	0.0498768	NA	NA	NA	NA	NA	NA	NA	NA	NA	NA	NA	NA	NA	NA	NA	NA	NA	NA	NA	NA
ENSTGUG00000000102	28	808779	POLE4	HGNC Symbol	genic	3.17107	-3.44982	5.70586	1.25e-05	0.000243469	3.20904	0.0172902	0.0333683	0.176072	0.116108	NA	NA	NA	NA	NA	NA	NA	NA	NA	NA	NA	NA	NA	NA	NA	NA	NA	NA	NA	NA
ENSTGUG00000017025	Un	25463796	RPL13A	Uniprot	promoter	3.06791	-3.18862	5.70511	1.25e-05	0.000243708	3.20736	0.019413	0.0215698	0.193018	0.132731	NA	NA	NA	NA	NA	NA	NA	NA	NA	NA	NA	NA	NA	NA	NA	NA	NA	NA	NA	NA
ENSTGUG00000000066	2	272714	FASTK	HGNC Symbol	promoter	-2.08618	-5.93356	-5.70416	1.26e-05	0.00024371	3.20522	0.0452277	0.0244165	0.00225511	0.00565117	NA	NA	NA	NA	NA	NA	NA	NA	NA	NA	NA	NA	NA	NA	NA	NA	NA	NA	NA	NA
ENSTGUG00000000697	2	8965177	SHH	HGNC Symbol	genic	2.04103	-5.12744	5.70443	1.26e-05	0.00024371	3.20584	0	0	0.0353733	0.0233428	NA	NA	NA	NA	NA	NA	NA	NA	NA	NA	NA	NA	NA	NA	NA	NA	NA	NA	NA	NA
ENSTGUG00000016020	Un	131756613			promoter	-1.97938	0.0373626	-5.70479	1.26e-05	0.00024371	3.20663	0.727338	0.119327	0.425412	0.131884	NA	NA	NA	NA	NA	NA	NA	NA	NA	NA	NA	NA	NA	NA	NA	NA	NA	NA	NA	NA
ENSTGUG00000003583	7	2473119			genic	2.23156	-4.98454	5.70206	1.26e-05	0.000244699	3.2005	0	0	0.0556553	0.0559925	NA	NA	NA	NA	NA	NA	NA	NA	NA	NA	NA	NA	NA	NA	NA	NA	NA	NA	NA	NA
ENSTGUG00000009339	12	13917943	FEZF2	Biomart_human_ortholog	promoter	2.27152	-3.82977	5.69724	1.28e-05	0.000247033	3.18967	0.0185342	0.0221001	0.0935884	0.0380516	NA	NA	NA	NA	NA	NA	NA	NA	NA	NA	NA	NA	NA	NA	NA	NA	NA	NA	NA	NA
ENSTGUG00000000079	13	442591	TCERG1	HGNC Symbol	promoter	2.60029	-4.70799	5.6975	1.28e-05	0.000247033	3.19024	0	0	0.0666248	0.0542067	ENSTGUG00000000122	NA	NA	NA	NA	NA	NA	NA	NA	NA	SH3RF2	NA	NA	NA	NA	NA	NA	NA	NA	NA
ENSTGUG00000010334	15	12414491	CHCHD10	Biomart_human_ortholog	promoter	2.98685	-1.6012	5.69683	1.28e-05	0.00024709	3.18873	0.100247	0.0795069	0.362647	0.15272	NA	NA	NA	NA	NA	NA	NA	NA	NA	NA	NA	NA	NA	NA	NA	NA	NA	NA	NA	NA
ENSTGUG00000008837	9	13463221	ZIC4	Uniprot	genic	1.59158	-3.2893	5.69494	1.28e-05	0.000247972	3.18449	0.0367702	0.0197293	0.116236	0.0392397	NA	NA	NA	NA	NA	NA	NA	NA	NA	NA	NA	NA	NA	NA	NA	NA	NA	NA	NA	NA
ENSTGUG00000004989	22	2957652	ADAM9	HGNC Symbol	genic	2.06855	-5.1068	5.68879	1.3e-05	0.000251277	3.17066	0	0	0.0404207	0.0314036	NA	NA	NA	NA	NA	NA	NA	NA	NA	NA	NA	NA	NA	NA	NA	NA	NA	NA	NA	NA
ENSTGUG00000004671	22	2713061	ADGRA2	HGNC Symbol	genic	2.09257	-1.83282	5.68834	1.3e-05	0.000251358	3.16963	0.0968811	0.0630968	0.294826	0.100592	NA	NA	NA	NA	NA	NA	NA	NA	NA	NA	NA	NA	NA	NA	NA	NA	NA	NA	NA	NA
ENSTGUG00000003262	14	651086			genic	1.69195	-5.00873	5.688	1.3e-05	0.000251374	3.16886	0.00416041	0.00733512	0.0351172	0.0242551	NA	NA	NA	NA	NA	NA	NA	NA	NA	NA	NA	NA	NA	NA	NA	NA	NA	NA	NA	NA
ENSTGUG00000006491	15	3744195	SH2B3	Uniprot	promoter	2.54813	-3.90587	5.68712	1.31e-05	0.000251695	3.16689	0.0149832	0.023214	0.100084	0.0539569	NA	NA	NA	NA	NA	NA	NA	NA	NA	NA	NA	NA	NA	NA	NA	NA	NA	NA	NA	NA
ENSTGUG00000001847	4	3415599	NDST4	HGNC Symbol	genic	2.44852	-3.36331	5.68616	1.31e-05	0.000252062	3.16474	0.0173795	0.00488105	0.15177	0.0992979	NA	NA	NA	NA	NA	NA	NA	NA	NA	NA	NA	NA	NA	NA	NA	NA	NA	NA	NA	NA
ENSTGUG00000010777	5	23236039	DLL4	HGNC Symbol	genic	1.86817	-2.1567	5.68541	1.31e-05	0.000252318	3.16303	0.0818196	0.0549555	0.248181	0.111321	NA	NA	NA	NA	NA	NA	NA	NA	NA	NA	NA	NA	NA	NA	NA	NA	NA	NA	NA	NA
ENSTGUG00000007634	15	5051590	SEZ6L	HGNC Symbol	genic	2.73301	-3.48854	5.6818	1.32e-05	0.000254154	3.15492	0.0220324	0.0343561	0.127835	0.0617748	NA	NA	NA	NA	NA	NA	NA	NA	NA	NA	NA	NA	NA	NA	NA	NA	NA	NA	NA	NA
ENSTGUG00000002589	21	2199119	ZBTB48	HGNC Symbol	genic	3.288	-4.19221	5.68159	1.32e-05	0.000254154	3.15444	0	0	0.113681	0.0791774	NA	NA	NA	NA	NA	NA	NA	NA	NA	NA	NA	NA	NA	NA	NA	NA	NA	NA	NA	NA
ENSTGUG00000006305	9	4876579	MAB21L4	Uniprot	genic	4.13978	1.28986	5.68097	1.32e-05	0.000254246	3.15306	0.246824	0.157858	0.780034	0.143378	NA	NA	NA	NA	NA	NA	NA	NA	NA	NA	NA	NA	NA	NA	NA	NA	NA	NA	NA	NA
ENSTGUG00000000182	28	942830	NFIC	HGNC Symbol	genic	3.61606	-2.96279	5.6808	1.33e-05	0.000254246	3.15267	0.0208333	0.0322749	0.222082	0.133082	NA	NA	NA	NA	NA	NA	NA	NA	NA	NA	NA	NA	NA	NA	NA	NA	NA	NA	NA	NA
ENSTGUG00000003692	25	267727	MEX3A	HGNC Symbol	promoter	2.17964	0.0869575	5.67986	1.33e-05	0.000254609	3.15056	0.255987	0.069732	0.594101	0.179451	ENSTGUG00000017801	NA	NA	NA	NA	NA	NA	NA	NA	NA		NA	NA	NA	NA	NA	NA	NA	NA	NA
ENSTGUG00000017482	Z_random	445994	RAX	NCBI gene	genic	1.65224	-2.38633	5.67912	1.33e-05	0.00025486	3.14888	0.0695951	0.0269222	0.215161	0.103025	NA	NA	NA	NA	NA	NA	NA	NA	NA	NA	NA	NA	NA	NA	NA	NA	NA	NA	NA	NA
ENSTGUG00000002220	27	1746408	STARD3	HGNC Symbol	promoter	2.15775	-3.04428	5.67705	1.34e-05	0.000255878	3.14423	0.0425787	0.048343	0.15013	0.0568547	NA	NA	NA	NA	NA	NA	NA	NA	NA	NA	NA	NA	NA	NA	NA	NA	NA	NA	NA	NA
ENSTGUG00000011674	6	35861144	PWWP2B	HGNC Symbol	genic	3.67387	-1.63213	5.67507	1.34e-05	0.000256848	3.13978	0.101709	0.137811	0.381937	0.10355	NA	NA	NA	NA	NA	NA	NA	NA	NA	NA	NA	NA	NA	NA	NA	NA	NA	NA	NA	NA
ENSTGUG00000006410	5	6697614	VWCE	Biomart_human_ortholog	promoter	1.17704	0.613856	5.67468	1.34e-05	0.000256898	3.13889	0.45321	0.0607858	0.651236	0.0890185	NA	NA	NA	NA	NA	NA	NA	NA	NA	NA	NA	NA	NA	NA	NA	NA	NA	NA	NA	NA
ENSTGUG00000008052	19	10109858	LHX1	HGNC Symbol	promoter	2.5353	-3.83767	5.67335	1.35e-05	0.000257311	3.13589	0.0187559	0.0311626	0.098725	0.0496781	NA	NA	NA	NA	NA	NA	NA	NA	NA	NA	NA	NA	NA	NA	NA	NA	NA	NA	NA	NA
ENSTGUG00000002241	27	1774570			promoter	2.83293	-3.03171	5.67345	1.35e-05	0.000257311	3.13613	0.0240727	0.0189552	0.1909	0.09608	NA	NA	NA	NA	NA	NA	NA	NA	NA	NA	NA	NA	NA	NA	NA	NA	NA	NA	NA	NA
ENSTGUG00000016132	1A_random	206678	OPN1SW	NCBI gene	promoter	-2.94836	-5.00073	-5.67102	1.36e-05	0.000258494	3.13065	0.189233	0.14692	0.0163631	0.0238529	NA	NA	NA	NA	NA	NA	NA	NA	NA	NA	NA	NA	NA	NA	NA	NA	NA	NA	NA	NA
ENSTGUG00000015636	Un	44543756	LOC100230746	Uniprot	promoter	1.94941	0.216246	5.67038	1.36e-05	0.000258686	3.12921	0.295291	0.0603788	0.612191	0.133352	NA	NA	NA	NA	NA	NA	NA	NA	NA	NA	NA	NA	NA	NA	NA	NA	NA	NA	NA	NA
ENSTGUG00000002743	21	2591187	TP73	HGNC Symbol	genic	2.20969	-3.36562	5.66596	1.37e-05	0.000261115	3.11925	0.0288721	0.0238166	0.123374	0.0457401	NA	NA	NA	NA	NA	NA	NA	NA	NA	NA	NA	NA	NA	NA	NA	NA	NA	NA	NA	NA
ENSTGUG00000006157	7	10729414	ASIC4	HGNC Symbol	genic	2.08169	-1.8919	5.66482	1.37e-05	0.000261608	3.11669	0.100178	0.0574902	0.277568	0.0553261	NA	NA	NA	NA	NA	NA	NA	NA	NA	NA	NA	NA	NA	NA	NA	NA	NA	NA	NA	NA
ENSTGUG00000009339	12	13917493	FEZF2	Biomart_human_ortholog	genic	2.91282	-3.89508	5.66382	1.38e-05	0.000262018	3.11444	0.0151515	0.0371135	0.109345	0.0579923	NA	NA	NA	NA	NA	NA	NA	NA	NA	NA	NA	NA	NA	NA	NA	NA	NA	NA	NA	NA
ENSTGUG00000002526	17	717678			genic	2.27246	-2.75354	5.66058	1.39e-05	0.000263769	3.10714	0.0444745	0.0311445	0.182561	0.0657495	NA	NA	NA	NA	NA	NA	NA	NA	NA	NA	NA	NA	NA	NA	NA	NA	NA	NA	NA	NA
ENSTGUG00000017422	25_random	433526	S100A1	NCBI gene	promoter	2.67886	-2.34234	5.65932	1.39e-05	0.000264343	3.10429	0.050988	0.0412632	0.248834	0.117852	NA	NA	NA	NA	NA	NA	NA	NA	NA	NA	NA	NA	NA	NA	NA	NA	NA	NA	NA	NA
ENSTGUG00000006211	3	24896502	LAMP5	HGNC Symbol	genic	1.42233	-1.41346	5.65816	1.4e-05	0.000264851	3.10169	0.151617	0.0580013	0.323833	0.0611424	NA	NA	NA	NA	NA	NA	NA	NA	NA	NA	NA	NA	NA	NA	NA	NA	NA	NA	NA	NA
ENSTGUG00000011692	6	36147496	NKX6-2	Uniprot	promoter	2.15648	-4.67363	5.65604	1.4e-05	0.000265762	3.0969	0.00574713	0.0140775	0.0555187	0.0333653	NA	NA	NA	NA	NA	NA	NA	NA	NA	NA	NA	NA	NA	NA	NA	NA	NA	NA	NA	NA
ENSTGUG00000015608	Un	128747603			promoter	1.73844	1.07663	5.65628	1.4e-05	0.000265762	3.09744	0.46439	0.140616	0.734464	0.107975	NA	NA	NA	NA	NA	NA	NA	NA	NA	NA	NA	NA	NA	NA	NA	NA	NA	NA	NA	NA
ENSTGUG00000006754	4	38767887	HELT	HGNC Symbol	genic	2.66132	-3.67307	5.65417	1.41e-05	0.000266708	3.09268	0.024424	0.0458751	0.127184	0.0919708	NA	NA	NA	NA	NA	NA	NA	NA	NA	NA	NA	NA	NA	NA	NA	NA	NA	NA	NA	NA
ENSTGUG00000006822	17	9996557	PTGS1	HGNC Symbol	promoter	2.79539	-2.55042	5.6504	1.42e-05	0.000268813	3.0842	0.0504293	0.0519138	0.225572	0.0878944	NA	NA	NA	NA	NA	NA	NA	NA	NA	NA	NA	NA	NA	NA	NA	NA	NA	NA	NA	NA
ENSTGUG00000003396	17	5275191			genic	2.08411	-4.02478	5.64664	1.43e-05	0.000270934	3.07571	0.0163532	0.017966	0.07963	0.0329446	NA	NA	NA	NA	NA	NA	NA	NA	NA	NA	NA	NA	NA	NA	NA	NA	NA	NA	NA	NA
ENSTGUG00000004656	17	6494453	ASS1	HGNC Symbol	promoter	3.30953	-2.99659	5.64544	1.44e-05	0.000271483	3.07301	0.0327381	0.0534721	0.206783	0.114084	NA	NA	NA	NA	NA	NA	NA	NA	NA	NA	NA	NA	NA	NA	NA	NA	NA	NA	NA	NA
ENSTGUG00000001189	13	8376081	MYOT	HGNC Symbol	promoter	2.37033	-3.67199	5.64308	1.44e-05	0.000272757	3.06768	0.0206527	0.0227429	0.108866	0.0604255	ENSTGUG00000001192	ENSTGUG00000001186	NA	NA	NA	NA	NA	NA	NA	NA		HNRNPA0	NA	NA	NA	NA	NA	NA	NA	NA
ENSTGUG00000016491	Un	135713464	MRPS12	HGNC Symbol	promoter	-1.8725	-5.99896	-5.64138	1.45e-05	0.000273619	3.06387	0.0393697	0.0288242	0.00246914	0.00718624	NA	NA	NA	NA	NA	NA	NA	NA	NA	NA	NA	NA	NA	NA	NA	NA	NA	NA	NA	NA
ENSTGUG00000001299	26	2274608	NAV1	HGNC Symbol	genic	2.06042	-4.93613	5.63865	1.46e-05	0.00027513	3.05772	0.00177305	0.00434307	0.0421506	0.0310981	NA	NA	NA	NA	NA	NA	NA	NA	NA	NA	NA	NA	NA	NA	NA	NA	NA	NA	NA	NA
ENSTGUG00000002589	21	2266576	ZBTB48	HGNC Symbol	genic	1.66444	-5.09624	5.63725	1.46e-05	0.000275819	3.05455	0.00304637	0.0049022	0.0309858	0.0148133	NA	NA	NA	NA	NA	NA	NA	NA	NA	NA	NA	NA	NA	NA	NA	NA	NA	NA	NA	NA
ENSTGUG00000005054	12	4795558	CAMKV	HGNC Symbol	promoter	-1.47157	-0.0473247	-5.63573	1.47e-05	0.000276583	3.05111	0.676953	0.0501211	0.432446	0.134168	NA	NA	NA	NA	NA	NA	NA	NA	NA	NA	NA	NA	NA	NA	NA	NA	NA	NA	NA	NA
ENSTGUG00000005836	19	6869200	SMG6	HGNC Symbol	genic	1.3936	-1.19112	5.63309	1.48e-05	0.000278055	3.04516	0.172067	0.0433482	0.359081	0.0840746	NA	NA	NA	NA	NA	NA	NA	NA	NA	NA	NA	NA	NA	NA	NA	NA	NA	NA	NA	NA
ENSTGUG00000004419	8	5452300	NR5A2	HGNC Symbol	genic	2.11706	-4.66542	5.6322	1.48e-05	0.000278427	3.04315	0.00694444	0.0170103	0.0500891	0.0271154	NA	NA	NA	NA	NA	NA	NA	NA	NA	NA	NA	NA	NA	NA	NA	NA	NA	NA	NA	NA
ENSTGUG00000004018	19	4090722	CYB5D2	HGNC Symbol	genic	3.46082	-0.0510686	5.63095	1.48e-05	0.000278782	3.04033	0.185401	0.127654	0.621373	0.167856	NA	NA	NA	NA	NA	NA	NA	NA	NA	NA	NA	NA	NA	NA	NA	NA	NA	NA	NA	NA
ENSTGUG00000007530	3	29227834	NKX2-4	Uniprot	genic	1.92121	-3.67756	5.63072	1.49e-05	0.000278782	3.03982	0.0222974	0.0160972	0.0970564	0.0431128	NA	NA	NA	NA	NA	NA	NA	NA	NA	NA	NA	NA	NA	NA	NA	NA	NA	NA	NA	NA
ENSTGUG00000015876	Un	106776533			promoter	-2.50131	-4.90946	-5.63126	1.48e-05	0.000278782	3.04104	0.106713	0.0378853	0.0194141	0.0242009	NA	NA	NA	NA	NA	NA	NA	NA	NA	NA	NA	NA	NA	NA	NA	NA	NA	NA	NA	NA
ENSTGUG00000018202	27	2467858	HCRT	HGNC Symbol	promoter	1.37408	-0.691899	5.6285	1.49e-05	0.000279949	3.03481	0.231638	0.0554326	0.439772	0.0665519	ENSTGUG00000002515	ENSTGUG00000002564	NA	NA	NA	NA	NA	NA	NA	NA			NA	NA	NA	NA	NA	NA	NA	NA
ENSTGUG00000005165	18	4388030	NTN1	HGNC Symbol	genic	3.73036	-2.92128	5.62828	1.49e-05	0.000279949	3.03431	0.0207071	0.036886	0.281031	0.188279	NA	NA	NA	NA	NA	NA	NA	NA	NA	NA	NA	NA	NA	NA	NA	NA	NA	NA	NA	NA
ENSTGUG00000004267	22	1580802	EBF2	NCBI gene	genic	2.35133	-4.70872	5.62738	1.5e-05	0.00028028	3.03228	0.00190476	0.0046657	0.0582793	0.0382991	NA	NA	NA	NA	NA	NA	NA	NA	NA	NA	NA	NA	NA	NA	NA	NA	NA	NA	NA	NA
ENSTGUG00000003911	LGE22	734682			promoter	2.50061	-3.37718	5.62715	1.5e-05	0.00028028	3.03177	0.0293737	0.0357442	0.132462	0.0587571	ENSTGUG00000004035	NA	NA	NA	NA	NA	NA	NA	NA	NA		NA	NA	NA	NA	NA	NA	NA	NA	NA
ENSTGUG00000005165	18	4351057	NTN1	HGNC Symbol	promoter	2.58243	-4.72139	5.62549	1.5e-05	0.000281149	3.02802	0	0	0.0582154	0.0361063	NA	NA	NA	NA	NA	NA	NA	NA	NA	NA	NA	NA	NA	NA	NA	NA	NA	NA	NA	NA
ENSTGUG00000013259	1	89771776	RBP5	HGNC Symbol	promoter	1.46875	-4.26794	5.62432	1.51e-05	0.000281618	3.02538	0.0151328	0.00768299	0.0589028	0.0276815	NA	NA	NA	NA	NA	NA	NA	NA	NA	NA	NA	NA	NA	NA	NA	NA	NA	NA	NA	NA
ENSTGUG00000001600	23	5289388			promoter	2.27969	-4.49443	5.62415	1.51e-05	0.000281618	3.025	0.00877193	0.0214868	0.0633516	0.0368416	ENSTGUG00000001590	NA	NA	NA	NA	NA	NA	NA	NA	NA	OSCP1	NA	NA	NA	NA	NA	NA	NA	NA	NA
ENSTGUG00000003320	27	4567770			promoter	-6.50142	-1.40971	-5.6233	1.51e-05	0.000281972	3.02307	0.893437	0.0806919	0.215486	0.205896	ENSTGUG00000003449	NA	NA	NA	NA	NA	NA	NA	NA	NA		NA	NA	NA	NA	NA	NA	NA	NA	NA
ENSTGUG00000006317	14	9156990	CASKIN1	STRING	promoter	1.79327	-0.79921	5.62241	1.51e-05	0.000282347	3.02107	0.184675	0.0644445	0.439826	0.116094	NA	NA	NA	NA	NA	NA	NA	NA	NA	NA	NA	NA	NA	NA	NA	NA	NA	NA	NA	NA
ENSTGUG00000000182	28	952071	NFIC	HGNC Symbol	genic	1.65532	-0.975319	5.61737	1.53e-05	0.000285412	3.00968	0.183199	0.0856962	0.404437	0.0815241	NA	NA	NA	NA	NA	NA	NA	NA	NA	NA	NA	NA	NA	NA	NA	NA	NA	NA	NA	NA
ENSTGUG00000004372	14	2979905	HBAA	NCBI gene	promoter	1.78993	-3.02065	5.6156	1.54e-05	0.000286368	3.00569	0.0647861	0.0640304	0.139347	0.0312489	NA	NA	NA	NA	NA	NA	NA	NA	NA	NA	NA	NA	NA	NA	NA	NA	NA	NA	NA	NA
ENSTGUG00000012179	7	39169317	NR4A2	STRING	promoter	1.86558	-0.203396	5.61523	1.54e-05	0.00028641	3.00486	0.253476	0.102059	0.541319	0.118583	ENSTGUG00000012157	ENSTGUG00000012173	NA	NA	NA	NA	NA	NA	NA	NA	GPD2		NA	NA	NA	NA	NA	NA	NA	NA
ENSTGUG00000006818	20	8310770	ANGPT4	HGNC Symbol	promoter	3.08849	-4.34184	5.61344	1.54e-05	0.000287385	3.00081	0	0	0.105017	0.097058	NA	NA	NA	NA	NA	NA	NA	NA	NA	NA	NA	NA	NA	NA	NA	NA	NA	NA	NA	NA
ENSTGUG00000004907	12	4706418			genic	3.49271	-1.92717	5.6131	1.55e-05	0.000287406	3.00006	0.0765182	0.0890154	0.336409	0.159356	NA	NA	NA	NA	NA	NA	NA	NA	NA	NA	NA	NA	NA	NA	NA	NA	NA	NA	NA	NA
ENSTGUG00000007589	3	29327150			genic	1.43456	-2.85423	5.60981	1.56e-05	0.000289368	2.99264	0.0544947	0.017707	0.154065	0.0615128	NA	NA	NA	NA	NA	NA	NA	NA	NA	NA	NA	NA	NA	NA	NA	NA	NA	NA	NA	NA
ENSTGUG00000018146	20	8422654	LOC100231564	Uniprot	promoter	1.47732	-1.6992	5.60776	1.56e-05	0.000290524	2.98801	0.120669	0.0367202	0.286379	0.0734784	ENSTGUG00000006965	NA	NA	NA	NA	NA	NA	NA	NA	NA		NA	NA	NA	NA	NA	NA	NA	NA	NA
ENSTGUG00000008838	9	13480162	ZIC1	HGNC Symbol	promoter	2.29033	-2.58492	5.60737	1.57e-05	0.000290588	2.98711	0.0641667	0.0523848	0.198113	0.0543411	NA	NA	NA	NA	NA	NA	NA	NA	NA	NA	NA	NA	NA	NA	NA	NA	NA	NA	NA	NA
ENSTGUG00000007480	6	15877774	TMEM150A	HGNC Symbol	promoter	2.08244	-1.07547	5.60379	1.58e-05	0.000292764	2.97903	0.13369	0.0306921	0.411269	0.129339	NA	NA	NA	NA	NA	NA	NA	NA	NA	NA	NA	NA	NA	NA	NA	NA	NA	NA	NA	NA
ENSTGUG00000008870	15	8904500	SLC25A1	HGNC Symbol	genic	1.78327	-5.32076	5.60239	1.58e-05	0.000293502	2.97586	0	0	0.0351893	0.0330142	NA	NA	NA	NA	NA	NA	NA	NA	NA	NA	NA	NA	NA	NA	NA	NA	NA	NA	NA	NA
ENSTGUG00000002914	18	963950	FAM104A	Uniprot	genic	2.06151	0.207778	5.60198	1.59e-05	0.000293571	2.97495	0.285752	0.107548	0.619887	0.122388	NA	NA	NA	NA	NA	NA	NA	NA	NA	NA	NA	NA	NA	NA	NA	NA	NA	NA	NA	NA
ENSTGUG00000002202	2	43426635	PXDC1	HGNC Symbol	genic	2.18237	-5.02143	5.60003	1.59e-05	0.00029468	2.97054	0	0	0.0692854	0.0996982	NA	NA	NA	NA	NA	NA	NA	NA	NA	NA	NA	NA	NA	NA	NA	NA	NA	NA	NA	NA
ENSTGUG00000008190	11	12214897	ZFHX3	HGNC Symbol	promoter	1.68111	-0.105553	5.59764	1.6e-05	0.000296084	2.96515	0.275983	0.0318738	0.552211	0.12124	NA	NA	NA	NA	NA	NA	NA	NA	NA	NA	NA	NA	NA	NA	NA	NA	NA	NA	NA	NA
ENSTGUG00000009367	3	37501702	PRKN	HGNC Symbol	genic	-3.03273	-2.89659	-5.5971	1.6e-05	0.000296248	2.96392	0.410364	0.235794	0.0794491	0.0799201	NA	NA	NA	NA	NA	NA	NA	NA	NA	NA	NA	NA	NA	NA	NA	NA	NA	NA	NA	NA
ENSTGUG00000005622	19	6671997	SCARF1	HGNC Symbol	promoter	1.80978	-2.35382	5.59545	1.61e-05	0.000297164	2.96019	0.0645407	0.0207959	0.226895	0.123922	NA	NA	NA	NA	NA	NA	NA	NA	NA	NA	NA	NA	NA	NA	NA	NA	NA	NA	NA	NA
ENSTGUG00000002914	18	973598	FAM104A	Uniprot	genic	2.40921	-3.73576	5.59249	1.62e-05	0.000298881	2.95351	0.0277778	0.0430331	0.102526	0.0455586	NA	NA	NA	NA	NA	NA	NA	NA	NA	NA	NA	NA	NA	NA	NA	NA	NA	NA	NA	NA
ENSTGUG00000002914	18	923162	FAM104A	Uniprot	genic	2.50404	-1.61696	5.59232	1.62e-05	0.000298881	2.95313	0.104244	0.128925	0.347613	0.139666	ENSTGUG00000002919	NA	NA	NA	NA	NA	NA	NA	NA	NA	SDK2	NA	NA	NA	NA	NA	NA	NA	NA	NA
ENSTGUG00000004596	14	5238435	METTL22	HGNC Symbol	promoter	3.13846	-4.30437	5.59191	1.62e-05	0.000298957	2.9522	0	0	0.0924881	0.0627074	ENSTGUG00000004595	NA	NA	NA	NA	NA	NA	NA	NA	NA	TMEM114	NA	NA	NA	NA	NA	NA	NA	NA	NA
ENSTGUG00000002937	18	994389	BTBD17	HGNC Symbol	promoter	1.6349	-3.55763	5.58755	1.64e-05	0.000301738	2.94235	0.0457072	0.0490091	0.0998279	0.0413411	ENSTGUG00000002914	NA	NA	NA	NA	NA	NA	NA	NA	NA	FAM104B	NA	NA	NA	NA	NA	NA	NA	NA	NA
ENSTGUG00000000887	13	6856792	CAMK2A	HGNC Symbol	genic	2.1087	-3.24943	5.58624	1.64e-05	0.000302441	2.93937	0.0297603	0.019026	0.130988	0.0431265	NA	NA	NA	NA	NA	NA	NA	NA	NA	NA	NA	NA	NA	NA	NA	NA	NA	NA	NA	NA
ENSTGUG00000006403	Z	68396473	KLF4	Biomart_human_ortholog	genic	2.2846	-3.55379	5.58413	1.65e-05	0.000303689	2.93462	0.0240206	0.025289	0.111822	0.0464873	NA	NA	NA	NA	NA	NA	NA	NA	NA	NA	NA	NA	NA	NA	NA	NA	NA	NA	NA	NA
ENSTGUG00000004537	20	4499526	SLC32A1	HGNC Symbol	promoter	2.49003	-4.21218	5.58289	1.66e-05	0.000304345	2.9318	0.0151515	0.0371135	0.0814509	0.0700105	NA	NA	NA	NA	NA	NA	NA	NA	NA	NA	NA	NA	NA	NA	NA	NA	NA	NA	NA	NA
ENSTGUG00000005539	4A	16640079	KLF8	Biomart_human_ortholog	genic	2.12101	-1.29643	5.58238	1.66e-05	0.000304489	2.93067	0.136229	0.0937739	0.373361	0.100356	NA	NA	NA	NA	NA	NA	NA	NA	NA	NA	NA	NA	NA	NA	NA	NA	NA	NA	NA	NA
ENSTGUG00000006722	5	7071774	SYT12	HGNC Symbol	promoter	2.18842	-5.01689	5.58033	1.67e-05	0.000305712	2.92602	0	0	0.0413147	0.0265646	NA	NA	NA	NA	NA	NA	NA	NA	NA	NA	NA	NA	NA	NA	NA	NA	NA	NA	NA	NA
ENSTGUG00000001908	27	245146	MAPT	Uniprot	genic	-3.03324	-3.88364	-5.57895	1.67e-05	0.000306469	2.9229	0.24942	0.0852256	0.0420134	0.0505183	NA	NA	NA	NA	NA	NA	NA	NA	NA	NA	NA	NA	NA	NA	NA	NA	NA	NA	NA	NA
ENSTGUG00000017161	Un	84645141	DPYSL5	Biomart_human_ortholog	genic	1.6697	-2.64434	5.57808	1.67e-05	0.000306873	2.92092	0.0573945	0.0218411	0.182325	0.0872423	NA	NA	NA	NA	NA	NA	NA	NA	NA	NA	NA	NA	NA	NA	NA	NA	NA	NA	NA	NA
ENSTGUG00000011025	1A	53717148	RFX4	Uniprot	genic	2.58287	-3.98249	5.5769	1.68e-05	0.000307492	2.91825	0.0137566	0.0266868	0.0944135	0.0551043	NA	NA	NA	NA	NA	NA	NA	NA	NA	NA	NA	NA	NA	NA	NA	NA	NA	NA	NA	NA
ENSTGUG00000005261	7	10081342	TMBIM1	HGNC Symbol	promoter	3.03492	-3.27514	5.57559	1.68e-05	0.000308204	2.91529	0.0273133	0.0424323	0.168035	0.130974	NA	NA	NA	NA	NA	NA	NA	NA	NA	NA	NA	NA	NA	NA	NA	NA	NA	NA	NA	NA
ENSTGUG00000006782	17	9956374	LHX6	HGNC Symbol	genic	2.02282	-4.7124	5.57474	1.69e-05	0.000308588	2.91339	0.0039924	0.00439937	0.0497509	0.0273639	NA	NA	NA	NA	NA	NA	NA	NA	NA	NA	NA	NA	NA	NA	NA	NA	NA	NA	NA	NA
ENSTGUG00000017176	8_random	847859	CRIP1	Biomart_human_ortholog	promoter	1.75497	-2.58661	5.57063	1.7e-05	0.000310867	2.90409	0.0593324	0.0368277	0.194063	0.0867917	NA	NA	NA	NA	NA	NA	NA	NA	NA	NA	NA	NA	NA	NA	NA	NA	NA	NA	NA	NA
ENSTGUG00000006782	17	9957712	LHX6	HGNC Symbol	genic	2.11531	-3.9062	5.57107	1.7e-05	0.000310867	2.90508	0.0197629	0.0233031	0.0825176	0.0270815	NA	NA	NA	NA	NA	NA	NA	NA	NA	NA	NA	NA	NA	NA	NA	NA	NA	NA	NA	NA
ENSTGUG00000003763	LGE22	500157	PMEL	Biomart_human_ortholog	genic	-4.12688	-3.87907	-5.57074	1.7e-05	0.000310867	2.90434	0.367766	0.0853236	0.0710322	0.138499	NA	NA	NA	NA	NA	NA	NA	NA	NA	NA	NA	NA	NA	NA	NA	NA	NA	NA	NA	NA
ENSTGUG00000017151	Un	170193849	PHYHIP	Biomart_human_ortholog	genic	-1.92813	-4.82868	-5.56951	1.71e-05	0.000311454	2.90156	0.0832925	0.0327364	0.0201891	0.0198411	NA	NA	NA	NA	NA	NA	NA	NA	NA	NA	NA	NA	NA	NA	NA	NA	NA	NA	NA	NA
ENSTGUG00000015636	Un	44544062	LOC100230746	Uniprot	promoter	2.6877	-2.22281	5.56841	1.71e-05	0.000311822	2.89906	0.0680033	0.0540493	0.252905	0.0541024	NA	NA	NA	NA	NA	NA	NA	NA	NA	NA	NA	NA	NA	NA	NA	NA	NA	NA	NA	NA
ENSTGUG00000008190	11	12214906	ZFHX3	HGNC Symbol	promoter	4.05927	-0.308246	5.5684	1.71e-05	0.000311822	2.89905	0.175	0.222486	0.610689	0.163546	NA	NA	NA	NA	NA	NA	NA	NA	NA	NA	NA	NA	NA	NA	NA	NA	NA	NA	NA	NA
ENSTGUG00000005622	19	6672076	SCARF1	HGNC Symbol	promoter	1.8039	-1.06613	5.56764	1.71e-05	0.000311978	2.89732	0.161053	0.072818	0.398307	0.137767	NA	NA	NA	NA	NA	NA	NA	NA	NA	NA	NA	NA	NA	NA	NA	NA	NA	NA	NA	NA
ENSTGUG00000005261	7	10081363	TMBIM1	HGNC Symbol	promoter	3.33448	-3.30556	5.5676	1.71e-05	0.000311978	2.89723	0.0416667	0.102062	0.163902	0.0866335	NA	NA	NA	NA	NA	NA	NA	NA	NA	NA	NA	NA	NA	NA	NA	NA	NA	NA	NA	NA
ENSTGUG00000002937	18	996274	BTBD17	HGNC Symbol	promoter	3.54587	-1.93676	5.56723	1.72e-05	0.000312031	2.89639	0.0702839	0.0775408	0.34554	0.174153	ENSTGUG00000002914	NA	NA	NA	NA	NA	NA	NA	NA	NA	FAM104B	NA	NA	NA	NA	NA	NA	NA	NA	NA
ENSTGUG00000000060	24	194030	TMEM25	Uniprot	promoter	1.94689	-5.19804	5.56657	1.72e-05	0.000312289	2.89491	0	0	0.0322927	0.0210313	ENSTGUG00000000026	ENSTGUG00000000027	NA	NA	NA	NA	NA	NA	NA	NA		CCDC84	NA	NA	NA	NA	NA	NA	NA	NA
ENSTGUG00000006965	20	8422912	SIRPB1	STRING	promoter	2.42445	-4.83988	5.56319	1.73e-05	0.000314502	2.88725	0	0	0.0580688	0.0481967	ENSTGUG00000018146	NA	NA	NA	NA	NA	NA	NA	NA	NA		NA	NA	NA	NA	NA	NA	NA	NA	NA
ENSTGUG00000006211	3	24899796	LAMP5	HGNC Symbol	promoter	2.57886	-4.25834	5.56139	1.74e-05	0.000315584	2.88318	0.00925926	0.0226805	0.0817628	0.049044	NA	NA	NA	NA	NA	NA	NA	NA	NA	NA	NA	NA	NA	NA	NA	NA	NA	NA	NA	NA
ENSTGUG00000006543	4	38084246	WWC2	HGNC Symbol	genic	2.78001	-4.25676	5.55899	1.75e-05	0.000317105	2.87775	0.00438597	0.0107434	0.0958794	0.0759116	NA	NA	NA	NA	NA	NA	NA	NA	NA	NA	NA	NA	NA	NA	NA	NA	NA	NA	NA	NA
ENSTGUG00000010484	9	18715164	MCF2L2	Uniprot	genic	2.91784	-3.96365	5.55849	1.75e-05	0.000317256	2.87661	0.0111111	0.0272166	0.129001	0.0939574	NA	NA	NA	NA	NA	NA	NA	NA	NA	NA	NA	NA	NA	NA	NA	NA	NA	NA	NA	NA
ENSTGUG00000017284	22_random	368628	ENTPD4	STRING	genic	1.45659	-0.918336	5.55658	1.76e-05	0.000318222	2.87229	0.193601	0.0233709	0.407122	0.0974508	NA	NA	NA	NA	NA	NA	NA	NA	NA	NA	NA	NA	NA	NA	NA	NA	NA	NA	NA	NA
ENSTGUG00000004824	5	2926789	PAX6	HGNC Symbol	genic	1.6977	-3.88661	5.55657	1.76e-05	0.000318222	2.87228	0.022214	0.0190942	0.0800659	0.0316462	NA	NA	NA	NA	NA	NA	NA	NA	NA	NA	NA	NA	NA	NA	NA	NA	NA	NA	NA	NA
ENSTGUG00000008878	15	8918034			promoter	3.19982	-1.40593	5.55605	1.76e-05	0.000318392	2.87109	0.103175	0.0806249	0.401275	0.13168	NA	NA	NA	NA	NA	NA	NA	NA	NA	NA	NA	NA	NA	NA	NA	NA	NA	NA	NA	NA
ENSTGUG00000006200	8	11178793	BARHL2	HGNC Symbol	genic	2.13325	-4.7465	5.55507	1.76e-05	0.000318561	2.86889	0.0042735	0.0104679	0.0485484	0.0267879	NA	NA	NA	NA	NA	NA	NA	NA	NA	NA	NA	NA	NA	NA	NA	NA	NA	NA	NA	NA
ENSTGUG00000000887	13	6856848	CAMK2A	HGNC Symbol	genic	2.06344	-3.36922	5.55494	1.77e-05	0.000318561	2.86858	0.0284352	0.0214938	0.12508	0.0578598	NA	NA	NA	NA	NA	NA	NA	NA	NA	NA	NA	NA	NA	NA	NA	NA	NA	NA	NA	NA
ENSTGUG00000002130	4	7637870	NKX6-1	Uniprot	promoter	2.17846	0.426857	5.55506	1.76e-05	0.000318561	2.86886	0.317172	0.18142	0.65896	0.101463	NA	NA	NA	NA	NA	NA	NA	NA	NA	NA	NA	NA	NA	NA	NA	NA	NA	NA	NA	NA
ENSTGUG00000002853	4A	6843065	ZC4H2	HGNC Symbol	genic	3.27821	-3.3025	5.554	1.77e-05	0.000319033	2.86645	0.0171053	0.0265124	0.171576	0.116161	NA	NA	NA	NA	NA	NA	NA	NA	NA	NA	NA	NA	NA	NA	NA	NA	NA	NA	NA	NA
ENSTGUG00000002914	18	994539	FAM104A	Uniprot	promoter	2.14697	-3.71892	5.55344	1.77e-05	0.000319229	2.86519	0.0211897	0.0220851	0.0997006	0.0467979	ENSTGUG00000002937	NA	NA	NA	NA	NA	NA	NA	NA	NA	BTBD17	NA	NA	NA	NA	NA	NA	NA	NA	NA
ENSTGUG00000007098	8	16338185	TMEM125	HGNC Symbol	promoter	2.33683	0.781717	5.55271	1.77e-05	0.000319544	2.86355	0.338535	0.0865305	0.709111	0.11892	NA	NA	NA	NA	NA	NA	NA	NA	NA	NA	NA	NA	NA	NA	NA	NA	NA	NA	NA	NA
ENSTGUG00000002526	17	717446			genic	2.38525	-3.59668	5.55076	1.78e-05	0.000320764	2.85911	0.0179741	0.0148122	0.122579	0.0675239	NA	NA	NA	NA	NA	NA	NA	NA	NA	NA	NA	NA	NA	NA	NA	NA	NA	NA	NA	NA
ENSTGUG00000003389	LGE22	119774			promoter	1.57888	-2.80111	5.54976	1.79e-05	0.000321281	2.85686	0.0520463	0.0159899	0.158583	0.0583861	ENSTGUG00000003284	ENSTGUG00000003391	NA	NA	NA	NA	NA	NA	NA	NA	SENP1		NA	NA	NA	NA	NA	NA	NA	NA
ENSTGUG00000008646	18	8755165	MIF4GD	HGNC Symbol	promoter	2.64576	-3.90868	5.54891	1.79e-05	0.000321534	2.85494	0.00925383	0.0103986	0.116137	0.0892808	NA	NA	NA	NA	NA	NA	NA	NA	NA	NA	NA	NA	NA	NA	NA	NA	NA	NA	NA	NA
ENSTGUG00000011664	1	49835357	MTUS2	Biomart_human_ortholog	genic	2.24034	-4.85155	5.54883	1.79e-05	0.000321534	2.85477	0.00113379	0.0027772	0.0528214	0.0403833	NA	NA	NA	NA	NA	NA	NA	NA	NA	NA	NA	NA	NA	NA	NA	NA	NA	NA	NA	NA
ENSTGUG00000010349	6	23597457			genic	2.77697	-3.22319	5.54821	1.79e-05	0.000321782	2.85334	0.0296026	0.0394345	0.152819	0.0724581	NA	NA	NA	NA	NA	NA	NA	NA	NA	NA	NA	NA	NA	NA	NA	NA	NA	NA	NA	NA
ENSTGUG00000017422	25_random	433486	S100A1	NCBI gene	promoter	2.85696	-2.90521	5.54746	1.8e-05	0.00032212	2.85165	0.028668	0.0256674	0.208068	0.113726	NA	NA	NA	NA	NA	NA	NA	NA	NA	NA	NA	NA	NA	NA	NA	NA	NA	NA	NA	NA
ENSTGUG00000002526	17	717440			genic	2.23667	-4.18114	5.54509	1.81e-05	0.000323654	2.84628	0.0135802	0.0211684	0.0790882	0.0447682	NA	NA	NA	NA	NA	NA	NA	NA	NA	NA	NA	NA	NA	NA	NA	NA	NA	NA	NA	NA
ENSTGUG00000017482	Z_random	447585	RAX	NCBI gene	promoter	1.82318	-5.29083	5.5439	1.81e-05	0.000324317	2.8436	0	0	0.0279199	0.016569	NA	NA	NA	NA	NA	NA	NA	NA	NA	NA	NA	NA	NA	NA	NA	NA	NA	NA	NA	NA
ENSTGUG00000000663	28	3054642	R3HDM4	HGNC Symbol	genic	2.27737	0.324624	5.5401	1.83e-05	0.000326932	2.83499	0.288348	0.137188	0.637212	0.133247	NA	NA	NA	NA	NA	NA	NA	NA	NA	NA	NA	NA	NA	NA	NA	NA	NA	NA	NA	NA
ENSTGUG00000003583	7	2473102			genic	2.31157	-4.92453	5.53445	1.85e-05	0.000330747	2.82218	0	0	0.0511463	0.0432321	NA	NA	NA	NA	NA	NA	NA	NA	NA	NA	NA	NA	NA	NA	NA	NA	NA	NA	NA	NA
ENSTGUG00000004918	4A	15650310			promoter	-3.74851	-4.3616	-5.53453	1.85e-05	0.000330747	2.82237	0.262434	0.108804	0.0385335	0.0799966	NA	NA	NA	NA	NA	NA	NA	NA	NA	NA	NA	NA	NA	NA	NA	NA	NA	NA	NA	NA
ENSTGUG00000003359	19	730363	ELN	Biomart_human_ortholog	promoter	1.4869	1.06669	5.53301	1.86e-05	0.000331393	2.81894	0.490676	0.139151	0.725867	0.0924035	NA	NA	NA	NA	NA	NA	NA	NA	NA	NA	NA	NA	NA	NA	NA	NA	NA	NA	NA	NA
ENSTGUG00000002648	4A	5571731	INPPL1	HGNC Symbol	genic	2.16286	-3.6353	5.53322	1.86e-05	0.000331393	2.81941	0.0255723	0.0308614	0.104077	0.0452888	NA	NA	NA	NA	NA	NA	NA	NA	NA	NA	NA	NA	NA	NA	NA	NA	NA	NA	NA	NA
ENSTGUG00000000959	26	729362	TSPAN2	HGNC Symbol	genic	2.67396	-2.82273	5.53166	1.86e-05	0.000332205	2.81586	0.0324382	0.0287994	0.206986	0.113789	NA	NA	NA	NA	NA	NA	NA	NA	NA	NA	NA	NA	NA	NA	NA	NA	NA	NA	NA	NA
ENSTGUG00000002606	21	2175691	PLEKHG5	HGNC Symbol	promoter	-3.55905	-3.7985	-5.53053	1.87e-05	0.000332714	2.81331	0.33302	0.130769	0.0551899	0.0849941	ENSTGUG00000002598	ENSTGUG00000002589	NA	NA	NA	NA	NA	NA	NA	NA	TAS1R1	ZBTB48	NA	NA	NA	NA	NA	NA	NA	NA
ENSTGUG00000009712	1A	48921684	SMDT1	HGNC Symbol	genic	1.54491	-5.49953	5.53041	1.87e-05	0.000332714	2.81304	0	0	0.024232	0.020823	NA	NA	NA	NA	NA	NA	NA	NA	NA	NA	NA	NA	NA	NA	NA	NA	NA	NA	NA	NA
ENSTGUG00000005910	14	8713973	NDUFAB1	HGNC Symbol	genic	2.57421	-3.60635	5.5284	1.88e-05	0.000333836	2.80848	0.0190399	0.023773	0.142999	0.123582	NA	NA	NA	NA	NA	NA	NA	NA	NA	NA	NA	NA	NA	NA	NA	NA	NA	NA	NA	NA
ENSTGUG00000006268	4A	18785475	SOX3	HGNC Symbol	promoter	1.8285	-5.28683	5.52836	1.88e-05	0.000333836	2.8084	0	0	0.031314	0.0236202	NA	NA	NA	NA	NA	NA	NA	NA	NA	NA	NA	NA	NA	NA	NA	NA	NA	NA	NA	NA
ENSTGUG00000010247	10	20601837			promoter	2.00469	-5.15469	5.52724	1.88e-05	0.000334473	2.80586	0	0	0.0338957	0.0234436	NA	NA	NA	NA	NA	NA	NA	NA	NA	NA	NA	NA	NA	NA	NA	NA	NA	NA	NA	NA
ENSTGUG00000004465	4A	12712410			genic	3.12483	-3.24951	5.52562	1.89e-05	0.000335497	2.80219	0.0271836	0.0479025	0.16255	0.0751163	NA	NA	NA	NA	NA	NA	NA	NA	NA	NA	NA	NA	NA	NA	NA	NA	NA	NA	NA	NA
ENSTGUG00000002958	18	1060808	NPLOC4	HGNC Symbol	genic	2.97954	-2.82404	5.52509	1.89e-05	0.000335681	2.80099	0.0381944	0.0438128	0.201601	0.0831523	NA	NA	NA	NA	NA	NA	NA	NA	NA	NA	NA	NA	NA	NA	NA	NA	NA	NA	NA	NA
ENSTGUG00000008542	8	19155986	TAL1	HGNC Symbol	genic	2.11844	-5.06938	5.52425	1.89e-05	0.000336109	2.79908	0	0	0.0394934	0.0262806	NA	NA	NA	NA	NA	NA	NA	NA	NA	NA	NA	NA	NA	NA	NA	NA	NA	NA	NA	NA
ENSTGUG00000002130	4	7638468	NKX6-1	Uniprot	genic	2.54235	-4.75145	5.5214	1.91e-05	0.000338088	2.79261	0	0	0.0569113	0.0392837	NA	NA	NA	NA	NA	NA	NA	NA	NA	NA	NA	NA	NA	NA	NA	NA	NA	NA	NA	NA
ENSTGUG00000006491	15	3745583	SH2B3	Uniprot	promoter	1.36544	-0.568367	5.52058	1.91e-05	0.000338499	2.79076	0.255987	0.101618	0.462363	0.0991932	NA	NA	NA	NA	NA	NA	NA	NA	NA	NA	NA	NA	NA	NA	NA	NA	NA	NA	NA	NA
ENSTGUG00000002648	4A	5571721	INPPL1	HGNC Symbol	genic	1.90299	-2.94695	5.51789	1.92e-05	0.000340365	2.78466	0.0493965	0.0346073	0.152679	0.0503909	NA	NA	NA	NA	NA	NA	NA	NA	NA	NA	NA	NA	NA	NA	NA	NA	NA	NA	NA	NA
ENSTGUG00000006887	1	9436336	DMD	Uniprot	genic	2.07606	-1.32877	5.51545	1.93e-05	0.000342043	2.77914	0.114396	0.0334126	0.370229	0.116987	NA	NA	NA	NA	NA	NA	NA	NA	NA	NA	NA	NA	NA	NA	NA	NA	NA	NA	NA	NA
ENSTGUG00000006717	20	8224185	REM1	HGNC Symbol	promoter	2.34619	-4.89857	5.51504	1.93e-05	0.000342145	2.7782	0	0	0.0571038	0.0557842	NA	NA	NA	NA	NA	NA	NA	NA	NA	NA	NA	NA	NA	NA	NA	NA	NA	NA	NA	NA
ENSTGUG00000007223	14	10339009	LLGL1	STRING	promoter	2.34296	-1.26279	5.51405	1.94e-05	0.000342471	2.77596	0.155602	0.123922	0.391217	0.158927	NA	NA	NA	NA	NA	NA	NA	NA	NA	NA	NA	NA	NA	NA	NA	NA	NA	NA	NA	NA
ENSTGUG00000000663	28	3054630	R3HDM4	HGNC Symbol	genic	2.61736	-1.84354	5.51411	1.94e-05	0.000342471	2.77609	0.0849567	0.0766823	0.315286	0.119163	NA	NA	NA	NA	NA	NA	NA	NA	NA	NA	NA	NA	NA	NA	NA	NA	NA	NA	NA	NA
ENSTGUG00000002155	4A	297515	ZIC3	HGNC Symbol	promoter	2.31973	-3.43917	5.51312	1.94e-05	0.000342982	2.77384	0.0325591	0.0382311	0.119808	0.0445694	NA	NA	NA	NA	NA	NA	NA	NA	NA	NA	NA	NA	NA	NA	NA	NA	NA	NA	NA	NA
ENSTGUG00000002589	21	2188362	ZBTB48	HGNC Symbol	genic	1.81617	0.753786	5.51113	1.95e-05	0.000344318	2.76934	0.406096	0.168662	0.695223	0.0801884	NA	NA	NA	NA	NA	NA	NA	NA	NA	NA	NA	NA	NA	NA	NA	NA	NA	NA	NA	NA
ENSTGUG00000007374	4A	20185526	DLG3	HGNC Symbol	genic	2.49459	-4.78727	5.50954	1.96e-05	0.000345348	2.76574	0	0	0.0548732	0.0356254	NA	NA	NA	NA	NA	NA	NA	NA	NA	NA	NA	NA	NA	NA	NA	NA	NA	NA	NA	NA
ENSTGUG00000005277	12	5053314	RNF123	HGNC Symbol	genic	1.76687	-3.27069	5.50881	1.96e-05	0.0003457	2.76409	0.0342507	0.0240982	0.126582	0.0666171	NA	NA	NA	NA	NA	NA	NA	NA	NA	NA	NA	NA	NA	NA	NA	NA	NA	NA	NA	NA
ENSTGUG00000002234	27	1767662	PNMT	HGNC Symbol	promoter	1.54195	-0.416211	5.50754	1.97e-05	0.000346486	2.76119	0.25042	0.0614124	0.495139	0.138031	NA	NA	NA	NA	NA	NA	NA	NA	NA	NA	NA	NA	NA	NA	NA	NA	NA	NA	NA	NA
ENSTGUG00000009734	6	21607501	SLIT1	HGNC Symbol	genic	3.44037	-4.07793	5.5067	1.97e-05	0.000346927	2.75929	0	0	0.143465	0.127551	NA	NA	NA	NA	NA	NA	NA	NA	NA	NA	NA	NA	NA	NA	NA	NA	NA	NA	NA	NA
ENSTGUG00000004888	12	4674097	RAD54L2	HGNC Symbol	genic	2.43669	-3.91085	5.50588	1.97e-05	0.000347348	2.75744	0.0125538	0.0140556	0.0978334	0.0811561	NA	NA	NA	NA	NA	NA	NA	NA	NA	NA	NA	NA	NA	NA	NA	NA	NA	NA	NA	NA
ENSTGUG00000005665	9	3775718	HS6ST1	HGNC Symbol	promoter	2.96194	-2.47154	5.50538	1.98e-05	0.000347522	2.7563	0.0644078	0.0764368	0.237992	0.0853131	NA	NA	NA	NA	NA	NA	NA	NA	NA	NA	NA	NA	NA	NA	NA	NA	NA	NA	NA	NA
ENSTGUG00000007961	11	11580160	ZNF276	HGNC Symbol	genic	-3.64803	-2.48891	-5.50431	1.98e-05	0.000348148	2.75388	0.542163	0.121108	0.115034	0.138584	NA	NA	NA	NA	NA	NA	NA	NA	NA	NA	NA	NA	NA	NA	NA	NA	NA	NA	NA	NA
ENSTGUG00000002589	21	2188319	ZBTB48	HGNC Symbol	genic	1.69155	0.242634	5.50338	1.99e-05	0.000348661	2.75178	0.334674	0.124679	0.613595	0.0712543	NA	NA	NA	NA	NA	NA	NA	NA	NA	NA	NA	NA	NA	NA	NA	NA	NA	NA	NA	NA
ENSTGUG00000007819	18	7750658	ST6GALNAC2	HGNC Symbol	promoter	1.79396	-3.47791	5.50183	1.99e-05	0.000349681	2.74824	0.0311952	0.0246964	0.108046	0.0411943	NA	NA	NA	NA	NA	NA	NA	NA	NA	NA	NA	NA	NA	NA	NA	NA	NA	NA	NA	NA
ENSTGUG00000003178	19	304981	TRIM39	Uniprot	promoter	1.97782	-4.83797	5.50058	2e-05	0.000350451	2.74542	0.00490196	0.0120073	0.0445173	0.0270415	NA	NA	NA	NA	NA	NA	NA	NA	NA	NA	NA	NA	NA	NA	NA	NA	NA	NA	NA	NA
ENSTGUG00000004390	25	1079788			genic	2.1877	-4.79426	5.4955	2.02e-05	0.000354325	2.73388	0.00248756	0.00609326	0.0482395	0.0291588	ENSTGUG00000004470	NA	NA	NA	NA	NA	NA	NA	NA	NA	SF3B4	NA	NA	NA	NA	NA	NA	NA	NA	NA
ENSTGUG00000006782	17	9956373	LHX6	HGNC Symbol	genic	2.03894	-4.58723	5.4952	2.02e-05	0.000354338	2.73321	0.00687767	0.0111157	0.0517033	0.0271077	NA	NA	NA	NA	NA	NA	NA	NA	NA	NA	NA	NA	NA	NA	NA	NA	NA	NA	NA	NA
ENSTGUG00000016827	Un	53103654			promoter	2.79915	0.368439	5.49433	2.03e-05	0.000354818	2.73122	0.261182	0.192674	0.654571	0.17201	ENSTGUG00000016845	NA	NA	NA	NA	NA	NA	NA	NA	NA		NA	NA	NA	NA	NA	NA	NA	NA	NA
ENSTGUG00000008122	8	18603809	PIK3R3	Biomart_human_ortholog	genic	3.09829	-3.62531	5.49267	2.04e-05	0.000355938	2.72746	0.0253623	0.0621247	0.130256	0.0565934	NA	NA	NA	NA	NA	NA	NA	NA	NA	NA	NA	NA	NA	NA	NA	NA	NA	NA	NA	NA
ENSTGUG00000006305	9	4876474	MAB21L4	Uniprot	genic	3.90375	1.18076	5.49201	2.04e-05	0.000356246	2.72597	0.242439	0.112201	0.761708	0.154805	NA	NA	NA	NA	NA	NA	NA	NA	NA	NA	NA	NA	NA	NA	NA	NA	NA	NA	NA	NA
ENSTGUG00000009903	6	22035753	FBXW4	Uniprot	genic	2.42041	-4.8429	5.49144	2.04e-05	0.000356482	2.72467	0	0	0.0640205	0.0637814	NA	NA	NA	NA	NA	NA	NA	NA	NA	NA	NA	NA	NA	NA	NA	NA	NA	NA	NA	NA
ENSTGUG00000008373	7	15275224	DLX1	HGNC Symbol	promoter	2.4074	-4.38694	5.48833	2.06e-05	0.000358566	2.71762	0.00925926	0.0226805	0.0748232	0.0493725	NA	NA	NA	NA	NA	NA	NA	NA	NA	NA	NA	NA	NA	NA	NA	NA	NA	NA	NA	NA
ENSTGUG00000006277	5	6634202	MRPL16	Uniprot	promoter	-2.84005	-5.5175	-5.48854	2.05e-05	0.000358566	2.7181	0.152381	0.130757	0.00746307	0.0211676	NA	NA	NA	NA	NA	NA	NA	NA	NA	NA	NA	NA	NA	NA	NA	NA	NA	NA	NA	NA
ENSTGUG00000011631	1	49491071	FLT1	HGNC Symbol	promoter	1.79946	-3.56073	5.48783	2.06e-05	0.000358744	2.71649	0.0541667	0.078837	0.104699	0.0461484	NA	NA	NA	NA	NA	NA	NA	NA	NA	NA	NA	NA	NA	NA	NA	NA	NA	NA	NA	NA
ENSTGUG00000012563	3	80543536	TPBG	Biomart_human_ortholog	promoter	3.0326	-3.11824	5.48419	2.08e-05	0.000361377	2.70823	0.048913	0.100035	0.165958	0.0634736	NA	NA	NA	NA	NA	NA	NA	NA	NA	NA	NA	NA	NA	NA	NA	NA	NA	NA	NA	NA
ENSTGUG00000006240	20	7664992	VSTM2L	HGNC Symbol	promoter	1.50499	-2.44631	5.48408	2.08e-05	0.000361377	2.70797	0.0779658	0.0415187	0.190785	0.0520572	ENSTGUG00000005822	NA	NA	NA	NA	NA	NA	NA	NA	NA		NA	NA	NA	NA	NA	NA	NA	NA	NA
ENSTGUG00000000986	23	2766892	GPATCH3	HGNC Symbol	genic	-3.05101	-3.89817	-5.48346	2.08e-05	0.000361424	2.70657	0.247999	0.0729902	0.0526671	0.072882	ENSTGUG00000000971	NA	NA	NA	NA	NA	NA	NA	NA	NA	TMEM222	NA	NA	NA	NA	NA	NA	NA	NA	NA
ENSTGUG00000002589	21	2198518	ZBTB48	HGNC Symbol	genic	2.72855	-1.11935	5.48363	2.08e-05	0.000361424	2.70696	0.133935	0.0955439	0.433395	0.171289	NA	NA	NA	NA	NA	NA	NA	NA	NA	NA	NA	NA	NA	NA	NA	NA	NA	NA	NA	NA
ENSTGUG00000005898	9	4351254	NEU4	HGNC Symbol	promoter	2.10727	-4.51999	5.48234	2.08e-05	0.00036212	2.70403	0.0138889	0.0340207	0.0665844	0.0543979	NA	NA	NA	NA	NA	NA	NA	NA	NA	NA	NA	NA	NA	NA	NA	NA	NA	NA	NA	NA
ENSTGUG00000002234	27	1767756	PNMT	HGNC Symbol	promoter	3.12278	-3.90239	5.48035	2.09e-05	0.000363542	2.69951	0.00724638	0.0177499	0.131284	0.0937093	NA	NA	NA	NA	NA	NA	NA	NA	NA	NA	NA	NA	NA	NA	NA	NA	NA	NA	NA	NA
ENSTGUG00000008878	15	8917881			promoter	1.903	-0.913581	5.47939	2.1e-05	0.000364114	2.69732	0.174363	0.0794448	0.428928	0.129548	NA	NA	NA	NA	NA	NA	NA	NA	NA	NA	NA	NA	NA	NA	NA	NA	NA	NA	NA	NA
ENSTGUG00000007581	5	8010983	NUP160	HGNC Symbol	promoter	-2.32345	2.2289	-5.47754	2.11e-05	0.000365426	2.69312	0.896694	0.126366	0.75668	0.0676972	NA	NA	NA	NA	NA	NA	NA	NA	NA	NA	NA	NA	NA	NA	NA	NA	NA	NA	NA	NA
ENSTGUG00000009420	8	22891017	SSBP3	HGNC Symbol	genic	2.21558	-4.99653	5.47701	2.11e-05	0.000365638	2.69191	0	0	0.0407715	0.0214246	NA	NA	NA	NA	NA	NA	NA	NA	NA	NA	NA	NA	NA	NA	NA	NA	NA	NA	NA	NA
ENSTGUG00000004671	22	2719770	ADGRA2	HGNC Symbol	genic	2.12077	-2.75063	5.47585	2.12e-05	0.00036594	2.68928	0.0500084	0.0376053	0.179676	0.0686713	NA	NA	NA	NA	NA	NA	NA	NA	NA	NA	NA	NA	NA	NA	NA	NA	NA	NA	NA	NA
ENSTGUG00000006490	15	3733865	PHETA1	Uniprot	genic	2.10407	-5.08016	5.47581	2.12e-05	0.00036594	2.6892	0	0	0.0382113	0.0269407	NA	NA	NA	NA	NA	NA	NA	NA	NA	NA	NA	NA	NA	NA	NA	NA	NA	NA	NA	NA
ENSTGUG00000008190	11	12214983	ZFHX3	HGNC Symbol	promoter	1.99834	-1.0661	5.47617	2.11e-05	0.00036594	2.69001	0.160866	0.111185	0.406052	0.112862	NA	NA	NA	NA	NA	NA	NA	NA	NA	NA	NA	NA	NA	NA	NA	NA	NA	NA	NA	NA
ENSTGUG00000006602	17	9597910	CNTRL	HGNC Symbol	genic	2.70717	-4.28536	5.47529	2.12e-05	0.000366142	2.68802	0.00505051	0.0123712	0.0847618	0.0606552	NA	NA	NA	NA	NA	NA	NA	NA	NA	NA	NA	NA	NA	NA	NA	NA	NA	NA	NA	NA
ENSTGUG00000013366	1	91662644	TRIM45	HGNC Symbol	promoter	2.33053	-4.91031	5.47473	2.12e-05	0.000366377	2.68675	0	0	0.0517705	0.04208	NA	NA	NA	NA	NA	NA	NA	NA	NA	NA	NA	NA	NA	NA	NA	NA	NA	NA	NA	NA
ENSTGUG00000004984	2	64823561	CLEC3B	Uniprot	promoter	2.53526	-2.70113	5.47405	2.12e-05	0.000366718	2.6852	0.0488047	0.0458205	0.206028	0.0958675	NA	NA	NA	NA	NA	NA	NA	NA	NA	NA	NA	NA	NA	NA	NA	NA	NA	NA	NA	NA
ENSTGUG00000006434	3	25966465	BMP2	HGNC Symbol	promoter	2.03466	-5.13222	5.4731	2.13e-05	0.000367282	2.68304	0	0	0.0399483	0.0318386	NA	NA	NA	NA	NA	NA	NA	NA	NA	NA	NA	NA	NA	NA	NA	NA	NA	NA	NA	NA
ENSTGUG00000010689	5	22609088	LARGE2	Uniprot	promoter	3.40598	-1.15438	5.46993	2.14e-05	0.000369723	2.67585	0.138534	0.169584	0.449372	0.116663	NA	NA	NA	NA	NA	NA	NA	NA	NA	NA	NA	NA	NA	NA	NA	NA	NA	NA	NA	NA
ENSTGUG00000002155	4A	298701	ZIC3	HGNC Symbol	promoter	1.91264	-3.58465	5.46819	2.15e-05	0.000370964	2.6719	0.0252597	0.0183612	0.100399	0.0330735	NA	NA	NA	NA	NA	NA	NA	NA	NA	NA	NA	NA	NA	NA	NA	NA	NA	NA	NA	NA
ENSTGUG00000013465	1	98563871	HUNK	HGNC Symbol	promoter	1.60463	-5.18577	5.46744	2.16e-05	0.000371367	2.67019	0.00333333	0.00816497	0.027599	0.012859	NA	NA	NA	NA	NA	NA	NA	NA	NA	NA	NA	NA	NA	NA	NA	NA	NA	NA	NA	NA
ENSTGUG00000003283	19	440894	TSPOAP1	Uniprot	genic	2.23279	-4.98362	5.46707	2.16e-05	0.000371448	2.66935	0	0	0.042524	0.0270605	NA	NA	NA	NA	NA	NA	NA	NA	NA	NA	NA	NA	NA	NA	NA	NA	NA	NA	NA	NA
ENSTGUG00000006396	19	7494979	ANKRD13B	HGNC Symbol	genic	-1.99561	-0.0712558	-5.46636	2.16e-05	0.000371818	2.66773	0.727315	0.078933	0.413602	0.133052	NA	NA	NA	NA	NA	NA	NA	NA	NA	NA	NA	NA	NA	NA	NA	NA	NA	NA	NA	NA
ENSTGUG00000012891	5	52210336	ASPG	HGNC Symbol	genic	1.85349	-1.34077	5.46516	2.17e-05	0.000372539	2.66502	0.136217	0.0751816	0.360042	0.140208	NA	NA	NA	NA	NA	NA	NA	NA	NA	NA	NA	NA	NA	NA	NA	NA	NA	NA	NA	NA
ENSTGUG00000008776	12	12163326	LAMB2	HGNC Symbol	promoter	3.22316	-3.6628	5.46496	2.17e-05	0.000372539	2.66456	0.00884894	0.0173954	0.15305	0.117994	NA	NA	NA	NA	NA	NA	NA	NA	NA	NA	NA	NA	NA	NA	NA	NA	NA	NA	NA	NA
ENSTGUG00000000182	28	946031	NFIC	HGNC Symbol	genic	2.39164	-0.46425	5.46359	2.18e-05	0.00037348	2.66143	0.193776	0.112201	0.524787	0.1461	NA	NA	NA	NA	NA	NA	NA	NA	NA	NA	NA	NA	NA	NA	NA	NA	NA	NA	NA	NA
ENSTGUG00000009339	12	13917519	FEZF2	Biomart_human_ortholog	genic	3.04597	-2.44025	5.46108	2.19e-05	0.000375394	2.65574	0.0597222	0.066336	0.245821	0.107254	NA	NA	NA	NA	NA	NA	NA	NA	NA	NA	NA	NA	NA	NA	NA	NA	NA	NA	NA	NA
ENSTGUG00000009212	9	14928023	HRASLS	Biomart_human_ortholog	genic	2.26913	-3.20124	5.45869	2.2e-05	0.000377214	2.65032	0.0350535	0.0342258	0.145662	0.0709689	NA	NA	NA	NA	NA	NA	NA	NA	NA	NA	NA	NA	NA	NA	NA	NA	NA	NA	NA	NA
ENSTGUG00000015295	Un	41357132	EFNA3	Biomart_human_ortholog	promoter	2.59751	-4.36179	5.44839	2.25e-05	0.000385943	2.62691	0.00520833	0.0127578	0.0761157	0.0451698	NA	NA	NA	NA	NA	NA	NA	NA	NA	NA	NA	NA	NA	NA	NA	NA	NA	NA	NA	NA
ENSTGUG00000015608	Un	128747164			promoter	1.55538	0.882868	5.44817	2.25e-05	0.000385943	2.6264	0.451053	0.11821	0.703274	0.090058	NA	NA	NA	NA	NA	NA	NA	NA	NA	NA	NA	NA	NA	NA	NA	NA	NA	NA	NA	NA
ENSTGUG00000005277	12	5053510	RNF123	HGNC Symbol	genic	2.77644	-4.05399	5.44749	2.26e-05	0.000386301	2.62486	0.0119048	0.0291606	0.0934321	0.0433749	NA	NA	NA	NA	NA	NA	NA	NA	NA	NA	NA	NA	NA	NA	NA	NA	NA	NA	NA	NA
ENSTGUG00000000182	28	946018	NFIC	HGNC Symbol	genic	2.93352	-3.78381	5.44689	2.26e-05	0.00038659	2.62349	0.0222222	0.0544331	0.120726	0.0744538	NA	NA	NA	NA	NA	NA	NA	NA	NA	NA	NA	NA	NA	NA	NA	NA	NA	NA	NA	NA
ENSTGUG00000006782	17	9956342	LHX6	HGNC Symbol	genic	2.07243	-4.53775	5.4451	2.27e-05	0.000387934	2.61943	0.00740741	0.0120014	0.0541147	0.0295482	NA	NA	NA	NA	NA	NA	NA	NA	NA	NA	NA	NA	NA	NA	NA	NA	NA	NA	NA	NA
ENSTGUG00000005836	19	6869171	SMG6	HGNC Symbol	genic	1.41021	-1.74777	5.4445	2.27e-05	0.000387972	2.61805	0.122318	0.0410348	0.281237	0.0947115	NA	NA	NA	NA	NA	NA	NA	NA	NA	NA	NA	NA	NA	NA	NA	NA	NA	NA	NA	NA
ENSTGUG00000006531	5	6749673	SYT7	Uniprot	genic	1.49208	0.574616	5.44433	2.27e-05	0.000387972	2.61767	0.413166	0.127944	0.656588	0.0940431	NA	NA	NA	NA	NA	NA	NA	NA	NA	NA	NA	NA	NA	NA	NA	NA	NA	NA	NA	NA
ENSTGUG00000006531	5	6750279	SYT7	Uniprot	genic	-2.05281	-4.56321	-5.44424	2.27e-05	0.000387972	2.61746	0.114751	0.0598533	0.022875	0.0148464	NA	NA	NA	NA	NA	NA	NA	NA	NA	NA	NA	NA	NA	NA	NA	NA	NA	NA	NA	NA
ENSTGUG00000002937	18	994690	BTBD17	HGNC Symbol	promoter	2.14745	-3.53534	5.44336	2.28e-05	0.000388508	2.61547	0.0247667	0.024285	0.112521	0.0517598	ENSTGUG00000002914	NA	NA	NA	NA	NA	NA	NA	NA	NA	FAM104B	NA	NA	NA	NA	NA	NA	NA	NA	NA
ENSTGUG00000012218	3	71251180	POPDC3	Uniprot	genic	1.96966	-5.18097	5.44175	2.29e-05	0.000389704	2.6118	0	0	0.0420475	0.0473975	ENSTGUG00000012225	NA	NA	NA	NA	NA	NA	NA	NA	NA	LIN28B	NA	NA	NA	NA	NA	NA	NA	NA	NA
ENSTGUG00000014701	Un	95938047	FSCN2	Uniprot	promoter	2.50621	-0.999156	5.44052	2.29e-05	0.000390558	2.60901	0.165659	0.14393	0.437959	0.110932	NA	NA	NA	NA	NA	NA	NA	NA	NA	NA	NA	NA	NA	NA	NA	NA	NA	NA	NA	NA
ENSTGUG00000007223	14	10339016	LLGL1	STRING	promoter	1.96993	-1.77293	5.4401	2.3e-05	0.000390689	2.60806	0.0983598	0.0552779	0.297997	0.104625	NA	NA	NA	NA	NA	NA	NA	NA	NA	NA	NA	NA	NA	NA	NA	NA	NA	NA	NA	NA
ENSTGUG00000008866	19	11258268	RAP1GAP2	HGNC Symbol	genic	2.34768	-4.89745	5.439	2.3e-05	0.000391434	2.60555	0	0	0.0497066	0.0422553	NA	NA	NA	NA	NA	NA	NA	NA	NA	NA	NA	NA	NA	NA	NA	NA	NA	NA	NA	NA
ENSTGUG00000005023	15	2116949	NCOR2	HGNC Symbol	genic	1.8496	-4.80529	5.43821	2.31e-05	0.000391899	2.60375	0.00925926	0.0226805	0.0409789	0.0194947	NA	NA	NA	NA	NA	NA	NA	NA	NA	NA	NA	NA	NA	NA	NA	NA	NA	NA	NA	NA
ENSTGUG00000002241	27	1774553			promoter	2.69276	-3.94206	5.43751	2.31e-05	0.00039228	2.60217	0.0104167	0.0161374	0.114309	0.0787504	NA	NA	NA	NA	NA	NA	NA	NA	NA	NA	NA	NA	NA	NA	NA	NA	NA	NA	NA	NA
ENSTGUG00000007009	17	10198948	CRB2	HGNC Symbol	promoter	1.99739	-4.65253	5.43666	2.31e-05	0.000392804	2.60022	0.00607869	0.00943806	0.053017	0.0329352	NA	NA	NA	NA	NA	NA	NA	NA	NA	NA	NA	NA	NA	NA	NA	NA	NA	NA	NA	NA
ENSTGUG00000003318	4A	9349570	SLC25A5	NCBI gene	promoter	2.16596	-5.03374	5.43526	2.32e-05	0.000393816	2.59705	0	0	0.0584413	0.0601627	NA	NA	NA	NA	NA	NA	NA	NA	NA	NA	NA	NA	NA	NA	NA	NA	NA	NA	NA	NA
ENSTGUG00000006089	7	10648243	SPEG	HGNC Symbol	genic	2.37041	-3.90222	5.43487	2.32e-05	0.000393925	2.59616	0.0215321	0.0359319	0.0967714	0.0567257	ENSTGUG00000018510	NA	NA	NA	NA	NA	NA	NA	NA	NA		NA	NA	NA	NA	NA	NA	NA	NA	NA
ENSTGUG00000002155	4A	297366	ZIC3	HGNC Symbol	promoter	2.0211	-4.06799	5.43236	2.34e-05	0.000395953	2.59045	0.0159531	0.0209844	0.0757779	0.0399569	NA	NA	NA	NA	NA	NA	NA	NA	NA	NA	NA	NA	NA	NA	NA	NA	NA	NA	NA	NA
ENSTGUG00000009339	12	13917739	FEZF2	Biomart_human_ortholog	promoter	2.35835	-3.67163	5.4258	2.37e-05	0.000401324	2.57553	0.0412698	0.0800604	0.109476	0.0575856	NA	NA	NA	NA	NA	NA	NA	NA	NA	NA	NA	NA	NA	NA	NA	NA	NA	NA	NA	NA
ENSTGUG00000006403	Z	68396413	KLF4	Biomart_human_ortholog	genic	1.54651	0.502806	5.42595	2.37e-05	0.000401324	2.57586	0.387077	0.0581287	0.63741	0.137063	NA	NA	NA	NA	NA	NA	NA	NA	NA	NA	NA	NA	NA	NA	NA	NA	NA	NA	NA	NA
ENSTGUG00000011662	6	35822332	STK32C	HGNC Symbol	genic	3.23842	-2.77003	5.42568	2.37e-05	0.000401324	2.57525	0.0555556	0.0886107	0.207666	0.0809338	NA	NA	NA	NA	NA	NA	NA	NA	NA	NA	NA	NA	NA	NA	NA	NA	NA	NA	NA	NA
ENSTGUG00000000102	28	808678	POLE4	HGNC Symbol	genic	3.56601	-2.90381	5.42466	2.38e-05	0.000402012	2.57294	0.0264706	0.0430257	0.253335	0.182281	NA	NA	NA	NA	NA	NA	NA	NA	NA	NA	NA	NA	NA	NA	NA	NA	NA	NA	NA	NA
ENSTGUG00000012157	7	39169334	GPD2	HGNC Symbol	promoter	3.03134	-0.611687	5.42379	2.38e-05	0.000402317	2.57095	0.224573	0.197113	0.52873	0.147501	ENSTGUG00000012179	ENSTGUG00000012173	NA	NA	NA	NA	NA	NA	NA	NA			NA	NA	NA	NA	NA	NA	NA	NA
ENSTGUG00000005662	7	10265113	WNT6	HGNC Symbol	promoter	2.48666	-4.42599	5.42393	2.38e-05	0.000402317	2.57129	0.00574713	0.0140775	0.0693405	0.0480813	NA	NA	NA	NA	NA	NA	NA	NA	NA	NA	NA	NA	NA	NA	NA	NA	NA	NA	NA	NA
ENSTGUG00000003864	3	17137802	SIX3	HGNC Symbol	promoter	2.08072	-4.59149	5.42283	2.39e-05	0.000402702	2.56877	0.0111111	0.0272166	0.0538637	0.0290799	NA	NA	NA	NA	NA	NA	NA	NA	NA	NA	NA	NA	NA	NA	NA	NA	NA	NA	NA	NA
ENSTGUG00000015608	Un	128747493			promoter	2.16205	0.220023	5.42306	2.39e-05	0.000402702	2.5693	0.302912	0.179653	0.625653	0.1091	NA	NA	NA	NA	NA	NA	NA	NA	NA	NA	NA	NA	NA	NA	NA	NA	NA	NA	NA	NA
ENSTGUG00000017339	23_random	225906	ADGRB2	Biomart_human_ortholog	promoter	2.37811	-4.87463	5.42251	2.39e-05	0.000402749	2.56804	0	0	0.0546086	0.0423916	NA	NA	NA	NA	NA	NA	NA	NA	NA	NA	NA	NA	NA	NA	NA	NA	NA	NA	NA	NA
ENSTGUG00000004824	5	2926783	PAX6	HGNC Symbol	genic	1.93289	-3.30617	5.42163	2.4e-05	0.000403312	2.56604	0.0327603	0.0235208	0.123514	0.0476785	NA	NA	NA	NA	NA	NA	NA	NA	NA	NA	NA	NA	NA	NA	NA	NA	NA	NA	NA	NA
ENSTGUG00000004989	22	2957678	ADAM9	HGNC Symbol	genic	2.76671	-2.95203	5.42111	2.4e-05	0.000403544	2.56485	0.0400382	0.0459412	0.180296	0.0874095	NA	NA	NA	NA	NA	NA	NA	NA	NA	NA	NA	NA	NA	NA	NA	NA	NA	NA	NA	NA
ENSTGUG00000007813	19	9304483	TBX2	HGNC Symbol	genic	2.78272	-1.30714	5.41997	2.4e-05	0.000404098	2.56227	0.119603	0.100259	0.396821	0.100159	NA	NA	NA	NA	NA	NA	NA	NA	NA	NA	NA	NA	NA	NA	NA	NA	NA	NA	NA	NA
ENSTGUG00000002526	17	718400			genic	2.28255	-3.8866	5.42006	2.4e-05	0.000404098	2.56248	0.0181523	0.0260045	0.0948979	0.053813	NA	NA	NA	NA	NA	NA	NA	NA	NA	NA	NA	NA	NA	NA	NA	NA	NA	NA	NA	NA
ENSTGUG00000005822	20	7501285			genic	3.01036	-3.83257	5.41849	2.41e-05	0.000405227	2.55889	0.0144928	0.0354999	0.118773	0.0726245	ENSTGUG00000005860	NA	NA	NA	NA	NA	NA	NA	NA	NA	SLC12A5	NA	NA	NA	NA	NA	NA	NA	NA	NA
ENSTGUG00000004671	22	2712977	ADGRA2	HGNC Symbol	genic	2.90454	-1.47668	5.4173	2.42e-05	0.000405986	2.55618	0.0900259	0.0622903	0.369872	0.160965	NA	NA	NA	NA	NA	NA	NA	NA	NA	NA	NA	NA	NA	NA	NA	NA	NA	NA	NA	NA
ENSTGUG00000014701	Un	95937932	FSCN2	Uniprot	promoter	3.08676	0.662411	5.41713	2.42e-05	0.000405986	2.55581	0.323112	0.164374	0.723558	0.0965676	NA	NA	NA	NA	NA	NA	NA	NA	NA	NA	NA	NA	NA	NA	NA	NA	NA	NA	NA	NA
ENSTGUG00000009444	6	21284491	PYROXD2	Uniprot	genic	2.39693	-4.86051	5.41349	2.44e-05	0.00040915	2.54751	0	0	0.074376	0.0744279	ENSTGUG00000009462	NA	NA	NA	NA	NA	NA	NA	NA	NA	HPSE2	NA	NA	NA	NA	NA	NA	NA	NA	NA
ENSTGUG00000002155	4A	296641	ZIC3	HGNC Symbol	promoter	2.83231	-2.80947	5.41064	2.46e-05	0.000411582	2.54102	0.0452279	0.0508604	0.192678	0.0678293	NA	NA	NA	NA	NA	NA	NA	NA	NA	NA	NA	NA	NA	NA	NA	NA	NA	NA	NA	NA
ENSTGUG00000015756	Un	17065319	RHOG	HGNC Symbol	promoter	-2.91144	-2.91799	-5.41018	2.46e-05	0.000411757	2.53999	0.376061	0.0903537	0.0931395	0.113245	NA	NA	NA	NA	NA	NA	NA	NA	NA	NA	NA	NA	NA	NA	NA	NA	NA	NA	NA	NA
ENSTGUG00000006001	15	3132596	KDM2B	HGNC Symbol	promoter	2.80105	-2.34864	5.40726	2.48e-05	0.000414282	2.53332	0.0607046	0.0638524	0.246543	0.0899208	NA	NA	NA	NA	NA	NA	NA	NA	NA	NA	NA	NA	NA	NA	NA	NA	NA	NA	NA	NA
ENSTGUG00000015922	19_random	107450			promoter	2.69576	-4.63639	5.40442	2.49e-05	0.000416738	2.52686	0	0	0.0705133	0.0804846	NA	NA	NA	NA	NA	NA	NA	NA	NA	NA	NA	NA	NA	NA	NA	NA	NA	NA	NA	NA
ENSTGUG00000007793	15	5518150	MN1	HGNC Symbol	genic	2.28208	-4.94665	5.40366	2.5e-05	0.000417021	2.52513	0	0	0.0470128	0.0330658	NA	NA	NA	NA	NA	NA	NA	NA	NA	NA	NA	NA	NA	NA	NA	NA	NA	NA	NA	NA
ENSTGUG00000012693	1	76199459	PDGFD	HGNC Symbol	promoter	2.58567	-4.71896	5.40358	2.5e-05	0.000417021	2.52496	0	0	0.0769515	0.0653563	NA	NA	NA	NA	NA	NA	NA	NA	NA	NA	NA	NA	NA	NA	NA	NA	NA	NA	NA	NA
ENSTGUG00000008052	19	10110574	LHX1	HGNC Symbol	genic	1.66562	-3.52202	5.4025	2.5e-05	0.000417801	2.5225	0.0279633	0.0133403	0.105637	0.053209	NA	NA	NA	NA	NA	NA	NA	NA	NA	NA	NA	NA	NA	NA	NA	NA	NA	NA	NA	NA
ENSTGUG00000016811	Un	115627225	C1QL4	Biomart_human_ortholog	promoter	1.50141	-2.3734	5.40155	2.51e-05	0.000418458	2.52034	0.0757596	0.0244697	0.202198	0.0666407	NA	NA	NA	NA	NA	NA	NA	NA	NA	NA	NA	NA	NA	NA	NA	NA	NA	NA	NA	NA
ENSTGUG00000005016	1A	24116266	WNT2	HGNC Symbol	genic	2.09943	-5.08364	5.40073	2.51e-05	0.000418991	2.51847	0	0	0.048429	0.0487844	NA	NA	NA	NA	NA	NA	NA	NA	NA	NA	NA	NA	NA	NA	NA	NA	NA	NA	NA	NA
ENSTGUG00000008724	20	15021756	SNAI1	HGNC Symbol	genic	3.2922	-4.18906	5.40029	2.52e-05	0.000419154	2.51747	0	0	0.116764	0.0875512	NA	NA	NA	NA	NA	NA	NA	NA	NA	NA	NA	NA	NA	NA	NA	NA	NA	NA	NA	NA
ENSTGUG00000003637	LGE22	372706	ASIC1	HGNC Symbol	promoter	2.07045	-2.69687	5.39975	2.52e-05	0.000419425	2.51622	0.0555264	0.0448261	0.181634	0.063482	NA	NA	NA	NA	NA	NA	NA	NA	NA	NA	NA	NA	NA	NA	NA	NA	NA	NA	NA	NA
ENSTGUG00000006709	7	11586884	TBR1	Uniprot	genic	2.54924	-2.63002	5.39876	2.52e-05	0.000419861	2.51398	0.0510227	0.0449434	0.201855	0.0651353	NA	NA	NA	NA	NA	NA	NA	NA	NA	NA	NA	NA	NA	NA	NA	NA	NA	NA	NA	NA
ENSTGUG00000010247	10	20600957			promoter	1.49111	-5.53988	5.39889	2.52e-05	0.000419861	2.51426	0	0	0.0197124	0.0115962	NA	NA	NA	NA	NA	NA	NA	NA	NA	NA	NA	NA	NA	NA	NA	NA	NA	NA	NA	NA
ENSTGUG00000002515	27	2596263			promoter	-2.03577	-3.24133	-5.39788	2.53e-05	0.000420457	2.51196	0.252488	0.111494	0.0666826	0.0355195	ENSTGUG00000002656	ENSTGUG00000002727	ENSTGUG00000002719	NA	NA	NA	NA	NA	NA	NA	VPS25	TUBG1		NA	NA	NA	NA	NA	NA	NA
ENSTGUG00000010334	15	12414460	CHCHD10	Biomart_human_ortholog	promoter	2.07553	-1.78354	5.39678	2.54e-05	0.000421104	2.50947	0.0861088	0.0362387	0.306441	0.148228	NA	NA	NA	NA	NA	NA	NA	NA	NA	NA	NA	NA	NA	NA	NA	NA	NA	NA	NA	NA
ENSTGUG00000004487	6	3311876	LOC100222521	Uniprot	genic	1.99705	-4.48077	5.39668	2.54e-05	0.000421104	2.50923	0.0102899	0.0169547	0.0548687	0.0264188	NA	NA	NA	NA	NA	NA	NA	NA	NA	NA	NA	NA	NA	NA	NA	NA	NA	NA	NA	NA
ENSTGUG00000006287	14	9115804	SLC5A11	Uniprot	promoter	-2.39237	-5.33271	-5.39607	2.54e-05	0.000421433	2.50785	0.0716857	0.0129923	0.0115862	0.0206425	NA	NA	NA	NA	NA	NA	NA	NA	NA	NA	NA	NA	NA	NA	NA	NA	NA	NA	NA	NA
ENSTGUG00000006563	6	13409279	ZNF503	Uniprot	genic	3.11867	-2.04853	5.39553	2.54e-05	0.000421694	2.50663	0.101709	0.137811	0.294704	0.0810625	NA	NA	NA	NA	NA	NA	NA	NA	NA	NA	NA	NA	NA	NA	NA	NA	NA	NA	NA	NA
ENSTGUG00000011365	9	26885614	CLRN1	Uniprot	promoter	2.29257	-4.57632	5.39232	2.56e-05	0.000424357	2.4993	0.00373631	0.00606725	0.0643386	0.0525077	NA	NA	NA	NA	NA	NA	NA	NA	NA	NA	NA	NA	NA	NA	NA	NA	NA	NA	NA	NA
ENSTGUG00000006089	7	10648366	SPEG	HGNC Symbol	genic	1.75048	-5.34535	5.39173	2.57e-05	0.000424357	2.49797	0	0	0.0284093	0.0194344	ENSTGUG00000018510	NA	NA	NA	NA	NA	NA	NA	NA	NA		NA	NA	NA	NA	NA	NA	NA	NA	NA
ENSTGUG00000002241	27	1774576			promoter	1.75097	-2.62314	5.392	2.56e-05	0.000424357	2.49858	0.0620718	0.0491854	0.190846	0.0978243	NA	NA	NA	NA	NA	NA	NA	NA	NA	NA	NA	NA	NA	NA	NA	NA	NA	NA	NA	NA
ENSTGUG00000011059	4	69751121			genic	1.67786	-5.39982	5.39212	2.56e-05	0.000424357	2.49885	0	0	0.0254454	0.0178816	NA	NA	NA	NA	NA	NA	NA	NA	NA	NA	NA	NA	NA	NA	NA	NA	NA	NA	NA	NA
ENSTGUG00000000415	28	2283388	LOC101233818	Uniprot	promoter	3.50054	-2.71764	5.391	2.57e-05	0.00042481	2.49631	0.0416667	0.0645497	0.253692	0.132491	NA	NA	NA	NA	NA	NA	NA	NA	NA	NA	NA	NA	NA	NA	NA	NA	NA	NA	NA	NA
ENSTGUG00000003617	8	2258132	HMCN1	HGNC Symbol	genic	1.42916	-0.630389	5.38844	2.59e-05	0.000426853	2.49046	0.247549	0.116357	0.453821	0.105519	NA	NA	NA	NA	NA	NA	NA	NA	NA	NA	NA	NA	NA	NA	NA	NA	NA	NA	NA	NA
ENSTGUG00000004489	6	3194083	SPOCK2	HGNC Symbol	genic	2.38419	-4.22292	5.38839	2.59e-05	0.000426853	2.49035	0.02	0.0489898	0.0729664	0.0380933	ENSTGUG00000004487	NA	NA	NA	NA	NA	NA	NA	NA	NA		NA	NA	NA	NA	NA	NA	NA	NA	NA
ENSTGUG00000006638	10	8391551	ONECUT1	HGNC Symbol	genic	2.07519	-5.10182	5.38517	2.6e-05	0.000429503	2.48302	0	0	0.0436577	0.036647	NA	NA	NA	NA	NA	NA	NA	NA	NA	NA	NA	NA	NA	NA	NA	NA	NA	NA	NA	NA
ENSTGUG00000016835	Un	115907718	ZNF70	STRING	genic	1.8881	-1.25471	5.38533	2.6e-05	0.000429503	2.48338	0.143775	0.0892386	0.370797	0.0989792	ENSTGUG00000016844	NA	NA	NA	NA	NA	NA	NA	NA	NA		NA	NA	NA	NA	NA	NA	NA	NA	NA
ENSTGUG00000002698	4A	5777340	FAM155B	HGNC Symbol	genic	2.26895	-4.59585	5.38488	2.61e-05	0.000429528	2.48236	0.00555556	0.0136083	0.0722281	0.0685045	ENSTGUG00000002702	NA	NA	NA	NA	NA	NA	NA	NA	NA	EFNB1	NA	NA	NA	NA	NA	NA	NA	NA	NA
ENSTGUG00000007325	5	7856215	LOC100221986	Uniprot	promoter	1.70931	-5.37623	5.38321	2.62e-05	0.000430541	2.47855	0	0	0.025807	0.0164609	NA	NA	NA	NA	NA	NA	NA	NA	NA	NA	NA	NA	NA	NA	NA	NA	NA	NA	NA	NA
ENSTGUG00000006638	10	8389703	ONECUT1	HGNC Symbol	genic	2.36141	-4.53281	5.38306	2.62e-05	0.000430541	2.47822	0.00537634	0.0131693	0.0638799	0.0347523	NA	NA	NA	NA	NA	NA	NA	NA	NA	NA	NA	NA	NA	NA	NA	NA	NA	NA	NA	NA
ENSTGUG00000011059	4	69763741			genic	2.49721	-4.12601	5.38307	2.62e-05	0.000430541	2.47823	0.00952381	0.0150585	0.0837663	0.0420705	NA	NA	NA	NA	NA	NA	NA	NA	NA	NA	NA	NA	NA	NA	NA	NA	NA	NA	NA	NA
ENSTGUG00000001682	23	5639136	TMEM35B	Uniprot	genic	-2.96786	-4.97724	-5.38183	2.63e-05	0.000431502	2.47541	0.130072	0.0501668	0.0203768	0.0330491	NA	NA	NA	NA	NA	NA	NA	NA	NA	NA	NA	NA	NA	NA	NA	NA	NA	NA	NA	NA
ENSTGUG00000009236	15	10520140	HSPB8	Biomart_human_ortholog	promoter	1.59244	-2.57168	5.38058	2.63e-05	0.000432484	2.47256	0.0645949	0.0299907	0.182659	0.0680202	NA	NA	NA	NA	NA	NA	NA	NA	NA	NA	NA	NA	NA	NA	NA	NA	NA	NA	NA	NA
ENSTGUG00000002155	4A	297521	ZIC3	HGNC Symbol	promoter	1.79465	-2.28822	5.3802	2.63e-05	0.000432597	2.4717	0.0736547	0.041904	0.218285	0.0626185	NA	NA	NA	NA	NA	NA	NA	NA	NA	NA	NA	NA	NA	NA	NA	NA	NA	NA	NA	NA
ENSTGUG00000009293	10	18860157	MEGF11	HGNC Symbol	genic	1.86421	-0.485406	5.37915	2.64e-05	0.000433175	2.46929	0.231201	0.11754	0.497802	0.137385	NA	NA	NA	NA	NA	NA	NA	NA	NA	NA	NA	NA	NA	NA	NA	NA	NA	NA	NA	NA
ENSTGUG00000014651	13_random	516228			promoter	1.84613	-1.82457	5.3791	2.64e-05	0.000433175	2.46918	0.101987	0.067271	0.281866	0.08818	NA	NA	NA	NA	NA	NA	NA	NA	NA	NA	NA	NA	NA	NA	NA	NA	NA	NA	NA	NA
ENSTGUG00000009339	12	13917830	FEZF2	Biomart_human_ortholog	promoter	3.13918	-2.82235	5.37762	2.65e-05	0.000434391	2.4658	0.0382637	0.0539319	0.219478	0.10803	NA	NA	NA	NA	NA	NA	NA	NA	NA	NA	NA	NA	NA	NA	NA	NA	NA	NA	NA	NA
ENSTGUG00000012891	5	52210369	ASPG	HGNC Symbol	genic	2.57849	-2.9498	5.37016	2.7e-05	0.000441644	2.44881	0.0378988	0.040625	0.182164	0.104215	NA	NA	NA	NA	NA	NA	NA	NA	NA	NA	NA	NA	NA	NA	NA	NA	NA	NA	NA	NA
ENSTGUG00000013341	1	90305966	VAMP1	HGNC Symbol	genic	2.21357	-4.11057	5.36888	2.7e-05	0.000442684	2.44588	0.017284	0.0283682	0.0751654	0.0356073	NA	NA	NA	NA	NA	NA	NA	NA	NA	NA	NA	NA	NA	NA	NA	NA	NA	NA	NA	NA
ENSTGUG00000005622	19	6671996	SCARF1	HGNC Symbol	promoter	2.10622	-1.83238	5.36813	2.71e-05	0.00044318	2.44417	0.118186	0.115953	0.291291	0.0900841	NA	NA	NA	NA	NA	NA	NA	NA	NA	NA	NA	NA	NA	NA	NA	NA	NA	NA	NA	NA
ENSTGUG00000004909	11	4281342	DRC7	Biomart_human_ortholog	promoter	1.98501	-5.16945	5.36779	2.71e-05	0.00044326	2.44339	0	0	0.0337252	0.0242965	NA	NA	NA	NA	NA	NA	NA	NA	NA	NA	NA	NA	NA	NA	NA	NA	NA	NA	NA	NA
ENSTGUG00000003284	LGE22	119989	SENP1	Uniprot	promoter	2.12573	-4.67511	5.36708	2.72e-05	0.000443718	2.44178	0.00641026	0.0157019	0.055241	0.0413727	ENSTGUG00000003389	ENSTGUG00000003391	NA	NA	NA	NA	NA	NA	NA	NA			NA	NA	NA	NA	NA	NA	NA	NA
ENSTGUG00000004671	22	2714191	ADGRA2	HGNC Symbol	genic	2.99463	-1.04044	5.36502	2.73e-05	0.000445557	2.43708	0.137975	0.150427	0.450834	0.103029	NA	NA	NA	NA	NA	NA	NA	NA	NA	NA	NA	NA	NA	NA	NA	NA	NA	NA	NA	NA
ENSTGUG00000002958	18	1060860	NPLOC4	HGNC Symbol	genic	2.64676	-3.82723	5.36461	2.73e-05	0.000445708	2.43615	0.0151515	0.0234726	0.113417	0.0654843	NA	NA	NA	NA	NA	NA	NA	NA	NA	NA	NA	NA	NA	NA	NA	NA	NA	NA	NA	NA
ENSTGUG00000000790	24	7545289	CHEK1	HGNC Symbol	genic	2.63921	-4.67881	5.36399	2.74e-05	0.000446033	2.43474	0	0	0.060892	0.0374421	NA	NA	NA	NA	NA	NA	NA	NA	NA	NA	NA	NA	NA	NA	NA	NA	NA	NA	NA	NA
ENSTGUG00000017482	Z_random	445980	RAX	NCBI gene	genic	2.56858	-2.57349	5.36377	2.74e-05	0.000446033	2.43423	0.0559414	0.0537997	0.21007	0.0719347	NA	NA	NA	NA	NA	NA	NA	NA	NA	NA	NA	NA	NA	NA	NA	NA	NA	NA	NA	NA
ENSTGUG00000000122	13	442799	SH3RF2	Uniprot	promoter	2.4923	-2.80528	5.36338	2.74e-05	0.000446162	2.43335	0.0455003	0.0419643	0.180205	0.0609555	ENSTGUG00000000079	NA	NA	NA	NA	NA	NA	NA	NA	NA	TCERG1	NA	NA	NA	NA	NA	NA	NA	NA	NA
ENSTGUG00000003283	19	440892	TSPOAP1	Uniprot	genic	2.42333	-4.84071	5.36297	2.74e-05	0.000446318	2.43241	0	0	0.0531594	0.0399018	NA	NA	NA	NA	NA	NA	NA	NA	NA	NA	NA	NA	NA	NA	NA	NA	NA	NA	NA	NA
ENSTGUG00000009047	15	10109939	VSIG10	Biomart_human_ortholog	genic	4.09375	-0.0129625	5.36207	2.75e-05	0.000446981	2.43035	0.198647	0.182811	0.654873	0.135818	ENSTGUG00000009017	NA	NA	NA	NA	NA	NA	NA	NA	NA	RBM19	NA	NA	NA	NA	NA	NA	NA	NA	NA
ENSTGUG00000005624	11	4973737	CARMIL2	HGNC Symbol	genic	1.83701	-4.67424	5.35965	2.76e-05	0.0004492	2.42485	0.0083236	0.0134925	0.0520531	0.0371364	NA	NA	NA	NA	NA	NA	NA	NA	NA	NA	NA	NA	NA	NA	NA	NA	NA	NA	NA	NA
ENSTGUG00000000250	28	1356716	REXO1	HGNC Symbol	genic	3.12493	-2.41664	5.3567	2.78e-05	0.000451622	2.41811	0.0592904	0.0715941	0.258978	0.120991	NA	NA	NA	NA	NA	NA	NA	NA	NA	NA	NA	NA	NA	NA	NA	NA	NA	NA	NA	NA
ENSTGUG00000008627	11	13044703	ZNF423	HGNC Symbol	genic	3.08985	-1.61824	5.35678	2.78e-05	0.000451622	2.41829	0.0963745	0.087243	0.360137	0.103133	NA	NA	NA	NA	NA	NA	NA	NA	NA	NA	NA	NA	NA	NA	NA	NA	NA	NA	NA	NA
ENSTGUG00000013225	5	61520347			promoter	3.52346	-1.03874	5.35654	2.78e-05	0.000451622	2.41774	0.126681	0.122375	0.476776	0.156451	NA	NA	NA	NA	NA	NA	NA	NA	NA	NA	NA	NA	NA	NA	NA	NA	NA	NA	NA	NA
ENSTGUG00000011240	9	26233206	KCNAB1	Biomart_human_ortholog	promoter	2.12196	-5.06674	5.3562	2.78e-05	0.000451703	2.41697	0	0	0.0474841	0.0409858	NA	NA	NA	NA	NA	NA	NA	NA	NA	NA	NA	NA	NA	NA	NA	NA	NA	NA	NA	NA
ENSTGUG00000002914	18	929548	FAM104A	Uniprot	genic	-2.08711	-0.65551	-5.35268	2.81e-05	0.00045489	2.40895	0.63536	0.180944	0.309669	0.0983756	NA	NA	NA	NA	NA	NA	NA	NA	NA	NA	NA	NA	NA	NA	NA	NA	NA	NA	NA	NA
ENSTGUG00000004017	12	1850881	MKRN2	HGNC Symbol	genic	2.37712	-2.7565	5.35211	2.81e-05	0.00045489	2.40764	0.039325	0.0238842	0.194	0.0961931	NA	NA	NA	NA	NA	NA	NA	NA	NA	NA	NA	NA	NA	NA	NA	NA	NA	NA	NA	NA
ENSTGUG00000005910	14	8714996	NDUFAB1	HGNC Symbol	genic	2.97467	-3.15233	5.35223	2.81e-05	0.00045489	2.40791	0.0385185	0.0597388	0.165408	0.0853842	NA	NA	NA	NA	NA	NA	NA	NA	NA	NA	NA	NA	NA	NA	NA	NA	NA	NA	NA	NA
ENSTGUG00000002155	4A	298689	ZIC3	HGNC Symbol	promoter	1.97147	-2.56956	5.35261	2.81e-05	0.00045489	2.40878	0.0666343	0.0504523	0.188254	0.0409917	NA	NA	NA	NA	NA	NA	NA	NA	NA	NA	NA	NA	NA	NA	NA	NA	NA	NA	NA	NA
ENSTGUG00000007791	15	5129931			promoter	2.34927	-3.49148	5.35013	2.82e-05	0.000456695	2.40313	0.029321	0.0353392	0.118593	0.0613046	NA	NA	NA	NA	NA	NA	NA	NA	NA	NA	NA	NA	NA	NA	NA	NA	NA	NA	NA	NA
ENSTGUG00000007803	4	43847370	GSX2	Uniprot	promoter	1.87629	-5.251	5.34849	2.83e-05	0.000458151	2.39939	0	0	0.0312365	0.0236215	NA	NA	NA	NA	NA	NA	NA	NA	NA	NA	NA	NA	NA	NA	NA	NA	NA	NA	NA	NA
ENSTGUG00000001589	2	26491334	DYNC1I1	HGNC Symbol	genic	1.64978	-5.42087	5.34813	2.84e-05	0.000458212	2.39855	0	0	0.0415101	0.054468	NA	NA	NA	NA	NA	NA	NA	NA	NA	NA	NA	NA	NA	NA	NA	NA	NA	NA	NA	NA
ENSTGUG00000009081	10	18355205	RASL12	HGNC Symbol	promoter	2.61907	-3.85202	5.34792	2.84e-05	0.000458212	2.39807	0.0168856	0.0309881	0.106001	0.0531586	NA	NA	NA	NA	NA	NA	NA	NA	NA	NA	NA	NA	NA	NA	NA	NA	NA	NA	NA	NA
ENSTGUG00000007480	6	15879537	TMEM150A	HGNC Symbol	promoter	1.92901	-5.21145	5.3471	2.84e-05	0.000458804	2.39621	0	0	0.0375178	0.036746	NA	NA	NA	NA	NA	NA	NA	NA	NA	NA	NA	NA	NA	NA	NA	NA	NA	NA	NA	NA
ENSTGUG00000010263	5	20193303	ALX4	HGNC Symbol	genic	1.6611	-3.46519	5.34612	2.85e-05	0.000459568	2.39397	0.0299022	0.0176386	0.107827	0.0450737	NA	NA	NA	NA	NA	NA	NA	NA	NA	NA	NA	NA	NA	NA	NA	NA	NA	NA	NA	NA
ENSTGUG00000004315	25	975013	SLAMF1	STRING	genic	1.64122	-2.48392	5.34373	2.87e-05	0.000461835	2.38851	0.06756	0.0320951	0.202758	0.0956268	ENSTGUG00000004390	NA	NA	NA	NA	NA	NA	NA	NA	NA		NA	NA	NA	NA	NA	NA	NA	NA	NA
ENSTGUG00000009981	10	20468651	RASGRF1	HGNC Symbol	genic	-3.0207	-4.38499	-5.34292	2.87e-05	0.000462424	2.38666	0.191205	0.0808218	0.0287021	0.03431	NA	NA	NA	NA	NA	NA	NA	NA	NA	NA	NA	NA	NA	NA	NA	NA	NA	NA	NA	NA
ENSTGUG00000007634	15	5051537	SEZ6L	HGNC Symbol	genic	2.46242	-3.9511	5.33936	2.89e-05	0.000465949	2.37855	0.0136634	0.0218534	0.105994	0.0702624	NA	NA	NA	NA	NA	NA	NA	NA	NA	NA	NA	NA	NA	NA	NA	NA	NA	NA	NA	NA
ENSTGUG00000017482	Z_random	445778	RAX	NCBI gene	genic	1.88257	0.455372	5.33775	2.91e-05	0.000467403	2.37488	0.342603	0.0900267	0.645514	0.133503	NA	NA	NA	NA	NA	NA	NA	NA	NA	NA	NA	NA	NA	NA	NA	NA	NA	NA	NA	NA
ENSTGUG00000015188	13_random	2436621	DBN1	Uniprot	promoter	1.80119	-4.07238	5.33727	2.91e-05	0.000467643	2.37378	0.0153323	0.0111434	0.0713561	0.0302	NA	NA	NA	NA	NA	NA	NA	NA	NA	NA	NA	NA	NA	NA	NA	NA	NA	NA	NA	NA
ENSTGUG00000006505	17	9529464	PSMD5	HGNC Symbol	promoter	2.4635	-4.15301	5.3345	2.93e-05	0.000470359	2.36746	0.0208333	0.051031	0.0803524	0.0411745	NA	NA	NA	NA	NA	NA	NA	NA	NA	NA	NA	NA	NA	NA	NA	NA	NA	NA	NA	NA
ENSTGUG00000015180	13_random	2432010	N4BP3	Uniprot	promoter	2.24135	-4.28485	5.33293	2.94e-05	0.000471785	2.36387	0.0238095	0.0583212	0.0636172	0.0167757	NA	NA	NA	NA	NA	NA	NA	NA	NA	NA	NA	NA	NA	NA	NA	NA	NA	NA	NA	NA
ENSTGUG00000003938	14	2261207			promoter	2.29825	-1.95151	5.32774	2.97e-05	0.000477182	2.35202	0.0967509	0.0812191	0.277029	0.0577314	NA	NA	NA	NA	NA	NA	NA	NA	NA	NA	NA	NA	NA	NA	NA	NA	NA	NA	NA	NA
ENSTGUG00000005165	18	4367797	NTN1	HGNC Symbol	genic	3.5263	-2.50271	5.32529	2.99e-05	0.000479612	2.34641	0.0337274	0.0391651	0.275327	0.180628	NA	NA	NA	NA	NA	NA	NA	NA	NA	NA	NA	NA	NA	NA	NA	NA	NA	NA	NA	NA
ENSTGUG00000010349	6	23597529			genic	3.15102	-2.97768	5.32392	3e-05	0.000480837	2.3433	0.0551948	0.114385	0.199935	0.11937	NA	NA	NA	NA	NA	NA	NA	NA	NA	NA	NA	NA	NA	NA	NA	NA	NA	NA	NA	NA
ENSTGUG00000002251	27	1840443	LRRC3C	HGNC Symbol	promoter	3.03725	-3.70015	5.31991	3.03e-05	0.000485023	2.33413	0.0227273	0.0556702	0.128979	0.0695797	NA	NA	NA	NA	NA	NA	NA	NA	NA	NA	NA	NA	NA	NA	NA	NA	NA	NA	NA	NA
ENSTGUG00000005023	15	2102973	NCOR2	HGNC Symbol	genic	1.71075	-5.37515	5.31712	3.05e-05	0.000487865	2.32776	0	0	0.0265693	0.0197687	NA	NA	NA	NA	NA	NA	NA	NA	NA	NA	NA	NA	NA	NA	NA	NA	NA	NA	NA	NA
ENSTGUG00000009016	11	15549580	TSHZ3	HGNC Symbol	promoter	1.81672	-4.98842	5.31505	3.06e-05	0.00048991	2.32303	0.00416667	0.0102062	0.0402824	0.0315751	NA	NA	NA	NA	NA	NA	NA	NA	NA	NA	NA	NA	NA	NA	NA	NA	NA	NA	NA	NA
ENSTGUG00000005622	19	6672008	SCARF1	HGNC Symbol	promoter	1.62214	-1.71819	5.31406	3.07e-05	0.000490748	2.32076	0.113562	0.0419867	0.293941	0.104898	NA	NA	NA	NA	NA	NA	NA	NA	NA	NA	NA	NA	NA	NA	NA	NA	NA	NA	NA	NA
ENSTGUG00000008878	15	8918003			promoter	2.43881	-1.42756	5.3135	3.07e-05	0.000491085	2.31949	0.12247	0.0872666	0.369991	0.140335	NA	NA	NA	NA	NA	NA	NA	NA	NA	NA	NA	NA	NA	NA	NA	NA	NA	NA	NA	NA
ENSTGUG00000010777	5	23236056	DLL4	HGNC Symbol	genic	1.68557	-3.75404	5.3124	3.08e-05	0.00049204	2.31699	0.029474	0.0259734	0.092216	0.0505555	NA	NA	NA	NA	NA	NA	NA	NA	NA	NA	NA	NA	NA	NA	NA	NA	NA	NA	NA	NA
ENSTGUG00000003973	10	1940691	CPLX3	HGNC Symbol	promoter	2.09528	-4.6085	5.31155	3.09e-05	0.000492509	2.31503	0.00980392	0.0240146	0.0569622	0.0395794	NA	NA	NA	NA	NA	NA	NA	NA	NA	NA	NA	NA	NA	NA	NA	NA	NA	NA	NA	NA
ENSTGUG00000017394	8_random	3825808	TOR3A	HGNC Symbol	promoter	2.75572	-3.17658	5.31148	3.09e-05	0.000492509	2.31488	0.0309235	0.0396257	0.168223	0.111582	NA	NA	NA	NA	NA	NA	NA	NA	NA	NA	NA	NA	NA	NA	NA	NA	NA	NA	NA	NA
ENSTGUG00000004315	25	975307	SLAMF1	STRING	genic	2.32375	-0.00765571	5.31096	3.09e-05	0.000492816	2.31368	0.230779	0.0696266	0.588161	0.191365	ENSTGUG00000004390	NA	NA	NA	NA	NA	NA	NA	NA	NA		NA	NA	NA	NA	NA	NA	NA	NA	NA
ENSTGUG00000002908	1A	12510570	LHFPL3	HGNC Symbol	genic	1.58244	-5.47138	5.31015	3.1e-05	0.000493447	2.31183	0	0	0.0302937	0.0304447	NA	NA	NA	NA	NA	NA	NA	NA	NA	NA	NA	NA	NA	NA	NA	NA	NA	NA	NA	NA
ENSTGUG00000011240	9	26233158	KCNAB1	Biomart_human_ortholog	promoter	2.22325	-4.73434	5.30967	3.1e-05	0.000493697	2.31075	0.00308642	0.00756015	0.0574998	0.0383078	NA	NA	NA	NA	NA	NA	NA	NA	NA	NA	NA	NA	NA	NA	NA	NA	NA	NA	NA	NA
ENSTGUG00000015180	13_random	2432034	N4BP3	Uniprot	promoter	1.90989	-4.68679	5.30775	3.11e-05	0.000495604	2.30635	0.0128205	0.0314037	0.0443873	0.0154095	NA	NA	NA	NA	NA	NA	NA	NA	NA	NA	NA	NA	NA	NA	NA	NA	NA	NA	NA	NA
ENSTGUG00000002937	18	994677	BTBD17	HGNC Symbol	promoter	2.82795	-2.25053	5.30605	3.13e-05	0.000496729	2.30246	0.0476767	0.0337933	0.289056	0.149268	ENSTGUG00000002914	NA	NA	NA	NA	NA	NA	NA	NA	NA	FAM104B	NA	NA	NA	NA	NA	NA	NA	NA	NA
ENSTGUG00000007634	15	5051551	SEZ6L	HGNC Symbol	genic	2.19902	-4.20268	5.30651	3.12e-05	0.000496729	2.30352	0.00879018	0.00779758	0.0957069	0.0803836	NA	NA	NA	NA	NA	NA	NA	NA	NA	NA	NA	NA	NA	NA	NA	NA	NA	NA	NA	NA
ENSTGUG00000002526	17	713166			genic	1.26885	-1.00031	5.306	3.13e-05	0.000496729	2.30236	0.203967	0.0555875	0.384184	0.0712325	ENSTGUG00000002544	NA	NA	NA	NA	NA	NA	NA	NA	NA	ENTPD8	NA	NA	NA	NA	NA	NA	NA	NA	NA
ENSTGUG00000007530	3	29225301	NKX2-4	Uniprot	promoter	2.05372	-4.6522	5.30294	3.15e-05	0.00049996	2.29536	0.00925926	0.0226805	0.0547832	0.0309008	NA	NA	NA	NA	NA	NA	NA	NA	NA	NA	NA	NA	NA	NA	NA	NA	NA	NA	NA	NA
ENSTGUG00000005624	11	4973749	CARMIL2	HGNC Symbol	genic	1.50286	-4.67096	5.30245	3.15e-05	0.000500238	2.29423	0.0114156	0.013534	0.0519188	0.040933	NA	NA	NA	NA	NA	NA	NA	NA	NA	NA	NA	NA	NA	NA	NA	NA	NA	NA	NA	NA
ENSTGUG00000007383	12	8976682	FLNB	HGNC Symbol	genic	3.35676	-3.21008	5.29961	3.17e-05	0.000503231	2.28774	0.0185398	0.0288944	0.189763	0.109725	NA	NA	NA	NA	NA	NA	NA	NA	NA	NA	NA	NA	NA	NA	NA	NA	NA	NA	NA	NA
ENSTGUG00000007009	17	10198968	CRB2	HGNC Symbol	promoter	2.69103	-4.31865	5.29882	3.18e-05	0.000503857	2.28593	0.0045045	0.0110337	0.0876211	0.0611329	NA	NA	NA	NA	NA	NA	NA	NA	NA	NA	NA	NA	NA	NA	NA	NA	NA	NA	NA	NA
ENSTGUG00000006001	15	3132574	KDM2B	HGNC Symbol	promoter	2.11679	-2.28088	5.29854	3.18e-05	0.000503881	2.28531	0.0636199	0.0386948	0.237887	0.0986449	NA	NA	NA	NA	NA	NA	NA	NA	NA	NA	NA	NA	NA	NA	NA	NA	NA	NA	NA	NA
ENSTGUG00000012684	3	83906734	DDX43	Biomart_human_ortholog	promoter	2.37179	-4.87937	5.2977	3.19e-05	0.00050457	2.28338	0	0	0.0576422	0.0492535	NA	NA	NA	NA	NA	NA	NA	NA	NA	NA	NA	NA	NA	NA	NA	NA	NA	NA	NA	NA
ENSTGUG00000001053	28	4777972			promoter	3.53932	-3.73801	5.29617	3.2e-05	0.000506054	2.27989	0.00326797	0.00800487	0.168546	0.133778	NA	NA	NA	NA	NA	NA	NA	NA	NA	NA	NA	NA	NA	NA	NA	NA	NA	NA	NA	NA
ENSTGUG00000002589	21	2199192	ZBTB48	HGNC Symbol	genic	2.07767	-2.28596	5.29344	3.22e-05	0.000508963	2.27364	0.064037	0.0392357	0.237588	0.111611	NA	NA	NA	NA	NA	NA	NA	NA	NA	NA	NA	NA	NA	NA	NA	NA	NA	NA	NA	NA
ENSTGUG00000004251	1A	21098700	GPR37	Uniprot	genic	2.13113	-5.05986	5.29264	3.22e-05	0.000509312	2.2718	0	0	0.0465768	0.037428	NA	NA	NA	NA	NA	NA	NA	NA	NA	NA	NA	NA	NA	NA	NA	NA	NA	NA	NA	NA
ENSTGUG00000004824	5	2931824	PAX6	HGNC Symbol	promoter	1.37487	-0.807343	5.29268	3.22e-05	0.000509312	2.2719	0.215064	0.0429185	0.42098	0.0850097	NA	NA	NA	NA	NA	NA	NA	NA	NA	NA	NA	NA	NA	NA	NA	NA	NA	NA	NA	NA
ENSTGUG00000002501	27	2377981	ZNF385C	HGNC Symbol	genic	3.41676	-2.3611	5.29179	3.23e-05	0.000510005	2.26988	0.0295996	0.0260488	0.298296	0.151496	NA	NA	NA	NA	NA	NA	NA	NA	NA	NA	NA	NA	NA	NA	NA	NA	NA	NA	NA	NA
ENSTGUG00000000123	28	793640	MATK	HGNC Symbol	promoter	1.70815	1.55035	5.29103	3.24e-05	0.00051009	2.26814	0.546309	0.0793378	0.792996	0.0740695	ENSTGUG00000000102	NA	NA	NA	NA	NA	NA	NA	NA	NA	POLE4	NA	NA	NA	NA	NA	NA	NA	NA	NA
ENSTGUG00000017151	Un	170191032	PHYHIP	Biomart_human_ortholog	promoter	-1.76737	-2.41865	-5.29097	3.24e-05	0.00051009	2.26799	0.316235	0.0320544	0.137716	0.074734	NA	NA	NA	NA	NA	NA	NA	NA	NA	NA	NA	NA	NA	NA	NA	NA	NA	NA	NA	NA
ENSTGUG00000016845	Un	53103665			promoter	2.93503	0.0323702	5.29113	3.24e-05	0.00051009	2.26836	0.232703	0.204765	0.608593	0.192262	ENSTGUG00000016827	NA	NA	NA	NA	NA	NA	NA	NA	NA		NA	NA	NA	NA	NA	NA	NA	NA	NA
ENSTGUG00000009612	10	19886652	FEM1B	HGNC Symbol	promoter	1.81563	-5.29649	5.28948	3.25e-05	0.000511547	2.26459	0	0	0.0285059	0.0171386	NA	NA	NA	NA	NA	NA	NA	NA	NA	NA	NA	NA	NA	NA	NA	NA	NA	NA	NA	NA
ENSTGUG00000002515	27	2579635			promoter	2.48156	-1.15472	5.28846	3.26e-05	0.000512452	2.26226	0.139649	0.0800418	0.409369	0.101338	ENSTGUG00000002656	ENSTGUG00000002686	ENSTGUG00000002694	NA	NA	NA	NA	NA	NA	NA	VPS25	COASY	MLX	NA	NA	NA	NA	NA	NA	NA
ENSTGUG00000006157	7	10729426	ASIC4	HGNC Symbol	genic	1.31991	0.918185	5.28803	3.26e-05	0.000512666	2.26128	0.487231	0.112585	0.704859	0.0566342	NA	NA	NA	NA	NA	NA	NA	NA	NA	NA	NA	NA	NA	NA	NA	NA	NA	NA	NA	NA
ENSTGUG00000002914	18	911208	FAM104A	Uniprot	genic	2.12952	-5.06107	5.28747	3.26e-05	0.000513036	2.25999	0	0	0.0429043	0.0379267	NA	NA	NA	NA	NA	NA	NA	NA	NA	NA	NA	NA	NA	NA	NA	NA	NA	NA	NA	NA
ENSTGUG00000001552	26	3857263	CD55	STRING	promoter	2.83732	-3.32805	5.28612	3.27e-05	0.000514333	2.25691	0.0170074	0.016414	0.15411	0.087883	ENSTGUG00000001565	ENSTGUG00000001562	NA	NA	NA	NA	NA	NA	NA	NA		DCLRE1B	NA	NA	NA	NA	NA	NA	NA	NA
ENSTGUG00000002412	17	210639			promoter	2.70438	-2.74636	5.28422	3.29e-05	0.000516299	2.25256	0.0570923	0.0669733	0.194919	0.0717948	NA	NA	NA	NA	NA	NA	NA	NA	NA	NA	NA	NA	NA	NA	NA	NA	NA	NA	NA	NA
ENSTGUG00000017319	8_random	2709327	NUF2	Uniprot	promoter	1.80407	-5.30516	5.28305	3.3e-05	0.000517402	2.24988	0	0	0.0311596	0.0232971	NA	NA	NA	NA	NA	NA	NA	NA	NA	NA	NA	NA	NA	NA	NA	NA	NA	NA	NA	NA
ENSTGUG00000003867	3	17204928	SIX2	HGNC Symbol	genic	2.86543	-3.6631	5.28271	3.3e-05	0.000517508	2.2491	0.015793	0.0262691	0.124008	0.0563305	NA	NA	NA	NA	NA	NA	NA	NA	NA	NA	NA	NA	NA	NA	NA	NA	NA	NA	NA	NA
ENSTGUG00000007383	12	8976671	FLNB	HGNC Symbol	genic	2.71634	-4.62096	5.28085	3.31e-05	0.000519435	2.24485	0	0	0.0753063	0.0584534	NA	NA	NA	NA	NA	NA	NA	NA	NA	NA	NA	NA	NA	NA	NA	NA	NA	NA	NA	NA
ENSTGUG00000000027	24	290800	CCDC84	HGNC Symbol	genic	2.01038	-1.21408	5.27857	3.33e-05	0.00052188	2.23963	0.148727	0.0984849	0.385258	0.129447	NA	NA	NA	NA	NA	NA	NA	NA	NA	NA	NA	NA	NA	NA	NA	NA	NA	NA	NA	NA
ENSTGUG00000008373	7	15275564	DLX1	HGNC Symbol	promoter	2.59376	-2.3057	5.27665	3.35e-05	0.000523893	2.23525	0.0536765	0.0409018	0.26947	0.143758	NA	NA	NA	NA	NA	NA	NA	NA	NA	NA	NA	NA	NA	NA	NA	NA	NA	NA	NA	NA
ENSTGUG00000007098	8	16338179	TMEM125	HGNC Symbol	promoter	1.63246	1.38	5.27423	3.36e-05	0.000526531	2.2297	0.527466	0.0518026	0.769851	0.0874291	NA	NA	NA	NA	NA	NA	NA	NA	NA	NA	NA	NA	NA	NA	NA	NA	NA	NA	NA	NA
ENSTGUG00000003864	3	17137807	SIX3	HGNC Symbol	promoter	1.98917	-4.66015	5.27365	3.37e-05	0.000526929	2.22838	0.0111111	0.0272166	0.0466799	0.0181261	NA	NA	NA	NA	NA	NA	NA	NA	NA	NA	NA	NA	NA	NA	NA	NA	NA	NA	NA	NA
ENSTGUG00000003678	1A	15054311	CELSR1	HGNC Symbol	genic	2.79077	-4.24385	5.27176	3.38e-05	0.000528925	2.22407	0.0045045	0.0110337	0.0980248	0.0804543	NA	NA	NA	NA	NA	NA	NA	NA	NA	NA	NA	NA	NA	NA	NA	NA	NA	NA	NA	NA
ENSTGUG00000000858	28	4069758			promoter	-2.96194	-3.94328	-5.2656	3.43e-05	0.000536203	2.20997	0.243325	0.129794	0.0466923	0.0445295	ENSTGUG00000000786	ENSTGUG00000000837	NA	NA	NA	NA	NA	NA	NA	NA			NA	NA	NA	NA	NA	NA	NA	NA
ENSTGUG00000015876	Un	106776517			promoter	-2.10136	-1.40714	-5.26504	3.44e-05	0.00053659	2.20868	0.529425	0.111432	0.219571	0.089127	NA	NA	NA	NA	NA	NA	NA	NA	NA	NA	NA	NA	NA	NA	NA	NA	NA	NA	NA	NA
ENSTGUG00000007364	17	11014520	PBX3	HGNC Symbol	genic	1.69191	-3.40112	5.26478	3.44e-05	0.000536602	2.20809	0.0356191	0.0240093	0.108818	0.0348267	NA	NA	NA	NA	NA	NA	NA	NA	NA	NA	NA	NA	NA	NA	NA	NA	NA	NA	NA	NA
ENSTGUG00000005539	4A	16640110	KLF8	Biomart_human_ortholog	genic	2.72321	-2.16096	5.26237	3.46e-05	0.000539282	2.20258	0.07453	0.0689373	0.267457	0.0804387	NA	NA	NA	NA	NA	NA	NA	NA	NA	NA	NA	NA	NA	NA	NA	NA	NA	NA	NA	NA
ENSTGUG00000009047	15	10230436	VSIG10	Biomart_human_ortholog	genic	2.02656	-5.13829	5.26188	3.46e-05	0.000539282	2.20145	0	0	0.0363805	0.0250486	NA	NA	NA	NA	NA	NA	NA	NA	NA	NA	NA	NA	NA	NA	NA	NA	NA	NA	NA	NA
ENSTGUG00000000173	2	959400			promoter	1.76444	-3.08231	5.26198	3.46e-05	0.000539282	2.20168	0.0912356	0.107618	0.141255	0.0605423	NA	NA	NA	NA	NA	NA	NA	NA	NA	NA	NA	NA	NA	NA	NA	NA	NA	NA	NA	NA
ENSTGUG00000001190	23	3602960	FUCA1	HGNC Symbol	promoter	-2.95117	-3.98653	-5.26102	3.47e-05	0.000540047	2.19948	0.230778	0.0745047	0.0453451	0.0583399	NA	NA	NA	NA	NA	NA	NA	NA	NA	NA	NA	NA	NA	NA	NA	NA	NA	NA	NA	NA
ENSTGUG00000001098	23	3240022	LDLRAP1	HGNC Symbol	genic	2.34418	-2.06513	5.26069	3.47e-05	0.000540145	2.19873	0.0789635	0.0608443	0.279831	0.1204	NA	NA	NA	NA	NA	NA	NA	NA	NA	NA	NA	NA	NA	NA	NA	NA	NA	NA	NA	NA
ENSTGUG00000004013	4	23320541	LEF1	HGNC Symbol	promoter	1.96976	-5.18089	5.25973	3.48e-05	0.000541036	2.19653	0	0	0.0333755	0.0211336	NA	NA	NA	NA	NA	NA	NA	NA	NA	NA	NA	NA	NA	NA	NA	NA	NA	NA	NA	NA
ENSTGUG00000012831	5	51477335			promoter	-3.83276	-4.40145	-5.25853	3.49e-05	0.00054223	2.19378	0.263769	0.108747	0.0374904	0.0625206	NA	NA	NA	NA	NA	NA	NA	NA	NA	NA	NA	NA	NA	NA	NA	NA	NA	NA	NA	NA
ENSTGUG00000002937	18	994504	BTBD17	HGNC Symbol	promoter	1.38594	-3.10038	5.25309	3.53e-05	0.00054864	2.18133	0.0473633	0.0197682	0.124877	0.0331109	ENSTGUG00000002914	NA	NA	NA	NA	NA	NA	NA	NA	NA	FAM104B	NA	NA	NA	NA	NA	NA	NA	NA	NA
ENSTGUG00000006170	19	7183142	RPL23A	NCBI gene	promoter	2.10929	-5.07624	5.25295	3.53e-05	0.00054864	2.18102	0	0	0.0428168	0.0334625	ENSTGUG00000006143	NA	NA	NA	NA	NA	NA	NA	NA	NA	RAB34	NA	NA	NA	NA	NA	NA	NA	NA	NA
ENSTGUG00000012791	2	156245608	SCRIB	HGNC Symbol	genic	2.60541	-2.34798	5.25263	3.54e-05	0.000548737	2.18027	0.0481654	0.0259383	0.259206	0.144055	NA	NA	NA	NA	NA	NA	NA	NA	NA	NA	NA	NA	NA	NA	NA	NA	NA	NA	NA	NA
ENSTGUG00000013475	1	98876226	RELT	Biomart_human_ortholog	promoter	2.40733	-3.84421	5.25187	3.54e-05	0.000549382	2.17854	0.0221496	0.0346513	0.0943491	0.0416316	NA	NA	NA	NA	NA	NA	NA	NA	NA	NA	NA	NA	NA	NA	NA	NA	NA	NA	NA	NA
ENSTGUG00000009339	12	13917492	FEZF2	Biomart_human_ortholog	genic	2.7091	-3.99865	5.2507	3.55e-05	0.000550561	2.17586	0.0185185	0.0453609	0.0992617	0.056603	NA	NA	NA	NA	NA	NA	NA	NA	NA	NA	NA	NA	NA	NA	NA	NA	NA	NA	NA	NA
ENSTGUG00000017420	8_random	4778020	TNR	HGNC Symbol	genic	2.01779	-4.87255	5.2487	3.57e-05	0.000552793	2.17129	0.00340136	0.0083316	0.0553243	0.0519924	NA	NA	NA	NA	NA	NA	NA	NA	NA	NA	NA	NA	NA	NA	NA	NA	NA	NA	NA	NA
ENSTGUG00000002914	18	994509	FAM104A	Uniprot	promoter	1.47307	-2.34404	5.24642	3.59e-05	0.000555408	2.16605	0.0771809	0.0189243	0.205398	0.0733739	ENSTGUG00000002937	NA	NA	NA	NA	NA	NA	NA	NA	NA	BTBD17	NA	NA	NA	NA	NA	NA	NA	NA	NA
ENSTGUG00000004671	22	2709032	ADGRA2	HGNC Symbol	promoter	2.387	-4.86796	5.24525	3.6e-05	0.00055627	2.16339	0	0	0.0604667	0.0505459	NA	NA	NA	NA	NA	NA	NA	NA	NA	NA	NA	NA	NA	NA	NA	NA	NA	NA	NA	NA
ENSTGUG00000007793	15	5517975	MN1	HGNC Symbol	genic	2.0984	-4.54541	5.24534	3.6e-05	0.00055627	2.16358	0.0128205	0.0314037	0.0552026	0.0289736	NA	NA	NA	NA	NA	NA	NA	NA	NA	NA	NA	NA	NA	NA	NA	NA	NA	NA	NA	NA
ENSTGUG00000010647	5	22339148	DGKZ	HGNC Symbol	genic	1.50903	-0.46824	5.24453	3.6e-05	0.000556883	2.16173	0.244567	0.0405403	0.483384	0.120287	NA	NA	NA	NA	NA	NA	NA	NA	NA	NA	NA	NA	NA	NA	NA	NA	NA	NA	NA	NA
ENSTGUG00000004671	22	2714178	ADGRA2	HGNC Symbol	genic	3.3581	-1.66678	5.24419	3.61e-05	0.000557009	2.16094	0.115088	0.129035	0.361925	0.0753264	NA	NA	NA	NA	NA	NA	NA	NA	NA	NA	NA	NA	NA	NA	NA	NA	NA	NA	NA	NA
ENSTGUG00000014102	28_random	194726	COMP	Biomart_human_ortholog	promoter	3.30865	-4.17673	5.24182	3.63e-05	0.000558979	2.15552	0	0	0.125447	0.141111	NA	NA	NA	NA	NA	NA	NA	NA	NA	NA	NA	NA	NA	NA	NA	NA	NA	NA	NA	NA
ENSTGUG00000004386	19	5164918	CUX1	Uniprot	genic	2.63263	-2.5419	5.24168	3.63e-05	0.000558979	2.1552	0.0883513	0.129337	0.238255	0.134505	NA	NA	NA	NA	NA	NA	NA	NA	NA	NA	NA	NA	NA	NA	NA	NA	NA	NA	NA	NA
ENSTGUG00000009339	12	13917527	FEZF2	Biomart_human_ortholog	genic	3.01416	-3.5816	5.24171	3.63e-05	0.000558979	2.15526	0.037037	0.0907218	0.134176	0.0736107	NA	NA	NA	NA	NA	NA	NA	NA	NA	NA	NA	NA	NA	NA	NA	NA	NA	NA	NA	NA
ENSTGUG00000004315	25	975037	SLAMF1	STRING	genic	1.43301	-2.45238	5.24217	3.62e-05	0.000558979	2.15631	0.0753778	0.0271891	0.191202	0.0660649	ENSTGUG00000004390	NA	NA	NA	NA	NA	NA	NA	NA	NA		NA	NA	NA	NA	NA	NA	NA	NA	NA
ENSTGUG00000014701	Un	95938066	FSCN2	Uniprot	promoter	1.64519	0.403625	5.23926	3.65e-05	0.000561793	2.14966	0.358508	0.0575928	0.633874	0.107709	NA	NA	NA	NA	NA	NA	NA	NA	NA	NA	NA	NA	NA	NA	NA	NA	NA	NA	NA	NA
ENSTGUG00000009534	15	10908343	MSI1	HGNC Symbol	genic	2.16581	-5.03385	5.23777	3.66e-05	0.000563415	2.14625	0	0	0.047367	0.04255	NA	NA	NA	NA	NA	NA	NA	NA	NA	NA	NA	NA	NA	NA	NA	NA	NA	NA	NA	NA
ENSTGUG00000006792	11	6579530	SLC38A8	HGNC Symbol	promoter	2.67035	-3.10697	5.23656	3.67e-05	0.000564672	2.14348	0.019845	0.00952669	0.180064	0.101074	NA	NA	NA	NA	NA	NA	NA	NA	NA	NA	NA	NA	NA	NA	NA	NA	NA	NA	NA	NA
ENSTGUG00000004824	5	2931763	PAX6	HGNC Symbol	promoter	2.63669	-3.40729	5.23586	3.68e-05	0.000565268	2.14187	0.0292138	0.0485296	0.139681	0.0765753	NA	NA	NA	NA	NA	NA	NA	NA	NA	NA	NA	NA	NA	NA	NA	NA	NA	NA	NA	NA
ENSTGUG00000010419	15	12742028	EWSR1	HGNC Symbol	genic	1.26744	-1.40595	5.23472	3.69e-05	0.000566448	2.13925	0.159097	0.0373511	0.318993	0.0581908	NA	NA	NA	NA	NA	NA	NA	NA	NA	NA	NA	NA	NA	NA	NA	NA	NA	NA	NA	NA
ENSTGUG00000013475	1	98876515	RELT	Biomart_human_ortholog	promoter	2.01643	-2.73492	5.23176	3.71e-05	0.000570017	2.13247	0.0787037	0.0936514	0.175525	0.0514871	NA	NA	NA	NA	NA	NA	NA	NA	NA	NA	NA	NA	NA	NA	NA	NA	NA	NA	NA	NA
ENSTGUG00000006089	7	10648242	SPEG	HGNC Symbol	genic	2.36158	-3.98737	5.23059	3.72e-05	0.00057123	2.12981	0.0183761	0.0316297	0.0926698	0.0480297	ENSTGUG00000018510	NA	NA	NA	NA	NA	NA	NA	NA	NA		NA	NA	NA	NA	NA	NA	NA	NA	NA
ENSTGUG00000004267	22	1580800	EBF2	NCBI gene	genic	2.37952	-4.5155	5.22916	3.73e-05	0.000572807	2.12652	0.00361215	0.00560585	0.0781672	0.0639134	NA	NA	NA	NA	NA	NA	NA	NA	NA	NA	NA	NA	NA	NA	NA	NA	NA	NA	NA	NA
ENSTGUG00000010777	5	23236020	DLL4	HGNC Symbol	genic	1.89284	-4.27085	5.22604	3.76e-05	0.000576627	2.11938	0.0220814	0.0392816	0.0648104	0.0362866	NA	NA	NA	NA	NA	NA	NA	NA	NA	NA	NA	NA	NA	NA	NA	NA	NA	NA	NA	NA
ENSTGUG00000004671	22	2710232	ADGRA2	HGNC Symbol	promoter	1.65727	-3.29651	5.22555	3.77e-05	0.000576954	2.11826	0.0345838	0.0182581	0.120141	0.0543757	NA	NA	NA	NA	NA	NA	NA	NA	NA	NA	NA	NA	NA	NA	NA	NA	NA	NA	NA	NA
ENSTGUG00000006818	20	8310755	ANGPT4	HGNC Symbol	promoter	2.56156	-4.73704	5.2252	3.77e-05	0.000577108	2.11744	0	0	0.0663499	0.0543639	NA	NA	NA	NA	NA	NA	NA	NA	NA	NA	NA	NA	NA	NA	NA	NA	NA	NA	NA	NA
ENSTGUG00000010480	7	22589854	SATB2	HGNC Symbol	genic	2.16827	-5.03201	5.22336	3.78e-05	0.000579244	2.11322	0	0	0.0427419	0.0321371	NA	NA	NA	NA	NA	NA	NA	NA	NA	NA	NA	NA	NA	NA	NA	NA	NA	NA	NA	NA
ENSTGUG00000004723	6	3383550	ADAM8	Biomart_human_ortholog	genic	2.84724	-2.60105	5.22215	3.8e-05	0.000580534	2.11046	0.0589947	0.0661386	0.215799	0.0700853	ENSTGUG00000004648	NA	NA	NA	NA	NA	NA	NA	NA	NA		NA	NA	NA	NA	NA	NA	NA	NA	NA
ENSTGUG00000008781	20	15219371	KCNB1	Uniprot	genic	2.78471	-2.35408	5.22067	3.81e-05	0.000582194	2.10708	0.0656751	0.083912	0.259828	0.127652	NA	NA	NA	NA	NA	NA	NA	NA	NA	NA	NA	NA	NA	NA	NA	NA	NA	NA	NA	NA
ENSTGUG00000004150	11	286981	FOXF1	HGNC Symbol	genic	2.43581	-2.80497	5.21978	3.82e-05	0.00058241	2.10502	0.0377273	0.0292047	0.190195	0.0946414	NA	NA	NA	NA	NA	NA	NA	NA	NA	NA	NA	NA	NA	NA	NA	NA	NA	NA	NA	NA
ENSTGUG00000007223	14	10339180	LLGL1	STRING	promoter	2.53055	-3.34599	5.22003	3.81e-05	0.00058241	2.10559	0.0296756	0.0358762	0.147675	0.0927765	NA	NA	NA	NA	NA	NA	NA	NA	NA	NA	NA	NA	NA	NA	NA	NA	NA	NA	NA	NA
ENSTGUG00000002958	18	1060810	NPLOC4	HGNC Symbol	genic	2.17709	-3.42588	5.21988	3.82e-05	0.00058241	2.10525	0.0381944	0.0438128	0.130189	0.0617024	NA	NA	NA	NA	NA	NA	NA	NA	NA	NA	NA	NA	NA	NA	NA	NA	NA	NA	NA	NA
ENSTGUG00000008122	8	18603810	PIK3R3	Biomart_human_ortholog	genic	2.17274	-3.20636	5.21954	3.82e-05	0.00058241	2.10448	0.0375258	0.033818	0.138473	0.066662	NA	NA	NA	NA	NA	NA	NA	NA	NA	NA	NA	NA	NA	NA	NA	NA	NA	NA	NA	NA
ENSTGUG00000007009	17	10198867	CRB2	HGNC Symbol	promoter	2.00814	-3.72939	5.21895	3.82e-05	0.000582875	2.10313	0.0203302	0.0171775	0.0990979	0.0538309	NA	NA	NA	NA	NA	NA	NA	NA	NA	NA	NA	NA	NA	NA	NA	NA	NA	NA	NA	NA
ENSTGUG00000004671	22	2708896	ADGRA2	HGNC Symbol	promoter	1.81371	-2.99334	5.21829	3.83e-05	0.00058311	2.10162	0.0477191	0.0316759	0.148879	0.0622392	NA	NA	NA	NA	NA	NA	NA	NA	NA	NA	NA	NA	NA	NA	NA	NA	NA	NA	NA	NA
ENSTGUG00000013341	1	90305944	VAMP1	HGNC Symbol	genic	2.95182	-3.93816	5.21846	3.83e-05	0.00058311	2.102	0.0111111	0.0272166	0.118076	0.0924908	NA	NA	NA	NA	NA	NA	NA	NA	NA	NA	NA	NA	NA	NA	NA	NA	NA	NA	NA	NA
ENSTGUG00000008715	4	47813749			promoter	3.15754	-2.88122	5.21714	3.84e-05	0.000584337	2.09899	0.0310317	0.0398382	0.237763	0.151642	ENSTGUG00000008716	NA	NA	NA	NA	NA	NA	NA	NA	NA		NA	NA	NA	NA	NA	NA	NA	NA	NA
ENSTGUG00000004150	11	285649	FOXF1	HGNC Symbol	genic	2.35756	-4.36815	5.21544	3.85e-05	0.000585843	2.09507	0.0119048	0.0291606	0.0684463	0.0407698	NA	NA	NA	NA	NA	NA	NA	NA	NA	NA	NA	NA	NA	NA	NA	NA	NA	NA	NA	NA
ENSTGUG00000003692	25	267739	MEX3A	HGNC Symbol	promoter	1.60217	-0.552277	5.21535	3.86e-05	0.000585843	2.09487	0.226991	0.0545082	0.477376	0.151912	ENSTGUG00000017801	NA	NA	NA	NA	NA	NA	NA	NA	NA		NA	NA	NA	NA	NA	NA	NA	NA	NA
ENSTGUG00000017420	8_random	4778261	TNR	HGNC Symbol	genic	2.79645	-3.62517	5.21506	3.86e-05	0.000585843	2.09422	0.0194872	0.0323687	0.128313	0.0706324	NA	NA	NA	NA	NA	NA	NA	NA	NA	NA	NA	NA	NA	NA	NA	NA	NA	NA	NA	NA
ENSTGUG00000003262	14	638830			genic	1.82143	-5.29214	5.2153	3.86e-05	0.000585843	2.09475	0	0	0.0290069	0.0186955	ENSTGUG00000003265	NA	NA	NA	NA	NA	NA	NA	NA	NA	NTN3	NA	NA	NA	NA	NA	NA	NA	NA	NA
ENSTGUG00000003669	22	216570	ADD2	Biomart_human_ortholog	promoter	1.72733	0.923408	5.21255	3.88e-05	0.000588666	2.08846	0.435964	0.0922083	0.708982	0.123248	ENSTGUG00000003490	NA	NA	NA	NA	NA	NA	NA	NA	NA	HK2	NA	NA	NA	NA	NA	NA	NA	NA	NA
ENSTGUG00000007218	11	7391120	SLC6A2	HGNC Symbol	promoter	2.3895	-4.42305	5.21251	3.88e-05	0.000588666	2.08835	0.00833333	0.0204124	0.0670152	0.0365453	NA	NA	NA	NA	NA	NA	NA	NA	NA	NA	NA	NA	NA	NA	NA	NA	NA	NA	NA	NA
ENSTGUG00000005049	20	6317513	KCNS1	Biomart_human_ortholog	genic	1.48761	-2.8814	5.21189	3.89e-05	0.000589172	2.08695	0.0543243	0.024136	0.146604	0.044737	NA	NA	NA	NA	NA	NA	NA	NA	NA	NA	NA	NA	NA	NA	NA	NA	NA	NA	NA	NA
ENSTGUG00000002155	4A	300201	ZIC3	HGNC Symbol	genic	2.72175	-0.819118	5.21109	3.89e-05	0.000589943	2.0851	0.133299	0.0925608	0.467671	0.170111	NA	NA	NA	NA	NA	NA	NA	NA	NA	NA	NA	NA	NA	NA	NA	NA	NA	NA	NA	NA
ENSTGUG00000008090	11	11699479	TERF2	Uniprot	genic	-4.20599	-3.72999	-5.21079	3.9e-05	0.000590024	2.08441	0.41587	0.202258	0.0662121	0.0929583	NA	NA	NA	NA	NA	NA	NA	NA	NA	NA	NA	NA	NA	NA	NA	NA	NA	NA	NA	NA
ENSTGUG00000007522	3	29059379	CD93	Biomart_human_ortholog	genic	2.42895	-3.57424	5.20993	3.9e-05	0.000590865	2.08245	0.0248882	0.0325349	0.120559	0.0789626	NA	NA	NA	NA	NA	NA	NA	NA	NA	NA	NA	NA	NA	NA	NA	NA	NA	NA	NA	NA
ENSTGUG00000003669	22	216554	ADD2	Biomart_human_ortholog	promoter	2.12162	-0.833444	5.20775	3.92e-05	0.00059353	2.07744	0.160083	0.0613939	0.452734	0.152561	ENSTGUG00000003490	NA	NA	NA	NA	NA	NA	NA	NA	NA	HK2	NA	NA	NA	NA	NA	NA	NA	NA	NA
ENSTGUG00000011076	6	29471647	EMX2	HGNC Symbol	genic	2.18407	-5.02016	5.20694	3.93e-05	0.000593983	2.07558	0	0	0.0515269	0.0506431	NA	NA	NA	NA	NA	NA	NA	NA	NA	NA	NA	NA	NA	NA	NA	NA	NA	NA	NA	NA
ENSTGUG00000002526	17	717657			genic	2.57979	-2.4156	5.20695	3.93e-05	0.000593983	2.07562	0.0638889	0.0590825	0.228064	0.071183	NA	NA	NA	NA	NA	NA	NA	NA	NA	NA	NA	NA	NA	NA	NA	NA	NA	NA	NA	NA
ENSTGUG00000007223	14	10338851	LLGL1	STRING	promoter	2.51928	-3.72805	5.20631	3.94e-05	0.000594519	2.07414	0.0157631	0.0180154	0.117585	0.0986025	NA	NA	NA	NA	NA	NA	NA	NA	NA	NA	NA	NA	NA	NA	NA	NA	NA	NA	NA	NA
ENSTGUG00000005910	14	8695609	NDUFAB1	HGNC Symbol	genic	-3.52959	-3.51991	-5.20417	3.96e-05	0.000597145	2.06923	0.35473	0.0894651	0.0646473	0.0753781	NA	NA	NA	NA	NA	NA	NA	NA	NA	NA	NA	NA	NA	NA	NA	NA	NA	NA	NA	NA
ENSTGUG00000009734	6	21616866	SLIT1	HGNC Symbol	genic	1.50915	-2.20062	5.20285	3.97e-05	0.000598632	2.06622	0.0887978	0.0446464	0.233195	0.0958671	NA	NA	NA	NA	NA	NA	NA	NA	NA	NA	NA	NA	NA	NA	NA	NA	NA	NA	NA	NA
ENSTGUG00000008566	18	8599655	CASKIN2	HGNC Symbol	genic	2.48986	-3.77723	5.20107	3.99e-05	0.000600435	2.06214	0.0223214	0.0346953	0.106938	0.063582	NA	NA	NA	NA	NA	NA	NA	NA	NA	NA	NA	NA	NA	NA	NA	NA	NA	NA	NA	NA
ENSTGUG00000008028	11	11651363	DBNDD1	Biomart_human_ortholog	promoter	-2.21842	-5.239	-5.2013	3.98e-05	0.000600435	2.06265	0.0883395	0.0894413	0.0126214	0.0171343	NA	NA	NA	NA	NA	NA	NA	NA	NA	NA	NA	NA	NA	NA	NA	NA	NA	NA	NA	NA
ENSTGUG00000006157	7	10729424	ASIC4	HGNC Symbol	genic	1.43439	-0.283724	5.19846	4.01e-05	0.000603415	2.05614	0.291408	0.131167	0.51292	0.0696345	NA	NA	NA	NA	NA	NA	NA	NA	NA	NA	NA	NA	NA	NA	NA	NA	NA	NA	NA	NA
ENSTGUG00000008870	15	8904560	SLC25A1	HGNC Symbol	genic	1.71413	-5.05617	5.19866	4.01e-05	0.000603415	2.0566	0.00438597	0.0107434	0.051134	0.0532773	NA	NA	NA	NA	NA	NA	NA	NA	NA	NA	NA	NA	NA	NA	NA	NA	NA	NA	NA	NA
ENSTGUG00000011240	9	26233159	KCNAB1	Biomart_human_ortholog	promoter	2.27119	-4.95482	5.19799	4.01e-05	0.000603737	2.05506	0	0	0.0562223	0.0498652	NA	NA	NA	NA	NA	NA	NA	NA	NA	NA	NA	NA	NA	NA	NA	NA	NA	NA	NA	NA
ENSTGUG00000006792	11	6579418	SLC38A8	HGNC Symbol	promoter	2.1463	-4.02146	5.19465	4.04e-05	0.000608088	2.04741	0.0152582	0.0170741	0.0927672	0.0617037	NA	NA	NA	NA	NA	NA	NA	NA	NA	NA	NA	NA	NA	NA	NA	NA	NA	NA	NA	NA
ENSTGUG00000009180	6	21148477	DNMBP	STRING	genic	1.46858	-5.55677	5.19425	4.05e-05	0.000608166	2.04648	0	0	0.023451	0.0210198	NA	NA	NA	NA	NA	NA	NA	NA	NA	NA	NA	NA	NA	NA	NA	NA	NA	NA	NA	NA
ENSTGUG00000004372	14	2979932	HBAA	NCBI gene	promoter	1.72881	-4.94786	5.19412	4.05e-05	0.000608166	2.04619	0.00724638	0.0177499	0.0356388	0.0191848	NA	NA	NA	NA	NA	NA	NA	NA	NA	NA	NA	NA	NA	NA	NA	NA	NA	NA	NA	NA
ENSTGUG00000007615	8	17308575	ERI3	HGNC Symbol	genic	2.79736	-2.70803	5.19256	4.06e-05	0.000610026	2.04262	0.05416	0.0616765	0.208014	0.110386	NA	NA	NA	NA	NA	NA	NA	NA	NA	NA	NA	NA	NA	NA	NA	NA	NA	NA	NA	NA
ENSTGUG00000016909	Un	24840448	CDK5RAP3	Biomart_human_ortholog	genic	1.44357	-2.56395	5.19223	4.07e-05	0.000610161	2.04185	0.0728893	0.0429766	0.178912	0.0578341	NA	NA	NA	NA	NA	NA	NA	NA	NA	NA	NA	NA	NA	NA	NA	NA	NA	NA	NA	NA
ENSTGUG00000014487	11_random	250410	PDF	Uniprot	promoter	-1.517	-4.45596	-5.19192	4.07e-05	0.000610253	2.04115	0.0917783	0.050603	0.0261378	0.0117165	ENSTGUG00000014491	NA	NA	NA	NA	NA	NA	NA	NA	NA		NA	NA	NA	NA	NA	NA	NA	NA	NA
ENSTGUG00000002807	21	2803476	PRDM16	HGNC Symbol	genic	1.76256	0.0658478	5.19082	4.08e-05	0.000611478	2.03862	0.304609	0.128892	0.585836	0.088456	ENSTGUG00000002822	NA	NA	NA	NA	NA	NA	NA	NA	NA		NA	NA	NA	NA	NA	NA	NA	NA	NA
ENSTGUG00000008759	10	17631587	LYSMD4	HGNC Symbol	genic	2.22699	-3.63963	5.18491	4.14e-05	0.000619569	2.02507	0.0310922	0.0484138	0.112247	0.0679105	NA	NA	NA	NA	NA	NA	NA	NA	NA	NA	NA	NA	NA	NA	NA	NA	NA	NA	NA	NA
ENSTGUG00000003262	14	651084			genic	1.71417	-4.62098	5.18466	4.14e-05	0.000619596	2.02448	0.00827942	0.00875937	0.0490545	0.0281849	NA	NA	NA	NA	NA	NA	NA	NA	NA	NA	NA	NA	NA	NA	NA	NA	NA	NA	NA	NA
ENSTGUG00000006792	11	6579673	SLC38A8	HGNC Symbol	promoter	2.43974	-2.83518	5.18386	4.15e-05	0.000620394	2.02266	0.0452511	0.0398804	0.1793	0.0691435	NA	NA	NA	NA	NA	NA	NA	NA	NA	NA	NA	NA	NA	NA	NA	NA	NA	NA	NA	NA
ENSTGUG00000015636	Un	44543911	LOC100230746	Uniprot	promoter	1.33889	-3.79779	5.1806	4.18e-05	0.00062408	2.01516	0.0294972	0.0208177	0.0805205	0.0353225	NA	NA	NA	NA	NA	NA	NA	NA	NA	NA	NA	NA	NA	NA	NA	NA	NA	NA	NA	NA
ENSTGUG00000008870	15	8904573	SLC25A1	HGNC Symbol	genic	2.70129	-4.63224	5.18067	4.18e-05	0.00062408	2.01534	0	0	0.075636	0.0681443	NA	NA	NA	NA	NA	NA	NA	NA	NA	NA	NA	NA	NA	NA	NA	NA	NA	NA	NA	NA
ENSTGUG00000014824	Un	149765599			promoter	-1.4042	-1.1463	-5.1808	4.18e-05	0.00062408	2.01564	0.48379	0.0649839	0.264217	0.0754549	NA	NA	NA	NA	NA	NA	NA	NA	NA	NA	NA	NA	NA	NA	NA	NA	NA	NA	NA	NA
ENSTGUG00000004671	22	2719478	ADGRA2	HGNC Symbol	genic	2.83886	-2.52801	5.17931	4.19e-05	0.000624218	2.01222	0.0729167	0.10013	0.220498	0.0586392	NA	NA	NA	NA	NA	NA	NA	NA	NA	NA	NA	NA	NA	NA	NA	NA	NA	NA	NA	NA
ENSTGUG00000017284	22_random	368639	ENTPD4	STRING	genic	1.75808	-1.14387	5.17987	4.19e-05	0.000624218	2.0135	0.159921	0.0784638	0.382463	0.102987	NA	NA	NA	NA	NA	NA	NA	NA	NA	NA	NA	NA	NA	NA	NA	NA	NA	NA	NA	NA
ENSTGUG00000000182	28	959093	NFIC	HGNC Symbol	genic	2.77155	-3.50307	5.17933	4.19e-05	0.000624218	2.01225	0.0136477	0.0115998	0.141896	0.0827217	NA	NA	NA	NA	NA	NA	NA	NA	NA	NA	NA	NA	NA	NA	NA	NA	NA	NA	NA	NA
ENSTGUG00000017482	Z_random	445841	RAX	NCBI gene	genic	1.27937	-1.30616	5.17973	4.19e-05	0.000624218	2.01317	0.166173	0.0179506	0.336298	0.0790622	NA	NA	NA	NA	NA	NA	NA	NA	NA	NA	NA	NA	NA	NA	NA	NA	NA	NA	NA	NA
ENSTGUG00000018041	Un	39462051			promoter	-4.06784	-4.83706	-5.17997	4.18e-05	0.000624218	2.01374	0.367282	0.33768	0.01979	0.0386688	NA	NA	NA	NA	NA	NA	NA	NA	NA	NA	NA	NA	NA	NA	NA	NA	NA	NA	NA	NA
ENSTGUG00000001588	23	5256088	CSF3R	Biomart_human_ortholog	promoter	1.7278	-3.04152	5.17632	4.22e-05	0.000628219	2.00535	0.0481723	0.0321041	0.14712	0.0812546	NA	NA	NA	NA	NA	NA	NA	NA	NA	NA	NA	NA	NA	NA	NA	NA	NA	NA	NA	NA
ENSTGUG00000002526	17	717424			genic	1.92948	-4.82982	5.1757	4.23e-05	0.000628775	2.00394	0.00617284	0.0151203	0.044935	0.0292125	NA	NA	NA	NA	NA	NA	NA	NA	NA	NA	NA	NA	NA	NA	NA	NA	NA	NA	NA	NA
ENSTGUG00000002501	27	2389064	ZNF385C	HGNC Symbol	promoter	2.11025	-4.51775	5.1738	4.25e-05	0.000631215	1.99956	0.0138889	0.0340207	0.0612971	0.0391255	ENSTGUG00000002515	NA	NA	NA	NA	NA	NA	NA	NA	NA		NA	NA	NA	NA	NA	NA	NA	NA	NA
ENSTGUG00000003178	19	304979	TRIM39	Uniprot	promoter	1.84663	-3.86529	5.17194	4.26e-05	0.000633601	1.99529	0.0182657	0.0102263	0.0876553	0.0439493	NA	NA	NA	NA	NA	NA	NA	NA	NA	NA	NA	NA	NA	NA	NA	NA	NA	NA	NA	NA
ENSTGUG00000002883	1A	12337565			promoter	1.52468	-5.5147	5.17167	4.27e-05	0.000633649	1.99467	0	0	0.0251038	0.0231992	NA	NA	NA	NA	NA	NA	NA	NA	NA	NA	NA	NA	NA	NA	NA	NA	NA	NA	NA	NA
ENSTGUG00000009734	6	21627835	SLIT1	HGNC Symbol	genic	1.86547	-5.25911	5.17096	4.27e-05	0.000634339	1.99305	0	0	0.0343123	0.0272729	NA	NA	NA	NA	NA	NA	NA	NA	NA	NA	NA	NA	NA	NA	NA	NA	NA	NA	NA	NA
ENSTGUG00000007589	3	29435903			genic	2.3228	-4.46767	5.16993	4.28e-05	0.000635508	1.99069	0.00854701	0.0209358	0.0683802	0.0461978	ENSTGUG00000007590	NA	NA	NA	NA	NA	NA	NA	NA	NA	RALGAPA2	NA	NA	NA	NA	NA	NA	NA	NA	NA
ENSTGUG00000003635	12	412202	WNK2	HGNC Symbol	genic	2.30547	-4.92911	5.16891	4.29e-05	0.000636662	1.98835	0	0	0.0523679	0.0435593	NA	NA	NA	NA	NA	NA	NA	NA	NA	NA	NA	NA	NA	NA	NA	NA	NA	NA	NA	NA
ENSTGUG00000002733	4A	6389910	YIPF6	Uniprot	genic	2.76093	-3.73186	5.16779	4.3e-05	0.000637632	1.98576	0.0155123	0.0240412	0.120098	0.072141	ENSTGUG00000002739	NA	NA	NA	NA	NA	NA	NA	NA	NA	OPHN1	NA	NA	NA	NA	NA	NA	NA	NA	NA
ENSTGUG00000008627	11	13044710	ZNF423	HGNC Symbol	genic	3.16593	-2.05595	5.16789	4.3e-05	0.000637632	1.986	0.0875	0.099687	0.303389	0.123439	NA	NA	NA	NA	NA	NA	NA	NA	NA	NA	NA	NA	NA	NA	NA	NA	NA	NA	NA	NA
ENSTGUG00000011051	6	29230190	VAX1	Uniprot	genic	2.00669	-1.50616	5.16753	4.31e-05	0.000637672	1.98516	0.114316	0.0607527	0.334998	0.132368	NA	NA	NA	NA	NA	NA	NA	NA	NA	NA	NA	NA	NA	NA	NA	NA	NA	NA	NA	NA
ENSTGUG00000008837	9	13463233	ZIC4	Uniprot	genic	1.47929	-2.81292	5.16714	4.31e-05	0.000637899	1.98427	0.0601422	0.0336408	0.153972	0.0480136	NA	NA	NA	NA	NA	NA	NA	NA	NA	NA	NA	NA	NA	NA	NA	NA	NA	NA	NA	NA
ENSTGUG00000004537	20	4499478	SLC32A1	HGNC Symbol	promoter	2.20897	-2.45799	5.16451	4.34e-05	0.000641448	1.97824	0.0588284	0.0373966	0.21405	0.0802361	NA	NA	NA	NA	NA	NA	NA	NA	NA	NA	NA	NA	NA	NA	NA	NA	NA	NA	NA	NA
ENSTGUG00000009462	6	21281424	HPSE2	HGNC Symbol	promoter	2.12289	-5.06605	5.16347	4.35e-05	0.000642653	1.97584	0	0	0.0401642	0.0275424	ENSTGUG00000009444	NA	NA	NA	NA	NA	NA	NA	NA	NA		NA	NA	NA	NA	NA	NA	NA	NA	NA
ENSTGUG00000000586	24	4532927	KCNJ5	Biomart_human_ortholog	promoter	1.65271	-0.575556	5.16257	4.36e-05	0.000643641	1.97378	0.231151	0.113894	0.472428	0.112163	NA	NA	NA	NA	NA	NA	NA	NA	NA	NA	NA	NA	NA	NA	NA	NA	NA	NA	NA	NA
ENSTGUG00000014512	Un	63903006	MIP	HGNC Symbol	promoter	2.97773	-3.84972	5.1586	4.4e-05	0.000649246	1.96467	0.0074664	0.0116352	0.122912	0.0706994	NA	NA	NA	NA	NA	NA	NA	NA	NA	NA	NA	NA	NA	NA	NA	NA	NA	NA	NA	NA
ENSTGUG00000004671	22	2714177	ADGRA2	HGNC Symbol	genic	2.27768	-1.5193	5.15715	4.41e-05	0.000651077	1.96134	0.117255	0.0609837	0.34281	0.0861511	NA	NA	NA	NA	NA	NA	NA	NA	NA	NA	NA	NA	NA	NA	NA	NA	NA	NA	NA	NA
ENSTGUG00000007522	3	29058850	CD93	Biomart_human_ortholog	genic	2.10533	-4.1073	5.15641	4.42e-05	0.000651811	1.95964	0.0203704	0.0317526	0.074786	0.0313437	NA	NA	NA	NA	NA	NA	NA	NA	NA	NA	NA	NA	NA	NA	NA	NA	NA	NA	NA	NA
ENSTGUG00000000182	28	952061	NFIC	HGNC Symbol	genic	2.43773	-0.720478	5.1562	4.42e-05	0.000651811	1.95915	0.202985	0.136363	0.481244	0.0906757	NA	NA	NA	NA	NA	NA	NA	NA	NA	NA	NA	NA	NA	NA	NA	NA	NA	NA	NA	NA
ENSTGUG00000016061	1A_random	204285	FLNC	Biomart_human_ortholog	promoter	1.78159	-0.346899	5.15507	4.43e-05	0.000653162	1.95656	0.242147	0.0827742	0.513466	0.128004	NA	NA	NA	NA	NA	NA	NA	NA	NA	NA	NA	NA	NA	NA	NA	NA	NA	NA	NA	NA
ENSTGUG00000002733	4A	6389936	YIPF6	Uniprot	genic	1.92557	-5.21403	5.15411	4.44e-05	0.000654268	1.95435	0	0	0.0320993	0.021598	ENSTGUG00000002739	NA	NA	NA	NA	NA	NA	NA	NA	NA	OPHN1	NA	NA	NA	NA	NA	NA	NA	NA	NA
ENSTGUG00000014701	Un	95937937	FSCN2	Uniprot	promoter	2.53502	-1.36685	5.15257	4.46e-05	0.000655895	1.95082	0.114476	0.0626733	0.384648	0.152679	NA	NA	NA	NA	NA	NA	NA	NA	NA	NA	NA	NA	NA	NA	NA	NA	NA	NA	NA	NA
ENSTGUG00000009047	15	10212566	VSIG10	Biomart_human_ortholog	genic	2.40202	-1.50273	5.15257	4.46e-05	0.000655895	1.95082	0.11745	0.0870135	0.355485	0.12064	NA	NA	NA	NA	NA	NA	NA	NA	NA	NA	NA	NA	NA	NA	NA	NA	NA	NA	NA	NA
ENSTGUG00000008724	20	15021792	SNAI1	HGNC Symbol	genic	2.69106	-2.07134	5.15222	4.46e-05	0.000656081	1.95	0.09	0.0927362	0.282794	0.107117	NA	NA	NA	NA	NA	NA	NA	NA	NA	NA	NA	NA	NA	NA	NA	NA	NA	NA	NA	NA
ENSTGUG00000004396	25	983811	VANGL2	HGNC Symbol	promoter	1.48279	0.575602	5.15193	4.47e-05	0.000656159	1.94935	0.409126	0.0960399	0.652912	0.105093	ENSTGUG00000004315	ENSTGUG00000004390	ENSTGUG00000004394	NA	NA	NA	NA	NA	NA	NA				NA	NA	NA	NA	NA	NA	NA
ENSTGUG00000000670	24	6273241	OPCML	HGNC Symbol	promoter	2.5974	-1.88491	5.15077	4.48e-05	0.000657579	1.94668	0.103623	0.0895448	0.310675	0.129382	NA	NA	NA	NA	NA	NA	NA	NA	NA	NA	NA	NA	NA	NA	NA	NA	NA	NA	NA	NA
ENSTGUG00000017366	25_random	8588	ARHGEF11	STRING	genic	1.66808	2.03989	5.14965	4.49e-05	0.000658547	1.94412	0.632157	0.112858	0.844334	0.061613	NA	NA	NA	NA	NA	NA	NA	NA	NA	NA	NA	NA	NA	NA	NA	NA	NA	NA	NA	NA
ENSTGUG00000003464	22	111402	CAMK2B	Biomart_human_ortholog	promoter	2.82027	-3.91527	5.14939	4.49e-05	0.000658547	1.94351	0.0185185	0.0453609	0.104151	0.0525673	NA	NA	NA	NA	NA	NA	NA	NA	NA	NA	NA	NA	NA	NA	NA	NA	NA	NA	NA	NA
ENSTGUG00000001098	23	3240018	LDLRAP1	HGNC Symbol	genic	1.93629	-0.286663	5.14947	4.49e-05	0.000658547	1.9437	0.230908	0.0743477	0.533979	0.144266	NA	NA	NA	NA	NA	NA	NA	NA	NA	NA	NA	NA	NA	NA	NA	NA	NA	NA	NA	NA
ENSTGUG00000006371	14	9275916	PKD1	Uniprot	genic	1.34405	0.186681	5.1492	4.49e-05	0.000658547	1.94308	0.362084	0.0782162	0.589112	0.0812007	ENSTGUG00000006353	NA	NA	NA	NA	NA	NA	NA	NA	NA	RAB26	NA	NA	NA	NA	NA	NA	NA	NA	NA
ENSTGUG00000004026	10	2073282	ACTG1	Uniprot	promoter	2.69181	-1.63997	5.14889	4.5e-05	0.000658666	1.94237	0.0816937	0.0671821	0.354458	0.171119	ENSTGUG00000004031	NA	NA	NA	NA	NA	NA	NA	NA	NA		NA	NA	NA	NA	NA	NA	NA	NA	NA
ENSTGUG00000004671	22	2709018	ADGRA2	HGNC Symbol	promoter	2.35376	-4.31438	5.1474	4.51e-05	0.000660361	1.93893	0.0151515	0.0371135	0.0719525	0.042121	NA	NA	NA	NA	NA	NA	NA	NA	NA	NA	NA	NA	NA	NA	NA	NA	NA	NA	NA	NA
ENSTGUG00000004017	12	1850887	MKRN2	HGNC Symbol	genic	1.6589	-0.613017	5.14732	4.51e-05	0.000660361	1.93876	0.214443	0.0577233	0.464152	0.129181	NA	NA	NA	NA	NA	NA	NA	NA	NA	NA	NA	NA	NA	NA	NA	NA	NA	NA	NA	NA
ENSTGUG00000007764	5	8079911	AIP	HGNC Symbol	promoter	1.70045	0.598759	5.14598	4.53e-05	0.000662054	1.93569	0.389437	0.13062	0.66834	0.0827412	ENSTGUG00000007776	NA	NA	NA	NA	NA	NA	NA	NA	NA		NA	NA	NA	NA	NA	NA	NA	NA	NA
ENSTGUG00000013011	5	57063362			promoter	2.56954	-3.83092	5.14362	4.55e-05	0.000665345	1.93025	0.0178234	0.0292994	0.109304	0.0858222	NA	NA	NA	NA	NA	NA	NA	NA	NA	NA	NA	NA	NA	NA	NA	NA	NA	NA	NA	NA
ENSTGUG00000000600	28	2837328	C2CD4C	HGNC Symbol	genic	2.42077	-3.24051	5.14316	4.56e-05	0.000665693	1.9292	0.0380952	0.0430156	0.149423	0.076886	NA	NA	NA	NA	NA	NA	NA	NA	NA	NA	NA	NA	NA	NA	NA	NA	NA	NA	NA	NA
ENSTGUG00000003637	LGE22	361737	ASIC1	HGNC Symbol	genic	-1.39094	-1.73451	-5.14072	4.58e-05	0.000668912	1.9236	0.397917	0.228275	0.189602	0.0534125	NA	NA	NA	NA	NA	NA	NA	NA	NA	NA	NA	NA	NA	NA	NA	NA	NA	NA	NA	NA
ENSTGUG00000000126	24	468239			genic	1.63669	0.682533	5.14062	4.59e-05	0.000668912	1.92336	0.413527	0.158393	0.680281	0.0787663	ENSTGUG00000000128	NA	NA	NA	NA	NA	NA	NA	NA	NA	CADM1	NA	NA	NA	NA	NA	NA	NA	NA	NA
ENSTGUG00000013465	1	98563855	HUNK	HGNC Symbol	promoter	2.06661	-5.10825	5.13907	4.6e-05	0.000670964	1.9198	0	0	0.0383311	0.0284163	NA	NA	NA	NA	NA	NA	NA	NA	NA	NA	NA	NA	NA	NA	NA	NA	NA	NA	NA	NA
ENSTGUG00000006200	8	11174673	BARHL2	HGNC Symbol	promoter	1.74348	-4.61282	5.13868	4.61e-05	0.000671199	1.91892	0.00783049	0.00735579	0.0494366	0.0251815	NA	NA	NA	NA	NA	NA	NA	NA	NA	NA	NA	NA	NA	NA	NA	NA	NA	NA	NA	NA
ENSTGUG00000006317	14	9157002	CASKIN1	STRING	promoter	2.48402	-2.76364	5.13632	4.63e-05	0.000673626	1.91348	0.0473641	0.0438616	0.186787	0.0586304	NA	NA	NA	NA	NA	NA	NA	NA	NA	NA	NA	NA	NA	NA	NA	NA	NA	NA	NA	NA
ENSTGUG00000000027	24	256812	CCDC84	HGNC Symbol	genic	2.47782	-4.79985	5.13677	4.63e-05	0.000673626	1.91452	0	0	0.0623264	0.0564044	NA	NA	NA	NA	NA	NA	NA	NA	NA	NA	NA	NA	NA	NA	NA	NA	NA	NA	NA	NA
ENSTGUG00000004419	8	5452276	NR5A2	HGNC Symbol	genic	1.83644	-4.66095	5.13621	4.63e-05	0.000673626	1.91323	0.00847276	0.0131653	0.0463423	0.0215033	NA	NA	NA	NA	NA	NA	NA	NA	NA	NA	NA	NA	NA	NA	NA	NA	NA	NA	NA	NA
ENSTGUG00000005860	20	7501290	SLC12A5	HGNC Symbol	genic	2.20618	-4.22827	5.13655	4.63e-05	0.000673626	1.91403	0.0132764	0.0221041	0.071513	0.0381877	ENSTGUG00000005822	NA	NA	NA	NA	NA	NA	NA	NA	NA		NA	NA	NA	NA	NA	NA	NA	NA	NA
ENSTGUG00000004671	22	2710248	ADGRA2	HGNC Symbol	promoter	2.32251	-3.03781	5.1351	4.64e-05	0.000674398	1.91069	0.0424614	0.0450746	0.155079	0.0615124	NA	NA	NA	NA	NA	NA	NA	NA	NA	NA	NA	NA	NA	NA	NA	NA	NA	NA	NA	NA
ENSTGUG00000012448	1	59770750	CNMD	HGNC Symbol	promoter	2.24677	-2.5359	5.13511	4.64e-05	0.000674398	1.9107	0.056409	0.0413454	0.216053	0.110618	NA	NA	NA	NA	NA	NA	NA	NA	NA	NA	NA	NA	NA	NA	NA	NA	NA	NA	NA	NA
ENSTGUG00000018510	7	10648232			genic	3.10721	-3.65538	5.13502	4.65e-05	0.000674398	1.9105	0.00982906	0.0154202	0.138852	0.0920252	ENSTGUG00000006089	NA	NA	NA	NA	NA	NA	NA	NA	NA		NA	NA	NA	NA	NA	NA	NA	NA	NA
ENSTGUG00000006752	17	9825145	DAB2IP	HGNC Symbol	genic	2.57769	-2.04116	5.13418	4.65e-05	0.000674994	1.90857	0.0968254	0.0949732	0.275854	0.0735404	NA	NA	NA	NA	NA	NA	NA	NA	NA	NA	NA	NA	NA	NA	NA	NA	NA	NA	NA	NA
ENSTGUG00000014667	3_random	618610	FNDC4	HGNC Symbol	promoter	1.41992	-5.59327	5.13431	4.65e-05	0.000674994	1.90887	0	0	0.0230544	0.0232801	NA	NA	NA	NA	NA	NA	NA	NA	NA	NA	NA	NA	NA	NA	NA	NA	NA	NA	NA	NA
ENSTGUG00000006782	17	9957704	LHX6	HGNC Symbol	genic	2.227	-3.13305	5.13355	4.66e-05	0.000675622	1.90712	0.0424446	0.050577	0.142391	0.0429447	NA	NA	NA	NA	NA	NA	NA	NA	NA	NA	NA	NA	NA	NA	NA	NA	NA	NA	NA	NA
ENSTGUG00000001682	23	5642436	TMEM35B	Uniprot	genic	2.99169	-1.7068	5.13304	4.67e-05	0.000676054	1.90596	0.093045	0.0813387	0.345598	0.12278	NA	NA	NA	NA	NA	NA	NA	NA	NA	NA	NA	NA	NA	NA	NA	NA	NA	NA	NA	NA
ENSTGUG00000013095	5	59393286	BMP4	HGNC Symbol	genic	1.83841	-5.27941	5.13256	4.67e-05	0.000676447	1.90486	0	0	0.0326395	0.0245828	NA	NA	NA	NA	NA	NA	NA	NA	NA	NA	NA	NA	NA	NA	NA	NA	NA	NA	NA	NA
ENSTGUG00000015747	Un	44602948	LRP1	HGNC Symbol	genic	2.97229	-0.438346	5.13157	4.68e-05	0.000677483	1.90257	0.203472	0.1856	0.546795	0.147185	NA	NA	NA	NA	NA	NA	NA	NA	NA	NA	NA	NA	NA	NA	NA	NA	NA	NA	NA	NA
ENSTGUG00000011025	1A	53715882	RFX4	Uniprot	genic	2.20284	-5.00608	5.13145	4.68e-05	0.000677483	1.90229	0	0	0.0439828	0.0297857	NA	NA	NA	NA	NA	NA	NA	NA	NA	NA	NA	NA	NA	NA	NA	NA	NA	NA	NA	NA
ENSTGUG00000005942	7	10576900	DNAJB2	HGNC Symbol	promoter	-1.83629	-5.17138	-5.12856	4.72e-05	0.000681671	1.89566	0.0697749	0.0601968	0.0137886	0.0144608	NA	NA	NA	NA	NA	NA	NA	NA	NA	NA	NA	NA	NA	NA	NA	NA	NA	NA	NA	NA
ENSTGUG00000007342	9	7121657	INPP5D	HGNC Symbol	genic	-2.23641	-0.681472	-5.12681	4.73e-05	0.000684087	1.89164	0.658003	0.154947	0.311287	0.147217	NA	NA	NA	NA	NA	NA	NA	NA	NA	NA	NA	NA	NA	NA	NA	NA	NA	NA	NA	NA
ENSTGUG00000009047	15	10150105	VSIG10	Biomart_human_ortholog	genic	2.11929	-4.52974	5.12609	4.74e-05	0.000684875	1.88997	0.0128205	0.0314037	0.0549112	0.02485	NA	NA	NA	NA	NA	NA	NA	NA	NA	NA	NA	NA	NA	NA	NA	NA	NA	NA	NA	NA
ENSTGUG00000005394	4A	16164413	LOC100223666	Uniprot	promoter	1.56648	-2.73325	5.12444	4.76e-05	0.000687136	1.88618	0.0597992	0.0300182	0.168558	0.0770941	NA	NA	NA	NA	NA	NA	NA	NA	NA	NA	NA	NA	NA	NA	NA	NA	NA	NA	NA	NA
ENSTGUG00000000060	24	194576	TMEM25	Uniprot	promoter	1.76497	-5.33448	5.12111	4.8e-05	0.000691733	1.87854	0	0	0.0287446	0.0212396	ENSTGUG00000000064	ENSTGUG00000000026	ENSTGUG00000000027	NA	NA	NA	NA	NA	NA	NA	TTC36		CCDC84	NA	NA	NA	NA	NA	NA	NA
ENSTGUG00000002155	4A	297335	ZIC3	HGNC Symbol	promoter	1.34315	-2.74442	5.12126	4.8e-05	0.000691733	1.87887	0.0641471	0.0260802	0.155627	0.0448933	NA	NA	NA	NA	NA	NA	NA	NA	NA	NA	NA	NA	NA	NA	NA	NA	NA	NA	NA	NA
ENSTGUG00000002937	18	994694	BTBD17	HGNC Symbol	promoter	3.1029	-1.98816	5.12063	4.8e-05	0.000692137	1.87743	0.050114	0.034738	0.333777	0.17621	ENSTGUG00000002914	NA	NA	NA	NA	NA	NA	NA	NA	NA	FAM104B	NA	NA	NA	NA	NA	NA	NA	NA	NA
ENSTGUG00000000026	24	194036			promoter	1.70602	-5.3787	5.1202	4.81e-05	0.000692462	1.87644	0	0	0.0263278	0.0188089	ENSTGUG00000000027	ENSTGUG00000000060	NA	NA	NA	NA	NA	NA	NA	NA	CCDC84	TMEM25	NA	NA	NA	NA	NA	NA	NA	NA
ENSTGUG00000006638	10	8391516	ONECUT1	HGNC Symbol	genic	2.35215	-4.40925	5.11967	4.81e-05	0.000692946	1.87523	0.010101	0.0247423	0.0680597	0.0420701	NA	NA	NA	NA	NA	NA	NA	NA	NA	NA	NA	NA	NA	NA	NA	NA	NA	NA	NA	NA
ENSTGUG00000001511	26	3629574	PLXNA2	HGNC Symbol	genic	2.27206	-4.54043	5.11932	4.82e-05	0.00069314	1.87442	0.00724638	0.0177499	0.0610892	0.0364412	NA	NA	NA	NA	NA	NA	NA	NA	NA	NA	NA	NA	NA	NA	NA	NA	NA	NA	NA	NA
ENSTGUG00000000971	23	2761931	TMEM222	Uniprot	promoter	-2.27809	-5.8402	-5.11899	4.82e-05	0.000693308	1.87366	0.0809244	0.0768723	0.00548066	0.0207978	ENSTGUG00000000980	ENSTGUG00000000984	NA	NA	NA	NA	NA	NA	NA	NA	NUDC	NR0B2	NA	NA	NA	NA	NA	NA	NA	NA
ENSTGUG00000005910	14	8715008	NDUFAB1	HGNC Symbol	genic	2.53423	-4.38344	5.11723	4.84e-05	0.000695408	1.86962	0.00595238	0.0145803	0.0770325	0.0560086	NA	NA	NA	NA	NA	NA	NA	NA	NA	NA	NA	NA	NA	NA	NA	NA	NA	NA	NA	NA
ENSTGUG00000011051	6	29230148	VAX1	Uniprot	genic	2.70046	-2.00252	5.11741	4.84e-05	0.000695408	1.87001	0.0961306	0.107624	0.291737	0.101467	NA	NA	NA	NA	NA	NA	NA	NA	NA	NA	NA	NA	NA	NA	NA	NA	NA	NA	NA	NA
ENSTGUG00000008838	9	13479982	ZIC1	HGNC Symbol	promoter	2.58403	-3.51915	5.11682	4.85e-05	0.000695716	1.86866	0.0386364	0.07294	0.115175	0.0289711	NA	NA	NA	NA	NA	NA	NA	NA	NA	NA	NA	NA	NA	NA	NA	NA	NA	NA	NA	NA
ENSTGUG00000004751	15	523936	RIMBP2	HGNC Symbol	genic	-3.55397	-3.39311	-5.11219	4.9e-05	0.000702876	1.85801	0.376274	0.0788519	0.073526	0.0876338	NA	NA	NA	NA	NA	NA	NA	NA	NA	NA	NA	NA	NA	NA	NA	NA	NA	NA	NA	NA
ENSTGUG00000001004	28	4603003	EEF2	HGNC Symbol	genic	-1.79462	-4.7956	-5.11121	4.91e-05	0.000704106	1.85575	0.0764275	0.014775	0.0207443	0.0173422	NA	NA	NA	NA	NA	NA	NA	NA	NA	NA	NA	NA	NA	NA	NA	NA	NA	NA	NA	NA
ENSTGUG00000005910	14	8826158	NDUFAB1	HGNC Symbol	genic	-4.6443	-2.47295	-5.11019	4.92e-05	0.000705401	1.85341	0.670514	0.0421417	0.138395	0.157945	ENSTGUG00000006039	NA	NA	NA	NA	NA	NA	NA	NA	NA	ERN2	NA	NA	NA	NA	NA	NA	NA	NA	NA
ENSTGUG00000011981	7	37981577	LYPD6	HGNC Symbol	genic	1.63302	-4.43948	5.10739	4.95e-05	0.00070884	1.84698	0.0122736	0.0114864	0.0570866	0.0350218	NA	NA	NA	NA	NA	NA	NA	NA	NA	NA	NA	NA	NA	NA	NA	NA	NA	NA	NA	NA
ENSTGUG00000007132	4A	19984335	NLGN3	HGNC Symbol	promoter	1.32986	-5.66082	5.10782	4.95e-05	0.00070884	1.84798	0	0	0.0175549	0.0132146	NA	NA	NA	NA	NA	NA	NA	NA	NA	NA	NA	NA	NA	NA	NA	NA	NA	NA	NA	NA
ENSTGUG00000016779	Un	115295919	RBM4	Biomart_human_ortholog	genic	-1.78651	4.17423	-5.10719	4.96e-05	0.00070884	1.84651	0.980388	0.0246287	0.932507	0.0313695	NA	NA	NA	NA	NA	NA	NA	NA	NA	NA	NA	NA	NA	NA	NA	NA	NA	NA	NA	NA
ENSTGUG00000011221	9	25920627	SHOX2	Uniprot	promoter	2.12969	-5.06094	5.1073	4.95e-05	0.00070884	1.84677	0	0	0.0404763	0.0349082	NA	NA	NA	NA	NA	NA	NA	NA	NA	NA	NA	NA	NA	NA	NA	NA	NA	NA	NA	NA
ENSTGUG00000007718	11	11198194	IL17C	Uniprot	promoter	1.83354	-4.22069	5.10685	4.96e-05	0.000709025	1.84573	0.017543	0.0228208	0.0642798	0.0290222	ENSTGUG00000007717	NA	NA	NA	NA	NA	NA	NA	NA	NA	ZC3H18	NA	NA	NA	NA	NA	NA	NA	NA	NA
ENSTGUG00000004280	25	621822	S100A4	Uniprot	promoter	-3.188	-5.48791	-5.10447	4.99e-05	0.000712587	1.84026	0.193346	0.167206	0.0157895	0.0627466	ENSTGUG00000004288	NA	NA	NA	NA	NA	NA	NA	NA	NA		NA	NA	NA	NA	NA	NA	NA	NA	NA
ENSTGUG00000007530	3	29225890	NKX2-4	Uniprot	promoter	1.71291	-5.19941	5.10329	5e-05	0.000714166	1.83755	0.00173611	0.00425259	0.0292436	0.0185802	NA	NA	NA	NA	NA	NA	NA	NA	NA	NA	NA	NA	NA	NA	NA	NA	NA	NA	NA	NA
ENSTGUG00000001153	23	3476734	GRHL3	HGNC Symbol	promoter	2.60402	-1.71032	5.10091	5.03e-05	0.000717753	1.83207	0.127778	0.119567	0.328639	0.1061	NA	NA	NA	NA	NA	NA	NA	NA	NA	NA	NA	NA	NA	NA	NA	NA	NA	NA	NA	NA
ENSTGUG00000003170	17	2550981	WHRN	HGNC Symbol	promoter	3.03518	-2.9228	5.10006	5.04e-05	0.00071879	1.83012	0.0550595	0.0864582	0.183425	0.0643844	NA	NA	NA	NA	NA	NA	NA	NA	NA	NA	NA	NA	NA	NA	NA	NA	NA	NA	NA	NA
ENSTGUG00000007009	17	10198881	CRB2	HGNC Symbol	promoter	1.25666	-1.34969	5.09517	5.1e-05	0.000726632	1.81887	0.16899	0.0537766	0.327083	0.0603474	NA	NA	NA	NA	NA	NA	NA	NA	NA	NA	NA	NA	NA	NA	NA	NA	NA	NA	NA	NA
ENSTGUG00000004315	25	974472	SLAMF1	STRING	genic	2.49193	-2.75621	5.09452	5.1e-05	0.000727183	1.81737	0.0454235	0.0369715	0.194891	0.0897528	ENSTGUG00000004390	NA	NA	NA	NA	NA	NA	NA	NA	NA		NA	NA	NA	NA	NA	NA	NA	NA	NA
ENSTGUG00000004315	25	975051	SLAMF1	STRING	genic	2.32604	-3.09823	5.09439	5.11e-05	0.000727183	1.81708	0.0373965	0.0339445	0.150092	0.054629	ENSTGUG00000004390	NA	NA	NA	NA	NA	NA	NA	NA	NA		NA	NA	NA	NA	NA	NA	NA	NA	NA
ENSTGUG00000017001	21_random	818804	CDA	HGNC Symbol	genic	2.22699	-4.16001	5.09322	5.12e-05	0.000728786	1.81439	0.0145202	0.0225265	0.0779977	0.0438289	NA	NA	NA	NA	NA	NA	NA	NA	NA	NA	NA	NA	NA	NA	NA	NA	NA	NA	NA	NA
ENSTGUG00000009212	9	14928041	HRASLS	Biomart_human_ortholog	genic	1.78795	-4.97478	5.09125	5.14e-05	0.000731752	1.80985	0.00505051	0.0123712	0.0420981	0.0323756	NA	NA	NA	NA	NA	NA	NA	NA	NA	NA	NA	NA	NA	NA	NA	NA	NA	NA	NA	NA
ENSTGUG00000003338	4A	9427356	MCTS1	NCBI gene	genic	1.76748	-1.47016	5.08714	5.19e-05	0.000738009	1.80039	0.127614	0.0665238	0.341291	0.13494	NA	NA	NA	NA	NA	NA	NA	NA	NA	NA	NA	NA	NA	NA	NA	NA	NA	NA	NA	NA
ENSTGUG00000018187	26	582912			genic	1.55743	-5.49014	5.08733	5.19e-05	0.000738009	1.80083	0	0	0.0213948	0.0123789	NA	NA	NA	NA	NA	NA	NA	NA	NA	NA	NA	NA	NA	NA	NA	NA	NA	NA	NA	NA
ENSTGUG00000006353	14	9275919	RAB26	HGNC Symbol	genic	2.57465	-2.32294	5.08646	5.2e-05	0.000738795	1.79882	0.0768074	0.085856	0.24211	0.0849096	ENSTGUG00000006371	NA	NA	NA	NA	NA	NA	NA	NA	NA	PKD1	NA	NA	NA	NA	NA	NA	NA	NA	NA
ENSTGUG00000005624	11	4973732	CARMIL2	HGNC Symbol	genic	1.68899	-4.78373	5.08495	5.22e-05	0.000740275	1.79535	0.00835299	0.0135198	0.0443175	0.0302032	NA	NA	NA	NA	NA	NA	NA	NA	NA	NA	NA	NA	NA	NA	NA	NA	NA	NA	NA	NA
ENSTGUG00000010521	1A	50886321	H1F0	HGNC Symbol	promoter	1.84546	-4.79587	5.08531	5.21e-05	0.000740275	1.79618	0.00980392	0.0240146	0.0449397	0.0331275	NA	NA	NA	NA	NA	NA	NA	NA	NA	NA	NA	NA	NA	NA	NA	NA	NA	NA	NA	NA
ENSTGUG00000002589	21	2266605	ZBTB48	HGNC Symbol	genic	1.76031	-5.33798	5.08492	5.22e-05	0.000740275	1.79529	0	0	0.0269273	0.0171747	NA	NA	NA	NA	NA	NA	NA	NA	NA	NA	NA	NA	NA	NA	NA	NA	NA	NA	NA	NA
ENSTGUG00000002164	27	1477711	FZD2	HGNC Symbol	promoter	1.61693	-5.44552	5.08334	5.24e-05	0.000742618	1.79165	0	0	0.0271629	0.0230301	NA	NA	NA	NA	NA	NA	NA	NA	NA	NA	NA	NA	NA	NA	NA	NA	NA	NA	NA	NA
ENSTGUG00000008646	18	8755199	MIF4GD	HGNC Symbol	promoter	2.67586	-3.56141	5.08114	5.27e-05	0.000746037	1.78659	0.0291807	0.0524612	0.137031	0.0860708	NA	NA	NA	NA	NA	NA	NA	NA	NA	NA	NA	NA	NA	NA	NA	NA	NA	NA	NA	NA
ENSTGUG00000008190	11	12214895	ZFHX3	HGNC Symbol	promoter	1.35133	-0.452789	5.07849	5.3e-05	0.000750255	1.7805	0.261979	0.030229	0.480221	0.111727	NA	NA	NA	NA	NA	NA	NA	NA	NA	NA	NA	NA	NA	NA	NA	NA	NA	NA	NA	NA
ENSTGUG00000004918	4A	15650296			promoter	3.21153	-2.89963	5.07805	5.3e-05	0.000750641	1.77947	0.0446429	0.0693906	0.201039	0.0934016	NA	NA	NA	NA	NA	NA	NA	NA	NA	NA	NA	NA	NA	NA	NA	NA	NA	NA	NA	NA
ENSTGUG00000004671	22	2714188	ADGRA2	HGNC Symbol	genic	2.83599	-1.83358	5.0775	5.31e-05	0.000751208	1.77821	0.0931362	0.0839453	0.316848	0.0844623	NA	NA	NA	NA	NA	NA	NA	NA	NA	NA	NA	NA	NA	NA	NA	NA	NA	NA	NA	NA
ENSTGUG00000006782	17	9957682	LHX6	HGNC Symbol	genic	2.12223	-3.78526	5.07696	5.32e-05	0.000751766	1.77696	0.0239005	0.0282541	0.0920848	0.0356618	NA	NA	NA	NA	NA	NA	NA	NA	NA	NA	NA	NA	NA	NA	NA	NA	NA	NA	NA	NA
ENSTGUG00000007625	8	17624589	RNF220	HGNC Symbol	genic	1.80014	-1.27558	5.07647	5.32e-05	0.000752225	1.77584	0.133152	0.0198502	0.368198	0.138863	NA	NA	NA	NA	NA	NA	NA	NA	NA	NA	NA	NA	NA	NA	NA	NA	NA	NA	NA	NA
ENSTGUG00000003215	27	4061947	ASIC2	Biomart_human_ortholog	genic	2.6601	-3.77402	5.07498	5.34e-05	0.000754455	1.7724	0.0176519	0.0297374	0.109678	0.0448338	NA	NA	NA	NA	NA	NA	NA	NA	NA	NA	NA	NA	NA	NA	NA	NA	NA	NA	NA	NA
ENSTGUG00000002855	17	2226969	CACNA1B	HGNC Symbol	genic	1.38114	-1.23663	5.07403	5.35e-05	0.000754889	1.77021	0.16901	0.0453773	0.355269	0.0960964	NA	NA	NA	NA	NA	NA	NA	NA	NA	NA	NA	NA	NA	NA	NA	NA	NA	NA	NA	NA
ENSTGUG00000006782	17	9956371	LHX6	HGNC Symbol	genic	1.87521	-5.00936	5.07301	5.37e-05	0.000754889	1.76787	0.00282486	0.00691946	0.036622	0.0210432	NA	NA	NA	NA	NA	NA	NA	NA	NA	NA	NA	NA	NA	NA	NA	NA	NA	NA	NA	NA
ENSTGUG00000017395	25_random	131064	PSMB4	NCBI gene	promoter	1.5487	-0.410746	5.07317	5.36e-05	0.000754889	1.76824	0.250441	0.0601237	0.496813	0.106226	NA	NA	NA	NA	NA	NA	NA	NA	NA	NA	NA	NA	NA	NA	NA	NA	NA	NA	NA	NA
ENSTGUG00000017482	Z_random	445736	RAX	NCBI gene	genic	1.68993	0.564121	5.07294	5.37e-05	0.000754889	1.76771	0.386924	0.154033	0.659781	0.0949824	NA	NA	NA	NA	NA	NA	NA	NA	NA	NA	NA	NA	NA	NA	NA	NA	NA	NA	NA	NA
ENSTGUG00000005836	19	6869187	SMG6	HGNC Symbol	genic	1.49621	-1.09439	5.07387	5.35e-05	0.000754889	1.76985	0.186592	0.0957993	0.379808	0.0964821	NA	NA	NA	NA	NA	NA	NA	NA	NA	NA	NA	NA	NA	NA	NA	NA	NA	NA	NA	NA
ENSTGUG00000006709	7	11589213	TBR1	Uniprot	genic	1.98544	-5.16913	5.07402	5.35e-05	0.000754889	1.7702	0	0	0.0416419	0.0396225	NA	NA	NA	NA	NA	NA	NA	NA	NA	NA	NA	NA	NA	NA	NA	NA	NA	NA	NA	NA
ENSTGUG00000012563	3	80543277	TPBG	Biomart_human_ortholog	promoter	2.48525	-1.20885	5.07303	5.37e-05	0.000754889	1.76792	0.139135	0.0927522	0.405473	0.126916	NA	NA	NA	NA	NA	NA	NA	NA	NA	NA	NA	NA	NA	NA	NA	NA	NA	NA	NA	NA
ENSTGUG00000003262	14	651151			genic	2.44686	-2.87333	5.07382	5.36e-05	0.000754889	1.76973	0.0419596	0.0350849	0.178769	0.0714693	NA	NA	NA	NA	NA	NA	NA	NA	NA	NA	NA	NA	NA	NA	NA	NA	NA	NA	NA	NA
ENSTGUG00000003678	1A	15054336	CELSR1	HGNC Symbol	genic	1.81929	-5.29374	5.0724	5.37e-05	0.000755456	1.76646	0	0	0.0385813	0.0375494	NA	NA	NA	NA	NA	NA	NA	NA	NA	NA	NA	NA	NA	NA	NA	NA	NA	NA	NA	NA
ENSTGUG00000002855	17	2227078	CACNA1B	HGNC Symbol	genic	1.71068	-0.930325	5.06999	5.4e-05	0.000759104	1.76091	0.187862	0.102184	0.417198	0.112211	NA	NA	NA	NA	NA	NA	NA	NA	NA	NA	NA	NA	NA	NA	NA	NA	NA	NA	NA	NA
ENSTGUG00000016300	Un	20254340			promoter	1.41171	0.239048	5.06988	5.4e-05	0.000759104	1.76067	0.360784	0.0670988	0.595291	0.128479	NA	NA	NA	NA	NA	NA	NA	NA	NA	NA	NA	NA	NA	NA	NA	NA	NA	NA	NA	NA
ENSTGUG00000000887	13	6856864	CAMK2A	HGNC Symbol	genic	1.8343	-4.80655	5.06951	5.41e-05	0.000759371	1.75981	0.00563122	0.00924646	0.0440331	0.029806	NA	NA	NA	NA	NA	NA	NA	NA	NA	NA	NA	NA	NA	NA	NA	NA	NA	NA	NA	NA
ENSTGUG00000000786	28	3987849			genic	1.88134	-5.2472	5.06929	5.41e-05	0.000759371	1.7593	0	0	0.0348117	0.0283938	ENSTGUG00000000825	NA	NA	NA	NA	NA	NA	NA	NA	NA	GNG7	NA	NA	NA	NA	NA	NA	NA	NA	NA
ENSTGUG00000001426	26	3067119	KIAA1324	HGNC Symbol	genic	-3.42683	-2.78218	-5.06833	5.42e-05	0.000760669	1.7571	0.465568	0.190977	0.09948	0.148886	NA	NA	NA	NA	NA	NA	NA	NA	NA	NA	NA	NA	NA	NA	NA	NA	NA	NA	NA	NA
ENSTGUG00000009339	12	13917518	FEZF2	Biomart_human_ortholog	genic	2.92363	-3.21002	5.06627	5.45e-05	0.000763925	1.75236	0.037037	0.0573775	0.17212	0.0908827	NA	NA	NA	NA	NA	NA	NA	NA	NA	NA	NA	NA	NA	NA	NA	NA	NA	NA	NA	NA
ENSTGUG00000000077	28	665826			promoter	1.30386	0.742766	5.06605	5.45e-05	0.000763925	1.75185	0.459368	0.0592835	0.668255	0.126229	ENSTGUG00000000101	NA	NA	NA	NA	NA	NA	NA	NA	NA		NA	NA	NA	NA	NA	NA	NA	NA	NA
ENSTGUG00000009339	12	13917912	FEZF2	Biomart_human_ortholog	promoter	1.99147	-3.809	5.06583	5.46e-05	0.00076393	1.75134	0.0298212	0.043151	0.0963305	0.0490129	NA	NA	NA	NA	NA	NA	NA	NA	NA	NA	NA	NA	NA	NA	NA	NA	NA	NA	NA	NA
[truncated: 25,170 more rows]

## Sheet: 1dph
chr	locations	gene	gene_symbol	func	logFC	AveExpr	t	P.Value	adj.P.Val	B	mean_1dph,F	sd_1dph,F	mean_1dph,M	sd_1dph,M	gene_alt_1	gene_alt_2	gene_alt_3	gene_alt_4	gene_alt_5	gene_alt_6	gene_alt_7	gene_alt_8	gene_alt_9	gene_alt_10	gene_symbol_alt_1	gene_symbol_alt_2	gene_symbol_alt_3	gene_symbol_alt_4	gene_symbol_alt_5	gene_symbol_alt_6	gene_symbol_alt_7	gene_symbol_alt_8	gene_symbol_alt_9	gene_symbol_alt_10
[truncated: 727 more rows]

[truncated: 3 more sheets: 20dph, 65dph, adult]
