# Supplementary material for: DNA Methylation Regulates Transcription Factor-Specific Neurodevelopmental but Not Sexually Dimorphic Gene Expression Dynamics in Zebra Finch Telencephalon
Source: Front Cell Dev Biol. 2021 Mar 19;9:583555. doi: 10.3389/fcell.2021.583555 (PMC8017237; doi:10.3389/fcell.2021.583555)
Supplement: Supplementary Table 14 — RRBS output for non-CpG (CpH) methylation in differentially expressed genes. [file Table_14.XLSX]

## Sheet: Table S14
Table S14: RRBS output for non-CpG (CpH) methylation in differentially expressed genes.
Subtable of Supplementary Table S12. Only CpHs that lie within promoter or genic regions of differentially expressed genes are retained.
One worksheet can be found for each contrast that was considered in the RNAseq analysis. Its columns contain the following information from left to right: ”chr”: chromosome of the CpH dinucleotide, “locations”: chromosomal location of the CpH dinucleotide, “gene”: ensembl identifier if the CpH is present in a promoter or genic region of an annotated gene, ”gene_symbol”: gene symbol if the CpH is …

## Sheet: age
gene	chr	locations	gene_symbol	Source_of_gene_symbol	func	logFC	AveExpr	t	P.Value	adj.P.Val	B	mean_1dph	sd_1dph	mean_older	sd_older	gene_alt_1	gene_alt_2	gene_alt_3	gene_alt_4	gene_alt_5	gene_alt_6	gene_alt_7	gene_alt_8	gene_alt_9	gene_alt_10	gene_symbol_alt_1	gene_symbol_alt_2	gene_symbol_alt_3	gene_symbol_alt_4	gene_symbol_alt_5	gene_symbol_alt_6	gene_symbol_alt_7	gene_symbol_alt_8	gene_symbol_alt_9	gene_symbol_alt_10
ENSTGUG00000015018	Un	69252848	BIN3	Biomart_human_ortholog	promoter	3.89675	-3.73565	26.6384	1.84e-15	7.95e-12	23.7512	0	0	0.128559	0.048025	NA	NA	NA	NA	NA	NA	NA	NA	NA	NA	NA	NA	NA	NA	NA	NA	NA	NA	NA	NA
ENSTGUG00000015636	Un	44543764	LOC100230746	Uniprot	promoter	4.27299	-3.01312	18.2063	1.05e-12	2.27e-09	18.7766	0.00497616	0.00810166	0.216905	0.109054	NA	NA	NA	NA	NA	NA	NA	NA	NA	NA	NA	NA	NA	NA	NA	NA	NA	NA	NA	NA
ENSTGUG00000002771	21	2713950	MEGF6	HGNC Symbol	genic	3.62526	-3.93927	16.9858	3.28e-12	4.73e-09	17.7957	0	0	0.11737	0.0671153	NA	NA	NA	NA	NA	NA	NA	NA	NA	NA	NA	NA	NA	NA	NA	NA	NA	NA	NA	NA
ENSTGUG00000005910	14	8699430	NDUFAB1	HGNC Symbol	genic	2.97197	-4.42923	16.5303	5.11e-12	5.52e-09	17.4073	0	0	0.0730393	0.041215	NA	NA	NA	NA	NA	NA	NA	NA	NA	NA	NA	NA	NA	NA	NA	NA	NA	NA	NA	NA
ENSTGUG00000015018	Un	69252850	BIN3	Biomart_human_ortholog	promoter	3.13592	-4.30627	15.2408	1.91e-11	1.65e-08	16.2354	0	0	0.0796664	0.0404611	NA	NA	NA	NA	NA	NA	NA	NA	NA	NA	NA	NA	NA	NA	NA	NA	NA	NA	NA	NA
ENSTGUG00000010689	5	22609081	LARGE2	Uniprot	promoter	5.31213	-2.67412	14.867	2.84e-11	2.05e-08	15.8742	0	0	0.298577	0.114603	NA	NA	NA	NA	NA	NA	NA	NA	NA	NA	NA	NA	NA	NA	NA	NA	NA	NA	NA	NA
ENSTGUG00000007223	14	10339350	LLGL1	STRING	promoter	2.33169	-4.90945	13.1663	1.97e-10	1.22e-07	14.0956	0	0	0.0509044	0.0354037	NA	NA	NA	NA	NA	NA	NA	NA	NA	NA	NA	NA	NA	NA	NA	NA	NA	NA	NA	NA
ENSTGUG00000005910	14	8711624	NDUFAB1	HGNC Symbol	genic	3.87392	-3.75277	12.6935	3.5e-10	1.89e-07	13.5582	0	0	0.141068	0.0892068	NA	NA	NA	NA	NA	NA	NA	NA	NA	NA	NA	NA	NA	NA	NA	NA	NA	NA	NA	NA
ENSTGUG00000010263	5	20197090	ALX4	HGNC Symbol	promoter	3.48855	-4.0418	12.4765	4.58e-10	2.2e-07	13.3047	0	0	0.102428	0.05528	NA	NA	NA	NA	NA	NA	NA	NA	NA	NA	NA	NA	NA	NA	NA	NA	NA	NA	NA	NA
ENSTGUG00000014053	28_random	171283	COPE	Biomart_human_ortholog	promoter	-3.75121	2.16598	-12.2353	6.21e-10	2.44e-07	13.0178	0.965812	0.0373121	0.695849	0.108468	NA	NA	NA	NA	NA	NA	NA	NA	NA	NA	NA	NA	NA	NA	NA	NA	NA	NA	NA	NA
ENSTGUG00000004909	11	4281350	DRC7	Biomart_human_ortholog	promoter	2.25717	-4.23667	12.2671	5.97e-10	2.44e-07	13.056	0.00858918	0.00971906	0.0690226	0.0332325	NA	NA	NA	NA	NA	NA	NA	NA	NA	NA	NA	NA	NA	NA	NA	NA	NA	NA	NA	NA
ENSTGUG00000002589	21	2180768	ZBTB48	HGNC Symbol	genic	4.07565	-3.60147	11.966	8.78e-10	3.16e-07	12.6909	0	0	0.156774	0.0865864	ENSTGUG00000002606	NA	NA	NA	NA	NA	NA	NA	NA	NA	PLEKHG5	NA	NA	NA	NA	NA	NA	NA	NA	NA
ENSTGUG00000005673	18	4924478	SHISA6	Uniprot	genic	3.5901	4.20753	11.5735	1.47e-09	4.89e-07	12.2015	0.742866	0.0537919	0.977248	0.0169874	NA	NA	NA	NA	NA	NA	NA	NA	NA	NA	NA	NA	NA	NA	NA	NA	NA	NA	NA	NA
ENSTGUG00000006039	14	8826149	ERN2	Uniprot	genic	4.10626	-3.31281	10.624	5.42e-09	1.58e-06	10.951	0.00326797	0.00800487	0.188351	0.11061	ENSTGUG00000005910	NA	NA	NA	NA	NA	NA	NA	NA	NA	NDUFAB1	NA	NA	NA	NA	NA	NA	NA	NA	NA
ENSTGUG00000015356	4_random	3951755	FBXO41	HGNC Symbol	genic	3.85883	-3.76409	10.6143	5.49e-09	1.58e-06	10.9377	0	0	0.140742	0.0784633	ENSTGUG00000015420	NA	NA	NA	NA	NA	NA	NA	NA	NA		NA	NA	NA	NA	NA	NA	NA	NA	NA
ENSTGUG00000002706	4A	6293146	STARD8	HGNC Symbol	genic	3.14816	-4.29709	10.538	6.12e-09	1.66e-06	10.8329	0	0	0.0982	0.100379	NA	NA	NA	NA	NA	NA	NA	NA	NA	NA	NA	NA	NA	NA	NA	NA	NA	NA	NA	NA
ENSTGUG00000013708	Un	116434720	DNMT1	Biomart_human_ortholog	genic	-3.79902	2.58223	-9.75809	1.93e-08	4.9e-06	9.72216	0.984824	0.0102879	0.74612	0.108655	NA	NA	NA	NA	NA	NA	NA	NA	NA	NA	NA	NA	NA	NA	NA	NA	NA	NA	NA	NA
ENSTGUG00000014053	28_random	171261	COPE	Biomart_human_ortholog	promoter	-3.1937	2.00065	-9.57526	2.54e-08	6.11e-06	9.45117	0.95841	0.0313912	0.692681	0.0975669	NA	NA	NA	NA	NA	NA	NA	NA	NA	NA	NA	NA	NA	NA	NA	NA	NA	NA	NA	NA
ENSTGUG00000006053	9	4550246	DGKG	Biomart_human_ortholog	genic	2.68431	5.06513	9.50134	2.85e-08	6.21e-06	9.34041	0.892751	0.0526809	0.990064	0.00703762	NA	NA	NA	NA	NA	NA	NA	NA	NA	NA	NA	NA	NA	NA	NA	NA	NA	NA	NA	NA
ENSTGUG00000011675	6	36044878	INPP5A	HGNC Symbol	genic	-4.42334	0.521158	-9.4965	2.87e-08	6.21e-06	9.33315	0.925502	0.0467919	0.405732	0.121201	NA	NA	NA	NA	NA	NA	NA	NA	NA	NA	NA	NA	NA	NA	NA	NA	NA	NA	NA	NA
ENSTGUG00000007813	19	9304487	TBX2	HGNC Symbol	genic	2.77486	-4.57707	9.42416	3.21e-08	6.61e-06	9.22405	0	0	0.0662839	0.0500713	NA	NA	NA	NA	NA	NA	NA	NA	NA	NA	NA	NA	NA	NA	NA	NA	NA	NA	NA	NA
ENSTGUG00000011675	6	36044888	INPP5A	HGNC Symbol	genic	-4.67505	0.0588329	-9.37156	3.48e-08	6.85e-06	9.14432	0.923184	0.0385415	0.330642	0.136316	NA	NA	NA	NA	NA	NA	NA	NA	NA	NA	NA	NA	NA	NA	NA	NA	NA	NA	NA	NA
ENSTGUG00000005673	18	4924448	SHISA6	Uniprot	genic	4.2663	4.81133	9.31757	3.79e-08	7.12e-06	9.06211	0.742177	0.111621	0.988808	0.016593	NA	NA	NA	NA	NA	NA	NA	NA	NA	NA	NA	NA	NA	NA	NA	NA	NA	NA	NA	NA
ENSTGUG00000013708	Un	116434690	DNMT1	Biomart_human_ortholog	genic	-3.72682	2.89502	-9.28623	3.98e-08	7.17e-06	9.01422	0.988427	0.0100957	0.78898	0.0875372	NA	NA	NA	NA	NA	NA	NA	NA	NA	NA	NA	NA	NA	NA	NA	NA	NA	NA	NA	NA
ENSTGUG00000002914	18	963956	FAM104A	Uniprot	genic	2.96603	-4.05959	9.06621	5.63e-08	9.74e-06	8.67447	0.00595238	0.0145803	0.101205	0.0686727	NA	NA	NA	NA	NA	NA	NA	NA	NA	NA	NA	NA	NA	NA	NA	NA	NA	NA	NA	NA
ENSTGUG00000008676	7	15852187	CDCA7	HGNC Symbol	promoter	3.05814	-4.36461	8.95838	6.69e-08	1.11e-05	8.50565	0	0	0.0833412	0.071087	NA	NA	NA	NA	NA	NA	NA	NA	NA	NA	NA	NA	NA	NA	NA	NA	NA	NA	NA	NA
ENSTGUG00000002544	17	713570	ENTPD8	HGNC Symbol	genic	3.90874	-3.21278	8.66082	1.08e-07	1.73e-05	8.03185	0.0114943	0.0281551	0.206685	0.152417	ENSTGUG00000002526	NA	NA	NA	NA	NA	NA	NA	NA	NA		NA	NA	NA	NA	NA	NA	NA	NA	NA
ENSTGUG00000002914	18	994547	FAM104A	Uniprot	promoter	2.262	-4.69917	8.34778	1.82e-07	2.71e-05	7.52054	0.00320513	0.00785093	0.0513497	0.0310165	ENSTGUG00000002937	NA	NA	NA	NA	NA	NA	NA	NA	NA	BTBD17	NA	NA	NA	NA	NA	NA	NA	NA	NA
ENSTGUG00000005673	18	4924502	SHISA6	Uniprot	genic	2.69891	3.64704	8.35609	1.79e-07	2.71e-05	7.53429	0.758647	0.0346431	0.954181	0.0279541	NA	NA	NA	NA	NA	NA	NA	NA	NA	NA	NA	NA	NA	NA	NA	NA	NA	NA	NA	NA
ENSTGUG00000011675	6	36044864	INPP5A	HGNC Symbol	genic	-6.52094	-0.0824524	-8.09831	2.78e-07	4e-05	7.10345	0.9488	0.0804446	0.28483	0.196449	NA	NA	NA	NA	NA	NA	NA	NA	NA	NA	NA	NA	NA	NA	NA	NA	NA	NA	NA	NA
ENSTGUG00000011365	9	26885759	CLRN1	Uniprot	promoter	2.89951	-4.48358	7.93933	3.65e-07	5e-05	6.83312	0	0	0.0708341	0.0467649	NA	NA	NA	NA	NA	NA	NA	NA	NA	NA	NA	NA	NA	NA	NA	NA	NA	NA	NA	NA
ENSTGUG00000017284	22_random	368229	ENTPD4	STRING	genic	-3.75526	-4.94221	-7.93183	3.7e-07	5e-05	6.82029	0.192841	0.0979041	0.0110017	0.0150234	NA	NA	NA	NA	NA	NA	NA	NA	NA	NA	NA	NA	NA	NA	NA	NA	NA	NA	NA	NA
ENSTGUG00000005673	18	4924473	SHISA6	Uniprot	genic	2.00204	4.10413	7.71489	5.4e-07	7.08e-05	6.44545	0.861283	0.0444874	0.965294	0.0193288	NA	NA	NA	NA	NA	NA	NA	NA	NA	NA	NA	NA	NA	NA	NA	NA	NA	NA	NA	NA
ENSTGUG00000014053	28_random	171272	COPE	Biomart_human_ortholog	promoter	-2.90823	2.02404	-7.61305	6.46e-07	8.2e-05	6.26719	0.949951	0.0326368	0.700499	0.123146	NA	NA	NA	NA	NA	NA	NA	NA	NA	NA	NA	NA	NA	NA	NA	NA	NA	NA	NA	NA
ENSTGUG00000005910	14	8826155	NDUFAB1	HGNC Symbol	genic	3.57396	-3.48316	7.58217	6.83e-07	8.2e-05	6.21283	0.00613224	0.0105472	0.169055	0.0824091	ENSTGUG00000006039	NA	NA	NA	NA	NA	NA	NA	NA	NA	ERN2	NA	NA	NA	NA	NA	NA	NA	NA	NA
ENSTGUG00000014010	Un	2783992			promoter	-3.70859	-4.37859	-7.58625	6.78e-07	8.2e-05	6.22002	0.250233	0.0811165	0.0221509	0.0217394	ENSTGUG00000018485	NA	NA	NA	NA	NA	NA	NA	NA	NA		NA	NA	NA	NA	NA	NA	NA	NA	NA
ENSTGUG00000014053	28_random	171250	COPE	Biomart_human_ortholog	promoter	-2.3908	1.812	-7.55241	7.2e-07	8.42e-05	6.16034	0.925873	0.0343009	0.692967	0.111421	NA	NA	NA	NA	NA	NA	NA	NA	NA	NA	NA	NA	NA	NA	NA	NA	NA	NA	NA	NA
ENSTGUG00000001511	26	3629811	PLXNA2	HGNC Symbol	genic	-3.84471	0.416277	-7.52712	7.53e-07	8.57e-05	6.11562	0.885864	0.0691886	0.415876	0.187361	NA	NA	NA	NA	NA	NA	NA	NA	NA	NA	NA	NA	NA	NA	NA	NA	NA	NA	NA	NA
ENSTGUG00000007811	11	11391092	ACSF3	HGNC Symbol	genic	1.98292	-5.17102	7.47275	8.3e-07	9.21e-05	6.01917	0	0	0.0450722	0.0503042	NA	NA	NA	NA	NA	NA	NA	NA	NA	NA	NA	NA	NA	NA	NA	NA	NA	NA	NA	NA
ENSTGUG00000014196	2_random	306666	CELF3	STRING	promoter	2.23435	3.65142	7.37748	9.85e-07	9.83e-05	5.84918	0.793141	0.0796027	0.950264	0.0309445	NA	NA	NA	NA	NA	NA	NA	NA	NA	NA	NA	NA	NA	NA	NA	NA	NA	NA	NA	NA
ENSTGUG00000011675	6	36044902	INPP5A	HGNC Symbol	genic	3.85226	1.5659	7.41864	9.15e-07	9.83e-05	5.92279	0.284298	0.0604799	0.828126	0.0980313	NA	NA	NA	NA	NA	NA	NA	NA	NA	NA	NA	NA	NA	NA	NA	NA	NA	NA	NA	NA
ENSTGUG00000010364	8	27296523	NEGR1	HGNC Symbol	genic	-1.8584	0.613508	-7.36932	1e-06	9.83e-05	5.83455	0.796077	0.0831083	0.525838	0.0912554	NA	NA	NA	NA	NA	NA	NA	NA	NA	NA	NA	NA	NA	NA	NA	NA	NA	NA	NA	NA
ENSTGUG00000017151	Un	170193660	PHYHIP	Biomart_human_ortholog	genic	-2.02206	-4.91749	-7.4036	9.4e-07	9.83e-05	5.89592	0.0843225	0.0378509	0.0164741	0.0134736	NA	NA	NA	NA	NA	NA	NA	NA	NA	NA	NA	NA	NA	NA	NA	NA	NA	NA	NA	NA
ENSTGUG00000002606	21	2174992	PLEKHG5	HGNC Symbol	promoter	2.92847	-4.10752	7.37763	9.85e-07	9.83e-05	5.84945	0.00537634	0.0131693	0.0956905	0.0527709	ENSTGUG00000002589	ENSTGUG00000002598	NA	NA	NA	NA	NA	NA	NA	NA	ZBTB48	TAS1R1	NA	NA	NA	NA	NA	NA	NA	NA
ENSTGUG00000014362	Un	120730329	AGAP2	STRING	promoter	-3.61694	-0.364363	-7.30868	1.12e-06	0.000106155	5.72559	0.815105	0.147402	0.312334	0.165897	NA	NA	NA	NA	NA	NA	NA	NA	NA	NA	NA	NA	NA	NA	NA	NA	NA	NA	NA	NA
ENSTGUG00000001539	26	3788205			genic	3.10138	-4.33218	7.30218	1.13e-06	0.000106155	5.71388	0	0	0.11302	0.098305	NA	NA	NA	NA	NA	NA	NA	NA	NA	NA	NA	NA	NA	NA	NA	NA	NA	NA	NA	NA
ENSTGUG00000006840	14	9693140	LMF1	Biomart_human_ortholog	genic	-4.97328	2.92825	-7.24796	1.25e-06	0.000112273	5.61596	1	0	0.71726	0.167403	NA	NA	NA	NA	NA	NA	NA	NA	NA	NA	NA	NA	NA	NA	NA	NA	NA	NA	NA	NA
ENSTGUG00000006794	20	8276791	TCF15	HGNC Symbol	promoter	2.99686	-4.41057	7.25151	1.24e-06	0.000112273	5.62239	0	0	0.0894633	0.0694198	NA	NA	NA	NA	NA	NA	NA	NA	NA	NA	NA	NA	NA	NA	NA	NA	NA	NA	NA	NA
ENSTGUG00000013708	Un	116434730	DNMT1	Biomart_human_ortholog	genic	-2.69317	1.80065	-7.22201	1.31e-06	0.000113004	5.56896	0.922875	0.051979	0.681915	0.100821	NA	NA	NA	NA	NA	NA	NA	NA	NA	NA	NA	NA	NA	NA	NA	NA	NA	NA	NA	NA
ENSTGUG00000017421	25_random	436210	S100A13	Biomart_human_ortholog	promoter	2.09297	-4.86307	7.22957	1.29e-06	0.000113004	5.58266	0.00252525	0.00618558	0.0421877	0.0224869	NA	NA	NA	NA	NA	NA	NA	NA	NA	NA	NA	NA	NA	NA	NA	NA	NA	NA	NA	NA
ENSTGUG00000005673	18	4924460	SHISA6	Uniprot	genic	2.84909	4.30659	7.1662	1.45e-06	0.000122698	5.46751	0.821546	0.0415236	0.971628	0.0294055	NA	NA	NA	NA	NA	NA	NA	NA	NA	NA	NA	NA	NA	NA	NA	NA	NA	NA	NA	NA
ENSTGUG00000013708	Un	116434682	DNMT1	Biomart_human_ortholog	genic	-3.4275	0.428913	-7.1312	1.54e-06	0.0001281	5.40367	0.827141	0.159199	0.428399	0.146259	NA	NA	NA	NA	NA	NA	NA	NA	NA	NA	NA	NA	NA	NA	NA	NA	NA	NA	NA	NA
ENSTGUG00000005406	9	1159445	HES6	Biomart_human_ortholog	promoter	2.23723	-4.43608	7.12178	1.57e-06	0.0001281	5.38646	0.00707672	0.0119059	0.0635648	0.0348122	NA	NA	NA	NA	NA	NA	NA	NA	NA	NA	NA	NA	NA	NA	NA	NA	NA	NA	NA	NA
ENSTGUG00000003262	14	651112			genic	1.91855	-4.14688	7.0332	1.85e-06	0.000148051	5.22398	0.0122453	0.00831461	0.0733079	0.0389236	NA	NA	NA	NA	NA	NA	NA	NA	NA	NA	NA	NA	NA	NA	NA	NA	NA	NA	NA	NA
ENSTGUG00000001511	26	3629791	PLXNA2	HGNC Symbol	genic	3.04778	2.93207	6.9904	2e-06	0.000157365	5.14507	0.59963	0.214624	0.915891	0.0754541	NA	NA	NA	NA	NA	NA	NA	NA	NA	NA	NA	NA	NA	NA	NA	NA	NA	NA	NA	NA
ENSTGUG00000009462	6	21398449	HPSE2	HGNC Symbol	genic	2.28759	-1.32798	6.92362	2.27e-06	0.000175013	5.02143	0.115352	0.060062	0.376826	0.123497	ENSTGUG00000009444	NA	NA	NA	NA	NA	NA	NA	NA	NA		NA	NA	NA	NA	NA	NA	NA	NA	NA
ENSTGUG00000009047	15	10212577	VSIG10	Biomart_human_ortholog	genic	2.58768	-4.71745	6.85752	2.56e-06	0.00019457	4.89842	0	0	0.0728364	0.0692186	NA	NA	NA	NA	NA	NA	NA	NA	NA	NA	NA	NA	NA	NA	NA	NA	NA	NA	NA	NA
ENSTGUG00000005673	18	4924484	SHISA6	Uniprot	genic	2.37313	2.94891	6.82164	2.74e-06	0.000204542	4.83138	0.693986	0.0547542	0.917589	0.0561446	NA	NA	NA	NA	NA	NA	NA	NA	NA	NA	NA	NA	NA	NA	NA	NA	NA	NA	NA	NA
ENSTGUG00000008878	15	8917825			promoter	3.93803	-3.70469	6.68634	3.54e-06	0.000259633	4.57696	0	0	0.159332	0.109745	NA	NA	NA	NA	NA	NA	NA	NA	NA	NA	NA	NA	NA	NA	NA	NA	NA	NA	NA	NA
ENSTGUG00000002972	18	1112939	CEP131	HGNC Symbol	genic	1.36946	-5.63112	6.67326	3.63e-06	0.000261729	4.55222	0	0	0.0275321	0.0338521	NA	NA	NA	NA	NA	NA	NA	NA	NA	NA	NA	NA	NA	NA	NA	NA	NA	NA	NA	NA
ENSTGUG00000016937	Un	168375871			genic	-3.49352	2.76521	-6.66163	3.71e-06	0.000263196	4.5302	0.959402	0.0690009	0.770184	0.132737	NA	NA	NA	NA	NA	NA	NA	NA	NA	NA	NA	NA	NA	NA	NA	NA	NA	NA	NA	NA
ENSTGUG00000002698	4A	5829046	FAM155B	HGNC Symbol	genic	2.75243	-4.59389	6.59855	4.19e-06	0.000292032	4.41047	0	0	0.0738115	0.0572279	NA	NA	NA	NA	NA	NA	NA	NA	NA	NA	NA	NA	NA	NA	NA	NA	NA	NA	NA	NA
ENSTGUG00000006305	9	4876423	MAB21L4	Uniprot	genic	1.91956	-5.21854	6.58901	4.26e-06	0.000292683	4.39232	0	0	0.0360413	0.0309193	NA	NA	NA	NA	NA	NA	NA	NA	NA	NA	NA	NA	NA	NA	NA	NA	NA	NA	NA	NA
ENSTGUG00000006053	9	4550360	DGKG	Biomart_human_ortholog	genic	2.04353	4.54106	6.54219	4.66e-06	0.000315134	4.30302	0.896799	0.0115269	0.970387	0.0299295	NA	NA	NA	NA	NA	NA	NA	NA	NA	NA	NA	NA	NA	NA	NA	NA	NA	NA	NA	NA
ENSTGUG00000005822	20	7664842			promoter	2.87611	-4.50113	6.53086	4.77e-06	0.000317103	4.28137	0	0	0.0727361	0.0473188	ENSTGUG00000006240	NA	NA	NA	NA	NA	NA	NA	NA	NA	VSTM2L	NA	NA	NA	NA	NA	NA	NA	NA	NA
ENSTGUG00000005165	18	4360148	NTN1	HGNC Symbol	genic	2.14187	-5.05181	6.50449	5.01e-06	0.000328533	4.23089	0	0	0.0519571	0.053322	NA	NA	NA	NA	NA	NA	NA	NA	NA	NA	NA	NA	NA	NA	NA	NA	NA	NA	NA	NA
ENSTGUG00000004890	1	1219168	PIGP	HGNC Symbol	genic	-3.6406	2.99303	-6.45048	5.56e-06	0.000359118	4.12723	0.98125	0.0293151	0.784934	0.15317	NA	NA	NA	NA	NA	NA	NA	NA	NA	NA	NA	NA	NA	NA	NA	NA	NA	NA	NA	NA
ENSTGUG00000003359	19	735287	ELN	Biomart_human_ortholog	genic	2.7957	-4.25856	6.42618	5.83e-06	0.000362094	4.08045	0.00406504	0.00995727	0.0881753	0.0548602	NA	NA	NA	NA	NA	NA	NA	NA	NA	NA	NA	NA	NA	NA	NA	NA	NA	NA	NA	NA
ENSTGUG00000006840	14	9693158	LMF1	Biomart_human_ortholog	genic	-3.90003	2.81854	-6.43783	5.7e-06	0.000362094	4.10289	0.982008	0.0283901	0.737478	0.132042	NA	NA	NA	NA	NA	NA	NA	NA	NA	NA	NA	NA	NA	NA	NA	NA	NA	NA	NA	NA
ENSTGUG00000005673	18	4924496	SHISA6	Uniprot	genic	3.32592	4.39227	6.42354	5.86e-06	0.000362094	4.07537	0.792062	0.0393563	0.974527	0.0314967	NA	NA	NA	NA	NA	NA	NA	NA	NA	NA	NA	NA	NA	NA	NA	NA	NA	NA	NA	NA
ENSTGUG00000005910	14	8695807	NDUFAB1	HGNC Symbol	genic	1.22071	-5.74268	6.41088	6.01e-06	0.000365852	4.05095	0	0	0.0194078	0.0228364	NA	NA	NA	NA	NA	NA	NA	NA	NA	NA	NA	NA	NA	NA	NA	NA	NA	NA	NA	NA
ENSTGUG00000014770	Un	8774093	FMNL3	Biomart_human_ortholog	genic	3.38729	-3.66373	6.39454	6.2e-06	0.000368147	4.01942	0.00877193	0.0214868	0.1655	0.13043	NA	NA	NA	NA	NA	NA	NA	NA	NA	NA	NA	NA	NA	NA	NA	NA	NA	NA	NA	NA
ENSTGUG00000005673	18	4924490	SHISA6	Uniprot	genic	2.0402	2.93316	6.39331	6.21e-06	0.000368147	4.01703	0.728463	0.0417077	0.917107	0.0389278	NA	NA	NA	NA	NA	NA	NA	NA	NA	NA	NA	NA	NA	NA	NA	NA	NA	NA	NA	NA
ENSTGUG00000005910	14	8711635	NDUFAB1	HGNC Symbol	genic	2.47279	-4.80362	6.36737	6.53e-06	0.000381913	3.9669	0	0	0.0542674	0.0424029	NA	NA	NA	NA	NA	NA	NA	NA	NA	NA	NA	NA	NA	NA	NA	NA	NA	NA	NA	NA
ENSTGUG00000004671	22	2719509	ADGRA2	HGNC Symbol	genic	3.43149	-4.08459	6.31229	7.27e-06	0.00041944	3.86012	0	0	0.120092	0.0827641	NA	NA	NA	NA	NA	NA	NA	NA	NA	NA	NA	NA	NA	NA	NA	NA	NA	NA	NA	NA
ENSTGUG00000006353	14	9275898	RAB26	HGNC Symbol	genic	2.23629	-4.98099	6.2845	7.68e-06	0.000436985	3.80608	0	0	0.046867	0.0366766	ENSTGUG00000006371	NA	NA	NA	NA	NA	NA	NA	NA	NA	PKD1	NA	NA	NA	NA	NA	NA	NA	NA	NA
ENSTGUG00000005152	18	4305703	USP43	Uniprot	promoter	2.8157	-4.54644	6.23581	8.45e-06	0.000474405	3.71116	0	0	0.0907928	0.0813638	NA	NA	NA	NA	NA	NA	NA	NA	NA	NA	NA	NA	NA	NA	NA	NA	NA	NA	NA	NA
ENSTGUG00000014053	28_random	171252	COPE	Biomart_human_ortholog	promoter	-1.36202	0.400158	-6.16197	9.76e-06	0.00053315	3.56657	0.7246	0.0944211	0.510184	0.0940253	NA	NA	NA	NA	NA	NA	NA	NA	NA	NA	NA	NA	NA	NA	NA	NA	NA	NA	NA	NA
ENSTGUG00000011675	6	36044858	INPP5A	HGNC Symbol	genic	-6.42115	-0.734849	-6.16254	9.75e-06	0.00053315	3.56768	0.926962	0.0752413	0.220488	0.202367	NA	NA	NA	NA	NA	NA	NA	NA	NA	NA	NA	NA	NA	NA	NA	NA	NA	NA	NA	NA
ENSTGUG00000010364	8	27367200	NEGR1	HGNC Symbol	genic	2.12399	5.93901	6.15694	9.86e-06	0.00053315	3.5567	0.950689	0.0379024	0.997986	0.00504009	NA	NA	NA	NA	NA	NA	NA	NA	NA	NA	NA	NA	NA	NA	NA	NA	NA	NA	NA	NA
ENSTGUG00000010364	8	27296317	NEGR1	HGNC Symbol	genic	2.66103	5.29431	6.10835	1.09e-05	0.000579554	3.46112	0.897772	0.0914576	0.989039	0.0200995	NA	NA	NA	NA	NA	NA	NA	NA	NA	NA	NA	NA	NA	NA	NA	NA	NA	NA	NA	NA
ENSTGUG00000009926	10	20393328	FRMD5	HGNC Symbol	genic	4.04103	-1.48858	6.06837	1.17e-05	0.000619624	3.38224	0.101365	0.17378	0.421533	0.13588	NA	NA	NA	NA	NA	NA	NA	NA	NA	NA	NA	NA	NA	NA	NA	NA	NA	NA	NA	NA
ENSTGUG00000003758	12	992471	FBLN2	HGNC Symbol	genic	-2.69068	3.26048	-6.04048	1.24e-05	0.000626746	3.32708	0.969667	0.0395318	0.847066	0.0855237	NA	NA	NA	NA	NA	NA	NA	NA	NA	NA	NA	NA	NA	NA	NA	NA	NA	NA	NA	NA
ENSTGUG00000016844	Un	115907676	LOC100229282	Uniprot	genic	1.77347	-0.507187	6.05541	1.21e-05	0.000626746	3.35663	0.225814	0.101759	0.489884	0.105582	ENSTGUG00000016835	NA	NA	NA	NA	NA	NA	NA	NA	NA		NA	NA	NA	NA	NA	NA	NA	NA	NA
ENSTGUG00000006240	20	7664999	VSTM2L	HGNC Symbol	promoter	2.72676	-4.15913	6.04856	1.22e-05	0.000626746	3.34308	0.00877193	0.0214868	0.0912027	0.0605745	ENSTGUG00000005822	NA	NA	NA	NA	NA	NA	NA	NA	NA		NA	NA	NA	NA	NA	NA	NA	NA	NA
ENSTGUG00000016937	Un	168375831			genic	2.5005	2.76184	6.0386	1.25e-05	0.000626746	3.32337	0.645299	0.109876	0.90644	0.0586778	NA	NA	NA	NA	NA	NA	NA	NA	NA	NA	NA	NA	NA	NA	NA	NA	NA	NA	NA	NA
ENSTGUG00000017339	23_random	221472	ADGRB2	Biomart_human_ortholog	genic	2.24714	-4.97286	5.97361	1.42e-05	0.000705081	3.19443	0	0	0.0535714	0.0454111	NA	NA	NA	NA	NA	NA	NA	NA	NA	NA	NA	NA	NA	NA	NA	NA	NA	NA	NA	NA
ENSTGUG00000002544	17	713484	ENTPD8	HGNC Symbol	genic	2.37472	-4.59423	5.83736	1.86e-05	0.000905521	2.92234	0.00362319	0.00887496	0.0667932	0.0542459	ENSTGUG00000002526	NA	NA	NA	NA	NA	NA	NA	NA	NA		NA	NA	NA	NA	NA	NA	NA	NA	NA
ENSTGUG00000000129	13	611618	KCTD16	HGNC Symbol	genic	3.2613	-2.49505	5.84277	1.84e-05	0.000905521	2.93319	0.0444444	0.0490653	0.249124	0.115766	NA	NA	NA	NA	NA	NA	NA	NA	NA	NA	NA	NA	NA	NA	NA	NA	NA	NA	NA	NA
ENSTGUG00000016643	Un	136567331	MFAP2	HGNC Symbol	promoter	2.54489	-4.74954	5.80707	1.98e-05	0.000951783	2.86152	0	0	0.0586683	0.0411424	NA	NA	NA	NA	NA	NA	NA	NA	NA	NA	NA	NA	NA	NA	NA	NA	NA	NA	NA	NA
ENSTGUG00000000027	24	290484	CCDC84	HGNC Symbol	genic	2.67557	-3.88473	5.77324	2.12e-05	0.00100783	2.79346	0.0124883	0.0193785	0.119275	0.0775333	NA	NA	NA	NA	NA	NA	NA	NA	NA	NA	NA	NA	NA	NA	NA	NA	NA	NA	NA	NA
ENSTGUG00000004741	22	2783325	ASH2L	HGNC Symbol	promoter	2.06444	-5.10988	5.75126	2.22e-05	0.00104145	2.74917	0	0	0.0456885	0.0480404	NA	NA	NA	NA	NA	NA	NA	NA	NA	NA	NA	NA	NA	NA	NA	NA	NA	NA	NA	NA
ENSTGUG00000010364	8	27296268	NEGR1	HGNC Symbol	genic	2.50114	3.76859	5.74626	2.24e-05	0.00104145	2.73908	0.784919	0.0795006	0.954886	0.032778	NA	NA	NA	NA	NA	NA	NA	NA	NA	NA	NA	NA	NA	NA	NA	NA	NA	NA	NA	NA
ENSTGUG00000007717	11	11234392	ZC3H18	Uniprot	promoter	2.10676	-4.67314	5.74095	2.26e-05	0.00104151	2.72836	0.00694444	0.0170103	0.0654948	0.0511735	ENSTGUG00000007741	NA	NA	NA	NA	NA	NA	NA	NA	NA	CDT1	NA	NA	NA	NA	NA	NA	NA	NA	NA
ENSTGUG00000009047	15	10212616	VSIG10	Biomart_human_ortholog	genic	1.62962	-5.43599	5.71178	2.4e-05	0.0010933	2.66944	0	0	0.0323142	0.0363152	NA	NA	NA	NA	NA	NA	NA	NA	NA	NA	NA	NA	NA	NA	NA	NA	NA	NA	NA	NA
ENSTGUG00000003661	22	189714	GPAT2	Biomart_human_ortholog	genic	1.73584	-5.08057	5.70166	2.45e-05	0.00110434	2.64898	0.00347222	0.00850517	0.0396677	0.0309629	ENSTGUG00000003490	NA	NA	NA	NA	NA	NA	NA	NA	NA	HK2	NA	NA	NA	NA	NA	NA	NA	NA	NA
ENSTGUG00000011675	6	36044898	INPP5A	HGNC Symbol	genic	-3.65895	1.05958	-5.6818	2.55e-05	0.00113492	2.60876	0.927628	0.0522718	0.522066	0.209049	NA	NA	NA	NA	NA	NA	NA	NA	NA	NA	NA	NA	NA	NA	NA	NA	NA	NA	NA	NA
ENSTGUG00000006822	17	9996583	PTGS1	HGNC Symbol	promoter	2.75891	-4.58903	5.67806	2.57e-05	0.00113492	2.6012	0	0	0.0810057	0.0619424	NA	NA	NA	NA	NA	NA	NA	NA	NA	NA	NA	NA	NA	NA	NA	NA	NA	NA	NA	NA
ENSTGUG00000011675	6	36044869	INPP5A	HGNC Symbol	genic	2.75497	0.655963	5.66635	2.63e-05	0.00115053	2.57746	0.286404	0.154014	0.697037	0.153635	NA	NA	NA	NA	NA	NA	NA	NA	NA	NA	NA	NA	NA	NA	NA	NA	NA	NA	NA	NA
ENSTGUG00000004138	22	732155	ACTG1	HGNC Symbol	promoter	-3.99406	2.87755	-5.64073	2.77e-05	0.00120001	2.52548	0.966667	0.0816497	0.763096	0.0929746	NA	NA	NA	NA	NA	NA	NA	NA	NA	NA	NA	NA	NA	NA	NA	NA	NA	NA	NA	NA
ENSTGUG00000016643	Un	136567352	MFAP2	HGNC Symbol	promoter	-3.63615	-5.28434	-5.63038	2.83e-05	0.00120154	2.50447	0.208933	0.161786	0.0104112	0.0270445	NA	NA	NA	NA	NA	NA	NA	NA	NA	NA	NA	NA	NA	NA	NA	NA	NA	NA	NA	NA
ENSTGUG00000002247	4A	853129	XKRX	Biomart_human_ortholog	promoter	0.524899	-6.26454	5.63358	2.82e-05	0.00120154	2.51096	0	0	0.00657769	0.0101596	NA	NA	NA	NA	NA	NA	NA	NA	NA	NA	NA	NA	NA	NA	NA	NA	NA	NA	NA	NA
ENSTGUG00000013708	Un	116434836	DNMT1	Biomart_human_ortholog	genic	2.12492	1.6247	5.59706	3.03e-05	0.00127359	2.43669	0.505112	0.0737075	0.809085	0.0797908	NA	NA	NA	NA	NA	NA	NA	NA	NA	NA	NA	NA	NA	NA	NA	NA	NA	NA	NA	NA
ENSTGUG00000017176	8_random	847877	CRIP1	Biomart_human_ortholog	promoter	1.82971	-5.28593	5.5734	3.18e-05	0.00132383	2.38851	0	0	0.0374991	0.0403992	NA	NA	NA	NA	NA	NA	NA	NA	NA	NA	NA	NA	NA	NA	NA	NA	NA	NA	NA	NA
ENSTGUG00000017505	Z_random	80238	WDR7	HGNC Symbol	genic	3.20297	-3.7498	5.56335	3.25e-05	0.00133847	2.368	0.0111111	0.0272166	0.143297	0.11213	NA	NA	NA	NA	NA	NA	NA	NA	NA	NA	NA	NA	NA	NA	NA	NA	NA	NA	NA	NA
ENSTGUG00000004839	3	19870009			promoter	-2.23853	-4.87587	-5.53052	3.48e-05	0.00141809	2.30097	0.0986703	0.0411209	0.0193046	0.0223013	NA	NA	NA	NA	NA	NA	NA	NA	NA	NA	NA	NA	NA	NA	NA	NA	NA	NA	NA	NA
ENSTGUG00000011675	6	36044868	INPP5A	HGNC Symbol	genic	-4.62274	1.85333	-5.50674	3.65e-05	0.00146142	2.25235	0.970567	0.0432609	0.588086	0.251371	NA	NA	NA	NA	NA	NA	NA	NA	NA	NA	NA	NA	NA	NA	NA	NA	NA	NA	NA	NA
ENSTGUG00000000026	24	173675			genic	2.38814	-4.86711	5.50684	3.65e-05	0.00146142	2.25256	0	0	0.0563677	0.0448054	ENSTGUG00000000027	ENSTGUG00000000050	NA	NA	NA	NA	NA	NA	NA	NA	CCDC84	PHLDB1	NA	NA	NA	NA	NA	NA	NA	NA
ENSTGUG00000013708	Un	116434691	DNMT1	Biomart_human_ortholog	genic	-3.2345	2.08587	-5.47488	3.9e-05	0.00153026	2.18707	0.949913	0.0547493	0.690629	0.14367	NA	NA	NA	NA	NA	NA	NA	NA	NA	NA	NA	NA	NA	NA	NA	NA	NA	NA	NA	NA
ENSTGUG00000001847	4	3415587	NDST4	HGNC Symbol	genic	1.58823	-5.13315	5.47716	3.88e-05	0.00153026	2.19175	0.00291837	0.00332248	0.0356857	0.0288457	NA	NA	NA	NA	NA	NA	NA	NA	NA	NA	NA	NA	NA	NA	NA	NA	NA	NA	NA	NA
ENSTGUG00000010364	8	27296577	NEGR1	HGNC Symbol	genic	3.06534	3.61978	5.46667	3.96e-05	0.00153026	2.17024	0.702826	0.17448	0.943695	0.0497037	NA	NA	NA	NA	NA	NA	NA	NA	NA	NA	NA	NA	NA	NA	NA	NA	NA	NA	NA	NA
ENSTGUG00000010364	8	27296298	NEGR1	HGNC Symbol	genic	-1.84126	1.54006	-5.46688	3.96e-05	0.00153026	2.17068	0.880611	0.0634878	0.672762	0.11331	NA	NA	NA	NA	NA	NA	NA	NA	NA	NA	NA	NA	NA	NA	NA	NA	NA	NA	NA	NA
ENSTGUG00000006053	9	4550366	DGKG	Biomart_human_ortholog	genic	3.61928	4.23245	5.45947	4.02e-05	0.00153938	2.15547	0.743545	0.0495189	0.962434	0.0567496	NA	NA	NA	NA	NA	NA	NA	NA	NA	NA	NA	NA	NA	NA	NA	NA	NA	NA	NA	NA
ENSTGUG00000016061	1A_random	204302	FLNC	Biomart_human_ortholog	promoter	3.03793	-4.37976	5.44264	4.16e-05	0.00156748	2.12093	0	0	0.0988615	0.0855476	NA	NA	NA	NA	NA	NA	NA	NA	NA	NA	NA	NA	NA	NA	NA	NA	NA	NA	NA	NA
ENSTGUG00000001098	23	3240109	LDLRAP1	HGNC Symbol	genic	2.36406	-4.66839	5.44217	4.17e-05	0.00156748	2.11997	0.00238095	0.00583212	0.0579934	0.0369876	NA	NA	NA	NA	NA	NA	NA	NA	NA	NA	NA	NA	NA	NA	NA	NA	NA	NA	NA	NA
ENSTGUG00000015018	Un	69252846	BIN3	Biomart_human_ortholog	promoter	1.68953	-5.39106	5.42843	4.29e-05	0.00159863	2.09173	0	0	0.0275389	0.0211291	NA	NA	NA	NA	NA	NA	NA	NA	NA	NA	NA	NA	NA	NA	NA	NA	NA	NA	NA	NA
ENSTGUG00000003387	27	4418076	KPNB1	HGNC Symbol	genic	-2.93756	1.42655	-5.42229	4.34e-05	0.00160518	2.0791	0.910353	0.0623092	0.605133	0.167131	ENSTGUG00000003306	ENSTGUG00000003320	NA	NA	NA	NA	NA	NA	NA	NA			NA	NA	NA	NA	NA	NA	NA	NA
ENSTGUG00000014196	2_random	306695	CELF3	STRING	promoter	-2.03252	1.65498	-5.41478	4.41e-05	0.00161646	2.06365	0.905535	0.0302517	0.676192	0.145731	NA	NA	NA	NA	NA	NA	NA	NA	NA	NA	NA	NA	NA	NA	NA	NA	NA	NA	NA	NA
ENSTGUG00000003426	19	774313	SBDS	HGNC Symbol	promoter	2.73764	-4.60498	5.38677	4.67e-05	0.00169837	2.00599	0	0	0.0777977	0.0952973	NA	NA	NA	NA	NA	NA	NA	NA	NA	NA	NA	NA	NA	NA	NA	NA	NA	NA	NA	NA
ENSTGUG00000013759	Un	87160007	LOC100221475	Uniprot	promoter	2.52845	-4.76187	5.37588	4.78e-05	0.00172258	1.98356	0	0	0.0601349	0.0417541	NA	NA	NA	NA	NA	NA	NA	NA	NA	NA	NA	NA	NA	NA	NA	NA	NA	NA	NA	NA
ENSTGUG00000000600	28	2844705	C2CD4C	HGNC Symbol	promoter	0.892662	-1.01315	5.33293	5.22e-05	0.00186735	1.89491	0.237852	0.0647666	0.366035	0.0652119	ENSTGUG00000000605	NA	NA	NA	NA	NA	NA	NA	NA	NA		NA	NA	NA	NA	NA	NA	NA	NA	NA
ENSTGUG00000004138	22	732173	ACTG1	HGNC Symbol	promoter	-4.16357	2.52136	-5.32537	5.31e-05	0.00187267	1.87929	0.933333	0.163299	0.713763	0.157494	NA	NA	NA	NA	NA	NA	NA	NA	NA	NA	NA	NA	NA	NA	NA	NA	NA	NA	NA	NA
ENSTGUG00000014053	28_random	171279	COPE	Biomart_human_ortholog	promoter	1.23398	0.468633	5.31976	5.37e-05	0.00187267	1.86768	0.421123	0.0740063	0.627918	0.0957583	NA	NA	NA	NA	NA	NA	NA	NA	NA	NA	NA	NA	NA	NA	NA	NA	NA	NA	NA	NA
ENSTGUG00000017126	Un	56203615	NR2F6	HGNC Symbol	promoter	2.45326	-4.81827	5.32286	5.33e-05	0.00187267	1.87409	0	0	0.0543092	0.0322733	NA	NA	NA	NA	NA	NA	NA	NA	NA	NA	NA	NA	NA	NA	NA	NA	NA	NA	NA	NA
ENSTGUG00000004315	25	975523	SLAMF1	STRING	genic	2.33961	-4.9035	5.31437	5.43e-05	0.00187857	1.85655	0	0	0.0625604	0.0554985	ENSTGUG00000004390	NA	NA	NA	NA	NA	NA	NA	NA	NA		NA	NA	NA	NA	NA	NA	NA	NA	NA
ENSTGUG00000005673	18	4924462	SHISA6	Uniprot	genic	1.62652	-2.76444	5.30732	5.51e-05	0.00189116	1.84196	0.053512	0.0226014	0.166534	0.070794	NA	NA	NA	NA	NA	NA	NA	NA	NA	NA	NA	NA	NA	NA	NA	NA	NA	NA	NA	NA
ENSTGUG00000015636	Un	44544040	LOC100230746	Uniprot	promoter	1.71086	-5.37507	5.27116	5.94e-05	0.00202281	1.76707	0	0	0.0291889	0.0254013	NA	NA	NA	NA	NA	NA	NA	NA	NA	NA	NA	NA	NA	NA	NA	NA	NA	NA	NA	NA
ENSTGUG00000002914	18	994651	FAM104A	Uniprot	promoter	2.87306	-3.46519	5.26738	5.99e-05	0.00202285	1.75924	0.0157795	0.0181812	0.145231	0.0793	ENSTGUG00000002937	NA	NA	NA	NA	NA	NA	NA	NA	NA	BTBD17	NA	NA	NA	NA	NA	NA	NA	NA	NA
ENSTGUG00000006268	4A	18787426	SOX3	HGNC Symbol	genic	3.36314	-4.13586	5.26058	6.07e-05	0.00203578	1.74514	0	0	0.120853	0.123691	NA	NA	NA	NA	NA	NA	NA	NA	NA	NA	NA	NA	NA	NA	NA	NA	NA	NA	NA	NA
ENSTGUG00000010364	8	27296688	NEGR1	HGNC Symbol	genic	2.48337	5.00312	5.23326	6.43e-05	0.00213849	1.68844	0.896048	0.0517202	0.98387	0.018358	NA	NA	NA	NA	NA	NA	NA	NA	NA	NA	NA	NA	NA	NA	NA	NA	NA	NA	NA	NA
ENSTGUG00000003426	19	774361	SBDS	HGNC Symbol	promoter	2.43389	-4.83279	5.22914	6.48e-05	0.00214047	1.67989	0	0	0.0571704	0.0427575	NA	NA	NA	NA	NA	NA	NA	NA	NA	NA	NA	NA	NA	NA	NA	NA	NA	NA	NA	NA
ENSTGUG00000002089	27	1183860	DCAKD	Uniprot	genic	0.897426	-5.98514	5.20608	6.8e-05	0.00221724	1.63196	0	0	0.0165738	0.0267673	ENSTGUG00000002035	NA	NA	NA	NA	NA	NA	NA	NA	NA	NMT1	NA	NA	NA	NA	NA	NA	NA	NA	NA
ENSTGUG00000005673	18	4924508	SHISA6	Uniprot	genic	2.76708	4.08307	5.20501	6.82e-05	0.00221724	1.62972	0.803057	0.0486407	0.962178	0.0358241	NA	NA	NA	NA	NA	NA	NA	NA	NA	NA	NA	NA	NA	NA	NA	NA	NA	NA	NA	NA
ENSTGUG00000009462	6	21398473	HPSE2	HGNC Symbol	genic	1.6851	-4.83568	5.19124	7.02e-05	0.00226491	1.60109	0.00709541	0.0109959	0.0463232	0.0339868	ENSTGUG00000009444	NA	NA	NA	NA	NA	NA	NA	NA	NA		NA	NA	NA	NA	NA	NA	NA	NA	NA
ENSTGUG00000004138	22	732138	ACTG1	HGNC Symbol	promoter	-3.44439	-0.00519146	-5.16431	7.42e-05	0.00232675	1.545	0.846845	0.102115	0.369504	0.219982	NA	NA	NA	NA	NA	NA	NA	NA	NA	NA	NA	NA	NA	NA	NA	NA	NA	NA	NA	NA
ENSTGUG00000013708	Un	116434740	DNMT1	Biomart_human_ortholog	genic	-1.9914	2.17367	-5.16589	7.4e-05	0.00232675	1.5483	0.926106	0.0357152	0.751801	0.105122	NA	NA	NA	NA	NA	NA	NA	NA	NA	NA	NA	NA	NA	NA	NA	NA	NA	NA	NA	NA
ENSTGUG00000006166	1	5801579	NDP	HGNC Symbol	genic	-3.06776	4.35739	-5.16561	7.4e-05	0.00232675	1.5477	1	0	0.887437	0.140093	NA	NA	NA	NA	NA	NA	NA	NA	NA	NA	NA	NA	NA	NA	NA	NA	NA	NA	NA	NA
ENSTGUG00000001698	13	16560350	PCDH10	STRING	promoter	1.73402	-5.1647	5.17286	7.29e-05	0.00232675	1.56282	0.00200803	0.00491865	0.0427706	0.0583374	ENSTGUG00000001675	NA	NA	NA	NA	NA	NA	NA	NA	NA	SRA1	NA	NA	NA	NA	NA	NA	NA	NA	NA
ENSTGUG00000004138	22	732120	ACTG1	HGNC Symbol	promoter	-3.62553	-0.22024	-5.15143	7.63e-05	0.00237318	1.51814	0.793988	0.143934	0.333597	0.16371	NA	NA	NA	NA	NA	NA	NA	NA	NA	NA	NA	NA	NA	NA	NA	NA	NA	NA	NA	NA
ENSTGUG00000011675	6	36044901	INPP5A	HGNC Symbol	genic	1.58868	-0.0926963	5.13369	7.92e-05	0.00244546	1.48115	0.291582	0.0727581	0.550276	0.138166	NA	NA	NA	NA	NA	NA	NA	NA	NA	NA	NA	NA	NA	NA	NA	NA	NA	NA	NA	NA
ENSTGUG00000011365	9	26885345	CLRN1	Uniprot	promoter	-1.61212	-6.14289	-5.0832	8.8e-05	0.00268124	1.37565	0.0326323	0.0287375	0.00163399	0.00693242	NA	NA	NA	NA	NA	NA	NA	NA	NA	NA	NA	NA	NA	NA	NA	NA	NA	NA	NA	NA
ENSTGUG00000002698	4A	5755245	FAM155B	HGNC Symbol	genic	-3.6915	2.38525	-5.07645	8.93e-05	0.00268124	1.36152	0.930556	0.133507	0.720727	0.11307	NA	NA	NA	NA	NA	NA	NA	NA	NA	NA	NA	NA	NA	NA	NA	NA	NA	NA	NA	NA
ENSTGUG00000006531	5	6751133	SYT7	Uniprot	genic	1.94445	-5.19987	5.07847	8.89e-05	0.00268124	1.36574	0	0	0.0341371	0.0221386	NA	NA	NA	NA	NA	NA	NA	NA	NA	NA	NA	NA	NA	NA	NA	NA	NA	NA	NA	NA
ENSTGUG00000002589	21	2198501	ZBTB48	HGNC Symbol	genic	1.65198	-4.73987	5.07746	8.91e-05	0.00268124	1.36365	0.0101981	0.0165639	0.0474441	0.0316439	NA	NA	NA	NA	NA	NA	NA	NA	NA	NA	NA	NA	NA	NA	NA	NA	NA	NA	NA	NA
ENSTGUG00000013966	28_random	152583	TM6SF2	Uniprot	promoter	1.8753	-5.25174	5.0656	9.13e-05	0.00272421	1.33882	0	0	0.0386585	0.0370139	ENSTGUG00000014007	NA	NA	NA	NA	NA	NA	NA	NA	NA	HAPLN4	NA	NA	NA	NA	NA	NA	NA	NA	NA
ENSTGUG00000010364	8	27296591	NEGR1	HGNC Symbol	genic	2.90255	4.98315	5.0302	9.84e-05	0.00291499	1.26464	0.876805	0.0478447	0.976628	0.0487482	NA	NA	NA	NA	NA	NA	NA	NA	NA	NA	NA	NA	NA	NA	NA	NA	NA	NA	NA	NA
ENSTGUG00000000610	1B	990445	TPP1	Uniprot	genic	2.06529	-5.10924	5.00297	0.000104221	0.00306637	1.2075	0	0	0.0482791	0.0459522	NA	NA	NA	NA	NA	NA	NA	NA	NA	NA	NA	NA	NA	NA	NA	NA	NA	NA	NA	NA
ENSTGUG00000007009	17	10199096	CRB2	HGNC Symbol	promoter	1.88309	-5.02271	4.98012	0.000109374	0.00319624	1.1595	0.00248756	0.00609326	0.0461129	0.0457915	NA	NA	NA	NA	NA	NA	NA	NA	NA	NA	NA	NA	NA	NA	NA	NA	NA	NA	NA	NA
ENSTGUG00000012157	7	39190967	GPD2	HGNC Symbol	genic	2.43131	-1.94146	4.92486	0.000122942	0.00356812	1.04324	0.0700313	0.0562982	0.30116	0.129914	NA	NA	NA	NA	NA	NA	NA	NA	NA	NA	NA	NA	NA	NA	NA	NA	NA	NA	NA	NA
ENSTGUG00000001750	26	4222318	SCUBE3	HGNC Symbol	genic	3.43873	-1.85768	4.92176	0.00012375	0.00356812	1.03673	0.088141	0.105053	0.338257	0.119985	NA	NA	NA	NA	NA	NA	NA	NA	NA	NA	NA	NA	NA	NA	NA	NA	NA	NA	NA	NA
ENSTGUG00000001908	27	245172	MAPT	Uniprot	genic	2.29862	-4.93425	4.91738	0.000124906	0.00357761	1.02749	0	0	0.053702	0.0433383	NA	NA	NA	NA	NA	NA	NA	NA	NA	NA	NA	NA	NA	NA	NA	NA	NA	NA	NA	NA
ENSTGUG00000006053	9	4550234	DGKG	Biomart_human_ortholog	genic	2.09449	4.34672	4.90906	0.000127127	0.00361728	1.00996	0.868667	0.0628802	0.972066	0.0172803	NA	NA	NA	NA	NA	NA	NA	NA	NA	NA	NA	NA	NA	NA	NA	NA	NA	NA	NA	NA
ENSTGUG00000000809	23	1148416			genic	2.67141	-4.20064	4.87404	0.000136935	0.00387088	0.936103	0.00877193	0.0214868	0.0907136	0.0611282	NA	NA	NA	NA	NA	NA	NA	NA	NA	NA	NA	NA	NA	NA	NA	NA	NA	NA	NA	NA
ENSTGUG00000014196	2_random	306683	CELF3	STRING	promoter	-2.31674	2.04661	-4.86338	0.000140071	0.00393382	0.913602	0.917198	0.0599978	0.725411	0.112655	NA	NA	NA	NA	NA	NA	NA	NA	NA	NA	NA	NA	NA	NA	NA	NA	NA	NA	NA	NA
ENSTGUG00000006053	9	4550330	DGKG	Biomart_human_ortholog	genic	2.28212	3.71009	4.85457	0.00014272	0.00396847	0.894991	0.801719	0.0492344	0.947001	0.0411095	NA	NA	NA	NA	NA	NA	NA	NA	NA	NA	NA	NA	NA	NA	NA	NA	NA	NA	NA	NA
ENSTGUG00000009432	11	18395720	SLC7A10	HGNC Symbol	genic	2.38853	0.411015	4.85318	0.00014314	0.00396847	0.892065	0.285863	0.118239	0.648047	0.152124	NA	NA	NA	NA	NA	NA	NA	NA	NA	NA	NA	NA	NA	NA	NA	NA	NA	NA	NA	NA
ENSTGUG00000010364	8	27367227	NEGR1	HGNC Symbol	genic	-4.1317	-0.365355	-4.83637	0.000148351	0.00406088	0.856541	0.861744	0.0858498	0.307839	0.249888	NA	NA	NA	NA	NA	NA	NA	NA	NA	NA	NA	NA	NA	NA	NA	NA	NA	NA	NA	NA
ENSTGUG00000005822	20	7501288			genic	1.63778	-5.29784	4.83749	0.000147999	0.00406088	0.858898	0.00119904	0.00293704	0.0320388	0.031141	ENSTGUG00000005860	NA	NA	NA	NA	NA	NA	NA	NA	NA	SLC12A5	NA	NA	NA	NA	NA	NA	NA	NA	NA
ENSTGUG00000007714	18	7052784	SEPT9	HGNC Symbol	genic	2.33162	-4.90949	4.83044	0.000150236	0.00406155	0.843995	0	0	0.0611297	0.0649415	NA	NA	NA	NA	NA	NA	NA	NA	NA	NA	NA	NA	NA	NA	NA	NA	NA	NA	NA	NA
ENSTGUG00000000027	24	290797	CCDC84	HGNC Symbol	genic	2.6612	-4.66231	4.83038	0.000150254	0.00406155	0.843879	0	0	0.0686012	0.0483649	NA	NA	NA	NA	NA	NA	NA	NA	NA	NA	NA	NA	NA	NA	NA	NA	NA	NA	NA	NA
ENSTGUG00000006268	4A	18787417	SOX3	HGNC Symbol	genic	2.90953	-4.47606	4.80318	0.000159213	0.004277	0.786347	0	0	0.10107	0.105764	NA	NA	NA	NA	NA	NA	NA	NA	NA	NA	NA	NA	NA	NA	NA	NA	NA	NA	NA	NA
ENSTGUG00000010263	5	20197076	ALX4	HGNC Symbol	promoter	1.53239	-5.50892	4.7985	0.000160809	0.00429321	0.776439	0	0	0.0271202	0.0251709	NA	NA	NA	NA	NA	NA	NA	NA	NA	NA	NA	NA	NA	NA	NA	NA	NA	NA	NA	NA
ENSTGUG00000001973	27	555283	ACE	HGNC Symbol	genic	2.72663	-4.61324	4.74497	0.000180267	0.00473232	0.663021	0	0	0.0847354	0.0793331	NA	NA	NA	NA	NA	NA	NA	NA	NA	NA	NA	NA	NA	NA	NA	NA	NA	NA	NA	NA
ENSTGUG00000013708	Un	116434702	DNMT1	Biomart_human_ortholog	genic	-1.99251	1.30185	-4.74429	0.000180528	0.00473232	0.661586	0.860395	0.093774	0.625854	0.140138	NA	NA	NA	NA	NA	NA	NA	NA	NA	NA	NA	NA	NA	NA	NA	NA	NA	NA	NA	NA
ENSTGUG00000003426	19	774359	SBDS	HGNC Symbol	promoter	2.54343	-4.75064	4.74426	0.00018054	0.00473232	0.661521	0	0	0.0690171	0.06378	NA	NA	NA	NA	NA	NA	NA	NA	NA	NA	NA	NA	NA	NA	NA	NA	NA	NA	NA	NA
ENSTGUG00000004274	4	24448210	PITX2	Uniprot	promoter	2.53003	-4.76069	4.73684	0.000183426	0.00477902	0.645774	0	0	0.069235	0.0586114	NA	NA	NA	NA	NA	NA	NA	NA	NA	NA	NA	NA	NA	NA	NA	NA	NA	NA	NA	NA
ENSTGUG00000009432	11	18395751	SLC7A10	HGNC Symbol	genic	1.94415	1.61057	4.72601	0.000187718	0.00483262	0.622815	0.52151	0.198846	0.803563	0.0955886	NA	NA	NA	NA	NA	NA	NA	NA	NA	NA	NA	NA	NA	NA	NA	NA	NA	NA	NA	NA
ENSTGUG00000004390	25	1008244			genic	1.73619	-5.35607	4.7276	0.000187084	0.00483262	0.626174	0	0	0.0297629	0.0222354	ENSTGUG00000004315	NA	NA	NA	NA	NA	NA	NA	NA	NA		NA	NA	NA	NA	NA	NA	NA	NA	NA
ENSTGUG00000002855	17	2209293	CACNA1B	HGNC Symbol	genic	1.80536	3.31928	4.71506	0.000192165	0.00485115	0.599575	0.789936	0.0973478	0.93119	0.0434788	NA	NA	NA	NA	NA	NA	NA	NA	NA	NA	NA	NA	NA	NA	NA	NA	NA	NA	NA	NA
ENSTGUG00000002914	18	1046411	FAM104A	Uniprot	genic	1.0492	-5.87131	4.71497	0.000192202	0.00485115	0.599381	0	0	0.0157222	0.0178849	ENSTGUG00000002958	NA	NA	NA	NA	NA	NA	NA	NA	NA	NPLOC4	NA	NA	NA	NA	NA	NA	NA	NA	NA
ENSTGUG00000004104	10	2265247	HCN4	HGNC Symbol	genic	1.73611	-5.35613	4.71972	0.000190262	0.00485115	0.60945	0	0	0.0299799	0.0248693	NA	NA	NA	NA	NA	NA	NA	NA	NA	NA	NA	NA	NA	NA	NA	NA	NA	NA	NA	NA
ENSTGUG00000015169	Un	101112673	PTRHD1	HGNC Symbol	promoter	-2.94239	1.53126	-4.71322	0.000192924	0.00485115	0.595659	0.88869	0.0913174	0.628446	0.144271	NA	NA	NA	NA	NA	NA	NA	NA	NA	NA	NA	NA	NA	NA	NA	NA	NA	NA	NA	NA
ENSTGUG00000002526	17	713533			genic	2.18283	-5.02109	4.70537	0.00019619	0.00490475	0.579001	0	0	0.0609307	0.0716292	ENSTGUG00000002544	NA	NA	NA	NA	NA	NA	NA	NA	NA	ENTPD8	NA	NA	NA	NA	NA	NA	NA	NA	NA
ENSTGUG00000010009	10	20503706	SEMA4B	HGNC Symbol	genic	1.566	-5.48371	4.6932	0.000201366	0.00500522	0.553158	0	0	0.0361413	0.0483292	NA	NA	NA	NA	NA	NA	NA	NA	NA	NA	NA	NA	NA	NA	NA	NA	NA	NA	NA	NA
ENSTGUG00000002702	4A	5777368	EFNB1	Biomart_human_ortholog	genic	2.4432	-3.82567	4.68346	0.000205612	0.00505267	0.532453	0.0217087	0.0338663	0.102855	0.0658194	ENSTGUG00000002698	NA	NA	NA	NA	NA	NA	NA	NA	NA	FAM155B	NA	NA	NA	NA	NA	NA	NA	NA	NA
ENSTGUG00000000786	28	4463319			genic	-2.33197	-1.58052	-4.68459	0.000205113	0.00505267	0.534864	0.528794	0.0794324	0.210812	0.110382	ENSTGUG00000000922	NA	NA	NA	NA	NA	NA	NA	NA	NA	POLR2E	NA	NA	NA	NA	NA	NA	NA	NA	NA
ENSTGUG00000013708	Un	116434710	DNMT1	Biomart_human_ortholog	genic	-1.62673	2.07554	-4.67662	0.000208644	0.00509822	0.517927	0.902683	0.0522827	0.75723	0.0824546	NA	NA	NA	NA	NA	NA	NA	NA	NA	NA	NA	NA	NA	NA	NA	NA	NA	NA	NA	NA
ENSTGUG00000004385	18	2971091	CACNG4	HGNC Symbol	genic	2.3949	-4.55027	4.67273	0.000210391	0.00510301	0.509651	0.0042735	0.0104679	0.0679933	0.047481	NA	NA	NA	NA	NA	NA	NA	NA	NA	NA	NA	NA	NA	NA	NA	NA	NA	NA	NA	NA
ENSTGUG00000006346	19	7485251	GIT1	HGNC Symbol	genic	2.8474	-3.51416	4.67094	0.0002112	0.00510301	0.505846	0.0221496	0.0346513	0.145036	0.0865732	NA	NA	NA	NA	NA	NA	NA	NA	NA	NA	NA	NA	NA	NA	NA	NA	NA	NA	NA	NA
ENSTGUG00000009293	10	18860159	MEGF11	HGNC Symbol	genic	2.24239	-4.45452	4.66655	0.000213196	0.00512262	0.496515	0.0119048	0.0291606	0.0806939	0.066881	NA	NA	NA	NA	NA	NA	NA	NA	NA	NA	NA	NA	NA	NA	NA	NA	NA	NA	NA	NA
ENSTGUG00000006053	9	4550319	DGKG	Biomart_human_ortholog	genic	2.00831	4.23332	4.62665	0.000232243	0.00551897	0.411628	0.874203	0.0279255	0.965444	0.0239036	NA	NA	NA	NA	NA	NA	NA	NA	NA	NA	NA	NA	NA	NA	NA	NA	NA	NA	NA	NA
ENSTGUG00000006346	19	7485240	GIT1	HGNC Symbol	genic	2.69701	-3.756	4.62809	0.000231526	0.00551897	0.414695	0.0165056	0.0258541	0.127176	0.100004	NA	NA	NA	NA	NA	NA	NA	NA	NA	NA	NA	NA	NA	NA	NA	NA	NA	NA	NA	NA
ENSTGUG00000010364	8	27296533	NEGR1	HGNC Symbol	genic	2.3487	4.30509	4.61973	0.000235717	0.00554063	0.396905	0.84902	0.0755085	0.96859	0.0297573	NA	NA	NA	NA	NA	NA	NA	NA	NA	NA	NA	NA	NA	NA	NA	NA	NA	NA	NA	NA
ENSTGUG00000013966	28_random	152683	TM6SF2	Uniprot	promoter	2.36934	-4.57111	4.6217	0.000234725	0.00554063	0.401086	0.00300128	0.0048368	0.0747415	0.0663921	ENSTGUG00000014007	NA	NA	NA	NA	NA	NA	NA	NA	NA	HAPLN4	NA	NA	NA	NA	NA	NA	NA	NA	NA
ENSTGUG00000005673	18	4924514	SHISA6	Uniprot	genic	2.4514	3.8258	4.61257	0.000239371	0.0055961	0.381651	0.80198	0.0408412	0.943288	0.0604635	NA	NA	NA	NA	NA	NA	NA	NA	NA	NA	NA	NA	NA	NA	NA	NA	NA	NA	NA	NA
ENSTGUG00000006053	9	4550258	DGKG	Biomart_human_ortholog	genic	2.42301	4.82241	4.60492	0.000243337	0.00565823	0.365357	0.889202	0.0458309	0.980113	0.0241272	NA	NA	NA	NA	NA	NA	NA	NA	NA	NA	NA	NA	NA	NA	NA	NA	NA	NA	NA	NA
ENSTGUG00000013708	Un	116434750	DNMT1	Biomart_human_ortholog	genic	-2.16942	1.61065	-4.59752	0.000247236	0.00571815	0.349595	0.882752	0.064044	0.671001	0.103554	NA	NA	NA	NA	NA	NA	NA	NA	NA	NA	NA	NA	NA	NA	NA	NA	NA	NA	NA	NA
ENSTGUG00000002698	4A	5829033	FAM155B	HGNC Symbol	genic	3.05978	-3.84148	4.58379	0.000254639	0.00585806	0.320341	0.0119048	0.0291606	0.144359	0.120809	NA	NA	NA	NA	NA	NA	NA	NA	NA	NA	NA	NA	NA	NA	NA	NA	NA	NA	NA	NA
ENSTGUG00000002544	17	713552	ENTPD8	HGNC Symbol	genic	2.49259	-4.78877	4.5771	0.000258328	0.00586792	0.306083	0	0	0.0773147	0.0774244	ENSTGUG00000002526	NA	NA	NA	NA	NA	NA	NA	NA	NA		NA	NA	NA	NA	NA	NA	NA	NA	NA
ENSTGUG00000002606	21	2175708	PLEKHG5	HGNC Symbol	promoter	2.77256	-3.97715	4.57564	0.000259138	0.00586792	0.30298	0.0166667	0.0408248	0.12272	0.0989012	ENSTGUG00000002598	ENSTGUG00000002589	NA	NA	NA	NA	NA	NA	NA	NA	TAS1R1	ZBTB48	NA	NA	NA	NA	NA	NA	NA	NA
ENSTGUG00000016937	Un	168375866			genic	-1.71598	-0.0603755	-4.57711	0.000258322	0.00586792	0.306108	0.703908	0.0313448	0.424164	0.170566	NA	NA	NA	NA	NA	NA	NA	NA	NA	NA	NA	NA	NA	NA	NA	NA	NA	NA	NA	NA
ENSTGUG00000011675	6	36044884	INPP5A	HGNC Symbol	genic	-3.14785	1.62977	-4.5707	0.000261908	0.00586918	0.292442	0.931852	0.0502169	0.620131	0.217989	NA	NA	NA	NA	NA	NA	NA	NA	NA	NA	NA	NA	NA	NA	NA	NA	NA	NA	NA	NA
ENSTGUG00000007364	17	10969833	PBX3	HGNC Symbol	genic	1.56198	-5.48673	4.57157	0.000261417	0.00586918	0.294303	0	0	0.0240386	0.0175281	NA	NA	NA	NA	NA	NA	NA	NA	NA	NA	NA	NA	NA	NA	NA	NA	NA	NA	NA	NA
ENSTGUG00000009447	14	16138764	CLEC19A	HGNC Symbol	promoter	2.02584	-5.13883	4.53834	0.000280794	0.00625997	0.223435	0	0	0.0461475	0.0379509	NA	NA	NA	NA	NA	NA	NA	NA	NA	NA	NA	NA	NA	NA	NA	NA	NA	NA	NA	NA
ENSTGUG00000004881	22	2892528	FGFR1	HGNC Symbol	genic	2.37378	-4.87787	4.52403	0.000289586	0.00642287	0.192886	0	0	0.0648279	0.0574776	ENSTGUG00000004989	NA	NA	NA	NA	NA	NA	NA	NA	NA	ADAM9	NA	NA	NA	NA	NA	NA	NA	NA	NA
ENSTGUG00000004163	11	323201	FOXC2	HGNC Symbol	promoter	2.40592	1.19781	4.51788	0.000293447	0.0064753	0.179763	0.400991	0.16353	0.759398	0.160199	NA	NA	NA	NA	NA	NA	NA	NA	NA	NA	NA	NA	NA	NA	NA	NA	NA	NA	NA	NA
ENSTGUG00000004138	22	732148	ACTG1	HGNC Symbol	promoter	-2.94398	0.365459	-4.51008	0.000298423	0.00655167	0.163105	0.848447	0.0865362	0.429419	0.213984	NA	NA	NA	NA	NA	NA	NA	NA	NA	NA	NA	NA	NA	NA	NA	NA	NA	NA	NA	NA
ENSTGUG00000004138	22	732112	ACTG1	HGNC Symbol	promoter	-4.23793	0.0780796	-4.49383	0.000309061	0.00674144	0.128411	0.876014	0.0893127	0.369412	0.264932	NA	NA	NA	NA	NA	NA	NA	NA	NA	NA	NA	NA	NA	NA	NA	NA	NA	NA	NA	NA
ENSTGUG00000011675	6	36044904	INPP5A	HGNC Symbol	genic	-2.60911	1.65124	-4.49215	0.000310184	0.00674144	0.124817	0.924502	0.0467018	0.642849	0.190128	NA	NA	NA	NA	NA	NA	NA	NA	NA	NA	NA	NA	NA	NA	NA	NA	NA	NA	NA	NA
ENSTGUG00000005165	18	4360146	NTN1	HGNC Symbol	genic	1.84456	-5.27479	4.4871	0.000313581	0.00678119	0.114029	0	0	0.0427548	0.0456538	NA	NA	NA	NA	NA	NA	NA	NA	NA	NA	NA	NA	NA	NA	NA	NA	NA	NA	NA	NA
ENSTGUG00000004138	22	732150	ACTG1	HGNC Symbol	promoter	-2.61579	-1.68412	-4.47401	0.000322563	0.00694073	0.0860609	0.559826	0.247124	0.180048	0.0966726	NA	NA	NA	NA	NA	NA	NA	NA	NA	NA	NA	NA	NA	NA	NA	NA	NA	NA	NA	NA
ENSTGUG00000013708	Un	116434700	DNMT1	Biomart_human_ortholog	genic	-2.10126	2.89249	-4.46179	0.000331185	0.00709097	0.0599421	0.944069	0.0651785	0.834156	0.0636034	NA	NA	NA	NA	NA	NA	NA	NA	NA	NA	NA	NA	NA	NA	NA	NA	NA	NA	NA	NA
ENSTGUG00000000806	23	1005010	SDC3	HGNC Symbol	genic	-2.91457	-5.45842	-4.44607	0.000342621	0.00729969	0.0263318	0.136724	0.131112	0.00734386	0.0149329	NA	NA	NA	NA	NA	NA	NA	NA	NA	NA	NA	NA	NA	NA	NA	NA	NA	NA	NA	NA
ENSTGUG00000013885	28_random	96804	GATAD2A	HGNC Symbol	promoter	1.28282	-5.6961	4.43973	0.000347347	0.00732817	0.0127719	0	0	0.0202857	0.0215208	NA	NA	NA	NA	NA	NA	NA	NA	NA	NA	NA	NA	NA	NA	NA	NA	NA	NA	NA	NA
ENSTGUG00000002052	1A	3212478	SFMBT2	HGNC Symbol	genic	4.28978	-2.09275	4.4409	0.000346472	0.00732817	0.0152688	0.0453216	0.0728475	0.37697	0.199802	NA	NA	NA	NA	NA	NA	NA	NA	NA	NA	NA	NA	NA	NA	NA	NA	NA	NA	NA	NA
ENSTGUG00000010364	8	27296651	NEGR1	HGNC Symbol	genic	2.14396	2.93379	4.43728	0.000349191	0.00733132	0.00752971	0.711626	0.0971259	0.906637	0.0736999	NA	NA	NA	NA	NA	NA	NA	NA	NA	NA	NA	NA	NA	NA	NA	NA	NA	NA	NA	NA
ENSTGUG00000003692	25	282238	MEX3A	HGNC Symbol	genic	1.77404	-5.21342	4.43193	0.00035325	0.00734522	-0.0039082	0.000998004	0.0024446	0.0333469	0.0269722	NA	NA	NA	NA	NA	NA	NA	NA	NA	NA	NA	NA	NA	NA	NA	NA	NA	NA	NA	NA
ENSTGUG00000000922	28	4463288	POLR2E	Uniprot	genic	-2.67886	1.1209	-4.43311	0.000352355	0.00734522	-0.00139681	0.872531	0.0695012	0.571208	0.150092	ENSTGUG00000000786	NA	NA	NA	NA	NA	NA	NA	NA	NA		NA	NA	NA	NA	NA	NA	NA	NA	NA
ENSTGUG00000002035	27	1183884	NMT1	HGNC Symbol	genic	2.65473	-4.66717	4.42779	0.000356427	0.00737583	-0.0127714	0	0	0.0683076	0.0553619	ENSTGUG00000002089	NA	NA	NA	NA	NA	NA	NA	NA	NA	DCAKD	NA	NA	NA	NA	NA	NA	NA	NA	NA
ENSTGUG00000010263	5	20197054	ALX4	HGNC Symbol	promoter	2.12888	-5.06155	4.41095	0.000369642	0.00740862	-0.0487998	0	0	0.0439059	0.0396954	NA	NA	NA	NA	NA	NA	NA	NA	NA	NA	NA	NA	NA	NA	NA	NA	NA	NA	NA	NA
ENSTGUG00000000887	13	6856774	CAMK2A	HGNC Symbol	genic	1.61504	-5.44693	4.40726	0.000372606	0.00740862	-0.0567015	0	0	0.0275126	0.0265636	NA	NA	NA	NA	NA	NA	NA	NA	NA	NA	NA	NA	NA	NA	NA	NA	NA	NA	NA	NA
ENSTGUG00000014196	2_random	306648	CELF3	STRING	promoter	-2.91593	1.71206	-4.41637	0.000365335	0.00740862	-0.0372015	0.890666	0.121867	0.654669	0.127575	NA	NA	NA	NA	NA	NA	NA	NA	NA	NA	NA	NA	NA	NA	NA	NA	NA	NA	NA	NA
ENSTGUG00000006840	14	9693170	LMF1	Biomart_human_ortholog	genic	-3.07445	2.94498	-4.42058	0.000362023	0.00740862	-0.0281874	0.971509	0.0319387	0.790697	0.116552	NA	NA	NA	NA	NA	NA	NA	NA	NA	NA	NA	NA	NA	NA	NA	NA	NA	NA	NA	NA
ENSTGUG00000002251	27	1840458	LRRC3C	HGNC Symbol	promoter	1.62729	-5.15105	4.40594	0.00037367	0.00740862	-0.0595232	0.0037037	0.00907218	0.0347514	0.0335105	NA	NA	NA	NA	NA	NA	NA	NA	NA	NA	NA	NA	NA	NA	NA	NA	NA	NA	NA	NA
ENSTGUG00000002771	21	2713918	MEGF6	HGNC Symbol	genic	1.79705	-5.31043	4.40412	0.000375142	0.00740862	-0.0634126	0	0	0.0322643	0.0312978	NA	NA	NA	NA	NA	NA	NA	NA	NA	NA	NA	NA	NA	NA	NA	NA	NA	NA	NA	NA
ENSTGUG00000010364	8	27296195	NEGR1	HGNC Symbol	genic	4.04693	4.13412	4.41724	0.000364652	0.00740862	-0.0353494	0.683363	0.0544403	0.950554	0.0705586	NA	NA	NA	NA	NA	NA	NA	NA	NA	NA	NA	NA	NA	NA	NA	NA	NA	NA	NA	NA
ENSTGUG00000017421	25_random	436228	S100A13	Biomart_human_ortholog	promoter	1.64517	-5.42433	4.40839	0.000371694	0.00740862	-0.0542759	0	0	0.0263486	0.0215661	NA	NA	NA	NA	NA	NA	NA	NA	NA	NA	NA	NA	NA	NA	NA	NA	NA	NA	NA	NA
ENSTGUG00000000786	28	4463276			genic	-3.7292	0.528298	-4.41284	0.000368137	0.00740862	-0.0447604	0.827492	0.184414	0.43604	0.181651	ENSTGUG00000000922	NA	NA	NA	NA	NA	NA	NA	NA	NA	POLR2E	NA	NA	NA	NA	NA	NA	NA	NA	NA
ENSTGUG00000001539	26	3805698			genic	1.67705	-5.40043	4.40617	0.000373483	0.00740862	-0.0590282	0	0	0.031532	0.0329953	ENSTGUG00000001552	NA	NA	NA	NA	NA	NA	NA	NA	NA		NA	NA	NA	NA	NA	NA	NA	NA	NA
ENSTGUG00000007364	17	10986374	PBX3	HGNC Symbol	genic	2.26297	-4.96099	4.39229	0.000384866	0.00756612	-0.0887337	0	0	0.0536892	0.0469721	NA	NA	NA	NA	NA	NA	NA	NA	NA	NA	NA	NA	NA	NA	NA	NA	NA	NA	NA	NA
ENSTGUG00000006317	14	9156667	CASKIN1	STRING	promoter	1.78489	-5.31954	4.36438	0.000408832	0.0080009	-0.148488	0	0	0.033717	0.0278602	NA	NA	NA	NA	NA	NA	NA	NA	NA	NA	NA	NA	NA	NA	NA	NA	NA	NA	NA	NA
ENSTGUG00000006053	9	4550307	DGKG	Biomart_human_ortholog	genic	2.01432	3.98343	4.35813	0.000414404	0.00807342	-0.161876	0.845394	0.0684567	0.953314	0.0351425	NA	NA	NA	NA	NA	NA	NA	NA	NA	NA	NA	NA	NA	NA	NA	NA	NA	NA	NA	NA
ENSTGUG00000003456	19	1009434	CALN1	Biomart_human_ortholog	genic	1.51345	1.04439	4.34497	0.00042639	0.00823276	-0.190071	0.4829	0.13303	0.718621	0.108858	NA	NA	NA	NA	NA	NA	NA	NA	NA	NA	NA	NA	NA	NA	NA	NA	NA	NA	NA	NA
ENSTGUG00000010364	8	27296238	NEGR1	HGNC Symbol	genic	2.18858	4.34963	4.34703	0.000424491	0.00823276	-0.185656	0.862069	0.0586036	0.96598	0.0368232	NA	NA	NA	NA	NA	NA	NA	NA	NA	NA	NA	NA	NA	NA	NA	NA	NA	NA	NA	NA
ENSTGUG00000004671	22	2712963	ADGRA2	HGNC Symbol	genic	3.09971	-4.03479	4.33303	0.000437567	0.00838417	-0.215653	0.00396825	0.0097202	0.135901	0.193359	NA	NA	NA	NA	NA	NA	NA	NA	NA	NA	NA	NA	NA	NA	NA	NA	NA	NA	NA	NA
ENSTGUG00000010364	8	27296498	NEGR1	HGNC Symbol	genic	1.01337	5.43982	4.33246	0.000438109	0.00838417	-0.216877	0.962864	0.030718	0.989535	0.00709399	NA	NA	NA	NA	NA	NA	NA	NA	NA	NA	NA	NA	NA	NA	NA	NA	NA	NA	NA	NA
ENSTGUG00000012157	7	39191033	GPD2	HGNC Symbol	genic	2.39898	5.60381	4.32509	0.000445166	0.00848169	-0.232674	0.924344	0.0444699	0.987791	0.0395336	NA	NA	NA	NA	NA	NA	NA	NA	NA	NA	NA	NA	NA	NA	NA	NA	NA	NA	NA	NA
ENSTGUG00000006053	9	4550336	DGKG	Biomart_human_ortholog	genic	2.14551	4.32578	4.31763	0.000452424	0.00858216	-0.248659	0.859314	0.0738793	0.969303	0.0238672	NA	NA	NA	NA	NA	NA	NA	NA	NA	NA	NA	NA	NA	NA	NA	NA	NA	NA	NA	NA
ENSTGUG00000016643	Un	136567300	MFAP2	HGNC Symbol	promoter	1.83695	-5.2805	4.3098	0.000460172	0.00869102	-0.265442	0	0	0.0363747	0.0340246	NA	NA	NA	NA	NA	NA	NA	NA	NA	NA	NA	NA	NA	NA	NA	NA	NA	NA	NA	NA
ENSTGUG00000002698	4A	5755246	FAM155B	HGNC Symbol	genic	-3.71018	0.88097	-4.30605	0.000463925	0.0087238	-0.273469	0.801344	0.288508	0.491387	0.142226	NA	NA	NA	NA	NA	NA	NA	NA	NA	NA	NA	NA	NA	NA	NA	NA	NA	NA	NA	NA
ENSTGUG00000011675	6	36044894	INPP5A	HGNC Symbol	genic	-2.81922	1.69448	-4.30005	0.000470011	0.0087771	-0.286349	0.921708	0.0540161	0.643668	0.190053	NA	NA	NA	NA	NA	NA	NA	NA	NA	NA	NA	NA	NA	NA	NA	NA	NA	NA	NA	NA
ENSTGUG00000009432	11	18395747	SLC7A10	HGNC Symbol	genic	-3.42768	2.39618	-4.29926	0.000470818	0.0087771	-0.288044	0.952546	0.0652063	0.698114	0.196451	NA	NA	NA	NA	NA	NA	NA	NA	NA	NA	NA	NA	NA	NA	NA	NA	NA	NA	NA	NA
ENSTGUG00000002914	18	949263	FAM104A	Uniprot	genic	2.1005	-2.42325	4.29605	0.000474108	0.0088005	-0.294925	0.0981035	0.107331	0.211902	0.0689764	NA	NA	NA	NA	NA	NA	NA	NA	NA	NA	NA	NA	NA	NA	NA	NA	NA	NA	NA	NA
ENSTGUG00000010334	15	12414499	CHCHD10	Biomart_human_ortholog	promoter	2.22524	-1.78626	4.29055	0.000479798	0.00886806	-0.306714	0.081594	0.0442003	0.337627	0.202463	NA	NA	NA	NA	NA	NA	NA	NA	NA	NA	NA	NA	NA	NA	NA	NA	NA	NA	NA	NA
ENSTGUG00000004138	22	732167	ACTG1	HGNC Symbol	promoter	-2.97005	1.17878	-4.28568	0.00048489	0.00892404	-0.317145	0.895501	0.0620799	0.561203	0.197153	NA	NA	NA	NA	NA	NA	NA	NA	NA	NA	NA	NA	NA	NA	NA	NA	NA	NA	NA	NA
ENSTGUG00000002155	4A	298894	ZIC3	HGNC Symbol	genic	1.30568	-5.39965	4.2715	0.000500048	0.00916402	-0.347555	0.0035461	0.00868613	0.0242799	0.019177	NA	NA	NA	NA	NA	NA	NA	NA	NA	NA	NA	NA	NA	NA	NA	NA	NA	NA	NA	NA
ENSTGUG00000013708	Un	116434861	DNMT1	Biomart_human_ortholog	genic	-1.85306	0.375267	-4.25131	0.000522468	0.00953449	-0.390875	0.765905	0.109243	0.485855	0.166346	NA	NA	NA	NA	NA	NA	NA	NA	NA	NA	NA	NA	NA	NA	NA	NA	NA	NA	NA	NA
ENSTGUG00000015636	Un	44544054	LOC100230746	Uniprot	promoter	1.22352	-5.3981	4.23981	0.000535677	0.00973447	-0.41553	0.00505051	0.0123712	0.0227121	0.0157766	NA	NA	NA	NA	NA	NA	NA	NA	NA	NA	NA	NA	NA	NA	NA	NA	NA	NA	NA	NA
ENSTGUG00000010364	8	27296645	NEGR1	HGNC Symbol	genic	1.90062	2.75505	4.23012	0.000547081	0.00989484	-0.436328	0.714206	0.0725612	0.878169	0.0997983	NA	NA	NA	NA	NA	NA	NA	NA	NA	NA	NA	NA	NA	NA	NA	NA	NA	NA	NA	NA
ENSTGUG00000005622	19	6671961	SCARF1	HGNC Symbol	promoter	1.39105	-5.61492	4.22844	0.000549078	0.00989484	-0.439925	0	0	0.0279843	0.0341284	NA	NA	NA	NA	NA	NA	NA	NA	NA	NA	NA	NA	NA	NA	NA	NA	NA	NA	NA	NA
ENSTGUG00000000128	24	459686	CADM1	Uniprot	genic	-1.66825	-0.867124	-4.22594	0.00055207	0.00990749	-0.445291	0.565432	0.0760816	0.298987	0.146586	ENSTGUG00000000126	NA	NA	NA	NA	NA	NA	NA	NA	NA		NA	NA	NA	NA	NA	NA	NA	NA	NA
ENSTGUG00000007607	15	5030328			genic	1.11377	1.89989	4.21984	0.000559443	0.00999831	-0.458387	0.677162	0.0753454	0.816982	0.0627052	NA	NA	NA	NA	NA	NA	NA	NA	NA	NA	NA	NA	NA	NA	NA	NA	NA	NA	NA	NA
ENSTGUG00000010364	8	27367233	NEGR1	HGNC Symbol	genic	-3.45835	3.36122	-4.21594	0.00056421	0.010042	-0.466762	0.991472	0.0110731	0.798337	0.1692	NA	NA	NA	NA	NA	NA	NA	NA	NA	NA	NA	NA	NA	NA	NA	NA	NA	NA	NA	NA
ENSTGUG00000011675	6	36044891	INPP5A	HGNC Symbol	genic	1.68848	0.516343	4.20906	0.000572711	0.0101515	-0.481523	0.374212	0.152362	0.642267	0.138743	NA	NA	NA	NA	NA	NA	NA	NA	NA	NA	NA	NA	NA	NA	NA	NA	NA	NA	NA	NA
ENSTGUG00000004989	22	2892515	ADAM9	HGNC Symbol	genic	2.20034	-4.7174	4.19132	0.000595234	0.0103806	-0.519589	0.00378788	0.00927837	0.0606045	0.0461764	ENSTGUG00000004881	NA	NA	NA	NA	NA	NA	NA	NA	NA	FGFR1	NA	NA	NA	NA	NA	NA	NA	NA	NA
ENSTGUG00000014995	Un	68788945	EMILIN1	Biomart_human_ortholog	promoter	0.748348	-0.748215	4.19381	0.000592018	0.0103806	-0.514242	0.286868	0.0630647	0.404681	0.0764656	NA	NA	NA	NA	NA	NA	NA	NA	NA	NA	NA	NA	NA	NA	NA	NA	NA	NA	NA	NA
ENSTGUG00000005835	19	6855704	HIC1	HGNC Symbol	promoter	1.58969	-5.46595	4.19311	0.000592918	0.0103806	-0.515742	0	0	0.0302467	0.0302881	NA	NA	NA	NA	NA	NA	NA	NA	NA	NA	NA	NA	NA	NA	NA	NA	NA	NA	NA	NA
ENSTGUG00000000786	28	4463318			genic	2.66104	4.34521	4.19298	0.000593087	0.0103806	-0.516023	0.765796	0.176883	0.97433	0.0175564	ENSTGUG00000000922	NA	NA	NA	NA	NA	NA	NA	NA	NA	POLR2E	NA	NA	NA	NA	NA	NA	NA	NA	NA
ENSTGUG00000001779	4	2531101	DCTN6	Uniprot	genic	-0.243442	-6.5922	-4.17811	0.000612591	0.0106404	-0.547947	0.00204114	0.00232617	3.65e-05	0.000154762	NA	NA	NA	NA	NA	NA	NA	NA	NA	NA	NA	NA	NA	NA	NA	NA	NA	NA	NA	NA
ENSTGUG00000014196	2_random	306676	CELF3	STRING	promoter	-2.11595	3.2827	-4.16892	0.000624964	0.0108119	-0.567673	0.962036	0.0400226	0.86752	0.0625152	NA	NA	NA	NA	NA	NA	NA	NA	NA	NA	NA	NA	NA	NA	NA	NA	NA	NA	NA	NA
ENSTGUG00000001511	26	3629787	PLXNA2	HGNC Symbol	genic	-3.04794	3.09939	-4.15933	0.000638145	0.0109959	-0.58826	0.959402	0.0690009	0.806973	0.124439	NA	NA	NA	NA	NA	NA	NA	NA	NA	NA	NA	NA	NA	NA	NA	NA	NA	NA	NA	NA
ENSTGUG00000012157	7	39190984	GPD2	HGNC Symbol	genic	3.98088	4.18876	4.15582	0.000643045	0.0110301	-0.595803	0.649037	0.245555	0.945589	0.101671	NA	NA	NA	NA	NA	NA	NA	NA	NA	NA	NA	NA	NA	NA	NA	NA	NA	NA	NA	NA
ENSTGUG00000016937	Un	168375864			genic	1.57224	3.09935	4.15426	0.00064523	0.0110301	-0.599149	0.78777	0.0810129	0.90798	0.0641824	NA	NA	NA	NA	NA	NA	NA	NA	NA	NA	NA	NA	NA	NA	NA	NA	NA	NA	NA	NA
ENSTGUG00000013708	Un	116434811	DNMT1	Biomart_human_ortholog	genic	-2.07637	-0.933597	-4.14401	0.000659794	0.0111906	-0.621159	0.598653	0.157811	0.282227	0.139019	NA	NA	NA	NA	NA	NA	NA	NA	NA	NA	NA	NA	NA	NA	NA	NA	NA	NA	NA	NA
ENSTGUG00000005673	18	4924450	SHISA6	Uniprot	genic	1.58384	-2.04273	4.14508	0.000658257	0.0111906	-0.61886	0.0903858	0.0254793	0.252534	0.106224	NA	NA	NA	NA	NA	NA	NA	NA	NA	NA	NA	NA	NA	NA	NA	NA	NA	NA	NA	NA
ENSTGUG00000004138	22	732146	ACTG1	HGNC Symbol	promoter	-2.98835	0.728077	-4.13058	0.000679373	0.0114777	-0.64999	0.863071	0.10525	0.483854	0.229177	NA	NA	NA	NA	NA	NA	NA	NA	NA	NA	NA	NA	NA	NA	NA	NA	NA	NA	NA	NA
ENSTGUG00000004487	6	3311895	LOC100222521	Uniprot	genic	0.697231	-6.13529	4.123	0.000690677	0.0116233	-0.666258	0	0	0.00737967	0.00754016	NA	NA	NA	NA	NA	NA	NA	NA	NA	NA	NA	NA	NA	NA	NA	NA	NA	NA	NA	NA
ENSTGUG00000012157	7	39073565	GPD2	HGNC Symbol	genic	2.93027	4.41522	4.12047	0.000694492	0.0116422	-0.671687	0.820337	0.0786215	0.960941	0.0550771	NA	NA	NA	NA	NA	NA	NA	NA	NA	NA	NA	NA	NA	NA	NA	NA	NA	NA	NA	NA
ENSTGUG00000007516	8	17201896	DPH2	HGNC Symbol	genic	2.59415	-4.20642	4.11376	0.000704728	0.0117498	-0.686108	0.0111111	0.0272166	0.102641	0.0790299	NA	NA	NA	NA	NA	NA	NA	NA	NA	NA	NA	NA	NA	NA	NA	NA	NA	NA	NA	NA
ENSTGUG00000002648	4A	5571692	INPPL1	HGNC Symbol	genic	1.01521	-5.89681	4.1127	0.000706346	0.0117498	-0.688369	0	0	0.0121583	0.0103922	NA	NA	NA	NA	NA	NA	NA	NA	NA	NA	NA	NA	NA	NA	NA	NA	NA	NA	NA	NA
ENSTGUG00000002698	4A	5829488	FAM155B	HGNC Symbol	genic	1.35317	-5.64333	4.10906	0.000711972	0.011798	-0.696187	0	0	0.0363596	0.0599815	NA	NA	NA	NA	NA	NA	NA	NA	NA	NA	NA	NA	NA	NA	NA	NA	NA	NA	NA	NA
ENSTGUG00000014495	Un	121536260	ERBB2	Biomart_human_ortholog	promoter	1.76559	-5.33402	4.10256	0.000722132	0.0119207	-0.71015	0	0	0.0377657	0.0414682	NA	NA	NA	NA	NA	NA	NA	NA	NA	NA	NA	NA	NA	NA	NA	NA	NA	NA	NA	NA
ENSTGUG00000011692	6	36147454	NKX6-2	Uniprot	promoter	1.74925	-5.17963	4.09911	0.000727578	0.0119649	-0.717554	0.00163399	0.00400243	0.0391458	0.0331719	NA	NA	NA	NA	NA	NA	NA	NA	NA	NA	NA	NA	NA	NA	NA	NA	NA	NA	NA	NA
ENSTGUG00000006403	Z	68396461	KLF4	Biomart_human_ortholog	genic	1.49578	-1.46107	4.08279	0.000753925	0.0123512	-0.752599	0.151873	0.0768667	0.328101	0.111989	NA	NA	NA	NA	NA	NA	NA	NA	NA	NA	NA	NA	NA	NA	NA	NA	NA	NA	NA	NA
ENSTGUG00000006166	1	5801519	NDP	HGNC Symbol	genic	-2.37279	-0.857766	-4.0781	0.000761673	0.0124243	-0.762671	0.644312	0.175971	0.295408	0.191236	NA	NA	NA	NA	NA	NA	NA	NA	NA	NA	NA	NA	NA	NA	NA	NA	NA	NA	NA	NA
ENSTGUG00000002323	4A	923386	PCDH19	HGNC Symbol	promoter	1.77574	-4.75734	4.07662	0.000764128	0.0124243	-0.76584	0.00772376	0.0132742	0.0483507	0.0365862	NA	NA	NA	NA	NA	NA	NA	NA	NA	NA	NA	NA	NA	NA	NA	NA	NA	NA	NA	NA
ENSTGUG00000010364	8	27296310	NEGR1	HGNC Symbol	genic	-2.2503	1.47424	-4.07377	0.000768891	0.0124549	-0.771961	0.899125	0.0488293	0.631254	0.173443	NA	NA	NA	NA	NA	NA	NA	NA	NA	NA	NA	NA	NA	NA	NA	NA	NA	NA	NA	NA
ENSTGUG00000004671	22	2712941	ADGRA2	HGNC Symbol	genic	1.18916	-5.76634	4.07087	0.00077378	0.0124873	-0.778203	0	0	0.0169592	0.0160466	NA	NA	NA	NA	NA	NA	NA	NA	NA	NA	NA	NA	NA	NA	NA	NA	NA	NA	NA	NA
ENSTGUG00000002544	17	713487	ENTPD8	HGNC Symbol	genic	2.89647	-4.48586	4.05058	0.000808775	0.0129554	-0.821761	0	0	0.0981446	0.11282	ENSTGUG00000002526	NA	NA	NA	NA	NA	NA	NA	NA	NA		NA	NA	NA	NA	NA	NA	NA	NA	NA
ENSTGUG00000000786	28	4463307			genic	-2.63936	0.437404	-4.0518	0.000806625	0.0129554	-0.819141	0.782905	0.152544	0.465468	0.151535	ENSTGUG00000000922	NA	NA	NA	NA	NA	NA	NA	NA	NA	POLR2E	NA	NA	NA	NA	NA	NA	NA	NA	NA
ENSTGUG00000002855	17	2209535	CACNA1B	HGNC Symbol	genic	-1.64611	2.21876	-4.04097	0.000825905	0.0130366	-0.842396	0.893484	0.0803425	0.773005	0.10084	NA	NA	NA	NA	NA	NA	NA	NA	NA	NA	NA	NA	NA	NA	NA	NA	NA	NA	NA	NA
ENSTGUG00000000129	13	611616	KCTD16	HGNC Symbol	genic	1.88543	-5.24414	4.04231	0.000823495	0.0130366	-0.839519	0	0	0.0356852	0.0281148	NA	NA	NA	NA	NA	NA	NA	NA	NA	NA	NA	NA	NA	NA	NA	NA	NA	NA	NA	NA
ENSTGUG00000010364	8	27296658	NEGR1	HGNC Symbol	genic	1.80373	4.74033	4.04186	0.000824312	0.0130366	-0.840495	0.917043	0.0329082	0.975107	0.0230431	NA	NA	NA	NA	NA	NA	NA	NA	NA	NA	NA	NA	NA	NA	NA	NA	NA	NA	NA	NA
ENSTGUG00000000547	1B	754243	STIM1	Uniprot	genic	-1.45	-5.87407	-4.04348	0.000821397	0.0130366	-0.837007	0.0331378	0.0279647	0.00524908	0.00979353	NA	NA	NA	NA	NA	NA	NA	NA	NA	NA	NA	NA	NA	NA	NA	NA	NA	NA	NA	NA
ENSTGUG00000003758	12	992518	FBLN2	HGNC Symbol	genic	-1.30764	1.44571	-4.03672	0.000833601	0.0130628	-0.851526	0.837004	0.0675407	0.679774	0.103982	NA	NA	NA	NA	NA	NA	NA	NA	NA	NA	NA	NA	NA	NA	NA	NA	NA	NA	NA	NA
ENSTGUG00000010364	8	27296515	NEGR1	HGNC Symbol	genic	1.92008	4.36718	4.03715	0.000832828	0.0130628	-0.850613	0.888345	0.034327	0.96577	0.0393944	NA	NA	NA	NA	NA	NA	NA	NA	NA	NA	NA	NA	NA	NA	NA	NA	NA	NA	NA	NA
ENSTGUG00000007053	14	10239292	FAM83G	HGNC Symbol	genic	1.4223	-5.59149	4.00623	0.000890961	0.0139112	-0.917012	0	0	0.0263254	0.0297069	NA	NA	NA	NA	NA	NA	NA	NA	NA	NA	NA	NA	NA	NA	NA	NA	NA	NA	NA	NA
ENSTGUG00000010364	8	27296443	NEGR1	HGNC Symbol	genic	1.89883	4.90547	3.99077	0.00092152	0.0143366	-0.950186	0.914454	0.0542089	0.980995	0.0182815	NA	NA	NA	NA	NA	NA	NA	NA	NA	NA	NA	NA	NA	NA	NA	NA	NA	NA	NA	NA
ENSTGUG00000007714	18	7052789	SEPT9	HGNC Symbol	genic	2.15611	-5.04113	3.98607	0.000931043	0.0144328	-0.960299	0	0	0.0593198	0.0670243	NA	NA	NA	NA	NA	NA	NA	NA	NA	NA	NA	NA	NA	NA	NA	NA	NA	NA	NA	NA
ENSTGUG00000000786	28	4463275			genic	-3.8868	2.10419	-3.98051	0.0009424	0.0145567	-0.972222	0.920635	0.136913	0.64385	0.171505	ENSTGUG00000000922	NA	NA	NA	NA	NA	NA	NA	NA	NA	POLR2E	NA	NA	NA	NA	NA	NA	NA	NA	NA
ENSTGUG00000009367	3	37501532	PRKN	HGNC Symbol	genic	3.32344	-2.84554	3.97682	0.000950022	0.0146222	-0.980144	0.042328	0.0663383	0.237181	0.142797	NA	NA	NA	NA	NA	NA	NA	NA	NA	NA	NA	NA	NA	NA	NA	NA	NA	NA	NA	NA
ENSTGUG00000002855	17	2209516	CACNA1B	HGNC Symbol	genic	1.45461	4.2269	3.9662	0.00097232	0.0148966	-1.00295	0.902967	0.0295034	0.961404	0.0346151	NA	NA	NA	NA	NA	NA	NA	NA	NA	NA	NA	NA	NA	NA	NA	NA	NA	NA	NA	NA
ENSTGUG00000010364	8	27296449	NEGR1	HGNC Symbol	genic	-1.32516	2.09259	-3.96506	0.000974735	0.0148966	-1.00539	0.892081	0.062055	0.762449	0.124096	NA	NA	NA	NA	NA	NA	NA	NA	NA	NA	NA	NA	NA	NA	NA	NA	NA	NA	NA	NA
ENSTGUG00000015356	4_random	4014323	FBXO41	HGNC Symbol	genic	1.48851	-5.54183	3.95877	0.000988213	0.0150377	-1.01889	0	0	0.0284892	0.0313134	NA	NA	NA	NA	NA	NA	NA	NA	NA	NA	NA	NA	NA	NA	NA	NA	NA	NA	NA	NA
ENSTGUG00000003805	20	2707243	SNTA1	HGNC Symbol	genic	1.77175	-5.3294	3.95752	0.000990923	0.0150377	-1.02158	0	0	0.0309577	0.0239735	NA	NA	NA	NA	NA	NA	NA	NA	NA	NA	NA	NA	NA	NA	NA	NA	NA	NA	NA	NA
ENSTGUG00000000667	28	3069010	ARID3A	STRING	genic	-3.31069	-4.43076	-3.94016	0.00102921	0.0155098	-1.05884	0.217401	0.10284	0.0414159	0.0711082	NA	NA	NA	NA	NA	NA	NA	NA	NA	NA	NA	NA	NA	NA	NA	NA	NA	NA	NA	NA
ENSTGUG00000015488	Un	73224474	SMARCA4	Biomart_human_ortholog	genic	4.40715	-1.96685	3.94174	0.00102566	0.0155098	-1.05545	0.0580357	0.114307	0.410452	0.276039	NA	NA	NA	NA	NA	NA	NA	NA	NA	NA	NA	NA	NA	NA	NA	NA	NA	NA	NA	NA
ENSTGUG00000003456	19	1009444	CALN1	Biomart_human_ortholog	genic	-2.57315	3.35993	-3.92644	0.00106053	0.0157875	-1.08829	0.972576	0.0324727	0.840582	0.127391	NA	NA	NA	NA	NA	NA	NA	NA	NA	NA	NA	NA	NA	NA	NA	NA	NA	NA	NA	NA
ENSTGUG00000005910	14	8695810	NDUFAB1	HGNC Symbol	genic	0.475574	-6.30153	3.92635	0.00106073	0.0157875	-1.08849	0	0	0.00548611	0.00867291	NA	NA	NA	NA	NA	NA	NA	NA	NA	NA	NA	NA	NA	NA	NA	NA	NA	NA	NA	NA
ENSTGUG00000009432	11	18395708	SLC7A10	HGNC Symbol	genic	2.55924	1.25464	3.9257	0.00106223	0.0157875	-1.08988	0.405759	0.204067	0.748609	0.142717	NA	NA	NA	NA	NA	NA	NA	NA	NA	NA	NA	NA	NA	NA	NA	NA	NA	NA	NA	NA
ENSTGUG00000000126	24	459653			genic	2.30734	-4.92771	3.92981	0.00105274	0.0157875	-1.08105	0	0	0.0659329	0.0608621	ENSTGUG00000000128	NA	NA	NA	NA	NA	NA	NA	NA	NA	CADM1	NA	NA	NA	NA	NA	NA	NA	NA	NA
ENSTGUG00000011675	6	36044899	INPP5A	HGNC Symbol	genic	-2.32266	0.67238	-3.92379	0.00106668	0.0157992	-1.09397	0.844039	0.0507702	0.510544	0.216981	NA	NA	NA	NA	NA	NA	NA	NA	NA	NA	NA	NA	NA	NA	NA	NA	NA	NA	NA	NA
ENSTGUG00000014196	2_random	306678	CELF3	STRING	promoter	1.73272	3.41025	3.91277	0.00109268	0.0161291	-1.11763	0.813452	0.0578749	0.93236	0.0404566	NA	NA	NA	NA	NA	NA	NA	NA	NA	NA	NA	NA	NA	NA	NA	NA	NA	NA	NA	NA
ENSTGUG00000006840	14	9693149	LMF1	Biomart_human_ortholog	genic	-3.1083	1.514	-3.90144	0.00112006	0.0164771	-1.14194	0.874095	0.169604	0.587324	0.22084	NA	NA	NA	NA	NA	NA	NA	NA	NA	NA	NA	NA	NA	NA	NA	NA	NA	NA	NA	NA
ENSTGUG00000006053	9	4550341	DGKG	Biomart_human_ortholog	genic	2.16117	4.26607	3.89273	0.00114157	0.0167366	-1.16062	0.86285	0.0501097	0.964354	0.0342873	NA	NA	NA	NA	NA	NA	NA	NA	NA	NA	NA	NA	NA	NA	NA	NA	NA	NA	NA	NA
ENSTGUG00000004907	12	4706409			genic	2.19385	-5.01282	3.88464	0.00116194	0.0169776	-1.17798	0	0	0.0578855	0.0625472	NA	NA	NA	NA	NA	NA	NA	NA	NA	NA	NA	NA	NA	NA	NA	NA	NA	NA	NA	NA
ENSTGUG00000006200	8	11180831	BARHL2	HGNC Symbol	genic	2.71075	-4.62515	3.87841	0.00117787	0.0171525	-1.19134	0	0	0.0889348	0.0819054	NA	NA	NA	NA	NA	NA	NA	NA	NA	NA	NA	NA	NA	NA	NA	NA	NA	NA	NA	NA
ENSTGUG00000007589	3	29327103			genic	1.50323	-5.30281	3.86898	0.00120239	0.0174508	-1.21157	0.00199007	0.00308302	0.0315571	0.0286359	NA	NA	NA	NA	NA	NA	NA	NA	NA	NA	NA	NA	NA	NA	NA	NA	NA	NA	NA	NA
ENSTGUG00000007714	18	7052800	SEPT9	HGNC Symbol	genic	3.28946	-3.479	3.86154	0.00122211	0.0176776	-1.22753	0.025641	0.0628074	0.191699	0.161001	NA	NA	NA	NA	NA	NA	NA	NA	NA	NA	NA	NA	NA	NA	NA	NA	NA	NA	NA	NA
ENSTGUG00000001511	26	3629797	PLXNA2	HGNC Symbol	genic	-2.45778	4.39192	-3.85822	0.001231	0.0177469	-1.23464	0.992424	0.0185567	0.904759	0.113093	NA	NA	NA	NA	NA	NA	NA	NA	NA	NA	NA	NA	NA	NA	NA	NA	NA	NA	NA	NA
ENSTGUG00000014002	28_random	157215	NCAN	STRING	promoter	1.49725	-5.04694	3.85373	0.00124314	0.0178624	-1.24427	0.00575131	0.00905446	0.0413418	0.0357583	NA	NA	NA	NA	NA	NA	NA	NA	NA	NA	NA	NA	NA	NA	NA	NA	NA	NA	NA	NA
ENSTGUG00000014196	2_random	306707	CELF3	STRING	promoter	-2.81599	1.99026	-3.84997	0.0012534	0.0179022	-1.25233	0.913999	0.0835296	0.690217	0.138482	NA	NA	NA	NA	NA	NA	NA	NA	NA	NA	NA	NA	NA	NA	NA	NA	NA	NA	NA	NA
ENSTGUG00000004918	4A	15650267			promoter	1.3385	-5.65433	3.84968	0.00125419	0.0179022	-1.25295	0	0	0.0220124	0.021069	NA	NA	NA	NA	NA	NA	NA	NA	NA	NA	NA	NA	NA	NA	NA	NA	NA	NA	NA	NA
ENSTGUG00000006531	5	6751514	SYT7	Uniprot	genic	1.53282	-5.5086	3.84347	0.00127133	0.0180872	-1.26627	0	0	0.0233036	0.0192076	NA	NA	NA	NA	NA	NA	NA	NA	NA	NA	NA	NA	NA	NA	NA	NA	NA	NA	NA	NA
ENSTGUG00000002855	17	2209482	CACNA1B	HGNC Symbol	genic	-1.58562	1.97441	-3.83414	0.00129754	0.018168	-1.28628	0.876423	0.111506	0.744809	0.0834508	NA	NA	NA	NA	NA	NA	NA	NA	NA	NA	NA	NA	NA	NA	NA	NA	NA	NA	NA	NA
ENSTGUG00000003758	12	992554	FBLN2	HGNC Symbol	genic	-2.23118	3.08459	-3.83524	0.00129443	0.018168	-1.28392	0.9586	0.0377936	0.831297	0.0967115	NA	NA	NA	NA	NA	NA	NA	NA	NA	NA	NA	NA	NA	NA	NA	NA	NA	NA	NA	NA
ENSTGUG00000012157	7	39073595	GPD2	HGNC Symbol	genic	2.3273	4.63679	3.83498	0.00129514	0.018168	-1.28446	0.870659	0.0765984	0.967305	0.0413411	NA	NA	NA	NA	NA	NA	NA	NA	NA	NA	NA	NA	NA	NA	NA	NA	NA	NA	NA	NA
ENSTGUG00000002323	4A	923274	PCDH19	HGNC Symbol	promoter	1.85233	-5.26896	3.83902	0.00128376	0.018168	-1.2758	0	0	0.0526297	0.0833729	NA	NA	NA	NA	NA	NA	NA	NA	NA	NA	NA	NA	NA	NA	NA	NA	NA	NA	NA	NA
ENSTGUG00000002501	27	2377925	ZNF385C	HGNC Symbol	genic	1.84962	-5.271	3.83397	0.00129801	0.018168	-1.28663	0	0	0.0399713	0.03649	NA	NA	NA	NA	NA	NA	NA	NA	NA	NA	NA	NA	NA	NA	NA	NA	NA	NA	NA	NA
ENSTGUG00000007127	4A	19958046	GJB1	NCBI gene	promoter	1.13925	-5.80378	3.83147	0.00130512	0.0181831	-1.29199	0	0	0.0163985	0.0167982	NA	NA	NA	NA	NA	NA	NA	NA	NA	NA	NA	NA	NA	NA	NA	NA	NA	NA	NA	NA
ENSTGUG00000006794	20	8276793	TCF15	HGNC Symbol	promoter	1.78338	-5.32068	3.83064	0.0013075	0.0181831	-1.29378	0	0	0.0422309	0.0516902	NA	NA	NA	NA	NA	NA	NA	NA	NA	NA	NA	NA	NA	NA	NA	NA	NA	NA	NA	NA
ENSTGUG00000014702	13_random	1442596	FGF18	Uniprot	promoter	1.60692	-5.45302	3.82275	0.00133024	0.0183441	-1.31069	0	0	0.0255324	0.0190963	NA	NA	NA	NA	NA	NA	NA	NA	NA	NA	NA	NA	NA	NA	NA	NA	NA	NA	NA	NA
ENSTGUG00000004013	4	23294518	LEF1	HGNC Symbol	genic	2.74029	-4.21419	3.82076	0.00133604	0.0183441	-1.31495	0.00641026	0.0157019	0.11956	0.100836	NA	NA	NA	NA	NA	NA	NA	NA	NA	NA	NA	NA	NA	NA	NA	NA	NA	NA	NA	NA
ENSTGUG00000002323	4A	923281	PCDH19	HGNC Symbol	promoter	2.10145	-5.08212	3.82164	0.00133346	0.0183441	-1.31305	0	0	0.0482433	0.0423764	NA	NA	NA	NA	NA	NA	NA	NA	NA	NA	NA	NA	NA	NA	NA	NA	NA	NA	NA	NA
ENSTGUG00000007975	9	9467052			promoter	1.60713	-5.45287	3.82269	0.00133041	0.0183441	-1.31081	0	0	0.0321782	0.039771	NA	NA	NA	NA	NA	NA	NA	NA	NA	NA	NA	NA	NA	NA	NA	NA	NA	NA	NA	NA
ENSTGUG00000004890	1	1219125	PIGP	HGNC Symbol	genic	2.44179	2.76641	3.79239	0.00142151	0.0193944	-1.37573	0.640298	0.182754	0.878012	0.103448	NA	NA	NA	NA	NA	NA	NA	NA	NA	NA	NA	NA	NA	NA	NA	NA	NA	NA	NA	NA
ENSTGUG00000003426	19	774294	SBDS	HGNC Symbol	promoter	1.28268	-5.6962	3.79264	0.00142074	0.0193944	-1.37519	0	0	0.0195115	0.0185434	NA	NA	NA	NA	NA	NA	NA	NA	NA	NA	NA	NA	NA	NA	NA	NA	NA	NA	NA	NA
ENSTGUG00000006053	9	4550354	DGKG	Biomart_human_ortholog	genic	1.70602	4.96224	3.78652	0.00143987	0.0195832	-1.3883	0.931835	0.0301642	0.975662	0.035167	NA	NA	NA	NA	NA	NA	NA	NA	NA	NA	NA	NA	NA	NA	NA	NA	NA	NA	NA	NA
ENSTGUG00000005539	4A	16640018	KLF8	Biomart_human_ortholog	genic	1.94461	-5.19975	3.78154	0.00145565	0.0197357	-1.39898	0	0	0.0451896	0.0557714	NA	NA	NA	NA	NA	NA	NA	NA	NA	NA	NA	NA	NA	NA	NA	NA	NA	NA	NA	NA
ENSTGUG00000006053	9	4550289	DGKG	Biomart_human_ortholog	genic	1.82812	4.23344	3.77926	0.00146291	0.0197722	-1.40385	0.885199	0.0237815	0.962297	0.0345353	NA	NA	NA	NA	NA	NA	NA	NA	NA	NA	NA	NA	NA	NA	NA	NA	NA	NA	NA	NA
ENSTGUG00000006053	9	4550347	DGKG	Biomart_human_ortholog	genic	2.10514	3.20538	3.77277	0.00148382	0.0199302	-1.41775	0.756263	0.0594956	0.919384	0.0566935	NA	NA	NA	NA	NA	NA	NA	NA	NA	NA	NA	NA	NA	NA	NA	NA	NA	NA	NA	NA
ENSTGUG00000011341	9	26742311	MBNL1	NCBI gene	genic	1.28251	-5.69633	3.77291	0.00148337	0.0199302	-1.41746	0	0	0.017679	0.0138194	NA	NA	NA	NA	NA	NA	NA	NA	NA	NA	NA	NA	NA	NA	NA	NA	NA	NA	NA	NA
ENSTGUG00000000027	24	290786	CCDC84	HGNC Symbol	genic	1.89365	-5.23797	3.76007	0.00152562	0.0200556	-1.44495	0	0	0.0460381	0.0525735	NA	NA	NA	NA	NA	NA	NA	NA	NA	NA	NA	NA	NA	NA	NA	NA	NA	NA	NA	NA
ENSTGUG00000014196	2_random	306717	CELF3	STRING	promoter	-2.00184	0.24434	-3.76431	0.00151153	0.0200556	-1.43587	0.757143	0.139606	0.460322	0.182408	NA	NA	NA	NA	NA	NA	NA	NA	NA	NA	NA	NA	NA	NA	NA	NA	NA	NA	NA	NA
ENSTGUG00000002972	18	1112951	CEP131	HGNC Symbol	genic	1.91627	-5.22101	3.76758	0.00150075	0.0200556	-1.42886	0	0	0.050329	0.0542921	NA	NA	NA	NA	NA	NA	NA	NA	NA	NA	NA	NA	NA	NA	NA	NA	NA	NA	NA	NA
ENSTGUG00000013708	Un	116434746	DNMT1	Biomart_human_ortholog	genic	2.26294	1.60047	3.76079	0.00152321	0.0200556	-1.44341	0.485511	0.213603	0.796658	0.133897	NA	NA	NA	NA	NA	NA	NA	NA	NA	NA	NA	NA	NA	NA	NA	NA	NA	NA	NA	NA
ENSTGUG00000002914	18	938820	FAM104A	Uniprot	genic	1.12416	-5.81509	3.76044	0.00152437	0.0200556	-1.44415	0	0	0.0165584	0.0172989	NA	NA	NA	NA	NA	NA	NA	NA	NA	NA	NA	NA	NA	NA	NA	NA	NA	NA	NA	NA
ENSTGUG00000000922	28	4463294	POLR2E	Uniprot	genic	-2.53649	3.1052	-3.76088	0.00152292	0.0200556	-1.44322	0.959402	0.0451667	0.828987	0.100479	ENSTGUG00000000786	NA	NA	NA	NA	NA	NA	NA	NA	NA		NA	NA	NA	NA	NA	NA	NA	NA	NA
ENSTGUG00000002589	21	2175706	ZBTB48	HGNC Symbol	promoter	2.232	-4.49252	3.76485	0.00150976	0.0200556	-1.43472	0.0104167	0.0255155	0.0835076	0.0866447	ENSTGUG00000002606	ENSTGUG00000002598	NA	NA	NA	NA	NA	NA	NA	NA	PLEKHG5	TAS1R1	NA	NA	NA	NA	NA	NA	NA	NA
ENSTGUG00000002698	4A	5755247	FAM155B	HGNC Symbol	genic	-2.3114	0.70037	-3.75426	0.0015451	0.0201891	-1.45738	0.763889	0.260004	0.519296	0.144683	NA	NA	NA	NA	NA	NA	NA	NA	NA	NA	NA	NA	NA	NA	NA	NA	NA	NA	NA	NA
ENSTGUG00000011675	6	36044929	INPP5A	HGNC Symbol	genic	-4.74971	-1.15185	-3.75449	0.00154435	0.0201891	-1.4569	0.837281	0.0732883	0.273173	0.277394	NA	NA	NA	NA	NA	NA	NA	NA	NA	NA	NA	NA	NA	NA	NA	NA	NA	NA	NA	NA
ENSTGUG00000001530	4	929912	PRDM8	Biomart_human_ortholog	promoter	1.27101	-4.69107	3.74591	0.00157358	0.0204992	-1.47526	0.0225926	0.0358437	0.0385817	0.0118912	NA	NA	NA	NA	NA	NA	NA	NA	NA	NA	NA	NA	NA	NA	NA	NA	NA	NA	NA	NA
ENSTGUG00000006305	9	4876484	MAB21L4	Uniprot	genic	2.10686	-5.07806	3.73747	0.00160287	0.0208181	-1.49331	0	0	0.0472764	0.0382393	NA	NA	NA	NA	NA	NA	NA	NA	NA	NA	NA	NA	NA	NA	NA	NA	NA	NA	NA	NA
ENSTGUG00000010364	8	27298897	NEGR1	HGNC Symbol	genic	2.21065	-0.705341	3.72992	0.00162955	0.0211012	-1.50946	0.188922	0.183362	0.479354	0.17882	NA	NA	NA	NA	NA	NA	NA	NA	NA	NA	NA	NA	NA	NA	NA	NA	NA	NA	NA	NA
ENSTGUG00000014196	2_random	306694	CELF3	STRING	promoter	-1.42207	0.806309	-3.72832	0.00163527	0.021112	-1.51289	0.784483	0.0724718	0.568388	0.129924	NA	NA	NA	NA	NA	NA	NA	NA	NA	NA	NA	NA	NA	NA	NA	NA	NA	NA	NA	NA
ENSTGUG00000006053	9	4550300	DGKG	Biomart_human_ortholog	genic	1.08438	2.96705	3.7261	0.00164323	0.0211211	-1.51764	0.818786	0.0525053	0.90464	0.0444404	NA	NA	NA	NA	NA	NA	NA	NA	NA	NA	NA	NA	NA	NA	NA	NA	NA	NA	NA	NA
ENSTGUG00000005622	19	6672090	SCARF1	HGNC Symbol	promoter	1.39426	-5.61252	3.7254	0.00164574	0.0211211	-1.51913	0	0	0.0231621	0.0242052	NA	NA	NA	NA	NA	NA	NA	NA	NA	NA	NA	NA	NA	NA	NA	NA	NA	NA	NA	NA
ENSTGUG00000013708	Un	116434856	DNMT1	Biomart_human_ortholog	genic	2.88658	2.69433	3.72155	0.00165963	0.0212349	-1.52736	0.556391	0.227421	0.87393	0.101212	NA	NA	NA	NA	NA	NA	NA	NA	NA	NA	NA	NA	NA	NA	NA	NA	NA	NA	NA	NA
ENSTGUG00000006822	17	9996554	PTGS1	HGNC Symbol	promoter	1.8931	-5.23838	3.71982	0.00166594	0.0212349	-1.53107	0	0	0.0386776	0.033824	NA	NA	NA	NA	NA	NA	NA	NA	NA	NA	NA	NA	NA	NA	NA	NA	NA	NA	NA	NA
ENSTGUG00000015336	Un	154161836			promoter	1.32002	-5.6682	3.71889	0.00166933	0.0212349	-1.53306	0	0	0.0201507	0.0227298	NA	NA	NA	NA	NA	NA	NA	NA	NA	NA	NA	NA	NA	NA	NA	NA	NA	NA	NA	NA
ENSTGUG00000009432	11	18395757	SLC7A10	HGNC Symbol	genic	1.18845	1.62493	3.71454	0.00168529	0.021375	-1.54237	0.60851	0.176596	0.787952	0.0820954	NA	NA	NA	NA	NA	NA	NA	NA	NA	NA	NA	NA	NA	NA	NA	NA	NA	NA	NA	NA
ENSTGUG00000006207	7	10758519	OBSL1	HGNC Symbol	genic	2.63852	-4.67932	3.71214	0.00169414	0.0214245	-1.54749	0	0	0.0881907	0.0917066	NA	NA	NA	NA	NA	NA	NA	NA	NA	NA	NA	NA	NA	NA	NA	NA	NA	NA	NA	NA
ENSTGUG00000004751	15	523917	RIMBP2	HGNC Symbol	genic	-1.23553	-6.27908	-3.709	0.00170583	0.0215094	-1.55422	0.0229042	0.0310766	0.000761035	0.0032288	NA	NA	NA	NA	NA	NA	NA	NA	NA	NA	NA	NA	NA	NA	NA	NA	NA	NA	NA	NA
ENSTGUG00000003554	17	5394049	ST6GALNAC4	Uniprot	genic	1.69044	-5.39038	3.70647	0.00171527	0.0215655	-1.55961	0	0	0.0337556	0.0356694	ENSTGUG00000003570	NA	NA	NA	NA	NA	NA	NA	NA	NA	ENG	NA	NA	NA	NA	NA	NA	NA	NA	NA
ENSTGUG00000006794	20	8276800	TCF15	HGNC Symbol	promoter	1.53645	-5.50587	3.70042	0.00173812	0.0217895	-1.57255	0	0	0.0318626	0.0378367	NA	NA	NA	NA	NA	NA	NA	NA	NA	NA	NA	NA	NA	NA	NA	NA	NA	NA	NA	NA
ENSTGUG00000002984	21	3840881	C1orf222	STRING	promoter	1.55767	-5.48996	3.69688	0.00175163	0.0218954	-1.58013	0	0	0.04012	0.0521598	ENSTGUG00000002989	NA	NA	NA	NA	NA	NA	NA	NA	NA	TMEM52	NA	NA	NA	NA	NA	NA	NA	NA	NA
ENSTGUG00000004659	15	344065	ADGRD1	HGNC Symbol	genic	2.07221	-4.72277	3.67773	0.00182649	0.022643	-1.62104	0.00617284	0.0151203	0.0638707	0.0539614	NA	NA	NA	NA	NA	NA	NA	NA	NA	NA	NA	NA	NA	NA	NA	NA	NA	NA	NA	NA
ENSTGUG00000000806	23	1004966	SDC3	HGNC Symbol	genic	2.07184	-5.10433	3.68019	0.00181672	0.022643	-1.61579	0	0	0.053225	0.0562643	NA	NA	NA	NA	NA	NA	NA	NA	NA	NA	NA	NA	NA	NA	NA	NA	NA	NA	NA	NA
ENSTGUG00000003262	14	651107			genic	1.18921	-5.2756	3.67757	0.00182715	0.022643	-1.62139	0.00485205	0.00565326	0.0260365	0.0184246	NA	NA	NA	NA	NA	NA	NA	NA	NA	NA	NA	NA	NA	NA	NA	NA	NA	NA	NA	NA
ENSTGUG00000001552	26	3805723	CD55	STRING	genic	2.60958	-2.44704	3.66848	0.00186381	0.022978	-1.6408	0.0988562	0.134582	0.228716	0.0825267	ENSTGUG00000001539	NA	NA	NA	NA	NA	NA	NA	NA	NA		NA	NA	NA	NA	NA	NA	NA	NA	NA
ENSTGUG00000016937	Un	168375854			genic	1.80089	5.17802	3.66824	0.0018648	0.022978	-1.64132	0.923945	0.050084	0.984348	0.0185791	NA	NA	NA	NA	NA	NA	NA	NA	NA	NA	NA	NA	NA	NA	NA	NA	NA	NA	NA	NA
ENSTGUG00000010364	8	27296565	NEGR1	HGNC Symbol	genic	2.82179	4.38831	3.6635	0.00188421	0.0231512	-1.65144	0.773333	0.115374	0.965456	0.0463544	NA	NA	NA	NA	NA	NA	NA	NA	NA	NA	NA	NA	NA	NA	NA	NA	NA	NA	NA	NA
ENSTGUG00000004138	22	732158	ACTG1	HGNC Symbol	promoter	-2.35495	1.88388	-3.65	0.00194065	0.0237771	-1.68027	0.908967	0.062306	0.686478	0.170313	NA	NA	NA	NA	NA	NA	NA	NA	NA	NA	NA	NA	NA	NA	NA	NA	NA	NA	NA	NA
ENSTGUG00000004671	22	2713186	ADGRA2	HGNC Symbol	genic	1.7921	-5.31414	3.64198	0.00197493	0.0240526	-1.69736	0	0	0.0351045	0.0314072	NA	NA	NA	NA	NA	NA	NA	NA	NA	NA	NA	NA	NA	NA	NA	NA	NA	NA	NA	NA
ENSTGUG00000014196	2_random	307247	CELF3	STRING	promoter	-2.12732	2.85966	-3.6422	0.001974	0.0240526	-1.69691	0.938662	0.063829	0.802383	0.132871	NA	NA	NA	NA	NA	NA	NA	NA	NA	NA	NA	NA	NA	NA	NA	NA	NA	NA	NA	NA
ENSTGUG00000014196	2_random	307274	CELF3	STRING	promoter	-1.59645	0.198045	-3.64021	0.00198261	0.0240526	-1.70115	0.704403	0.157037	0.469951	0.164476	NA	NA	NA	NA	NA	NA	NA	NA	NA	NA	NA	NA	NA	NA	NA	NA	NA	NA	NA	NA
ENSTGUG00000006053	9	4550226	DGKG	Biomart_human_ortholog	genic	-1.032	-4.43818	-3.63791	0.00199257	0.0240526	-1.70605	0.0672534	0.0229221	0.0312822	0.0188127	NA	NA	NA	NA	NA	NA	NA	NA	NA	NA	NA	NA	NA	NA	NA	NA	NA	NA	NA	NA
ENSTGUG00000003758	12	992512	FBLN2	HGNC Symbol	genic	-1.27051	0.858037	-3.63701	0.0019965	0.0240526	-1.70798	0.780604	0.0465468	0.590529	0.1239	NA	NA	NA	NA	NA	NA	NA	NA	NA	NA	NA	NA	NA	NA	NA	NA	NA	NA	NA	NA
ENSTGUG00000000129	13	596264	KCTD16	HGNC Symbol	genic	1.37352	-5.62807	3.63738	0.00199489	0.0240526	-1.70718	0	0	0.0262751	0.0371417	NA	NA	NA	NA	NA	NA	NA	NA	NA	NA	NA	NA	NA	NA	NA	NA	NA	NA	NA	NA
ENSTGUG00000006822	17	9996594	PTGS1	HGNC Symbol	promoter	2.25598	-3.87823	3.63477	0.00200631	0.0241036	-1.71276	0.0294686	0.0537731	0.11327	0.0774317	NA	NA	NA	NA	NA	NA	NA	NA	NA	NA	NA	NA	NA	NA	NA	NA	NA	NA	NA	NA
ENSTGUG00000004104	10	2265245	HCN4	HGNC Symbol	genic	2.21522	-4.9968	3.62282	0.00205939	0.0245368	-1.73825	0	0	0.057119	0.0559001	NA	NA	NA	NA	NA	NA	NA	NA	NA	NA	NA	NA	NA	NA	NA	NA	NA	NA	NA	NA
ENSTGUG00000010009	10	20503704	SEMA4B	HGNC Symbol	genic	1.87797	-5.24973	3.62415	0.0020534	0.0245368	-1.73541	0	0	0.0567411	0.0856405	NA	NA	NA	NA	NA	NA	NA	NA	NA	NA	NA	NA	NA	NA	NA	NA	NA	NA	NA	NA
ENSTGUG00000015906	Un	44735590			genic	1.34082	-5.65259	3.62292	0.00205894	0.0245368	-1.73804	0	0	0.0196576	0.0178524	NA	NA	NA	NA	NA	NA	NA	NA	NA	NA	NA	NA	NA	NA	NA	NA	NA	NA	NA	NA
ENSTGUG00000010364	8	27367213	NEGR1	HGNC Symbol	genic	-2.59284	3.92564	-3.61598	0.0020904	0.0248378	-1.75283	0.991476	0.00752928	0.880694	0.0816896	NA	NA	NA	NA	NA	NA	NA	NA	NA	NA	NA	NA	NA	NA	NA	NA	NA	NA	NA	NA
ENSTGUG00000000806	23	1004986	SDC3	HGNC Symbol	genic	2.01612	-5.14612	3.60781	0.00212808	0.0251503	-1.77027	0	0	0.0502912	0.0494777	NA	NA	NA	NA	NA	NA	NA	NA	NA	NA	NA	NA	NA	NA	NA	NA	NA	NA	NA	NA
ENSTGUG00000005673	18	4924480	SHISA6	Uniprot	genic	1.36231	-3.04297	3.60775	0.00212833	0.0251503	-1.77038	0.0511411	0.0239907	0.142791	0.0676913	NA	NA	NA	NA	NA	NA	NA	NA	NA	NA	NA	NA	NA	NA	NA	NA	NA	NA	NA	NA
ENSTGUG00000001511	26	3629805	PLXNA2	HGNC Symbol	genic	2.89836	3.61531	3.60121	0.00215895	0.0254386	-1.78432	0.634568	0.247175	0.937379	0.0704692	NA	NA	NA	NA	NA	NA	NA	NA	NA	NA	NA	NA	NA	NA	NA	NA	NA	NA	NA	NA
ENSTGUG00000001750	26	4222316	SCUBE3	HGNC Symbol	genic	1.52651	-5.51333	3.60004	0.00216449	0.0254386	-1.78682	0	0	0.0281685	0.0328171	NA	NA	NA	NA	NA	NA	NA	NA	NA	NA	NA	NA	NA	NA	NA	NA	NA	NA	NA	NA
ENSTGUG00000005673	18	4924474	SHISA6	Uniprot	genic	1.56932	-2.99376	3.59795	0.00217442	0.0254861	-1.79128	0.0443757	0.00995864	0.15522	0.103933	NA	NA	NA	NA	NA	NA	NA	NA	NA	NA	NA	NA	NA	NA	NA	NA	NA	NA	NA	NA
ENSTGUG00000004629	3	19574784	GALNT14	Uniprot	genic	0.378494	-6.37434	3.59194	0.00220315	0.0256837	-1.80409	0	0	0.00497002	0.0102483	NA	NA	NA	NA	NA	NA	NA	NA	NA	NA	NA	NA	NA	NA	NA	NA	NA	NA	NA	NA
ENSTGUG00000010162	10	20566036	MFAP1	HGNC Symbol	promoter	-1.19393	-6.30357	-3.59259	0.00220001	0.0256837	-1.8027	0.0233333	0.0291606	0.00046493	0.00141074	NA	NA	NA	NA	NA	NA	NA	NA	NA	NA	NA	NA	NA	NA	NA	NA	NA	NA	NA	NA
ENSTGUG00000004150	11	287161	FOXF1	HGNC Symbol	genic	2.10807	-5.07716	3.58662	0.00222888	0.0259137	-1.81541	0	0	0.0560763	0.0581724	NA	NA	NA	NA	NA	NA	NA	NA	NA	NA	NA	NA	NA	NA	NA	NA	NA	NA	NA	NA
ENSTGUG00000004138	22	732157	ACTG1	HGNC Symbol	promoter	-2.72013	-0.450731	-3.57895	0.00226655	0.0261408	-1.83175	0.660646	0.226462	0.31713	0.159608	NA	NA	NA	NA	NA	NA	NA	NA	NA	NA	NA	NA	NA	NA	NA	NA	NA	NA	NA	NA
ENSTGUG00000001588	23	5255939	CSF3R	Biomart_human_ortholog	promoter	1.08578	-5.84387	3.57993	0.0022617	0.0261408	-1.82966	0	0	0.0140519	0.0119266	NA	NA	NA	NA	NA	NA	NA	NA	NA	NA	NA	NA	NA	NA	NA	NA	NA	NA	NA	NA
ENSTGUG00000008292	10	13108326	HAPLN3	HGNC Symbol	genic	1.80865	-5.30172	3.57902	0.00226622	0.0261408	-1.83161	0	0	0.0371046	0.0327218	NA	NA	NA	NA	NA	NA	NA	NA	NA	NA	NA	NA	NA	NA	NA	NA	NA	NA	NA	NA
ENSTGUG00000015636	Un	44543784	LOC100230746	Uniprot	promoter	0.797006	-6.06046	3.56781	0.00232235	0.0267132	-1.85546	0	0	0.00939925	0.00985191	NA	NA	NA	NA	NA	NA	NA	NA	NA	NA	NA	NA	NA	NA	NA	NA	NA	NA	NA	NA
ENSTGUG00000014263	10_random	348994	SKOR1	Biomart_human_ortholog	promoter	0.74577	-6.09888	3.56603	0.0023314	0.0267461	-1.85925	0	0	0.00766644	0.00603411	NA	NA	NA	NA	NA	NA	NA	NA	NA	NA	NA	NA	NA	NA	NA	NA	NA	NA	NA	NA
ENSTGUG00000000922	28	4463282	POLR2E	Uniprot	genic	-2.05798	2.23162	-3.55844	0.00237037	0.0271212	-1.8754	0.879655	0.133637	0.752923	0.151281	ENSTGUG00000000786	NA	NA	NA	NA	NA	NA	NA	NA	NA		NA	NA	NA	NA	NA	NA	NA	NA	NA
ENSTGUG00000016050	1A_random	175988			genic	0.697691	-6.13494	3.55258	0.00240089	0.027398	-1.88787	0	0	0.00890473	0.0114112	NA	NA	NA	NA	NA	NA	NA	NA	NA	NA	NA	NA	NA	NA	NA	NA	NA	NA	NA	NA
ENSTGUG00000010364	8	27296663	NEGR1	HGNC Symbol	genic	2.39898	3.88689	3.54721	0.0024292	0.0275068	-1.89929	0.808093	0.0618511	0.941294	0.0724931	NA	NA	NA	NA	NA	NA	NA	NA	NA	NA	NA	NA	NA	NA	NA	NA	NA	NA	NA	NA
ENSTGUG00000004156	18	2356618	RGS9	Biomart_human_ortholog	genic	1.34372	-5.65042	3.54716	0.0024295	0.0275068	-1.89941	0	0	0.0212906	0.0205253	NA	NA	NA	NA	NA	NA	NA	NA	NA	NA	NA	NA	NA	NA	NA	NA	NA	NA	NA	NA
ENSTGUG00000005673	18	4924479	SHISA6	Uniprot	genic	-1.61023	1.85524	-3.54955	0.00241687	0.0275068	-1.89433	0.894213	0.0389305	0.72104	0.144066	NA	NA	NA	NA	NA	NA	NA	NA	NA	NA	NA	NA	NA	NA	NA	NA	NA	NA	NA	NA
ENSTGUG00000014362	Un	120730352	AGAP2	STRING	promoter	-1.05757	-0.269009	-3.54097	0.00246253	0.027808	-1.91257	0.586701	0.124929	0.415065	0.190498	NA	NA	NA	NA	NA	NA	NA	NA	NA	NA	NA	NA	NA	NA	NA	NA	NA	NA	NA	NA
ENSTGUG00000000027	24	290809	CCDC84	HGNC Symbol	genic	1.22509	-5.7394	3.53124	0.00251539	0.0283309	-1.93325	0	0	0.0191124	0.0193045	NA	NA	NA	NA	NA	NA	NA	NA	NA	NA	NA	NA	NA	NA	NA	NA	NA	NA	NA	NA
ENSTGUG00000016937	Un	168375833			genic	-1.40118	0.468007	-3.52836	0.00253129	0.0284359	-1.93938	0.740564	0.0829024	0.52381	0.173958	NA	NA	NA	NA	NA	NA	NA	NA	NA	NA	NA	NA	NA	NA	NA	NA	NA	NA	NA	NA
ENSTGUG00000002155	4A	300195	ZIC3	HGNC Symbol	genic	2.09025	-4.74224	3.52312	0.00256041	0.0286886	-1.95052	0.00520833	0.0127578	0.0568749	0.0422695	NA	NA	NA	NA	NA	NA	NA	NA	NA	NA	NA	NA	NA	NA	NA	NA	NA	NA	NA	NA
ENSTGUG00000004138	22	732156	ACTG1	HGNC Symbol	promoter	-2.49464	4.05338	-3.51589	0.00260113	0.0290314	-1.96588	0.972222	0.0680414	0.889733	0.0832296	NA	NA	NA	NA	NA	NA	NA	NA	NA	NA	NA	NA	NA	NA	NA	NA	NA	NA	NA	NA
ENSTGUG00000005822	20	7664989			promoter	1.16725	-5.78277	3.51531	0.00260443	0.0290314	-1.96711	0	0	0.0155238	0.0146248	ENSTGUG00000006240	NA	NA	NA	NA	NA	NA	NA	NA	NA	VSTM2L	NA	NA	NA	NA	NA	NA	NA	NA	NA
ENSTGUG00000002501	27	2377906	ZNF385C	HGNC Symbol	genic	1.20309	-5.75589	3.51088	0.00262971	0.0292378	-1.97652	0	0	0.0204953	0.0231176	NA	NA	NA	NA	NA	NA	NA	NA	NA	NA	NA	NA	NA	NA	NA	NA	NA	NA	NA	NA
ENSTGUG00000015428	Un	102934481			promoter	-1.77372	-0.58424	-3.50775	0.00264776	0.0293629	-1.98317	0.618552	0.167583	0.341196	0.167273	NA	NA	NA	NA	NA	NA	NA	NA	NA	NA	NA	NA	NA	NA	NA	NA	NA	NA	NA	NA
ENSTGUG00000007741	11	11234443	CDT1	Uniprot	promoter	1.20663	-5.75324	3.50271	0.00267703	0.0296116	-1.99387	0	0	0.0248857	0.0355701	ENSTGUG00000007717	NA	NA	NA	NA	NA	NA	NA	NA	NA	ZC3H18	NA	NA	NA	NA	NA	NA	NA	NA	NA
ENSTGUG00000011675	6	36044872	INPP5A	HGNC Symbol	genic	-1.68956	0.595294	-3.49833	0.00270273	0.0298196	-2.00316	0.767292	0.153511	0.526619	0.175269	NA	NA	NA	NA	NA	NA	NA	NA	NA	NA	NA	NA	NA	NA	NA	NA	NA	NA	NA	NA
ENSTGUG00000005910	14	8711627	NDUFAB1	HGNC Symbol	genic	1.34954	-5.64606	3.4892	0.00275711	0.0303422	-2.02254	0	0	0.0237939	0.0281004	NA	NA	NA	NA	NA	NA	NA	NA	NA	NA	NA	NA	NA	NA	NA	NA	NA	NA	NA	NA
ENSTGUG00000016937	Un	168375816			genic	-1.89776	1.60471	-3.4855	0.00277943	0.0305102	-2.03038	0.858431	0.0911813	0.678781	0.109022	NA	NA	NA	NA	NA	NA	NA	NA	NA	NA	NA	NA	NA	NA	NA	NA	NA	NA	NA	NA
ENSTGUG00000004138	22	732166	ACTG1	HGNC Symbol	promoter	-2.8075	1.43673	-3.47896	0.00281935	0.0307921	-2.04425	0.830314	0.223264	0.613385	0.159571	NA	NA	NA	NA	NA	NA	NA	NA	NA	NA	NA	NA	NA	NA	NA	NA	NA	NA	NA	NA
ENSTGUG00000003758	12	992477	FBLN2	HGNC Symbol	genic	1.82089	4.73999	3.47903	0.00281897	0.0307921	-2.04412	0.905146	0.0566159	0.973298	0.0269732	NA	NA	NA	NA	NA	NA	NA	NA	NA	NA	NA	NA	NA	NA	NA	NA	NA	NA	NA	NA
ENSTGUG00000011486	1	48131990	SHISA2	Biomart	promoter	2.113	-4.79052	3.47636	0.00283539	0.0308893	-2.04977	0.00362319	0.00887496	0.0736714	0.0794615	NA	NA	NA	NA	NA	NA	NA	NA	NA	NA	NA	NA	NA	NA	NA	NA	NA	NA	NA	NA
ENSTGUG00000009432	11	18395739	SLC7A10	HGNC Symbol	genic	1.6372	0.475236	3.46646	0.00289728	0.0314842	-2.07076	0.397563	0.193266	0.642466	0.125993	NA	NA	NA	NA	NA	NA	NA	NA	NA	NA	NA	NA	NA	NA	NA	NA	NA	NA	NA	NA
ENSTGUG00000001098	23	3239943	LDLRAP1	HGNC Symbol	genic	-2.67067	-4.62804	-3.46504	0.00290627	0.0315028	-2.07377	0.143772	0.072691	0.0396533	0.0568432	NA	NA	NA	NA	NA	NA	NA	NA	NA	NA	NA	NA	NA	NA	NA	NA	NA	NA	NA	NA
ENSTGUG00000000296	13	2082171	SH3PXD2B	Uniprot	genic	1.21898	-5.74398	3.46317	0.00291812	0.0315522	-2.07773	0	0	0.0236366	0.0392804	NA	NA	NA	NA	NA	NA	NA	NA	NA	NA	NA	NA	NA	NA	NA	NA	NA	NA	NA	NA
ENSTGUG00000001973	27	555296	ACE	HGNC Symbol	genic	1.11068	-5.8252	3.46068	0.00293402	0.031645	-2.08301	0	0	0.0167047	0.0174507	NA	NA	NA	NA	NA	NA	NA	NA	NA	NA	NA	NA	NA	NA	NA	NA	NA	NA	NA	NA
ENSTGUG00000006053	9	4550353	DGKG	Biomart_human_ortholog	genic	0.833399	3.25156	3.45418	0.0029759	0.0319374	-2.09678	0.857514	0.0668141	0.919321	0.0337316	NA	NA	NA	NA	NA	NA	NA	NA	NA	NA	NA	NA	NA	NA	NA	NA	NA	NA	NA	NA
ENSTGUG00000002323	4A	923287	PCDH19	HGNC Symbol	promoter	1.68458	-5.39478	3.45497	0.00297077	0.0319374	-2.0951	0	0	0.0475656	0.0605685	NA	NA	NA	NA	NA	NA	NA	NA	NA	NA	NA	NA	NA	NA	NA	NA	NA	NA	NA	NA
ENSTGUG00000001511	26	3657741	PLXNA2	HGNC Symbol	genic	1.63493	-5.43201	3.44785	0.00301726	0.0323011	-2.11019	0	0	0.0328805	0.0348399	NA	NA	NA	NA	NA	NA	NA	NA	NA	NA	NA	NA	NA	NA	NA	NA	NA	NA	NA	NA
ENSTGUG00000003758	12	992490	FBLN2	HGNC Symbol	genic	1.9773	3.83734	3.44492	0.0030366	0.0324279	-2.1164	0.838106	0.0473162	0.944703	0.0546582	NA	NA	NA	NA	NA	NA	NA	NA	NA	NA	NA	NA	NA	NA	NA	NA	NA	NA	NA	NA
ENSTGUG00000001847	4	3415577	NDST4	HGNC Symbol	genic	0.879478	-5.92196	3.43926	0.00307427	0.0326305	-2.12837	0.000617284	0.00151203	0.0128978	0.0149951	NA	NA	NA	NA	NA	NA	NA	NA	NA	NA	NA	NA	NA	NA	NA	NA	NA	NA	NA	NA
ENSTGUG00000010364	8	27296213	NEGR1	HGNC Symbol	genic	2.22032	3.62896	3.43868	0.00307821	0.0326305	-2.12962	0.797157	0.0524889	0.933035	0.0571721	NA	NA	NA	NA	NA	NA	NA	NA	NA	NA	NA	NA	NA	NA	NA	NA	NA	NA	NA	NA
ENSTGUG00000000922	28	4463323	POLR2E	Uniprot	genic	-2.75764	2.66039	-3.44081	0.00306393	0.0326305	-2.1251	0.939967	0.0684999	0.768383	0.110573	ENSTGUG00000000786	NA	NA	NA	NA	NA	NA	NA	NA	NA		NA	NA	NA	NA	NA	NA	NA	NA	NA
ENSTGUG00000003592	LGE22	341452	GPD1	HGNC Symbol	promoter	1.27935	-5.6987	3.42825	0.00314893	0.0332986	-2.15167	0	0	0.0179631	0.0154224	NA	NA	NA	NA	NA	NA	NA	NA	NA	NA	NA	NA	NA	NA	NA	NA	NA	NA	NA	NA
ENSTGUG00000006053	9	4550287	DGKG	Biomart_human_ortholog	genic	-1.10672	-2.94923	-3.42593	0.0031649	0.0333046	-2.15658	0.182786	0.0324082	0.0998698	0.0599605	NA	NA	NA	NA	NA	NA	NA	NA	NA	NA	NA	NA	NA	NA	NA	NA	NA	NA	NA	NA
ENSTGUG00000010364	8	27367224	NEGR1	HGNC Symbol	genic	1.18182	6.02002	3.4267	0.00315962	0.0333046	-2.15496	0.97736	0.0187272	0.996249	0.00681701	NA	NA	NA	NA	NA	NA	NA	NA	NA	NA	NA	NA	NA	NA	NA	NA	NA	NA	NA	NA
ENSTGUG00000005165	18	4415526	NTN1	HGNC Symbol	genic	-1.45864	-6.19683	-3.42478	0.00317282	0.0333069	-2.15901	0.0522121	0.0855752	0.000975535	0.00330267	NA	NA	NA	NA	NA	NA	NA	NA	NA	NA	NA	NA	NA	NA	NA	NA	NA	NA	NA	NA
ENSTGUG00000016937	Un	168375844			genic	-1.4343	0.541156	-3.42024	0.00320441	0.033557	-2.16863	0.748864	0.106267	0.529849	0.144161	NA	NA	NA	NA	NA	NA	NA	NA	NA	NA	NA	NA	NA	NA	NA	NA	NA	NA	NA	NA
ENSTGUG00000013966	28_random	152680	TM6SF2	Uniprot	promoter	1.84383	-4.30758	3.41733	0.00322473	0.0336883	-2.17476	0.0107251	0.0076814	0.0823215	0.0663688	ENSTGUG00000014007	NA	NA	NA	NA	NA	NA	NA	NA	NA	HAPLN4	NA	NA	NA	NA	NA	NA	NA	NA	NA
ENSTGUG00000006053	9	4550329	DGKG	Biomart_human_ortholog	genic	-0.988166	0.355448	-3.41598	0.00323425	0.0337064	-2.17763	0.682865	0.0595122	0.517993	0.138592	NA	NA	NA	NA	NA	NA	NA	NA	NA	NA	NA	NA	NA	NA	NA	NA	NA	NA	NA	NA
ENSTGUG00000014995	Un	68788931	EMILIN1	Biomart_human_ortholog	promoter	0.942846	-1.40877	3.41455	0.00324438	0.0337306	-2.18066	0.185285	0.0485631	0.311848	0.0854978	NA	NA	NA	NA	NA	NA	NA	NA	NA	NA	NA	NA	NA	NA	NA	NA	NA	NA	NA	NA
ENSTGUG00000005673	18	4924491	SHISA6	Uniprot	genic	-1.39633	1.93993	-3.41041	0.00327374	0.0339543	-2.1894	0.886315	0.0513852	0.740335	0.117282	NA	NA	NA	NA	NA	NA	NA	NA	NA	NA	NA	NA	NA	NA	NA	NA	NA	NA	NA	NA
ENSTGUG00000002617	17	1290620	BSPRY	HGNC Symbol	promoter	2.25483	-4.54674	3.40828	0.00328899	0.0340309	-2.19391	0.00486342	0.00868745	0.0753026	0.0645485	NA	NA	NA	NA	NA	NA	NA	NA	NA	NA	NA	NA	NA	NA	NA	NA	NA	NA	NA	NA
ENSTGUG00000010364	8	27296207	NEGR1	HGNC Symbol	genic	2.35052	3.51188	3.40437	0.00331712	0.03424	-2.20218	0.770827	0.0668594	0.927052	0.0645598	NA	NA	NA	NA	NA	NA	NA	NA	NA	NA	NA	NA	NA	NA	NA	NA	NA	NA	NA	NA
ENSTGUG00000010364	8	27296438	NEGR1	HGNC Symbol	genic	1.88604	5.01999	3.40132	0.00333916	0.0343854	-2.2086	0.920037	0.0605616	0.976331	0.0466116	NA	NA	NA	NA	NA	NA	NA	NA	NA	NA	NA	NA	NA	NA	NA	NA	NA	NA	NA	NA
ENSTGUG00000010364	8	27296597	NEGR1	HGNC Symbol	genic	2.09322	4.83565	3.39698	0.00337091	0.0346299	-2.21778	0.899653	0.0683175	0.972991	0.0355218	NA	NA	NA	NA	NA	NA	NA	NA	NA	NA	NA	NA	NA	NA	NA	NA	NA	NA	NA	NA
ENSTGUG00000018187	26	595175			genic	1.78371	-4.78142	3.39259	0.00340329	0.0348796	-2.22705	0.0128205	0.0314037	0.065537	0.103852	NA	NA	NA	NA	NA	NA	NA	NA	NA	NA	NA	NA	NA	NA	NA	NA	NA	NA	NA	NA
ENSTGUG00000006211	3	24899841	LAMP5	HGNC Symbol	promoter	1.38374	-5.29912	3.38865	0.00343257	0.0350967	-2.23537	0.0045045	0.0110337	0.0281584	0.0205199	NA	NA	NA	NA	NA	NA	NA	NA	NA	NA	NA	NA	NA	NA	NA	NA	NA	NA	NA	NA
ENSTGUG00000012157	7	39073586	GPD2	HGNC Symbol	genic	2.00655	4.68935	3.38556	0.0034558	0.0351678	-2.2419	0.897704	0.0579809	0.97052	0.0385557	NA	NA	NA	NA	NA	NA	NA	NA	NA	NA	NA	NA	NA	NA	NA	NA	NA	NA	NA	NA
ENSTGUG00000007717	11	11234373	ZC3H18	Uniprot	promoter	1.4911	-5.53988	3.38623	0.00345074	0.0351678	-2.24048	0	0	0.0266731	0.024506	ENSTGUG00000007741	NA	NA	NA	NA	NA	NA	NA	NA	NA	CDT1	NA	NA	NA	NA	NA	NA	NA	NA	NA
ENSTGUG00000010364	8	27296467	NEGR1	HGNC Symbol	genic	1.5498	3.6701	3.38196	0.00348297	0.0353611	-2.2495	0.854364	0.0380898	0.938441	0.0444656	NA	NA	NA	NA	NA	NA	NA	NA	NA	NA	NA	NA	NA	NA	NA	NA	NA	NA	NA	NA
ENSTGUG00000005233	12	4997351	INKA1	Uniprot	promoter	-1.64533	1.79148	-3.37889	0.00350629	0.0355145	-2.25597	0.837626	0.17721	0.717467	0.086829	NA	NA	NA	NA	NA	NA	NA	NA	NA	NA	NA	NA	NA	NA	NA	NA	NA	NA	NA	NA
ENSTGUG00000017464	26_random	291176	ATP2B4	HGNC Symbol	genic	2.72161	3.77481	3.37619	0.00352699	0.0355576	-2.26167	0.75923	0.116228	0.92018	0.0957377	NA	NA	NA	NA	NA	NA	NA	NA	NA	NA	NA	NA	NA	NA	NA	NA	NA	NA	NA	NA
ENSTGUG00000010364	8	27296299	NEGR1	HGNC Symbol	genic	1.4865	4.71515	3.3767	0.00352304	0.0355576	-2.26059	0.922497	0.045405	0.971982	0.0267463	NA	NA	NA	NA	NA	NA	NA	NA	NA	NA	NA	NA	NA	NA	NA	NA	NA	NA	NA	NA
ENSTGUG00000005673	18	4924520	SHISA6	Uniprot	genic	2.26944	3.92912	3.37182	0.00356063	0.0357303	-2.27088	0.82866	0.0314149	0.91624	0.135771	NA	NA	NA	NA	NA	NA	NA	NA	NA	NA	NA	NA	NA	NA	NA	NA	NA	NA	NA	NA
ENSTGUG00000009432	11	18395701	SLC7A10	HGNC Symbol	genic	-2.67797	4.07122	-3.3725	0.00355538	0.0357303	-2.26945	0.984848	0.0371135	0.887631	0.0871797	NA	NA	NA	NA	NA	NA	NA	NA	NA	NA	NA	NA	NA	NA	NA	NA	NA	NA	NA	NA
ENSTGUG00000006881	14	10060488	CACNA1H	HGNC Symbol	genic	1.28416	-5.69509	3.36726	0.00359614	0.0360031	-2.2805	0	0	0.0204246	0.019362	NA	NA	NA	NA	NA	NA	NA	NA	NA	NA	NA	NA	NA	NA	NA	NA	NA	NA	NA	NA
ENSTGUG00000010364	8	27296602	NEGR1	HGNC Symbol	genic	2.79187	3.42813	3.36496	0.00361425	0.0361007	-2.28536	0.709352	0.111337	0.922064	0.0855968	NA	NA	NA	NA	NA	NA	NA	NA	NA	NA	NA	NA	NA	NA	NA	NA	NA	NA	NA	NA
ENSTGUG00000013151	5	60257509	NIN	STRING	genic	2.09801	-5.0847	3.36225	0.00363556	0.0361812	-2.29106	0	0	0.056291	0.0605302	NA	NA	NA	NA	NA	NA	NA	NA	NA	NA	NA	NA	NA	NA	NA	NA	NA	NA	NA	NA
ENSTGUG00000003170	17	2551034	WHRN	HGNC Symbol	promoter	1.56428	-5.485	3.36181	0.00363903	0.0361812	-2.29198	0	0	0.0286693	0.0399374	NA	NA	NA	NA	NA	NA	NA	NA	NA	NA	NA	NA	NA	NA	NA	NA	NA	NA	NA	NA
ENSTGUG00000014196	2_random	307236	CELF3	STRING	promoter	-2.40573	2.2002	-3.35781	0.0036709	0.0364143	-2.30043	0.905417	0.0922873	0.733211	0.152607	NA	NA	NA	NA	NA	NA	NA	NA	NA	NA	NA	NA	NA	NA	NA	NA	NA	NA	NA	NA
ENSTGUG00000007741	11	11234376	CDT1	Uniprot	promoter	1.33762	-5.655	3.35133	0.00372299	0.0368465	-2.31408	0	0	0.0267582	0.0339274	ENSTGUG00000007717	NA	NA	NA	NA	NA	NA	NA	NA	NA	ZC3H18	NA	NA	NA	NA	NA	NA	NA	NA	NA
ENSTGUG00000006053	9	4550334	DGKG	Biomart_human_ortholog	genic	0.923756	-1.47794	3.34348	0.0037871	0.0371258	-2.33062	0.179671	0.0527473	0.300296	0.0938644	NA	NA	NA	NA	NA	NA	NA	NA	NA	NA	NA	NA	NA	NA	NA	NA	NA	NA	NA	NA
ENSTGUG00000003582	14	1669480	JMJD8	HGNC Symbol	promoter	1.38939	-5.27929	3.34619	0.0037648	0.0371258	-2.3249	0.00490196	0.0120073	0.0340441	0.0388132	ENSTGUG00000018276	ENSTGUG00000003500	NA	NA	NA	NA	NA	NA	NA	NA	IGFALS		NA	NA	NA	NA	NA	NA	NA	NA
ENSTGUG00000010364	8	27296220	NEGR1	HGNC Symbol	genic	1.36913	4.83005	3.34296	0.00379135	0.0371258	-2.33171	0.934253	0.0405737	0.976791	0.0185875	NA	NA	NA	NA	NA	NA	NA	NA	NA	NA	NA	NA	NA	NA	NA	NA	NA	NA	NA	NA
ENSTGUG00000015756	Un	17065353	RHOG	HGNC Symbol	promoter	1.67173	-5.40441	3.34262	0.00379413	0.0371258	-2.33241	0	0	0.0323418	0.030385	NA	NA	NA	NA	NA	NA	NA	NA	NA	NA	NA	NA	NA	NA	NA	NA	NA	NA	NA	NA
ENSTGUG00000002598	21	2174966	TAS1R1	HGNC Symbol	promoter	1.45912	-5.56387	3.34416	0.00378148	0.0371258	-2.32918	0	0	0.0296524	0.0347401	ENSTGUG00000002589	ENSTGUG00000002606	NA	NA	NA	NA	NA	NA	NA	NA	ZBTB48	PLEKHG5	NA	NA	NA	NA	NA	NA	NA	NA
ENSTGUG00000014196	2_random	306647	CELF3	STRING	promoter	-2.26979	0.790065	-3.34035	0.00381294	0.037177	-2.3372	0.768702	0.208926	0.532486	0.14708	NA	NA	NA	NA	NA	NA	NA	NA	NA	NA	NA	NA	NA	NA	NA	NA	NA	NA	NA	NA
ENSTGUG00000015169	Un	101112680	PTRHD1	HGNC Symbol	promoter	-2.06916	1.80169	-3.33793	0.00383305	0.037177	-2.3423	0.887996	0.0732432	0.68636	0.169193	NA	NA	NA	NA	NA	NA	NA	NA	NA	NA	NA	NA	NA	NA	NA	NA	NA	NA	NA	NA
ENSTGUG00000002155	4A	299283	ZIC3	HGNC Symbol	genic	1.95142	-5.19465	3.33785	0.00383374	0.037177	-2.34247	0	0	0.0422697	0.0411721	NA	NA	NA	NA	NA	NA	NA	NA	NA	NA	NA	NA	NA	NA	NA	NA	NA	NA	NA	NA
ENSTGUG00000018127	Un	40135182			promoter	1.71681	-3.86103	3.33952	0.0038198	0.037177	-2.33894	0.0256685	0.0234299	0.0886231	0.0518491	ENSTGUG00000015190	NA	NA	NA	NA	NA	NA	NA	NA	NA		NA	NA	NA	NA	NA	NA	NA	NA	NA
ENSTGUG00000003867	3	17204703	SIX2	HGNC Symbol	genic	2.90563	-2.4756	3.33649	0.0038451	0.0372037	-2.34534	0.0750215	0.110799	0.261134	0.136908	NA	NA	NA	NA	NA	NA	NA	NA	NA	NA	NA	NA	NA	NA	NA	NA	NA	NA	NA	NA
ENSTGUG00000006840	14	9693146	LMF1	Biomart_human_ortholog	genic	-3.19534	3.60412	-3.331	0.00389126	0.0373993	-2.35689	0.979167	0.051031	0.826215	0.131934	NA	NA	NA	NA	NA	NA	NA	NA	NA	NA	NA	NA	NA	NA	NA	NA	NA	NA	NA	NA
ENSTGUG00000006531	5	6757557	SYT7	Uniprot	genic	0.893411	-5.98815	3.33193	0.00388336	0.0373993	-2.35492	0	0	0.011982	0.0157158	NA	NA	NA	NA	NA	NA	NA	NA	NA	NA	NA	NA	NA	NA	NA	NA	NA	NA	NA	NA
ENSTGUG00000007717	11	11198163	ZC3H18	Uniprot	promoter	0.93395	-5.95775	3.33162	0.00388597	0.0373993	-2.35557	0	0	0.0123939	0.0136486	ENSTGUG00000007718	NA	NA	NA	NA	NA	NA	NA	NA	NA	IL17C	NA	NA	NA	NA	NA	NA	NA	NA	NA
ENSTGUG00000007607	15	5030319			genic	0.687254	1.63224	3.32864	0.00391124	0.037508	-2.36185	0.684757	0.0693905	0.775494	0.0699048	NA	NA	NA	NA	NA	NA	NA	NA	NA	NA	NA	NA	NA	NA	NA	NA	NA	NA	NA	NA
ENSTGUG00000004138	22	732130	ACTG1	HGNC Symbol	promoter	-2.7848	0.448725	-3.32411	0.00394992	0.0377952	-2.37137	0.838747	0.106847	0.447382	0.25497	NA	NA	NA	NA	NA	NA	NA	NA	NA	NA	NA	NA	NA	NA	NA	NA	NA	NA	NA	NA
ENSTGUG00000001539	26	3805704			genic	1.32669	-5.66319	3.31799	0.00400284	0.038217	-2.38425	0	0	0.0211321	0.0241836	ENSTGUG00000001552	NA	NA	NA	NA	NA	NA	NA	NA	NA		NA	NA	NA	NA	NA	NA	NA	NA	NA
ENSTGUG00000011242	1	44550655	SLITRK5	HGNC Symbol	genic	2.06377	-5.11038	3.31569	0.00402284	0.0383233	-2.38907	0	0	0.0553286	0.0583857	NA	NA	NA	NA	NA	NA	NA	NA	NA	NA	NA	NA	NA	NA	NA	NA	NA	NA	NA	NA
ENSTGUG00000010364	8	27296450	NEGR1	HGNC Symbol	genic	1.41981	4.76732	3.31136	0.00406092	0.0385164	-2.39819	0.935875	0.0158211	0.974176	0.0286555	NA	NA	NA	NA	NA	NA	NA	NA	NA	NA	NA	NA	NA	NA	NA	NA	NA	NA	NA	NA
ENSTGUG00000006287	14	9115760	SLC5A11	Uniprot	promoter	2.2338	-4.98286	3.31183	0.00405679	0.0385164	-2.3972	0	0	0.0560342	0.0505311	NA	NA	NA	NA	NA	NA	NA	NA	NA	NA	NA	NA	NA	NA	NA	NA	NA	NA	NA	NA
ENSTGUG00000015356	4_random	4012799	FBXO41	HGNC Symbol	genic	-1.61418	-5.41171	-3.30929	0.0040792	0.0386051	-2.40253	0.0574662	0.0435161	0.0156288	0.0301755	NA	NA	NA	NA	NA	NA	NA	NA	NA	NA	NA	NA	NA	NA	NA	NA	NA	NA	NA	NA
ENSTGUG00000004138	22	732128	ACTG1	HGNC Symbol	promoter	-2.58417	3.75779	-3.30416	0.00412493	0.0386198	-2.41332	0.977778	0.0403687	0.851367	0.129442	NA	NA	NA	NA	NA	NA	NA	NA	NA	NA	NA	NA	NA	NA	NA	NA	NA	NA	NA	NA
ENSTGUG00000014658	Un	148622198	KCNN1	Biomart	genic	-2.72796	-4.58744	-3.307	0.00409954	0.0386198	-2.40735	0.155904	0.100926	0.0531766	0.0900029	NA	NA	NA	NA	NA	NA	NA	NA	NA	NA	NA	NA	NA	NA	NA	NA	NA	NA	NA	NA
ENSTGUG00000006533	11	6080367	MT3	Uniprot	promoter	1.11062	-5.82525	3.30546	0.0041133	0.0386198	-2.41059	0	0	0.0155936	0.0165437	NA	NA	NA	NA	NA	NA	NA	NA	NA	NA	NA	NA	NA	NA	NA	NA	NA	NA	NA	NA
ENSTGUG00000010364	8	27296250	NEGR1	HGNC Symbol	genic	2.03511	5.04555	3.30641	0.00410479	0.0386198	-2.40858	0.918328	0.0490271	0.973896	0.0535059	NA	NA	NA	NA	NA	NA	NA	NA	NA	NA	NA	NA	NA	NA	NA	NA	NA	NA	NA	NA
ENSTGUG00000000786	28	4463287			genic	-2.01261	4.59098	-3.30411	0.0041254	0.0386198	-2.41343	0.986111	0.0340207	0.936884	0.0504753	ENSTGUG00000000922	NA	NA	NA	NA	NA	NA	NA	NA	NA	POLR2E	NA	NA	NA	NA	NA	NA	NA	NA	NA
ENSTGUG00000004138	22	732132	ACTG1	HGNC Symbol	promoter	-2.01787	-2.00608	-3.29998	0.00416251	0.0388831	-2.42209	0.429325	0.212284	0.176225	0.126194	NA	NA	NA	NA	NA	NA	NA	NA	NA	NA	NA	NA	NA	NA	NA	NA	NA	NA	NA	NA
ENSTGUG00000005769	4A	17505792	LOC100221700	Uniprot	genic	1.67786	-5.39981	3.29655	0.00419362	0.0390052	-2.42929	0	0	0.0353278	0.0387847	NA	NA	NA	NA	NA	NA	NA	NA	NA	NA	NA	NA	NA	NA	NA	NA	NA	NA	NA	NA
ENSTGUG00000006490	15	3734935	PHETA1	Uniprot	promoter	1.85943	-4.75745	3.29665	0.00419272	0.0390052	-2.42908	0.0111111	0.0272166	0.0523411	0.0380403	NA	NA	NA	NA	NA	NA	NA	NA	NA	NA	NA	NA	NA	NA	NA	NA	NA	NA	NA	NA
ENSTGUG00000017102	Un	26025248	LMBR1L	Uniprot	genic	1.75831	-5.33948	3.29197	0.00423557	0.0392266	-2.43891	0	0	0.0383863	0.0433256	NA	NA	NA	NA	NA	NA	NA	NA	NA	NA	NA	NA	NA	NA	NA	NA	NA	NA	NA	NA
ENSTGUG00000011189	9	25613943			promoter	-2.29597	1.94613	-3.29256	0.00423016	0.0392266	-2.43768	0.867153	0.210848	0.692017	0.200817	NA	NA	NA	NA	NA	NA	NA	NA	NA	NA	NA	NA	NA	NA	NA	NA	NA	NA	NA	NA
ENSTGUG00000010364	8	27296300	NEGR1	HGNC Symbol	genic	-1.38944	2.57158	-3.29064	0.0042478	0.0392559	-2.4417	0.924226	0.0389238	0.807154	0.104665	NA	NA	NA	NA	NA	NA	NA	NA	NA	NA	NA	NA	NA	NA	NA	NA	NA	NA	NA	NA
ENSTGUG00000015356	4_random	4014326	FBXO41	HGNC Symbol	genic	1.07748	-5.8501	3.28068	0.00434064	0.0400283	-2.4626	0	0	0.0182622	0.0265453	NA	NA	NA	NA	NA	NA	NA	NA	NA	NA	NA	NA	NA	NA	NA	NA	NA	NA	NA	NA
ENSTGUG00000011341	9	26742305	MBNL1	NCBI gene	genic	2.9092	-2.9332	3.27207	0.00442254	0.0406968	-2.48066	0.0636364	0.0987525	0.23757	0.16362	NA	NA	NA	NA	NA	NA	NA	NA	NA	NA	NA	NA	NA	NA	NA	NA	NA	NA	NA	NA
ENSTGUG00000004907	12	4706427			genic	1.78043	-5.32289	3.2701	0.00444147	0.0407842	-2.48479	0	0	0.0355541	0.0325276	NA	NA	NA	NA	NA	NA	NA	NA	NA	NA	NA	NA	NA	NA	NA	NA	NA	NA	NA	NA
ENSTGUG00000010410	15	12718293	KSR2	Uniprot	promoter	1.02058	-5.89278	3.26844	0.0044575	0.0408447	-2.48827	0	0	0.0178672	0.0261306	NA	NA	NA	NA	NA	NA	NA	NA	NA	NA	NA	NA	NA	NA	NA	NA	NA	NA	NA	NA
ENSTGUG00000013708	Un	116434845	DNMT1	Biomart_human_ortholog	genic	-2.02722	1.69824	-3.26203	0.00451993	0.0410829	-2.5017	0.841473	0.185878	0.673869	0.190455	NA	NA	NA	NA	NA	NA	NA	NA	NA	NA	NA	NA	NA	NA	NA	NA	NA	NA	NA	NA
ENSTGUG00000014702	13_random	1442575	FGF18	Uniprot	promoter	1.10988	-5.8258	3.25993	0.00454049	0.0410829	-2.50609	0	0	0.0179382	0.0231002	NA	NA	NA	NA	NA	NA	NA	NA	NA	NA	NA	NA	NA	NA	NA	NA	NA	NA	NA	NA
ENSTGUG00000015636	Un	44543803	LOC100230746	Uniprot	promoter	1.30815	-5.6771	3.26275	0.0045128	0.0410829	-2.50018	0	0	0.0190275	0.0166368	NA	NA	NA	NA	NA	NA	NA	NA	NA	NA	NA	NA	NA	NA	NA	NA	NA	NA	NA	NA
ENSTGUG00000000922	28	4463299	POLR2E	Uniprot	genic	-2.06279	4.72983	-3.26418	0.0044989	0.0410829	-2.4972	0.993827	0.0151203	0.938407	0.0531978	ENSTGUG00000000786	NA	NA	NA	NA	NA	NA	NA	NA	NA		NA	NA	NA	NA	NA	NA	NA	NA	NA
ENSTGUG00000005673	18	4924456	SHISA6	Uniprot	genic	1.30343	-2.66191	3.26021	0.00453773	0.0410829	-2.5055	0.0696891	0.0275339	0.174801	0.0858455	NA	NA	NA	NA	NA	NA	NA	NA	NA	NA	NA	NA	NA	NA	NA	NA	NA	NA	NA	NA
ENSTGUG00000002743	21	2594352	TP73	HGNC Symbol	genic	0.784417	-6.0699	3.26142	0.00452588	0.0410829	-2.50297	0	0	0.0116416	0.0184413	NA	NA	NA	NA	NA	NA	NA	NA	NA	NA	NA	NA	NA	NA	NA	NA	NA	NA	NA	NA
ENSTGUG00000006053	9	4550188	DGKG	Biomart_human_ortholog	genic	0.883606	0.808929	3.25873	0.00455236	0.0411043	-2.50861	0.524854	0.139866	0.665094	0.109078	NA	NA	NA	NA	NA	NA	NA	NA	NA	NA	NA	NA	NA	NA	NA	NA	NA	NA	NA	NA
ENSTGUG00000005910	14	8695622	NDUFAB1	HGNC Symbol	genic	-1.29317	-6.25565	-3.24944	0.00464495	0.0418529	-2.52805	0.0282164	0.0347812	0.000913743	0.00387668	NA	NA	NA	NA	NA	NA	NA	NA	NA	NA	NA	NA	NA	NA	NA	NA	NA	NA	NA	NA
ENSTGUG00000009212	9	14928623	HRASLS	Biomart_human_ortholog	promoter	1.43122	-5.58479	3.24823	0.00465717	0.0418758	-2.53058	0	0	0.0250801	0.0264562	NA	NA	NA	NA	NA	NA	NA	NA	NA	NA	NA	NA	NA	NA	NA	NA	NA	NA	NA	NA
ENSTGUG00000013708	Un	116434769	DNMT1	Biomart_human_ortholog	genic	-3.10714	3.13777	-3.24218	0.00471868	0.0422216	-2.54325	0.957011	0.0889603	0.784172	0.159733	NA	NA	NA	NA	NA	NA	NA	NA	NA	NA	NA	NA	NA	NA	NA	NA	NA	NA	NA	NA
ENSTGUG00000006119	5	6606735	RPS6KB2	Uniprot	genic	0.991466	-5.91461	3.24157	0.00472491	0.0422216	-2.54452	0	0	0.0188449	0.0283643	NA	NA	NA	NA	NA	NA	NA	NA	NA	NA	NA	NA	NA	NA	NA	NA	NA	NA	NA	NA
ENSTGUG00000000786	28	4463324			genic	-2.29364	1.6925	-3.24302	0.00471013	0.0422216	-2.5415	0.879289	0.110358	0.666556	0.160715	ENSTGUG00000000922	NA	NA	NA	NA	NA	NA	NA	NA	NA	POLR2E	NA	NA	NA	NA	NA	NA	NA	NA	NA
ENSTGUG00000007811	11	11391101	ACSF3	HGNC Symbol	genic	1.12055	-5.8178	3.22721	0.00487427	0.0434665	-2.57455	0	0	0.0221675	0.0348884	NA	NA	NA	NA	NA	NA	NA	NA	NA	NA	NA	NA	NA	NA	NA	NA	NA	NA	NA	NA
ENSTGUG00000009470	10	19598977	SMAD3	HGNC Symbol	genic	1.78093	-4.72088	3.22535	0.00489391	0.0435517	-2.57843	0.0166667	0.0408248	0.0567995	0.0449223	NA	NA	NA	NA	NA	NA	NA	NA	NA	NA	NA	NA	NA	NA	NA	NA	NA	NA	NA	NA
ENSTGUG00000010266	8	26986133	CTH	HGNC Symbol	genic	2.46621	-4.80855	3.22002	0.00495078	0.0438349	-2.58958	0	0	0.0987558	0.13127	NA	NA	NA	NA	NA	NA	NA	NA	NA	NA	NA	NA	NA	NA	NA	NA	NA	NA	NA	NA
ENSTGUG00000000589	24	4666511	FLI1	Uniprot	genic	1.46129	-5.56224	3.21952	0.00495613	0.0438349	-2.59062	0	0	0.0322184	0.0421537	NA	NA	NA	NA	NA	NA	NA	NA	NA	NA	NA	NA	NA	NA	NA	NA	NA	NA	NA	NA
ENSTGUG00000009470	10	19598974	SMAD3	HGNC Symbol	genic	-2.08154	-5.37352	-3.22135	0.00493649	0.0438349	-2.58679	0.105717	0.0917486	0.0124663	0.0204484	NA	NA	NA	NA	NA	NA	NA	NA	NA	NA	NA	NA	NA	NA	NA	NA	NA	NA	NA	NA
ENSTGUG00000011365	9	26885354	CLRN1	Uniprot	promoter	-1.98048	-5.87198	-3.2137	0.00501892	0.0442095	-2.60276	0.0786773	0.101266	0.00414151	0.0106532	NA	NA	NA	NA	NA	NA	NA	NA	NA	NA	NA	NA	NA	NA	NA	NA	NA	NA	NA	NA
ENSTGUG00000009829	15	11351277	PISD	HGNC Symbol	genic	1.46467	-5.55971	3.2141	0.00501465	0.0442095	-2.60194	0	0	0.0271024	0.0312142	ENSTGUG00000009821	NA	NA	NA	NA	NA	NA	NA	NA	NA		NA	NA	NA	NA	NA	NA	NA	NA	NA
ENSTGUG00000014196	2_random	306655	CELF3	STRING	promoter	1.46828	2.93156	3.2099	0.0050604	0.0443598	-2.61069	0.784442	0.0368877	0.896873	0.0656425	NA	NA	NA	NA	NA	NA	NA	NA	NA	NA	NA	NA	NA	NA	NA	NA	NA	NA	NA	NA
ENSTGUG00000002698	4A	5828988	FAM155B	HGNC Symbol	genic	1.78069	-5.3227	3.20932	0.00506676	0.0443598	-2.6119	0	0	0.0498526	0.0677162	NA	NA	NA	NA	NA	NA	NA	NA	NA	NA	NA	NA	NA	NA	NA	NA	NA	NA	NA	NA
ENSTGUG00000004361	8	4788773	LHX9	NCBI gene	genic	1.58255	-5.4713	3.21024	0.00505671	0.0443598	-2.60999	0	0	0.0378624	0.0466369	NA	NA	NA	NA	NA	NA	NA	NA	NA	NA	NA	NA	NA	NA	NA	NA	NA	NA	NA	NA
ENSTGUG00000008870	15	8904596	SLC25A1	HGNC Symbol	genic	1.30585	-5.67882	3.20826	0.00507838	0.0443717	-2.61411	0	0	0.0243073	0.0310555	NA	NA	NA	NA	NA	NA	NA	NA	NA	NA	NA	NA	NA	NA	NA	NA	NA	NA	NA	NA
ENSTGUG00000004315	25	975596	SLAMF1	STRING	genic	0.921057	-5.96742	3.20676	0.00509497	0.0444269	-2.61726	0	0	0.0125053	0.0154869	ENSTGUG00000004390	NA	NA	NA	NA	NA	NA	NA	NA	NA		NA	NA	NA	NA	NA	NA	NA	NA	NA
ENSTGUG00000003758	12	992503	FBLN2	HGNC Symbol	genic	0.986195	-2.54564	3.20261	0.00514086	0.0446774	-2.6259	0.0883978	0.0287596	0.174873	0.0916475	NA	NA	NA	NA	NA	NA	NA	NA	NA	NA	NA	NA	NA	NA	NA	NA	NA	NA	NA	NA
ENSTGUG00000018187	26	595192			genic	1.45145	-5.56963	3.2023	0.00514436	0.0446774	-2.62656	0	0	0.0257862	0.0302132	NA	NA	NA	NA	NA	NA	NA	NA	NA	NA	NA	NA	NA	NA	NA	NA	NA	NA	NA	NA
ENSTGUG00000006818	20	8309468	ANGPT4	HGNC Symbol	promoter	1.35993	-5.06018	3.19863	0.00518534	0.044943	-2.6342	0.00582569	0.00656778	0.0354506	0.0283928	NA	NA	NA	NA	NA	NA	NA	NA	NA	NA	NA	NA	NA	NA	NA	NA	NA	NA	NA	NA
ENSTGUG00000004566	19	5409814	SRRM3	Biomart_human_ortholog	genic	0.982473	-5.92136	3.19615	0.00521332	0.0450107	-2.63939	0	0	0.012787	0.0131869	NA	NA	NA	NA	NA	NA	NA	NA	NA	NA	NA	NA	NA	NA	NA	NA	NA	NA	NA	NA
ENSTGUG00000016436	Un	21316304			genic	1.11597	-5.82123	3.19609	0.00521395	0.0450107	-2.63951	0	0	0.0159269	0.0178442	NA	NA	NA	NA	NA	NA	NA	NA	NA	NA	NA	NA	NA	NA	NA	NA	NA	NA	NA	NA
ENSTGUG00000013708	Un	116434841	DNMT1	Biomart_human_ortholog	genic	-1.41298	0.451519	-3.19491	0.0052273	0.045036	-2.64197	0.725151	0.14277	0.516272	0.157526	NA	NA	NA	NA	NA	NA	NA	NA	NA	NA	NA	NA	NA	NA	NA	NA	NA	NA	NA	NA
ENSTGUG00000007714	18	7052802	SEPT9	HGNC Symbol	genic	1.54456	-5.49979	3.18273	0.00536689	0.0461467	-2.66736	0	0	0.0367602	0.0498875	NA	NA	NA	NA	NA	NA	NA	NA	NA	NA	NA	NA	NA	NA	NA	NA	NA	NA	NA	NA
ENSTGUG00000005093	15	2195498	RFLNA	Uniprot	promoter	1.67245	-5.40387	3.17765	0.00542608	0.0465631	-2.67792	0	0	0.0310196	0.0320728	NA	NA	NA	NA	NA	NA	NA	NA	NA	NA	NA	NA	NA	NA	NA	NA	NA	NA	NA	NA
ENSTGUG00000002526	17	713489			genic	1.68023	-5.11509	3.17434	0.00546503	0.0468044	-2.68481	0.00362319	0.00887496	0.0449802	0.0536382	ENSTGUG00000002544	NA	NA	NA	NA	NA	NA	NA	NA	NA	ENTPD8	NA	NA	NA	NA	NA	NA	NA	NA	NA
ENSTGUG00000004267	22	1619759	EBF2	NCBI gene	genic	2.19793	-3.20256	3.17244	0.00548759	0.0469048	-2.68877	0.0512566	0.0588375	0.161527	0.0992339	NA	NA	NA	NA	NA	NA	NA	NA	NA	NA	NA	NA	NA	NA	NA	NA	NA	NA	NA	NA
ENSTGUG00000012157	7	39191023	GPD2	HGNC Symbol	genic	1.66976	-1.85161	3.16476	0.00557947	0.0475961	-2.70476	0.107159	0.0582661	0.295355	0.154861	NA	NA	NA	NA	NA	NA	NA	NA	NA	NA	NA	NA	NA	NA	NA	NA	NA	NA	NA	NA
ENSTGUG00000004890	1	1219174	PIGP	HGNC Symbol	genic	-2.30501	2.68602	-3.16258	0.00560578	0.0477264	-2.70928	0.941763	0.0514169	0.765158	0.175278	NA	NA	NA	NA	NA	NA	NA	NA	NA	NA	NA	NA	NA	NA	NA	NA	NA	NA	NA	NA
ENSTGUG00000008122	8	18610194	PIK3R3	Biomart_human_ortholog	promoter	-2.69714	-5.29708	-3.16027	0.00563382	0.0477985	-2.71409	0.166811	0.140603	0.0175193	0.0403534	NA	NA	NA	NA	NA	NA	NA	NA	NA	NA	NA	NA	NA	NA	NA	NA	NA	NA	NA	NA
ENSTGUG00000005622	19	6671998	SCARF1	HGNC Symbol	promoter	0.603843	-6.20533	3.16006	0.00563636	0.0477985	-2.71452	0	0	0.00683793	0.00865416	NA	NA	NA	NA	NA	NA	NA	NA	NA	NA	NA	NA	NA	NA	NA	NA	NA	NA	NA	NA
ENSTGUG00000007775	15	5129787	CRYBA4	Uniprot	promoter	1.13024	-5.81054	3.15743	0.00566848	0.0479768	-2.71999	0	0	0.0154337	0.0158681	ENSTGUG00000007791	NA	NA	NA	NA	NA	NA	NA	NA	NA		NA	NA	NA	NA	NA	NA	NA	NA	NA
ENSTGUG00000000589	24	4666482	FLI1	Uniprot	genic	2.7129	-4.62354	3.15471	0.00570193	0.0479783	-2.72565	0	0	0.0911184	0.0841037	NA	NA	NA	NA	NA	NA	NA	NA	NA	NA	NA	NA	NA	NA	NA	NA	NA	NA	NA	NA
ENSTGUG00000006464	12	6737388	SEMA3F	HGNC Symbol	genic	1.05492	-5.86702	3.15579	0.00568865	0.0479783	-2.72341	0	0	0.0137305	0.0122438	NA	NA	NA	NA	NA	NA	NA	NA	NA	NA	NA	NA	NA	NA	NA	NA	NA	NA	NA	NA
ENSTGUG00000009432	11	18395714	SLC7A10	HGNC Symbol	genic	-1.86858	1.61816	-3.15555	0.0056916	0.0479783	-2.7239	0.838426	0.150538	0.681949	0.113648	NA	NA	NA	NA	NA	NA	NA	NA	NA	NA	NA	NA	NA	NA	NA	NA	NA	NA	NA	NA
ENSTGUG00000013708	Un	116434866	DNMT1	Biomart_human_ortholog	genic	2.3093	0.236887	3.15257	0.00572826	0.0481063	-2.73008	0.359732	0.235256	0.623196	0.163548	NA	NA	NA	NA	NA	NA	NA	NA	NA	NA	NA	NA	NA	NA	NA	NA	NA	NA	NA	NA
ENSTGUG00000005165	18	4360138	NTN1	HGNC Symbol	genic	1.53342	-5.50815	3.14963	0.00576474	0.0482254	-2.73619	0	0	0.0325813	0.0529828	NA	NA	NA	NA	NA	NA	NA	NA	NA	NA	NA	NA	NA	NA	NA	NA	NA	NA	NA	NA
ENSTGUG00000001088	28	4934413	SUGP2	Uniprot	genic	0.753835	-6.09284	3.1498	0.00576272	0.0482254	-2.73585	0	0	0.0124128	0.0226207	NA	NA	NA	NA	NA	NA	NA	NA	NA	NA	NA	NA	NA	NA	NA	NA	NA	NA	NA	NA
ENSTGUG00000006089	7	10648208	SPEG	HGNC Symbol	genic	1.30719	-5.67782	3.14403	0.00583486	0.0487177	-2.74782	0	0	0.0212275	0.0227614	ENSTGUG00000018510	NA	NA	NA	NA	NA	NA	NA	NA	NA		NA	NA	NA	NA	NA	NA	NA	NA	NA
ENSTGUG00000014007	28_random	152714	HAPLN4	Uniprot	promoter	2.43792	-3.63808	3.14024	0.00588284	0.0490237	-2.75569	0.0145837	0.0105048	0.150865	0.107346	NA	NA	NA	NA	NA	NA	NA	NA	NA	NA	NA	NA	NA	NA	NA	NA	NA	NA	NA	NA
ENSTGUG00000010006	10	20490833	ZNF710	Uniprot	promoter	0.443362	-6.32569	3.1267	0.00605731	0.0503805	-2.78379	0	0	0.00492986	0.00751898	NA	NA	NA	NA	NA	NA	NA	NA	NA	NA	NA	NA	NA	NA	NA	NA	NA	NA	NA	NA
ENSTGUG00000006053	9	4550295	DGKG	Biomart_human_ortholog	genic	2.03903	4.72868	3.12376	0.00609582	0.0506035	-2.78988	0.899143	0.0510994	0.971577	0.0344451	NA	NA	NA	NA	NA	NA	NA	NA	NA	NA	NA	NA	NA	NA	NA	NA	NA	NA	NA	NA
ENSTGUG00000000296	13	2082304	SH3PXD2B	Uniprot	genic	0.947718	-5.94742	3.11695	0.00618602	0.0512539	-2.80399	0	0	0.0126943	0.0142497	NA	NA	NA	NA	NA	NA	NA	NA	NA	NA	NA	NA	NA	NA	NA	NA	NA	NA	NA	NA
ENSTGUG00000010364	8	27298889	NEGR1	HGNC Symbol	genic	-2.13001	0.469877	-3.11196	0.00625294	0.0517093	-2.81433	0.785482	0.154534	0.493617	0.204431	NA	NA	NA	NA	NA	NA	NA	NA	NA	NA	NA	NA	NA	NA	NA	NA	NA	NA	NA	NA
ENSTGUG00000010364	8	27296492	NEGR1	HGNC Symbol	genic	1.05359	4.22058	3.10748	0.00631366	0.0521118	-2.82361	0.919765	0.0255393	0.9613	0.0206071	NA	NA	NA	NA	NA	NA	NA	NA	NA	NA	NA	NA	NA	NA	NA	NA	NA	NA	NA	NA
ENSTGUG00000007793	15	5517984	MN1	HGNC Symbol	genic	1.6666	-4.36156	3.10556	0.00633979	0.0522278	-2.82758	0.0291859	0.0571627	0.0597386	0.0298344	NA	NA	NA	NA	NA	NA	NA	NA	NA	NA	NA	NA	NA	NA	NA	NA	NA	NA	NA	NA
ENSTGUG00000002089	27	1183833	DCAKD	Uniprot	genic	1.01958	-5.89353	3.09842	0.00643806	0.0529365	-2.84235	0	0	0.0140495	0.0151981	ENSTGUG00000002035	NA	NA	NA	NA	NA	NA	NA	NA	NA	NMT1	NA	NA	NA	NA	NA	NA	NA	NA	NA
ENSTGUG00000010263	5	20197086	ALX4	HGNC Symbol	promoter	1.45384	-5.56783	3.09337	0.00650849	0.0532244	-2.85279	0	0	0.0255604	0.0242459	NA	NA	NA	NA	NA	NA	NA	NA	NA	NA	NA	NA	NA	NA	NA	NA	NA	NA	NA	NA
ENSTGUG00000003456	19	1009410	CALN1	Biomart_human_ortholog	genic	2.09753	2.26231	3.09326	0.00650999	0.0532244	-2.85301	0.612599	0.131718	0.83764	0.122338	NA	NA	NA	NA	NA	NA	NA	NA	NA	NA	NA	NA	NA	NA	NA	NA	NA	NA	NA	NA
ENSTGUG00000001031	28	4767071	ELL	Uniprot	promoter	1.53845	-5.15609	3.09428	0.00649572	0.0532244	-2.8509	0.00520833	0.0127578	0.0340631	0.0262963	NA	NA	NA	NA	NA	NA	NA	NA	NA	NA	NA	NA	NA	NA	NA	NA	NA	NA	NA	NA
ENSTGUG00000000129	13	611613	KCTD16	HGNC Symbol	genic	1.36549	-5.6341	3.08832	0.00657974	0.0536931	-2.86324	0	0	0.028101	0.0328221	NA	NA	NA	NA	NA	NA	NA	NA	NA	NA	NA	NA	NA	NA	NA	NA	NA	NA	NA	NA
ENSTGUG00000004128	14	2759943			genic	0.918459	-5.96937	3.08709	0.00659715	0.0537339	-2.86578	0	0	0.0118099	0.0136989	ENSTGUG00000004170	NA	NA	NA	NA	NA	NA	NA	NA	NA	C7orf26	NA	NA	NA	NA	NA	NA	NA	NA	NA
ENSTGUG00000010364	8	27296756	NEGR1	HGNC Symbol	genic	-2.03949	2.1224	-3.08561	0.00661819	0.0538039	-2.86883	0.908406	0.0735203	0.724792	0.187395	NA	NA	NA	NA	NA	NA	NA	NA	NA	NA	NA	NA	NA	NA	NA	NA	NA	NA	NA	NA
ENSTGUG00000007097	1	12464646	ARX	HGNC Symbol	promoter	-1.03129	-6.29376	-3.07773	0.00673142	0.0542149	-2.88511	0.021005	0.030217	0.00116623	0.00416707	NA	NA	NA	NA	NA	NA	NA	NA	NA	NA	NA	NA	NA	NA	NA	NA	NA	NA	NA	NA
ENSTGUG00000003456	19	1009443	CALN1	Biomart_human_ortholog	genic	-1.58982	-0.639305	-3.07794	0.00672829	0.0542149	-2.88466	0.576587	0.273656	0.339792	0.131207	NA	NA	NA	NA	NA	NA	NA	NA	NA	NA	NA	NA	NA	NA	NA	NA	NA	NA	NA	NA
ENSTGUG00000008242	6	18116200	CXCL12	NCBI gene	genic	1.46854	-5.13385	3.07986	0.00670062	0.0542149	-2.88071	0.00757576	0.0185567	0.0396035	0.0361327	NA	NA	NA	NA	NA	NA	NA	NA	NA	NA	NA	NA	NA	NA	NA	NA	NA	NA	NA	NA
ENSTGUG00000006840	14	9693165	LMF1	Biomart_human_ortholog	genic	-2.37321	0.542988	-3.08053	0.00669099	0.0542149	-2.87933	0.735082	0.27467	0.489543	0.182086	NA	NA	NA	NA	NA	NA	NA	NA	NA	NA	NA	NA	NA	NA	NA	NA	NA	NA	NA	NA
ENSTGUG00000000786	28	3985898			genic	1.40821	-5.60205	3.07914	0.00671094	0.0542149	-2.88218	0	0	0.0378535	0.0611512	ENSTGUG00000000825	NA	NA	NA	NA	NA	NA	NA	NA	NA	GNG7	NA	NA	NA	NA	NA	NA	NA	NA	NA
ENSTGUG00000007811	11	11391384	ACSF3	HGNC Symbol	genic	-1.16483	-6.23224	-3.07371	0.00678989	0.0545842	-2.8934	0.0244444	0.028493	0.00146281	0.00443683	NA	NA	NA	NA	NA	NA	NA	NA	NA	NA	NA	NA	NA	NA	NA	NA	NA	NA	NA	NA
ENSTGUG00000005910	14	8695789	NDUFAB1	HGNC Symbol	genic	0.801514	-6.05708	3.0724	0.00680907	0.0546368	-2.89611	0	0	0.0101486	0.0121307	NA	NA	NA	NA	NA	NA	NA	NA	NA	NA	NA	NA	NA	NA	NA	NA	NA	NA	NA	NA
ENSTGUG00000004138	22	732164	ACTG1	HGNC Symbol	promoter	-2.72259	1.08001	-3.06769	0.00687842	0.0549892	-2.90582	0.852172	0.122538	0.54986	0.231068	NA	NA	NA	NA	NA	NA	NA	NA	NA	NA	NA	NA	NA	NA	NA	NA	NA	NA	NA	NA
ENSTGUG00000000102	28	808626	POLE4	HGNC Symbol	genic	1.22223	-5.74154	3.06789	0.00687545	0.0549892	-2.90541	0	0	0.0239053	0.0404206	NA	NA	NA	NA	NA	NA	NA	NA	NA	NA	NA	NA	NA	NA	NA	NA	NA	NA	NA	NA
ENSTGUG00000006669	19	7925419	ADORA2B	HGNC Symbol	promoter	1.10488	-5.82955	3.06459	0.00692445	0.0552551	-2.91222	0	0	0.01732	0.02024	NA	NA	NA	NA	NA	NA	NA	NA	NA	NA	NA	NA	NA	NA	NA	NA	NA	NA	NA	NA
ENSTGUG00000006207	7	10770444	OBSL1	HGNC Symbol	promoter	1.57733	-5.47521	3.06315	0.00694592	0.0553243	-2.91519	0	0	0.0293949	0.0287913	NA	NA	NA	NA	NA	NA	NA	NA	NA	NA	NA	NA	NA	NA	NA	NA	NA	NA	NA	NA
ENSTGUG00000000102	28	808545	POLE4	HGNC Symbol	genic	1.2706	-5.70526	3.06065	0.00698342	0.0554743	-2.92035	0	0	0.0208522	0.0225523	NA	NA	NA	NA	NA	NA	NA	NA	NA	NA	NA	NA	NA	NA	NA	NA	NA	NA	NA	NA
ENSTGUG00000017482	Z_random	445871	RAX	NCBI gene	genic	1.50993	-5.52576	3.06018	0.0069904	0.0554743	-2.92131	0	0	0.0278471	0.0345885	NA	NA	NA	NA	NA	NA	NA	NA	NA	NA	NA	NA	NA	NA	NA	NA	NA	NA	NA	NA
ENSTGUG00000012157	7	39191027	GPD2	HGNC Symbol	genic	2.93906	3.78439	3.05455	0.00707553	0.056047	-2.93291	0.726778	0.235987	0.925017	0.101562	NA	NA	NA	NA	NA	NA	NA	NA	NA	NA	NA	NA	NA	NA	NA	NA	NA	NA	NA	NA
ENSTGUG00000009454	5	14060969	IFITM10	HGNC Symbol	genic	1.35503	-5.64194	3.04824	0.00717208	0.056708	-2.94589	0	0	0.0282326	0.0338609	ENSTGUG00000009405	NA	NA	NA	NA	NA	NA	NA	NA	NA	SYT8	NA	NA	NA	NA	NA	NA	NA	NA	NA
ENSTGUG00000013151	5	60257508	NIN	STRING	genic	1.35775	-5.6399	3.04731	0.00718655	0.0567187	-2.94782	0	0	0.0207716	0.0174619	NA	NA	NA	NA	NA	NA	NA	NA	NA	NA	NA	NA	NA	NA	NA	NA	NA	NA	NA	NA
ENSTGUG00000014053	28_random	171257	COPE	Biomart_human_ortholog	promoter	0.880307	0.908506	3.04228	0.00726461	0.0572303	-2.95817	0.543433	0.122868	0.68201	0.0934155	NA	NA	NA	NA	NA	NA	NA	NA	NA	NA	NA	NA	NA	NA	NA	NA	NA	NA	NA	NA
ENSTGUG00000001973	27	555306	ACE	HGNC Symbol	genic	1.05256	-5.86879	3.03603	0.00736281	0.0578985	-2.97103	0	0	0.0158671	0.0183862	NA	NA	NA	NA	NA	NA	NA	NA	NA	NA	NA	NA	NA	NA	NA	NA	NA	NA	NA	NA
ENSTGUG00000003949	21	5635338			genic	1.13885	-5.80407	3.02384	0.00755801	0.0593256	-2.99608	0	0	0.0164815	0.0163244	ENSTGUG00000003952	NA	NA	NA	NA	NA	NA	NA	NA	NA	SAMD11	NA	NA	NA	NA	NA	NA	NA	NA	NA
ENSTGUG00000015636	Un	44543788	LOC100230746	Uniprot	promoter	0.730135	-6.11061	3.02094	0.00760518	0.0594799	-3.00204	0	0	0.00760284	0.0066219	NA	NA	NA	NA	NA	NA	NA	NA	NA	NA	NA	NA	NA	NA	NA	NA	NA	NA	NA	NA
ENSTGUG00000000786	28	4223579			genic	0.729797	-5.95734	3.0216	0.00759445	0.0594799	-3.00069	0.00146199	0.00358113	0.00989879	0.00802187	ENSTGUG00000000837	ENSTGUG00000000893	NA	NA	NA	NA	NA	NA	NA	NA		MIDN	NA	NA	NA	NA	NA	NA	NA	NA
ENSTGUG00000004881	22	2892530	FGFR1	HGNC Symbol	genic	1.22935	-5.7362	3.01488	0.00770477	0.0598271	-3.01449	0	0	0.0235199	0.0337678	ENSTGUG00000004989	NA	NA	NA	NA	NA	NA	NA	NA	NA	ADAM9	NA	NA	NA	NA	NA	NA	NA	NA	NA
ENSTGUG00000004628	17	6460874	HMCN2	Biomart_human_ortholog	genic	0.690573	0.704396	3.01487	0.0077049	0.0598271	-3.0145	0.532747	0.0673813	0.645485	0.0831905	NA	NA	NA	NA	NA	NA	NA	NA	NA	NA	NA	NA	NA	NA	NA	NA	NA	NA	NA	NA
ENSTGUG00000006999	5	7309002	SERPING1	Uniprot	promoter	-2.08297	-5.61471	-3.01577	0.0076901	0.0598271	-3.01266	0.0690822	0.0567064	0.0191438	0.0672005	NA	NA	NA	NA	NA	NA	NA	NA	NA	NA	NA	NA	NA	NA	NA	NA	NA	NA	NA	NA
ENSTGUG00000002706	4A	6293149	STARD8	HGNC Symbol	genic	0.673909	-6.15278	3.0162	0.00768298	0.0598271	-3.01177	0	0	0.010658	0.0183154	NA	NA	NA	NA	NA	NA	NA	NA	NA	NA	NA	NA	NA	NA	NA	NA	NA	NA	NA	NA
ENSTGUG00000013151	5	60257517	NIN	STRING	genic	1.08711	-5.84288	3.00626	0.0078485	0.0608329	-3.03216	0	0	0.0157904	0.019978	NA	NA	NA	NA	NA	NA	NA	NA	NA	NA	NA	NA	NA	NA	NA	NA	NA	NA	NA	NA
ENSTGUG00000007581	5	8012180	NUP160	HGNC Symbol	promoter	1.04325	-5.87577	3.00013	0.00795231	0.0615273	-3.04473	0	0	0.0142263	0.0141486	NA	NA	NA	NA	NA	NA	NA	NA	NA	NA	NA	NA	NA	NA	NA	NA	NA	NA	NA	NA
ENSTGUG00000010162	10	20566034	MFAP1	HGNC Symbol	promoter	-0.726825	-6.43481	-2.99792	0.00799003	0.0617087	-3.04925	0.0132107	0.0224065	0.000372856	0.00158189	NA	NA	NA	NA	NA	NA	NA	NA	NA	NA	NA	NA	NA	NA	NA	NA	NA	NA	NA	NA
ENSTGUG00000008113	10	12858633			promoter	1.37148	-5.6296	2.98961	0.0081335	0.0627048	-3.06626	0	0	0.0207579	0.0182631	NA	NA	NA	NA	NA	NA	NA	NA	NA	NA	NA	NA	NA	NA	NA	NA	NA	NA	NA	NA
ENSTGUG00000013708	Un	116434686	DNMT1	Biomart_human_ortholog	genic	-2.1043	1.16591	-2.98654	0.0081872	0.0630065	-3.07255	0.788008	0.270734	0.605374	0.108614	NA	NA	NA	NA	NA	NA	NA	NA	NA	NA	NA	NA	NA	NA	NA	NA	NA	NA	NA	NA
ENSTGUG00000011675	6	36044861	INPP5A	HGNC Symbol	genic	-1.60992	-0.266126	-2.98263	0.00825609	0.0634238	-3.08056	0.627187	0.206325	0.391305	0.211279	NA	NA	NA	NA	NA	NA	NA	NA	NA	NA	NA	NA	NA	NA	NA	NA	NA	NA	NA	NA
ENSTGUG00000000551	28	2784577	TLE2	STRING	genic	0.84452	-5.84392	2.98157	0.00827474	0.0634544	-3.08272	0.0018315	0.00448624	0.0141875	0.0162671	NA	NA	NA	NA	NA	NA	NA	NA	NA	NA	NA	NA	NA	NA	NA	NA	NA	NA	NA	NA
ENSTGUG00000001198	23	3614508	LYPLA2	Uniprot	genic	2.51898	-1.1708	2.97817	0.00833526	0.0638053	-3.08968	0.155575	0.136186	0.443813	0.161431	NA	NA	NA	NA	NA	NA	NA	NA	NA	NA	NA	NA	NA	NA	NA	NA	NA	NA	NA	NA
ENSTGUG00000000066	2	281742	FASTK	HGNC Symbol	genic	0.84315	-6.02585	2.97533	0.00838618	0.0640817	-3.09549	0	0	0.0115151	0.014149	NA	NA	NA	NA	NA	NA	NA	NA	NA	NA	NA	NA	NA	NA	NA	NA	NA	NA	NA	NA
ENSTGUG00000014651	13_random	516201			promoter	1.09427	-5.83751	2.97399	0.00841012	0.0641513	-3.09822	0	0	0.0195811	0.0283746	NA	NA	NA	NA	NA	NA	NA	NA	NA	NA	NA	NA	NA	NA	NA	NA	NA	NA	NA	NA
ENSTGUG00000002958	18	1049102	NPLOC4	HGNC Symbol	promoter	0.962239	-5.82598	2.9727	0.00843343	0.0642158	-3.10086	0.000957854	0.00234626	0.0149262	0.0160236	ENSTGUG00000002914	NA	NA	NA	NA	NA	NA	NA	NA	NA	FAM104B	NA	NA	NA	NA	NA	NA	NA	NA	NA
ENSTGUG00000000942	13	6930221	PDGFRB	HGNC Symbol	promoter	0.976892	-5.92554	2.967	0.00853696	0.0648899	-3.11251	0	0	0.0174096	0.0263039	NA	NA	NA	NA	NA	NA	NA	NA	NA	NA	NA	NA	NA	NA	NA	NA	NA	NA	NA	NA
ENSTGUG00000014196	2_random	306660	CELF3	STRING	promoter	-1.05703	1.77532	-2.96544	0.00856551	0.0649927	-3.1157	0.854202	0.0661219	0.735634	0.0895704	NA	NA	NA	NA	NA	NA	NA	NA	NA	NA	NA	NA	NA	NA	NA	NA	NA	NA	NA	NA
ENSTGUG00000003456	19	1009440	CALN1	Biomart_human_ortholog	genic	1.88565	2.08069	2.96028	0.00866043	0.065397	-3.12622	0.605785	0.167313	0.831381	0.0967978	NA	NA	NA	NA	NA	NA	NA	NA	NA	NA	NA	NA	NA	NA	NA	NA	NA	NA	NA	NA
ENSTGUG00000006464	12	6737364	SEMA3F	HGNC Symbol	genic	1.13924	-5.80378	2.96008	0.00866416	0.065397	-3.12663	0	0	0.0166165	0.0175982	NA	NA	NA	NA	NA	NA	NA	NA	NA	NA	NA	NA	NA	NA	NA	NA	NA	NA	NA	NA
ENSTGUG00000017369	25_random	36335			promoter	-2.77016	1.78319	-2.96164	0.0086353	0.065397	-3.12344	0.896228	0.0931515	0.637853	0.198805	NA	NA	NA	NA	NA	NA	NA	NA	NA	NA	NA	NA	NA	NA	NA	NA	NA	NA	NA	NA
ENSTGUG00000011189	9	25613952			promoter	1.93175	1.6134	2.95376	0.00878205	0.0661714	-3.13952	0.522618	0.266275	0.789005	0.131666	NA	NA	NA	NA	NA	NA	NA	NA	NA	NA	NA	NA	NA	NA	NA	NA	NA	NA	NA	NA
ENSTGUG00000006180	4A	18554414	DCX	HGNC Symbol	genic	-1.28101	-5.72821	-2.95196	0.00881591	0.0662135	-3.1432	0.032558	0.0232974	0.0109066	0.0224832	NA	NA	NA	NA	NA	NA	NA	NA	NA	NA	NA	NA	NA	NA	NA	NA	NA	NA	NA	NA
ENSTGUG00000013708	Un	116434726	DNMT1	Biomart_human_ortholog	genic	1.0785	1.79654	2.95107	0.00883272	0.0662135	-3.14501	0.665829	0.0651809	0.799533	0.0881784	NA	NA	NA	NA	NA	NA	NA	NA	NA	NA	NA	NA	NA	NA	NA	NA	NA	NA	NA	NA
ENSTGUG00000006305	9	4876407	MAB21L4	Uniprot	genic	1.17326	-5.77827	2.95102	0.00883357	0.0662135	-3.1451	0	0	0.0160565	0.014857	NA	NA	NA	NA	NA	NA	NA	NA	NA	NA	NA	NA	NA	NA	NA	NA	NA	NA	NA	NA
ENSTGUG00000004150	11	287145	FOXF1	HGNC Symbol	genic	1.109	-5.82646	2.9447	0.0089538	0.0669986	-3.158	0	0	0.0152876	0.0152901	NA	NA	NA	NA	NA	NA	NA	NA	NA	NA	NA	NA	NA	NA	NA	NA	NA	NA	NA	NA
ENSTGUG00000015169	Un	101112683	PTRHD1	HGNC Symbol	promoter	-1.69401	1.82277	-2.94193	0.00900677	0.0672785	-3.16363	0.865148	0.0873376	0.714346	0.124358	NA	NA	NA	NA	NA	NA	NA	NA	NA	NA	NA	NA	NA	NA	NA	NA	NA	NA	NA	NA
ENSTGUG00000016050	1A_random	174886			genic	0.982545	-5.9213	2.93886	0.00906604	0.0676045	-3.16988	0	0	0.0139186	0.0161911	NA	NA	NA	NA	NA	NA	NA	NA	NA	NA	NA	NA	NA	NA	NA	NA	NA	NA	NA	NA
ENSTGUG00000010364	8	27296189	NEGR1	HGNC Symbol	genic	2.72476	3.60281	2.93511	0.00913895	0.0680309	-3.17752	0.743602	0.0843034	0.909165	0.114558	NA	NA	NA	NA	NA	NA	NA	NA	NA	NA	NA	NA	NA	NA	NA	NA	NA	NA	NA	NA
ENSTGUG00000005539	4A	16640081	KLF8	Biomart_human_ortholog	genic	0.568678	-6.2317	2.93117	0.00921623	0.0684537	-3.18554	0	0	0.00571136	0.0058723	NA	NA	NA	NA	NA	NA	NA	NA	NA	NA	NA	NA	NA	NA	NA	NA	NA	NA	NA	NA
ENSTGUG00000002809	17	1855636	LOC100226329	Uniprot	genic	1.92735	-4.47708	2.9306	0.0092274	0.0684537	-3.1867	0.0115492	0.0179556	0.0767154	0.0603819	NA	NA	NA	NA	NA	NA	NA	NA	NA	NA	NA	NA	NA	NA	NA	NA	NA	NA	NA	NA
ENSTGUG00000007383	12	8976635	FLNB	HGNC Symbol	genic	1.89724	-5.0373	2.92947	0.0092497	0.0685017	-3.189	0.00208333	0.0051031	0.0496538	0.0497597	NA	NA	NA	NA	NA	NA	NA	NA	NA	NA	NA	NA	NA	NA	NA	NA	NA	NA	NA	NA
ENSTGUG00000013708	Un	116434759	DNMT1	Biomart_human_ortholog	genic	-1.92999	2.30926	-2.92723	0.0092939	0.0687114	-3.19354	0.896645	0.128811	0.752241	0.124266	NA	NA	NA	NA	NA	NA	NA	NA	NA	NA	NA	NA	NA	NA	NA	NA	NA	NA	NA	NA
ENSTGUG00000003456	19	1009422	CALN1	Biomart_human_ortholog	genic	1.80005	1.94975	2.92283	0.00938164	0.0688844	-3.2025	0.589309	0.149425	0.817112	0.103025	NA	NA	NA	NA	NA	NA	NA	NA	NA	NA	NA	NA	NA	NA	NA	NA	NA	NA	NA	NA
ENSTGUG00000000158	13	949838	FGF1	HGNC Symbol	promoter	1.16507	-5.78441	2.92441	0.00935004	0.0688844	-3.19928	0	0	0.0168714	0.0167195	NA	NA	NA	NA	NA	NA	NA	NA	NA	NA	NA	NA	NA	NA	NA	NA	NA	NA	NA	NA
ENSTGUG00000012157	7	39073594	GPD2	HGNC Symbol	genic	-1.93073	-2.06759	-2.92207	0.00939695	0.0688844	-3.20405	0.393135	0.0529429	0.178274	0.12147	NA	NA	NA	NA	NA	NA	NA	NA	NA	NA	NA	NA	NA	NA	NA	NA	NA	NA	NA	NA
ENSTGUG00000011675	6	36044909	INPP5A	HGNC Symbol	genic	2.22421	1.77963	2.9227	0.00938426	0.0688844	-3.20276	0.521045	0.11671	0.771985	0.19799	NA	NA	NA	NA	NA	NA	NA	NA	NA	NA	NA	NA	NA	NA	NA	NA	NA	NA	NA	NA
ENSTGUG00000010364	8	27298878	NEGR1	HGNC Symbol	genic	1.57811	0.195207	2.92269	0.00938452	0.0688844	-3.20279	0.346762	0.22749	0.589138	0.184208	NA	NA	NA	NA	NA	NA	NA	NA	NA	NA	NA	NA	NA	NA	NA	NA	NA	NA	NA	NA
ENSTGUG00000010364	8	27296322	NEGR1	HGNC Symbol	genic	-1.75713	1.74444	-2.92004	0.0094377	0.0690661	-3.20817	0.897851	0.0322654	0.680359	0.18705	NA	NA	NA	NA	NA	NA	NA	NA	NA	NA	NA	NA	NA	NA	NA	NA	NA	NA	NA	NA
ENSTGUG00000015428	Un	102934480			promoter	-1.47518	-0.875578	-2.91747	0.00948949	0.0693278	-3.21338	0.53879	0.103797	0.312917	0.153547	NA	NA	NA	NA	NA	NA	NA	NA	NA	NA	NA	NA	NA	NA	NA	NA	NA	NA	NA	NA
ENSTGUG00000000600	28	2838785	C2CD4C	HGNC Symbol	genic	1.79634	-1.99933	2.91474	0.00954484	0.0696146	-3.21892	0.122416	0.105462	0.296002	0.166117	NA	NA	NA	NA	NA	NA	NA	NA	NA	NA	NA	NA	NA	NA	NA	NA	NA	NA	NA	NA
ENSTGUG00000002605	4A	5534146	KIF4A	Uniprot	promoter	-1.13922	-6.24277	-2.91357	0.00956876	0.0696715	-3.22131	0.0381264	0.0591013	0.00141699	0.00440204	ENSTGUG00000002616	NA	NA	NA	NA	NA	NA	NA	NA	NA		NA	NA	NA	NA	NA	NA	NA	NA	NA
ENSTGUG00000006012	5	6576296	GRK2	HGNC Symbol	genic	-3.14843	-4.4641	-2.91091	0.00962308	0.0699128	-3.2267	0.352475	0.287133	0.0509004	0.0868196	NA	NA	NA	NA	NA	NA	NA	NA	NA	NA	NA	NA	NA	NA	NA	NA	NA	NA	NA	NA
ENSTGUG00000004013	4	23294520	LEF1	HGNC Symbol	genic	1.41671	-5.20687	2.91037	0.00963423	0.0699128	-3.2278	0.00641026	0.0157019	0.0511976	0.0654573	NA	NA	NA	NA	NA	NA	NA	NA	NA	NA	NA	NA	NA	NA	NA	NA	NA	NA	NA	NA
ENSTGUG00000014053	28_random	171297	COPE	Biomart_human_ortholog	promoter	2.00633	-0.71802	2.90676	0.00970856	0.0702674	-3.23512	0.230344	0.249956	0.468347	0.226497	NA	NA	NA	NA	NA	NA	NA	NA	NA	NA	NA	NA	NA	NA	NA	NA	NA	NA	NA	NA
ENSTGUG00000015428	Un	102934470			promoter	-1.23501	-0.258001	-2.90643	0.00971559	0.0702674	-3.23581	0.613585	0.0770335	0.41126	0.168036	NA	NA	NA	NA	NA	NA	NA	NA	NA	NA	NA	NA	NA	NA	NA	NA	NA	NA	NA	NA
ENSTGUG00000012157	7	39190949	GPD2	HGNC Symbol	genic	3.3624	2.56876	2.90371	0.00977186	0.0705564	-3.24131	0.501863	0.157933	0.817481	0.185803	NA	NA	NA	NA	NA	NA	NA	NA	NA	NA	NA	NA	NA	NA	NA	NA	NA	NA	NA	NA
ENSTGUG00000004138	22	732149	ACTG1	HGNC Symbol	promoter	-2.15027	2.17658	-2.90197	0.00980826	0.0705929	-3.24484	0.888889	0.1031	0.740516	0.143444	NA	NA	NA	NA	NA	NA	NA	NA	NA	NA	NA	NA	NA	NA	NA	NA	NA	NA	NA	NA
ENSTGUG00000005673	18	4924455	SHISA6	Uniprot	genic	-1.41433	2.52563	-2.90191	0.00980956	0.0705929	-3.24497	0.91392	0.060905	0.804623	0.116573	NA	NA	NA	NA	NA	NA	NA	NA	NA	NA	NA	NA	NA	NA	NA	NA	NA	NA	NA	NA
ENSTGUG00000004390	25	975276			genic	-1.02607	-6.28932	-2.89784	0.00989491	0.0710888	-3.25322	0.0301003	0.0492559	0.00111737	0.00332302	ENSTGUG00000004315	NA	NA	NA	NA	NA	NA	NA	NA	NA		NA	NA	NA	NA	NA	NA	NA	NA	NA
ENSTGUG00000016937	Un	168375842			genic	1.33909	1.75256	2.89674	0.00991818	0.0711378	-3.25545	0.60843	0.150982	0.793566	0.10987	NA	NA	NA	NA	NA	NA	NA	NA	NA	NA	NA	NA	NA	NA	NA	NA	NA	NA	NA	NA
ENSTGUG00000004138	22	732122	ACTG1	HGNC Symbol	promoter	-2.64462	0.298854	-2.89409	0.00997419	0.0714211	-3.26081	0.813639	0.117668	0.434413	0.274948	NA	NA	NA	NA	NA	NA	NA	NA	NA	NA	NA	NA	NA	NA	NA	NA	NA	NA	NA	NA
ENSTGUG00000006053	9	4550331	DGKG	Biomart_human_ortholog	genic	-0.937175	2.08104	-2.89277	0.0100023	0.0715039	-3.26349	0.869257	0.07339	0.779285	0.0687197	NA	NA	NA	NA	NA	NA	NA	NA	NA	NA	NA	NA	NA	NA	NA	NA	NA	NA	NA	NA
ENSTGUG00000006012	5	6576084	GRK2	HGNC Symbol	genic	1.09604	-5.83618	2.88639	0.010139	0.0723341	-3.2764	0	0	0.0160573	0.0161138	NA	NA	NA	NA	NA	NA	NA	NA	NA	NA	NA	NA	NA	NA	NA	NA	NA	NA	NA	NA
ENSTGUG00000000122	13	442781	SH3RF2	Uniprot	promoter	0.898226	-5.98454	2.8858	0.0101519	0.0723341	-3.27761	0	0	0.011313	0.0118543	ENSTGUG00000000079	NA	NA	NA	NA	NA	NA	NA	NA	NA	TCERG1	NA	NA	NA	NA	NA	NA	NA	NA	NA
ENSTGUG00000003456	19	1009428	CALN1	Biomart_human_ortholog	genic	2.0742	1.45047	2.88204	0.0102333	0.0727551	-3.28521	0.478582	0.198366	0.761229	0.136096	NA	NA	NA	NA	NA	NA	NA	NA	NA	NA	NA	NA	NA	NA	NA	NA	NA	NA	NA	NA
ENSTGUG00000004096	11	7658	EMC8	HGNC Symbol	genic	2.09626	-4.5599	2.88152	0.0102446	0.0727551	-3.28625	0.00658213	0.0107247	0.0822694	0.0702762	NA	NA	NA	NA	NA	NA	NA	NA	NA	NA	NA	NA	NA	NA	NA	NA	NA	NA	NA	NA
ENSTGUG00000014053	28_random	171246	COPE	Biomart_human_ortholog	promoter	1.17726	0.657443	2.87753	0.0103321	0.0732562	-3.29434	0.46628	0.16269	0.64802	0.128196	NA	NA	NA	NA	NA	NA	NA	NA	NA	NA	NA	NA	NA	NA	NA	NA	NA	NA	NA	NA
ENSTGUG00000002526	17	713550			genic	1.34963	-5.64599	2.87665	0.0103513	0.0732722	-3.2961	0	0	0.0260897	0.0309846	ENSTGUG00000002544	NA	NA	NA	NA	NA	NA	NA	NA	NA	ENTPD8	NA	NA	NA	NA	NA	NA	NA	NA	NA
ENSTGUG00000004671	22	2711483	ADGRA2	HGNC Symbol	genic	1.62613	-5.43862	2.87505	0.0103867	0.0733504	-3.29935	0	0	0.0354591	0.041439	NA	NA	NA	NA	NA	NA	NA	NA	NA	NA	NA	NA	NA	NA	NA	NA	NA	NA	NA	NA
ENSTGUG00000002855	17	2209414	CACNA1B	HGNC Symbol	genic	0.727185	-0.375059	2.87297	0.0104326	0.0733504	-3.30355	0.347407	0.0874407	0.465267	0.098676	NA	NA	NA	NA	NA	NA	NA	NA	NA	NA	NA	NA	NA	NA	NA	NA	NA	NA	NA	NA
ENSTGUG00000000158	13	949826	FGF1	HGNC Symbol	promoter	0.720216	-6.11805	2.87232	0.0104471	0.0733504	-3.30487	0	0	0.0100436	0.0137278	NA	NA	NA	NA	NA	NA	NA	NA	NA	NA	NA	NA	NA	NA	NA	NA	NA	NA	NA	NA
ENSTGUG00000010364	8	27296736	NEGR1	HGNC Symbol	genic	-1.55664	1.56781	-2.87275	0.0104375	0.0733504	-3.30399	0.873426	0.0322705	0.675889	0.173166	NA	NA	NA	NA	NA	NA	NA	NA	NA	NA	NA	NA	NA	NA	NA	NA	NA	NA	NA	NA
ENSTGUG00000004890	1	1219169	PIGP	HGNC Symbol	genic	2.71119	4.27305	2.87246	0.010444	0.0733504	-3.30458	0.786331	0.230145	0.93864	0.0997867	NA	NA	NA	NA	NA	NA	NA	NA	NA	NA	NA	NA	NA	NA	NA	NA	NA	NA	NA	NA
ENSTGUG00000006822	17	9996593	PTGS1	HGNC Symbol	promoter	1.32096	-5.52596	2.85967	0.0107318	0.0752268	-3.33041	0.00131234	0.00321455	0.0248357	0.0225782	NA	NA	NA	NA	NA	NA	NA	NA	NA	NA	NA	NA	NA	NA	NA	NA	NA	NA	NA	NA
ENSTGUG00000001689	Z	38050695	UBAP2	HGNC Symbol	promoter	0.716682	-6.1207	2.8588	0.0107516	0.075244	-3.33216	0	0	0.00777232	0.00783317	ENSTGUG00000001701	NA	NA	NA	NA	NA	NA	NA	NA	NA		NA	NA	NA	NA	NA	NA	NA	NA	NA
ENSTGUG00000004671	22	2713144	ADGRA2	HGNC Symbol	genic	1.57548	-5.0878	2.857	0.0107929	0.0754106	-3.3358	0.00641026	0.0157019	0.0412879	0.0336824	NA	NA	NA	NA	NA	NA	NA	NA	NA	NA	NA	NA	NA	NA	NA	NA	NA	NA	NA	NA
ENSTGUG00000015428	Un	102934492			promoter	-1.65187	-0.356935	-2.85455	0.0108491	0.0756813	-3.34074	0.648017	0.0768622	0.385124	0.190908	NA	NA	NA	NA	NA	NA	NA	NA	NA	NA	NA	NA	NA	NA	NA	NA	NA	NA	NA	NA
ENSTGUG00000016747	7_random	292027	NEUROD2	HGNC Symbol	promoter	1.13512	-5.80687	2.8455	0.0110596	0.0770253	-3.35898	0	0	0.0200713	0.0258313	NA	NA	NA	NA	NA	NA	NA	NA	NA	NA	NA	NA	NA	NA	NA	NA	NA	NA	NA	NA
ENSTGUG00000010364	8	27296177	NEGR1	HGNC Symbol	genic	2.19282	3.6882	2.8441	0.0110924	0.0770295	-3.36179	0.785501	0.116461	0.917063	0.0843883	NA	NA	NA	NA	NA	NA	NA	NA	NA	NA	NA	NA	NA	NA	NA	NA	NA	NA	NA	NA
ENSTGUG00000004394	25	983727			promoter	1.50113	-5.53236	2.84395	0.0110958	0.0770295	-3.36208	0	0	0.0283451	0.0311688	ENSTGUG00000004315	ENSTGUG00000004390	ENSTGUG00000004396	NA	NA	NA	NA	NA	NA	NA			VANGL2	NA	NA	NA	NA	NA	NA	NA
ENSTGUG00000003582	14	1669473	JMJD8	HGNC Symbol	promoter	1.08107	-5.84741	2.8412	0.0111608	0.0773563	-3.36762	0	0	0.0166898	0.0215127	ENSTGUG00000018276	ENSTGUG00000003500	NA	NA	NA	NA	NA	NA	NA	NA	IGFALS		NA	NA	NA	NA	NA	NA	NA	NA
ENSTGUG00000013708	Un	116434820	DNMT1	Biomart_human_ortholog	genic	-2.01787	0.704045	-2.83223	0.0113751	0.0787157	-3.38567	0.784538	0.159687	0.525443	0.199542	NA	NA	NA	NA	NA	NA	NA	NA	NA	NA	NA	NA	NA	NA	NA	NA	NA	NA	NA	NA
ENSTGUG00000006053	9	4550325	DGKG	Biomart_human_ortholog	genic	1.47594	4.16583	2.8278	0.0114825	0.0792084	-3.39458	0.895747	0.0369101	0.957727	0.0340725	NA	NA	NA	NA	NA	NA	NA	NA	NA	NA	NA	NA	NA	NA	NA	NA	NA	NA	NA	NA
ENSTGUG00000002301	4A	883869	SRPX2		promoter	1.98738	-0.892091	2.82778	0.0114829	0.0792084	-3.39462	0.216247	0.251924	0.449106	0.180698	ENSTGUG00000002306	NA	NA	NA	NA	NA	NA	NA	NA	NA	TSPAN6	NA	NA	NA	NA	NA	NA	NA	NA	NA
ENSTGUG00000004881	22	2892497	FGFR1	HGNC Symbol	genic	0.812093	-6.04914	2.82642	0.011516	0.07931	-3.39735	0	0	0.013014	0.0189756	ENSTGUG00000004989	NA	NA	NA	NA	NA	NA	NA	NA	NA	ADAM9	NA	NA	NA	NA	NA	NA	NA	NA	NA
ENSTGUG00000017368	8_random	3396987	ACBD6	HGNC Symbol	promoter	1.29766	-5.68496	2.82326	0.0115935	0.0797165	-3.4037	0	0	0.0288902	0.0377105	NA	NA	NA	NA	NA	NA	NA	NA	NA	NA	NA	NA	NA	NA	NA	NA	NA	NA	NA	NA
ENSTGUG00000006669	19	7927226	ADORA2B	HGNC Symbol	genic	1.47666	-4.95225	2.82158	0.0116349	0.0798743	-3.40708	0.00797721	0.0124054	0.0491778	0.048158	NA	NA	NA	NA	NA	NA	NA	NA	NA	NA	NA	NA	NA	NA	NA	NA	NA	NA	NA	NA
ENSTGUG00000002251	27	1840554	LRRC3C	HGNC Symbol	promoter	1.30402	-5.68019	2.81901	0.0116983	0.0801825	-3.41224	0	0	0.020828	0.0208683	NA	NA	NA	NA	NA	NA	NA	NA	NA	NA	NA	NA	NA	NA	NA	NA	NA	NA	NA	NA
ENSTGUG00000000959	26	729339	TSPAN2	HGNC Symbol	genic	1.99773	-4.3232	2.81573	0.0117798	0.0806136	-3.41882	0.0108393	0.0126386	0.0954553	0.0910111	NA	NA	NA	NA	NA	NA	NA	NA	NA	NA	NA	NA	NA	NA	NA	NA	NA	NA	NA	NA
ENSTGUG00000014196	2_random	306718	CELF3	STRING	promoter	-1.9662	0.823979	-2.81443	0.0118122	0.0807073	-3.42142	0.763959	0.174746	0.545886	0.203661	NA	NA	NA	NA	NA	NA	NA	NA	NA	NA	NA	NA	NA	NA	NA	NA	NA	NA	NA	NA
ENSTGUG00000010364	8	27296656	NEGR1	HGNC Symbol	genic	1.35936	-1.85893	2.80679	0.0120048	0.081894	-3.43675	0.135283	0.100563	0.275519	0.136197	NA	NA	NA	NA	NA	NA	NA	NA	NA	NA	NA	NA	NA	NA	NA	NA	NA	NA	NA	NA
ENSTGUG00000006346	19	7485222	GIT1	HGNC Symbol	genic	1.19617	-5.76109	2.80562	0.0120346	0.0819677	-3.43909	0	0	0.0207286	0.031534	NA	NA	NA	NA	NA	NA	NA	NA	NA	NA	NA	NA	NA	NA	NA	NA	NA	NA	NA	NA
ENSTGUG00000015636	Un	44543775	LOC100230746	Uniprot	promoter	1.33717	-5.65533	2.80253	0.0121134	0.0821444	-3.44528	0	0	0.0273682	0.0325766	NA	NA	NA	NA	NA	NA	NA	NA	NA	NA	NA	NA	NA	NA	NA	NA	NA	NA	NA	NA
ENSTGUG00000004464	22	1891521	NEFL	HGNC Symbol	promoter	0.983917	-5.92027	2.80242	0.0121164	0.0821444	-3.44551	0	0	0.0136994	0.0157203	NA	NA	NA	NA	NA	NA	NA	NA	NA	NA	NA	NA	NA	NA	NA	NA	NA	NA	NA	NA
ENSTGUG00000010364	8	27298841	NEGR1	HGNC Symbol	genic	-2.40762	-4.16098	-2.80237	0.0121175	0.0821444	-3.4456	0.169732	0.0884726	0.0549194	0.0621241	NA	NA	NA	NA	NA	NA	NA	NA	NA	NA	NA	NA	NA	NA	NA	NA	NA	NA	NA	NA
ENSTGUG00000002914	18	994250	FAM104A	Uniprot	promoter	1.38929	-2.64474	2.79922	0.0121986	0.0823527	-3.45191	0.137487	0.148216	0.198404	0.119132	ENSTGUG00000002937	NA	NA	NA	NA	NA	NA	NA	NA	NA	BTBD17	NA	NA	NA	NA	NA	NA	NA	NA	NA
ENSTGUG00000002914	18	966199	FAM104A	Uniprot	genic	0.63192	-6.18427	2.80003	0.0121776	0.0823527	-3.45028	0	0	0.0063972	0.00594112	NA	NA	NA	NA	NA	NA	NA	NA	NA	NA	NA	NA	NA	NA	NA	NA	NA	NA	NA	NA
ENSTGUG00000012157	7	39190965	GPD2	HGNC Symbol	genic	3.02511	4.07055	2.79896	0.0122053	0.0823527	-3.45244	0.665872	0.292035	0.926622	0.137381	NA	NA	NA	NA	NA	NA	NA	NA	NA	NA	NA	NA	NA	NA	NA	NA	NA	NA	NA	NA
ENSTGUG00000011675	6	36044862	INPP5A	HGNC Symbol	genic	-1.83358	0.171433	-2.7952	0.0123027	0.0828802	-3.45996	0.739305	0.110837	0.453623	0.225477	NA	NA	NA	NA	NA	NA	NA	NA	NA	NA	NA	NA	NA	NA	NA	NA	NA	NA	NA	NA
ENSTGUG00000016050	1A_random	175054			genic	-2.31222	-3.77538	-2.7929	0.0123627	0.0831552	-3.46457	0.238435	0.184359	0.0720542	0.0800612	NA	NA	NA	NA	NA	NA	NA	NA	NA	NA	NA	NA	NA	NA	NA	NA	NA	NA	NA	NA
ENSTGUG00000007674	14	11389957	DGUOK	Biomart_human_ortholog	genic	1.32394	-5.66526	2.79087	0.0124159	0.0833829	-3.46863	0	0	0.0262629	0.0460304	NA	NA	NA	NA	NA	NA	NA	NA	NA	NA	NA	NA	NA	NA	NA	NA	NA	NA	NA	NA
ENSTGUG00000004671	22	2712990	ADGRA2	HGNC Symbol	genic	1.17893	-5.77401	2.78851	0.0124778	0.0836388	-3.47334	0	0	0.0180908	0.0213354	NA	NA	NA	NA	NA	NA	NA	NA	NA	NA	NA	NA	NA	NA	NA	NA	NA	NA	NA	NA
ENSTGUG00000006396	19	7493195	ANKRD13B	HGNC Symbol	genic	1.93969	-5.20344	2.78722	0.012512	0.0836388	-3.47593	0	0	0.0463691	0.0469518	NA	NA	NA	NA	NA	NA	NA	NA	NA	NA	NA	NA	NA	NA	NA	NA	NA	NA	NA	NA
ENSTGUG00000017464	26_random	291187	ATP2B4	HGNC Symbol	genic	2.48716	0.831543	2.78791	0.0124938	0.0836388	-3.47455	0.354215	0.171248	0.654782	0.233021	NA	NA	NA	NA	NA	NA	NA	NA	NA	NA	NA	NA	NA	NA	NA	NA	NA	NA	NA	NA
ENSTGUG00000015295	Un	41357253	EFNA3	Biomart_human_ortholog	promoter	0.433111	-6.33338	2.77937	0.0127211	0.0849055	-3.49161	0	0	0.00519705	0.00934051	NA	NA	NA	NA	NA	NA	NA	NA	NA	NA	NA	NA	NA	NA	NA	NA	NA	NA	NA	NA
ENSTGUG00000002771	21	2713948	MEGF6	HGNC Symbol	genic	0.498291	-6.28449	2.77854	0.0127435	0.0849241	-3.49328	0	0	0.00533627	0.0076334	NA	NA	NA	NA	NA	NA	NA	NA	NA	NA	NA	NA	NA	NA	NA	NA	NA	NA	NA	NA
ENSTGUG00000004711	12	3784785			promoter	1.34055	-5.6528	2.7776	0.0127687	0.0849607	-3.49514	0	0	0.0251158	0.0288405	NA	NA	NA	NA	NA	NA	NA	NA	NA	NA	NA	NA	NA	NA	NA	NA	NA	NA	NA	NA
ENSTGUG00000012147	3	69732066	NR2E1	HGNC Symbol	genic	1.12861	-5.34925	2.77625	0.0128052	0.0850727	-3.49784	0.00538793	0.008854	0.0323378	0.0376	NA	NA	NA	NA	NA	NA	NA	NA	NA	NA	NA	NA	NA	NA	NA	NA	NA	NA	NA	NA
ENSTGUG00000016937	Un	168375817			genic	-1.41266	1.3838	-2.77325	0.0128866	0.0854824	-3.50384	0.781155	0.17212	0.668288	0.0936504	NA	NA	NA	NA	NA	NA	NA	NA	NA	NA	NA	NA	NA	NA	NA	NA	NA	NA	NA	NA
ENSTGUG00000011691	6	36023292			promoter	1.3463	-5.64849	2.77133	0.0129387	0.0856967	-3.50765	0	0	0.0224816	0.0236239	ENSTGUG00000011675	NA	NA	NA	NA	NA	NA	NA	NA	NA	INPP5A	NA	NA	NA	NA	NA	NA	NA	NA	NA
ENSTGUG00000006053	9	4550232	DGKG	Biomart_human_ortholog	genic	-0.891816	-4.11143	-2.76932	0.0129938	0.0859302	-3.51167	0.0775942	0.0205335	0.0433353	0.0270785	NA	NA	NA	NA	NA	NA	NA	NA	NA	NA	NA	NA	NA	NA	NA	NA	NA	NA	NA	NA
ENSTGUG00000017161	Un	84645126	DPYSL5	Biomart_human_ortholog	genic	1.64922	-4.91242	2.76539	0.0131019	0.0864908	-3.5195	0.00685127	0.0129403	0.0509012	0.0544997	NA	NA	NA	NA	NA	NA	NA	NA	NA	NA	NA	NA	NA	NA	NA	NA	NA	NA	NA	NA
ENSTGUG00000002130	4	7637859	NKX6-1	Uniprot	promoter	1.8742	-5.25256	2.76479	0.0131186	0.0864908	-3.52071	0	0	0.041676	0.0409871	NA	NA	NA	NA	NA	NA	NA	NA	NA	NA	NA	NA	NA	NA	NA	NA	NA	NA	NA	NA
ENSTGUG00000002855	17	2209426	CACNA1B	HGNC Symbol	genic	0.793466	-0.169615	2.76265	0.0131779	0.086618	-3.52497	0.376602	0.120129	0.504237	0.108566	NA	NA	NA	NA	NA	NA	NA	NA	NA	NA	NA	NA	NA	NA	NA	NA	NA	NA	NA	NA
ENSTGUG00000002606	21	2175733	PLEKHG5	HGNC Symbol	promoter	0.887488	-5.9926	2.76267	0.0131772	0.086618	-3.52492	0	0	0.0134205	0.0169497	ENSTGUG00000002598	ENSTGUG00000002589	NA	NA	NA	NA	NA	NA	NA	NA	TAS1R1	ZBTB48	NA	NA	NA	NA	NA	NA	NA	NA
ENSTGUG00000009432	11	18395717	SLC7A10	HGNC Symbol	genic	1.77224	1.10352	2.76179	0.0132018	0.086643	-3.52668	0.463191	0.141645	0.709545	0.157726	NA	NA	NA	NA	NA	NA	NA	NA	NA	NA	NA	NA	NA	NA	NA	NA	NA	NA	NA	NA
ENSTGUG00000001511	26	3629821	PLXNA2	HGNC Symbol	genic	2.23238	1.99408	2.76082	0.0132288	0.0866888	-3.52861	0.536616	0.251395	0.812142	0.130632	NA	NA	NA	NA	NA	NA	NA	NA	NA	NA	NA	NA	NA	NA	NA	NA	NA	NA	NA	NA
ENSTGUG00000003178	19	305291	TRIM39	Uniprot	promoter	1.59428	-5.4625	2.75668	0.0133447	0.087316	-3.53685	0	0	0.0355534	0.0388966	NA	NA	NA	NA	NA	NA	NA	NA	NA	NA	NA	NA	NA	NA	NA	NA	NA	NA	NA	NA
ENSTGUG00000013708	Un	116434831	DNMT1	Biomart_human_ortholog	genic	-1.79338	1.1236	-2.75242	0.0134649	0.0877044	-3.54533	0.793288	0.128228	0.605766	0.139045	NA	NA	NA	NA	NA	NA	NA	NA	NA	NA	NA	NA	NA	NA	NA	NA	NA	NA	NA	NA
ENSTGUG00000009791	12	16564825	FRMD4B	Uniprot	genic	0.650785	-6.17012	2.75272	0.0134566	0.0877044	-3.54474	0	0	0.00875037	0.0126701	NA	NA	NA	NA	NA	NA	NA	NA	NA	NA	NA	NA	NA	NA	NA	NA	NA	NA	NA	NA
ENSTGUG00000016050	1A_random	174895			genic	1.27802	-2.42246	2.75351	0.0134341	0.0877044	-3.54316	0.0866375	0.0442968	0.201764	0.10746	NA	NA	NA	NA	NA	NA	NA	NA	NA	NA	NA	NA	NA	NA	NA	NA	NA	NA	NA	NA
ENSTGUG00000012157	7	39169332	GPD2	HGNC Symbol	promoter	1.38739	-5.61767	2.74728	0.0136117	0.0885272	-3.55557	0	0	0.0273193	0.0320129	ENSTGUG00000012179	ENSTGUG00000012173	NA	NA	NA	NA	NA	NA	NA	NA			NA	NA	NA	NA	NA	NA	NA	NA
ENSTGUG00000014995	Un	68789466	EMILIN1	Biomart_human_ortholog	promoter	1.58168	-5.28818	2.74516	0.0136726	0.08879	-3.55978	0.00187266	0.00458706	0.0391515	0.0430901	NA	NA	NA	NA	NA	NA	NA	NA	NA	NA	NA	NA	NA	NA	NA	NA	NA	NA	NA	NA
ENSTGUG00000007741	11	11234462	CDT1	Uniprot	promoter	1.58078	-5.47262	2.73822	0.0138738	0.0899611	-3.57357	0	0	0.0297616	0.0290373	ENSTGUG00000007717	NA	NA	NA	NA	NA	NA	NA	NA	NA	ZC3H18	NA	NA	NA	NA	NA	NA	NA	NA	NA
ENSTGUG00000002855	17	2209524	CACNA1B	HGNC Symbol	genic	1.30346	1.29198	2.73548	0.013954	0.0902735	-3.57901	0.546903	0.176671	0.740577	0.143275	NA	NA	NA	NA	NA	NA	NA	NA	NA	NA	NA	NA	NA	NA	NA	NA	NA	NA	NA	NA
ENSTGUG00000002855	17	2209561	CACNA1B	HGNC Symbol	genic	1.34218	0.581251	2.73515	0.0139637	0.0902735	-3.57967	0.433452	0.152923	0.63807	0.154431	NA	NA	NA	NA	NA	NA	NA	NA	NA	NA	NA	NA	NA	NA	NA	NA	NA	NA	NA	NA
ENSTGUG00000014196	2_random	306682	CELF3	STRING	promoter	-1.17111	0.0405125	-2.73367	0.0140072	0.0903853	-3.5826	0.650141	0.114164	0.458399	0.151789	NA	NA	NA	NA	NA	NA	NA	NA	NA	NA	NA	NA	NA	NA	NA	NA	NA	NA	NA	NA
ENSTGUG00000014196	2_random	306688	CELF3	STRING	promoter	-1.63349	3.90781	-2.73314	0.0140228	0.0903853	-3.58365	0.962518	0.0510917	0.912443	0.0667488	NA	NA	NA	NA	NA	NA	NA	NA	NA	NA	NA	NA	NA	NA	NA	NA	NA	NA	NA	NA
ENSTGUG00000004881	22	2892508	FGFR1	HGNC Symbol	genic	1.05999	-5.86322	2.73216	0.0140518	0.0904375	-3.5856	0	0	0.0159536	0.0177584	ENSTGUG00000004989	NA	NA	NA	NA	NA	NA	NA	NA	NA	ADAM9	NA	NA	NA	NA	NA	NA	NA	NA	NA
ENSTGUG00000002228	3	1314752	EHBP1	HGNC Symbol	genic	2.23343	-4.55538	2.72966	0.0141256	0.0905083	-3.59054	0.00775194	0.0189883	0.108171	0.111492	NA	NA	NA	NA	NA	NA	NA	NA	NA	NA	NA	NA	NA	NA	NA	NA	NA	NA	NA	NA
ENSTGUG00000008452	19	10706534	MSI2	Uniprot	genic	1.3993	-4.72726	2.73031	0.0141065	0.0905083	-3.58927	0.017871	0.0313662	0.0507083	0.040045	NA	NA	NA	NA	NA	NA	NA	NA	NA	NA	NA	NA	NA	NA	NA	NA	NA	NA	NA	NA
ENSTGUG00000002743	21	2591168	TP73	HGNC Symbol	genic	0.58534	-6.21921	2.73022	0.0141091	0.0905083	-3.58944	0	0	0.00635964	0.0073629	NA	NA	NA	NA	NA	NA	NA	NA	NA	NA	NA	NA	NA	NA	NA	NA	NA	NA	NA	NA
ENSTGUG00000009596	10	19869953	CALML4	STRING	genic	0.945398	-5.94916	2.72775	0.0141826	0.0907394	-3.59434	0	0	0.015478	0.0209436	NA	NA	NA	NA	NA	NA	NA	NA	NA	NA	NA	NA	NA	NA	NA	NA	NA	NA	NA	NA
ENSTGUG00000003692	25	282248	MEX3A	HGNC Symbol	genic	0.895969	-5.86437	2.72376	0.014302	0.0909592	-3.60225	0.00108225	0.00265096	0.0132343	0.0131588	NA	NA	NA	NA	NA	NA	NA	NA	NA	NA	NA	NA	NA	NA	NA	NA	NA	NA	NA	NA
ENSTGUG00000005909	3	23732153	OVOL2	Uniprot	promoter	1.01007	-5.54001	2.72323	0.014318	0.0909592	-3.60331	0.00555556	0.0136083	0.0238911	0.03192	NA	NA	NA	NA	NA	NA	NA	NA	NA	NA	NA	NA	NA	NA	NA	NA	NA	NA	NA	NA
ENSTGUG00000000942	13	6930193	PDGFRB	HGNC Symbol	promoter	1.3938	-5.61286	2.72463	0.0142759	0.0909592	-3.60053	0	0	0.025938	0.0325201	NA	NA	NA	NA	NA	NA	NA	NA	NA	NA	NA	NA	NA	NA	NA	NA	NA	NA	NA	NA
ENSTGUG00000002656	27	2608172	VPS25	Uniprot	promoter	0.693087	-6.1384	2.72309	0.0143221	0.0909592	-3.60358	0	0	0.00831576	0.00975632	ENSTGUG00000002735	ENSTGUG00000002515	NA	NA	NA	NA	NA	NA	NA	NA	CNTNAP1		NA	NA	NA	NA	NA	NA	NA	NA
ENSTGUG00000016050	1A_random	176189			genic	2.2608	-2.75119	2.72537	0.0142537	0.0909592	-3.59906	0.0886364	0.108092	0.209297	0.11636	NA	NA	NA	NA	NA	NA	NA	NA	NA	NA	NA	NA	NA	NA	NA	NA	NA	NA	NA	NA
ENSTGUG00000008878	15	8918038			promoter	1.12857	-5.81178	2.7212	0.0143791	0.0911874	-3.60732	0	0	0.0173012	0.0180978	NA	NA	NA	NA	NA	NA	NA	NA	NA	NA	NA	NA	NA	NA	NA	NA	NA	NA	NA	NA
ENSTGUG00000006053	9	4550315	DGKG	Biomart_human_ortholog	genic	0.966134	0.43677	2.71964	0.0144264	0.0913529	-3.61041	0.450157	0.0670341	0.609324	0.137353	NA	NA	NA	NA	NA	NA	NA	NA	NA	NA	NA	NA	NA	NA	NA	NA	NA	NA	NA	NA
ENSTGUG00000000403	28	2245113	MAST3	HGNC Symbol	genic	1.39635	-4.06815	2.71478	0.0145744	0.0921553	-3.62004	0.0266165	0.0243876	0.0734892	0.0502204	NA	NA	NA	NA	NA	NA	NA	NA	NA	NA	NA	NA	NA	NA	NA	NA	NA	NA	NA	NA
ENSTGUG00000005911	11	5502611	AGRP	HGNC Symbol	genic	1.00875	-5.90165	2.71164	0.0146709	0.0922163	-3.62626	0	0	0.015422	0.0182627	ENSTGUG00000006004	NA	NA	NA	NA	NA	NA	NA	NA	NA	VAC14	NA	NA	NA	NA	NA	NA	NA	NA	NA
ENSTGUG00000002297	27	1915012	MSL1	Uniprot	promoter	1.17757	-5.77503	2.7113	0.0146814	0.0922163	-3.62693	0	0	0.0198862	0.0237497	NA	NA	NA	NA	NA	NA	NA	NA	NA	NA	NA	NA	NA	NA	NA	NA	NA	NA	NA	NA
ENSTGUG00000000922	28	4463312	POLR2E	Uniprot	genic	-1.69899	1.78742	-2.71213	0.0146558	0.0922163	-3.62529	0.841757	0.138073	0.706805	0.148714	ENSTGUG00000000786	NA	NA	NA	NA	NA	NA	NA	NA	NA		NA	NA	NA	NA	NA	NA	NA	NA	NA
ENSTGUG00000006822	17	9996582	PTGS1	HGNC Symbol	promoter	0.845583	-6.02402	2.71099	0.0146906	0.0922163	-3.62753	0	0	0.0116474	0.0147291	NA	NA	NA	NA	NA	NA	NA	NA	NA	NA	NA	NA	NA	NA	NA	NA	NA	NA	NA	NA
ENSTGUG00000017422	25_random	433520	S100A1	NCBI gene	promoter	1.26367	-5.71046	2.7115	0.0146751	0.0922163	-3.62653	0	0	0.0237624	0.02795	NA	NA	NA	NA	NA	NA	NA	NA	NA	NA	NA	NA	NA	NA	NA	NA	NA	NA	NA	NA
ENSTGUG00000011662	6	35822325	STK32C	HGNC Symbol	genic	1.57121	-5.4798	2.70947	0.0147377	0.0923776	-3.63054	0	0	0.0373779	0.0513764	NA	NA	NA	NA	NA	NA	NA	NA	NA	NA	NA	NA	NA	NA	NA	NA	NA	NA	NA	NA
ENSTGUG00000002855	17	2209281	CACNA1B	HGNC Symbol	genic	-2.19907	2.1458	-2.70786	0.0147877	0.092423	-3.63373	0.91144	0.0738449	0.710984	0.237071	NA	NA	NA	NA	NA	NA	NA	NA	NA	NA	NA	NA	NA	NA	NA	NA	NA	NA	NA	NA
ENSTGUG00000010364	8	27296201	NEGR1	HGNC Symbol	genic	2.41148	2.88434	2.70845	0.0147692	0.092423	-3.63255	0.672521	0.112885	0.872166	0.12745	NA	NA	NA	NA	NA	NA	NA	NA	NA	NA	NA	NA	NA	NA	NA	NA	NA	NA	NA	NA
ENSTGUG00000005836	19	6869206	SMG6	HGNC Symbol	genic	0.9487	-5.60421	2.70418	0.0149021	0.0930038	-3.64099	0.00505051	0.0123712	0.0170345	0.0133431	NA	NA	NA	NA	NA	NA	NA	NA	NA	NA	NA	NA	NA	NA	NA	NA	NA	NA	NA	NA
ENSTGUG00000005673	18	4924449	SHISA6	Uniprot	genic	-1.49878	2.2616	-2.70183	0.0149758	0.0932575	-3.64564	0.906053	0.0624345	0.766818	0.123137	NA	NA	NA	NA	NA	NA	NA	NA	NA	NA	NA	NA	NA	NA	NA	NA	NA	NA	NA	NA
ENSTGUG00000014263	10_random	348985	SKOR1	Biomart_human_ortholog	promoter	0.47935	-6.2987	2.70083	0.0150075	0.0932575	-3.64763	0	0	0.00452558	0.00465669	NA	NA	NA	NA	NA	NA	NA	NA	NA	NA	NA	NA	NA	NA	NA	NA	NA	NA	NA	NA
ENSTGUG00000002589	21	2190263	ZBTB48	HGNC Symbol	genic	1.08573	-5.84391	2.70098	0.0150026	0.0932575	-3.64732	0	0	0.0184772	0.0269722	NA	NA	NA	NA	NA	NA	NA	NA	NA	NA	NA	NA	NA	NA	NA	NA	NA	NA	NA	NA
ENSTGUG00000010777	5	23236042	DLL4	HGNC Symbol	genic	1.61709	-4.99878	2.6993	0.0150555	0.093422	-3.65064	0.00847458	0.0207584	0.0423891	0.0325595	NA	NA	NA	NA	NA	NA	NA	NA	NA	NA	NA	NA	NA	NA	NA	NA	NA	NA	NA	NA
ENSTGUG00000015608	Un	128747611			promoter	1.67409	-0.948137	2.69459	0.015205	0.0942142	-3.65994	0.196588	0.120559	0.422933	0.192807	NA	NA	NA	NA	NA	NA	NA	NA	NA	NA	NA	NA	NA	NA	NA	NA	NA	NA	NA	NA
ENSTGUG00000002234	27	1768035	PNMT	HGNC Symbol	promoter	1.50371	-5.53043	2.6901	0.0153487	0.0948329	-3.6688	0	0	0.0292613	0.0321999	NA	NA	NA	NA	NA	NA	NA	NA	NA	NA	NA	NA	NA	NA	NA	NA	NA	NA	NA	NA
ENSTGUG00000002563	17	728173			promoter	1.24836	-5.72194	2.69058	0.0153332	0.0948329	-3.66785	0	0	0.0221939	0.0233383	NA	NA	NA	NA	NA	NA	NA	NA	NA	NA	NA	NA	NA	NA	NA	NA	NA	NA	NA	NA
ENSTGUG00000014196	2_random	306670	CELF3	STRING	promoter	-1.13766	0.464699	-2.68936	0.0153725	0.0948338	-3.67025	0.696643	0.157313	0.528459	0.114731	NA	NA	NA	NA	NA	NA	NA	NA	NA	NA	NA	NA	NA	NA	NA	NA	NA	NA	NA	NA
ENSTGUG00000004484	19	5276063	LRWD1	Uniprot	promoter	0.356809	-6.3906	2.68873	0.0153927	0.0948338	-3.67149	0	0	0.00392933	0.00683668	ENSTGUG00000004477	NA	NA	NA	NA	NA	NA	NA	NA	NA	ALKBH4	NA	NA	NA	NA	NA	NA	NA	NA	NA
ENSTGUG00000010364	8	27296493	NEGR1	HGNC Symbol	genic	-0.828931	0.953972	-2.68585	0.0154861	0.0951383	-3.67718	0.747753	0.0766314	0.622411	0.104426	NA	NA	NA	NA	NA	NA	NA	NA	NA	NA	NA	NA	NA	NA	NA	NA	NA	NA	NA	NA
ENSTGUG00000008866	19	11277490	RAP1GAP2	HGNC Symbol	genic	0.484264	-6.29501	2.68606	0.0154791	0.0951383	-3.67676	0	0	0.00631979	0.0110443	NA	NA	NA	NA	NA	NA	NA	NA	NA	NA	NA	NA	NA	NA	NA	NA	NA	NA	NA	NA
ENSTGUG00000016937	Un	168375853			genic	1.15033	2.49461	2.68509	0.0155106	0.0951535	-3.67867	0.755075	0.0689004	0.863237	0.0889558	NA	NA	NA	NA	NA	NA	NA	NA	NA	NA	NA	NA	NA	NA	NA	NA	NA	NA	NA	NA
ENSTGUG00000013708	Un	116434723	DNMT1	Biomart_human_ortholog	genic	0.855006	-1.02015	2.68399	0.0155462	0.0952372	-3.68083	0.250773	0.10811	0.367093	0.107122	NA	NA	NA	NA	NA	NA	NA	NA	NA	NA	NA	NA	NA	NA	NA	NA	NA	NA	NA	NA
ENSTGUG00000015756	Un	17065356	RHOG	HGNC Symbol	promoter	1.34638	-5.64843	2.68281	0.0155849	0.0952728	-3.68317	0	0	0.0247003	0.0281055	NA	NA	NA	NA	NA	NA	NA	NA	NA	NA	NA	NA	NA	NA	NA	NA	NA	NA	NA	NA
ENSTGUG00000002706	4A	6293090	STARD8	HGNC Symbol	genic	1.58561	-5.469	2.68179	0.0156181	0.0952728	-3.68517	0	0	0.0434487	0.0632217	NA	NA	NA	NA	NA	NA	NA	NA	NA	NA	NA	NA	NA	NA	NA	NA	NA	NA	NA	NA
ENSTGUG00000001539	26	3788195			genic	1.90094	-5.23251	2.68243	0.0155974	0.0952728	-3.68392	0	0	0.0483596	0.0615989	NA	NA	NA	NA	NA	NA	NA	NA	NA	NA	NA	NA	NA	NA	NA	NA	NA	NA	NA	NA
ENSTGUG00000006053	9	4550173	DGKG	Biomart_human_ortholog	genic	1.84231	3.8039	2.68051	0.0156601	0.0953942	-3.6877	0.787033	0.136692	0.934621	0.0577379	NA	NA	NA	NA	NA	NA	NA	NA	NA	NA	NA	NA	NA	NA	NA	NA	NA	NA	NA	NA
ENSTGUG00000003402	20	998804	DLGAP4	Uniprot	genic	-1.30917	-6.10355	-2.67863	0.0157219	0.0956362	-3.6914	0.0368296	0.0460811	0.00280369	0.00759918	NA	NA	NA	NA	NA	NA	NA	NA	NA	NA	NA	NA	NA	NA	NA	NA	NA	NA	NA	NA
ENSTGUG00000002234	27	1768089	PNMT	HGNC Symbol	promoter	0.577843	-6.22483	2.67737	0.0157633	0.095753	-3.69387	0	0	0.00908227	0.0164511	NA	NA	NA	NA	NA	NA	NA	NA	NA	NA	NA	NA	NA	NA	NA	NA	NA	NA	NA	NA
ENSTGUG00000004671	22	2714239	ADGRA2	HGNC Symbol	genic	-1.25214	-5.76914	-2.67425	0.0158667	0.0962463	-3.70003	0.0544468	0.0658888	0.0157362	0.0389639	NA	NA	NA	NA	NA	NA	NA	NA	NA	NA	NA	NA	NA	NA	NA	NA	NA	NA	NA	NA
ENSTGUG00000003490	22	189704	HK2	Biomart	genic	1.05306	-5.86842	2.67287	0.0159123	0.0963878	-3.70273	0	0	0.0141636	0.014938	ENSTGUG00000003661	NA	NA	NA	NA	NA	NA	NA	NA	NA		NA	NA	NA	NA	NA	NA	NA	NA	NA
ENSTGUG00000002733	4A	6389919	YIPF6	Uniprot	genic	0.859546	-6.01355	2.66921	0.0160349	0.0969942	-3.70994	0	0	0.0107596	0.012198	ENSTGUG00000002739	NA	NA	NA	NA	NA	NA	NA	NA	NA	OPHN1	NA	NA	NA	NA	NA	NA	NA	NA	NA
ENSTGUG00000010364	8	27296255	NEGR1	HGNC Symbol	genic	-0.817575	1.23403	-2.66471	0.0161863	0.0977734	-3.71877	0.780156	0.0733549	0.667723	0.098787	NA	NA	NA	NA	NA	NA	NA	NA	NA	NA	NA	NA	NA	NA	NA	NA	NA	NA	NA	NA
ENSTGUG00000004138	22	732137	ACTG1	HGNC Symbol	promoter	1.77924	2.39298	2.66291	0.0162475	0.0978696	-3.72232	0.629978	0.269382	0.85199	0.116962	NA	NA	NA	NA	NA	NA	NA	NA	NA	NA	NA	NA	NA	NA	NA	NA	NA	NA	NA	NA
ENSTGUG00000015356	4_random	3994627	FBXO41	HGNC Symbol	promoter	0.751173	-6.09483	2.66313	0.0162398	0.0978696	-3.72187	0	0	0.0119013	0.0207432	ENSTGUG00000015420	NA	NA	NA	NA	NA	NA	NA	NA	NA		NA	NA	NA	NA	NA	NA	NA	NA	NA
ENSTGUG00000018187	26	595219			genic	1.70589	-5.3788	2.6601	0.0163432	0.0983092	-3.72784	0	0	0.0476708	0.0598403	NA	NA	NA	NA	NA	NA	NA	NA	NA	NA	NA	NA	NA	NA	NA	NA	NA	NA	NA	NA
ENSTGUG00000016050	1A_random	174903			genic	-0.997761	-6.11832	-2.65863	0.0163933	0.0984734	-3.73071	0.020218	0.021812	0.00375896	0.0103484	NA	NA	NA	NA	NA	NA	NA	NA	NA	NA	NA	NA	NA	NA	NA	NA	NA	NA	NA	NA
ENSTGUG00000013708	Un	116434844	DNMT1	Biomart_human_ortholog	genic	2.24018	3.48598	2.65666	0.016461	0.0986062	-3.73458	0.760044	0.151273	0.913056	0.0837297	NA	NA	NA	NA	NA	NA	NA	NA	NA	NA	NA	NA	NA	NA	NA	NA	NA	NA	NA	NA
ENSTGUG00000000390	24	2005010	USP2	HGNC Symbol	promoter	1.24423	-5.72504	2.65718	0.0164429	0.0986062	-3.73355	0	0	0.0250609	0.0375185	NA	NA	NA	NA	NA	NA	NA	NA	NA	NA	NA	NA	NA	NA	NA	NA	NA	NA	NA	NA
ENSTGUG00000005910	14	8711632	NDUFAB1	HGNC Symbol	genic	1.62247	-4.7075	2.655	0.0165182	0.0988121	-3.73784	0.0277778	0.0680414	0.0579496	0.0535151	NA	NA	NA	NA	NA	NA	NA	NA	NA	NA	NA	NA	NA	NA	NA	NA	NA	NA	NA	NA
ENSTGUG00000004138	22	732140	ACTG1	HGNC Symbol	promoter	1.45486	1.68757	2.65337	0.0165744	0.0988751	-3.74103	0.598297	0.162857	0.7845	0.151745	NA	NA	NA	NA	NA	NA	NA	NA	NA	NA	NA	NA	NA	NA	NA	NA	NA	NA	NA	NA
ENSTGUG00000006946	5	7284742			promoter	0.417528	-6.34507	2.65397	0.0165536	0.0988751	-3.73985	0	0	0.00405584	0.00509475	NA	NA	NA	NA	NA	NA	NA	NA	NA	NA	NA	NA	NA	NA	NA	NA	NA	NA	NA	NA
ENSTGUG00000013708	Un	116434864	DNMT1	Biomart_human_ortholog	genic	2.05116	2.07636	2.65121	0.0166494	0.0990875	-3.74527	0.587681	0.151138	0.802766	0.149624	NA	NA	NA	NA	NA	NA	NA	NA	NA	NA	NA	NA	NA	NA	NA	NA	NA	NA	NA	NA
ENSTGUG00000002606	21	2175720	PLEKHG5	HGNC Symbol	promoter	1.03294	-5.88351	2.65102	0.0166559	0.0990875	-3.74564	0	0	0.0169852	0.0228454	ENSTGUG00000002598	ENSTGUG00000002589	NA	NA	NA	NA	NA	NA	NA	NA	TAS1R1	ZBTB48	NA	NA	NA	NA	NA	NA	NA	NA
ENSTGUG00000004465	4A	12712372			genic	1.67339	-5.40317	2.64856	0.0167415	0.0993238	-3.75045	0	0	0.04116	0.0485122	NA	NA	NA	NA	NA	NA	NA	NA	NA	NA	NA	NA	NA	NA	NA	NA	NA	NA	NA	NA
ENSTGUG00000006946	5	7284686			promoter	-0.762978	0.177449	-2.64869	0.016737	0.0993238	-3.7502	0.624721	0.0987295	0.498734	0.0946894	NA	NA	NA	NA	NA	NA	NA	NA	NA	NA	NA	NA	NA	NA	NA	NA	NA	NA	NA	NA
ENSTGUG00000007589	3	29435763			genic	1.33361	-2.51772	2.64626	0.0168223	0.0996662	-3.75497	0.110745	0.0966496	0.182673	0.0690439	ENSTGUG00000007590	NA	NA	NA	NA	NA	NA	NA	NA	NA	RALGAPA2	NA	NA	NA	NA	NA	NA	NA	NA	NA
ENSTGUG00000006053	9	4550270	DGKG	Biomart_human_ortholog	genic	1.18942	4.30454	2.64325	0.0169283	0.100157	-3.76087	0.918722	0.0290986	0.960926	0.0287927	NA	NA	NA	NA	NA	NA	NA	NA	NA	NA	NA	NA	NA	NA	NA	NA	NA	NA	NA	NA
ENSTGUG00000010263	5	20197053	ALX4	HGNC Symbol	promoter	1.46747	-5.05882	2.63782	0.017121	0.101159	-3.77149	0.0107527	0.0263386	0.0364895	0.0288257	NA	NA	NA	NA	NA	NA	NA	NA	NA	NA	NA	NA	NA	NA	NA	NA	NA	NA	NA	NA
ENSTGUG00000005673	18	4924461	SHISA6	Uniprot	genic	-0.949429	2.10224	-2.6338	0.0172651	0.101871	-3.77935	0.867125	0.0631965	0.78068	0.0809382	NA	NA	NA	NA	NA	NA	NA	NA	NA	NA	NA	NA	NA	NA	NA	NA	NA	NA	NA	NA
ENSTGUG00000017374	8_random	3508547	QSOX1	HGNC Symbol	genic	1.33549	-5.6566	2.63157	0.0173457	0.102207	-3.78372	0	0	0.0236293	0.0243273	NA	NA	NA	NA	NA	NA	NA	NA	NA	NA	NA	NA	NA	NA	NA	NA	NA	NA	NA	NA
ENSTGUG00000004163	11	323199	FOXC2	HGNC Symbol	promoter	1.60579	0.0473714	2.63048	0.0173851	0.1023	-3.78585	0.317797	0.134209	0.566658	0.202853	NA	NA	NA	NA	NA	NA	NA	NA	NA	NA	NA	NA	NA	NA	NA	NA	NA	NA	NA	NA
ENSTGUG00000013708	Un	116434829	DNMT1	Biomart_human_ortholog	genic	-1.69543	3.32294	-2.62673	0.0175214	0.102908	-3.79317	0.930776	0.105668	0.870403	0.081388	NA	NA	NA	NA	NA	NA	NA	NA	NA	NA	NA	NA	NA	NA	NA	NA	NA	NA	NA	NA
ENSTGUG00000006038	11	5556402	MTSS1L	HGNC Symbol	promoter	-0.856993	-6.13569	-2.6255	0.0175662	0.102908	-3.79557	0.0156826	0.0135737	0.00319913	0.00552555	ENSTGUG00000005911	NA	NA	NA	NA	NA	NA	NA	NA	NA	AGRP	NA	NA	NA	NA	NA	NA	NA	NA	NA
ENSTGUG00000005910	14	8826150	NDUFAB1	HGNC Symbol	genic	0.663185	-6.16082	2.62632	0.0175364	0.102908	-3.79398	0	0	0.010846	0.0189772	ENSTGUG00000006039	NA	NA	NA	NA	NA	NA	NA	NA	NA	ERN2	NA	NA	NA	NA	NA	NA	NA	NA	NA
ENSTGUG00000016050	1A_random	175067			genic	0.696785	-6.13562	2.62503	0.0175836	0.102908	-3.7965	0	0	0.00802633	0.00961942	NA	NA	NA	NA	NA	NA	NA	NA	NA	NA	NA	NA	NA	NA	NA	NA	NA	NA	NA	NA
ENSTGUG00000014002	28_random	157218	NCAN	STRING	promoter	1.19054	-5.55838	2.62286	0.0176632	0.103234	-3.80073	0.00222222	0.00544331	0.0232564	0.0234316	NA	NA	NA	NA	NA	NA	NA	NA	NA	NA	NA	NA	NA	NA	NA	NA	NA	NA	NA	NA
ENSTGUG00000010364	8	27296680	NEGR1	HGNC Symbol	genic	-0.893781	-2.59268	-2.62122	0.0177236	0.103448	-3.80393	0.211287	0.0861703	0.128787	0.0778452	NA	NA	NA	NA	NA	NA	NA	NA	NA	NA	NA	NA	NA	NA	NA	NA	NA	NA	NA	NA
ENSTGUG00000009454	5	14061029	IFITM10	HGNC Symbol	genic	1.21617	-5.74609	2.61778	0.017851	0.10391	-3.81064	0	0	0.0206342	0.0231101	ENSTGUG00000009405	NA	NA	NA	NA	NA	NA	NA	NA	NA	SYT8	NA	NA	NA	NA	NA	NA	NA	NA	NA
ENSTGUG00000010364	8	27296552	NEGR1	HGNC Symbol	genic	1.95793	2.96449	2.61778	0.0178508	0.10391	-3.81064	0.732141	0.110029	0.868513	0.155809	NA	NA	NA	NA	NA	NA	NA	NA	NA	NA	NA	NA	NA	NA	NA	NA	NA	NA	NA	NA
ENSTGUG00000003826	8	2924548	COLGALT2	Biomart_human_ortholog	genic	1.12363	-5.59231	2.61597	0.0179183	0.104162	-3.81417	0.00248756	0.00609326	0.0198493	0.0169117	NA	NA	NA	NA	NA	NA	NA	NA	NA	NA	NA	NA	NA	NA	NA	NA	NA	NA	NA	NA
ENSTGUG00000002914	18	925124	FAM104A	Uniprot	genic	0.879645	-5.99848	2.61337	0.0180153	0.104453	-3.81923	0	0	0.0121532	0.0141706	ENSTGUG00000002919	NA	NA	NA	NA	NA	NA	NA	NA	NA	SDK2	NA	NA	NA	NA	NA	NA	NA	NA	NA
ENSTGUG00000004628	17	6478102	HMCN2	Biomart_human_ortholog	genic	0.674195	-6.15257	2.61334	0.0180166	0.104453	-3.8193	0	0	0.00725842	0.00753021	NA	NA	NA	NA	NA	NA	NA	NA	NA	NA	NA	NA	NA	NA	NA	NA	NA	NA	NA	NA
ENSTGUG00000005910	14	8699442	NDUFAB1	HGNC Symbol	genic	0.742688	-6.1012	2.60978	0.0181504	0.105087	-3.82623	0	0	0.008574	0.0104473	NA	NA	NA	NA	NA	NA	NA	NA	NA	NA	NA	NA	NA	NA	NA	NA	NA	NA	NA	NA
ENSTGUG00000013225	5	61520343			promoter	1.09685	-5.83558	2.60079	0.0184926	0.106926	-3.84372	0	0	0.0172335	0.0198871	NA	NA	NA	NA	NA	NA	NA	NA	NA	NA	NA	NA	NA	NA	NA	NA	NA	NA	NA	NA
ENSTGUG00000010364	8	27296285	NEGR1	HGNC Symbol	genic	-1.15706	1.13716	-2.59687	0.0186441	0.107658	-3.85136	0.803664	0.0452704	0.631968	0.149982	NA	NA	NA	NA	NA	NA	NA	NA	NA	NA	NA	NA	NA	NA	NA	NA	NA	NA	NA	NA
ENSTGUG00000006669	19	7925429	ADORA2B	HGNC Symbol	promoter	0.805565	-6.05404	2.5951	0.0187127	0.107766	-3.8548	0	0	0.00962629	0.010202	NA	NA	NA	NA	NA	NA	NA	NA	NA	NA	NA	NA	NA	NA	NA	NA	NA	NA	NA	NA
ENSTGUG00000006948	5	7288312	P2RX3	Uniprot	genic	1.26595	-4.1589	2.5954	0.0187009	0.107766	-3.85421	0.0275582	0.0268768	0.0700772	0.0472747	NA	NA	NA	NA	NA	NA	NA	NA	NA	NA	NA	NA	NA	NA	NA	NA	NA	NA	NA	NA
ENSTGUG00000010364	8	27296312	NEGR1	HGNC Symbol	genic	-1.24724	1.58713	-2.5917	0.0188449	0.108383	-3.86138	0.845931	0.0847567	0.690262	0.165675	NA	NA	NA	NA	NA	NA	NA	NA	NA	NA	NA	NA	NA	NA	NA	NA	NA	NA	NA	NA
ENSTGUG00000000942	13	6930259	PDGFRB	HGNC Symbol	promoter	1.12001	-5.8182	2.58924	0.0189417	0.10875	-3.86618	0	0	0.0205832	0.0290684	NA	NA	NA	NA	NA	NA	NA	NA	NA	NA	NA	NA	NA	NA	NA	NA	NA	NA	NA	NA
ENSTGUG00000009432	11	18395725	SLC7A10	HGNC Symbol	genic	-1.3414	0.918625	-2.5888	0.0189589	0.10875	-3.86703	0.780917	0.112901	0.590534	0.185117	NA	NA	NA	NA	NA	NA	NA	NA	NA	NA	NA	NA	NA	NA	NA	NA	NA	NA	NA	NA
ENSTGUG00000014102	28_random	195193	COMP	Biomart_human_ortholog	promoter	0.975546	-5.92655	2.58497	0.0191101	0.109012	-3.87445	0	0	0.0128502	0.0127147	NA	NA	NA	NA	NA	NA	NA	NA	NA	NA	NA	NA	NA	NA	NA	NA	NA	NA	NA	NA
ENSTGUG00000010364	8	27296261	NEGR1	HGNC Symbol	genic	0.822363	2.59768	2.58596	0.019071	0.109012	-3.87254	0.803192	0.0201493	0.87002	0.0670101	NA	NA	NA	NA	NA	NA	NA	NA	NA	NA	NA	NA	NA	NA	NA	NA	NA	NA	NA	NA
ENSTGUG00000017126	Un	56203643	NR2F6	HGNC Symbol	promoter	1.0695	-5.85609	2.58646	0.0190512	0.109012	-3.87156	0	0	0.0172213	0.0203261	NA	NA	NA	NA	NA	NA	NA	NA	NA	NA	NA	NA	NA	NA	NA	NA	NA	NA	NA	NA
ENSTGUG00000005165	18	4353307	NTN1	HGNC Symbol	genic	0.538919	-6.25402	2.58463	0.0191235	0.109012	-3.87511	0	0	0.00643589	0.00926789	NA	NA	NA	NA	NA	NA	NA	NA	NA	NA	NA	NA	NA	NA	NA	NA	NA	NA	NA	NA
ENSTGUG00000004905	15	1634728			genic	-0.67647	1.65799	-2.58445	0.0191306	0.109012	-3.87546	0.798792	0.131216	0.733771	0.0861823	NA	NA	NA	NA	NA	NA	NA	NA	NA	NA	NA	NA	NA	NA	NA	NA	NA	NA	NA	NA
ENSTGUG00000004477	19	5273388	ALKBH4	HGNC Symbol	genic	1.56806	-4.96027	2.58286	0.0191939	0.109094	-3.87854	0.0119048	0.0291606	0.0663486	0.0834848	NA	NA	NA	NA	NA	NA	NA	NA	NA	NA	NA	NA	NA	NA	NA	NA	NA	NA	NA	NA
ENSTGUG00000002914	18	996265	FAM104A	Uniprot	promoter	1.07311	-5.85338	2.58282	0.0191955	0.109094	-3.87862	0	0	0.0185186	0.024994	ENSTGUG00000002937	NA	NA	NA	NA	NA	NA	NA	NA	NA	BTBD17	NA	NA	NA	NA	NA	NA	NA	NA	NA
ENSTGUG00000006840	14	9693143	LMF1	Biomart_human_ortholog	genic	2.08364	-2.74079	2.57874	0.0193584	0.109875	-3.88652	0.0751714	0.0927727	0.209286	0.129519	NA	NA	NA	NA	NA	NA	NA	NA	NA	NA	NA	NA	NA	NA	NA	NA	NA	NA	NA	NA
ENSTGUG00000004905	15	1634761			genic	1.05808	1.51834	2.57778	0.0193971	0.109951	-3.88839	0.612055	0.158605	0.764157	0.0993766	NA	NA	NA	NA	NA	NA	NA	NA	NA	NA	NA	NA	NA	NA	NA	NA	NA	NA	NA	NA
ENSTGUG00000014053	28_random	171294	COPE	Biomart_human_ortholog	promoter	-0.921927	1.71855	-2.57204	0.0196293	0.111121	-3.89951	0.78072	0.235452	0.736108	0.0715098	NA	NA	NA	NA	NA	NA	NA	NA	NA	NA	NA	NA	NA	NA	NA	NA	NA	NA	NA	NA
ENSTGUG00000002914	18	994535	FAM104A	Uniprot	promoter	0.415147	-6.34685	2.56907	0.0197501	0.111659	-3.90524	0	0	0.00491813	0.00889814	ENSTGUG00000002937	NA	NA	NA	NA	NA	NA	NA	NA	NA	BTBD17	NA	NA	NA	NA	NA	NA	NA	NA	NA
ENSTGUG00000005123	6	3962104			genic	1.42519	-5.08314	2.56798	0.0197949	0.111766	-3.90736	0.0111111	0.0272166	0.0407327	0.0465655	NA	NA	NA	NA	NA	NA	NA	NA	NA	NA	NA	NA	NA	NA	NA	NA	NA	NA	NA	NA
ENSTGUG00000010364	8	27296203	NEGR1	HGNC Symbol	genic	-1.89285	0.556475	-2.56429	0.0199468	0.112477	-3.9145	0.79384	0.0839976	0.527668	0.232925	NA	NA	NA	NA	NA	NA	NA	NA	NA	NA	NA	NA	NA	NA	NA	NA	NA	NA	NA	NA
ENSTGUG00000009293	10	18860155	MEGF11	HGNC Symbol	genic	0.957589	-5.94002	2.5625	0.0200207	0.112747	-3.91795	0	0	0.0140346	0.0166948	NA	NA	NA	NA	NA	NA	NA	NA	NA	NA	NA	NA	NA	NA	NA	NA	NA	NA	NA	NA
ENSTGUG00000015356	4_random	4003325	FBXO41	HGNC Symbol	genic	1.13091	-5.81003	2.55987	0.0201299	0.11309	-3.92303	0	0	0.0292454	0.0440797	NA	NA	NA	NA	NA	NA	NA	NA	NA	NA	NA	NA	NA	NA	NA	NA	NA	NA	NA	NA
ENSTGUG00000005910	14	8695316	NDUFAB1	HGNC Symbol	genic	0.872481	-6.00385	2.55978	0.0201339	0.11309	-3.92322	0	0	0.0137975	0.0200938	NA	NA	NA	NA	NA	NA	NA	NA	NA	NA	NA	NA	NA	NA	NA	NA	NA	NA	NA	NA
ENSTGUG00000003826	8	2924545	COLGALT2	Biomart_human_ortholog	genic	0.664743	-6.15965	2.55828	0.0201963	0.113146	-3.92611	0	0	0.00920392	0.0135349	NA	NA	NA	NA	NA	NA	NA	NA	NA	NA	NA	NA	NA	NA	NA	NA	NA	NA	NA	NA
ENSTGUG00000013708	Un	116434705	DNMT1	Biomart_human_ortholog	genic	1.65747	2.99973	2.55828	0.0201963	0.113146	-3.92611	0.742704	0.198631	0.88391	0.146003	NA	NA	NA	NA	NA	NA	NA	NA	NA	NA	NA	NA	NA	NA	NA	NA	NA	NA	NA	NA
ENSTGUG00000010263	5	20193693	ALX4	HGNC Symbol	genic	1.08718	-5.84283	2.55602	0.0202909	0.113529	-3.93047	0	0	0.0161459	0.018267	NA	NA	NA	NA	NA	NA	NA	NA	NA	NA	NA	NA	NA	NA	NA	NA	NA	NA	NA	NA
ENSTGUG00000000296	13	2082159	SH3PXD2B	Uniprot	genic	-1.28592	-1.68932	-2.55499	0.020334	0.113623	-3.93245	0.384832	0.164987	0.231449	0.147804	NA	NA	NA	NA	NA	NA	NA	NA	NA	NA	NA	NA	NA	NA	NA	NA	NA	NA	NA	NA
ENSTGUG00000005836	19	6869209	SMG6	HGNC Symbol	genic	0.581917	-6.22177	2.55307	0.0204149	0.113928	-3.93616	0	0	0.00690427	0.00919904	NA	NA	NA	NA	NA	NA	NA	NA	NA	NA	NA	NA	NA	NA	NA	NA	NA	NA	NA	NA
ENSTGUG00000000392	28	2209606	PIK3R2	Biomart_human_ortholog	genic	1.16979	-5.78087	2.55047	0.0205251	0.114101	-3.94118	0	0	0.02548	0.0372585	NA	NA	NA	NA	NA	NA	NA	NA	NA	NA	NA	NA	NA	NA	NA	NA	NA	NA	NA	NA
ENSTGUG00000002598	21	2174965	TAS1R1	HGNC Symbol	promoter	0.910603	-5.97526	2.5505	0.0205236	0.114101	-3.94111	0	0	0.0142174	0.0213636	ENSTGUG00000002589	ENSTGUG00000002606	NA	NA	NA	NA	NA	NA	NA	NA	ZBTB48	PLEKHG5	NA	NA	NA	NA	NA	NA	NA	NA
ENSTGUG00000004918	4A	15650293			promoter	0.95035	-5.94545	2.55154	0.0204797	0.114101	-3.93911	0	0	0.0154394	0.0205657	NA	NA	NA	NA	NA	NA	NA	NA	NA	NA	NA	NA	NA	NA	NA	NA	NA	NA	NA	NA
ENSTGUG00000006818	20	8310763	ANGPT4	HGNC Symbol	promoter	1.03689	-5.88054	2.54506	0.0207557	0.115235	-3.9516	0	0	0.0226465	0.0383022	NA	NA	NA	NA	NA	NA	NA	NA	NA	NA	NA	NA	NA	NA	NA	NA	NA	NA	NA	NA
ENSTGUG00000004138	22	732115	ACTG1	HGNC Symbol	promoter	1.60977	1.61232	2.54309	0.0208404	0.11541	-3.9554	0.569409	0.217934	0.779298	0.130363	NA	NA	NA	NA	NA	NA	NA	NA	NA	NA	NA	NA	NA	NA	NA	NA	NA	NA	NA	NA
ENSTGUG00000010364	8	27296675	NEGR1	HGNC Symbol	genic	1.28921	2.4808	2.54333	0.0208299	0.11541	-3.95493	0.734088	0.112635	0.853724	0.0978081	NA	NA	NA	NA	NA	NA	NA	NA	NA	NA	NA	NA	NA	NA	NA	NA	NA	NA	NA	NA
ENSTGUG00000011051	6	29228810	VAX1	Uniprot	genic	0.767199	-6.08281	2.54021	0.0209648	0.11595	-3.96095	0	0	0.0151357	0.0297845	NA	NA	NA	NA	NA	NA	NA	NA	NA	NA	NA	NA	NA	NA	NA	NA	NA	NA	NA	NA
ENSTGUG00000010364	8	27296293	NEGR1	HGNC Symbol	genic	1.16426	5.01762	2.53703	0.0211026	0.116563	-3.96706	0.947809	0.033008	0.979697	0.0185787	NA	NA	NA	NA	NA	NA	NA	NA	NA	NA	NA	NA	NA	NA	NA	NA	NA	NA	NA	NA
ENSTGUG00000008878	15	8918030			promoter	0.852604	-6.01876	2.53434	0.0212201	0.117063	-3.97224	0	0	0.0115966	0.0148659	NA	NA	NA	NA	NA	NA	NA	NA	NA	NA	NA	NA	NA	NA	NA	NA	NA	NA	NA	NA
ENSTGUG00000004671	22	2713166	ADGRA2	HGNC Symbol	genic	1.36551	-5.47093	2.5332	0.02127	0.117188	-3.97442	0.0015873	0.00388808	0.0315153	0.0439983	NA	NA	NA	NA	NA	NA	NA	NA	NA	NA	NA	NA	NA	NA	NA	NA	NA	NA	NA	NA
ENSTGUG00000002914	18	974910	FAM104A	Uniprot	genic	1.11813	-5.81961	2.53227	0.021311	0.11724	-3.97622	0	0	0.0217116	0.0301972	NA	NA	NA	NA	NA	NA	NA	NA	NA	NA	NA	NA	NA	NA	NA	NA	NA	NA	NA	NA
ENSTGUG00000006268	4A	18785489	SOX3	HGNC Symbol	promoter	0.891994	-5.98922	2.53175	0.0213337	0.11724	-3.97721	0	0	0.0124619	0.0153943	NA	NA	NA	NA	NA	NA	NA	NA	NA	NA	NA	NA	NA	NA	NA	NA	NA	NA	NA	NA
ENSTGUG00000003456	19	1009446	CALN1	Biomart_human_ortholog	genic	1.33735	1.16498	2.53019	0.0214025	0.117469	-3.98021	0.513527	0.186403	0.721819	0.134499	NA	NA	NA	NA	NA	NA	NA	NA	NA	NA	NA	NA	NA	NA	NA	NA	NA	NA	NA	NA
ENSTGUG00000006240	20	7665004	VSTM2L	HGNC Symbol	promoter	0.493575	-6.28803	2.52943	0.0214362	0.117505	-3.98168	0	0	0.00519137	0.00697155	ENSTGUG00000005822	NA	NA	NA	NA	NA	NA	NA	NA	NA		NA	NA	NA	NA	NA	NA	NA	NA	NA
ENSTGUG00000016474	Un	81205978	PDE1B	Biomart_human_ortholog	promoter	1.1967	-5.40634	2.52415	0.0216708	0.118641	-3.99182	0.00537634	0.0131693	0.0268525	0.0233896	NA	NA	NA	NA	NA	NA	NA	NA	NA	NA	NA	NA	NA	NA	NA	NA	NA	NA	NA	NA
ENSTGUG00000006039	14	8826117	ERN2	Uniprot	genic	1.29654	-5.37137	2.52192	0.0217706	0.118886	-3.9961	0.00335413	0.00655998	0.0345939	0.0392222	ENSTGUG00000005910	NA	NA	NA	NA	NA	NA	NA	NA	NA	NDUFAB1	NA	NA	NA	NA	NA	NA	NA	NA	NA
ENSTGUG00000009432	11	18395740	SLC7A10	HGNC Symbol	genic	-1.38971	3.96217	-2.52206	0.0217644	0.118886	-3.99583	0.95584	0.0555665	0.919995	0.0627562	NA	NA	NA	NA	NA	NA	NA	NA	NA	NA	NA	NA	NA	NA	NA	NA	NA	NA	NA	NA
ENSTGUG00000006270	10	7097114	TCF12	HGNC Symbol	genic	1.71441	-5.00695	2.52127	0.0217997	0.118895	-3.99734	0.00326264	0.00367215	0.0515906	0.0515411	NA	NA	NA	NA	NA	NA	NA	NA	NA	NA	NA	NA	NA	NA	NA	NA	NA	NA	NA	NA
ENSTGUG00000017366	25_random	8587	ARHGEF11	STRING	genic	-1.32076	-6.32802	-2.51997	0.0218583	0.119064	-3.99984	0.0429825	0.0690591	0	0	NA	NA	NA	NA	NA	NA	NA	NA	NA	NA	NA	NA	NA	NA	NA	NA	NA	NA	NA	NA
ENSTGUG00000004017	12	1848481	MKRN2	HGNC Symbol	genic	0.954229	-5.94254	2.51784	0.0219542	0.119294	-4.00392	0	0	0.014401	0.0180498	NA	NA	NA	NA	NA	NA	NA	NA	NA	NA	NA	NA	NA	NA	NA	NA	NA	NA	NA	NA
ENSTGUG00000001880	27	178871	UBTF	Uniprot	genic	0.450134	-6.32061	2.51781	0.0219556	0.119294	-4.00398	0	0	0.00473093	0.00665257	NA	NA	NA	NA	NA	NA	NA	NA	NA	NA	NA	NA	NA	NA	NA	NA	NA	NA	NA	NA
ENSTGUG00000016752	Un	81618587	NES	Biomart_human_ortholog	genic	0.402217	-6.35655	2.51414	0.0221223	0.120049	-4.01101	0	0	0.00369039	0.00430399	NA	NA	NA	NA	NA	NA	NA	NA	NA	NA	NA	NA	NA	NA	NA	NA	NA	NA	NA	NA
ENSTGUG00000002297	27	1915596	MSL1	Uniprot	promoter	0.883026	-5.57771	2.51344	0.0221542	0.120071	-4.01236	0.00451771	0.00701412	0.018028	0.0138957	NA	NA	NA	NA	NA	NA	NA	NA	NA	NA	NA	NA	NA	NA	NA	NA	NA	NA	NA	NA
ENSTGUG00000004628	17	6478104	HMCN2	Biomart_human_ortholog	genic	0.691937	-6.13926	2.51209	0.0222156	0.120254	-4.01493	0	0	0.0085137	0.0115282	NA	NA	NA	NA	NA	NA	NA	NA	NA	NA	NA	NA	NA	NA	NA	NA	NA	NA	NA	NA
ENSTGUG00000011514	6	33731078	DOCK1	STRING	promoter	1.58941	-4.98791	2.51131	0.0222513	0.120296	-4.01643	0.00980392	0.0240146	0.0547863	0.058393	NA	NA	NA	NA	NA	NA	NA	NA	NA	NA	NA	NA	NA	NA	NA	NA	NA	NA	NA	NA
ENSTGUG00000010193	9	18180865	ECE2	Biomart_human_ortholog	promoter	0.707324	-6.12772	2.50942	0.0223383	0.120616	-4.02006	0	0	0.00818873	0.00907393	ENSTGUG00000010230	NA	NA	NA	NA	NA	NA	NA	NA	NA		NA	NA	NA	NA	NA	NA	NA	NA	NA
ENSTGUG00000004890	1	1219136	PIGP	HGNC Symbol	genic	-2.2566	3.34167	-2.50457	0.0225619	0.121567	-4.02932	0.960296	0.0455836	0.803156	0.179082	NA	NA	NA	NA	NA	NA	NA	NA	NA	NA	NA	NA	NA	NA	NA	NA	NA	NA	NA	NA
ENSTGUG00000004766	19	5551694	RASL10B	HGNC Symbol	promoter	0.687047	-6.14293	2.50438	0.0225708	0.121567	-4.02969	0	0	0.0109659	0.0183592	NA	NA	NA	NA	NA	NA	NA	NA	NA	NA	NA	NA	NA	NA	NA	NA	NA	NA	NA	NA
ENSTGUG00000004138	22	732184	ACTG1	HGNC Symbol	promoter	-2.45005	-0.832558	-2.50256	0.0226557	0.121873	-4.03318	0.659224	0.158323	0.321165	0.283229	NA	NA	NA	NA	NA	NA	NA	NA	NA	NA	NA	NA	NA	NA	NA	NA	NA	NA	NA	NA
ENSTGUG00000015169	Un	101112693	PTRHD1	HGNC Symbol	promoter	-1.72031	1.17498	-2.49352	0.02308	0.124001	-4.05043	0.770904	0.182759	0.622789	0.130829	NA	NA	NA	NA	NA	NA	NA	NA	NA	NA	NA	NA	NA	NA	NA	NA	NA	NA	NA	NA
ENSTGUG00000002293	27	1905219	CDC6	Biomart_human_ortholog	promoter	0.469264	-6.30626	2.49031	0.0232329	0.124359	-4.05657	0	0	0.00490372	0.00640132	NA	NA	NA	NA	NA	NA	NA	NA	NA	NA	NA	NA	NA	NA	NA	NA	NA	NA	NA	NA
ENSTGUG00000013708	Un	116434816	DNMT1	Biomart_human_ortholog	genic	1.75435	3.13163	2.49054	0.0232217	0.124359	-4.05612	0.737166	0.191554	0.90168	0.0717098	NA	NA	NA	NA	NA	NA	NA	NA	NA	NA	NA	NA	NA	NA	NA	NA	NA	NA	NA	NA
ENSTGUG00000014514	Un	63905764	PAN2	Biomart	promoter	0.909594	-5.97602	2.49129	0.0231862	0.124359	-4.0547	0	0	0.0135728	0.0174118	NA	NA	NA	NA	NA	NA	NA	NA	NA	NA	NA	NA	NA	NA	NA	NA	NA	NA	NA	NA
ENSTGUG00000000066	2	276479	FASTK	HGNC Symbol	genic	-1.05431	-6.2504	-2.4857	0.0234539	0.1251	-4.06537	0.0349206	0.0592215	0.0026455	0.0112239	NA	NA	NA	NA	NA	NA	NA	NA	NA	NA	NA	NA	NA	NA	NA	NA	NA	NA	NA	NA
ENSTGUG00000010364	8	27296286	NEGR1	HGNC Symbol	genic	1.14028	3.16426	2.48668	0.0234064	0.1251	-4.06348	0.837377	0.0263808	0.906969	0.0681554	NA	NA	NA	NA	NA	NA	NA	NA	NA	NA	NA	NA	NA	NA	NA	NA	NA	NA	NA	NA
ENSTGUG00000012179	7	39169384	NR4A2	STRING	promoter	0.926965	-5.96299	2.48561	0.023458	0.1251	-4.06553	0	0	0.0142387	0.0189899	ENSTGUG00000012157	NA	NA	NA	NA	NA	NA	NA	NA	NA	GPD2	NA	NA	NA	NA	NA	NA	NA	NA	NA
ENSTGUG00000010364	8	27296650	NEGR1	HGNC Symbol	genic	-1.52015	-3.41914	-2.48213	0.0236259	0.125752	-4.07215	0.16791	0.0391792	0.0916393	0.111356	NA	NA	NA	NA	NA	NA	NA	NA	NA	NA	NA	NA	NA	NA	NA	NA	NA	NA	NA	NA
ENSTGUG00000002882	18	682491	SOX9	Uniprot	genic	0.490427	-6.29039	2.48188	0.0236384	0.125752	-4.07264	0	0	0.00490461	0.00592866	NA	NA	NA	NA	NA	NA	NA	NA	NA	NA	NA	NA	NA	NA	NA	NA	NA	NA	NA	NA
ENSTGUG00000016937	Un	168375822			genic	-1.62823	0.144892	-2.4807	0.0236955	0.1259	-4.07488	0.69043	0.221445	0.460265	0.197852	NA	NA	NA	NA	NA	NA	NA	NA	NA	NA	NA	NA	NA	NA	NA	NA	NA	NA	NA	NA
ENSTGUG00000012157	7	39073567	GPD2	HGNC Symbol	genic	1.50276	3.79647	2.47787	0.0238332	0.126477	-4.08026	0.85541	0.0902466	0.930399	0.0754693	NA	NA	NA	NA	NA	NA	NA	NA	NA	NA	NA	NA	NA	NA	NA	NA	NA	NA	NA	NA
ENSTGUG00000005622	19	6672178	SCARF1	HGNC Symbol	promoter	0.88668	-5.9932	2.47228	0.0241078	0.127777	-4.0909	0	0	0.0119181	0.014234	NA	NA	NA	NA	NA	NA	NA	NA	NA	NA	NA	NA	NA	NA	NA	NA	NA	NA	NA	NA
ENSTGUG00000014196	2_random	307258	CELF3	STRING	promoter	-1.47094	2.34339	-2.47029	0.0242067	0.128144	-4.09469	0.898866	0.0599749	0.77606	0.130147	NA	NA	NA	NA	NA	NA	NA	NA	NA	NA	NA	NA	NA	NA	NA	NA	NA	NA	NA	NA
ENSTGUG00000002698	4A	5829479	FAM155B	HGNC Symbol	genic	1.38486	-5.61957	2.46664	0.0243881	0.128947	-4.10162	0	0	0.0307203	0.0393506	NA	NA	NA	NA	NA	NA	NA	NA	NA	NA	NA	NA	NA	NA	NA	NA	NA	NA	NA	NA
ENSTGUG00000006053	9	4550228	DGKG	Biomart_human_ortholog	genic	1.04408	4.95802	2.4622	0.0246108	0.129965	-4.11005	0.949036	0.0349513	0.978276	0.017852	NA	NA	NA	NA	NA	NA	NA	NA	NA	NA	NA	NA	NA	NA	NA	NA	NA	NA	NA	NA
ENSTGUG00000006053	9	4550169	DGKG	Biomart_human_ortholog	genic	1.99037	2.27309	2.46044	0.0246997	0.130276	-4.11339	0.633999	0.0392587	0.8244	0.148074	NA	NA	NA	NA	NA	NA	NA	NA	NA	NA	NA	NA	NA	NA	NA	NA	NA	NA	NA	NA
ENSTGUG00000011051	6	29230203	VAX1	Uniprot	genic	1.24121	-5.7273	2.45968	0.0247378	0.130318	-4.11482	0	0	0.0234226	0.0324318	NA	NA	NA	NA	NA	NA	NA	NA	NA	NA	NA	NA	NA	NA	NA	NA	NA	NA	NA	NA
ENSTGUG00000006790	3	26668773	BCL11A	HGNC Symbol	genic	1.05133	-5.86972	2.45773	0.0248366	0.130386	-4.11852	0	0	0.0184413	0.0235425	NA	NA	NA	NA	NA	NA	NA	NA	NA	NA	NA	NA	NA	NA	NA	NA	NA	NA	NA	NA
ENSTGUG00000002855	17	2209328	CACNA1B	HGNC Symbol	genic	-1.05429	2.78463	-2.45836	0.0248046	0.130386	-4.11732	0.92221	0.0474244	0.842941	0.09124	NA	NA	NA	NA	NA	NA	NA	NA	NA	NA	NA	NA	NA	NA	NA	NA	NA	NA	NA	NA
ENSTGUG00000004315	25	975020	SLAMF1	STRING	genic	0.554471	-6.24236	2.45764	0.0248412	0.130386	-4.11869	0	0	0.00560634	0.00583715	ENSTGUG00000004390	NA	NA	NA	NA	NA	NA	NA	NA	NA		NA	NA	NA	NA	NA	NA	NA	NA	NA
ENSTGUG00000003758	12	992478	FBLN2	HGNC Symbol	genic	1.76401	2.8265	2.45635	0.0249071	0.130416	-4.12115	0.73165	0.103103	0.873214	0.103927	NA	NA	NA	NA	NA	NA	NA	NA	NA	NA	NA	NA	NA	NA	NA	NA	NA	NA	NA	NA
ENSTGUG00000017077	Un	169774330			promoter	0.658746	-6.16415	2.45689	0.0248794	0.130416	-4.12011	0	0	0.00887538	0.0130313	ENSTGUG00000017079	NA	NA	NA	NA	NA	NA	NA	NA	NA		NA	NA	NA	NA	NA	NA	NA	NA	NA
ENSTGUG00000003456	19	1009379	CALN1	Biomart_human_ortholog	genic	2.58522	3.96111	2.45202	0.0251286	0.13107	-4.12935	0.70464	0.294976	0.94364	0.0576861	NA	NA	NA	NA	NA	NA	NA	NA	NA	NA	NA	NA	NA	NA	NA	NA	NA	NA	NA	NA
ENSTGUG00000000158	13	949871	FGF1	HGNC Symbol	promoter	0.697711	-6.13493	2.44988	0.0252386	0.13107	-4.1334	0	0	0.00913786	0.012588	NA	NA	NA	NA	NA	NA	NA	NA	NA	NA	NA	NA	NA	NA	NA	NA	NA	NA	NA	NA
ENSTGUG00000004104	10	2300002	HCN4	HGNC Symbol	genic	1.3054	-5.67916	2.45191	0.0251342	0.13107	-4.12956	0	0	0.0230455	0.0246546	NA	NA	NA	NA	NA	NA	NA	NA	NA	NA	NA	NA	NA	NA	NA	NA	NA	NA	NA	NA
ENSTGUG00000010410	15	12718291	KSR2	Uniprot	promoter	0.836996	-6.03046	2.45056	0.0252035	0.13107	-4.13211	0	0	0.0116162	0.0147942	NA	NA	NA	NA	NA	NA	NA	NA	NA	NA	NA	NA	NA	NA	NA	NA	NA	NA	NA	NA
ENSTGUG00000010364	8	27296558	NEGR1	HGNC Symbol	genic	1.2055	0.216969	2.45259	0.0250991	0.13107	-4.12826	0.391496	0.18955	0.579402	0.181282	NA	NA	NA	NA	NA	NA	NA	NA	NA	NA	NA	NA	NA	NA	NA	NA	NA	NA	NA	NA
ENSTGUG00000010364	8	27296670	NEGR1	HGNC Symbol	genic	1.40081	4.78835	2.45149	0.0251555	0.13107	-4.13034	0.928277	0.0519448	0.96976	0.0350485	NA	NA	NA	NA	NA	NA	NA	NA	NA	NA	NA	NA	NA	NA	NA	NA	NA	NA	NA	NA
ENSTGUG00000009432	11	18395745	SLC7A10	HGNC Symbol	genic	0.757284	1.11478	2.44977	0.0252443	0.13107	-4.13361	0.593996	0.0834288	0.707029	0.100319	NA	NA	NA	NA	NA	NA	NA	NA	NA	NA	NA	NA	NA	NA	NA	NA	NA	NA	NA	NA
ENSTGUG00000005910	14	8711641	NDUFAB1	HGNC Symbol	genic	0.746961	-6.09799	2.44692	0.0253916	0.131222	-4.139	0	0	0.00986334	0.0123418	NA	NA	NA	NA	NA	NA	NA	NA	NA	NA	NA	NA	NA	NA	NA	NA	NA	NA	NA	NA
ENSTGUG00000017151	Un	170192091	PHYHIP	Biomart_human_ortholog	promoter	-0.998115	-6.04086	-2.44746	0.0253634	0.131222	-4.13797	0.0250868	0.0346601	0.00410242	0.006906	NA	NA	NA	NA	NA	NA	NA	NA	NA	NA	NA	NA	NA	NA	NA	NA	NA	NA	NA	NA
ENSTGUG00000009637	6	21506128	UBTD1	HGNC Symbol	promoter	0.183114	-6.52088	2.44686	0.0253949	0.131222	-4.13912	0	0	0.00177817	0.00390843	ENSTGUG00000009636	NA	NA	NA	NA	NA	NA	NA	NA	NA		NA	NA	NA	NA	NA	NA	NA	NA	NA
ENSTGUG00000002501	27	2389095	ZNF385C	HGNC Symbol	promoter	0.510716	-6.27517	2.44749	0.025362	0.131222	-4.13792	0	0	0.00514076	0.0058409	ENSTGUG00000002515	NA	NA	NA	NA	NA	NA	NA	NA	NA		NA	NA	NA	NA	NA	NA	NA	NA	NA
ENSTGUG00000016050	1A_random	175111			genic	1.45498	-5.56698	2.44453	0.0255156	0.131689	-4.14351	0	0	0.0302868	0.0391799	NA	NA	NA	NA	NA	NA	NA	NA	NA	NA	NA	NA	NA	NA	NA	NA	NA	NA	NA	NA
ENSTGUG00000000864	13	6706884	SYNPO	Biomart_human_ortholog	promoter	1.07276	-5.85364	2.43914	0.0257979	0.132987	-4.1537	0	0	0.0214722	0.0345331	ENSTGUG00000000816	NA	NA	NA	NA	NA	NA	NA	NA	NA		NA	NA	NA	NA	NA	NA	NA	NA	NA
ENSTGUG00000014196	2_random	306671	CELF3	STRING	promoter	-1.27729	2.56666	-2.43406	0.0260668	0.134084	-4.16329	0.894651	0.0842506	0.82442	0.0540593	NA	NA	NA	NA	NA	NA	NA	NA	NA	NA	NA	NA	NA	NA	NA	NA	NA	NA	NA	NA
ENSTGUG00000002885	18	810072	SLC39A11	HGNC Symbol	genic	1.32148	-5.6671	2.43395	0.0260727	0.134084	-4.1635	0	0	0.0257194	0.0332716	NA	NA	NA	NA	NA	NA	NA	NA	NA	NA	NA	NA	NA	NA	NA	NA	NA	NA	NA	NA
ENSTGUG00000011600	6	35277488	EBF3	HGNC Symbol	promoter	0.671006	-6.15496	2.43121	0.0262189	0.134676	-4.16868	0	0	0.00753474	0.00879452	NA	NA	NA	NA	NA	NA	NA	NA	NA	NA	NA	NA	NA	NA	NA	NA	NA	NA	NA	NA
ENSTGUG00000012157	7	39073554	GPD2	HGNC Symbol	genic	-0.953094	-0.83269	-2.43002	0.0262822	0.134841	-4.17091	0.480357	0.125354	0.332556	0.145169	NA	NA	NA	NA	NA	NA	NA	NA	NA	NA	NA	NA	NA	NA	NA	NA	NA	NA	NA	NA
ENSTGUG00000009047	15	10212614	VSIG10	Biomart_human_ortholog	genic	0.483432	-6.29564	2.42812	0.0263846	0.135205	-4.17451	0	0	0.00668087	0.012086	NA	NA	NA	NA	NA	NA	NA	NA	NA	NA	NA	NA	NA	NA	NA	NA	NA	NA	NA	NA
ENSTGUG00000001098	23	3239897	LDLRAP1	HGNC Symbol	genic	1.58358	-2.87166	2.42666	0.0264629	0.135446	-4.17725	0.0641958	0.0439151	0.179242	0.118154	NA	NA	NA	NA	NA	NA	NA	NA	NA	NA	NA	NA	NA	NA	NA	NA	NA	NA	NA	NA
ENSTGUG00000010840	2	113905335	PRKDC	NCBI gene	promoter	0.841664	-6.02696	2.42362	0.0266273	0.136127	-4.18297	0	0	0.0136578	0.0195797	ENSTGUG00000010897	NA	NA	NA	NA	NA	NA	NA	NA	NA	MCM4	NA	NA	NA	NA	NA	NA	NA	NA	NA
ENSTGUG00000004138	22	732183	ACTG1	HGNC Symbol	promoter	-1.68955	4.65719	-2.4223	0.0266991	0.136333	-4.18547	0.972222	0.0680414	0.930872	0.0804712	NA	NA	NA	NA	NA	NA	NA	NA	NA	NA	NA	NA	NA	NA	NA	NA	NA	NA	NA	NA
ENSTGUG00000003758	12	992467	FBLN2	HGNC Symbol	genic	-1.62952	-2.10313	-2.42139	0.0267484	0.136423	-4.18717	0.356745	0.106501	0.199405	0.113076	NA	NA	NA	NA	NA	NA	NA	NA	NA	NA	NA	NA	NA	NA	NA	NA	NA	NA	NA	NA
ENSTGUG00000003758	12	992502	FBLN2	HGNC Symbol	genic	1.06768	2.60906	2.42055	0.0267944	0.136497	-4.18876	0.766943	0.0996182	0.868402	0.104913	NA	NA	NA	NA	NA	NA	NA	NA	NA	NA	NA	NA	NA	NA	NA	NA	NA	NA	NA	NA
ENSTGUG00000014327	Un	33824926	PRMT1	STRING	genic	1.96111	4.7695	2.41869	0.026896	0.136853	-4.19226	0.872348	0.116197	0.962392	0.0558777	NA	NA	NA	NA	NA	NA	NA	NA	NA	NA	NA	NA	NA	NA	NA	NA	NA	NA	NA	NA
ENSTGUG00000015491	4_random	4367081	EXOC6B	HGNC Symbol	genic	0.854279	-6.0175	2.41661	0.0270099	0.137193	-4.19616	0	0	0.0102997	0.0103121	NA	NA	NA	NA	NA	NA	NA	NA	NA	NA	NA	NA	NA	NA	NA	NA	NA	NA	NA	NA
ENSTGUG00000003758	12	992538	FBLN2	HGNC Symbol	genic	1.73393	3.07561	2.41632	0.0270263	0.137193	-4.19672	0.748706	0.134757	0.89894	0.0825109	NA	NA	NA	NA	NA	NA	NA	NA	NA	NA	NA	NA	NA	NA	NA	NA	NA	NA	NA	NA
ENSTGUG00000014495	Un	121536218	ERBB2	Biomart_human_ortholog	promoter	1.5601	-5.48813	2.41525	0.0270852	0.137251	-4.19873	0	0	0.0385088	0.0459362	NA	NA	NA	NA	NA	NA	NA	NA	NA	NA	NA	NA	NA	NA	NA	NA	NA	NA	NA	NA
ENSTGUG00000010364	8	27296208	NEGR1	HGNC Symbol	genic	1.56638	4.78722	2.41492	0.0271033	0.137251	-4.19935	0.930449	0.0245457	0.964871	0.0461526	NA	NA	NA	NA	NA	NA	NA	NA	NA	NA	NA	NA	NA	NA	NA	NA	NA	NA	NA	NA
ENSTGUG00000009367	3	37501484	PRKN	HGNC Symbol	genic	-1.83343	-4.84999	-2.41381	0.0271645	0.137251	-4.20144	0.0993872	0.0599275	0.032509	0.0458967	NA	NA	NA	NA	NA	NA	NA	NA	NA	NA	NA	NA	NA	NA	NA	NA	NA	NA	NA	NA
ENSTGUG00000011059	4	69749408			genic	2.39657	-4.38254	2.4139	0.0271595	0.137251	-4.20127	0.00980392	0.0240146	0.128674	0.142902	NA	NA	NA	NA	NA	NA	NA	NA	NA	NA	NA	NA	NA	NA	NA	NA	NA	NA	NA	NA
ENSTGUG00000002155	4A	300435	ZIC3	HGNC Symbol	genic	1.27639	-5.70092	2.40907	0.0274274	0.138417	-4.21033	0	0	0.0232295	0.027574	NA	NA	NA	NA	NA	NA	NA	NA	NA	NA	NA	NA	NA	NA	NA	NA	NA	NA	NA	NA
ENSTGUG00000011382	6	32082237	BUB3	HGNC Symbol	promoter	-0.381191	-6.51581	-2.40593	0.0276031	0.138667	-4.21623	0.0049215	0.00853599	0.000400537	0.00145329	NA	NA	NA	NA	NA	NA	NA	NA	NA	NA	NA	NA	NA	NA	NA	NA	NA	NA	NA	NA
ENSTGUG00000010266	8	26986161	CTH	HGNC Symbol	genic	0.999413	-5.90865	2.40634	0.0275803	0.138667	-4.21547	0	0	0.0219301	0.0388482	NA	NA	NA	NA	NA	NA	NA	NA	NA	NA	NA	NA	NA	NA	NA	NA	NA	NA	NA	NA
ENSTGUG00000004890	1	1219156	PIGP	HGNC Symbol	genic	-2.19178	3.09232	-2.4068	0.0275544	0.138667	-4.2146	0.953146	0.0535431	0.798304	0.143255	NA	NA	NA	NA	NA	NA	NA	NA	NA	NA	NA	NA	NA	NA	NA	NA	NA	NA	NA	NA
ENSTGUG00000011001	4	69339149			promoter	0.568177	-6.23208	2.4059	0.0276051	0.138667	-4.2163	0	0	0.00619923	0.00767222	NA	NA	NA	NA	NA	NA	NA	NA	NA	NA	NA	NA	NA	NA	NA	NA	NA	NA	NA	NA
ENSTGUG00000014911	3_random	446481	SLC30A3	Biomart	promoter	0.466794	-6.30812	2.40483	0.0276652	0.138807	-4.2183	0	0	0.00474957	0.00579309	ENSTGUG00000014941	NA	NA	NA	NA	NA	NA	NA	NA	NA	MAPRE3	NA	NA	NA	NA	NA	NA	NA	NA	NA
ENSTGUG00000002855	17	2209399	CACNA1B	HGNC Symbol	genic	-1.08467	2.58684	-2.40376	0.0277251	0.138947	-4.2203	0.896893	0.0557086	0.830068	0.0637044	NA	NA	NA	NA	NA	NA	NA	NA	NA	NA	NA	NA	NA	NA	NA	NA	NA	NA	NA	NA
ENSTGUG00000006089	7	10648402	SPEG	HGNC Symbol	genic	1.03346	-5.88312	2.40071	0.0278977	0.13965	-4.22603	0	0	0.0159932	0.0215957	ENSTGUG00000018510	NA	NA	NA	NA	NA	NA	NA	NA	NA		NA	NA	NA	NA	NA	NA	NA	NA	NA
ENSTGUG00000001511	26	3629804	PLXNA2	HGNC Symbol	genic	2.04977	3.72897	2.39542	0.0281984	0.140992	-4.23592	0.661793	0.283645	0.934374	0.0698489	NA	NA	NA	NA	NA	NA	NA	NA	NA	NA	NA	NA	NA	NA	NA	NA	NA	NA	NA	NA
ENSTGUG00000010364	8	27298837	NEGR1	HGNC Symbol	genic	1.65022	5.46303	2.39315	0.0283286	0.141479	-4.24018	0.926143	0.0718862	0.981868	0.0358336	NA	NA	NA	NA	NA	NA	NA	NA	NA	NA	NA	NA	NA	NA	NA	NA	NA	NA	NA	NA
ENSTGUG00000006447	4A	19399977	NUP62	Biomart	promoter	1.40891	-4.56793	2.39108	0.0284478	0.141584	-4.24405	0.023752	0.0381127	0.0542161	0.0395692	NA	NA	NA	NA	NA	NA	NA	NA	NA	NA	NA	NA	NA	NA	NA	NA	NA	NA	NA	NA
ENSTGUG00000004890	1	1219157	PIGP	HGNC Symbol	genic	2.11283	4.56604	2.39157	0.0284199	0.141584	-4.24314	0.830503	0.193795	0.952422	0.0665734	NA	NA	NA	NA	NA	NA	NA	NA	NA	NA	NA	NA	NA	NA	NA	NA	NA	NA	NA	NA
ENSTGUG00000002155	4A	297512	ZIC3	HGNC Symbol	promoter	0.873849	-6.00282	2.39198	0.0283962	0.141584	-4.24237	0	0	0.0122509	0.015207	NA	NA	NA	NA	NA	NA	NA	NA	NA	NA	NA	NA	NA	NA	NA	NA	NA	NA	NA	NA
ENSTGUG00000001195	23	3608107	HMGCL	Biomart_human_ortholog	promoter	-0.278559	-6.53602	-2.38816	0.028617	0.142263	-4.24952	0.0030033	0.0040133	0.000505051	0.00214275	NA	NA	NA	NA	NA	NA	NA	NA	NA	NA	NA	NA	NA	NA	NA	NA	NA	NA	NA	NA
ENSTGUG00000002919	18	923114	SDK2	HGNC Symbol	genic	1.09616	-5.83609	2.38701	0.0286837	0.142431	-4.25166	0	0	0.0200163	0.0293878	ENSTGUG00000002914	NA	NA	NA	NA	NA	NA	NA	NA	NA	FAM104B	NA	NA	NA	NA	NA	NA	NA	NA	NA
ENSTGUG00000007364	17	10986349	PBX3	HGNC Symbol	genic	1.07763	-5.84999	2.38373	0.028875	0.143216	-4.25779	0	0	0.0192681	0.0274099	NA	NA	NA	NA	NA	NA	NA	NA	NA	NA	NA	NA	NA	NA	NA	NA	NA	NA	NA	NA
ENSTGUG00000007717	11	11327692	ZC3H18	Uniprot	genic	1.21367	-2.52376	2.38295	0.0289206	0.143278	-4.25925	0.104259	0.0714244	0.182095	0.0683719	NA	NA	NA	NA	NA	NA	NA	NA	NA	NA	NA	NA	NA	NA	NA	NA	NA	NA	NA	NA
ENSTGUG00000004494	22	1911600	NEFM	HGNC Symbol	promoter	0.689335	-6.14121	2.37957	0.0291194	0.144043	-4.26556	0	0	0.00997167	0.0153324	NA	NA	NA	NA	NA	NA	NA	NA	NA	NA	NA	NA	NA	NA	NA	NA	NA	NA	NA	NA
ENSTGUG00000010364	8	27296584	NEGR1	HGNC Symbol	genic	2.22917	4.55991	2.37919	0.0291417	0.144043	-4.26626	0.833906	0.119725	0.953095	0.0672968	NA	NA	NA	NA	NA	NA	NA	NA	NA	NA	NA	NA	NA	NA	NA	NA	NA	NA	NA	NA
ENSTGUG00000011703	7	32896942	TMEM163	HGNC Symbol	genic	1.59679	-0.656696	2.37827	0.0291965	0.144149	-4.268	0.293563	0.182881	0.456487	0.133618	NA	NA	NA	NA	NA	NA	NA	NA	NA	NA	NA	NA	NA	NA	NA	NA	NA	NA	NA	NA
ENSTGUG00000003456	19	1009425	CALN1	Biomart_human_ortholog	genic	-1.281	0.14938	-2.37575	0.0293456	0.144391	-4.27269	0.683912	0.075194	0.481544	0.18237	NA	NA	NA	NA	NA	NA	NA	NA	NA	NA	NA	NA	NA	NA	NA	NA	NA	NA	NA	NA
ENSTGUG00000003758	12	992472	FBLN2	HGNC Symbol	genic	1.87452	2.85931	2.37627	0.0293146	0.144391	-4.27172	0.72723	0.101911	0.875435	0.125478	NA	NA	NA	NA	NA	NA	NA	NA	NA	NA	NA	NA	NA	NA	NA	NA	NA	NA	NA	NA
ENSTGUG00000000786	28	4463289			genic	-1.19909	0.610911	-2.37667	0.0292909	0.144391	-4.27097	0.718959	0.158238	0.549193	0.153697	ENSTGUG00000000922	NA	NA	NA	NA	NA	NA	NA	NA	NA	POLR2E	NA	NA	NA	NA	NA	NA	NA	NA	NA
ENSTGUG00000000129	13	596281	KCTD16	HGNC Symbol	genic	0.904266	-5.98001	2.37349	0.0294804	0.144725	-4.27691	0	0	0.0127275	0.0149518	NA	NA	NA	NA	NA	NA	NA	NA	NA	NA	NA	NA	NA	NA	NA	NA	NA	NA	NA	NA
ENSTGUG00000007725	5	8061667	CABP2	STRING	promoter	-1.16654	-6.05303	-2.37351	0.029479	0.144725	-4.27687	0.0584046	0.0952394	0.00386618	0.00849341	ENSTGUG00000007703	NA	NA	NA	NA	NA	NA	NA	NA	NA	NDUFV1	NA	NA	NA	NA	NA	NA	NA	NA	NA
ENSTGUG00000003554	17	5394085	ST6GALNAC4	Uniprot	genic	1.07563	-5.85149	2.37198	0.0295704	0.145002	-4.27972	0	0	0.0188955	0.0233635	ENSTGUG00000003570	NA	NA	NA	NA	NA	NA	NA	NA	NA	ENG	NA	NA	NA	NA	NA	NA	NA	NA	NA
ENSTGUG00000009180	6	21148466	DNMBP	STRING	genic	1.43854	-5.57931	2.37097	0.0296309	0.145059	-4.2816	0	0	0.0294888	0.0338221	NA	NA	NA	NA	NA	NA	NA	NA	NA	NA	NA	NA	NA	NA	NA	NA	NA	NA	NA	NA
ENSTGUG00000014718	3_random	547447	NRBP1	HGNC Symbol	genic	1.00936	-5.90119	2.37067	0.0296491	0.145059	-4.28216	0	0	0.0206105	0.030945	NA	NA	NA	NA	NA	NA	NA	NA	NA	NA	NA	NA	NA	NA	NA	NA	NA	NA	NA	NA
ENSTGUG00000004138	22	732114	ACTG1	HGNC Symbol	promoter	1.561	1.38635	2.36913	0.0297411	0.145345	-4.28502	0.536033	0.230078	0.745638	0.145824	NA	NA	NA	NA	NA	NA	NA	NA	NA	NA	NA	NA	NA	NA	NA	NA	NA	NA	NA	NA
ENSTGUG00000002972	18	1112949	CEP131	HGNC Symbol	genic	0.887771	-5.99238	2.3668	0.0298818	0.145376	-4.28936	0	0	0.0162841	0.0266462	NA	NA	NA	NA	NA	NA	NA	NA	NA	NA	NA	NA	NA	NA	NA	NA	NA	NA	NA	NA
ENSTGUG00000000605	28	2844682	LOC100229925	Uniprot	promoter	0.471772	-6.30438	2.36686	0.0298784	0.145376	-4.28926	0	0	0.004587	0.00509412	ENSTGUG00000000600	NA	NA	NA	NA	NA	NA	NA	NA	NA	C2CD4C	NA	NA	NA	NA	NA	NA	NA	NA	NA
ENSTGUG00000003699	14	1781311	MSS51	HGNC Symbol	genic	1.32378	-5.66538	2.3678	0.0298212	0.145376	-4.28749	0	0	0.0228717	0.0225038	NA	NA	NA	NA	NA	NA	NA	NA	NA	NA	NA	NA	NA	NA	NA	NA	NA	NA	NA	NA
ENSTGUG00000016132	1A_random	206726	OPN1SW	NCBI gene	promoter	0.765978	-0.699261	2.36746	0.0298418	0.145376	-4.28813	0.298283	0.105507	0.418671	0.143474	NA	NA	NA	NA	NA	NA	NA	NA	NA	NA	NA	NA	NA	NA	NA	NA	NA	NA	NA	NA
ENSTGUG00000003456	19	1009427	CALN1	Biomart_human_ortholog	genic	-1.968	1.87103	-2.36462	0.0300137	0.145409	-4.29342	0.833243	0.160604	0.70604	0.169425	NA	NA	NA	NA	NA	NA	NA	NA	NA	NA	NA	NA	NA	NA	NA	NA	NA	NA	NA	NA
ENSTGUG00000005910	14	8699463	NDUFAB1	HGNC Symbol	genic	0.974647	-5.92723	2.36554	0.0299581	0.145409	-4.29171	0	0	0.0133831	0.0155268	NA	NA	NA	NA	NA	NA	NA	NA	NA	NA	NA	NA	NA	NA	NA	NA	NA	NA	NA	NA
ENSTGUG00000000786	28	4223434			genic	0.774864	-6.07706	2.36447	0.0300231	0.145409	-4.29371	0	0	0.0114327	0.0155322	ENSTGUG00000000893	ENSTGUG00000000837	NA	NA	NA	NA	NA	NA	NA	NA	MIDN		NA	NA	NA	NA	NA	NA	NA	NA
ENSTGUG00000000786	28	4463337			genic	-1.18418	-0.250597	-2.36537	0.0299686	0.145409	-4.29203	0.609257	0.0685451	0.418805	0.158107	ENSTGUG00000000922	NA	NA	NA	NA	NA	NA	NA	NA	NA	POLR2E	NA	NA	NA	NA	NA	NA	NA	NA	NA
ENSTGUG00000015356	4_random	4012806	FBXO41	HGNC Symbol	genic	0.487279	-2.08042	2.36186	0.0301819	0.145851	-4.29856	0.154678	0.0525067	0.204878	0.0600977	NA	NA	NA	NA	NA	NA	NA	NA	NA	NA	NA	NA	NA	NA	NA	NA	NA	NA	NA	NA
ENSTGUG00000010364	8	27296323	NEGR1	HGNC Symbol	genic	1.32876	5.42506	2.3621	0.0301669	0.145851	-4.2981	0.954066	0.0363279	0.984211	0.0227507	NA	NA	NA	NA	NA	NA	NA	NA	NA	NA	NA	NA	NA	NA	NA	NA	NA	NA	NA	NA
ENSTGUG00000002855	17	2209455	CACNA1B	HGNC Symbol	genic	0.910298	-2.0105	2.36059	0.0302592	0.145892	-4.30091	0.149122	0.132393	0.228821	0.0892388	NA	NA	NA	NA	NA	NA	NA	NA	NA	NA	NA	NA	NA	NA	NA	NA	NA	NA	NA	NA
ENSTGUG00000006999	5	7310707	SERPING1	Uniprot	promoter	1.23736	-5.73019	2.36072	0.0302512	0.145892	-4.30067	0	0	0.0227873	0.0263942	NA	NA	NA	NA	NA	NA	NA	NA	NA	NA	NA	NA	NA	NA	NA	NA	NA	NA	NA	NA
ENSTGUG00000001323	23	3941164			genic	1.88424	-4.12752	2.36006	0.0302916	0.145892	-4.3019	0.027972	0.0435592	0.093756	0.0674336	NA	NA	NA	NA	NA	NA	NA	NA	NA	NA	NA	NA	NA	NA	NA	NA	NA	NA	NA	NA
ENSTGUG00000012157	7	39169142	GPD2	HGNC Symbol	promoter	1.57682	-4.74174	2.35829	0.0303998	0.146088	-4.30518	0.0277778	0.0680414	0.0494206	0.0341145	ENSTGUG00000012179	ENSTGUG00000012173	NA	NA	NA	NA	NA	NA	NA	NA			NA	NA	NA	NA	NA	NA	NA	NA
ENSTGUG00000010410	15	12689017	KSR2	Uniprot	genic	1.89823	-4.72835	2.35831	0.0303987	0.146088	-4.30514	0.0111111	0.0272166	0.0746564	0.0773339	NA	NA	NA	NA	NA	NA	NA	NA	NA	NA	NA	NA	NA	NA	NA	NA	NA	NA	NA	NA
ENSTGUG00000009047	15	10243565	VSIG10	Biomart_human_ortholog	promoter	0.863958	-6.01024	2.3577	0.0304362	0.146101	-4.30628	0	0	0.022603	0.0432956	ENSTGUG00000009070	NA	NA	NA	NA	NA	NA	NA	NA	NA	SLC8B1	NA	NA	NA	NA	NA	NA	NA	NA	NA
ENSTGUG00000011059	4	69763724			genic	1.42869	-5.04769	2.35044	0.0308856	0.148093	-4.31976	0.0128205	0.0314037	0.0435247	0.0464323	NA	NA	NA	NA	NA	NA	NA	NA	NA	NA	NA	NA	NA	NA	NA	NA	NA	NA	NA	NA
ENSTGUG00000002914	18	974966	FAM104A	Uniprot	genic	1.31578	-5.67138	2.34811	0.031031	0.148626	-4.32408	0	0	0.0286241	0.0516669	NA	NA	NA	NA	NA	NA	NA	NA	NA	NA	NA	NA	NA	NA	NA	NA	NA	NA	NA	NA
ENSTGUG00000004671	22	2708912	ADGRA2	HGNC Symbol	promoter	0.639855	-6.17832	2.3474	0.0310756	0.148675	-4.32539	0	0	0.00718181	0.00833308	NA	NA	NA	NA	NA	NA	NA	NA	NA	NA	NA	NA	NA	NA	NA	NA	NA	NA	NA	NA
ENSTGUG00000014053	28_random	171295	COPE	Biomart_human_ortholog	promoter	-1.48584	1.89047	-2.34352	0.0313196	0.149366	-4.33258	0.879966	0.0852957	0.710722	0.183253	NA	NA	NA	NA	NA	NA	NA	NA	NA	NA	NA	NA	NA	NA	NA	NA	NA	NA	NA	NA
ENSTGUG00000007542	15	4831090	CRYBB3	Uniprot	genic	0.798319	-6.05947	2.34377	0.031304	0.149366	-4.33212	0	0	0.0106302	0.0131881	NA	NA	NA	NA	NA	NA	NA	NA	NA	NA	NA	NA	NA	NA	NA	NA	NA	NA	NA	NA
ENSTGUG00000009367	3	37501496	PRKN	HGNC Symbol	genic	1.94852	-3.54562	2.34346	0.0313238	0.149366	-4.33271	0.0558919	0.0918846	0.142062	0.122847	NA	NA	NA	NA	NA	NA	NA	NA	NA	NA	NA	NA	NA	NA	NA	NA	NA	NA	NA	NA
ENSTGUG00000006053	9	4550268	DGKG	Biomart_human_ortholog	genic	-0.962648	-3.6829	-2.33931	0.0315864	0.149537	-4.34037	0.110958	0.0360609	0.0622612	0.0368114	NA	NA	NA	NA	NA	NA	NA	NA	NA	NA	NA	NA	NA	NA	NA	NA	NA	NA	NA	NA
ENSTGUG00000016192	5_random	1816799	GALNT18	HGNC Symbol	promoter	-0.351635	-6.51913	-2.33907	0.0316016	0.149537	-4.34082	0.00371561	0.00426613	0.000487329	0.00206756	NA	NA	NA	NA	NA	NA	NA	NA	NA	NA	NA	NA	NA	NA	NA	NA	NA	NA	NA	NA
ENSTGUG00000002564	27	2460249	KCNH4	HGNC Symbol	genic	0.772467	-6.07886	2.34068	0.0314993	0.149537	-4.33784	0	0	0.0105657	0.0137008	ENSTGUG00000002515	NA	NA	NA	NA	NA	NA	NA	NA	NA		NA	NA	NA	NA	NA	NA	NA	NA	NA
ENSTGUG00000006822	17	9996580	PTGS1	HGNC Symbol	promoter	0.992418	-5.9139	2.34043	0.0315154	0.149537	-4.33831	0	0	0.0153055	0.020365	NA	NA	NA	NA	NA	NA	NA	NA	NA	NA	NA	NA	NA	NA	NA	NA	NA	NA	NA	NA
ENSTGUG00000004766	19	5551709	RASL10B	HGNC Symbol	promoter	1.48269	-5.0243	2.33992	0.0315477	0.149537	-4.33925	0.0119048	0.0291606	0.0471453	0.053915	NA	NA	NA	NA	NA	NA	NA	NA	NA	NA	NA	NA	NA	NA	NA	NA	NA	NA	NA	NA
ENSTGUG00000010009	10	20503723	SEMA4B	HGNC Symbol	genic	1.53215	-4.93059	2.34225	0.0313998	0.149537	-4.33493	0.0151515	0.0371135	0.054838	0.073436	NA	NA	NA	NA	NA	NA	NA	NA	NA	NA	NA	NA	NA	NA	NA	NA	NA	NA	NA	NA
ENSTGUG00000002519	21	1716996	TMEM51	HGNC Symbol	promoter	1.15355	-5.79305	2.33919	0.0315942	0.149537	-4.3406	0	0	0.0267098	0.0532112	NA	NA	NA	NA	NA	NA	NA	NA	NA	NA	NA	NA	NA	NA	NA	NA	NA	NA	NA	NA
ENSTGUG00000013708	Un	116434835	DNMT1	Biomart_human_ortholog	genic	1.68808	2.79933	2.33755	0.0316984	0.149668	-4.34363	0.73149	0.12603	0.878855	0.0783641	NA	NA	NA	NA	NA	NA	NA	NA	NA	NA	NA	NA	NA	NA	NA	NA	NA	NA	NA	NA
ENSTGUG00000014995	Un	68789618	EMILIN1	Biomart_human_ortholog	promoter	1.05764	-5.86498	2.33795	0.0316734	0.149668	-4.3429	0	0	0.0151674	0.0152228	NA	NA	NA	NA	NA	NA	NA	NA	NA	NA	NA	NA	NA	NA	NA	NA	NA	NA	NA	NA
ENSTGUG00000008471	11	12612221	BRD7	HGNC Symbol	promoter	1.09417	-5.55828	2.33634	0.031776	0.149871	-4.34587	0.0035461	0.00868613	0.0228001	0.0241467	NA	NA	NA	NA	NA	NA	NA	NA	NA	NA	NA	NA	NA	NA	NA	NA	NA	NA	NA	NA
ENSTGUG00000007607	15	5030321			genic	-1.11961	4.64168	-2.33534	0.0318402	0.15001	-4.34772	0.985719	0.0100502	0.953847	0.0321471	NA	NA	NA	NA	NA	NA	NA	NA	NA	NA	NA	NA	NA	NA	NA	NA	NA	NA	NA	NA
ENSTGUG00000013671	Un	142569962			promoter	0.513191	-6.27332	2.33225	0.0320387	0.150781	-4.35343	0	0	0.0050406	0.00543822	NA	NA	NA	NA	NA	NA	NA	NA	NA	NA	NA	NA	NA	NA	NA	NA	NA	NA	NA	NA
ENSTGUG00000011514	6	33731113	DOCK1	STRING	promoter	2.25475	-4.55341	2.32831	0.0322941	0.151817	-4.36072	0.00724638	0.0177499	0.106229	0.122279	NA	NA	NA	NA	NA	NA	NA	NA	NA	NA	NA	NA	NA	NA	NA	NA	NA	NA	NA	NA
ENSTGUG00000002251	27	1840601	LRRC3C	HGNC Symbol	promoter	0.989246	-5.91628	2.32664	0.0324026	0.152162	-4.3638	0	0	0.0213889	0.0362682	NA	NA	NA	NA	NA	NA	NA	NA	NA	NA	NA	NA	NA	NA	NA	NA	NA	NA	NA	NA
ENSTGUG00000002228	3	1314735	EHBP1	HGNC Symbol	genic	1.42178	-5.59187	2.32487	0.0325182	0.152282	-4.36706	0	0	0.0298113	0.0398588	NA	NA	NA	NA	NA	NA	NA	NA	NA	NA	NA	NA	NA	NA	NA	NA	NA	NA	NA	NA
ENSTGUG00000010364	8	27296401	NEGR1	HGNC Symbol	genic	1.11326	3.83777	2.32463	0.0325338	0.152282	-4.3675	0.881535	0.0736654	0.939535	0.0392003	NA	NA	NA	NA	NA	NA	NA	NA	NA	NA	NA	NA	NA	NA	NA	NA	NA	NA	NA	NA
ENSTGUG00000006207	7	10770404	OBSL1	HGNC Symbol	promoter	1.31033	-5.67547	2.3257	0.0324635	0.152282	-4.36552	0	0	0.025295	0.0326381	NA	NA	NA	NA	NA	NA	NA	NA	NA	NA	NA	NA	NA	NA	NA	NA	NA	NA	NA	NA
ENSTGUG00000016752	Un	81618563	NES	Biomart_human_ortholog	genic	0.424327	-6.33997	2.32322	0.032626	0.152548	-4.3701	0	0	0.00397929	0.00453278	NA	NA	NA	NA	NA	NA	NA	NA	NA	NA	NA	NA	NA	NA	NA	NA	NA	NA	NA	NA
ENSTGUG00000014552	3_random	396886	CAD	Uniprot	genic	0.356855	-6.39057	2.32268	0.0326615	0.15255	-4.3711	0	0	0.00499064	0.0118492	NA	NA	NA	NA	NA	NA	NA	NA	NA	NA	NA	NA	NA	NA	NA	NA	NA	NA	NA	NA
ENSTGUG00000008000	11	11628243	TCF25	HGNC Symbol	promoter	1.22501	-5.73946	2.31935	0.0328808	0.153408	-4.37723	0	0	0.0230326	0.0300684	NA	NA	NA	NA	NA	NA	NA	NA	NA	NA	NA	NA	NA	NA	NA	NA	NA	NA	NA	NA
ENSTGUG00000006053	9	4550274	DGKG	Biomart_human_ortholog	genic	-0.867517	-3.15009	-2.31847	0.0329387	0.153513	-4.37885	0.146728	0.0413651	0.0900848	0.049363	NA	NA	NA	NA	NA	NA	NA	NA	NA	NA	NA	NA	NA	NA	NA	NA	NA	NA	NA	NA
ENSTGUG00000013318	1	90057804	PIANP	Uniprot	promoter	0.336629	-6.40574	2.31793	0.0329747	0.153515	-4.37985	0	0	0.00389544	0.0076566	NA	NA	NA	NA	NA	NA	NA	NA	NA	NA	NA	NA	NA	NA	NA	NA	NA	NA	NA	NA
ENSTGUG00000014196	2_random	306699	CELF3	STRING	promoter	-1.35252	1.28943	-2.31635	0.0330792	0.153711	-4.38275	0.776513	0.11963	0.649857	0.135325	NA	NA	NA	NA	NA	NA	NA	NA	NA	NA	NA	NA	NA	NA	NA	NA	NA	NA	NA	NA
ENSTGUG00000006053	9	4550350	DGKG	Biomart_human_ortholog	genic	0.823996	0.141397	2.31622	0.0330879	0.153711	-4.38299	0.419515	0.0872252	0.556681	0.142471	NA	NA	NA	NA	NA	NA	NA	NA	NA	NA	NA	NA	NA	NA	NA	NA	NA	NA	NA	NA
ENSTGUG00000010364	8	27296273	NEGR1	HGNC Symbol	genic	-0.862444	1.92957	-2.31485	0.0331793	0.15397	-4.38552	0.852764	0.0691877	0.754924	0.111371	NA	NA	NA	NA	NA	NA	NA	NA	NA	NA	NA	NA	NA	NA	NA	NA	NA	NA	NA	NA
ENSTGUG00000006531	5	6754397	SYT7	Uniprot	genic	0.702821	-6.1311	2.31405	0.0332327	0.154053	-4.38699	0	0	0.00795228	0.0086801	NA	NA	NA	NA	NA	NA	NA	NA	NA	NA	NA	NA	NA	NA	NA	NA	NA	NA	NA	NA
ENSTGUG00000003637	LGE22	361726	ASIC1	HGNC Symbol	genic	-0.820055	-2.40976	-2.3128	0.0333162	0.154275	-4.38929	0.232341	0.103845	0.142787	0.0668666	NA	NA	NA	NA	NA	NA	NA	NA	NA	NA	NA	NA	NA	NA	NA	NA	NA	NA	NA	NA
ENSTGUG00000002617	17	1290589	BSPRY	HGNC Symbol	promoter	1.39697	-5.15317	2.31046	0.0334727	0.154834	-4.39359	0.00435035	0.00479412	0.0462507	0.0623242	NA	NA	NA	NA	NA	NA	NA	NA	NA	NA	NA	NA	NA	NA	NA	NA	NA	NA	NA	NA
ENSTGUG00000015488	Un	73224488	SMARCA4	Biomart_human_ortholog	genic	1.50046	5.94193	2.3077	0.0336589	0.155391	-4.39867	0.94494	0.0659547	0.992284	0.0229567	NA	NA	NA	NA	NA	NA	NA	NA	NA	NA	NA	NA	NA	NA	NA	NA	NA	NA	NA	NA
ENSTGUG00000000786	28	4243262			genic	1.58768	-4.70078	2.30761	0.0336651	0.155391	-4.39884	0.03125	0.0765466	0.0733728	0.074034	ENSTGUG00000000837	ENSTGUG00000000896	NA	NA	NA	NA	NA	NA	NA	NA		CBARP	NA	NA	NA	NA	NA	NA	NA	NA
ENSTGUG00000005165	18	4353395	NTN1	HGNC Symbol	genic	0.479189	-6.29882	2.30663	0.033731	0.15553	-4.40063	0	0	0.00514949	0.00708947	NA	NA	NA	NA	NA	NA	NA	NA	NA	NA	NA	NA	NA	NA	NA	NA	NA	NA	NA	NA
ENSTGUG00000001779	4	2531105	DCTN6	Uniprot	genic	-0.268791	-6.54094	-2.30534	0.0338186	0.155767	-4.403	0.00274357	0.00304398	0.000397277	0.00111798	NA	NA	NA	NA	NA	NA	NA	NA	NA	NA	NA	NA	NA	NA	NA	NA	NA	NA	NA	NA
ENSTGUG00000013708	Un	116434846	DNMT1	Biomart_human_ortholog	genic	1.12945	1.17217	2.30452	0.033874	0.155856	-4.4045	0.556725	0.0568208	0.712109	0.15753	NA	NA	NA	NA	NA	NA	NA	NA	NA	NA	NA	NA	NA	NA	NA	NA	NA	NA	NA	NA
ENSTGUG00000002914	18	923153	FAM104A	Uniprot	genic	2.27043	-3.60028	2.3032	0.0339642	0.155939	-4.40694	0.0310605	0.046881	0.183688	0.19383	ENSTGUG00000002919	NA	NA	NA	NA	NA	NA	NA	NA	NA	SDK2	NA	NA	NA	NA	NA	NA	NA	NA	NA
ENSTGUG00000004128	14	2734889			promoter	0.556752	-6.24065	2.30356	0.0339393	0.155939	-4.40627	0	0	0.00638787	0.00916468	ENSTGUG00000004158	NA	NA	NA	NA	NA	NA	NA	NA	NA	NUDT16L1	NA	NA	NA	NA	NA	NA	NA	NA	NA
ENSTGUG00000005673	18	4924454	SHISA6	Uniprot	genic	0.881163	3.11628	2.30097	0.0341161	0.156418	-4.41102	0.831009	0.112757	0.909735	0.0422662	NA	NA	NA	NA	NA	NA	NA	NA	NA	NA	NA	NA	NA	NA	NA	NA	NA	NA	NA	NA
ENSTGUG00000000786	28	4405624			genic	0.467987	-6.30722	2.30061	0.0341406	0.156418	-4.41168	0	0	0.00621345	0.011247	ENSTGUG00000000946	ENSTGUG00000000922	NA	NA	NA	NA	NA	NA	NA	NA		POLR2E	NA	NA	NA	NA	NA	NA	NA	NA
ENSTGUG00000005622	19	6671983	SCARF1	HGNC Symbol	promoter	0.599806	-6.20836	2.29943	0.0342217	0.156457	-4.41385	0	0	0.00728901	0.0104037	NA	NA	NA	NA	NA	NA	NA	NA	NA	NA	NA	NA	NA	NA	NA	NA	NA	NA	NA	NA
ENSTGUG00000015123	Un	11621577	SETD1A	Biomart_human_ortholog	promoter	0.312848	-6.42358	2.29979	0.0341965	0.156457	-4.41318	0	0	0.00334641	0.00607599	NA	NA	NA	NA	NA	NA	NA	NA	NA	NA	NA	NA	NA	NA	NA	NA	NA	NA	NA	NA
ENSTGUG00000010364	8	27296732	NEGR1	HGNC Symbol	genic	-1.48337	2.72864	-2.29727	0.0343697	0.156968	-4.4178	0.916976	0.0665891	0.814452	0.131072	NA	NA	NA	NA	NA	NA	NA	NA	NA	NA	NA	NA	NA	NA	NA	NA	NA	NA	NA	NA
ENSTGUG00000013151	5	60257522	NIN	STRING	genic	0.823363	-6.04069	2.29584	0.0344684	0.157133	-4.42043	0	0	0.0127707	0.0184941	NA	NA	NA	NA	NA	NA	NA	NA	NA	NA	NA	NA	NA	NA	NA	NA	NA	NA	NA	NA
ENSTGUG00000004390	25	1197002			genic	0.666184	-6.15857	2.29569	0.0344785	0.157133	-4.42069	0	0	0.00796263	0.00938752	ENSTGUG00000004602	NA	NA	NA	NA	NA	NA	NA	NA	NA		NA	NA	NA	NA	NA	NA	NA	NA	NA
ENSTGUG00000002914	18	920871	FAM104A	Uniprot	genic	1.05328	-5.86825	2.29439	0.0345683	0.157341	-4.42307	0	0	0.019178	0.0258342	ENSTGUG00000002919	NA	NA	NA	NA	NA	NA	NA	NA	NA	SDK2	NA	NA	NA	NA	NA	NA	NA	NA	NA
ENSTGUG00000009734	6	21607506	SLIT1	HGNC Symbol	genic	0.94539	-5.94917	2.29398	0.0345969	0.157341	-4.42383	0	0	0.0186659	0.0300266	NA	NA	NA	NA	NA	NA	NA	NA	NA	NA	NA	NA	NA	NA	NA	NA	NA	NA	NA	NA
ENSTGUG00000004766	19	5551682	RASL10B	HGNC Symbol	promoter	0.63554	-6.18156	2.29249	0.0347003	0.157646	-4.42656	0	0	0.00705307	0.00778898	NA	NA	NA	NA	NA	NA	NA	NA	NA	NA	NA	NA	NA	NA	NA	NA	NA	NA	NA	NA
ENSTGUG00000006053	9	4550244	DGKG	Biomart_human_ortholog	genic	-0.788278	-4.19812	-2.28875	0.0349612	0.158332	-4.43341	0.0702976	0.0251513	0.0415646	0.0244789	NA	NA	NA	NA	NA	NA	NA	NA	NA	NA	NA	NA	NA	NA	NA	NA	NA	NA	NA	NA
ENSTGUG00000000922	28	4463277	POLR2E	Uniprot	genic	-1.5337	0.729839	-2.28912	0.0349349	0.158332	-4.43273	0.710331	0.17068	0.559516	0.165119	ENSTGUG00000000786	NA	NA	NA	NA	NA	NA	NA	NA	NA		NA	NA	NA	NA	NA	NA	NA	NA	NA
ENSTGUG00000001002	23	2922669	RPS6KA1	HGNC Symbol	genic	1.50504	-5.52943	2.28943	0.0349136	0.158332	-4.43217	0	0	0.0418238	0.0696036	NA	NA	NA	NA	NA	NA	NA	NA	NA	NA	NA	NA	NA	NA	NA	NA	NA	NA	NA	NA
ENSTGUG00000006053	9	4550203	DGKG	Biomart_human_ortholog	genic	-0.643589	1.18977	-2.28752	0.0350474	0.158462	-4.43566	0.754604	0.0886728	0.668423	0.079279	NA	NA	NA	NA	NA	NA	NA	NA	NA	NA	NA	NA	NA	NA	NA	NA	NA	NA	NA	NA
ENSTGUG00000012157	7	39190955	GPD2	HGNC Symbol	genic	-1.52149	-0.706281	-2.28688	0.0350921	0.158462	-4.43683	0.573458	0.0958916	0.38689	0.208005	NA	NA	NA	NA	NA	NA	NA	NA	NA	NA	NA	NA	NA	NA	NA	NA	NA	NA	NA	NA
ENSTGUG00000009047	15	10212554	VSIG10	Biomart_human_ortholog	genic	0.691948	-6.13925	2.28677	0.0350999	0.158462	-4.43703	0	0	0.00876791	0.0112932	NA	NA	NA	NA	NA	NA	NA	NA	NA	NA	NA	NA	NA	NA	NA	NA	NA	NA	NA	NA
ENSTGUG00000001539	26	3788182			genic	1.09692	-5.83552	2.28496	0.035227	0.158871	-4.44034	0	0	0.0185452	0.0231619	NA	NA	NA	NA	NA	NA	NA	NA	NA	NA	NA	NA	NA	NA	NA	NA	NA	NA	NA	NA
ENSTGUG00000010364	8	27367201	NEGR1	HGNC Symbol	genic	-1.50224	3.5546	-2.283	0.0353649	0.159326	-4.44391	0.965333	0.0254659	0.881505	0.0784771	NA	NA	NA	NA	NA	NA	NA	NA	NA	NA	NA	NA	NA	NA	NA	NA	NA	NA	NA	NA
ENSTGUG00000002515	27	2579539			promoter	0.621519	-6.19207	2.28227	0.0354166	0.159393	-4.44525	0	0	0.00688759	0.0078575	ENSTGUG00000002656	ENSTGUG00000002686	ENSTGUG00000002694	NA	NA	NA	NA	NA	NA	NA	VPS25	COASY	MLX	NA	NA	NA	NA	NA	NA	NA
ENSTGUG00000006182	3	24884165	PAK5	HGNC Symbol	genic	1.54332	-5.06802	2.2806	0.035535	0.159594	-4.4483	0.00793651	0.0194404	0.0428263	0.0383239	NA	NA	NA	NA	NA	NA	NA	NA	NA	NA	NA	NA	NA	NA	NA	NA	NA	NA	NA	NA
ENSTGUG00000006822	17	9996591	PTGS1	HGNC Symbol	promoter	0.636557	-6.18079	2.28102	0.0355052	0.159594	-4.44753	0	0	0.00874699	0.0141522	NA	NA	NA	NA	NA	NA	NA	NA	NA	NA	NA	NA	NA	NA	NA	NA	NA	NA	NA	NA
ENSTGUG00000002855	17	2209488	CACNA1B	HGNC Symbol	genic	-1.21013	1.80919	-2.27877	0.0356655	0.160014	-4.45164	0.840938	0.134361	0.728677	0.108093	NA	NA	NA	NA	NA	NA	NA	NA	NA	NA	NA	NA	NA	NA	NA	NA	NA	NA	NA	NA
ENSTGUG00000014196	2_random	306708	CELF3	STRING	promoter	1.03971	-0.465623	2.27662	0.035819	0.160536	-4.45557	0.324194	0.190925	0.465214	0.115114	NA	NA	NA	NA	NA	NA	NA	NA	NA	NA	NA	NA	NA	NA	NA	NA	NA	NA	NA	NA
ENSTGUG00000001750	26	4222323	SCUBE3	HGNC Symbol	genic	0.703699	-6.13044	2.27412	0.0359985	0.161173	-4.46013	0	0	0.009425	0.0136067	NA	NA	NA	NA	NA	NA	NA	NA	NA	NA	NA	NA	NA	NA	NA	NA	NA	NA	NA	NA
ENSTGUG00000011703	7	32896929	TMEM163	HGNC Symbol	genic	1.7671	5.1066	2.27266	0.0361034	0.161476	-4.46279	0.886111	0.106675	0.976648	0.0388386	NA	NA	NA	NA	NA	NA	NA	NA	NA	NA	NA	NA	NA	NA	NA	NA	NA	NA	NA	NA
ENSTGUG00000002855	17	2209314	CACNA1B	HGNC Symbol	genic	0.747384	0.509502	2.27039	0.036267	0.161873	-4.46692	0.491068	0.0351513	0.611283	0.142656	NA	NA	NA	NA	NA	NA	NA	NA	NA	NA	NA	NA	NA	NA	NA	NA	NA	NA	NA	NA
ENSTGUG00000003758	12	992519	FBLN2	HGNC Symbol	genic	1.49051	3.80575	2.27053	0.0362566	0.161873	-4.46666	0.857098	0.0963511	0.933075	0.0609784	NA	NA	NA	NA	NA	NA	NA	NA	NA	NA	NA	NA	NA	NA	NA	NA	NA	NA	NA	NA
ENSTGUG00000007577	20	10132537	SLC17A9	Uniprot	promoter	0.473562	-6.30304	2.26846	0.0364073	0.162164	-4.47044	0	0	0.00589393	0.0103651	NA	NA	NA	NA	NA	NA	NA	NA	NA	NA	NA	NA	NA	NA	NA	NA	NA	NA	NA	NA
ENSTGUG00000007655	11	10762099	SLC7A5	HGNC Symbol	genic	2.00218	-4.97846	2.2685	0.0364041	0.162164	-4.47037	0.00179211	0.00438977	0.0732938	0.0834035	NA	NA	NA	NA	NA	NA	NA	NA	NA	NA	NA	NA	NA	NA	NA	NA	NA	NA	NA	NA
ENSTGUG00000002944	21	3665644	SKI	HGNC Symbol	genic	1.11387	-5.82281	2.26714	0.0365032	0.162424	-4.47285	0	0	0.0221384	0.031676	NA	NA	NA	NA	NA	NA	NA	NA	NA	NA	NA	NA	NA	NA	NA	NA	NA	NA	NA	NA
ENSTGUG00000004959	11	4316018	CCDC102A	HGNC Symbol	genic	0.99147	-5.91461	2.26576	0.0366037	0.162704	-4.47536	0	0	0.0150423	0.0179469	NA	NA	NA	NA	NA	NA	NA	NA	NA	NA	NA	NA	NA	NA	NA	NA	NA	NA	NA	NA
ENSTGUG00000000806	23	1005006	SDC3	HGNC Symbol	genic	1.14825	-5.79703	2.26224	0.0368609	0.163679	-4.48175	0	0	0.0269427	0.0404233	NA	NA	NA	NA	NA	NA	NA	NA	NA	NA	NA	NA	NA	NA	NA	NA	NA	NA	NA	NA
ENSTGUG00000014514	Un	63905761	PAN2	Biomart	promoter	0.899132	-5.98386	2.26144	0.0369198	0.163773	-4.4832	0	0	0.0134011	0.019224	NA	NA	NA	NA	NA	NA	NA	NA	NA	NA	NA	NA	NA	NA	NA	NA	NA	NA	NA	NA
ENSTGUG00000000198	24	997335	DSCAML1	HGNC Symbol	genic	0.923108	-5.96588	2.25921	0.0370845	0.164335	-4.48726	0	0	0.0146176	0.0207742	NA	NA	NA	NA	NA	NA	NA	NA	NA	NA	NA	NA	NA	NA	NA	NA	NA	NA	NA	NA
ENSTGUG00000014196	2_random	307260	CELF3	STRING	promoter	-1.07277	0.736028	-2.25766	0.0371992	0.164338	-4.49008	0.718183	0.126214	0.570132	0.127553	NA	NA	NA	NA	NA	NA	NA	NA	NA	NA	NA	NA	NA	NA	NA	NA	NA	NA	NA	NA
ENSTGUG00000002698	4A	5719424	FAM155B	HGNC Symbol	genic	1.66182	-5.41185	2.25766	0.037199	0.164338	-4.49007	0	0	0.0602901	0.10771	NA	NA	NA	NA	NA	NA	NA	NA	NA	NA	NA	NA	NA	NA	NA	NA	NA	NA	NA	NA
ENSTGUG00000005898	9	4351270	NEU4	HGNC Symbol	promoter	0.514414	-6.2724	2.25816	0.0371622	0.164338	-4.48917	0	0	0.00770678	0.0150996	NA	NA	NA	NA	NA	NA	NA	NA	NA	NA	NA	NA	NA	NA	NA	NA	NA	NA	NA	NA
ENSTGUG00000003500	14	1669463			promoter	0.702154	-6.1316	2.25662	0.0372762	0.16451	-4.49197	0	0	0.00879081	0.0107253	ENSTGUG00000018276	ENSTGUG00000003582	NA	NA	NA	NA	NA	NA	NA	NA	IGFALS	JMJD8	NA	NA	NA	NA	NA	NA	NA	NA
ENSTGUG00000016214	Un	19684017	IGSF9	Biomart_human_ortholog	promoter	1.61578	-4.94019	2.25437	0.0374437	0.164745	-4.49605	0.0111111	0.0272166	0.0618814	0.0790314	NA	NA	NA	NA	NA	NA	NA	NA	NA	NA	NA	NA	NA	NA	NA	NA	NA	NA	NA	NA
ENSTGUG00000000102	28	808624	POLE4	HGNC Symbol	genic	0.869537	-5.77605	2.25498	0.037398	0.164745	-4.49494	0.00260417	0.00637888	0.0155286	0.0152149	NA	NA	NA	NA	NA	NA	NA	NA	NA	NA	NA	NA	NA	NA	NA	NA	NA	NA	NA	NA
ENSTGUG00000016050	1A_random	174953			genic	0.388905	-6.36653	2.25437	0.0374435	0.164745	-4.49605	0	0	0.00380392	0.00506931	NA	NA	NA	NA	NA	NA	NA	NA	NA	NA	NA	NA	NA	NA	NA	NA	NA	NA	NA	NA
ENSTGUG00000002122	21	387816	EIF4G3	HGNC Symbol	genic	1.15301	-5.60206	2.25201	0.0376201	0.165353	-4.50034	0.00198413	0.0048601	0.0255619	0.0373528	NA	NA	NA	NA	NA	NA	NA	NA	NA	NA	NA	NA	NA	NA	NA	NA	NA	NA	NA	NA
ENSTGUG00000010364	8	27296674	NEGR1	HGNC Symbol	genic	1.11	-2.41328	2.25067	0.0377201	0.165624	-4.50276	0.0961728	0.057385	0.219152	0.123323	NA	NA	NA	NA	NA	NA	NA	NA	NA	NA	NA	NA	NA	NA	NA	NA	NA	NA	NA	NA
ENSTGUG00000007223	14	10339003	LLGL1	STRING	promoter	1.24583	-5.72384	2.24885	0.0378572	0.166031	-4.50606	0	0	0.0242994	0.0331009	NA	NA	NA	NA	NA	NA	NA	NA	NA	NA	NA	NA	NA	NA	NA	NA	NA	NA	NA	NA
ENSTGUG00000010364	8	27296232	NEGR1	HGNC Symbol	genic	-1.28191	1.68149	-2.24842	0.0378897	0.166031	-4.50684	0.849532	0.108429	0.692991	0.163907	NA	NA	NA	NA	NA	NA	NA	NA	NA	NA	NA	NA	NA	NA	NA	NA	NA	NA	NA	NA
ENSTGUG00000004671	22	2712971	ADGRA2	HGNC Symbol	genic	1.26849	-2.31165	2.24703	0.037994	0.166152	-4.50935	0.113531	0.0570373	0.219394	0.151206	NA	NA	NA	NA	NA	NA	NA	NA	NA	NA	NA	NA	NA	NA	NA	NA	NA	NA	NA	NA
ENSTGUG00000012157	7	39190960	GPD2	HGNC Symbol	genic	2.27211	3.22816	2.24713	0.0379866	0.166152	-4.50917	0.64791	0.294091	0.882088	0.116137	NA	NA	NA	NA	NA	NA	NA	NA	NA	NA	NA	NA	NA	NA	NA	NA	NA	NA	NA	NA
ENSTGUG00000000666	24	5844910	IGSF9B	Biomart_human_ortholog	genic	0.881704	-5.99693	2.24597	0.0380742	0.166166	-4.51127	0	0	0.0199188	0.0410416	NA	NA	NA	NA	NA	NA	NA	NA	NA	NA	NA	NA	NA	NA	NA	NA	NA	NA	NA	NA
ENSTGUG00000011675	6	36044879	INPP5A	HGNC Symbol	genic	1.23551	1.36255	2.24629	0.0380504	0.166166	-4.5107	0.572489	0.143366	0.735275	0.143133	NA	NA	NA	NA	NA	NA	NA	NA	NA	NA	NA	NA	NA	NA	NA	NA	NA	NA	NA	NA
ENSTGUG00000005123	6	3959514			promoter	0.961436	-4.76959	2.24286	0.0383102	0.166896	-4.5169	0.0214917	0.0300042	0.0376772	0.0256192	NA	NA	NA	NA	NA	NA	NA	NA	NA	NA	NA	NA	NA	NA	NA	NA	NA	NA	NA	NA
ENSTGUG00000013225	5	61520332			promoter	1.00265	-5.90623	2.24275	0.0383186	0.166896	-4.5171	0	0	0.0160141	0.0200164	NA	NA	NA	NA	NA	NA	NA	NA	NA	NA	NA	NA	NA	NA	NA	NA	NA	NA	NA	NA
ENSTGUG00000010364	8	27296249	NEGR1	HGNC Symbol	genic	1.3623	3.90025	2.24098	0.0384535	0.167315	-4.5203	0.884818	0.0351142	0.940055	0.0606183	NA	NA	NA	NA	NA	NA	NA	NA	NA	NA	NA	NA	NA	NA	NA	NA	NA	NA	NA	NA
ENSTGUG00000007879	12	9426567	GATA2	Uniprot	promoter	0.479334	-6.29871	2.23887	0.0386152	0.16785	-4.52412	0	0	0.0050004	0.00658793	NA	NA	NA	NA	NA	NA	NA	NA	NA	NA	NA	NA	NA	NA	NA	NA	NA	NA	NA	NA
ENSTGUG00000006317	14	9155968	CASKIN1	STRING	promoter	1.78363	-4.78149	2.23778	0.0386988	0.168044	-4.52609	0.0128205	0.0314037	0.0694062	0.0687287	NA	NA	NA	NA	NA	NA	NA	NA	NA	NA	NA	NA	NA	NA	NA	NA	NA	NA	NA	NA
ENSTGUG00000004918	4A	15650402			promoter	1.48366	-5.54546	2.23602	0.0388345	0.168464	-4.52928	0	0	0.0383255	0.0632439	NA	NA	NA	NA	NA	NA	NA	NA	NA	NA	NA	NA	NA	NA	NA	NA	NA	NA	NA	NA
ENSTGUG00000015636	Un	44543790	LOC100230746	Uniprot	promoter	0.636468	-6.18086	2.23516	0.0389005	0.168528	-4.53082	0	0	0.00768956	0.0105641	NA	NA	NA	NA	NA	NA	NA	NA	NA	NA	NA	NA	NA	NA	NA	NA	NA	NA	NA	NA
ENSTGUG00000005910	14	8695766	NDUFAB1	HGNC Symbol	genic	0.819271	-6.04376	2.23473	0.0389342	0.168528	-4.53161	0	0	0.0110104	0.0132029	NA	NA	NA	NA	NA	NA	NA	NA	NA	NA	NA	NA	NA	NA	NA	NA	NA	NA	NA	NA
ENSTGUG00000002589	21	2176396	ZBTB48	HGNC Symbol	promoter	1.85563	-5.26649	2.23432	0.038966	0.168528	-4.53235	0	0	0.0602616	0.0777542	ENSTGUG00000002606	ENSTGUG00000002598	NA	NA	NA	NA	NA	NA	NA	NA	PLEKHG5	TAS1R1	NA	NA	NA	NA	NA	NA	NA	NA
ENSTGUG00000002251	27	1840555	LRRC3C	HGNC Symbol	promoter	1.15601	-5.7912	2.23365	0.0390178	0.168583	-4.53356	0	0	0.022086	0.0294163	NA	NA	NA	NA	NA	NA	NA	NA	NA	NA	NA	NA	NA	NA	NA	NA	NA	NA	NA	NA
ENSTGUG00000011675	6	36044940	INPP5A	HGNC Symbol	genic	2.73136	2.94711	2.23247	0.0391091	0.168809	-4.53569	0.618075	0.235341	0.818628	0.225564	NA	NA	NA	NA	NA	NA	NA	NA	NA	NA	NA	NA	NA	NA	NA	NA	NA	NA	NA	NA
ENSTGUG00000002914	18	994674	FAM104A	Uniprot	promoter	-0.843977	-6.3664	-2.23031	0.0392774	0.169367	-4.53959	0.0276335	0.0609578	0.00094162	0.00399495	ENSTGUG00000002937	NA	NA	NA	NA	NA	NA	NA	NA	NA	BTBD17	NA	NA	NA	NA	NA	NA	NA	NA	NA
ENSTGUG00000002855	17	2209357	CACNA1B	HGNC Symbol	genic	-1.34739	2.41673	-2.22449	0.0397329	0.170112	-4.55008	0.888178	0.0914867	0.788395	0.162438	NA	NA	NA	NA	NA	NA	NA	NA	NA	NA	NA	NA	NA	NA	NA	NA	NA	NA	NA	NA
ENSTGUG00000002855	17	2209340	CACNA1B	HGNC Symbol	genic	-1.27483	1.09697	-2.2246	0.0397244	0.170112	-4.54989	0.809885	0.0348052	0.62647	0.183761	NA	NA	NA	NA	NA	NA	NA	NA	NA	NA	NA	NA	NA	NA	NA	NA	NA	NA	NA	NA
ENSTGUG00000002544	17	713452	ENTPD8	HGNC Symbol	genic	1.25867	-5.44524	2.22408	0.039765	0.170112	-4.55082	0.00333333	0.00816497	0.0315433	0.0368091	ENSTGUG00000002526	NA	NA	NA	NA	NA	NA	NA	NA	NA		NA	NA	NA	NA	NA	NA	NA	NA	NA
ENSTGUG00000001741	23	5757142	LOC100230491	Uniprot	promoter	0.582582	-6.22127	2.22528	0.0396703	0.170112	-4.54865	0	0	0.00747831	0.0111774	NA	NA	NA	NA	NA	NA	NA	NA	NA	NA	NA	NA	NA	NA	NA	NA	NA	NA	NA	NA
ENSTGUG00000007793	15	5519454	MN1	HGNC Symbol	promoter	0.301586	-6.43202	2.22446	0.0397351	0.170112	-4.55013	0	0	0.00287676	0.00429395	NA	NA	NA	NA	NA	NA	NA	NA	NA	NA	NA	NA	NA	NA	NA	NA	NA	NA	NA	NA
ENSTGUG00000002297	27	1915023	MSL1	Uniprot	promoter	0.860211	-6.01305	2.22493	0.0396979	0.170112	-4.54928	0	0	0.012752	0.0165581	NA	NA	NA	NA	NA	NA	NA	NA	NA	NA	NA	NA	NA	NA	NA	NA	NA	NA	NA	NA
ENSTGUG00000014002	28_random	157748	NCAN	STRING	promoter	0.823174	-1.23377	2.226	0.0396138	0.170112	-4.54735	0.218104	0.0735116	0.3413	0.126577	NA	NA	NA	NA	NA	NA	NA	NA	NA	NA	NA	NA	NA	NA	NA	NA	NA	NA	NA	NA
ENSTGUG00000002960	18	1086767	SLC38A10	Uniprot	genic	1.10598	-5.82873	2.22746	0.0394993	0.170112	-4.54472	0	0	0.0178347	0.0226261	NA	NA	NA	NA	NA	NA	NA	NA	NA	NA	NA	NA	NA	NA	NA	NA	NA	NA	NA	NA
ENSTGUG00000013708	Un	116434819	DNMT1	Biomart_human_ortholog	genic	-1.63422	4.56469	-2.22312	0.0398405	0.170267	-4.55254	0.95614	0.107434	0.93492	0.0600794	NA	NA	NA	NA	NA	NA	NA	NA	NA	NA	NA	NA	NA	NA	NA	NA	NA	NA	NA	NA
ENSTGUG00000007153	17	10614962	ADGRD2	HGNC Symbol	genic	-1.10406	-6.12051	-2.22135	0.039981	0.170699	-4.55574	0.0297577	0.0397491	0.00398721	0.0121546	NA	NA	NA	NA	NA	NA	NA	NA	NA	NA	NA	NA	NA	NA	NA	NA	NA	NA	NA	NA
ENSTGUG00000003426	19	774298	SBDS	HGNC Symbol	promoter	0.996096	-5.91114	2.22013	0.0400771	0.17094	-4.55792	0	0	0.0180796	0.0313387	NA	NA	NA	NA	NA	NA	NA	NA	NA	NA	NA	NA	NA	NA	NA	NA	NA	NA	NA	NA
ENSTGUG00000000198	24	992358	DSCAML1	HGNC Symbol	genic	1.1707	-5.78019	2.21789	0.0402554	0.171532	-4.56196	0	0	0.0212265	0.0267434	NA	NA	NA	NA	NA	NA	NA	NA	NA	NA	NA	NA	NA	NA	NA	NA	NA	NA	NA	NA
ENSTGUG00000015636	Un	44544046	LOC100230746	Uniprot	promoter	0.907438	-5.64614	2.2169	0.0403343	0.171699	-4.56374	0.00476191	0.0116642	0.0187518	0.0213957	NA	NA	NA	NA	NA	NA	NA	NA	NA	NA	NA	NA	NA	NA	NA	NA	NA	NA	NA	NA
ENSTGUG00000006053	9	4550238	DGKG	Biomart_human_ortholog	genic	-0.834646	-4.17937	-2.21563	0.0404359	0.171962	-4.56602	0.0791487	0.0447322	0.0414191	0.024698	NA	NA	NA	NA	NA	NA	NA	NA	NA	NA	NA	NA	NA	NA	NA	NA	NA	NA	NA	NA
ENSTGUG00000002739	4A	6389921	OPHN1	HGNC Symbol	genic	0.713555	-6.12305	2.21431	0.0405421	0.172244	-4.5684	0	0	0.00950569	0.0150998	ENSTGUG00000002733	NA	NA	NA	NA	NA	NA	NA	NA	NA		NA	NA	NA	NA	NA	NA	NA	NA	NA
ENSTGUG00000010364	8	27296178	NEGR1	HGNC Symbol	genic	1.53491	5.15664	2.21376	0.040586	0.172261	-4.56939	0.937221	0.0340569	0.962915	0.0758045	NA	NA	NA	NA	NA	NA	NA	NA	NA	NA	NA	NA	NA	NA	NA	NA	NA	NA	NA	NA
ENSTGUG00000015642	Un	128875457	SP1	HGNC Symbol	genic	-1.72438	-4.87802	-2.2102	0.040873	0.17331	-4.57579	0.10042	0.0813115	0.0319785	0.0409453	NA	NA	NA	NA	NA	NA	NA	NA	NA	NA	NA	NA	NA	NA	NA	NA	NA	NA	NA	NA
ENSTGUG00000013151	5	60257540	NIN	STRING	genic	0.953195	-5.94331	2.20718	0.0411171	0.174003	-4.58119	0	0	0.0178907	0.0262909	NA	NA	NA	NA	NA	NA	NA	NA	NA	NA	NA	NA	NA	NA	NA	NA	NA	NA	NA	NA
ENSTGUG00000002706	4A	6293100	STARD8	HGNC Symbol	genic	1.48784	-5.54233	2.20754	0.0410885	0.174003	-4.58056	0	0	0.043947	0.0693543	NA	NA	NA	NA	NA	NA	NA	NA	NA	NA	NA	NA	NA	NA	NA	NA	NA	NA	NA	NA
ENSTGUG00000014196	2_random	306636	CELF3	STRING	promoter	-1.66922	2.46196	-2.20526	0.0412738	0.174496	-4.58465	0.882997	0.102634	0.758471	0.17597	NA	NA	NA	NA	NA	NA	NA	NA	NA	NA	NA	NA	NA	NA	NA	NA	NA	NA	NA	NA
ENSTGUG00000003758	12	992514	FBLN2	HGNC Symbol	genic	0.998142	2.78645	2.20404	0.041373	0.17465	-4.58682	0.804711	0.0560615	0.881608	0.0853306	NA	NA	NA	NA	NA	NA	NA	NA	NA	NA	NA	NA	NA	NA	NA	NA	NA	NA	NA	NA
ENSTGUG00000000296	13	2082152	SH3PXD2B	Uniprot	genic	0.754014	-6.0927	2.20382	0.041391	0.17465	-4.58722	0	0	0.0107505	0.0151014	NA	NA	NA	NA	NA	NA	NA	NA	NA	NA	NA	NA	NA	NA	NA	NA	NA	NA	NA	NA
ENSTGUG00000002698	4A	5829026	FAM155B	HGNC Symbol	genic	1.3733	-5.08923	2.20206	0.0415351	0.175087	-4.59037	0.0128205	0.0314037	0.0531721	0.0704811	NA	NA	NA	NA	NA	NA	NA	NA	NA	NA	NA	NA	NA	NA	NA	NA	NA	NA	NA	NA
ENSTGUG00000005049	20	6317873	KCNS1	Biomart_human_ortholog	genic	-1.20081	-5.83309	-2.19899	0.0417882	0.175811	-4.59588	0.0379447	0.0482817	0.00895872	0.0177966	NA	NA	NA	NA	NA	NA	NA	NA	NA	NA	NA	NA	NA	NA	NA	NA	NA	NA	NA	NA
ENSTGUG00000000153	24	851691	SIK3	HGNC Symbol	genic	1.0051	-5.90439	2.19926	0.0417653	0.175811	-4.59538	0	0	0.0150377	0.0176384	NA	NA	NA	NA	NA	NA	NA	NA	NA	NA	NA	NA	NA	NA	NA	NA	NA	NA	NA	NA
ENSTGUG00000015356	4_random	3997105	FBXO41	HGNC Symbol	genic	0.471081	-6.3049	2.19586	0.0420471	0.176729	-4.60148	0	0	0.00527895	0.00782408	NA	NA	NA	NA	NA	NA	NA	NA	NA	NA	NA	NA	NA	NA	NA	NA	NA	NA	NA	NA
ENSTGUG00000011240	9	26232883	KCNAB1	Biomart_human_ortholog	promoter	0.60767	-6.20246	2.19469	0.0421441	0.176964	-4.60357	0	0	0.00660774	0.00757771	NA	NA	NA	NA	NA	NA	NA	NA	NA	NA	NA	NA	NA	NA	NA	NA	NA	NA	NA	NA
ENSTGUG00000002698	4A	5719942	FAM155B	HGNC Symbol	genic	0.99989	-5.90829	2.19401	0.0422003	0.177028	-4.60478	0	0	0.0165431	0.0222325	NA	NA	NA	NA	NA	NA	NA	NA	NA	NA	NA	NA	NA	NA	NA	NA	NA	NA	NA	NA
ENSTGUG00000012831	5	51477289			promoter	1.23697	-5.73048	2.19239	0.0423351	0.177422	-4.60767	0	0	0.0339979	0.0697986	NA	NA	NA	NA	NA	NA	NA	NA	NA	NA	NA	NA	NA	NA	NA	NA	NA	NA	NA	NA
ENSTGUG00000013708	Un	116434696	DNMT1	Biomart_human_ortholog	genic	0.963861	1.79057	2.19078	0.04247	0.177815	-4.61056	0.64398	0.269412	0.796855	0.106514	NA	NA	NA	NA	NA	NA	NA	NA	NA	NA	NA	NA	NA	NA	NA	NA	NA	NA	NA	NA
ENSTGUG00000014495	Un	121536251	ERBB2	Biomart_human_ortholog	promoter	1.15563	-5.79149	2.18992	0.0425421	0.177945	-4.61209	0	0	0.021007	0.0273226	NA	NA	NA	NA	NA	NA	NA	NA	NA	NA	NA	NA	NA	NA	NA	NA	NA	NA	NA	NA
ENSTGUG00000001369	13	11357746	SLC22A5	HGNC Symbol	genic	-0.677896	-6.29339	-2.18904	0.0426157	0.17808	-4.61366	0.0114165	0.0125659	0.00216565	0.00561947	NA	NA	NA	NA	NA	NA	NA	NA	NA	NA	NA	NA	NA	NA	NA	NA	NA	NA	NA	NA
ENSTGUG00000006531	5	6752489	SYT7	Uniprot	genic	0.375142	-6.37685	2.1864	0.0428379	0.178836	-4.61837	0	0	0.00397552	0.00628002	NA	NA	NA	NA	NA	NA	NA	NA	NA	NA	NA	NA	NA	NA	NA	NA	NA	NA	NA	NA
ENSTGUG00000014701	Un	95938329	FSCN2	Uniprot	promoter	1.03185	-5.54185	2.18521	0.0429386	0.179083	-4.6205	0.00505051	0.0123712	0.0231199	0.0238122	NA	NA	NA	NA	NA	NA	NA	NA	NA	NA	NA	NA	NA	NA	NA	NA	NA	NA	NA	NA
ENSTGUG00000006166	1	5801562	NDP	HGNC Symbol	genic	-1.05314	1.09124	-2.18404	0.0430379	0.179324	-4.62259	0.778851	0.125131	0.628029	0.145381	NA	NA	NA	NA	NA	NA	NA	NA	NA	NA	NA	NA	NA	NA	NA	NA	NA	NA	NA	NA
ENSTGUG00000017421	25_random	436226	S100A13	Biomart_human_ortholog	promoter	0.454926	-6.31702	2.18321	0.0431086	0.179446	-4.62408	0	0	0.00490031	0.00693364	NA	NA	NA	NA	NA	NA	NA	NA	NA	NA	NA	NA	NA	NA	NA	NA	NA	NA	NA	NA
ENSTGUG00000006754	4	38763645	HELT	HGNC Symbol	genic	0.868941	-6.00651	2.18226	0.0431891	0.179507	-4.62577	0	0	0.0135102	0.0186385	NA	NA	NA	NA	NA	NA	NA	NA	NA	NA	NA	NA	NA	NA	NA	NA	NA	NA	NA	NA
ENSTGUG00000010364	8	27298890	NEGR1	HGNC Symbol	genic	0.906908	-1.7755	2.18206	0.0432062	0.179507	-4.62613	0.165605	0.118886	0.272136	0.151366	NA	NA	NA	NA	NA	NA	NA	NA	NA	NA	NA	NA	NA	NA	NA	NA	NA	NA	NA	NA
ENSTGUG00000004390	25	1085597			genic	1.14888	-5.33083	2.18056	0.0433337	0.179864	-4.62879	0.00925926	0.0226805	0.0267894	0.0236053	NA	NA	NA	NA	NA	NA	NA	NA	NA	NA	NA	NA	NA	NA	NA	NA	NA	NA	NA	NA
ENSTGUG00000002855	17	2209397	CACNA1B	HGNC Symbol	genic	1.2352	3.49225	2.17839	0.0435187	0.180459	-4.63265	0.848374	0.0767183	0.923665	0.058659	NA	NA	NA	NA	NA	NA	NA	NA	NA	NA	NA	NA	NA	NA	NA	NA	NA	NA	NA	NA
ENSTGUG00000014053	28_random	171293	COPE	Biomart_human_ortholog	promoter	-1.24472	3.49591	-2.17731	0.0436118	0.180672	-4.63458	0.947624	0.0477162	0.892002	0.0695431	NA	NA	NA	NA	NA	NA	NA	NA	NA	NA	NA	NA	NA	NA	NA	NA	NA	NA	NA	NA
ENSTGUG00000010364	8	27296316	NEGR1	HGNC Symbol	genic	-1.1256	2.19808	-2.17601	0.0437232	0.180787	-4.63689	0.891564	0.0511809	0.759782	0.155077	NA	NA	NA	NA	NA	NA	NA	NA	NA	NA	NA	NA	NA	NA	NA	NA	NA	NA	NA	NA
ENSTGUG00000013832	Un	1564057	POLR2I	Biomart_human_ortholog	promoter	-1.05727	5.86526	-2.17649	0.043682	0.180787	-4.63604	1	0	0.976952	0.038728	NA	NA	NA	NA	NA	NA	NA	NA	NA	NA	NA	NA	NA	NA	NA	NA	NA	NA	NA	NA
ENSTGUG00000002526	17	713469			genic	0.854985	-6.01697	2.175	0.0438104	0.180974	-4.6387	0	0	0.011253	0.0134778	ENSTGUG00000002544	NA	NA	NA	NA	NA	NA	NA	NA	NA	ENTPD8	NA	NA	NA	NA	NA	NA	NA	NA	NA
ENSTGUG00000012157	7	39191020	GPD2	HGNC Symbol	genic	1.46643	4.75034	2.17432	0.0438689	0.181043	-4.6399	0.90078	0.0837359	0.966736	0.0375867	NA	NA	NA	NA	NA	NA	NA	NA	NA	NA	NA	NA	NA	NA	NA	NA	NA	NA	NA	NA
ENSTGUG00000009047	15	10299596	VSIG10	Biomart_human_ortholog	promoter	0.758044	-6.08968	2.17279	0.0440006	0.181413	-4.64262	0	0	0.0108761	0.0160996	ENSTGUG00000009154	NA	NA	NA	NA	NA	NA	NA	NA	NA		NA	NA	NA	NA	NA	NA	NA	NA	NA
ENSTGUG00000001743	4	2392828	FRAS1	HGNC Symbol	genic	1.6416	-1.92309	2.17198	0.0440713	0.181532	-4.64407	0.197863	0.245353	0.263564	0.0942991	NA	NA	NA	NA	NA	NA	NA	NA	NA	NA	NA	NA	NA	NA	NA	NA	NA	NA	NA	NA
ENSTGUG00000004170	14	2767470	C7orf26	HGNC Symbol	promoter	1.26313	-4.93246	2.16604	0.0445882	0.183017	-4.65461	0.0184397	0.0401822	0.0418463	0.0334373	ENSTGUG00000004128	NA	NA	NA	NA	NA	NA	NA	NA	NA		NA	NA	NA	NA	NA	NA	NA	NA	NA
ENSTGUG00000005910	14	8699476	NDUFAB1	HGNC Symbol	genic	0.883015	-5.99595	2.16589	0.0446011	0.183017	-4.65487	0	0	0.0132205	0.0187911	NA	NA	NA	NA	NA	NA	NA	NA	NA	NA	NA	NA	NA	NA	NA	NA	NA	NA	NA	NA
ENSTGUG00000000922	28	4463339	POLR2E	Uniprot	genic	0.769179	-0.328271	2.16662	0.0445373	0.183017	-4.65358	0.361928	0.177518	0.477681	0.117763	ENSTGUG00000000786	NA	NA	NA	NA	NA	NA	NA	NA	NA		NA	NA	NA	NA	NA	NA	NA	NA	NA
ENSTGUG00000002589	21	2199238	ZBTB48	HGNC Symbol	genic	1.20156	-5.75704	2.16704	0.0445011	0.183017	-4.65285	0	0	0.0225864	0.0330301	NA	NA	NA	NA	NA	NA	NA	NA	NA	NA	NA	NA	NA	NA	NA	NA	NA	NA	NA	NA
ENSTGUG00000008886	15	8943893	ESS2	HGNC Symbol	genic	0.903405	-5.98066	2.16447	0.0447259	0.183274	-4.6574	0	0	0.012127	0.0139612	NA	NA	NA	NA	NA	NA	NA	NA	NA	NA	NA	NA	NA	NA	NA	NA	NA	NA	NA	NA
ENSTGUG00000018187	26	595184			genic	1.10432	-5.82997	2.16421	0.0447485	0.183274	-4.65786	0	0	0.0202717	0.0358371	NA	NA	NA	NA	NA	NA	NA	NA	NA	NA	NA	NA	NA	NA	NA	NA	NA	NA	NA	NA
ENSTGUG00000005910	14	8695295	NDUFAB1	HGNC Symbol	genic	1.98804	-4.11649	2.16226	0.0449203	0.183662	-4.66132	0.0260943	0.0454452	0.113321	0.102082	NA	NA	NA	NA	NA	NA	NA	NA	NA	NA	NA	NA	NA	NA	NA	NA	NA	NA	NA	NA
ENSTGUG00000004390	25	1085625			genic	0.382096	-6.37164	2.16217	0.0449281	0.183662	-4.66148	0	0	0.00368195	0.004804	NA	NA	NA	NA	NA	NA	NA	NA	NA	NA	NA	NA	NA	NA	NA	NA	NA	NA	NA	NA
ENSTGUG00000006822	17	9996574	PTGS1	HGNC Symbol	promoter	0.719247	-6.11878	2.1603	0.0450934	0.184163	-4.6648	0	0	0.00942728	0.0122289	NA	NA	NA	NA	NA	NA	NA	NA	NA	NA	NA	NA	NA	NA	NA	NA	NA	NA	NA	NA
ENSTGUG00000009432	11	18395718	SLC7A10	HGNC Symbol	genic	-1.38787	3.57852	-2.15831	0.0452697	0.184709	-4.66832	0.953891	0.0384329	0.889511	0.0796035	NA	NA	NA	NA	NA	NA	NA	NA	NA	NA	NA	NA	NA	NA	NA	NA	NA	NA	NA	NA
ENSTGUG00000013708	Un	116434839	DNMT1	Biomart_human_ortholog	genic	1.69613	3.3534	2.15706	0.045381	0.184989	-4.67054	0.77807	0.197831	0.909908	0.0687254	NA	NA	NA	NA	NA	NA	NA	NA	NA	NA	NA	NA	NA	NA	NA	NA	NA	NA	NA	NA
ENSTGUG00000006207	7	10770436	OBSL1	HGNC Symbol	promoter	0.976799	-5.92561	2.15637	0.045442	0.185063	-4.67175	0	0	0.0159465	0.0200315	NA	NA	NA	NA	NA	NA	NA	NA	NA	NA	NA	NA	NA	NA	NA	NA	NA	NA	NA	NA
ENSTGUG00000004487	6	3311901	LOC100222521	Uniprot	genic	0.302915	-6.43102	2.15576	0.045497	0.185113	-4.67285	0	0	0.00259629	0.00296106	NA	NA	NA	NA	NA	NA	NA	NA	NA	NA	NA	NA	NA	NA	NA	NA	NA	NA	NA	NA
ENSTGUG00000015636	Un	44544019	LOC100230746	Uniprot	promoter	0.255859	-6.46632	2.15416	0.0456392	0.185516	-4.67566	0	0	0.00225274	0.00316789	NA	NA	NA	NA	NA	NA	NA	NA	NA	NA	NA	NA	NA	NA	NA	NA	NA	NA	NA	NA
ENSTGUG00000010768	7	25644503	STAT1	Uniprot	genic	1.01786	-5.89482	2.15314	0.0457304	0.185713	-4.67747	0	0	0.0180266	0.0247257	NA	NA	NA	NA	NA	NA	NA	NA	NA	NA	NA	NA	NA	NA	NA	NA	NA	NA	NA	NA
ENSTGUG00000014196	2_random	306659	CELF3	STRING	promoter	-1.34246	2.86853	-2.15098	0.0459246	0.186326	-4.68129	0.878336	0.151347	0.851901	0.0563889	NA	NA	NA	NA	NA	NA	NA	NA	NA	NA	NA	NA	NA	NA	NA	NA	NA	NA	NA	NA
ENSTGUG00000011800	1	51117918	KL	HGNC Symbol	promoter	2.22984	-3.13212	2.14888	0.0461137	0.186918	-4.685	0.075532	0.138112	0.189299	0.143826	NA	NA	NA	NA	NA	NA	NA	NA	NA	NA	NA	NA	NA	NA	NA	NA	NA	NA	NA	NA
ENSTGUG00000014819	Un	149761841	CCDC124	HGNC Symbol	genic	1.38037	-4.57302	2.14555	0.0464154	0.187954	-4.69089	0.0160012	0.0181761	0.0690264	0.0733348	NA	NA	NA	NA	NA	NA	NA	NA	NA	NA	NA	NA	NA	NA	NA	NA	NA	NA	NA	NA
ENSTGUG00000014941	3_random	446114	MAPRE3	Uniprot	promoter	0.776866	-5.37031	2.14501	0.0464642	0.187954	-4.69183	0.0107962	0.0171608	0.0199712	0.0142908	ENSTGUG00000014911	NA	NA	NA	NA	NA	NA	NA	NA	NA	SLC30A3	NA	NA	NA	NA	NA	NA	NA	NA	NA
ENSTGUG00000010364	8	27296633	NEGR1	HGNC Symbol	genic	1.37059	3.39023	2.14462	0.0464996	0.187954	-4.69252	0.835986	0.0638317	0.918246	0.0513704	NA	NA	NA	NA	NA	NA	NA	NA	NA	NA	NA	NA	NA	NA	NA	NA	NA	NA	NA	NA
ENSTGUG00000004905	15	1634710			genic	-0.980313	1.62558	-2.14357	0.0465956	0.188166	-4.69438	0.833911	0.0706074	0.707551	0.131178	NA	NA	NA	NA	NA	NA	NA	NA	NA	NA	NA	NA	NA	NA	NA	NA	NA	NA	NA	NA
ENSTGUG00000009792	11	20070618	CMTM3	HGNC Symbol	genic	1.84742	-5.27265	2.14253	0.0466905	0.188374	-4.69622	0	0	0.0601292	0.0863897	NA	NA	NA	NA	NA	NA	NA	NA	NA	NA	NA	NA	NA	NA	NA	NA	NA	NA	NA	NA
ENSTGUG00000002771	21	2713914	MEGF6	HGNC Symbol	genic	0.454853	-6.31707	2.14133	0.0468001	0.18855	-4.69833	0	0	0.00480301	0.00672762	NA	NA	NA	NA	NA	NA	NA	NA	NA	NA	NA	NA	NA	NA	NA	NA	NA	NA	NA	NA
ENSTGUG00000006531	5	6757545	SYT7	Uniprot	genic	0.559051	-6.23892	2.1411	0.0468215	0.18855	-4.69874	0	0	0.00637442	0.00863105	NA	NA	NA	NA	NA	NA	NA	NA	NA	NA	NA	NA	NA	NA	NA	NA	NA	NA	NA	NA
ENSTGUG00000000667	28	3064916	ARID3A	STRING	genic	1.08238	-5.84643	2.14033	0.0468923	0.18866	-4.70011	0	0	0.0180635	0.0217109	NA	NA	NA	NA	NA	NA	NA	NA	NA	NA	NA	NA	NA	NA	NA	NA	NA	NA	NA	NA
ENSTGUG00000005910	14	8810132	NDUFAB1	HGNC Symbol	promoter	0.804619	-6.05475	2.13983	0.0469378	0.188667	-4.70098	0	0	0.0143485	0.0228549	ENSTGUG00000006029	ENSTGUG00000006015	NA	NA	NA	NA	NA	NA	NA	NA	UBFD1	EARS2	NA	NA	NA	NA	NA	NA	NA	NA
ENSTGUG00000001600	23	5289570			promoter	0.995523	-5.91157	2.13766	0.0471369	0.189116	-4.7048	0	0	0.0153657	0.0187117	NA	NA	NA	NA	NA	NA	NA	NA	NA	NA	NA	NA	NA	NA	NA	NA	NA	NA	NA	NA
ENSTGUG00000016937	Un	168375855			genic	-0.978997	0.415639	-2.13802	0.0471038	0.189116	-4.70416	0.67961	0.132017	0.528216	0.143831	NA	NA	NA	NA	NA	NA	NA	NA	NA	NA	NA	NA	NA	NA	NA	NA	NA	NA	NA	NA
ENSTGUG00000001588	23	5255879	CSF3R	Biomart_human_ortholog	promoter	0.85439	-6.01742	2.1343	0.0474476	0.189667	-4.71072	0	0	0.0123101	0.0164393	NA	NA	NA	NA	NA	NA	NA	NA	NA	NA	NA	NA	NA	NA	NA	NA	NA	NA	NA	NA
ENSTGUG00000010416	1	32523536	GABRG3	HGNC Symbol	genic	1.4189	-5.1803	2.13508	0.047375	0.189667	-4.70934	0.00724638	0.0177499	0.0441271	0.0490165	NA	NA	NA	NA	NA	NA	NA	NA	NA	NA	NA	NA	NA	NA	NA	NA	NA	NA	NA	NA
ENSTGUG00000000942	13	6930232	PDGFRB	HGNC Symbol	promoter	1.05394	-5.19969	2.13485	0.0473963	0.189667	-4.70974	0.0104493	0.0184838	0.0331753	0.0327058	NA	NA	NA	NA	NA	NA	NA	NA	NA	NA	NA	NA	NA	NA	NA	NA	NA	NA	NA	NA
ENSTGUG00000004890	1	1219112	PIGP	HGNC Symbol	genic	-1.43443	4.62779	-2.13428	0.0474497	0.189667	-4.71076	0.980159	0.0316467	0.928148	0.0668814	NA	NA	NA	NA	NA	NA	NA	NA	NA	NA	NA	NA	NA	NA	NA	NA	NA	NA	NA	NA
ENSTGUG00000002544	17	713561	ENTPD8	HGNC Symbol	genic	0.608558	-6.20179	2.13326	0.0475441	0.189694	-4.71255	0	0	0.00836213	0.0137251	ENSTGUG00000002526	NA	NA	NA	NA	NA	NA	NA	NA	NA		NA	NA	NA	NA	NA	NA	NA	NA	NA
ENSTGUG00000010006	10	20490784	ZNF710	Uniprot	promoter	0.36146	-6.38712	2.1335	0.0475215	0.189694	-4.71212	0	0	0.00336585	0.00414733	NA	NA	NA	NA	NA	NA	NA	NA	NA	NA	NA	NA	NA	NA	NA	NA	NA	NA	NA	NA
ENSTGUG00000012448	1	59770742	CNMD	HGNC Symbol	promoter	1.17346	-5.61147	2.13221	0.0476416	0.189733	-4.7144	0.00163399	0.00400243	0.0336411	0.0496223	NA	NA	NA	NA	NA	NA	NA	NA	NA	NA	NA	NA	NA	NA	NA	NA	NA	NA	NA	NA
ENSTGUG00000007717	11	11197927	ZC3H18	Uniprot	promoter	0.734161	-6.10759	2.1325	0.0476148	0.189733	-4.71389	0	0	0.010068	0.0140496	ENSTGUG00000007718	NA	NA	NA	NA	NA	NA	NA	NA	NA	IL17C	NA	NA	NA	NA	NA	NA	NA	NA	NA
ENSTGUG00000012173	7	39169139			promoter	1.08992	-5.84077	2.1317	0.0476892	0.189748	-4.7153	0	0	0.0181172	0.0239008	ENSTGUG00000012179	ENSTGUG00000012157	NA	NA	NA	NA	NA	NA	NA	NA		GPD2	NA	NA	NA	NA	NA	NA	NA	NA
ENSTGUG00000004656	17	6494557	ASS1	HGNC Symbol	promoter	0.502106	-6.28163	2.12874	0.0479652	0.190335	-4.72049	0	0	0.00713209	0.0146549	NA	NA	NA	NA	NA	NA	NA	NA	NA	NA	NA	NA	NA	NA	NA	NA	NA	NA	NA	NA
ENSTGUG00000002648	4A	5571760	INPPL1	HGNC Symbol	genic	0.431622	-6.3345	2.12889	0.0479515	0.190335	-4.72024	0	0	0.00555669	0.0103094	NA	NA	NA	NA	NA	NA	NA	NA	NA	NA	NA	NA	NA	NA	NA	NA	NA	NA	NA	NA
ENSTGUG00000000756	24	7369800			genic	0.207941	-6.50226	2.12871	0.0479687	0.190335	-4.72056	0	0	0.00177548	0.00264998	NA	NA	NA	NA	NA	NA	NA	NA	NA	NA	NA	NA	NA	NA	NA	NA	NA	NA	NA	NA
ENSTGUG00000004138	22	732154	ACTG1	HGNC Symbol	promoter	1.5756	1.16992	2.12485	0.048331	0.190902	-4.72734	0.512065	0.240869	0.709872	0.127877	NA	NA	NA	NA	NA	NA	NA	NA	NA	NA	NA	NA	NA	NA	NA	NA	NA	NA	NA	NA
ENSTGUG00000002176	4A	750264	MCF2	HGNC Symbol	genic	0.878818	-5.9991	2.12483	0.0483325	0.190902	-4.72736	0	0	0.0152793	0.0271979	NA	NA	NA	NA	NA	NA	NA	NA	NA	NA	NA	NA	NA	NA	NA	NA	NA	NA	NA	NA
ENSTGUG00000000922	28	4463327	POLR2E	Uniprot	genic	1.47399	-2.5704	2.12608	0.0482154	0.190902	-4.72518	0.0979078	0.090806	0.198799	0.121086	ENSTGUG00000000786	NA	NA	NA	NA	NA	NA	NA	NA	NA		NA	NA	NA	NA	NA	NA	NA	NA	NA
ENSTGUG00000002526	17	713549			genic	0.643595	-6.17552	2.12639	0.0481857	0.190902	-4.72462	0	0	0.00782687	0.0100453	ENSTGUG00000002544	NA	NA	NA	NA	NA	NA	NA	NA	NA	ENTPD8	NA	NA	NA	NA	NA	NA	NA	NA	NA
ENSTGUG00000004315	25	975028	SLAMF1	STRING	genic	0.93595	-5.78213	2.12576	0.0482448	0.190902	-4.72573	0.00173611	0.00425259	0.0179525	0.0211889	ENSTGUG00000004390	NA	NA	NA	NA	NA	NA	NA	NA	NA		NA	NA	NA	NA	NA	NA	NA	NA	NA
ENSTGUG00000001759	4	2417531	GSR	Uniprot	promoter	0.513854	-6.27282	2.12249	0.0485536	0.191452	-4.73147	0	0	0.00671223	0.011214	NA	NA	NA	NA	NA	NA	NA	NA	NA	NA	NA	NA	NA	NA	NA	NA	NA	NA	NA	NA
ENSTGUG00000017394	8_random	3825831	TOR3A	HGNC Symbol	promoter	1.37628	-5.47918	2.12242	0.0485601	0.191452	-4.73159	0.00137741	0.00337395	0.0341255	0.0416843	NA	NA	NA	NA	NA	NA	NA	NA	NA	NA	NA	NA	NA	NA	NA	NA	NA	NA	NA	NA
ENSTGUG00000016937	Un	168375881			genic	-1.48681	2.88645	-2.12019	0.0487721	0.192112	-4.73551	0.908434	0.0869145	0.823647	0.118474	NA	NA	NA	NA	NA	NA	NA	NA	NA	NA	NA	NA	NA	NA	NA	NA	NA	NA	NA	NA
ENSTGUG00000010364	8	27296761	NEGR1	HGNC Symbol	genic	-1.74598	3.41139	-2.11513	0.0492553	0.193839	-4.74438	0.956264	0.0422193	0.8469	0.131504	NA	NA	NA	NA	NA	NA	NA	NA	NA	NA	NA	NA	NA	NA	NA	NA	NA	NA	NA	NA
ENSTGUG00000011341	9	26742314	MBNL1	NCBI gene	genic	0.553007	-6.24346	2.11313	0.0494474	0.194418	-4.74788	0	0	0.00667738	0.00962543	NA	NA	NA	NA	NA	NA	NA	NA	NA	NA	NA	NA	NA	NA	NA	NA	NA	NA	NA	NA
ENSTGUG00000007079	17	10413020	LHX2	HGNC Symbol	genic	1.0168	-5.89561	2.11114	0.0496391	0.194995	-4.75136	0	0	0.0249324	0.0429533	NA	NA	NA	NA	NA	NA	NA	NA	NA	NA	NA	NA	NA	NA	NA	NA	NA	NA	NA	NA
ENSTGUG00000005067	18	4257542	TVP23B	STRING	promoter	0.913638	-1.38488	2.11022	0.0497278	0.195166	-4.75297	0.207967	0.116494	0.316658	0.113604	NA	NA	NA	NA	NA	NA	NA	NA	NA	NA	NA	NA	NA	NA	NA	NA	NA	NA	NA	NA
ENSTGUG00000016937	Un	168375861			genic	-1.37265	1.25709	-2.1088	0.0498655	0.195529	-4.75545	0.771493	0.137825	0.645756	0.12012	NA	NA	NA	NA	NA	NA	NA	NA	NA	NA	NA	NA	NA	NA	NA	NA	NA	NA	NA	NA
ENSTGUG00000003758	12	992466	FBLN2	HGNC Symbol	genic	1.58292	3.22789	2.10823	0.0499208	0.195568	-4.75645	0.799122	0.0731587	0.899617	0.0906093	NA	NA	NA	NA	NA	NA	NA	NA	NA	NA	NA	NA	NA	NA	NA	NA	NA	NA	NA	NA
ENSTGUG00000014718	3_random	547422	NRBP1	HGNC Symbol	genic	0.211778	-6.49938	2.10773	0.049969	0.19558	-4.75731	0	0	0.00192129	0.00329722	NA	NA	NA	NA	NA	NA	NA	NA	NA	NA	NA	NA	NA	NA	NA	NA	NA	NA	NA	NA
ENSTGUG00000005165	18	4360160	NTN1	HGNC Symbol	genic	0.63449	-6.18234	2.10687	0.0500525	0.19573	-4.75882	0	0	0.00797778	0.0113705	NA	NA	NA	NA	NA	NA	NA	NA	NA	NA	NA	NA	NA	NA	NA	NA	NA	NA	NA	NA
ENSTGUG00000010364	8	27296535	NEGR1	HGNC Symbol	genic	0.785397	2.32556	2.10466	0.050268	0.196227	-4.76268	0.767797	0.0741824	0.837216	0.103855	NA	NA	NA	NA	NA	NA	NA	NA	NA	NA	NA	NA	NA	NA	NA	NA	NA	NA	NA	NA
ENSTGUG00000009444	6	21398471	PYROXD2	Uniprot	genic	0.903228	-5.98079	2.10464	0.0502703	0.196227	-4.76272	0	0	0.0126658	0.0146496	ENSTGUG00000009462	NA	NA	NA	NA	NA	NA	NA	NA	NA	HPSE2	NA	NA	NA	NA	NA	NA	NA	NA	NA
ENSTGUG00000005152	18	4296236	USP43	Uniprot	genic	1.21745	-5.74512	2.10184	0.050545	0.197121	-4.76761	0	0	0.0257404	0.0338488	NA	NA	NA	NA	NA	NA	NA	NA	NA	NA	NA	NA	NA	NA	NA	NA	NA	NA	NA	NA
ENSTGUG00000012648	3	83175269	COL12A1	HGNC Symbol	promoter	1.22819	-5.1793	2.09857	0.0508666	0.197914	-4.77331	0.0138889	0.0340207	0.0385336	0.039684	NA	NA	NA	NA	NA	NA	NA	NA	NA	NA	NA	NA	NA	NA	NA	NA	NA	NA	NA	NA
ENSTGUG00000012157	7	39073577	GPD2	HGNC Symbol	genic	1.30651	2.42365	2.09893	0.0508313	0.197914	-4.77268	0.726319	0.101897	0.842304	0.100282	NA	NA	NA	NA	NA	NA	NA	NA	NA	NA	NA	NA	NA	NA	NA	NA	NA	NA	NA	NA
ENSTGUG00000006856	14	9827386	SOX8	HGNC Symbol	genic	1.12102	-5.81745	2.09838	0.0508855	0.197914	-4.77364	0	0	0.0189925	0.0223955	NA	NA	NA	NA	NA	NA	NA	NA	NA	NA	NA	NA	NA	NA	NA	NA	NA	NA	NA	NA
ENSTGUG00000015420	4_random	3994634			promoter	0.748301	-6.09699	2.09713	0.0510087	0.198214	-4.77581	0	0	0.0145534	0.0300555	ENSTGUG00000015356	NA	NA	NA	NA	NA	NA	NA	NA	NA	FBXO41	NA	NA	NA	NA	NA	NA	NA	NA	NA
ENSTGUG00000012157	7	39191008	GPD2	HGNC Symbol	genic	2.20167	3.91315	2.09375	0.0513449	0.199163	-4.78171	0.716405	0.300962	0.925046	0.0985107	NA	NA	NA	NA	NA	NA	NA	NA	NA	NA	NA	NA	NA	NA	NA	NA	NA	NA	NA	NA
ENSTGUG00000005910	14	8695303	NDUFAB1	HGNC Symbol	genic	0.79196	-6.06424	2.09395	0.0513249	0.199163	-4.78136	0	0	0.0133501	0.0226929	NA	NA	NA	NA	NA	NA	NA	NA	NA	NA	NA	NA	NA	NA	NA	NA	NA	NA	NA	NA
ENSTGUG00000010364	8	27296615	NEGR1	HGNC Symbol	genic	1.76934	3.25452	2.09044	0.051675	0.200264	-4.78746	0.77106	0.138009	0.885379	0.130463	NA	NA	NA	NA	NA	NA	NA	NA	NA	NA	NA	NA	NA	NA	NA	NA	NA	NA	NA	NA
ENSTGUG00000005910	14	8711607	NDUFAB1	HGNC Symbol	genic	1.60466	-4.72086	2.08955	0.0517643	0.200377	-4.78901	0.0277778	0.0680414	0.0615777	0.0629166	NA	NA	NA	NA	NA	NA	NA	NA	NA	NA	NA	NA	NA	NA	NA	NA	NA	NA	NA	NA
ENSTGUG00000004156	18	2356620	RGS9	Biomart_human_ortholog	genic	0.804293	-6.05499	2.08923	0.051797	0.200377	-4.78957	0	0	0.0113711	0.0151073	NA	NA	NA	NA	NA	NA	NA	NA	NA	NA	NA	NA	NA	NA	NA	NA	NA	NA	NA	NA
ENSTGUG00000002855	17	2209280	CACNA1B	HGNC Symbol	genic	1.36086	5.43027	2.08741	0.0519796	0.200904	-4.79273	0.941896	0.0489348	0.982271	0.0346788	NA	NA	NA	NA	NA	NA	NA	NA	NA	NA	NA	NA	NA	NA	NA	NA	NA	NA	NA	NA
ENSTGUG00000002855	17	2209402	CACNA1B	HGNC Symbol	genic	0.549026	-0.869519	2.08587	0.0521352	0.201271	-4.79541	0.292258	0.092813	0.377348	0.0935711	NA	NA	NA	NA	NA	NA	NA	NA	NA	NA	NA	NA	NA	NA	NA	NA	NA	NA	NA	NA
ENSTGUG00000018485	Un	2784287			promoter	0.231235	-6.48479	2.08555	0.0521677	0.201271	-4.79597	0	0	0.00188085	0.00206179	ENSTGUG00000014010	NA	NA	NA	NA	NA	NA	NA	NA	NA		NA	NA	NA	NA	NA	NA	NA	NA	NA
ENSTGUG00000004671	22	2708907	ADGRA2	HGNC Symbol	promoter	0.939012	-5.95395	2.08043	0.0526865	0.202392	-4.80484	0	0	0.0185522	0.0340325	NA	NA	NA	NA	NA	NA	NA	NA	NA	NA	NA	NA	NA	NA	NA	NA	NA	NA	NA	NA
ENSTGUG00000002698	4A	5829001	FAM155B	HGNC Symbol	genic	0.92153	-5.96706	2.08199	0.0525286	0.202392	-4.80215	0	0	0.0149185	0.0201278	NA	NA	NA	NA	NA	NA	NA	NA	NA	NA	NA	NA	NA	NA	NA	NA	NA	NA	NA	NA
ENSTGUG00000004104	10	2242114	HCN4	HGNC Symbol	promoter	-1.07593	-5.93165	-2.08001	0.0527296	0.202392	-4.80557	0.0365079	0.0452172	0.00707848	0.014654	NA	NA	NA	NA	NA	NA	NA	NA	NA	NA	NA	NA	NA	NA	NA	NA	NA	NA	NA	NA
ENSTGUG00000010364	8	27296202	NEGR1	HGNC Symbol	genic	1.66093	5.11823	2.0805	0.0526797	0.202392	-4.80472	0.92662	0.0491647	0.969416	0.0506027	NA	NA	NA	NA	NA	NA	NA	NA	NA	NA	NA	NA	NA	NA	NA	NA	NA	NA	NA	NA
ENSTGUG00000015488	Un	73224475	SMARCA4	Biomart_human_ortholog	genic	-0.872812	6.0036	-2.07992	0.0527388	0.202392	-4.80573	1	0	0.977501	0.0430267	NA	NA	NA	NA	NA	NA	NA	NA	NA	NA	NA	NA	NA	NA	NA	NA	NA	NA	NA	NA
ENSTGUG00000008190	11	12214879	ZFHX3	HGNC Symbol	promoter	0.611138	-6.19986	2.0816	0.0525678	0.202392	-4.80282	0	0	0.00839795	0.0142017	NA	NA	NA	NA	NA	NA	NA	NA	NA	NA	NA	NA	NA	NA	NA	NA	NA	NA	NA	NA
ENSTGUG00000002958	18	1049718	NPLOC4	HGNC Symbol	promoter	-1.56067	-6.08838	-2.07921	0.0528118	0.202492	-4.80697	0.0894777	0.142786	0.0042735	0.0181309	ENSTGUG00000002914	NA	NA	NA	NA	NA	NA	NA	NA	NA	FAM104B	NA	NA	NA	NA	NA	NA	NA	NA	NA
ENSTGUG00000010364	8	27296462	NEGR1	HGNC Symbol	genic	0.907909	3.67428	2.0781	0.0529246	0.202673	-4.80888	0.893606	0.0298136	0.93263	0.0514242	NA	NA	NA	NA	NA	NA	NA	NA	NA	NA	NA	NA	NA	NA	NA	NA	NA	NA	NA	NA
ENSTGUG00000011634	6	35615351	TCERG1L	HGNC Symbol	promoter	0.35167	-6.39446	2.07783	0.0529528	0.202673	-4.80935	0	0	0.0032518	0.00410633	NA	NA	NA	NA	NA	NA	NA	NA	NA	NA	NA	NA	NA	NA	NA	NA	NA	NA	NA	NA
ENSTGUG00000009154	15	10299634	CFAP73	Biomart_human_ortholog	promoter	0.483659	-6.29547	2.07715	0.0530223	0.20276	-4.81053	0	0	0.00596506	0.00970085	ENSTGUG00000009047	NA	NA	NA	NA	NA	NA	NA	NA	NA		NA	NA	NA	NA	NA	NA	NA	NA	NA
ENSTGUG00000017965	1_random	274515	5_8S_rRNA	RFAM	promoter	0.893687	-5.82343	2.0761	0.0531304	0.202994	-4.81235	0.0012102	0.000652147	0.0219479	0.040223	NA	NA	NA	NA	NA	NA	NA	NA	NA	NA	NA	NA	NA	NA	NA	NA	NA	NA	NA	NA
ENSTGUG00000009047	15	10230414	VSIG10	Biomart_human_ortholog	genic	0.494478	-6.28735	2.07554	0.0531878	0.203034	-4.81332	0	0	0.0052839	0.00717033	NA	NA	NA	NA	NA	NA	NA	NA	NA	NA	NA	NA	NA	NA	NA	NA	NA	NA	NA	NA
ENSTGUG00000007223	14	10339339	LLGL1	STRING	promoter	0.466897	-6.30804	2.0747	0.0532739	0.203183	-4.81477	0	0	0.0053743	0.00852549	NA	NA	NA	NA	NA	NA	NA	NA	NA	NA	NA	NA	NA	NA	NA	NA	NA	NA	NA	NA
ENSTGUG00000008781	20	15218683	KCNB1	Uniprot	genic	0.784347	-6.06995	2.07335	0.0534132	0.203356	-4.81711	0	0	0.0118782	0.0166196	NA	NA	NA	NA	NA	NA	NA	NA	NA	NA	NA	NA	NA	NA	NA	NA	NA	NA	NA	NA
ENSTGUG00000015922	19_random	107340			promoter	0.547686	-6.24745	2.07346	0.0534018	0.203356	-4.81692	0	0	0.00667011	0.00977364	NA	NA	NA	NA	NA	NA	NA	NA	NA	NA	NA	NA	NA	NA	NA	NA	NA	NA	NA	NA
ENSTGUG00000014196	2_random	307227	CELF3	STRING	promoter	-1.63883	3.96576	-2.07166	0.053588	0.203714	-4.82003	0.944697	0.0862639	0.893025	0.0993661	NA	NA	NA	NA	NA	NA	NA	NA	NA	NA	NA	NA	NA	NA	NA	NA	NA	NA	NA	NA
ENSTGUG00000006053	9	4550251	DGKG	Biomart_human_ortholog	genic	0.861479	3.74756	2.07108	0.0536485	0.203714	-4.82104	0.902839	0.0143498	0.935943	0.0584403	NA	NA	NA	NA	NA	NA	NA	NA	NA	NA	NA	NA	NA	NA	NA	NA	NA	NA	NA	NA
ENSTGUG00000005822	20	7664988			promoter	1.08541	-5.84416	2.07139	0.0536161	0.203714	-4.8205	0	0	0.0198583	0.0308933	ENSTGUG00000006240	NA	NA	NA	NA	NA	NA	NA	NA	NA	VSTM2L	NA	NA	NA	NA	NA	NA	NA	NA	NA
ENSTGUG00000000390	24	2005140	USP2	HGNC Symbol	promoter	1.06417	-5.86008	2.0706	0.053698	0.203723	-4.82187	0	0	0.0218411	0.0312504	NA	NA	NA	NA	NA	NA	NA	NA	NA	NA	NA	NA	NA	NA	NA	NA	NA	NA	NA	NA
ENSTGUG00000002501	27	2377928	ZNF385C	HGNC Symbol	genic	1.08077	-5.84763	2.06965	0.0537962	0.203916	-4.8235	0	0	0.0214943	0.0280879	NA	NA	NA	NA	NA	NA	NA	NA	NA	NA	NA	NA	NA	NA	NA	NA	NA	NA	NA	NA
ENSTGUG00000006053	9	4550264	DGKG	Biomart_human_ortholog	genic	1.03451	4.0311	2.06868	0.053897	0.203941	-4.82518	0.905982	0.0354971	0.948434	0.04128	NA	NA	NA	NA	NA	NA	NA	NA	NA	NA	NA	NA	NA	NA	NA	NA	NA	NA	NA	NA
ENSTGUG00000011603	1	49163737	GSX1	Uniprot	promoter	0.246811	-6.4731	2.06888	0.0538771	0.203941	-4.82485	0	0	0.00252004	0.00524065	NA	NA	NA	NA	NA	NA	NA	NA	NA	NA	NA	NA	NA	NA	NA	NA	NA	NA	NA	NA
ENSTGUG00000000776	13	6557870	FAT2	HGNC Symbol	genic	0.648748	-6.17165	2.06636	0.0541397	0.204584	-4.8292	0	0	0.00932375	0.0140511	NA	NA	NA	NA	NA	NA	NA	NA	NA	NA	NA	NA	NA	NA	NA	NA	NA	NA	NA	NA
ENSTGUG00000006709	7	11586921	TBR1	Uniprot	genic	0.839493	-6.02859	2.06615	0.0541616	0.204584	-4.82956	0	0	0.0122835	0.0159839	NA	NA	NA	NA	NA	NA	NA	NA	NA	NA	NA	NA	NA	NA	NA	NA	NA	NA	NA	NA
ENSTGUG00000000551	28	2784606	TLE2	STRING	genic	0.415515	-6.34658	2.06398	0.0543882	0.205261	-4.83329	0	0	0.00416477	0.00554371	NA	NA	NA	NA	NA	NA	NA	NA	NA	NA	NA	NA	NA	NA	NA	NA	NA	NA	NA	NA
ENSTGUG00000000026	24	173687			genic	1.07955	-5.84855	2.0616	0.0546387	0.206026	-4.8374	0	0	0.020382	0.0272559	ENSTGUG00000000027	ENSTGUG00000000050	NA	NA	NA	NA	NA	NA	NA	NA	CCDC84	PHLDB1	NA	NA	NA	NA	NA	NA	NA	NA
ENSTGUG00000002855	17	2209492	CACNA1B	HGNC Symbol	genic	0.972649	4.03515	2.06111	0.0546912	0.206045	-4.83826	0.908967	0.0410006	0.94722	0.0445678	NA	NA	NA	NA	NA	NA	NA	NA	NA	NA	NA	NA	NA	NA	NA	NA	NA	NA	NA	NA
ENSTGUG00000010364	8	27296505	NEGR1	HGNC Symbol	genic	-0.566359	0.847449	-2.06012	0.0547948	0.206159	-4.83995	0.707173	0.0730063	0.617274	0.100724	NA	NA	NA	NA	NA	NA	NA	NA	NA	NA	NA	NA	NA	NA	NA	NA	NA	NA	NA	NA
ENSTGUG00000006531	5	6758395	SYT7	Uniprot	genic	1.3887	-5.0948	2.05947	0.0548645	0.206159	-4.84109	0.0119048	0.0291606	0.0386078	0.0315245	NA	NA	NA	NA	NA	NA	NA	NA	NA	NA	NA	NA	NA	NA	NA	NA	NA	NA	NA	NA
ENSTGUG00000007742	6	16594481			promoter	0.50613	-6.27861	2.05976	0.0548334	0.206159	-4.84058	0	0	0.00756772	0.0152248	NA	NA	NA	NA	NA	NA	NA	NA	NA	NA	NA	NA	NA	NA	NA	NA	NA	NA	NA	NA
ENSTGUG00000007793	15	5518177	MN1	HGNC Symbol	genic	1.12666	-4.8256	2.0554	0.0552963	0.207601	-4.8481	0.021164	0.0331692	0.0439393	0.0371694	NA	NA	NA	NA	NA	NA	NA	NA	NA	NA	NA	NA	NA	NA	NA	NA	NA	NA	NA	NA
ENSTGUG00000004671	22	2712988	ADGRA2	HGNC Symbol	genic	0.524722	-6.26467	2.0544	0.0554024	0.207819	-4.84981	0	0	0.00603506	0.00825577	NA	NA	NA	NA	NA	NA	NA	NA	NA	NA	NA	NA	NA	NA	NA	NA	NA	NA	NA	NA
ENSTGUG00000007383	12	8976643	FLNB	HGNC Symbol	genic	1.25509	-5.7169	2.05263	0.0555914	0.208167	-4.85285	0	0	0.0287823	0.0448229	NA	NA	NA	NA	NA	NA	NA	NA	NA	NA	NA	NA	NA	NA	NA	NA	NA	NA	NA	NA
ENSTGUG00000004315	25	975046	SLAMF1	STRING	genic	-0.706038	-6.14098	-2.05295	0.0555581	0.208167	-4.85232	0.0130501	0.0111095	0.00461637	0.0110284	ENSTGUG00000004390	NA	NA	NA	NA	NA	NA	NA	NA	NA		NA	NA	NA	NA	NA	NA	NA	NA	NA
ENSTGUG00000001088	28	4934444	SUGP2	Uniprot	genic	0.814708	-6.04718	2.05021	0.0558511	0.208958	-4.85702	0	0	0.0136699	0.0214852	NA	NA	NA	NA	NA	NA	NA	NA	NA	NA	NA	NA	NA	NA	NA	NA	NA	NA	NA	NA
ENSTGUG00000002855	17	2209451	CACNA1B	HGNC Symbol	genic	1.28889	5.00462	2.04802	0.056087	0.20966	-4.86078	0.936117	0.0414846	0.974541	0.0299119	NA	NA	NA	NA	NA	NA	NA	NA	NA	NA	NA	NA	NA	NA	NA	NA	NA	NA	NA	NA
ENSTGUG00000004888	12	4673961	RAD54L2	HGNC Symbol	genic	1.69047	-4.15031	2.04687	0.0562116	0.209944	-4.86276	0.0388889	0.0680414	0.09158	0.0634881	NA	NA	NA	NA	NA	NA	NA	NA	NA	NA	NA	NA	NA	NA	NA	NA	NA	NA	NA	NA
ENSTGUG00000001677	13	16504324	APBB3	Uniprot	genic	0.594422	-6.2124	2.04617	0.0562872	0.21004	-4.86396	0	0	0.00702143	0.0108834	ENSTGUG00000001675	NA	NA	NA	NA	NA	NA	NA	NA	NA	SRA1	NA	NA	NA	NA	NA	NA	NA	NA	NA
ENSTGUG00000002515	27	2595355			promoter	-0.405318	-6.42502	-2.04574	0.0563344	0.21004	-4.86471	0.00679876	0.0110426	0.00111652	0.00216779	ENSTGUG00000002727	ENSTGUG00000002719	ENSTGUG00000002656	NA	NA	NA	NA	NA	NA	NA	TUBG1		VPS25	NA	NA	NA	NA	NA	NA	NA
ENSTGUG00000009367	3	37564011	PRKN	HGNC Symbol	genic	0.735061	-6.10692	2.04471	0.056445	0.210271	-4.86646	0	0	0.0134508	0.0271587	NA	NA	NA	NA	NA	NA	NA	NA	NA	NA	NA	NA	NA	NA	NA	NA	NA	NA	NA	NA
ENSTGUG00000006709	7	11586879	TBR1	Uniprot	genic	1.39067	-4.51169	2.0428	0.056653	0.210683	-4.86974	0.0298663	0.0533453	0.0643469	0.0562527	NA	NA	NA	NA	NA	NA	NA	NA	NA	NA	NA	NA	NA	NA	NA	NA	NA	NA	NA	NA
ENSTGUG00000007014	12	7955939	WNT5A	HGNC Symbol	promoter	0.64179	-6.17687	2.04282	0.0566505	0.210683	-4.8697	0	0	0.0100306	0.0174863	NA	NA	NA	NA	NA	NA	NA	NA	NA	NA	NA	NA	NA	NA	NA	NA	NA	NA	NA	NA
ENSTGUG00000014247	Un	4407607			genic	0.884938	-5.99451	2.04174	0.0567686	0.210932	-4.87156	0	0	0.0129111	0.0170794	NA	NA	NA	NA	NA	NA	NA	NA	NA	NA	NA	NA	NA	NA	NA	NA	NA	NA	NA	NA
ENSTGUG00000010364	8	27296171	NEGR1	HGNC Symbol	genic	1.83601	2.7103	2.04024	0.0569322	0.211329	-4.87413	0.715044	0.0843446	0.852239	0.138188	NA	NA	NA	NA	NA	NA	NA	NA	NA	NA	NA	NA	NA	NA	NA	NA	NA	NA	NA	NA
ENSTGUG00000013748	Un	143066767			genic	0.544402	1.10395	2.03987	0.0569734	0.211329	-4.87477	0.610648	0.142188	0.702741	0.0656875	NA	NA	NA	NA	NA	NA	NA	NA	NA	NA	NA	NA	NA	NA	NA	NA	NA	NA	NA	NA
ENSTGUG00000002937	18	994511	BTBD17	HGNC Symbol	promoter	0.75747	-3.17621	2.03841	0.0571333	0.211741	-4.87727	0.0764997	0.0589913	0.118202	0.0599514	ENSTGUG00000002914	NA	NA	NA	NA	NA	NA	NA	NA	NA	FAM104B	NA	NA	NA	NA	NA	NA	NA	NA	NA
ENSTGUG00000004096	11	7656	EMC8	HGNC Symbol	genic	0.864975	-6.00948	2.03431	0.0575842	0.212548	-4.88428	0	0	0.0140469	0.0193704	NA	NA	NA	NA	NA	NA	NA	NA	NA	NA	NA	NA	NA	NA	NA	NA	NA	NA	NA	NA
ENSTGUG00000005049	20	6318772	KCNS1	Biomart_human_ortholog	genic	-0.842993	-5.89915	-2.03469	0.0575425	0.212548	-4.88364	0.0181288	0.0108827	0.00749634	0.0128334	NA	NA	NA	NA	NA	NA	NA	NA	NA	NA	NA	NA	NA	NA	NA	NA	NA	NA	NA	NA
ENSTGUG00000001426	26	3067270	KIAA1324	HGNC Symbol	genic	0.793893	-6.06279	2.03395	0.0576244	0.212548	-4.8849	0	0	0.0130736	0.0206491	NA	NA	NA	NA	NA	NA	NA	NA	NA	NA	NA	NA	NA	NA	NA	NA	NA	NA	NA	NA
ENSTGUG00000005622	19	6671966	SCARF1	HGNC Symbol	promoter	0.828874	-6.03656	2.03531	0.0574738	0.212548	-4.88257	0	0	0.0111137	0.0132987	NA	NA	NA	NA	NA	NA	NA	NA	NA	NA	NA	NA	NA	NA	NA	NA	NA	NA	NA	NA
ENSTGUG00000005822	20	7501441			genic	1.1884	-5.62623	2.03531	0.0574741	0.212548	-4.88257	0.00130208	0.00318944	0.0266818	0.0348392	ENSTGUG00000005860	NA	NA	NA	NA	NA	NA	NA	NA	NA	SLC12A5	NA	NA	NA	NA	NA	NA	NA	NA	NA
ENSTGUG00000010174	9	18158392			promoter	0.74909	-6.09639	2.03376	0.057646	0.212548	-4.88524	0	0	0.0150181	0.0271871	NA	NA	NA	NA	NA	NA	NA	NA	NA	NA	NA	NA	NA	NA	NA	NA	NA	NA	NA	NA
ENSTGUG00000012173	7	39169321			promoter	1.04947	-5.63873	2.03301	0.057728	0.212669	-4.8865	0.0026455	0.00648013	0.0206707	0.020338	ENSTGUG00000012157	ENSTGUG00000012179	NA	NA	NA	NA	NA	NA	NA	NA	GPD2		NA	NA	NA	NA	NA	NA	NA	NA
ENSTGUG00000013477	1	98925224	P2RY6	HGNC Symbol	promoter	0.692233	-6.13904	2.0275	0.0583413	0.214746	-4.89592	0	0	0.0110747	0.0187295	NA	NA	NA	NA	NA	NA	NA	NA	NA	NA	NA	NA	NA	NA	NA	NA	NA	NA	NA	NA
ENSTGUG00000004671	22	2713157	ADGRA2	HGNC Symbol	genic	1.01139	-5.67199	2.02131	0.0590373	0.21615	-4.90648	0.0025641	0.00628074	0.022246	0.0269264	NA	NA	NA	NA	NA	NA	NA	NA	NA	NA	NA	NA	NA	NA	NA	NA	NA	NA	NA	NA
ENSTGUG00000002544	17	713562	ENTPD8	HGNC Symbol	genic	0.817993	-6.04472	2.02179	0.0589841	0.21615	-4.90568	0	0	0.0129057	0.0182698	ENSTGUG00000002526	NA	NA	NA	NA	NA	NA	NA	NA	NA		NA	NA	NA	NA	NA	NA	NA	NA	NA
ENSTGUG00000001098	23	3239939	LDLRAP1	HGNC Symbol	genic	0.901133	-5.98236	2.02149	0.0590176	0.21615	-4.90618	0	0	0.0177002	0.0270355	NA	NA	NA	NA	NA	NA	NA	NA	NA	NA	NA	NA	NA	NA	NA	NA	NA	NA	NA	NA
ENSTGUG00000001511	26	3629803	PLXNA2	HGNC Symbol	genic	1.19016	2.35206	2.02245	0.058909	0.21615	-4.90454	0.631746	0.270829	0.853945	0.0907615	NA	NA	NA	NA	NA	NA	NA	NA	NA	NA	NA	NA	NA	NA	NA	NA	NA	NA	NA	NA
ENSTGUG00000000922	28	4463342	POLR2E	Uniprot	genic	-1.49957	1.79339	-2.0217	0.0589942	0.21615	-4.90583	0.828924	0.134048	0.690566	0.181311	ENSTGUG00000000786	NA	NA	NA	NA	NA	NA	NA	NA	NA		NA	NA	NA	NA	NA	NA	NA	NA	NA
ENSTGUG00000006268	4A	18787432	SOX3	HGNC Symbol	genic	1.56917	-5.48133	2.0233	0.0588128	0.21615	-4.90309	0	0	0.0436398	0.0677615	NA	NA	NA	NA	NA	NA	NA	NA	NA	NA	NA	NA	NA	NA	NA	NA	NA	NA	NA	NA
ENSTGUG00000002155	4A	300282	ZIC3	HGNC Symbol	genic	0.919119	-5.96887	2.021	0.0590726	0.21615	-4.90701	0	0	0.0143797	0.0185922	NA	NA	NA	NA	NA	NA	NA	NA	NA	NA	NA	NA	NA	NA	NA	NA	NA	NA	NA	NA
ENSTGUG00000008878	15	8917889			promoter	0.523487	-6.2656	2.01939	0.0592551	0.216451	-4.90976	0	0	0.0072596	0.0121826	NA	NA	NA	NA	NA	NA	NA	NA	NA	NA	NA	NA	NA	NA	NA	NA	NA	NA	NA	NA
ENSTGUG00000012173	7	39169215			promoter	0.695878	-5.87987	2.01945	0.0592486	0.216451	-4.90966	0.00308642	0.00756015	0.0127144	0.0142277	ENSTGUG00000012157	ENSTGUG00000012179	NA	NA	NA	NA	NA	NA	NA	NA	GPD2		NA	NA	NA	NA	NA	NA	NA	NA
ENSTGUG00000005836	19	6931679	SMG6	HGNC Symbol	genic	0.963878	-5.9353	2.01854	0.0593518	0.216621	-4.91121	0	0	0.0157511	0.0201383	NA	NA	NA	NA	NA	NA	NA	NA	NA	NA	NA	NA	NA	NA	NA	NA	NA	NA	NA	NA
ENSTGUG00000002501	27	2389111	ZNF385C	HGNC Symbol	promoter	0.511549	-6.27455	2.01696	0.0595319	0.217096	-4.9139	0	0	0.00586019	0.00862323	ENSTGUG00000002515	NA	NA	NA	NA	NA	NA	NA	NA	NA		NA	NA	NA	NA	NA	NA	NA	NA	NA
ENSTGUG00000003456	19	1009416	CALN1	Biomart_human_ortholog	genic	1.36639	2.18084	2.01383	0.0598894	0.218187	-4.91923	0.669165	0.170651	0.822219	0.117736	NA	NA	NA	NA	NA	NA	NA	NA	NA	NA	NA	NA	NA	NA	NA	NA	NA	NA	NA	NA
ENSTGUG00000009236	15	10520156	HSPB8	Biomart_human_ortholog	promoter	0.433919	-6.33277	2.01345	0.0599322	0.218187	-4.91986	0	0	0.00447731	0.00620521	NA	NA	NA	NA	NA	NA	NA	NA	NA	NA	NA	NA	NA	NA	NA	NA	NA	NA	NA	NA
ENSTGUG00000013708	Un	116434736	DNMT1	Biomart_human_ortholog	genic	1.14425	1.00412	2.01203	0.0600951	0.218273	-4.92228	0.53287	0.280261	0.699652	0.153826	NA	NA	NA	NA	NA	NA	NA	NA	NA	NA	NA	NA	NA	NA	NA	NA	NA	NA	NA	NA
ENSTGUG00000001265	23	3744386	HEYL	Biomart_human_ortholog	promoter	0.770082	-6.08065	2.01193	0.060107	0.218273	-4.92245	0	0	0.0121056	0.0188522	NA	NA	NA	NA	NA	NA	NA	NA	NA	NA	NA	NA	NA	NA	NA	NA	NA	NA	NA	NA
ENSTGUG00000006607	12	6834649	TEX264	HGNC Symbol	genic	1.03642	-5.8809	2.01251	0.0600399	0.218273	-4.92146	0	0	0.0191071	0.0261602	NA	NA	NA	NA	NA	NA	NA	NA	NA	NA	NA	NA	NA	NA	NA	NA	NA	NA	NA	NA
ENSTGUG00000014053	28_random	171274	COPE	Biomart_human_ortholog	promoter	-0.454843	0.266442	-2.00891	0.0604546	0.219351	-4.92758	0.599061	0.139092	0.526431	0.0831647	NA	NA	NA	NA	NA	NA	NA	NA	NA	NA	NA	NA	NA	NA	NA	NA	NA	NA	NA	NA
ENSTGUG00000007714	18	7052791	SEPT9	HGNC Symbol	genic	1.02363	-5.89049	2.00646	0.0607381	0.220007	-4.93174	0	0	0.024828	0.0464228	NA	NA	NA	NA	NA	NA	NA	NA	NA	NA	NA	NA	NA	NA	NA	NA	NA	NA	NA	NA
ENSTGUG00000014974	3_random	416230	AGBL5	Uniprot	genic	0.670233	-6.15554	2.00478	0.0609333	0.220007	-4.93459	0	0	0.00931458	0.0136894	NA	NA	NA	NA	NA	NA	NA	NA	NA	NA	NA	NA	NA	NA	NA	NA	NA	NA	NA	NA
ENSTGUG00000007002	5	7315274	CLP1	HGNC Symbol	genic	1.02816	-3.6359	2.00639	0.0607462	0.220007	-4.93186	0.0574253	0.0463895	0.0922144	0.0501595	NA	NA	NA	NA	NA	NA	NA	NA	NA	NA	NA	NA	NA	NA	NA	NA	NA	NA	NA	NA
ENSTGUG00000002698	4A	5828986	FAM155B	HGNC Symbol	genic	1.06899	-5.85647	2.00428	0.0609915	0.220007	-4.93544	0	0	0.0204417	0.0304304	NA	NA	NA	NA	NA	NA	NA	NA	NA	NA	NA	NA	NA	NA	NA	NA	NA	NA	NA	NA
ENSTGUG00000010410	15	12695605	KSR2	Uniprot	genic	1.07434	-5.85245	2.00464	0.0609495	0.220007	-4.93482	0	0	0.0205985	0.0282279	NA	NA	NA	NA	NA	NA	NA	NA	NA	NA	NA	NA	NA	NA	NA	NA	NA	NA	NA	NA
ENSTGUG00000002500	17	664790			promoter	1.46333	-5.56071	2.00564	0.0608338	0.220007	-4.93314	0	0	0.0387664	0.0510516	NA	NA	NA	NA	NA	NA	NA	NA	NA	NA	NA	NA	NA	NA	NA	NA	NA	NA	NA	NA
ENSTGUG00000016937	Un	168375875			genic	0.904909	2.11431	2.00529	0.0608745	0.220007	-4.93373	0.719419	0.132297	0.818862	0.112336	NA	NA	NA	NA	NA	NA	NA	NA	NA	NA	NA	NA	NA	NA	NA	NA	NA	NA	NA	NA
ENSTGUG00000000786	28	4463336			genic	-1.65051	2.08673	-2.0034	0.061094	0.220193	-4.93693	0.871528	0.119618	0.726393	0.140925	ENSTGUG00000000922	NA	NA	NA	NA	NA	NA	NA	NA	NA	POLR2E	NA	NA	NA	NA	NA	NA	NA	NA	NA
ENSTGUG00000011675	6	36044950	INPP5A	HGNC Symbol	genic	-2.41528	-0.317711	-2.00134	0.0613341	0.220507	-4.94041	0.646329	0.205236	0.357564	0.309704	NA	NA	NA	NA	NA	NA	NA	NA	NA	NA	NA	NA	NA	NA	NA	NA	NA	NA	NA	NA
ENSTGUG00000004918	4A	15650264			promoter	0.693551	-6.13805	2.0022	0.0612346	0.220507	-4.93897	0	0	0.0089482	0.0117913	NA	NA	NA	NA	NA	NA	NA	NA	NA	NA	NA	NA	NA	NA	NA	NA	NA	NA	NA	NA
ENSTGUG00000007607	15	5030339			genic	1.35405	4.33406	2.00178	0.0612837	0.220507	-4.93968	0.912141	0.03247	0.951382	0.0530975	NA	NA	NA	NA	NA	NA	NA	NA	NA	NA	NA	NA	NA	NA	NA	NA	NA	NA	NA	NA
ENSTGUG00000004671	22	2713176	ADGRA2	HGNC Symbol	genic	1.08656	-5.57098	2.0008	0.0613979	0.220553	-4.94133	0.00340136	0.0083316	0.0235423	0.0262319	NA	NA	NA	NA	NA	NA	NA	NA	NA	NA	NA	NA	NA	NA	NA	NA	NA	NA	NA	NA
ENSTGUG00000001323	23	3941141			genic	0.789174	-6.06633	1.99964	0.0615341	0.220859	-4.9433	0	0	0.0118361	0.016126	NA	NA	NA	NA	NA	NA	NA	NA	NA	NA	NA	NA	NA	NA	NA	NA	NA	NA	NA	NA
ENSTGUG00000000027	24	173809	CCDC84	HGNC Symbol	genic	1.1908	-5.35137	1.99901	0.0616075	0.220939	-4.94436	0.00724638	0.0177499	0.0363177	0.0477539	ENSTGUG00000000026	ENSTGUG00000000050	NA	NA	NA	NA	NA	NA	NA	NA		PHLDB1	NA	NA	NA	NA	NA	NA	NA	NA
ENSTGUG00000000122	13	429882	SH3RF2	Uniprot	genic	0.988576	-5.91678	1.99842	0.0616768	0.221004	-4.94536	0	0	0.0172729	0.0240514	ENSTGUG00000000079	NA	NA	NA	NA	NA	NA	NA	NA	NA	TCERG1	NA	NA	NA	NA	NA	NA	NA	NA	NA
ENSTGUG00000014053	28_random	171263	COPE	Biomart_human_ortholog	promoter	-0.563016	0.166754	-1.99616	0.0619434	0.22161	-4.94918	0.596323	0.119285	0.504138	0.0904213	NA	NA	NA	NA	NA	NA	NA	NA	NA	NA	NA	NA	NA	NA	NA	NA	NA	NA	NA	NA
ENSTGUG00000000639	28	2951507	PALM	HGNC Symbol	promoter	0.416965	-6.34549	1.99569	0.0619994	0.22161	-4.94999	0	0	0.00516184	0.00930672	NA	NA	NA	NA	NA	NA	NA	NA	NA	NA	NA	NA	NA	NA	NA	NA	NA	NA	NA	NA
ENSTGUG00000008724	20	15021703	SNAI1	HGNC Symbol	genic	0.539066	-6.25391	1.99581	0.0619847	0.22161	-4.94978	0	0	0.0064505	0.00948519	NA	NA	NA	NA	NA	NA	NA	NA	NA	NA	NA	NA	NA	NA	NA	NA	NA	NA	NA	NA
ENSTGUG00000003320	27	4418089			genic	1.59003	4.05189	1.99495	0.0620865	0.221737	-4.95123	0.876439	0.0664034	0.92982	0.0940452	ENSTGUG00000003387	ENSTGUG00000003306	NA	NA	NA	NA	NA	NA	NA	NA	KPNB1		NA	NA	NA	NA	NA	NA	NA	NA
ENSTGUG00000006305	9	4876630	MAB21L4	Uniprot	genic	1.13695	-5.8055	1.99245	0.0623822	0.22261	-4.95545	0	0	0.0271054	0.0424609	NA	NA	NA	NA	NA	NA	NA	NA	NA	NA	NA	NA	NA	NA	NA	NA	NA	NA	NA	NA
ENSTGUG00000016336	1_random	273763			promoter	0.24416	-6.40012	1.99177	0.0624639	0.222717	-4.95661	0.000535647	0.000449026	0.00266671	0.00266483	ENSTGUG00000017965	NA	NA	NA	NA	NA	NA	NA	NA	NA		NA	NA	NA	NA	NA	NA	NA	NA	NA
ENSTGUG00000001488	13	14647319	WWC1	HGNC Symbol	genic	0.604995	-6.20447	1.98945	0.0627402	0.223519	-4.96052	0	0	0.00766168	0.0109194	NA	NA	NA	NA	NA	NA	NA	NA	NA	NA	NA	NA	NA	NA	NA	NA	NA	NA	NA	NA
ENSTGUG00000004905	15	1634708			genic	-1.51852	4.08161	-1.98732	0.0629945	0.22424	-4.96411	0.958737	0.0737322	0.907918	0.0861139	NA	NA	NA	NA	NA	NA	NA	NA	NA	NA	NA	NA	NA	NA	NA	NA	NA	NA	NA	NA
ENSTGUG00000018485	Un	2784269			promoter	0.13843	-6.55439	1.98675	0.0630627	0.224298	-4.96507	0	0	0.00103749	0.000995631	ENSTGUG00000014010	NA	NA	NA	NA	NA	NA	NA	NA	NA		NA	NA	NA	NA	NA	NA	NA	NA	NA
ENSTGUG00000013708	Un	116434809	DNMT1	Biomart_human_ortholog	genic	-1.53056	4.30405	-1.9858	0.0631776	0.22433	-4.96668	0.96633	0.0525511	0.900372	0.157126	NA	NA	NA	NA	NA	NA	NA	NA	NA	NA	NA	NA	NA	NA	NA	NA	NA	NA	NA	NA
ENSTGUG00000013453	1	97943692	POLD3	HGNC Symbol	promoter	0.260278	-6.463	1.98569	0.0631905	0.22433	-4.96686	0	0	0.00233902	0.00342831	NA	NA	NA	NA	NA	NA	NA	NA	NA	NA	NA	NA	NA	NA	NA	NA	NA	NA	NA	NA
ENSTGUG00000006531	5	6751151	SYT7	Uniprot	genic	0.536113	-6.25613	1.98538	0.0632272	0.22433	-4.96738	0	0	0.0061048	0.00833152	NA	NA	NA	NA	NA	NA	NA	NA	NA	NA	NA	NA	NA	NA	NA	NA	NA	NA	NA	NA
ENSTGUG00000014281	10_random	459425	ANKRD34C	HGNC Symbol	genic	1.1616	-5.5213	1.98337	0.0634702	0.224431	-4.97078	0.00326797	0.00800487	0.0267839	0.0296208	NA	NA	NA	NA	NA	NA	NA	NA	NA	NA	NA	NA	NA	NA	NA	NA	NA	NA	NA	NA
ENSTGUG00000010689	5	22609821	LARGE2	Uniprot	promoter	0.919138	-5.96886	1.98377	0.0634217	0.224431	-4.9701	0	0	0.0143701	0.0185695	NA	NA	NA	NA	NA	NA	NA	NA	NA	NA	NA	NA	NA	NA	NA	NA	NA	NA	NA	NA
ENSTGUG00000010364	8	27296306	NEGR1	HGNC Symbol	genic	0.894033	1.92746	1.98467	0.0633136	0.224431	-4.96859	0.703526	0.0780862	0.803363	0.112295	NA	NA	NA	NA	NA	NA	NA	NA	NA	NA	NA	NA	NA	NA	NA	NA	NA	NA	NA	NA
ENSTGUG00000004890	1	1219158	PIGP	HGNC Symbol	genic	-1.32834	-1.80642	-1.98284	0.0635339	0.224431	-4.97167	0.383508	0.22071	0.222155	0.146365	NA	NA	NA	NA	NA	NA	NA	NA	NA	NA	NA	NA	NA	NA	NA	NA	NA	NA	NA	NA
ENSTGUG00000014327	Un	33824917	PRMT1	STRING	genic	0.951914	1.95387	1.98415	0.0633752	0.224431	-4.96945	0.696338	0.0933528	0.797557	0.0940334	NA	NA	NA	NA	NA	NA	NA	NA	NA	NA	NA	NA	NA	NA	NA	NA	NA	NA	NA	NA
ENSTGUG00000012205	1	56633927	RB1	HGNC Symbol	promoter	-0.533679	-6.37545	-1.98256	0.0635671	0.224431	-4.97213	0.00845889	0.0119829	0.00170661	0.0051763	NA	NA	NA	NA	NA	NA	NA	NA	NA	NA	NA	NA	NA	NA	NA	NA	NA	NA	NA	NA
ENSTGUG00000002855	17	2209576	CACNA1B	HGNC Symbol	genic	1.61178	2.90668	1.98064	0.0638005	0.224867	-4.97538	0.743126	0.121505	0.876475	0.10434	NA	NA	NA	NA	NA	NA	NA	NA	NA	NA	NA	NA	NA	NA	NA	NA	NA	NA	NA	NA
ENSTGUG00000002544	17	713457	ENTPD8	HGNC Symbol	genic	0.810279	-6.0505	1.98053	0.0638132	0.224867	-4.97555	0	0	0.0119163	0.0163305	ENSTGUG00000002526	NA	NA	NA	NA	NA	NA	NA	NA	NA		NA	NA	NA	NA	NA	NA	NA	NA	NA
ENSTGUG00000002589	21	2175740	ZBTB48	HGNC Symbol	promoter	0.93955	-5.95355	1.98026	0.0638466	0.224867	-4.97601	0	0	0.0143038	0.0185513	ENSTGUG00000002606	ENSTGUG00000002598	NA	NA	NA	NA	NA	NA	NA	NA	PLEKHG5	TAS1R1	NA	NA	NA	NA	NA	NA	NA	NA
ENSTGUG00000004905	15	1634763			genic	-1.79612	4.15645	-1.97969	0.0639151	0.224925	-4.97696	0.98006	0.0251124	0.88621	0.102926	NA	NA	NA	NA	NA	NA	NA	NA	NA	NA	NA	NA	NA	NA	NA	NA	NA	NA	NA	NA
ENSTGUG00000009367	3	37501553	PRKN	HGNC Symbol	genic	2.17424	-1.11227	1.97903	0.063996	0.225026	-4.97808	0.252381	0.297152	0.44077	0.177044	NA	NA	NA	NA	NA	NA	NA	NA	NA	NA	NA	NA	NA	NA	NA	NA	NA	NA	NA	NA
ENSTGUG00000001031	28	4767063	ELL	Uniprot	promoter	0.675606	-6.15151	1.97731	0.0642046	0.225577	-4.98097	0	0	0.00947442	0.0155612	NA	NA	NA	NA	NA	NA	NA	NA	NA	NA	NA	NA	NA	NA	NA	NA	NA	NA	NA	NA
ENSTGUG00000001682	23	5639167	TMEM35B	Uniprot	genic	1.0016	-5.90701	1.97468	0.064526	0.226522	-4.98539	0	0	0.0170762	0.0228764	NA	NA	NA	NA	NA	NA	NA	NA	NA	NA	NA	NA	NA	NA	NA	NA	NA	NA	NA	NA
ENSTGUG00000006782	17	9956369	LHX6	HGNC Symbol	genic	0.969511	-5.78607	1.96932	0.0651861	0.228654	-4.99439	0.00135501	0.00331909	0.0192118	0.0238857	NA	NA	NA	NA	NA	NA	NA	NA	NA	NA	NA	NA	NA	NA	NA	NA	NA	NA	NA	NA
ENSTGUG00000015428	Un	102934471			promoter	-1.43651	-0.45509	-1.96886	0.0652423	0.228665	-4.99515	0.596248	0.23907	0.386911	0.226478	NA	NA	NA	NA	NA	NA	NA	NA	NA	NA	NA	NA	NA	NA	NA	NA	NA	NA	NA	NA
ENSTGUG00000008878	15	8918045			promoter	0.554356	-6.24244	1.96803	0.0653457	0.228842	-4.99656	0	0	0.00715809	0.0108847	NA	NA	NA	NA	NA	NA	NA	NA	NA	NA	NA	NA	NA	NA	NA	NA	NA	NA	NA	NA
ENSTGUG00000000250	28	1356711	REXO1	HGNC Symbol	genic	0.805889	-6.05379	1.96744	0.0654183	0.228911	-4.99754	0	0	0.0123869	0.0183664	NA	NA	NA	NA	NA	NA	NA	NA	NA	NA	NA	NA	NA	NA	NA	NA	NA	NA	NA	NA
ENSTGUG00000000311	28	1694483	AMH	Biomart_human_ortholog	genic	0.38246	-6.37137	1.96561	0.0656451	0.229149	-5.0006	0	0	0.00370554	0.00488728	NA	NA	NA	NA	NA	NA	NA	NA	NA	NA	NA	NA	NA	NA	NA	NA	NA	NA	NA	NA
ENSTGUG00000001743	4	2392792	FRAS1	HGNC Symbol	genic	0.704231	-6.13004	1.96594	0.0656041	0.229149	-5.00005	0	0	0.00973421	0.0146617	NA	NA	NA	NA	NA	NA	NA	NA	NA	NA	NA	NA	NA	NA	NA	NA	NA	NA	NA	NA
ENSTGUG00000002743	21	2594327	TP73	HGNC Symbol	genic	0.38105	-6.37242	1.96582	0.0656197	0.229149	-5.00025	0	0	0.0045687	0.00862702	NA	NA	NA	NA	NA	NA	NA	NA	NA	NA	NA	NA	NA	NA	NA	NA	NA	NA	NA	NA
ENSTGUG00000006053	9	4550185	DGKG	Biomart_human_ortholog	genic	-1.68472	2.33083	-1.9631	0.065958	0.2295	-5.0048	0.898673	0.0867938	0.743628	0.183561	NA	NA	NA	NA	NA	NA	NA	NA	NA	NA	NA	NA	NA	NA	NA	NA	NA	NA	NA	NA
ENSTGUG00000015420	4_random	3952798			genic	2.28277	-4.25378	1.96311	0.0659568	0.2295	-5.00479	0.0238095	0.0583212	0.137755	0.17025	ENSTGUG00000015356	NA	NA	NA	NA	NA	NA	NA	NA	NA	FBXO41	NA	NA	NA	NA	NA	NA	NA	NA	NA
ENSTGUG00000016937	Un	168375814			genic	-0.912233	-0.471469	-1.96382	0.0658686	0.2295	-5.0036	0.527778	0.179127	0.390423	0.153346	NA	NA	NA	NA	NA	NA	NA	NA	NA	NA	NA	NA	NA	NA	NA	NA	NA	NA	NA	NA
ENSTGUG00000016937	Un	168375828			genic	-0.775353	1.65888	-1.96316	0.0659513	0.2295	-5.00471	0.811508	0.105215	0.726686	0.105747	NA	NA	NA	NA	NA	NA	NA	NA	NA	NA	NA	NA	NA	NA	NA	NA	NA	NA	NA	NA
ENSTGUG00000001511	26	3629792	PLXNA2	HGNC Symbol	genic	1.3266	5.74538	1.96103	0.0662172	0.230216	-5.00827	0.932479	0.0915448	0.988884	0.0249984	NA	NA	NA	NA	NA	NA	NA	NA	NA	NA	NA	NA	NA	NA	NA	NA	NA	NA	NA	NA
ENSTGUG00000010263	5	20197058	ALX4	HGNC Symbol	promoter	0.482034	-6.29669	1.95998	0.0663485	0.230488	-5.01002	0	0	0.00577251	0.00902677	NA	NA	NA	NA	NA	NA	NA	NA	NA	NA	NA	NA	NA	NA	NA	NA	NA	NA	NA	NA
ENSTGUG00000006822	17	9996559	PTGS1	HGNC Symbol	promoter	0.713872	-6.12281	1.95933	0.066431	0.230541	-5.01111	0	0	0.0100174	0.0139505	NA	NA	NA	NA	NA	NA	NA	NA	NA	NA	NA	NA	NA	NA	NA	NA	NA	NA	NA	NA
ENSTGUG00000004905	15	1634770			genic	1.4066	5.11808	1.95901	0.0664705	0.230541	-5.01164	0.891667	0.137575	0.974797	0.0349423	NA	NA	NA	NA	NA	NA	NA	NA	NA	NA	NA	NA	NA	NA	NA	NA	NA	NA	NA	NA
ENSTGUG00000002855	17	2209405	CACNA1B	HGNC Symbol	genic	0.52127	2.6128	1.95735	0.0666804	0.230818	-5.01442	0.821552	0.0723772	0.863526	0.0715508	NA	NA	NA	NA	NA	NA	NA	NA	NA	NA	NA	NA	NA	NA	NA	NA	NA	NA	NA	NA
ENSTGUG00000008373	7	15275128	DLX1	HGNC Symbol	promoter	0.912518	-5.97382	1.95669	0.0667638	0.230818	-5.01553	0	0	0.0182185	0.0278132	NA	NA	NA	NA	NA	NA	NA	NA	NA	NA	NA	NA	NA	NA	NA	NA	NA	NA	NA	NA
ENSTGUG00000013708	Un	116434830	DNMT1	Biomart_human_ortholog	genic	-1.27976	1.58576	-1.95789	0.0666119	0.230818	-5.01352	0.791153	0.170111	0.696365	0.117528	NA	NA	NA	NA	NA	NA	NA	NA	NA	NA	NA	NA	NA	NA	NA	NA	NA	NA	NA	NA
ENSTGUG00000015356	4_random	3900113	FBXO41	HGNC Symbol	genic	0.48841	-6.2919	1.95708	0.0667136	0.230818	-5.01486	0	0	0.00606955	0.0102538	NA	NA	NA	NA	NA	NA	NA	NA	NA	NA	NA	NA	NA	NA	NA	NA	NA	NA	NA	NA
ENSTGUG00000003396	17	5275184			genic	0.431828	-6.33434	1.95513	0.0669609	0.231315	-5.01813	0	0	0.00486456	0.00754106	NA	NA	NA	NA	NA	NA	NA	NA	NA	NA	NA	NA	NA	NA	NA	NA	NA	NA	NA	NA
ENSTGUG00000014196	2_random	306653	CELF3	STRING	promoter	-1.11067	4.2796	-1.95406	0.0670967	0.231599	-5.01992	0.96427	0.042159	0.941031	0.0361109	NA	NA	NA	NA	NA	NA	NA	NA	NA	NA	NA	NA	NA	NA	NA	NA	NA	NA	NA	NA
ENSTGUG00000007717	11	11234352	ZC3H18	Uniprot	promoter	0.574923	-6.22702	1.9519	0.0673712	0.232361	-5.02352	0	0	0.00917513	0.0170404	ENSTGUG00000007741	NA	NA	NA	NA	NA	NA	NA	NA	NA	CDT1	NA	NA	NA	NA	NA	NA	NA	NA	NA
ENSTGUG00000005910	14	8826144	NDUFAB1	HGNC Symbol	genic	1.24791	-5.45331	1.95048	0.0675511	0.232552	-5.02588	0.00333333	0.00816497	0.0322255	0.0415968	ENSTGUG00000006039	NA	NA	NA	NA	NA	NA	NA	NA	NA	ERN2	NA	NA	NA	NA	NA	NA	NA	NA	NA
ENSTGUG00000002656	27	2579643	VPS25	Uniprot	promoter	0.962048	-5.93668	1.94953	0.0676726	0.232552	-5.02746	0	0	0.0197208	0.031669	ENSTGUG00000002686	ENSTGUG00000002515	ENSTGUG00000002694	NA	NA	NA	NA	NA	NA	NA	COASY		MLX	NA	NA	NA	NA	NA	NA	NA
ENSTGUG00000002589	21	2174959	ZBTB48	HGNC Symbol	promoter	0.777925	-6.07477	1.94948	0.0676789	0.232552	-5.02754	0	0	0.012007	0.017885	ENSTGUG00000002606	ENSTGUG00000002598	NA	NA	NA	NA	NA	NA	NA	NA	PLEKHG5	TAS1R1	NA	NA	NA	NA	NA	NA	NA	NA
ENSTGUG00000011189	9	25613914			promoter	1.14283	4.0314	1.95094	0.0674929	0.232552	-5.02512	0.883235	0.0978774	0.942771	0.0567705	NA	NA	NA	NA	NA	NA	NA	NA	NA	NA	NA	NA	NA	NA	NA	NA	NA	NA	NA	NA
ENSTGUG00000018485	Un	2784264			promoter	0.305118	-6.42937	1.94935	0.0676955	0.232552	-5.02776	0	0	0.00276226	0.00408726	ENSTGUG00000014010	NA	NA	NA	NA	NA	NA	NA	NA	NA		NA	NA	NA	NA	NA	NA	NA	NA	NA
ENSTGUG00000006268	4A	18787407	SOX3	HGNC Symbol	genic	0.965084	-5.9344	1.94871	0.0677772	0.232643	-5.02883	0	0	0.0220698	0.0424204	NA	NA	NA	NA	NA	NA	NA	NA	NA	NA	NA	NA	NA	NA	NA	NA	NA	NA	NA	NA
ENSTGUG00000007589	3	29327224			genic	0.909936	-5.60166	1.94831	0.0678295	0.232643	-5.02951	0.00595238	0.0145803	0.0204384	0.0201292	NA	NA	NA	NA	NA	NA	NA	NA	NA	NA	NA	NA	NA	NA	NA	NA	NA	NA	NA	NA
ENSTGUG00000018041	Un	39462088			promoter	0.687784	-6.14237	1.94768	0.0679101	0.232735	-5.03055	0	0	0.0110881	0.0184032	NA	NA	NA	NA	NA	NA	NA	NA	NA	NA	NA	NA	NA	NA	NA	NA	NA	NA	NA	NA
ENSTGUG00000005860	20	7499168	SLC12A5	HGNC Symbol	genic	0.834477	-2.79288	1.94712	0.0679818	0.232796	-5.03148	0.092009	0.0521254	0.150316	0.0696436	ENSTGUG00000005822	NA	NA	NA	NA	NA	NA	NA	NA	NA		NA	NA	NA	NA	NA	NA	NA	NA	NA
ENSTGUG00000003669	22	216559	ADD2	Biomart_human_ortholog	promoter	1.25543	-2.86289	1.94495	0.0682609	0.23351	-5.0351	0.081061	0.062528	0.190677	0.122153	ENSTGUG00000003490	NA	NA	NA	NA	NA	NA	NA	NA	NA	HK2	NA	NA	NA	NA	NA	NA	NA	NA	NA
ENSTGUG00000002589	21	2198504	ZBTB48	HGNC Symbol	genic	0.573854	-5.99544	1.94466	0.0682984	0.23351	-5.03558	0.0026455	0.00648013	0.00974242	0.0100211	NA	NA	NA	NA	NA	NA	NA	NA	NA	NA	NA	NA	NA	NA	NA	NA	NA	NA	NA	NA
ENSTGUG00000012157	7	39073555	GPD2	HGNC Symbol	genic	1.80143	3.33485	1.94143	0.0687146	0.234377	-5.04094	0.784516	0.101074	0.881874	0.115393	NA	NA	NA	NA	NA	NA	NA	NA	NA	NA	NA	NA	NA	NA	NA	NA	NA	NA	NA	NA
ENSTGUG00000013676	Un	86682647	ILF3	HGNC Symbol	genic	-1.69793	-5.53023	-1.94151	0.0687051	0.234377	-5.04082	0.139506	0.211943	0.0123647	0.0269036	NA	NA	NA	NA	NA	NA	NA	NA	NA	NA	NA	NA	NA	NA	NA	NA	NA	NA	NA	NA
ENSTGUG00000010364	8	27367188	NEGR1	HGNC Symbol	genic	0.74284	6.43135	1.94207	0.068632	0.234377	-5.03988	0.978033	0.0505489	0.999633	0.00155579	NA	NA	NA	NA	NA	NA	NA	NA	NA	NA	NA	NA	NA	NA	NA	NA	NA	NA	NA	NA
ENSTGUG00000000102	28	808428	POLE4	HGNC Symbol	genic	0.521616	-6.267	1.94024	0.0688695	0.234536	-5.04292	0	0	0.00617543	0.00953637	NA	NA	NA	NA	NA	NA	NA	NA	NA	NA	NA	NA	NA	NA	NA	NA	NA	NA	NA	NA
ENSTGUG00000005925	19	6987156	TMEM199	Uniprot	promoter	-1.1125	-2.70725	-1.94064	0.0688174	0.234536	-5.04226	0.215655	0.0668795	0.131472	0.0841073	ENSTGUG00000005900	NA	NA	NA	NA	NA	NA	NA	NA	NA		NA	NA	NA	NA	NA	NA	NA	NA	NA
ENSTGUG00000002958	18	1019188	NPLOC4	HGNC Symbol	promoter	0.677371	-6.15018	1.93932	0.0689896	0.23476	-5.04446	0	0	0.0097718	0.0152699	ENSTGUG00000002914	ENSTGUG00000002947	NA	NA	NA	NA	NA	NA	NA	NA	FAM104B		NA	NA	NA	NA	NA	NA	NA	NA
ENSTGUG00000002855	17	2209521	CACNA1B	HGNC Symbol	genic	-0.957616	0.089932	-1.93787	0.0691775	0.235025	-5.04685	0.634212	0.0907832	0.470724	0.177963	NA	NA	NA	NA	NA	NA	NA	NA	NA	NA	NA	NA	NA	NA	NA	NA	NA	NA	NA	NA
ENSTGUG00000002855	17	2209446	CACNA1B	HGNC Symbol	genic	-1.16174	3.41607	-1.93797	0.0691645	0.235025	-5.04669	0.926822	0.0796727	0.893445	0.0560043	NA	NA	NA	NA	NA	NA	NA	NA	NA	NA	NA	NA	NA	NA	NA	NA	NA	NA	NA	NA
ENSTGUG00000006053	9	4550323	DGKG	Biomart_human_ortholog	genic	-0.691518	-2.63032	-1.93663	0.0693392	0.235025	-5.04891	0.185531	0.0435618	0.129885	0.0695339	NA	NA	NA	NA	NA	NA	NA	NA	NA	NA	NA	NA	NA	NA	NA	NA	NA	NA	NA	NA
ENSTGUG00000002914	18	904805	FAM104A	Uniprot	promoter	-0.282177	-6.50326	-1.93725	0.069258	0.235025	-5.04788	0.00374112	0.00583902	0.000713752	0.00184918	ENSTGUG00000002918	NA	NA	NA	NA	NA	NA	NA	NA	NA		NA	NA	NA	NA	NA	NA	NA	NA	NA
ENSTGUG00000009432	11	18395719	SLC7A10	HGNC Symbol	genic	1.45725	2.56148	1.93674	0.0693257	0.235025	-5.04874	0.698957	0.225047	0.854555	0.0940088	NA	NA	NA	NA	NA	NA	NA	NA	NA	NA	NA	NA	NA	NA	NA	NA	NA	NA	NA	NA
ENSTGUG00000007542	15	4831075	CRYBB3	Uniprot	genic	0.674244	-6.15253	1.93302	0.0698128	0.235891	-5.05491	0	0	0.00907183	0.0133024	NA	NA	NA	NA	NA	NA	NA	NA	NA	NA	NA	NA	NA	NA	NA	NA	NA	NA	NA	NA
ENSTGUG00000005910	14	8711613	NDUFAB1	HGNC Symbol	genic	1.06586	-5.85881	1.93349	0.0697505	0.235891	-5.05412	0	0	0.0197394	0.0296145	NA	NA	NA	NA	NA	NA	NA	NA	NA	NA	NA	NA	NA	NA	NA	NA	NA	NA	NA	NA
ENSTGUG00000010364	8	27296166	NEGR1	HGNC Symbol	genic	1.83254	4.69539	1.93334	0.0697704	0.235891	-5.05437	0.890006	0.0610673	0.950132	0.0732405	NA	NA	NA	NA	NA	NA	NA	NA	NA	NA	NA	NA	NA	NA	NA	NA	NA	NA	NA	NA
ENSTGUG00000002589	21	2198485	ZBTB48	HGNC Symbol	genic	0.925759	-5.96389	1.93376	0.0697156	0.235891	-5.05368	0	0	0.0152523	0.0241169	NA	NA	NA	NA	NA	NA	NA	NA	NA	NA	NA	NA	NA	NA	NA	NA	NA	NA	NA	NA
ENSTGUG00000003826	8	2924540	COLGALT2	Biomart_human_ortholog	genic	0.369631	-6.24278	1.93196	0.069952	0.235992	-5.05666	0.00127227	0.0031164	0.00808271	0.0169721	NA	NA	NA	NA	NA	NA	NA	NA	NA	NA	NA	NA	NA	NA	NA	NA	NA	NA	NA	NA
ENSTGUG00000017161	Un	84645160	DPYSL5	Biomart_human_ortholog	genic	0.779756	-5.80394	1.93225	0.0699135	0.235992	-5.05618	0.00256626	0.00450524	0.0159389	0.0195406	NA	NA	NA	NA	NA	NA	NA	NA	NA	NA	NA	NA	NA	NA	NA	NA	NA	NA	NA	NA
ENSTGUG00000015356	4_random	4017563	FBXO41	HGNC Symbol	genic	0.373153	-6.37835	1.93068	0.0701203	0.236376	-5.05877	0	0	0.003669	0.00503165	NA	NA	NA	NA	NA	NA	NA	NA	NA	NA	NA	NA	NA	NA	NA	NA	NA	NA	NA	NA
ENSTGUG00000004659	15	344098	ADGRD1	HGNC Symbol	genic	0.695251	-6.13677	1.92936	0.0702951	0.236412	-5.06097	0	0	0.0102115	0.0166709	NA	NA	NA	NA	NA	NA	NA	NA	NA	NA	NA	NA	NA	NA	NA	NA	NA	NA	NA	NA
ENSTGUG00000002914	18	994105	FAM104A	Uniprot	promoter	1.58539	-5.46917	1.92974	0.0702443	0.236412	-5.06033	0	0	0.0535287	0.0769406	ENSTGUG00000002937	NA	NA	NA	NA	NA	NA	NA	NA	NA	BTBD17	NA	NA	NA	NA	NA	NA	NA	NA	NA
ENSTGUG00000004128	14	2734870			promoter	0.605604	-6.20401	1.92984	0.0702315	0.236412	-5.06017	0	0	0.00699805	0.00913458	ENSTGUG00000004158	NA	NA	NA	NA	NA	NA	NA	NA	NA	NUDT16L1	NA	NA	NA	NA	NA	NA	NA	NA	NA
ENSTGUG00000002986	18	1166569	BAIAP2	HGNC Symbol	promoter	0.835366	-5.60873	1.92824	0.0704432	0.236727	-5.06282	0.00757576	0.0185567	0.0184655	0.0172232	NA	NA	NA	NA	NA	NA	NA	NA	NA	NA	NA	NA	NA	NA	NA	NA	NA	NA	NA	NA
ENSTGUG00000007053	14	10239310	FAM83G	HGNC Symbol	genic	1.08443	-5.84489	1.92619	0.0707155	0.2371	-5.06621	0	0	0.0210809	0.0293736	NA	NA	NA	NA	NA	NA	NA	NA	NA	NA	NA	NA	NA	NA	NA	NA	NA	NA	NA	NA
ENSTGUG00000013832	Un	1564033	POLR2I	Biomart_human_ortholog	promoter	1.84675	4.70967	1.92667	0.0706511	0.2371	-5.06541	0.866964	0.142149	0.95133	0.0757263	NA	NA	NA	NA	NA	NA	NA	NA	NA	NA	NA	NA	NA	NA	NA	NA	NA	NA	NA	NA
ENSTGUG00000011703	7	32896962	TMEM163	HGNC Symbol	genic	1.39654	-0.854942	1.92616	0.070719	0.2371	-5.06626	0.294907	0.187128	0.415557	0.143573	NA	NA	NA	NA	NA	NA	NA	NA	NA	NA	NA	NA	NA	NA	NA	NA	NA	NA	NA	NA
ENSTGUG00000014651	13_random	516152			promoter	0.834634	-6.03224	1.92524	0.0708412	0.237326	-5.06777	0	0	0.0126138	0.0173111	NA	NA	NA	NA	NA	NA	NA	NA	NA	NA	NA	NA	NA	NA	NA	NA	NA	NA	NA	NA
ENSTGUG00000002855	17	2209421	CACNA1B	HGNC Symbol	genic	0.788994	3.59098	1.92398	0.0710092	0.237639	-5.06986	0.894887	0.0223151	0.924619	0.0648216	NA	NA	NA	NA	NA	NA	NA	NA	NA	NA	NA	NA	NA	NA	NA	NA	NA	NA	NA	NA
ENSTGUG00000006053	9	4550256	DGKG	Biomart_human_ortholog	genic	-0.776554	-3.9606	-1.92372	0.0710444	0.237639	-5.07029	0.0891032	0.0519117	0.0503945	0.0273642	NA	NA	NA	NA	NA	NA	NA	NA	NA	NA	NA	NA	NA	NA	NA	NA	NA	NA	NA	NA
ENSTGUG00000010499	9	18700111	B3GNT5	HGNC Symbol	promoter	1.71653	-3.66054	1.92288	0.0711561	0.237828	-5.07167	0.045915	0.0557374	0.127746	0.0898084	ENSTGUG00000010484	NA	NA	NA	NA	NA	NA	NA	NA	NA	MCF2L2	NA	NA	NA	NA	NA	NA	NA	NA	NA
ENSTGUG00000006346	19	7485260	GIT1	HGNC Symbol	genic	0.751896	-6.09429	1.92204	0.0712688	0.238021	-5.07307	0	0	0.013571	0.0254453	NA	NA	NA	NA	NA	NA	NA	NA	NA	NA	NA	NA	NA	NA	NA	NA	NA	NA	NA	NA
ENSTGUG00000004671	22	2719483	ADGRA2	HGNC Symbol	genic	1.02274	-5.89116	1.92005	0.071536	0.238444	-5.07636	0	0	0.0192067	0.0296848	NA	NA	NA	NA	NA	NA	NA	NA	NA	NA	NA	NA	NA	NA	NA	NA	NA	NA	NA	NA
ENSTGUG00000003681	14	1756919	CFAP70	Biomart_human_ortholog	genic	0.381814	-6.37185	1.91986	0.0715609	0.238444	-5.07666	0	0	0.00435455	0.00738353	NA	NA	NA	NA	NA	NA	NA	NA	NA	NA	NA	NA	NA	NA	NA	NA	NA	NA	NA	NA
ENSTGUG00000004648	6	3383565			genic	0.53737	-6.25518	1.92019	0.0715163	0.238444	-5.07611	0	0	0.00644772	0.0094965	ENSTGUG00000004723	NA	NA	NA	NA	NA	NA	NA	NA	NA	ADAM8	NA	NA	NA	NA	NA	NA	NA	NA	NA
ENSTGUG00000010263	5	20197051	ALX4	HGNC Symbol	promoter	0.692096	-6.13914	1.91706	0.071938	0.238781	-5.08128	0	0	0.00997716	0.0154703	NA	NA	NA	NA	NA	NA	NA	NA	NA	NA	NA	NA	NA	NA	NA	NA	NA	NA	NA	NA
ENSTGUG00000003692	25	282224	MEX3A	HGNC Symbol	genic	0.486557	-6.29329	1.91795	0.0718185	0.238781	-5.07982	0	0	0.00533695	0.00765636	NA	NA	NA	NA	NA	NA	NA	NA	NA	NA	NA	NA	NA	NA	NA	NA	NA	NA	NA	NA
ENSTGUG00000004890	1	1219162	PIGP	HGNC Symbol	genic	-1.66783	4.00287	-1.91729	0.0719073	0.238781	-5.08091	0.950549	0.0766872	0.894618	0.0917359	NA	NA	NA	NA	NA	NA	NA	NA	NA	NA	NA	NA	NA	NA	NA	NA	NA	NA	NA	NA
ENSTGUG00000008724	20	15021857	SNAI1	HGNC Symbol	genic	0.495503	-6.28658	1.91817	0.0717888	0.238781	-5.07946	0	0	0.0081312	0.0165815	NA	NA	NA	NA	NA	NA	NA	NA	NA	NA	NA	NA	NA	NA	NA	NA	NA	NA	NA	NA
ENSTGUG00000003320	27	4418069			genic	1.39501	-2.79845	1.91738	0.0718956	0.238781	-5.08076	0.109457	0.138556	0.183243	0.11274	ENSTGUG00000003306	ENSTGUG00000003387	NA	NA	NA	NA	NA	NA	NA	NA		KPNB1	NA	NA	NA	NA	NA	NA	NA	NA
ENSTGUG00000014196	2_random	306706	CELF3	STRING	promoter	-1.17792	1.9866	-1.91565	0.072129	0.239038	-5.08361	0.876031	0.0641507	0.733207	0.149594	NA	NA	NA	NA	NA	NA	NA	NA	NA	NA	NA	NA	NA	NA	NA	NA	NA	NA	NA	NA
ENSTGUG00000010364	8	27367219	NEGR1	HGNC Symbol	genic	0.419226	6.41193	1.91485	0.0722363	0.239038	-5.08492	0.994352	0.00628437	0.998401	0.00498594	NA	NA	NA	NA	NA	NA	NA	NA	NA	NA	NA	NA	NA	NA	NA	NA	NA	NA	NA	NA
ENSTGUG00000008724	20	15021878	SNAI1	HGNC Symbol	genic	1.1892	-5.13858	1.91513	0.0721993	0.239038	-5.08447	0.0185185	0.0453609	0.0401762	0.0462618	NA	NA	NA	NA	NA	NA	NA	NA	NA	NA	NA	NA	NA	NA	NA	NA	NA	NA	NA	NA
ENSTGUG00000007717	11	11232387	ZC3H18	Uniprot	promoter	0.698939	-6.13401	1.91552	0.0721462	0.239038	-5.08382	0	0	0.00941516	0.0130522	ENSTGUG00000007741	NA	NA	NA	NA	NA	NA	NA	NA	NA	CDT1	NA	NA	NA	NA	NA	NA	NA	NA	NA
ENSTGUG00000000887	13	6843950	CAMK2A	HGNC Symbol	promoter	-1.4878	-4.11195	-1.91339	0.0724346	0.23951	-5.08732	0.142677	0.0883694	0.0547757	0.0553993	NA	NA	NA	NA	NA	NA	NA	NA	NA	NA	NA	NA	NA	NA	NA	NA	NA	NA	NA	NA
ENSTGUG00000003637	LGE22	372715	ASIC1	HGNC Symbol	promoter	0.815805	-6.04636	1.90476	0.0736155	0.242395	-5.10152	0	0	0.0114925	0.015451	NA	NA	NA	NA	NA	NA	NA	NA	NA	NA	NA	NA	NA	NA	NA	NA	NA	NA	NA	NA
ENSTGUG00000005927	19	6991670	KIF12	Biomart_human_ortholog	genic	0.743093	-5.82159	1.90345	0.0737961	0.242395	-5.10367	0.0035461	0.00868613	0.0150549	0.0189064	NA	NA	NA	NA	NA	NA	NA	NA	NA	NA	NA	NA	NA	NA	NA	NA	NA	NA	NA	NA
ENSTGUG00000007223	14	10339167	LLGL1	STRING	promoter	0.413689	-6.34794	1.90293	0.0738674	0.242395	-5.10451	0	0	0.00455083	0.00704933	NA	NA	NA	NA	NA	NA	NA	NA	NA	NA	NA	NA	NA	NA	NA	NA	NA	NA	NA	NA
ENSTGUG00000010364	8	27296578	NEGR1	HGNC Symbol	genic	1.54415	4.20921	1.90591	0.0734575	0.242395	-5.09963	0.8553	0.109221	0.932621	0.109962	NA	NA	NA	NA	NA	NA	NA	NA	NA	NA	NA	NA	NA	NA	NA	NA	NA	NA	NA	NA
ENSTGUG00000010364	8	27296219	NEGR1	HGNC Symbol	genic	0.962027	2.86437	1.90449	0.0736523	0.242395	-5.10196	0.817176	0.050151	0.867455	0.113031	NA	NA	NA	NA	NA	NA	NA	NA	NA	NA	NA	NA	NA	NA	NA	NA	NA	NA	NA	NA
ENSTGUG00000004824	5	2931823	PAX6	HGNC Symbol	promoter	0.929826	-5.96084	1.90446	0.0736571	0.242395	-5.10201	0	0	0.0162786	0.0249514	NA	NA	NA	NA	NA	NA	NA	NA	NA	NA	NA	NA	NA	NA	NA	NA	NA	NA	NA	NA
ENSTGUG00000001652	2	27086662	TAC1	HGNC Symbol	promoter	0.62958	-6.18603	1.90309	0.0738458	0.242395	-5.10426	0	0	0.00963429	0.0167752	NA	NA	NA	NA	NA	NA	NA	NA	NA	NA	NA	NA	NA	NA	NA	NA	NA	NA	NA	NA
ENSTGUG00000002589	21	2188356	ZBTB48	HGNC Symbol	genic	0.439048	-6.32893	1.90373	0.0737578	0.242395	-5.10321	0	0	0.00542201	0.00970837	NA	NA	NA	NA	NA	NA	NA	NA	NA	NA	NA	NA	NA	NA	NA	NA	NA	NA	NA	NA
ENSTGUG00000010006	10	20490781	ZNF710	Uniprot	promoter	-1.33569	-4.39327	-1.90413	0.0737025	0.242395	-5.10255	0.119086	0.114786	0.0376437	0.034468	NA	NA	NA	NA	NA	NA	NA	NA	NA	NA	NA	NA	NA	NA	NA	NA	NA	NA	NA	NA
ENSTGUG00000004980	4A	16055646			promoter	0.9511	-5.56604	1.90345	0.0737964	0.242395	-5.10367	0.00609756	0.0149359	0.0249913	0.0317622	ENSTGUG00000005241	NA	NA	NA	NA	NA	NA	NA	NA	NA		NA	NA	NA	NA	NA	NA	NA	NA	NA
ENSTGUG00000007811	11	11391441	ACSF3	HGNC Symbol	genic	0.443711	-6.32543	1.90178	0.0740266	0.2427	-5.1064	0	0	0.00502669	0.0076375	NA	NA	NA	NA	NA	NA	NA	NA	NA	NA	NA	NA	NA	NA	NA	NA	NA	NA	NA	NA
ENSTGUG00000008676	7	15852053	CDCA7	HGNC Symbol	promoter	0.794721	-6.06217	1.90145	0.0740725	0.2427	-5.10694	0	0	0.0119852	0.0162468	NA	NA	NA	NA	NA	NA	NA	NA	NA	NA	NA	NA	NA	NA	NA	NA	NA	NA	NA	NA
ENSTGUG00000000129	13	596257	KCTD16	HGNC Symbol	genic	0.811063	-6.04991	1.90026	0.0742374	0.242988	-5.1089	0	0	0.0117703	0.0155154	NA	NA	NA	NA	NA	NA	NA	NA	NA	NA	NA	NA	NA	NA	NA	NA	NA	NA	NA	NA
ENSTGUG00000011059	4	69750522			genic	0.625971	-3.12078	1.8996	0.0743291	0.242988	-5.10998	0.0784587	0.0511463	0.118965	0.0587864	NA	NA	NA	NA	NA	NA	NA	NA	NA	NA	NA	NA	NA	NA	NA	NA	NA	NA	NA	NA
ENSTGUG00000016050	1A_random	176033			genic	0.574994	-6.22697	1.89973	0.074312	0.242988	-5.10977	0	0	0.00823641	0.0145682	NA	NA	NA	NA	NA	NA	NA	NA	NA	NA	NA	NA	NA	NA	NA	NA	NA	NA	NA	NA
ENSTGUG00000007607	15	5030271			genic	0.740689	-3.44317	1.89872	0.0744516	0.243205	-5.11142	0.0559105	0.0353299	0.0969913	0.0470514	NA	NA	NA	NA	NA	NA	NA	NA	NA	NA	NA	NA	NA	NA	NA	NA	NA	NA	NA	NA
ENSTGUG00000010364	8	27296196	NEGR1	HGNC Symbol	genic	1.2825	4.86542	1.89697	0.0746952	0.243816	-5.11428	0.929806	0.0419246	0.966379	0.0395822	NA	NA	NA	NA	NA	NA	NA	NA	NA	NA	NA	NA	NA	NA	NA	NA	NA	NA	NA	NA
ENSTGUG00000011703	7	32896957	TMEM163	HGNC Symbol	genic	-1.00157	5.90703	-1.89502	0.0749685	0.244524	-5.11748	1	0	0.981956	0.0269255	NA	NA	NA	NA	NA	NA	NA	NA	NA	NA	NA	NA	NA	NA	NA	NA	NA	NA	NA	NA
ENSTGUG00000007607	15	5030307			genic	0.623302	-2.90876	1.8936	0.0751671	0.244987	-5.1198	0.101117	0.079026	0.129634	0.0496377	NA	NA	NA	NA	NA	NA	NA	NA	NA	NA	NA	NA	NA	NA	NA	NA	NA	NA	NA	NA
ENSTGUG00000007155	5	7407066	MPEG1	HGNC Symbol	genic	0.76551	-6.08408	1.89278	0.0752832	0.245181	-5.12115	0	0	0.0114661	0.0164106	NA	NA	NA	NA	NA	NA	NA	NA	NA	NA	NA	NA	NA	NA	NA	NA	NA	NA	NA	NA
ENSTGUG00000002035	27	1183890	NMT1	HGNC Symbol	genic	0.736947	-6.1055	1.89168	0.0754376	0.245314	-5.12295	0	0	0.0111399	0.0200787	ENSTGUG00000002089	NA	NA	NA	NA	NA	NA	NA	NA	NA	DCAKD	NA	NA	NA	NA	NA	NA	NA	NA	NA
ENSTGUG00000015609	Un	128748029	ENSTGUG00000015609		promoter	1.13274	-5.80866	1.89196	0.0753985	0.245314	-5.12249	0	0	0.0215849	0.0284049	ENSTGUG00000015608	NA	NA	NA	NA	NA	NA	NA	NA	NA		NA	NA	NA	NA	NA	NA	NA	NA	NA
ENSTGUG00000013708	Un	116434849	DNMT1	Biomart_human_ortholog	genic	-1.63153	3.31057	-1.89073	0.0755711	0.245379	-5.12449	0.914796	0.111973	0.851653	0.124505	NA	NA	NA	NA	NA	NA	NA	NA	NA	NA	NA	NA	NA	NA	NA	NA	NA	NA	NA	NA
ENSTGUG00000010364	8	27296676	NEGR1	HGNC Symbol	genic	1.23124	4.91296	1.8909	0.0755474	0.245379	-5.12422	0.93117	0.0555225	0.971717	0.0394352	NA	NA	NA	NA	NA	NA	NA	NA	NA	NA	NA	NA	NA	NA	NA	NA	NA	NA	NA	NA
ENSTGUG00000001457	13	12180553	GABRA1	HGNC Symbol	promoter	1.40141	-5.60715	1.88908	0.0758043	0.245946	-5.12719	0	0	0.0395778	0.0715712	NA	NA	NA	NA	NA	NA	NA	NA	NA	NA	NA	NA	NA	NA	NA	NA	NA	NA	NA	NA
ENSTGUG00000000786	28	4123797			promoter	1.90527	-2.51631	1.88869	0.0758595	0.245946	-5.12783	0.107257	0.1272	0.259383	0.164483	ENSTGUG00000000874	ENSTGUG00000000837	NA	NA	NA	NA	NA	NA	NA	NA	NDUFS7		NA	NA	NA	NA	NA	NA	NA	NA
ENSTGUG00000005673	18	4924486	SHISA6	Uniprot	genic	0.718167	-3.67565	1.88765	0.0760069	0.24624	-5.12953	0.0429605	0.00996684	0.0832573	0.0463858	NA	NA	NA	NA	NA	NA	NA	NA	NA	NA	NA	NA	NA	NA	NA	NA	NA	NA	NA	NA
ENSTGUG00000000667	28	3064888	ARID3A	STRING	genic	1.03794	-5.87975	1.88664	0.0761494	0.246517	-5.13117	0	0	0.0188983	0.0272289	NA	NA	NA	NA	NA	NA	NA	NA	NA	NA	NA	NA	NA	NA	NA	NA	NA	NA	NA	NA
ENSTGUG00000010364	8	27296738	NEGR1	HGNC Symbol	genic	-1.00375	1.83464	-1.88558	0.0763009	0.246822	-5.13291	0.854611	0.0761901	0.724572	0.165013	NA	NA	NA	NA	NA	NA	NA	NA	NA	NA	NA	NA	NA	NA	NA	NA	NA	NA	NA	NA
ENSTGUG00000004628	17	6478123	HMCN2	Biomart_human_ortholog	genic	0.790807	-6.06511	1.88427	0.0764863	0.247237	-5.13503	0	0	0.0135282	0.0232522	NA	NA	NA	NA	NA	NA	NA	NA	NA	NA	NA	NA	NA	NA	NA	NA	NA	NA	NA	NA
ENSTGUG00000003762	LGE22	492247	NEUROD4	HGNC Symbol	genic	1.00028	-5.908	1.88212	0.0767945	0.248048	-5.13855	0	0	0.0218776	0.0403495	NA	NA	NA	NA	NA	NA	NA	NA	NA	NA	NA	NA	NA	NA	NA	NA	NA	NA	NA	NA
ENSTGUG00000010364	8	27298860	NEGR1	HGNC Symbol	genic	1.32746	2.64544	1.87841	0.0773257	0.249577	-5.14457	0.738768	0.127398	0.856326	0.100071	NA	NA	NA	NA	NA	NA	NA	NA	NA	NA	NA	NA	NA	NA	NA	NA	NA	NA	NA	NA
ENSTGUG00000004671	22	2713188	ADGRA2	HGNC Symbol	genic	0.505694	-6.27894	1.87751	0.0774552	0.249683	-5.14604	0	0	0.00575622	0.00855318	NA	NA	NA	NA	NA	NA	NA	NA	NA	NA	NA	NA	NA	NA	NA	NA	NA	NA	NA	NA
ENSTGUG00000014233	Un	91108468	LOC100218309	Uniprot	genic	1.14622	-5.47225	1.87699	0.0775316	0.249683	-5.1469	0.00462963	0.0113402	0.0367566	0.048988	NA	NA	NA	NA	NA	NA	NA	NA	NA	NA	NA	NA	NA	NA	NA	NA	NA	NA	NA	NA
ENSTGUG00000016937	Un	168375843			genic	1.50471	4.31513	1.87706	0.0775202	0.249683	-5.14677	0.871513	0.0882854	0.950562	0.0574431	NA	NA	NA	NA	NA	NA	NA	NA	NA	NA	NA	NA	NA	NA	NA	NA	NA	NA	NA	NA
ENSTGUG00000011692	6	36147403	NKX6-2	Uniprot	promoter	1.03764	-5.47847	1.87639	0.077618	0.249775	-5.14787	0.00432815	0.00701791	0.0333328	0.0474557	NA	NA	NA	NA	NA	NA	NA	NA	NA	NA	NA	NA	NA	NA	NA	NA	NA	NA	NA	NA
ENSTGUG00000005927	19	6991709	KIF12	Biomart_human_ortholog	genic	0.387805	-6.36736	1.87432	0.0779173	0.250393	-5.15123	0	0	0.00415646	0.00643154	NA	NA	NA	NA	NA	NA	NA	NA	NA	NA	NA	NA	NA	NA	NA	NA	NA	NA	NA	NA
ENSTGUG00000004890	1	1219180	PIGP	HGNC Symbol	genic	1.47573	3.74365	1.87426	0.0779258	0.250393	-5.15133	0.855181	0.086524	0.900242	0.116589	NA	NA	NA	NA	NA	NA	NA	NA	NA	NA	NA	NA	NA	NA	NA	NA	NA	NA	NA	NA
ENSTGUG00000010364	8	27296639	NEGR1	HGNC Symbol	genic	1.39679	3.39114	1.87226	0.0782154	0.251137	-5.15457	0.837316	0.0478562	0.906498	0.0920871	NA	NA	NA	NA	NA	NA	NA	NA	NA	NA	NA	NA	NA	NA	NA	NA	NA	NA	NA	NA
ENSTGUG00000017176	8_random	847861	CRIP1	Biomart_human_ortholog	promoter	0.526924	-6.26302	1.86942	0.0786295	0.252279	-5.15918	0	0	0.00633324	0.0101626	NA	NA	NA	NA	NA	NA	NA	NA	NA	NA	NA	NA	NA	NA	NA	NA	NA	NA	NA	NA
ENSTGUG00000006207	7	10770402	OBSL1	HGNC Symbol	promoter	0.761346	-6.0872	1.86655	0.0790499	0.25344	-5.16383	0	0	0.0115127	0.017017	NA	NA	NA	NA	NA	NA	NA	NA	NA	NA	NA	NA	NA	NA	NA	NA	NA	NA	NA	NA
ENSTGUG00000008139	18	8226253	CDK3	HGNC Symbol	promoter	0.591956	-6.21424	1.86574	0.0791688	0.253465	-5.16514	0	0	0.007125	0.0101949	ENSTGUG00000008241	NA	NA	NA	NA	NA	NA	NA	NA	NA		NA	NA	NA	NA	NA	NA	NA	NA	NA
ENSTGUG00000006053	9	4550220	DGKG	Biomart_human_ortholog	genic	-0.924007	-4.26395	-1.8653	0.0792335	0.253465	-5.16586	0.0762668	0.0408578	0.0434412	0.0375572	NA	NA	NA	NA	NA	NA	NA	NA	NA	NA	NA	NA	NA	NA	NA	NA	NA	NA	NA	NA
ENSTGUG00000009462	6	21281543	HPSE2	HGNC Symbol	promoter	0.620519	-6.19282	1.86559	0.0791903	0.253465	-5.16538	0	0	0.00864907	0.0138532	ENSTGUG00000009444	NA	NA	NA	NA	NA	NA	NA	NA	NA		NA	NA	NA	NA	NA	NA	NA	NA	NA
ENSTGUG00000004471	6	3142184	DDIT4	HGNC Symbol	promoter	-0.395615	-6.46661	-1.86379	0.0794559	0.253989	-5.1683	0.00571847	0.00888278	0.000782947	0.00189123	NA	NA	NA	NA	NA	NA	NA	NA	NA	NA	NA	NA	NA	NA	NA	NA	NA	NA	NA	NA
ENSTGUG00000011631	1	49490521	FLT1	HGNC Symbol	genic	0.631157	-6.18484	1.86266	0.0796223	0.254145	-5.17013	0	0	0.00748323	0.0099674	NA	NA	NA	NA	NA	NA	NA	NA	NA	NA	NA	NA	NA	NA	NA	NA	NA	NA	NA	NA
ENSTGUG00000016050	1A_random	176087			genic	-0.679252	-6.21561	-1.86293	0.0795822	0.254145	-5.16969	0.0147693	0.0198297	0.00316803	0.00709504	NA	NA	NA	NA	NA	NA	NA	NA	NA	NA	NA	NA	NA	NA	NA	NA	NA	NA	NA	NA
ENSTGUG00000002855	17	2209278	CACNA1B	HGNC Symbol	genic	1.14547	-1.40403	1.86123	0.0798337	0.254257	-5.17244	0.174988	0.0650107	0.341274	0.207216	NA	NA	NA	NA	NA	NA	NA	NA	NA	NA	NA	NA	NA	NA	NA	NA	NA	NA	NA	NA
ENSTGUG00000009462	6	21398466	HPSE2	HGNC Symbol	genic	1.01408	-5.89765	1.86197	0.0797249	0.254257	-5.17125	0	0	0.0189352	0.0283015	ENSTGUG00000009444	NA	NA	NA	NA	NA	NA	NA	NA	NA		NA	NA	NA	NA	NA	NA	NA	NA	NA
ENSTGUG00000006946	5	7284691			promoter	0.287927	-6.44227	1.86149	0.079795	0.254257	-5.17202	0	0	0.002773	0.0045502	NA	NA	NA	NA	NA	NA	NA	NA	NA	NA	NA	NA	NA	NA	NA	NA	NA	NA	NA	NA
ENSTGUG00000001061	28	4821592	CRLF1	Biomart_human_ortholog	genic	0.494389	-6.28742	1.85926	0.0801264	0.254928	-5.17563	0	0	0.00591045	0.00954437	NA	NA	NA	NA	NA	NA	NA	NA	NA	NA	NA	NA	NA	NA	NA	NA	NA	NA	NA	NA
ENSTGUG00000000837	28	4247776			genic	0.534776	-6.25713	1.85902	0.0801622	0.254928	-5.17602	0	0	0.00591672	0.00781918	ENSTGUG00000000898	ENSTGUG00000000786	NA	NA	NA	NA	NA	NA	NA	NA	STK11		NA	NA	NA	NA	NA	NA	NA	NA
ENSTGUG00000014196	2_random	306716	CELF3	STRING	promoter	0.85615	0.885328	1.85603	0.0806078	0.256156	-5.18085	0.540868	0.115859	0.667405	0.162259	NA	NA	NA	NA	NA	NA	NA	NA	NA	NA	NA	NA	NA	NA	NA	NA	NA	NA	NA	NA
ENSTGUG00000000296	13	2082342	SH3PXD2B	Uniprot	genic	0.497662	-6.28496	1.85398	0.0809142	0.256941	-5.18415	0	0	0.0064479	0.0112435	NA	NA	NA	NA	NA	NA	NA	NA	NA	NA	NA	NA	NA	NA	NA	NA	NA	NA	NA	NA
ENSTGUG00000004741	22	2783348	ASH2L	HGNC Symbol	promoter	0.550733	-6.24516	1.8534	0.0810013	0.257029	-5.18509	0	0	0.00729348	0.0130349	NA	NA	NA	NA	NA	NA	NA	NA	NA	NA	NA	NA	NA	NA	NA	NA	NA	NA	NA	NA
ENSTGUG00000004361	8	4787820	LHX9	NCBI gene	genic	0.950737	-5.94516	1.85261	0.0811187	0.257147	-5.18635	0	0	0.0174425	0.0252364	NA	NA	NA	NA	NA	NA	NA	NA	NA	NA	NA	NA	NA	NA	NA	NA	NA	NA	NA	NA
ENSTGUG00000004487	6	3194086	LOC100222521	Uniprot	genic	0.374365	-6.37744	1.85236	0.0811572	0.257147	-5.18677	0	0	0.00349577	0.00440669	ENSTGUG00000004489	NA	NA	NA	NA	NA	NA	NA	NA	NA	SPOCK2	NA	NA	NA	NA	NA	NA	NA	NA	NA
ENSTGUG00000009024	12	12256087	DALRD3	HGNC Symbol	promoter	0.392287	-6.364	1.85089	0.0813786	0.257423	-5.18914	0	0	0.00415728	0.00655233	NA	NA	NA	NA	NA	NA	NA	NA	NA	NA	NA	NA	NA	NA	NA	NA	NA	NA	NA	NA
ENSTGUG00000000296	13	2082347	SH3PXD2B	Uniprot	genic	0.582827	-6.22109	1.85059	0.081423	0.257423	-5.18961	0	0	0.00766	0.0132095	NA	NA	NA	NA	NA	NA	NA	NA	NA	NA	NA	NA	NA	NA	NA	NA	NA	NA	NA	NA
ENSTGUG00000016937	Un	168375820			genic	1.7369	2.38281	1.85077	0.0813959	0.257423	-5.18932	0.672805	0.112837	0.801644	0.227358	NA	NA	NA	NA	NA	NA	NA	NA	NA	NA	NA	NA	NA	NA	NA	NA	NA	NA	NA	NA
ENSTGUG00000004890	1	1219176	PIGP	HGNC Symbol	genic	-1.3561	2.65513	-1.84967	0.0815615	0.257672	-5.19109	0.881494	0.0993781	0.789985	0.172011	NA	NA	NA	NA	NA	NA	NA	NA	NA	NA	NA	NA	NA	NA	NA	NA	NA	NA	NA	NA
ENSTGUG00000005910	14	8711646	NDUFAB1	HGNC Symbol	genic	1.11435	-5.03734	1.84855	0.0817314	0.258021	-5.1929	0.0333333	0.0816497	0.0395588	0.036032	NA	NA	NA	NA	NA	NA	NA	NA	NA	NA	NA	NA	NA	NA	NA	NA	NA	NA	NA	NA
ENSTGUG00000007589	3	29327114			genic	0.703053	-2.43747	1.84651	0.0820402	0.258807	-5.19619	0.116307	0.0498612	0.180251	0.075636	NA	NA	NA	NA	NA	NA	NA	NA	NA	NA	NA	NA	NA	NA	NA	NA	NA	NA	NA	NA
ENSTGUG00000004361	8	4787806	LHX9	NCBI gene	genic	1.15562	-5.7915	1.8414	0.0828186	0.261072	-5.2044	0	0	0.0243353	0.0352746	NA	NA	NA	NA	NA	NA	NA	NA	NA	NA	NA	NA	NA	NA	NA	NA	NA	NA	NA	NA
ENSTGUG00000001069	23	3047954	SLC30A2	Biomart_human_ortholog	promoter	0.523559	-6.26554	1.84063	0.0829367	0.261151	-5.20564	0	0	0.00590407	0.00828877	NA	NA	NA	NA	NA	NA	NA	NA	NA	NA	NA	NA	NA	NA	NA	NA	NA	NA	NA	NA
ENSTGUG00000015608	Un	128747098			promoter	0.978293	-5.92449	1.84044	0.0829644	0.261151	-5.20593	0	0	0.0169597	0.0237862	NA	NA	NA	NA	NA	NA	NA	NA	NA	NA	NA	NA	NA	NA	NA	NA	NA	NA	NA	NA
ENSTGUG00000010364	8	27296692	NEGR1	HGNC Symbol	genic	-0.791431	-1.33447	-1.83983	0.0830586	0.261257	-5.20692	0.378462	0.133935	0.27493	0.151494	NA	NA	NA	NA	NA	NA	NA	NA	NA	NA	NA	NA	NA	NA	NA	NA	NA	NA	NA	NA
ENSTGUG00000002855	17	2209393	CACNA1B	HGNC Symbol	genic	-0.951485	1.9599	-1.83898	0.0831885	0.261475	-5.20828	0.857291	0.0767671	0.74944	0.134668	NA	NA	NA	NA	NA	NA	NA	NA	NA	NA	NA	NA	NA	NA	NA	NA	NA	NA	NA	NA
ENSTGUG00000006157	7	10729416	ASIC4	HGNC Symbol	genic	0.356685	-6.3907	1.8383	0.0832927	0.261611	-5.20936	0	0	0.00342596	0.00470724	NA	NA	NA	NA	NA	NA	NA	NA	NA	NA	NA	NA	NA	NA	NA	NA	NA	NA	NA	NA
ENSTGUG00000012157	7	39073597	GPD2	HGNC Symbol	genic	-2.21652	3.93984	-1.83791	0.0833527	0.261611	-5.20999	0.983586	0.0194133	0.826276	0.195234	NA	NA	NA	NA	NA	NA	NA	NA	NA	NA	NA	NA	NA	NA	NA	NA	NA	NA	NA	NA
ENSTGUG00000017421	25_random	436239	S100A13	Biomart_human_ortholog	promoter	0.419414	-6.34365	1.83631	0.0835999	0.262197	-5.21256	0	0	0.00481515	0.00810222	NA	NA	NA	NA	NA	NA	NA	NA	NA	NA	NA	NA	NA	NA	NA	NA	NA	NA	NA	NA
ENSTGUG00000014196	2_random	306646	CELF3	STRING	promoter	0.6573	1.00515	1.83501	0.0837998	0.262366	-5.21464	0.584591	0.1421	0.684679	0.118705	NA	NA	NA	NA	NA	NA	NA	NA	NA	NA	NA	NA	NA	NA	NA	NA	NA	NA	NA	NA
ENSTGUG00000010364	8	27296614	NEGR1	HGNC Symbol	genic	1.29787	2.08234	1.83478	0.0838357	0.262366	-5.21501	0.675347	0.137574	0.811367	0.124785	NA	NA	NA	NA	NA	NA	NA	NA	NA	NA	NA	NA	NA	NA	NA	NA	NA	NA	NA	NA
ENSTGUG00000005622	19	6671982	SCARF1	HGNC Symbol	promoter	0.444437	-6.32488	1.8352	0.083771	0.262366	-5.21434	0	0	0.00554285	0.00944377	NA	NA	NA	NA	NA	NA	NA	NA	NA	NA	NA	NA	NA	NA	NA	NA	NA	NA	NA	NA
ENSTGUG00000000667	28	3060023	ARID3A	STRING	promoter	0.81114	-6.04986	1.83342	0.0840459	0.262554	-5.21718	0	0	0.0132036	0.0233597	NA	NA	NA	NA	NA	NA	NA	NA	NA	NA	NA	NA	NA	NA	NA	NA	NA	NA	NA	NA
ENSTGUG00000011675	6	36044908	INPP5A	HGNC Symbol	genic	-1.27971	2.62656	-1.83399	0.0839584	0.262554	-5.21628	0.922119	0.0456016	0.790691	0.148518	NA	NA	NA	NA	NA	NA	NA	NA	NA	NA	NA	NA	NA	NA	NA	NA	NA	NA	NA	NA
ENSTGUG00000005860	20	7501431	SLC12A5	HGNC Symbol	genic	0.845833	-5.738	1.83282	0.0841387	0.262554	-5.21814	0.00265946	0.00412399	0.0223903	0.0351899	ENSTGUG00000005822	NA	NA	NA	NA	NA	NA	NA	NA	NA		NA	NA	NA	NA	NA	NA	NA	NA	NA
ENSTGUG00000014356	Un	33910023	UTP4	Uniprot	promoter	0.379193	-6.37382	1.83308	0.0840996	0.262554	-5.21774	0	0	0.00394108	0.00617686	NA	NA	NA	NA	NA	NA	NA	NA	NA	NA	NA	NA	NA	NA	NA	NA	NA	NA	NA	NA
ENSTGUG00000014702	13_random	1442555	FGF18	Uniprot	promoter	0.811269	-6.04976	1.83149	0.0843463	0.263012	-5.22028	0	0	0.0135635	0.0223352	NA	NA	NA	NA	NA	NA	NA	NA	NA	NA	NA	NA	NA	NA	NA	NA	NA	NA	NA	NA
ENSTGUG00000004315	25	1002186	SLAMF1	STRING	genic	0.816333	-6.04596	1.83035	0.0845226	0.263372	-5.2221	0	0	0.0129384	0.018759	ENSTGUG00000004390	NA	NA	NA	NA	NA	NA	NA	NA	NA		NA	NA	NA	NA	NA	NA	NA	NA	NA
ENSTGUG00000006669	19	7927204	ADORA2B	HGNC Symbol	genic	0.69875	-6.13415	1.82934	0.0846799	0.263483	-5.22371	0	0	0.00941605	0.0140276	NA	NA	NA	NA	NA	NA	NA	NA	NA	NA	NA	NA	NA	NA	NA	NA	NA	NA	NA	NA
ENSTGUG00000011514	6	33731111	DOCK1	STRING	promoter	0.630777	-6.18513	1.82958	0.0846434	0.263483	-5.22334	0	0	0.0100291	0.0181143	NA	NA	NA	NA	NA	NA	NA	NA	NA	NA	NA	NA	NA	NA	NA	NA	NA	NA	NA	NA
ENSTGUG00000007764	5	8079050	AIP	HGNC Symbol	promoter	1.02931	-5.88623	1.82827	0.0848474	0.263689	-5.22543	0	0	0.020982	0.0328868	ENSTGUG00000007776	NA	NA	NA	NA	NA	NA	NA	NA	NA		NA	NA	NA	NA	NA	NA	NA	NA	NA
ENSTGUG00000003973	10	1940554	CPLX3	HGNC Symbol	promoter	1.02564	-5.88898	1.82754	0.0849612	0.263689	-5.22659	0	0	0.0261295	0.0548254	NA	NA	NA	NA	NA	NA	NA	NA	NA	NA	NA	NA	NA	NA	NA	NA	NA	NA	NA	NA
ENSTGUG00000006211	3	24899847	LAMP5	HGNC Symbol	promoter	0.952336	-5.15194	1.82697	0.0850512	0.263689	-5.22751	0.0138889	0.0232406	0.0311255	0.0260761	NA	NA	NA	NA	NA	NA	NA	NA	NA	NA	NA	NA	NA	NA	NA	NA	NA	NA	NA	NA
ENSTGUG00000012234	1A	65996789	RASSF8	HGNC Symbol	genic	0.727204	-6.11281	1.82726	0.0850049	0.263689	-5.22703	0	0	0.0113681	0.0184966	NA	NA	NA	NA	NA	NA	NA	NA	NA	NA	NA	NA	NA	NA	NA	NA	NA	NA	NA	NA
ENSTGUG00000001050	23	3023905	ZNF593	Uniprot	promoter	0.910314	-5.97548	1.82759	0.0849544	0.263689	-5.22652	0	0	0.0158945	0.0226415	ENSTGUG00000001056	NA	NA	NA	NA	NA	NA	NA	NA	NA	C1orf232	NA	NA	NA	NA	NA	NA	NA	NA	NA
ENSTGUG00000017464	26_random	291182	ATP2B4	HGNC Symbol	genic	-1.791	-1.46128	-1.82545	0.0852895	0.264238	-5.22993	0.475997	0.22426	0.270301	0.173929	NA	NA	NA	NA	NA	NA	NA	NA	NA	NA	NA	NA	NA	NA	NA	NA	NA	NA	NA	NA
ENSTGUG00000004477	19	5276047	ALKBH4	HGNC Symbol	promoter	0.366278	-6.3835	1.82132	0.0859394	0.265447	-5.23652	0	0	0.00392874	0.00646993	ENSTGUG00000004484	NA	NA	NA	NA	NA	NA	NA	NA	NA	LRWD1	NA	NA	NA	NA	NA	NA	NA	NA	NA
ENSTGUG00000010266	8	26986155	CTH	HGNC Symbol	genic	0.87193	-6.00426	1.82094	0.0859993	0.265447	-5.23712	0	0	0.0174727	0.0292374	NA	NA	NA	NA	NA	NA	NA	NA	NA	NA	NA	NA	NA	NA	NA	NA	NA	NA	NA	NA
ENSTGUG00000001051	28	4771107	KXD1	Uniprot	promoter	-0.985359	-3.97083	-1.82064	0.0860477	0.265447	-5.23761	0.102671	0.0787865	0.05165	0.0313767	ENSTGUG00000001043	NA	NA	NA	NA	NA	NA	NA	NA	NA	FKBP8	NA	NA	NA	NA	NA	NA	NA	NA	NA
ENSTGUG00000004813	15	877977	TMEM132D	HGNC Symbol	genic	0.592443	-6.21388	1.82168	0.0858826	0.265447	-5.23594	0	0	0.00754842	0.0116461	NA	NA	NA	NA	NA	NA	NA	NA	NA	NA	NA	NA	NA	NA	NA	NA	NA	NA	NA	NA
ENSTGUG00000011703	7	32896945	TMEM163	HGNC Symbol	genic	1.34056	5.46768	1.82214	0.0858099	0.265447	-5.23521	0.902894	0.137314	0.983603	0.0262025	NA	NA	NA	NA	NA	NA	NA	NA	NA	NA	NA	NA	NA	NA	NA	NA	NA	NA	NA	NA
ENSTGUG00000001293	23	3917092			promoter	1.35148	-5.6446	1.82167	0.0858849	0.265447	-5.23597	0	0	0.0345618	0.048317	NA	NA	NA	NA	NA	NA	NA	NA	NA	NA	NA	NA	NA	NA	NA	NA	NA	NA	NA	NA
ENSTGUG00000016340	Un	47716402	IDH2	Biomart_human_ortholog	promoter	0.713615	-6.123	1.82012	0.0861292	0.265509	-5.23843	0	0	0.0122674	0.0212833	NA	NA	NA	NA	NA	NA	NA	NA	NA	NA	NA	NA	NA	NA	NA	NA	NA	NA	NA	NA
ENSTGUG00000003758	12	992526	FBLN2	HGNC Symbol	genic	1.23031	3.22183	1.81922	0.0862716	0.265758	-5.23986	0.831453	0.0552777	0.892964	0.106228	NA	NA	NA	NA	NA	NA	NA	NA	NA	NA	NA	NA	NA	NA	NA	NA	NA	NA	NA	NA
ENSTGUG00000014637	Un	122234466	PDK2	Biomart_human_ortholog	genic	0.679387	-6.14867	1.81716	0.086599	0.266577	-5.24314	0	0	0.0117984	0.0214627	NA	NA	NA	NA	NA	NA	NA	NA	NA	NA	NA	NA	NA	NA	NA	NA	NA	NA	NA	NA
ENSTGUG00000006166	1	5801525	NDP	HGNC Symbol	genic	-1.5485	4.56458	-1.81601	0.0867817	0.26676	-5.24497	0.981424	0.0288441	0.919138	0.104689	NA	NA	NA	NA	NA	NA	NA	NA	NA	NA	NA	NA	NA	NA	NA	NA	NA	NA	NA	NA
ENSTGUG00000000296	13	2082176	SH3PXD2B	Uniprot	genic	0.500219	-6.28305	1.81639	0.086721	0.26676	-5.24436	0	0	0.00608765	0.00996874	NA	NA	NA	NA	NA	NA	NA	NA	NA	NA	NA	NA	NA	NA	NA	NA	NA	NA	NA	NA
ENSTGUG00000001053	28	4777978			promoter	0.820688	-6.0427	1.81557	0.0868527	0.266788	-5.24568	0	0	0.0160302	0.0285044	NA	NA	NA	NA	NA	NA	NA	NA	NA	NA	NA	NA	NA	NA	NA	NA	NA	NA	NA	NA
ENSTGUG00000015169	Un	101112694	PTRHD1	HGNC Symbol	promoter	1.41782	2.55068	1.81365	0.087158	0.267536	-5.24872	0.708905	0.159332	0.846197	0.120585	NA	NA	NA	NA	NA	NA	NA	NA	NA	NA	NA	NA	NA	NA	NA	NA	NA	NA	NA	NA
ENSTGUG00000002251	27	1840567	LRRC3C	HGNC Symbol	promoter	0.56332	-6.23572	1.81221	0.0873898	0.268057	-5.25102	0	0	0.00859323	0.0156421	NA	NA	NA	NA	NA	NA	NA	NA	NA	NA	NA	NA	NA	NA	NA	NA	NA	NA	NA	NA
ENSTGUG00000012648	3	83175274	COL12A1	HGNC Symbol	promoter	0.765764	-6.08389	1.81045	0.0876717	0.268194	-5.25381	0	0	0.0120599	0.0186333	NA	NA	NA	NA	NA	NA	NA	NA	NA	NA	NA	NA	NA	NA	NA	NA	NA	NA	NA	NA
ENSTGUG00000007127	4A	19958049	GJB1	NCBI gene	promoter	0.384468	-6.36986	1.81038	0.0876825	0.268194	-5.25391	0	0	0.0042386	0.00699567	NA	NA	NA	NA	NA	NA	NA	NA	NA	NA	NA	NA	NA	NA	NA	NA	NA	NA	NA	NA
ENSTGUG00000005049	20	6318060	KCNS1	Biomart_human_ortholog	genic	0.259733	-6.46341	1.81141	0.0875179	0.268194	-5.25229	0	0	0.00277733	0.00563305	NA	NA	NA	NA	NA	NA	NA	NA	NA	NA	NA	NA	NA	NA	NA	NA	NA	NA	NA	NA
ENSTGUG00000017102	Un	26025244	LMBR1L	Uniprot	genic	0.736422	-6.10589	1.81114	0.0875605	0.268194	-5.25271	0	0	0.0111271	0.0177553	NA	NA	NA	NA	NA	NA	NA	NA	NA	NA	NA	NA	NA	NA	NA	NA	NA	NA	NA	NA
ENSTGUG00000014007	28_random	152672	HAPLN4	Uniprot	promoter	0.729362	-6.01966	1.80941	0.0878398	0.268486	-5.25546	0.000761035	0.00186415	0.0111794	0.0138768	ENSTGUG00000013966	NA	NA	NA	NA	NA	NA	NA	NA	NA	TM6SF2	NA	NA	NA	NA	NA	NA	NA	NA	NA
ENSTGUG00000001061	28	4821603	CRLF1	Biomart_human_ortholog	genic	0.726535	-6.11331	1.80822	0.0880304	0.268689	-5.25734	0	0	0.0104892	0.0150961	NA	NA	NA	NA	NA	NA	NA	NA	NA	NA	NA	NA	NA	NA	NA	NA	NA	NA	NA	NA
ENSTGUG00000009557	9	17026877	TNK2	HGNC Symbol	genic	0.408583	-6.35177	1.80852	0.0879827	0.268689	-5.25687	0	0	0.00599357	0.0132	NA	NA	NA	NA	NA	NA	NA	NA	NA	NA	NA	NA	NA	NA	NA	NA	NA	NA	NA	NA
ENSTGUG00000003456	19	1009386	CALN1	Biomart_human_ortholog	genic	1.27527	2.18429	1.8078	0.0880989	0.268708	-5.25801	0.67049	0.1436	0.823192	0.130279	NA	NA	NA	NA	NA	NA	NA	NA	NA	NA	NA	NA	NA	NA	NA	NA	NA	NA	NA	NA
ENSTGUG00000001908	27	245166	MAPT	Uniprot	genic	1.06373	-1.5776	1.80734	0.0881738	0.268747	-5.25875	0.217956	0.140436	0.294309	0.0964657	NA	NA	NA	NA	NA	NA	NA	NA	NA	NA	NA	NA	NA	NA	NA	NA	NA	NA	NA	NA
ENSTGUG00000017369	25_random	36332			promoter	1.59344	-0.170532	1.80659	0.0882939	0.268923	-5.25993	0.298432	0.159277	0.505613	0.210201	NA	NA	NA	NA	NA	NA	NA	NA	NA	NA	NA	NA	NA	NA	NA	NA	NA	NA	NA	NA
ENSTGUG00000010263	5	20197062	ALX4	HGNC Symbol	promoter	0.70384	-6.13033	1.8049	0.0885677	0.269016	-5.2626	0	0	0.00975832	0.0135442	NA	NA	NA	NA	NA	NA	NA	NA	NA	NA	NA	NA	NA	NA	NA	NA	NA	NA	NA	NA
ENSTGUG00000002914	18	963952	FAM104A	Uniprot	genic	0.716719	-5.74657	1.80596	0.0883971	0.269016	-5.26094	0.00595238	0.0145803	0.0161928	0.0172542	NA	NA	NA	NA	NA	NA	NA	NA	NA	NA	NA	NA	NA	NA	NA	NA	NA	NA	NA	NA
ENSTGUG00000002706	4A	6292232	STARD8	HGNC Symbol	genic	0.713788	-6.12287	1.80487	0.088573	0.269016	-5.26265	0	0	0.0110135	0.0182297	NA	NA	NA	NA	NA	NA	NA	NA	NA	NA	NA	NA	NA	NA	NA	NA	NA	NA	NA	NA
ENSTGUG00000002589	21	2190322	ZBTB48	HGNC Symbol	genic	0.547685	-6.24745	1.80509	0.0885374	0.269016	-5.26231	0	0	0.00643734	0.00887124	NA	NA	NA	NA	NA	NA	NA	NA	NA	NA	NA	NA	NA	NA	NA	NA	NA	NA	NA	NA
ENSTGUG00000004166	11	331759	FOXL1	Biomart_human_ortholog	promoter	0.648915	-6.17153	1.80405	0.0887058	0.26923	-5.26395	0	0	0.00875515	0.0138463	NA	NA	NA	NA	NA	NA	NA	NA	NA	NA	NA	NA	NA	NA	NA	NA	NA	NA	NA	NA
ENSTGUG00000010647	5	22339129	DGKZ	HGNC Symbol	genic	0.338222	-6.40455	1.80312	0.0888574	0.269312	-5.26543	0	0	0.00334102	0.00509354	NA	NA	NA	NA	NA	NA	NA	NA	NA	NA	NA	NA	NA	NA	NA	NA	NA	NA	NA	NA
ENSTGUG00000006754	4	38768892	HELT	HGNC Symbol	genic	0.44752	-6.32257	1.80343	0.0888061	0.269312	-5.26493	0	0	0.00495004	0.00805475	NA	NA	NA	NA	NA	NA	NA	NA	NA	NA	NA	NA	NA	NA	NA	NA	NA	NA	NA	NA
ENSTGUG00000010263	5	20197074	ALX4	HGNC Symbol	promoter	0.797124	-6.06037	1.79966	0.0894216	0.269906	-5.2709	0	0	0.012177	0.0170376	NA	NA	NA	NA	NA	NA	NA	NA	NA	NA	NA	NA	NA	NA	NA	NA	NA	NA	NA	NA
ENSTGUG00000002855	17	2209458	CACNA1B	HGNC Symbol	genic	-1.099	2.33391	-1.80079	0.0892375	0.269906	-5.26912	0.871868	0.0825468	0.79194	0.129069	NA	NA	NA	NA	NA	NA	NA	NA	NA	NA	NA	NA	NA	NA	NA	NA	NA	NA	NA	NA
ENSTGUG00000002855	17	2209356	CACNA1B	HGNC Symbol	genic	-1.44738	2.24302	-1.80143	0.0891325	0.269906	-5.2681	0.882842	0.0871386	0.749669	0.178652	NA	NA	NA	NA	NA	NA	NA	NA	NA	NA	NA	NA	NA	NA	NA	NA	NA	NA	NA	NA
ENSTGUG00000003456	19	1009419	CALN1	Biomart_human_ortholog	genic	1.19686	2.04983	1.79962	0.0894277	0.269906	-5.27096	0.680267	0.150255	0.795649	0.115131	NA	NA	NA	NA	NA	NA	NA	NA	NA	NA	NA	NA	NA	NA	NA	NA	NA	NA	NA	NA
ENSTGUG00000006317	14	9156739	CASKIN1	STRING	promoter	0.793934	-6.06276	1.80006	0.0893568	0.269906	-5.27027	0	0	0.0123081	0.0200165	NA	NA	NA	NA	NA	NA	NA	NA	NA	NA	NA	NA	NA	NA	NA	NA	NA	NA	NA	NA
ENSTGUG00000003973	10	1940560	CPLX3	HGNC Symbol	promoter	0.907866	-5.97731	1.80065	0.0892593	0.269906	-5.26933	0	0	0.0160082	0.0236775	NA	NA	NA	NA	NA	NA	NA	NA	NA	NA	NA	NA	NA	NA	NA	NA	NA	NA	NA	NA
ENSTGUG00000012730	3	85213526	COL9A1	HGNC Symbol	genic	1.16412	-3.81072	1.79924	0.0894905	0.269907	-5.27156	0.075	0.116309	0.0837297	0.0547307	NA	NA	NA	NA	NA	NA	NA	NA	NA	NA	NA	NA	NA	NA	NA	NA	NA	NA	NA	NA
ENSTGUG00000004145	12	2450110	ATG7	HGNC Symbol	promoter	-1.26542	-4.92006	-1.7954	0.0901206	0.271051	-5.27762	0.0658497	0.0390536	0.0328403	0.0535901	NA	NA	NA	NA	NA	NA	NA	NA	NA	NA	NA	NA	NA	NA	NA	NA	NA	NA	NA	NA
ENSTGUG00000000066	2	273158	FASTK	HGNC Symbol	genic	0.918817	-5.9691	1.79573	0.0900673	0.271051	-5.27711	0	0	0.018678	0.0308243	NA	NA	NA	NA	NA	NA	NA	NA	NA	NA	NA	NA	NA	NA	NA	NA	NA	NA	NA	NA
ENSTGUG00000008866	19	11280088	RAP1GAP2	HGNC Symbol	genic	0.859905	-6.01328	1.79591	0.0900376	0.271051	-5.27683	0	0	0.0140352	0.0195756	NA	NA	NA	NA	NA	NA	NA	NA	NA	NA	NA	NA	NA	NA	NA	NA	NA	NA	NA	NA
ENSTGUG00000016937	Un	168375826			genic	1.23226	4.35418	1.79567	0.0900769	0.271051	-5.27721	0.893752	0.0726137	0.956143	0.047992	NA	NA	NA	NA	NA	NA	NA	NA	NA	NA	NA	NA	NA	NA	NA	NA	NA	NA	NA	NA
ENSTGUG00000004890	1	1219117	PIGP	HGNC Symbol	genic	-2.08278	2.42657	-1.79351	0.0904326	0.271801	-5.28061	0.902518	0.104928	0.696885	0.226085	NA	NA	NA	NA	NA	NA	NA	NA	NA	NA	NA	NA	NA	NA	NA	NA	NA	NA	NA	NA
ENSTGUG00000000073	2	288031	SLC4A2	Biomart_human_ortholog	promoter	0.960433	-5.93789	1.79297	0.0905225	0.271882	-5.28147	0	0	0.0212587	0.0348286	NA	NA	NA	NA	NA	NA	NA	NA	NA	NA	NA	NA	NA	NA	NA	NA	NA	NA	NA	NA
ENSTGUG00000002516	27	2431653	DHX58	HGNC Symbol	promoter	0.550115	-6.24563	1.79252	0.0905966	0.271916	-5.28217	0	0	0.0072264	0.0113398	ENSTGUG00000002515	NA	NA	NA	NA	NA	NA	NA	NA	NA		NA	NA	NA	NA	NA	NA	NA	NA	NA
ENSTGUG00000018202	27	2467849	HCRT	HGNC Symbol	promoter	0.38195	-6.37175	1.79158	0.0907521	0.272112	-5.28365	0	0	0.00404147	0.00664568	ENSTGUG00000002564	ENSTGUG00000002515	NA	NA	NA	NA	NA	NA	NA	NA			NA	NA	NA	NA	NA	NA	NA	NA
ENSTGUG00000007813	19	9304479	TBX2	HGNC Symbol	genic	0.597135	-6.21036	1.79136	0.090788	0.272112	-5.284	0	0	0.00758889	0.0109678	NA	NA	NA	NA	NA	NA	NA	NA	NA	NA	NA	NA	NA	NA	NA	NA	NA	NA	NA	NA
ENSTGUG00000003973	10	1940571	CPLX3	HGNC Symbol	promoter	1.45148	-5.01183	1.7902	0.0909808	0.272501	-5.28583	0.0138889	0.0340207	0.0514172	0.0573949	NA	NA	NA	NA	NA	NA	NA	NA	NA	NA	NA	NA	NA	NA	NA	NA	NA	NA	NA	NA
ENSTGUG00000010364	8	27296730	NEGR1	HGNC Symbol	genic	-0.933571	3.98398	-1.7898	0.0910483	0.272515	-5.28647	0.948521	0.0610082	0.920375	0.053849	NA	NA	NA	NA	NA	NA	NA	NA	NA	NA	NA	NA	NA	NA	NA	NA	NA	NA	NA	NA
ENSTGUG00000011059	4	69763020			genic	0.805829	-6.05384	1.78928	0.0911337	0.272582	-5.28727	0	0	0.0155539	0.0337886	NA	NA	NA	NA	NA	NA	NA	NA	NA	NA	NA	NA	NA	NA	NA	NA	NA	NA	NA	NA
ENSTGUG00000004671	22	2714195	ADGRA2	HGNC Symbol	genic	0.55297	-6.24348	1.78805	0.0913389	0.273007	-5.28921	0	0	0.00747041	0.0124072	NA	NA	NA	NA	NA	NA	NA	NA	NA	NA	NA	NA	NA	NA	NA	NA	NA	NA	NA	NA
ENSTGUG00000004671	22	2710229	ADGRA2	HGNC Symbol	promoter	0.214905	-6.49703	1.78704	0.0915077	0.273134	-5.29081	0	0	0.0019211	0.00322393	NA	NA	NA	NA	NA	NA	NA	NA	NA	NA	NA	NA	NA	NA	NA	NA	NA	NA	NA	NA
ENSTGUG00000008566	18	8599660	CASKIN2	HGNC Symbol	genic	1.25527	-5.11512	1.78734	0.0914565	0.273134	-5.29032	0.0166667	0.0408248	0.0457224	0.0558259	NA	NA	NA	NA	NA	NA	NA	NA	NA	NA	NA	NA	NA	NA	NA	NA	NA	NA	NA	NA
ENSTGUG00000002234	27	1768017	PNMT	HGNC Symbol	promoter	0.968628	-5.93174	1.78581	0.0917128	0.273557	-5.29274	0	0	0.018128	0.0267101	NA	NA	NA	NA	NA	NA	NA	NA	NA	NA	NA	NA	NA	NA	NA	NA	NA	NA	NA	NA
ENSTGUG00000004671	22	2719748	ADGRA2	HGNC Symbol	genic	0.577861	-6.22482	1.78491	0.0918627	0.273815	-5.29415	0	0	0.00719364	0.0106182	NA	NA	NA	NA	NA	NA	NA	NA	NA	NA	NA	NA	NA	NA	NA	NA	NA	NA	NA	NA
ENSTGUG00000004315	25	1002252	SLAMF1	STRING	genic	0.521935	-6.26676	1.78151	0.092435	0.275332	-5.2995	0	0	0.00650631	0.0100377	ENSTGUG00000004390	NA	NA	NA	NA	NA	NA	NA	NA	NA		NA	NA	NA	NA	NA	NA	NA	NA	NA
ENSTGUG00000011330	9	26529628			promoter	1.15427	-5.79251	1.7808	0.0925535	0.275495	-5.3006	0	0	0.0263425	0.0383664	NA	NA	NA	NA	NA	NA	NA	NA	NA	NA	NA	NA	NA	NA	NA	NA	NA	NA	NA	NA
ENSTGUG00000009647	1A	48566948	RRP7A	NCBI gene	genic	0.481832	-6.29684	1.77957	0.0927617	0.275925	-5.30254	0	0	0.00566844	0.00853085	NA	NA	NA	NA	NA	NA	NA	NA	NA	NA	NA	NA	NA	NA	NA	NA	NA	NA	NA	NA
ENSTGUG00000000776	13	6557832	FAT2	HGNC Symbol	genic	0.845454	-6.02412	1.77866	0.0929159	0.276193	-5.30397	0	0	0.0146698	0.0234468	NA	NA	NA	NA	NA	NA	NA	NA	NA	NA	NA	NA	NA	NA	NA	NA	NA	NA	NA	NA
ENSTGUG00000004838	14	6318290	CIITA	Biomart_human_ortholog	promoter	-0.482229	-6.32934	-1.77788	0.093048	0.276274	-5.30519	0.0103383	0.0162895	0.00258894	0.00757762	ENSTGUG00000004849	ENSTGUG00000004848	NA	NA	NA	NA	NA	NA	NA	NA	CLEC16A		NA	NA	NA	NA	NA	NA	NA	NA
ENSTGUG00000005165	18	4360149	NTN1	HGNC Symbol	genic	0.418005	-6.34471	1.77737	0.0931348	0.276274	-5.306	0	0	0.00429471	0.00585835	NA	NA	NA	NA	NA	NA	NA	NA	NA	NA	NA	NA	NA	NA	NA	NA	NA	NA	NA	NA
ENSTGUG00000006142	14	8890650	TNRC6A	HGNC Symbol	genic	-1.44706	-5.27019	-1.7774	0.0931293	0.276274	-5.30595	0.0747765	0.0660318	0.0302288	0.0642482	NA	NA	NA	NA	NA	NA	NA	NA	NA	NA	NA	NA	NA	NA	NA	NA	NA	NA	NA	NA
ENSTGUG00000003758	12	992507	FBLN2	HGNC Symbol	genic	1.10747	4.47937	1.7746	0.0936042	0.277476	-5.31033	0.922633	0.0515578	0.957481	0.0424369	NA	NA	NA	NA	NA	NA	NA	NA	NA	NA	NA	NA	NA	NA	NA	NA	NA	NA	NA	NA
ENSTGUG00000013086	5	59045997	SAMD4A	Uniprot	genic	0.776531	-6.07581	1.77293	0.0938886	0.278129	-5.31294	0	0	0.015737	0.0316656	NA	NA	NA	NA	NA	NA	NA	NA	NA	NA	NA	NA	NA	NA	NA	NA	NA	NA	NA	NA
ENSTGUG00000003492	19	1583183	AUTS2	HGNC Symbol	genic	1.0627	-5.59222	1.77125	0.0941767	0.27822	-5.31557	0.00333333	0.00816497	0.0412911	0.0786903	NA	NA	NA	NA	NA	NA	NA	NA	NA	NA	NA	NA	NA	NA	NA	NA	NA	NA	NA	NA
ENSTGUG00000005769	4A	17505790	LOC100221700	Uniprot	genic	0.454034	-6.31769	1.77129	0.0941702	0.27822	-5.31552	0	0	0.00515072	0.00766353	NA	NA	NA	NA	NA	NA	NA	NA	NA	NA	NA	NA	NA	NA	NA	NA	NA	NA	NA	NA
ENSTGUG00000003178	19	304987	TRIM39	Uniprot	promoter	0.46505	-6.30942	1.77204	0.0940411	0.27822	-5.31433	0	0	0.00511558	0.00740725	NA	NA	NA	NA	NA	NA	NA	NA	NA	NA	NA	NA	NA	NA	NA	NA	NA	NA	NA	NA
ENSTGUG00000001293	23	3917094			promoter	0.606697	-6.20319	1.77179	0.0940848	0.27822	-5.31473	0	0	0.00721497	0.00945713	NA	NA	NA	NA	NA	NA	NA	NA	NA	NA	NA	NA	NA	NA	NA	NA	NA	NA	NA	NA
ENSTGUG00000000547	1B	754238	STIM1	Uniprot	genic	0.321575	-6.41703	1.77034	0.094333	0.278492	-5.317	0	0	0.00314309	0.00497489	NA	NA	NA	NA	NA	NA	NA	NA	NA	NA	NA	NA	NA	NA	NA	NA	NA	NA	NA	NA
ENSTGUG00000014495	Un	121536253	ERBB2	Biomart_human_ortholog	promoter	1.08157	-5.84703	1.76947	0.0944809	0.278499	-5.31835	0	0	0.0212785	0.0322849	NA	NA	NA	NA	NA	NA	NA	NA	NA	NA	NA	NA	NA	NA	NA	NA	NA	NA	NA	NA
ENSTGUG00000007615	8	17308552	ERI3	HGNC Symbol	genic	0.548875	-6.24656	1.76882	0.0945931	0.278499	-5.31937	0	0	0.00710964	0.0110899	NA	NA	NA	NA	NA	NA	NA	NA	NA	NA	NA	NA	NA	NA	NA	NA	NA	NA	NA	NA
ENSTGUG00000006609	20	8147510	LOC100219092	Uniprot	promoter	0.341007	-6.40246	1.76928	0.0945149	0.278499	-5.31866	0	0	0.00354756	0.00583464	NA	NA	NA	NA	NA	NA	NA	NA	NA	NA	NA	NA	NA	NA	NA	NA	NA	NA	NA	NA
ENSTGUG00000007607	15	5030312			genic	-0.848461	4.62149	-1.7691	0.0945455	0.278499	-5.31894	0.978885	0.0208391	0.954193	0.0360021	NA	NA	NA	NA	NA	NA	NA	NA	NA	NA	NA	NA	NA	NA	NA	NA	NA	NA	NA	NA
ENSTGUG00000004671	22	2719486	ADGRA2	HGNC Symbol	genic	0.879266	-5.99876	1.76728	0.0948579	0.278893	-5.32177	0	0	0.0171827	0.0310668	NA	NA	NA	NA	NA	NA	NA	NA	NA	NA	NA	NA	NA	NA	NA	NA	NA	NA	NA	NA
ENSTGUG00000010364	8	27296292	NEGR1	HGNC Symbol	genic	-1.05295	2.20529	-1.76742	0.094834	0.278893	-5.32156	0.892269	0.0363017	0.772441	0.162681	NA	NA	NA	NA	NA	NA	NA	NA	NA	NA	NA	NA	NA	NA	NA	NA	NA	NA	NA	NA
ENSTGUG00000000816	13	6706909			promoter	0.734484	-6.10735	1.76692	0.0949203	0.278893	-5.32234	0	0	0.0149746	0.0278958	ENSTGUG00000000864	NA	NA	NA	NA	NA	NA	NA	NA	NA		NA	NA	NA	NA	NA	NA	NA	NA	NA
ENSTGUG00000007717	11	11234379	ZC3H18	Uniprot	promoter	0.658642	-6.16423	1.76532	0.0951958	0.279513	-5.32483	0	0	0.00972228	0.0149881	ENSTGUG00000007741	NA	NA	NA	NA	NA	NA	NA	NA	NA	CDT1	NA	NA	NA	NA	NA	NA	NA	NA	NA
ENSTGUG00000013708	Un	116434735	DNMT1	Biomart_human_ortholog	genic	1.13869	0.649614	1.76342	0.0955255	0.28029	-5.3278	0.485541	0.258195	0.642344	0.209141	NA	NA	NA	NA	NA	NA	NA	NA	NA	NA	NA	NA	NA	NA	NA	NA	NA	NA	NA	NA
ENSTGUG00000004989	22	2959627	ADAM9	HGNC Symbol	genic	-0.67908	-6.36135	-1.7622	0.0957372	0.280296	-5.3297	0.0137849	0.0214337	0.00205761	0.00872971	NA	NA	NA	NA	NA	NA	NA	NA	NA	NA	NA	NA	NA	NA	NA	NA	NA	NA	NA	NA
ENSTGUG00000015653	Un	44565619	MYO1A	HGNC Symbol	genic	-1.08764	1.51043	-1.76191	0.0957867	0.280296	-5.33015	0.767276	0.164785	0.695848	0.125181	NA	NA	NA	NA	NA	NA	NA	NA	NA	NA	NA	NA	NA	NA	NA	NA	NA	NA	NA	NA
ENSTGUG00000010364	8	27296687	NEGR1	HGNC Symbol	genic	1.00804	2.69667	1.76215	0.0957456	0.280296	-5.32978	0.79491	0.0530314	0.86563	0.0977757	NA	NA	NA	NA	NA	NA	NA	NA	NA	NA	NA	NA	NA	NA	NA	NA	NA	NA	NA	NA
ENSTGUG00000014327	Un	33824934	PRMT1	STRING	genic	-1.35945	0.969148	-1.76266	0.0956567	0.280296	-5.32898	0.730768	0.139041	0.594592	0.192727	NA	NA	NA	NA	NA	NA	NA	NA	NA	NA	NA	NA	NA	NA	NA	NA	NA	NA	NA	NA
ENSTGUG00000009047	15	10299617	VSIG10	Biomart_human_ortholog	promoter	0.883091	-5.99589	1.76141	0.0958734	0.28036	-5.33093	0	0	0.0152182	0.0233767	ENSTGUG00000009154	NA	NA	NA	NA	NA	NA	NA	NA	NA		NA	NA	NA	NA	NA	NA	NA	NA	NA
ENSTGUG00000008568	6	19015723	D1DR	Uniprot	promoter	1.19809	-5.75964	1.75746	0.0965624	0.282083	-5.33708	0	0	0.0277056	0.0415114	NA	NA	NA	NA	NA	NA	NA	NA	NA	NA	NA	NA	NA	NA	NA	NA	NA	NA	NA	NA
ENSTGUG00000015636	Un	44544048	LOC100230746	Uniprot	promoter	0.25017	-6.47058	1.75707	0.0966307	0.282083	-5.33768	0	0	0.00222074	0.00325273	NA	NA	NA	NA	NA	NA	NA	NA	NA	NA	NA	NA	NA	NA	NA	NA	NA	NA	NA	NA
ENSTGUG00000004149	22	746338	SNRPG	HGNC Symbol	promoter	0.35863	-6.38924	1.75692	0.0966582	0.282083	-5.33793	0	0	0.00372299	0.00585635	NA	NA	NA	NA	NA	NA	NA	NA	NA	NA	NA	NA	NA	NA	NA	NA	NA	NA	NA	NA
ENSTGUG00000004138	22	732121	ACTG1	HGNC Symbol	promoter	-0.746189	6.09857	-1.75344	0.0972691	0.282798	-5.34333	1	0	0.986691	0.0263035	NA	NA	NA	NA	NA	NA	NA	NA	NA	NA	NA	NA	NA	NA	NA	NA	NA	NA	NA	NA
ENSTGUG00000002855	17	2209370	CACNA1B	HGNC Symbol	genic	-0.65621	0.722512	-1.75297	0.097351	0.282798	-5.34406	0.689852	0.131957	0.591969	0.121804	NA	NA	NA	NA	NA	NA	NA	NA	NA	NA	NA	NA	NA	NA	NA	NA	NA	NA	NA	NA
ENSTGUG00000002122	21	387843	EIF4G3	HGNC Symbol	genic	0.59945	-6.20862	1.75324	0.0973043	0.282798	-5.34364	0	0	0.00873808	0.0147892	NA	NA	NA	NA	NA	NA	NA	NA	NA	NA	NA	NA	NA	NA	NA	NA	NA	NA	NA	NA
ENSTGUG00000003758	12	992532	FBLN2	HGNC Symbol	genic	1.53267	3.12746	1.75143	0.0976225	0.282798	-5.34644	0.79665	0.0630077	0.877677	0.111101	NA	NA	NA	NA	NA	NA	NA	NA	NA	NA	NA	NA	NA	NA	NA	NA	NA	NA	NA	NA
ENSTGUG00000016061	1A_random	204299	FLNC	Biomart_human_ortholog	promoter	0.706393	-6.12842	1.75359	0.0972427	0.282798	-5.3431	0	0	0.0103319	0.0153693	NA	NA	NA	NA	NA	NA	NA	NA	NA	NA	NA	NA	NA	NA	NA	NA	NA	NA	NA	NA
ENSTGUG00000006166	1	5801571	NDP	HGNC Symbol	genic	1.3136	-4.80096	1.75168	0.0975792	0.282798	-5.34606	0.0444444	0.108866	0.0483139	0.0379308	NA	NA	NA	NA	NA	NA	NA	NA	NA	NA	NA	NA	NA	NA	NA	NA	NA	NA	NA	NA
ENSTGUG00000009801	5	15763067	RPLP2	HGNC Symbol	genic	0.708593	-6.12677	1.75398	0.0971735	0.282798	-5.34249	0	0	0.0110981	0.0171027	NA	NA	NA	NA	NA	NA	NA	NA	NA	NA	NA	NA	NA	NA	NA	NA	NA	NA	NA	NA
ENSTGUG00000000296	13	2082340	SH3PXD2B	Uniprot	genic	0.482458	-6.29637	1.75203	0.0975166	0.282798	-5.34551	0	0	0.00683734	0.0152502	NA	NA	NA	NA	NA	NA	NA	NA	NA	NA	NA	NA	NA	NA	NA	NA	NA	NA	NA	NA
ENSTGUG00000003554	17	5394063	ST6GALNAC4	Uniprot	genic	0.568104	-6.23213	1.75227	0.0974752	0.282798	-5.34515	0	0	0.0074997	0.0115794	ENSTGUG00000003570	NA	NA	NA	NA	NA	NA	NA	NA	NA	ENG	NA	NA	NA	NA	NA	NA	NA	NA	NA
ENSTGUG00000011703	7	32896948	TMEM163	HGNC Symbol	genic	-0.910459	5.97537	-1.75236	0.0974591	0.282798	-5.34501	1	0	0.983556	0.0257997	NA	NA	NA	NA	NA	NA	NA	NA	NA	NA	NA	NA	NA	NA	NA	NA	NA	NA	NA	NA
ENSTGUG00000017077	Un	169774340			promoter	0.820222	-6.04305	1.75446	0.0970898	0.282798	-5.34175	0	0	0.016396	0.0363491	ENSTGUG00000017079	NA	NA	NA	NA	NA	NA	NA	NA	NA		NA	NA	NA	NA	NA	NA	NA	NA	NA
ENSTGUG00000002566	21	2035493	CAMTA1	HGNC Symbol	genic	0.865749	-6.0089	1.75103	0.0976931	0.282813	-5.34706	0	0	0.0192125	0.0379693	NA	NA	NA	NA	NA	NA	NA	NA	NA	NA	NA	NA	NA	NA	NA	NA	NA	NA	NA	NA
ENSTGUG00000010364	8	27296731	NEGR1	HGNC Symbol	genic	-1.08352	3.40748	-1.7503	0.0978224	0.282854	-5.3482	0.923236	0.0782848	0.877713	0.0882869	NA	NA	NA	NA	NA	NA	NA	NA	NA	NA	NA	NA	NA	NA	NA	NA	NA	NA	NA	NA
ENSTGUG00000004653	12	3743313	RASSF1	HGNC Symbol	genic	0.505983	-6.27872	1.74998	0.0978799	0.282854	-5.3487	0	0	0.00604897	0.00882785	NA	NA	NA	NA	NA	NA	NA	NA	NA	NA	NA	NA	NA	NA	NA	NA	NA	NA	NA	NA
ENSTGUG00000004315	25	974592	SLAMF1	STRING	genic	1.56558	-5.48403	1.74984	0.0979036	0.282854	-5.34891	0	0	0.0554769	0.0811773	ENSTGUG00000004390	NA	NA	NA	NA	NA	NA	NA	NA	NA		NA	NA	NA	NA	NA	NA	NA	NA	NA
ENSTGUG00000000786	28	3985872			genic	0.537308	-6.25523	1.74832	0.0981731	0.283444	-5.35127	0	0	0.00687801	0.0106663	ENSTGUG00000000825	NA	NA	NA	NA	NA	NA	NA	NA	NA	GNG7	NA	NA	NA	NA	NA	NA	NA	NA	NA
ENSTGUG00000002855	17	2209470	CACNA1B	HGNC Symbol	genic	-0.603292	1.98736	-1.74538	0.0986961	0.284672	-5.35582	0.840374	0.0622343	0.775553	0.0861762	NA	NA	NA	NA	NA	NA	NA	NA	NA	NA	NA	NA	NA	NA	NA	NA	NA	NA	NA	NA
ENSTGUG00000006948	5	7291112	P2RX3	Uniprot	promoter	-0.61127	-3.95923	-1.74519	0.0987303	0.284672	-5.35612	0.078745	0.0338421	0.0507685	0.0260163	ENSTGUG00000006961	NA	NA	NA	NA	NA	NA	NA	NA	NA	SSRP1	NA	NA	NA	NA	NA	NA	NA	NA	NA
ENSTGUG00000002958	18	1049381	NPLOC4	HGNC Symbol	promoter	0.604433	-6.20489	1.74462	0.0988323	0.284777	-5.357	0	0	0.00902674	0.0164415	ENSTGUG00000002914	NA	NA	NA	NA	NA	NA	NA	NA	NA	FAM104B	NA	NA	NA	NA	NA	NA	NA	NA	NA
ENSTGUG00000004138	22	732129	ACTG1	HGNC Symbol	promoter	-1.24912	4.66237	-1.7431	0.0991042	0.28537	-5.35936	0.975242	0.0387811	0.942788	0.0501116	NA	NA	NA	NA	NA	NA	NA	NA	NA	NA	NA	NA	NA	NA	NA	NA	NA	NA	NA	NA
ENSTGUG00000002251	27	1840441	LRRC3C	HGNC Symbol	promoter	0.374416	-6.3774	1.74202	0.0992971	0.285545	-5.36102	0	0	0.00390708	0.00592234	NA	NA	NA	NA	NA	NA	NA	NA	NA	NA	NA	NA	NA	NA	NA	NA	NA	NA	NA	NA
ENSTGUG00000006531	5	6761038	SYT7	Uniprot	promoter	0.970241	-2.35177	1.74228	0.0992506	0.285545	-5.36062	0.142244	0.100036	0.213038	0.108952	NA	NA	NA	NA	NA	NA	NA	NA	NA	NA	NA	NA	NA	NA	NA	NA	NA	NA	NA	NA
ENSTGUG00000015741	Un	157837205	ZFAND2A	Biomart_human_ortholog	promoter	1.43486	4.20194	1.74105	0.0994721	0.285668	-5.36253	0.865969	0.100023	0.93694	0.07796	NA	NA	NA	NA	NA	NA	NA	NA	NA	NA	NA	NA	NA	NA	NA	NA	NA	NA	NA	NA
ENSTGUG00000016937	Un	168375877			genic	-0.557543	0.561128	-1.74112	0.0994593	0.285668	-5.36242	0.664591	0.0677415	0.56969	0.117599	NA	NA	NA	NA	NA	NA	NA	NA	NA	NA	NA	NA	NA	NA	NA	NA	NA	NA	NA	NA
ENSTGUG00000002960	18	1086769	SLC38A10	Uniprot	genic	0.470124	-6.30562	1.73892	0.099855	0.286578	-5.36582	0	0	0.00518811	0.00747502	NA	NA	NA	NA	NA	NA	NA	NA	NA	NA	NA	NA	NA	NA	NA	NA	NA	NA	NA	NA
ENSTGUG00000002914	18	953906	FAM104A	Uniprot	genic	0.381627	-6.37199	1.73834	0.0999588	0.286686	-5.36671	0	0	0.0037398	0.00519818	NA	NA	NA	NA	NA	NA	NA	NA	NA	NA	NA	NA	NA	NA	NA	NA	NA	NA	NA	NA
ENSTGUG00000001588	23	5255862	CSF3R	Biomart_human_ortholog	promoter	0.365052	-6.38442	1.73792	0.100034	0.28671	-5.36735	0	0	0.0041364	0.00721945	NA	NA	NA	NA	NA	NA	NA	NA	NA	NA	NA	NA	NA	NA	NA	NA	NA	NA	NA	NA
ENSTGUG00000000600	28	2838449	C2CD4C	HGNC Symbol	genic	1.17889	-3.76339	1.73665	0.100263	0.287055	-5.36931	0.0715278	0.0905392	0.0937023	0.0511336	NA	NA	NA	NA	NA	NA	NA	NA	NA	NA	NA	NA	NA	NA	NA	NA	NA	NA	NA	NA
ENSTGUG00000014233	Un	91108515	LOC100218309	Uniprot	genic	0.815733	-6.04641	1.73612	0.100359	0.287055	-5.37013	0	0	0.0150048	0.0261667	NA	NA	NA	NA	NA	NA	NA	NA	NA	NA	NA	NA	NA	NA	NA	NA	NA	NA	NA	NA
ENSTGUG00000013259	1	89771731	RBP5	HGNC Symbol	promoter	0.837971	-6.02973	1.73645	0.1003	0.287055	-5.36963	0	0	0.0156295	0.0269926	NA	NA	NA	NA	NA	NA	NA	NA	NA	NA	NA	NA	NA	NA	NA	NA	NA	NA	NA	NA
ENSTGUG00000000971	23	2766966	TMEM222	Uniprot	genic	0.290493	-6.44034	1.73579	0.100419	0.287055	-5.37064	0	0	0.00296554	0.00526881	ENSTGUG00000000986	NA	NA	NA	NA	NA	NA	NA	NA	NA	GPATCH3	NA	NA	NA	NA	NA	NA	NA	NA	NA
ENSTGUG00000006119	5	6606733	RPS6KB2	Uniprot	genic	0.502504	-6.28133	1.73495	0.100572	0.287208	-5.37194	0	0	0.00878597	0.0188529	NA	NA	NA	NA	NA	NA	NA	NA	NA	NA	NA	NA	NA	NA	NA	NA	NA	NA	NA	NA
ENSTGUG00000009470	10	19598994	SMAD3	HGNC Symbol	genic	0.678418	-5.7753	1.73476	0.100606	0.287208	-5.37223	0.00595238	0.0145803	0.0151927	0.0157375	NA	NA	NA	NA	NA	NA	NA	NA	NA	NA	NA	NA	NA	NA	NA	NA	NA	NA	NA	NA
ENSTGUG00000000858	28	4069734			promoter	-1.33678	-1.77462	-1.73331	0.100868	0.287768	-5.37446	0.39883	0.243973	0.226719	0.144004	ENSTGUG00000000786	ENSTGUG00000000837	NA	NA	NA	NA	NA	NA	NA	NA			NA	NA	NA	NA	NA	NA	NA	NA
ENSTGUG00000004477	19	5273414	ALKBH4	HGNC Symbol	genic	0.690774	-6.14013	1.73282	0.100958	0.2878	-5.37522	0	0	0.00971519	0.014258	NA	NA	NA	NA	NA	NA	NA	NA	NA	NA	NA	NA	NA	NA	NA	NA	NA	NA	NA	NA
ENSTGUG00000006561	14	9378132	SLC9A3R2	HGNC Symbol	genic	0.572536	-6.22881	1.73252	0.101013	0.2878	-5.37568	0	0	0.00703098	0.0103023	NA	NA	NA	NA	NA	NA	NA	NA	NA	NA	NA	NA	NA	NA	NA	NA	NA	NA	NA	NA
ENSTGUG00000011242	1	44550604	SLITRK5	HGNC Symbol	genic	-0.797399	-6.24962	-1.73163	0.101175	0.288072	-5.37705	0.0236111	0.0409663	0.00617284	0.0261891	NA	NA	NA	NA	NA	NA	NA	NA	NA	NA	NA	NA	NA	NA	NA	NA	NA	NA	NA	NA
ENSTGUG00000006418	19	7497541	CORO6	HGNC Symbol	genic	0.882451	-5.99637	1.72921	0.101616	0.288238	-5.38077	0	0	0.0177844	0.0321946	NA	NA	NA	NA	NA	NA	NA	NA	NA	NA	NA	NA	NA	NA	NA	NA	NA	NA	NA	NA
ENSTGUG00000003758	12	992531	FBLN2	HGNC Symbol	genic	1.43825	4.35994	1.72876	0.1017	0.288238	-5.38147	0.860764	0.145222	0.956592	0.04758	NA	NA	NA	NA	NA	NA	NA	NA	NA	NA	NA	NA	NA	NA	NA	NA	NA	NA	NA	NA
ENSTGUG00000006305	9	4876480	MAB21L4	Uniprot	genic	0.943593	-5.95052	1.73075	0.101336	0.288238	-5.37841	0	0	0.0207562	0.0341157	NA	NA	NA	NA	NA	NA	NA	NA	NA	NA	NA	NA	NA	NA	NA	NA	NA	NA	NA	NA
ENSTGUG00000007155	5	7407059	MPEG1	HGNC Symbol	genic	0.76811	-6.08213	1.72908	0.10164	0.288238	-5.38097	0	0	0.0135073	0.0221184	NA	NA	NA	NA	NA	NA	NA	NA	NA	NA	NA	NA	NA	NA	NA	NA	NA	NA	NA	NA
ENSTGUG00000010364	8	27296225	NEGR1	HGNC Symbol	genic	1.3566	3.05048	1.72932	0.101596	0.288238	-5.3806	0.799152	0.0864432	0.872971	0.119896	NA	NA	NA	NA	NA	NA	NA	NA	NA	NA	NA	NA	NA	NA	NA	NA	NA	NA	NA	NA
ENSTGUG00000005184	12	4982089	NICN1	Biomart_human_ortholog	promoter	0.509992	-6.27572	1.73044	0.101391	0.288238	-5.37888	0	0	0.00593808	0.00877968	NA	NA	NA	NA	NA	NA	NA	NA	NA	NA	NA	NA	NA	NA	NA	NA	NA	NA	NA	NA
ENSTGUG00000011189	9	25616648			genic	0.348334	-6.39696	1.7297	0.101527	0.288238	-5.38002	0	0	0.0034424	0.00540331	NA	NA	NA	NA	NA	NA	NA	NA	NA	NA	NA	NA	NA	NA	NA	NA	NA	NA	NA	NA
ENSTGUG00000005176	22	3160834	SFRP1	HGNC Symbol	promoter	0.659166	-6.16384	1.7254	0.102316	0.289416	-5.38664	0	0	0.00992995	0.0160804	NA	NA	NA	NA	NA	NA	NA	NA	NA	NA	NA	NA	NA	NA	NA	NA	NA	NA	NA	NA
ENSTGUG00000005822	20	7664997			promoter	1.34119	-4.50595	1.72557	0.102284	0.289416	-5.38637	0.0325815	0.0579809	0.0766939	0.0759069	ENSTGUG00000006240	NA	NA	NA	NA	NA	NA	NA	NA	NA	VSTM2L	NA	NA	NA	NA	NA	NA	NA	NA	NA
ENSTGUG00000011059	4	69749404			genic	0.798787	-6.05912	1.72566	0.102267	0.289416	-5.38623	0	0	0.0142735	0.0226996	NA	NA	NA	NA	NA	NA	NA	NA	NA	NA	NA	NA	NA	NA	NA	NA	NA	NA	NA	NA
ENSTGUG00000005673	18	4924442	SHISA6	Uniprot	genic	2.08723	3.04695	1.7234	0.102683	0.290075	-5.3897	0.734215	0.094318	0.838997	0.199961	NA	NA	NA	NA	NA	NA	NA	NA	NA	NA	NA	NA	NA	NA	NA	NA	NA	NA	NA	NA
ENSTGUG00000018187	26	595196			genic	0.536437	-6.25588	1.7237	0.102629	0.290075	-5.38924	0	0	0.00747417	0.0147181	NA	NA	NA	NA	NA	NA	NA	NA	NA	NA	NA	NA	NA	NA	NA	NA	NA	NA	NA	NA
ENSTGUG00000001973	27	555311	ACE	HGNC Symbol	genic	0.632059	-6.18417	1.72177	0.102984	0.290334	-5.39219	0	0	0.00813594	0.0113656	NA	NA	NA	NA	NA	NA	NA	NA	NA	NA	NA	NA	NA	NA	NA	NA	NA	NA	NA	NA
ENSTGUG00000006179	15	3411286	B3GNT4	HGNC Symbol	genic	0.577454	-6.22512	1.72117	0.103095	0.290334	-5.39311	0	0	0.00880532	0.0152548	ENSTGUG00000006241	NA	NA	NA	NA	NA	NA	NA	NA	NA		NA	NA	NA	NA	NA	NA	NA	NA	NA
ENSTGUG00000015295	Un	41356824	EFNA3	Biomart_human_ortholog	promoter	0.579182	-6.22383	1.72139	0.103055	0.290334	-5.39278	0	0	0.0111971	0.0245421	NA	NA	NA	NA	NA	NA	NA	NA	NA	NA	NA	NA	NA	NA	NA	NA	NA	NA	NA	NA
ENSTGUG00000014995	Un	68789572	EMILIN1	Biomart_human_ortholog	promoter	0.733604	-6.10801	1.72232	0.102884	0.290334	-5.39136	0	0	0.0144417	0.031635	NA	NA	NA	NA	NA	NA	NA	NA	NA	NA	NA	NA	NA	NA	NA	NA	NA	NA	NA	NA
ENSTGUG00000016937	Un	168375839			genic	-0.819053	1.46343	-1.72109	0.10311	0.290334	-5.39324	0.788501	0.145109	0.695514	0.125668	NA	NA	NA	NA	NA	NA	NA	NA	NA	NA	NA	NA	NA	NA	NA	NA	NA	NA	NA	NA
ENSTGUG00000003637	LGE22	372704	ASIC1	HGNC Symbol	promoter	0.556396	-6.24091	1.71947	0.103411	0.290635	-5.39572	0	0	0.0087462	0.0164311	NA	NA	NA	NA	NA	NA	NA	NA	NA	NA	NA	NA	NA	NA	NA	NA	NA	NA	NA	NA
ENSTGUG00000006418	19	7496666	CORO6	HGNC Symbol	genic	0.674489	-6.15234	1.71936	0.103431	0.290635	-5.39589	0	0	0.0113177	0.0201358	NA	NA	NA	NA	NA	NA	NA	NA	NA	NA	NA	NA	NA	NA	NA	NA	NA	NA	NA	NA
ENSTGUG00000001031	28	4767106	ELL	Uniprot	promoter	0.435422	-6.33164	1.71907	0.103486	0.290635	-5.39634	0	0	0.00519662	0.00903211	NA	NA	NA	NA	NA	NA	NA	NA	NA	NA	NA	NA	NA	NA	NA	NA	NA	NA	NA	NA
ENSTGUG00000014941	3_random	445583	MAPRE3	Uniprot	promoter	0.218279	-6.4945	1.71914	0.103473	0.290635	-5.39623	0	0	0.00184801	0.00262304	ENSTGUG00000014911	NA	NA	NA	NA	NA	NA	NA	NA	NA	SLC30A3	NA	NA	NA	NA	NA	NA	NA	NA	NA
ENSTGUG00000010563	15	13210163	OSBP2	Uniprot	genic	0.678318	-6.14947	1.71828	0.103633	0.290858	-5.39755	0	0	0.0109071	0.0193062	NA	NA	NA	NA	NA	NA	NA	NA	NA	NA	NA	NA	NA	NA	NA	NA	NA	NA	NA	NA
ENSTGUG00000008878	15	8917815			promoter	0.441908	-6.32678	1.71763	0.103753	0.291007	-5.39854	0	0	0.00470357	0.00700401	NA	NA	NA	NA	NA	NA	NA	NA	NA	NA	NA	NA	NA	NA	NA	NA	NA	NA	NA	NA
ENSTGUG00000009557	9	17026875	TNK2	HGNC Symbol	genic	0.699528	-6.13357	1.71672	0.103923	0.291106	-5.39994	0	0	0.010563	0.0168027	NA	NA	NA	NA	NA	NA	NA	NA	NA	NA	NA	NA	NA	NA	NA	NA	NA	NA	NA	NA
ENSTGUG00000007717	11	11320267	ZC3H18	Uniprot	genic	0.510878	-6.27505	1.717	0.103872	0.291106	-5.39951	0	0	0.00639628	0.0102114	NA	NA	NA	NA	NA	NA	NA	NA	NA	NA	NA	NA	NA	NA	NA	NA	NA	NA	NA	NA
ENSTGUG00000013475	1	98876207	RELT	Biomart_human_ortholog	promoter	0.395449	-6.36162	1.71549	0.104152	0.291559	-5.40182	0	0	0.00416614	0.00645988	NA	NA	NA	NA	NA	NA	NA	NA	NA	NA	NA	NA	NA	NA	NA	NA	NA	NA	NA	NA
ENSTGUG00000006053	9	4550210	DGKG	Biomart_human_ortholog	genic	0.660373	2.94664	1.71438	0.104359	0.291587	-5.40351	0.84224	0.0690725	0.8944	0.0498933	NA	NA	NA	NA	NA	NA	NA	NA	NA	NA	NA	NA	NA	NA	NA	NA	NA	NA	NA	NA
ENSTGUG00000014701	Un	95939000	FSCN2	Uniprot	genic	0.798193	-6.05957	1.71492	0.104258	0.291587	-5.40268	0	0	0.0141703	0.0221653	NA	NA	NA	NA	NA	NA	NA	NA	NA	NA	NA	NA	NA	NA	NA	NA	NA	NA	NA	NA
ENSTGUG00000010364	8	27296719	NEGR1	HGNC Symbol	genic	-0.934914	4.68374	-1.71435	0.104365	0.291587	-5.40355	0.976489	0.0275633	0.950583	0.0493852	NA	NA	NA	NA	NA	NA	NA	NA	NA	NA	NA	NA	NA	NA	NA	NA	NA	NA	NA	NA
ENSTGUG00000000198	24	992208	DSCAML1	HGNC Symbol	genic	0.662124	-6.16162	1.71207	0.104793	0.292596	-5.40705	0	0	0.0103923	0.017404	NA	NA	NA	NA	NA	NA	NA	NA	NA	NA	NA	NA	NA	NA	NA	NA	NA	NA	NA	NA
ENSTGUG00000008292	10	13108276	HAPLN3	HGNC Symbol	genic	0.692762	-6.02041	1.7113	0.104937	0.292808	-5.40821	0.00104167	0.00255155	0.0126271	0.0175825	NA	NA	NA	NA	NA	NA	NA	NA	NA	NA	NA	NA	NA	NA	NA	NA	NA	NA	NA	NA
ENSTGUG00000012157	7	39169314	GPD2	HGNC Symbol	promoter	0.896158	-5.98609	1.71014	0.105155	0.292851	-5.40999	0	0	0.0204341	0.0372562	ENSTGUG00000012179	ENSTGUG00000012173	NA	NA	NA	NA	NA	NA	NA	NA			NA	NA	NA	NA	NA	NA	NA	NA
ENSTGUG00000002771	21	2713925	MEGF6	HGNC Symbol	genic	0.292431	-6.43889	1.71044	0.105099	0.292851	-5.40953	0	0	0.00287183	0.00484357	NA	NA	NA	NA	NA	NA	NA	NA	NA	NA	NA	NA	NA	NA	NA	NA	NA	NA	NA	NA
ENSTGUG00000008878	15	8917822			promoter	0.312298	-6.42399	1.71078	0.105036	0.292851	-5.40902	0	0	0.00331132	0.00585729	NA	NA	NA	NA	NA	NA	NA	NA	NA	NA	NA	NA	NA	NA	NA	NA	NA	NA	NA	NA
ENSTGUG00000009047	15	10299611	VSIG10	Biomart_human_ortholog	promoter	0.669218	-6.1563	1.70927	0.105321	0.292935	-5.41133	0	0	0.00995817	0.0173264	ENSTGUG00000009154	NA	NA	NA	NA	NA	NA	NA	NA	NA		NA	NA	NA	NA	NA	NA	NA	NA	NA
ENSTGUG00000016050	1A_random	174912			genic	0.398298	-6.35949	1.70952	0.105272	0.292935	-5.41093	0	0	0.00435697	0.00694112	NA	NA	NA	NA	NA	NA	NA	NA	NA	NA	NA	NA	NA	NA	NA	NA	NA	NA	NA	NA
ENSTGUG00000009432	11	18395754	SLC7A10	HGNC Symbol	genic	0.865688	1.172	1.70867	0.105434	0.29306	-5.41224	0.580139	0.201782	0.708514	0.128475	NA	NA	NA	NA	NA	NA	NA	NA	NA	NA	NA	NA	NA	NA	NA	NA	NA	NA	NA	NA
ENSTGUG00000001945	1A	544055	NET1	HGNC Symbol	genic	-0.99521	5.4837	-1.70563	0.106009	0.29447	-5.41687	0.995284	0.00747737	0.97347	0.0299008	NA	NA	NA	NA	NA	NA	NA	NA	NA	NA	NA	NA	NA	NA	NA	NA	NA	NA	NA	NA
ENSTGUG00000002855	17	2209416	CACNA1B	HGNC Symbol	genic	-0.888295	4.24115	-1.70508	0.106113	0.294569	-5.4177	0.965389	0.0335987	0.938464	0.0441387	NA	NA	NA	NA	NA	NA	NA	NA	NA	NA	NA	NA	NA	NA	NA	NA	NA	NA	NA	NA
ENSTGUG00000014053	28_random	171300	COPE	Biomart_human_ortholog	promoter	1.27479	0.874136	1.70382	0.106353	0.294856	-5.41962	0.504057	0.330934	0.650674	0.19014	NA	NA	NA	NA	NA	NA	NA	NA	NA	NA	NA	NA	NA	NA	NA	NA	NA	NA	NA	NA
ENSTGUG00000012157	7	39190992	GPD2	HGNC Symbol	genic	-1.39085	-3.64625	-1.70407	0.106305	0.294856	-5.41925	0.164349	0.119035	0.0818436	0.0750548	NA	NA	NA	NA	NA	NA	NA	NA	NA	NA	NA	NA	NA	NA	NA	NA	NA	NA	NA	NA
ENSTGUG00000002855	17	2209550	CACNA1B	HGNC Symbol	genic	0.515851	0.990334	1.70332	0.106448	0.294931	-5.42039	0.599509	0.134906	0.681278	0.109752	NA	NA	NA	NA	NA	NA	NA	NA	NA	NA	NA	NA	NA	NA	NA	NA	NA	NA	NA	NA
ENSTGUG00000006157	7	10729439	ASIC4	HGNC Symbol	genic	0.436397	-6.33091	1.70262	0.10658	0.295108	-5.42144	0	0	0.00472844	0.00773779	NA	NA	NA	NA	NA	NA	NA	NA	NA	NA	NA	NA	NA	NA	NA	NA	NA	NA	NA	NA
ENSTGUG00000004905	15	1634716			genic	-0.798848	0.152029	-1.70168	0.106761	0.29542	-5.42288	0.617768	0.16184	0.49265	0.141236	NA	NA	NA	NA	NA	NA	NA	NA	NA	NA	NA	NA	NA	NA	NA	NA	NA	NA	NA	NA
ENSTGUG00000001098	23	3239935	LDLRAP1	HGNC Symbol	genic	0.763232	-6.08579	1.70122	0.106847	0.29547	-5.42357	0	0	0.0141694	0.0250276	NA	NA	NA	NA	NA	NA	NA	NA	NA	NA	NA	NA	NA	NA	NA	NA	NA	NA	NA	NA
ENSTGUG00000002855	17	2209452	CACNA1B	HGNC Symbol	genic	-0.860181	3.46568	-1.70001	0.10708	0.295924	-5.42542	0.929059	0.072419	0.905195	0.0452005	NA	NA	NA	NA	NA	NA	NA	NA	NA	NA	NA	NA	NA	NA	NA	NA	NA	NA	NA	NA
ENSTGUG00000010075	1	31034421	AFF3	Biomart_human_ortholog	genic	1.16604	-4.94952	1.69686	0.107684	0.296081	-5.43021	0.0154672	0.0260351	0.0499512	0.0534112	NA	NA	NA	NA	NA	NA	NA	NA	NA	NA	NA	NA	NA	NA	NA	NA	NA	NA	NA	NA
ENSTGUG00000013468	1	98672805	COA4	HGNC Symbol	promoter	0.325855	-6.41382	1.69826	0.107414	0.296081	-5.42807	0	0	0.00338131	0.00586261	ENSTGUG00000013467	NA	NA	NA	NA	NA	NA	NA	NA	NA		NA	NA	NA	NA	NA	NA	NA	NA	NA
ENSTGUG00000003758	12	992537	FBLN2	HGNC Symbol	genic	-1.176	4.87763	-1.69855	0.107359	0.296081	-5.42764	0.982653	0.0274148	0.95341	0.0404823	NA	NA	NA	NA	NA	NA	NA	NA	NA	NA	NA	NA	NA	NA	NA	NA	NA	NA	NA	NA
ENSTGUG00000002251	27	1840576	LRRC3C	HGNC Symbol	promoter	0.480543	-6.2978	1.69885	0.107301	0.296081	-5.42718	0	0	0.00595952	0.0099552	NA	NA	NA	NA	NA	NA	NA	NA	NA	NA	NA	NA	NA	NA	NA	NA	NA	NA	NA	NA
ENSTGUG00000007530	3	29225928	NKX2-4	Uniprot	promoter	0.511384	-6.27467	1.69702	0.107653	0.296081	-5.42996	0	0	0.00599916	0.00928852	NA	NA	NA	NA	NA	NA	NA	NA	NA	NA	NA	NA	NA	NA	NA	NA	NA	NA	NA	NA
ENSTGUG00000007132	4A	19984331	NLGN3	HGNC Symbol	promoter	0.316998	-6.42046	1.69928	0.107219	0.296081	-5.42653	0	0	0.00311296	0.00481055	NA	NA	NA	NA	NA	NA	NA	NA	NA	NA	NA	NA	NA	NA	NA	NA	NA	NA	NA	NA
ENSTGUG00000001675	13	16607385	SRA1	Uniprot	genic	0.126369	-6.56343	1.69765	0.107531	0.296081	-5.429	0	0	0.00096308	0.00118243	NA	NA	NA	NA	NA	NA	NA	NA	NA	NA	NA	NA	NA	NA	NA	NA	NA	NA	NA	NA
ENSTGUG00000008188	11	12111551			promoter	1.1189	-5.21739	1.69711	0.107636	0.296081	-5.42983	0.0166667	0.0408248	0.0344926	0.0319587	NA	NA	NA	NA	NA	NA	NA	NA	NA	NA	NA	NA	NA	NA	NA	NA	NA	NA	NA	NA
ENSTGUG00000008566	18	8599066	CASKIN2	HGNC Symbol	genic	0.853828	-6.01784	1.69425	0.108186	0.296204	-5.43416	0	0	0.0209982	0.039988	NA	NA	NA	NA	NA	NA	NA	NA	NA	NA	NA	NA	NA	NA	NA	NA	NA	NA	NA	NA
ENSTGUG00000013708	Un	116434680	DNMT1	Biomart_human_ortholog	genic	-0.796763	3.43231	-1.69413	0.108209	0.296204	-5.43434	0.942705	0.0396016	0.896586	0.063036	NA	NA	NA	NA	NA	NA	NA	NA	NA	NA	NA	NA	NA	NA	NA	NA	NA	NA	NA	NA
ENSTGUG00000007223	14	10338848	LLGL1	STRING	promoter	0.639504	-2.22063	1.69515	0.108012	0.296204	-5.43279	0.135481	0.0579073	0.207885	0.117576	NA	NA	NA	NA	NA	NA	NA	NA	NA	NA	NA	NA	NA	NA	NA	NA	NA	NA	NA	NA
ENSTGUG00000016132	1A_random	206690	OPN1SW	NCBI gene	promoter	0.601917	-6.20677	1.69429	0.108179	0.296204	-5.4341	0	0	0.00818318	0.0123401	NA	NA	NA	NA	NA	NA	NA	NA	NA	NA	NA	NA	NA	NA	NA	NA	NA	NA	NA	NA
ENSTGUG00000002155	4A	300432	ZIC3	HGNC Symbol	genic	0.529273	-6.26126	1.69527	0.10799	0.296204	-5.43262	0	0	0.00682324	0.0110169	NA	NA	NA	NA	NA	NA	NA	NA	NA	NA	NA	NA	NA	NA	NA	NA	NA	NA	NA	NA
ENSTGUG00000000786	28	4463300			genic	-0.927339	1.36751	-1.69583	0.107882	0.296204	-5.43177	0.779872	0.181285	0.671108	0.159578	ENSTGUG00000000922	NA	NA	NA	NA	NA	NA	NA	NA	NA	POLR2E	NA	NA	NA	NA	NA	NA	NA	NA	NA
ENSTGUG00000007791	15	5129763			promoter	1.02338	-3.57118	1.69526	0.107991	0.296204	-5.43263	0.0972222	0.110763	0.115118	0.0698385	ENSTGUG00000007775	NA	NA	NA	NA	NA	NA	NA	NA	NA	CRYBA4	NA	NA	NA	NA	NA	NA	NA	NA	NA
ENSTGUG00000004671	22	2708940	ADGRA2	HGNC Symbol	promoter	0.379148	-6.37385	1.69323	0.108383	0.296404	-5.4357	0	0	0.00378748	0.00536611	NA	NA	NA	NA	NA	NA	NA	NA	NA	NA	NA	NA	NA	NA	NA	NA	NA	NA	NA	NA
ENSTGUG00000002855	17	2209344	CACNA1B	HGNC Symbol	genic	-1.38123	4.13054	-1.69305	0.108419	0.296404	-5.43598	0.967113	0.03804	0.905696	0.101798	NA	NA	NA	NA	NA	NA	NA	NA	NA	NA	NA	NA	NA	NA	NA	NA	NA	NA	NA	NA
ENSTGUG00000010174	9	18158420			promoter	0.91322	-5.9733	1.69252	0.108521	0.296496	-5.43678	0	0	0.0199296	0.0345719	NA	NA	NA	NA	NA	NA	NA	NA	NA	NA	NA	NA	NA	NA	NA	NA	NA	NA	NA	NA
ENSTGUG00000005836	19	6911331	SMG6	HGNC Symbol	genic	0.543183	-6.25082	1.69166	0.108688	0.296765	-5.43809	0	0	0.00649603	0.00944592	NA	NA	NA	NA	NA	NA	NA	NA	NA	NA	NA	NA	NA	NA	NA	NA	NA	NA	NA	NA
ENSTGUG00000004989	22	2892519	ADAM9	HGNC Symbol	genic	0.706509	-6.12833	1.68373	0.110233	0.297203	-5.45007	0	0	0.0116573	0.0199193	ENSTGUG00000004881	NA	NA	NA	NA	NA	NA	NA	NA	NA	FGFR1	NA	NA	NA	NA	NA	NA	NA	NA	NA
ENSTGUG00000006818	20	8310794	ANGPT4	HGNC Symbol	promoter	0.853784	-6.01787	1.68391	0.110198	0.297203	-5.4498	0	0	0.0171009	0.0347861	NA	NA	NA	NA	NA	NA	NA	NA	NA	NA	NA	NA	NA	NA	NA	NA	NA	NA	NA	NA
ENSTGUG00000002914	18	911032	FAM104A	Uniprot	genic	0.448164	-6.32209	1.68489	0.110007	0.297203	-5.44832	0	0	0.00540643	0.00916262	NA	NA	NA	NA	NA	NA	NA	NA	NA	NA	NA	NA	NA	NA	NA	NA	NA	NA	NA	NA
ENSTGUG00000005049	20	6317704	KCNS1	Biomart_human_ortholog	genic	0.449411	-6.32115	1.68715	0.109563	0.297203	-5.4449	0	0	0.00515268	0.0079858	NA	NA	NA	NA	NA	NA	NA	NA	NA	NA	NA	NA	NA	NA	NA	NA	NA	NA	NA	NA
ENSTGUG00000004361	8	4787819	LHX9	NCBI gene	genic	0.624616	-6.18975	1.68804	0.10939	0.297203	-5.44356	0	0	0.0093697	0.0156518	NA	NA	NA	NA	NA	NA	NA	NA	NA	NA	NA	NA	NA	NA	NA	NA	NA	NA	NA	NA
ENSTGUG00000015636	Un	44544034	LOC100230746	Uniprot	promoter	0.285649	-6.44397	1.68498	0.109988	0.297203	-5.44818	0	0	0.00256012	0.0035457	NA	NA	NA	NA	NA	NA	NA	NA	NA	NA	NA	NA	NA	NA	NA	NA	NA	NA	NA	NA
ENSTGUG00000005910	14	8695326	NDUFAB1	HGNC Symbol	genic	0.756983	-6.09047	1.68849	0.109302	0.297203	-5.44287	0	0	0.0117559	0.018342	NA	NA	NA	NA	NA	NA	NA	NA	NA	NA	NA	NA	NA	NA	NA	NA	NA	NA	NA	NA
ENSTGUG00000010364	8	27296652	NEGR1	HGNC Symbol	genic	1.22362	4.03714	1.68767	0.109462	0.297203	-5.44412	0.901031	0.0326203	0.935077	0.0696908	NA	NA	NA	NA	NA	NA	NA	NA	NA	NA	NA	NA	NA	NA	NA	NA	NA	NA	NA	NA
ENSTGUG00000016752	Un	81618574	NES	Biomart_human_ortholog	genic	0.309542	-6.42606	1.6862	0.10975	0.297203	-5.44634	0	0	0.00297813	0.00468951	NA	NA	NA	NA	NA	NA	NA	NA	NA	NA	NA	NA	NA	NA	NA	NA	NA	NA	NA	NA
ENSTGUG00000004280	25	621860	S100A4	Uniprot	promoter	0.59958	-6.20853	1.68446	0.11009	0.297203	-5.44897	0	0	0.00942364	0.0163677	ENSTGUG00000004288	NA	NA	NA	NA	NA	NA	NA	NA	NA		NA	NA	NA	NA	NA	NA	NA	NA	NA
ENSTGUG00000016253	5_random	2146413	SLC43A3	Uniprot	genic	0.608202	-6.20206	1.68868	0.109266	0.297203	-5.44259	0	0	0.00842613	0.013041	NA	NA	NA	NA	NA	NA	NA	NA	NA	NA	NA	NA	NA	NA	NA	NA	NA	NA	NA	NA
ENSTGUG00000005836	19	6869204	SMG6	HGNC Symbol	genic	0.48751	-6.29258	1.68999	0.109012	0.297203	-5.44061	0	0	0.00533317	0.00757958	NA	NA	NA	NA	NA	NA	NA	NA	NA	NA	NA	NA	NA	NA	NA	NA	NA	NA	NA	NA
ENSTGUG00000006142	14	8890741	TNRC6A	HGNC Symbol	genic	0.507675	-6.27746	1.68461	0.110062	0.297203	-5.44875	0	0	0.00620339	0.0100799	NA	NA	NA	NA	NA	NA	NA	NA	NA	NA	NA	NA	NA	NA	NA	NA	NA	NA	NA	NA
ENSTGUG00000002589	21	2199130	ZBTB48	HGNC Symbol	genic	0.852249	-6.01902	1.68958	0.109092	0.297203	-5.44124	0	0	0.0152409	0.0241547	NA	NA	NA	NA	NA	NA	NA	NA	NA	NA	NA	NA	NA	NA	NA	NA	NA	NA	NA	NA
ENSTGUG00000007717	11	11232371	ZC3H18	Uniprot	promoter	0.456407	-6.31591	1.69018	0.108975	0.297203	-5.44033	0	0	0.00547234	0.0100062	ENSTGUG00000007741	NA	NA	NA	NA	NA	NA	NA	NA	NA	CDT1	NA	NA	NA	NA	NA	NA	NA	NA	NA
ENSTGUG00000010006	10	20491807	ZNF710	Uniprot	promoter	0.638274	-6.17951	1.68724	0.109547	0.297203	-5.44478	0	0	0.00953951	0.0160513	NA	NA	NA	NA	NA	NA	NA	NA	NA	NA	NA	NA	NA	NA	NA	NA	NA	NA	NA	NA
ENSTGUG00000001985	21	11035			promoter	0.646508	-6.17333	1.68426	0.11013	0.297203	-5.44928	0	0	0.0102715	0.0176761	NA	NA	NA	NA	NA	NA	NA	NA	NA	NA	NA	NA	NA	NA	NA	NA	NA	NA	NA	NA
ENSTGUG00000004905	15	1634727			genic	1.25812	3.73593	1.68933	0.109139	0.297203	-5.44161	0.86314	0.0765372	0.925369	0.0797737	NA	NA	NA	NA	NA	NA	NA	NA	NA	NA	NA	NA	NA	NA	NA	NA	NA	NA	NA	NA
ENSTGUG00000016050	1A_random	175064			genic	0.906459	-5.83512	1.68343	0.110291	0.297203	-5.45052	0.00133333	0.00326599	0.0191915	0.0253624	NA	NA	NA	NA	NA	NA	NA	NA	NA	NA	NA	NA	NA	NA	NA	NA	NA	NA	NA	NA
ENSTGUG00000016050	1A_random	174889			genic	0.449085	-6.3214	1.68459	0.110065	0.297203	-5.44877	0	0	0.00543183	0.00947628	NA	NA	NA	NA	NA	NA	NA	NA	NA	NA	NA	NA	NA	NA	NA	NA	NA	NA	NA	NA
ENSTGUG00000016300	Un	20254196			promoter	0.367613	-6.3825	1.68561	0.109865	0.297203	-5.44723	0	0	0.00393335	0.00648442	NA	NA	NA	NA	NA	NA	NA	NA	NA	NA	NA	NA	NA	NA	NA	NA	NA	NA	NA	NA
ENSTGUG00000006053	9	4550200	DGKG	Biomart_human_ortholog	genic	0.553954	-0.376075	1.68276	0.110424	0.297374	-5.45153	0.370515	0.122685	0.459932	0.145656	NA	NA	NA	NA	NA	NA	NA	NA	NA	NA	NA	NA	NA	NA	NA	NA	NA	NA	NA	NA
ENSTGUG00000014102	28_random	195102	COMP	Biomart_human_ortholog	promoter	0.659301	-6.16374	1.68061	0.110847	0.298049	-5.45477	0	0	0.00912936	0.0138441	NA	NA	NA	NA	NA	NA	NA	NA	NA	NA	NA	NA	NA	NA	NA	NA	NA	NA	NA	NA
ENSTGUG00000008518	10	14798001	ST8SIA2	HGNC Symbol	promoter	0.465507	-6.30908	1.68044	0.110881	0.298049	-5.45504	0	0	0.00602843	0.0109016	NA	NA	NA	NA	NA	NA	NA	NA	NA	NA	NA	NA	NA	NA	NA	NA	NA	NA	NA	NA
ENSTGUG00000018187	26	595142			genic	0.642171	-6.17658	1.68056	0.110857	0.298049	-5.45485	0	0	0.011897	0.0244758	NA	NA	NA	NA	NA	NA	NA	NA	NA	NA	NA	NA	NA	NA	NA	NA	NA	NA	NA	NA
ENSTGUG00000005927	19	6991677	KIF12	Biomart_human_ortholog	genic	-0.622397	-6.17358	-1.67837	0.111289	0.298959	-5.45815	0.0139996	0.017717	0.00400556	0.00819918	NA	NA	NA	NA	NA	NA	NA	NA	NA	NA	NA	NA	NA	NA	NA	NA	NA	NA	NA	NA
ENSTGUG00000012819	5	50999889	ANKRD9	HGNC Symbol	promoter	0.745558	-6.09904	1.67656	0.111647	0.29929	-5.46087	0	0	0.0114764	0.0189324	NA	NA	NA	NA	NA	NA	NA	NA	NA	NA	NA	NA	NA	NA	NA	NA	NA	NA	NA	NA
ENSTGUG00000002855	17	2209467	CACNA1B	HGNC Symbol	genic	0.706195	-1.15241	1.67639	0.111682	0.29929	-5.46114	0.238963	0.0695264	0.349047	0.14864	NA	NA	NA	NA	NA	NA	NA	NA	NA	NA	NA	NA	NA	NA	NA	NA	NA	NA	NA	NA
ENSTGUG00000012684	3	83906474	DDX43	Biomart_human_ortholog	promoter	1.16928	-4.73702	1.67628	0.111703	0.29929	-5.46129	0.0244108	0.0394349	0.0588872	0.0635432	NA	NA	NA	NA	NA	NA	NA	NA	NA	NA	NA	NA	NA	NA	NA	NA	NA	NA	NA	NA
ENSTGUG00000007698	8	17727246	RPS8	Uniprot	promoter	0.378826	-6.37409	1.676	0.111758	0.29929	-5.46171	0	0	0.00381281	0.00547101	ENSTGUG00000017657	NA	NA	NA	NA	NA	NA	NA	NA	NA		NA	NA	NA	NA	NA	NA	NA	NA	NA
ENSTGUG00000004315	25	975042	SLAMF1	STRING	genic	0.298163	-6.43459	1.67634	0.111691	0.29929	-5.4612	0	0	0.0030045	0.00513551	ENSTGUG00000004390	NA	NA	NA	NA	NA	NA	NA	NA	NA		NA	NA	NA	NA	NA	NA	NA	NA	NA
ENSTGUG00000002771	21	2713939	MEGF6	HGNC Symbol	genic	0.621763	-6.19189	1.67559	0.11184	0.299323	-5.46233	0	0	0.00863918	0.01513	NA	NA	NA	NA	NA	NA	NA	NA	NA	NA	NA	NA	NA	NA	NA	NA	NA	NA	NA	NA
ENSTGUG00000009367	3	37501735	PRKN	HGNC Symbol	genic	0.267087	-6.4579	1.67326	0.112303	0.300315	-5.46583	0	0	0.00244394	0.0037172	NA	NA	NA	NA	NA	NA	NA	NA	NA	NA	NA	NA	NA	NA	NA	NA	NA	NA	NA	NA
ENSTGUG00000001600	23	5289477			promoter	0.683919	-6.14527	1.67303	0.112349	0.300315	-5.46618	0	0	0.0122626	0.02505	NA	NA	NA	NA	NA	NA	NA	NA	NA	NA	NA	NA	NA	NA	NA	NA	NA	NA	NA	NA
ENSTGUG00000004489	6	3195447	SPOCK2	HGNC Symbol	genic	0.459064	-6.31391	1.67238	0.11248	0.30035	-5.46716	0	0	0.00631931	0.0120868	ENSTGUG00000004487	NA	NA	NA	NA	NA	NA	NA	NA	NA		NA	NA	NA	NA	NA	NA	NA	NA	NA
ENSTGUG00000017369	25_random	36316			promoter	-1.46726	4.39137	-1.67227	0.112501	0.30035	-5.46732	0.960494	0.0800091	0.919338	0.0699103	NA	NA	NA	NA	NA	NA	NA	NA	NA	NA	NA	NA	NA	NA	NA	NA	NA	NA	NA	NA
ENSTGUG00000017482	Z_random	445752	RAX	NCBI gene	genic	0.42455	-6.3398	1.67118	0.11272	0.300749	-5.46897	0	0	0.00524208	0.0092477	NA	NA	NA	NA	NA	NA	NA	NA	NA	NA	NA	NA	NA	NA	NA	NA	NA	NA	NA	NA
ENSTGUG00000012287	1A	66994643	AKR1D1	HGNC Symbol	promoter	0.711373	-5.89467	1.66903	0.113149	0.301707	-5.47218	0.00260417	0.00637888	0.0136138	0.0166171	NA	NA	NA	NA	NA	NA	NA	NA	NA	NA	NA	NA	NA	NA	NA	NA	NA	NA	NA	NA
ENSTGUG00000000415	28	2283255	LOC101233818	Uniprot	promoter	1.28391	-3.39815	1.66829	0.113298	0.301919	-5.47329	0.0733855	0.108455	0.129843	0.0784464	NA	NA	NA	NA	NA	NA	NA	NA	NA	NA	NA	NA	NA	NA	NA	NA	NA	NA	NA	NA
ENSTGUG00000005835	19	6855728	HIC1	HGNC Symbol	promoter	0.754202	-6.09256	1.66792	0.113372	0.30193	-5.47385	0	0	0.0136299	0.0241498	NA	NA	NA	NA	NA	NA	NA	NA	NA	NA	NA	NA	NA	NA	NA	NA	NA	NA	NA	NA
ENSTGUG00000007776	5	8079102			promoter	0.317823	-6.41984	1.66556	0.113849	0.303012	-5.47739	0	0	0.00320202	0.00551411	ENSTGUG00000007764	NA	NA	NA	NA	NA	NA	NA	NA	NA	AIP	NA	NA	NA	NA	NA	NA	NA	NA	NA
ENSTGUG00000006268	4A	18787419	SOX3	HGNC Symbol	genic	0.889223	-5.99129	1.66385	0.114193	0.303743	-5.47995	0	0	0.019121	0.0377004	NA	NA	NA	NA	NA	NA	NA	NA	NA	NA	NA	NA	NA	NA	NA	NA	NA	NA	NA	NA
ENSTGUG00000014196	2_random	306641	CELF3	STRING	promoter	-1.18121	3.69215	-1.65919	0.11514	0.303759	-5.48692	0.952457	0.0377153	0.894561	0.0895703	NA	NA	NA	NA	NA	NA	NA	NA	NA	NA	NA	NA	NA	NA	NA	NA	NA	NA	NA	NA
ENSTGUG00000007009	17	10199022	CRB2	HGNC Symbol	promoter	0.700148	-6.02744	1.66026	0.114921	0.303759	-5.48532	0.000809987	0.00126601	0.0131	0.0192422	NA	NA	NA	NA	NA	NA	NA	NA	NA	NA	NA	NA	NA	NA	NA	NA	NA	NA	NA	NA
ENSTGUG00000006207	7	10770412	OBSL1	HGNC Symbol	promoter	0.797315	-6.06023	1.66229	0.114509	0.303759	-5.48228	0	0	0.0151404	0.0271978	NA	NA	NA	NA	NA	NA	NA	NA	NA	NA	NA	NA	NA	NA	NA	NA	NA	NA	NA	NA
ENSTGUG00000009444	6	21398437	PYROXD2	Uniprot	genic	0.70174	-6.13191	1.65898	0.115183	0.303759	-5.48724	0	0	0.0106079	0.0170121	ENSTGUG00000009462	NA	NA	NA	NA	NA	NA	NA	NA	NA	HPSE2	NA	NA	NA	NA	NA	NA	NA	NA	NA
ENSTGUG00000005420	1	3440096	RIPK4	HGNC Symbol	genic	0.387692	-6.36744	1.66031	0.114911	0.303759	-5.48524	0	0	0.00441492	0.00824311	NA	NA	NA	NA	NA	NA	NA	NA	NA	NA	NA	NA	NA	NA	NA	NA	NA	NA	NA	NA
ENSTGUG00000009432	11	18395752	SLC7A10	HGNC Symbol	genic	-1.40404	2.57564	-1.66099	0.114772	0.303759	-5.48422	0.906966	0.0733487	0.777828	0.183141	NA	NA	NA	NA	NA	NA	NA	NA	NA	NA	NA	NA	NA	NA	NA	NA	NA	NA	NA	NA
ENSTGUG00000015488	Un	73224484	SMARCA4	Biomart_human_ortholog	genic	2.15418	-1.29452	1.66075	0.114821	0.303759	-5.48458	0.165708	0.139083	0.438906	0.308606	NA	NA	NA	NA	NA	NA	NA	NA	NA	NA	NA	NA	NA	NA	NA	NA	NA	NA	NA	NA
ENSTGUG00000002589	21	2199135	ZBTB48	HGNC Symbol	genic	0.772013	-6.0792	1.66235	0.114498	0.303759	-5.4822	0	0	0.0138251	0.0225024	NA	NA	NA	NA	NA	NA	NA	NA	NA	NA	NA	NA	NA	NA	NA	NA	NA	NA	NA	NA
ENSTGUG00000002589	21	2198492	ZBTB48	HGNC Symbol	genic	0.512102	-6.27414	1.66185	0.114598	0.303759	-5.48293	0	0	0.00613017	0.00976782	NA	NA	NA	NA	NA	NA	NA	NA	NA	NA	NA	NA	NA	NA	NA	NA	NA	NA	NA	NA
ENSTGUG00000003262	14	651120			genic	0.77325	-6.07827	1.659	0.115177	0.303759	-5.48719	0	0	0.0127723	0.0205669	NA	NA	NA	NA	NA	NA	NA	NA	NA	NA	NA	NA	NA	NA	NA	NA	NA	NA	NA	NA
ENSTGUG00000003583	7	2584105			genic	0.891269	-5.98976	1.66082	0.114807	0.303759	-5.48448	0	0	0.0172094	0.0300732	NA	NA	NA	NA	NA	NA	NA	NA	NA	NA	NA	NA	NA	NA	NA	NA	NA	NA	NA	NA
ENSTGUG00000007140	Z	72395040	FRMPD1	STRING	genic	0.63794	-6.17976	1.66091	0.114789	0.303759	-5.48434	0	0	0.00943692	0.0152935	NA	NA	NA	NA	NA	NA	NA	NA	NA	NA	NA	NA	NA	NA	NA	NA	NA	NA	NA	NA
ENSTGUG00000016050	1A_random	175088			genic	0.314051	-6.42267	1.65966	0.115044	0.303759	-5.48622	0	0	0.00300327	0.00456673	NA	NA	NA	NA	NA	NA	NA	NA	NA	NA	NA	NA	NA	NA	NA	NA	NA	NA	NA	NA
ENSTGUG00000017802	28	1042495			promoter	0.383574	-6.37053	1.66333	0.114298	0.303759	-5.48072	0	0	0.00403145	0.00606126	ENSTGUG00000000201	NA	NA	NA	NA	NA	NA	NA	NA	NA	MEX3D	NA	NA	NA	NA	NA	NA	NA	NA	NA
ENSTGUG00000006531	5	6750317	SYT7	Uniprot	genic	-1.07346	-5.0693	-1.65845	0.11529	0.303858	-5.48803	0.0790484	0.0948441	0.0243834	0.03239	NA	NA	NA	NA	NA	NA	NA	NA	NA	NA	NA	NA	NA	NA	NA	NA	NA	NA	NA	NA
ENSTGUG00000002526	17	713564			genic	0.444361	-6.32494	1.65696	0.115595	0.304335	-5.49025	0	0	0.00550141	0.00921574	ENSTGUG00000002544	NA	NA	NA	NA	NA	NA	NA	NA	NA	ENTPD8	NA	NA	NA	NA	NA	NA	NA	NA	NA
ENSTGUG00000004315	25	1002241	SLAMF1	STRING	genic	0.531607	-6.25951	1.65687	0.115612	0.304335	-5.49038	0	0	0.00686772	0.0111287	ENSTGUG00000004390	NA	NA	NA	NA	NA	NA	NA	NA	NA		NA	NA	NA	NA	NA	NA	NA	NA	NA
ENSTGUG00000004890	1	1219119	PIGP	HGNC Symbol	genic	1.19803	2.07078	1.65618	0.115753	0.304521	-5.49141	0.685399	0.124276	0.797239	0.151037	NA	NA	NA	NA	NA	NA	NA	NA	NA	NA	NA	NA	NA	NA	NA	NA	NA	NA	NA	NA
ENSTGUG00000001511	26	3629816	PLXNA2	HGNC Symbol	genic	-1.24128	4.60468	-1.65498	0.115998	0.304981	-5.49319	0.969489	0.0532875	0.918698	0.0839113	NA	NA	NA	NA	NA	NA	NA	NA	NA	NA	NA	NA	NA	NA	NA	NA	NA	NA	NA	NA
ENSTGUG00000006669	19	7927213	ADORA2B	HGNC Symbol	genic	0.51921	-6.2688	1.65256	0.116497	0.305186	-5.49681	0	0	0.00665243	0.0107855	NA	NA	NA	NA	NA	NA	NA	NA	NA	NA	NA	NA	NA	NA	NA	NA	NA	NA	NA	NA
ENSTGUG00000016909	Un	24840418	CDK5RAP3	Biomart_human_ortholog	genic	-0.777114	-6.16304	-1.65256	0.116495	0.305186	-5.4968	0.025641	0.0397229	0.00596817	0.0181406	NA	NA	NA	NA	NA	NA	NA	NA	NA	NA	NA	NA	NA	NA	NA	NA	NA	NA	NA	NA
ENSTGUG00000014196	2_random	306669	CELF3	STRING	promoter	0.545782	0.751186	1.65365	0.116273	0.305186	-5.49518	0.557448	0.161435	0.647011	0.0914357	NA	NA	NA	NA	NA	NA	NA	NA	NA	NA	NA	NA	NA	NA	NA	NA	NA	NA	NA	NA
ENSTGUG00000011514	6	33731081	DOCK1	STRING	promoter	-0.92381	-6.1873	-1.65356	0.116291	0.305186	-5.49532	0.0319444	0.0528143	0.0046627	0.0169202	NA	NA	NA	NA	NA	NA	NA	NA	NA	NA	NA	NA	NA	NA	NA	NA	NA	NA	NA	NA
ENSTGUG00000007223	14	10338857	LLGL1	STRING	promoter	0.560386	-6.23792	1.6522	0.11657	0.305186	-5.49734	0	0	0.00823736	0.0139829	NA	NA	NA	NA	NA	NA	NA	NA	NA	NA	NA	NA	NA	NA	NA	NA	NA	NA	NA	NA
ENSTGUG00000006472	11	5975264	TMEM170A	Uniprot	promoter	0.244909	-6.47453	1.65232	0.116546	0.305186	-5.49716	0	0	0.00218405	0.00321329	NA	NA	NA	NA	NA	NA	NA	NA	NA	NA	NA	NA	NA	NA	NA	NA	NA	NA	NA	NA
ENSTGUG00000010948	4	68909548	PANK2	STRING	promoter	0.424321	-6.33997	1.65348	0.116306	0.305186	-5.49543	0	0	0.00483122	0.00789524	NA	NA	NA	NA	NA	NA	NA	NA	NA	NA	NA	NA	NA	NA	NA	NA	NA	NA	NA	NA
ENSTGUG00000017102	Un	26026795	LMBR1L	Uniprot	promoter	0.419085	-6.24228	1.65174	0.116664	0.305198	-5.49802	0.000863558	0.00211528	0.00575407	0.00768368	NA	NA	NA	NA	NA	NA	NA	NA	NA	NA	NA	NA	NA	NA	NA	NA	NA	NA	NA	NA
ENSTGUG00000002427	27	2264399	P3H4	Uniprot	promoter	0.367607	-6.38251	1.65149	0.116716	0.305198	-5.4984	0	0	0.00415437	0.00824346	ENSTGUG00000002431	NA	NA	NA	NA	NA	NA	NA	NA	NA	FKBP10	NA	NA	NA	NA	NA	NA	NA	NA	NA
ENSTGUG00000004464	22	1891367	NEFL	HGNC Symbol	promoter	0.333602	-6.40801	1.65054	0.116912	0.305525	-5.49981	0	0	0.00316476	0.00436986	NA	NA	NA	NA	NA	NA	NA	NA	NA	NA	NA	NA	NA	NA	NA	NA	NA	NA	NA	NA
ENSTGUG00000006053	9	4550233	DGKG	Biomart_human_ortholog	genic	0.5493	3.26813	1.65017	0.116988	0.30554	-5.50036	0.877448	0.0510915	0.915571	0.0400994	NA	NA	NA	NA	NA	NA	NA	NA	NA	NA	NA	NA	NA	NA	NA	NA	NA	NA	NA	NA
ENSTGUG00000002855	17	2209337	CACNA1B	HGNC Symbol	genic	0.500656	-0.176473	1.64954	0.117117	0.305663	-5.50129	0.405775	0.0697739	0.490013	0.113416	NA	NA	NA	NA	NA	NA	NA	NA	NA	NA	NA	NA	NA	NA	NA	NA	NA	NA	NA	NA
ENSTGUG00000007111	19	8314633			promoter	0.501243	-6.28228	1.64926	0.117177	0.305663	-5.50172	0	0	0.00688588	0.0119979	ENSTGUG00000006938	ENSTGUG00000007088	NA	NA	NA	NA	NA	NA	NA	NA	RFLNB	NLE1	NA	NA	NA	NA	NA	NA	NA	NA
ENSTGUG00000004813	15	877970	TMEM132D	HGNC Symbol	genic	0.485346	-6.2942	1.64839	0.117356	0.305946	-5.503	0	0	0.00655557	0.011707	NA	NA	NA	NA	NA	NA	NA	NA	NA	NA	NA	NA	NA	NA	NA	NA	NA	NA	NA	NA
ENSTGUG00000006053	9	4550218	DGKG	Biomart_human_ortholog	genic	-0.559157	-0.891873	-1.64779	0.117481	0.306087	-5.5039	0.419394	0.0938955	0.337258	0.133047	NA	NA	NA	NA	NA	NA	NA	NA	NA	NA	NA	NA	NA	NA	NA	NA	NA	NA	NA	NA
ENSTGUG00000000666	24	5844858	IGSF9B	Biomart_human_ortholog	genic	0.571663	-6.22946	1.64709	0.117625	0.306279	-5.50494	0	0	0.0106435	0.0212339	NA	NA	NA	NA	NA	NA	NA	NA	NA	NA	NA	NA	NA	NA	NA	NA	NA	NA	NA	NA
ENSTGUG00000016050	1A_random	175084			genic	0.983559	-4.73371	1.6454	0.117977	0.30701	-5.50745	0.0185135	0.0232193	0.0528473	0.0513174	NA	NA	NA	NA	NA	NA	NA	NA	NA	NA	NA	NA	NA	NA	NA	NA	NA	NA	NA	NA
ENSTGUG00000013708	Un	116434685	DNMT1	Biomart_human_ortholog	genic	-0.735443	3.78108	-1.6445	0.118164	0.307016	-5.50879	0.931631	0.0693269	0.921373	0.0510453	NA	NA	NA	NA	NA	NA	NA	NA	NA	NA	NA	NA	NA	NA	NA	NA	NA	NA	NA	NA
ENSTGUG00000010689	5	22609825	LARGE2	Uniprot	promoter	1.20188	-5.3241	1.64457	0.11815	0.307016	-5.50868	0.00793651	0.0194404	0.0393864	0.0490092	NA	NA	NA	NA	NA	NA	NA	NA	NA	NA	NA	NA	NA	NA	NA	NA	NA	NA	NA	NA
ENSTGUG00000010364	8	27296657	NEGR1	HGNC Symbol	genic	-0.810646	1.67678	-1.64402	0.118263	0.307016	-5.50949	0.827677	0.0701759	0.711415	0.14433	NA	NA	NA	NA	NA	NA	NA	NA	NA	NA	NA	NA	NA	NA	NA	NA	NA	NA	NA	NA
ENSTGUG00000014487	11_random	251162	PDF	Uniprot	promoter	1.45673	-4.80766	1.64436	0.118193	0.307016	-5.50899	0.030303	0.074227	0.0704364	0.0804264	ENSTGUG00000014491	NA	NA	NA	NA	NA	NA	NA	NA	NA		NA	NA	NA	NA	NA	NA	NA	NA	NA
ENSTGUG00000013708	Un	116434766	DNMT1	Biomart_human_ortholog	genic	1.34307	0.832019	1.64297	0.118483	0.307243	-5.51105	0.500074	0.276519	0.649443	0.197935	NA	NA	NA	NA	NA	NA	NA	NA	NA	NA	NA	NA	NA	NA	NA	NA	NA	NA	NA	NA
ENSTGUG00000002526	17	713178			genic	0.295252	-6.43677	1.64292	0.118493	0.307243	-5.51112	0	0	0.00311304	0.00604373	ENSTGUG00000002544	NA	NA	NA	NA	NA	NA	NA	NA	NA	ENTPD8	NA	NA	NA	NA	NA	NA	NA	NA	NA
ENSTGUG00000004138	22	732123	ACTG1	HGNC Symbol	promoter	1.04882	1.47953	1.64049	0.119002	0.307273	-5.51473	0.607488	0.265354	0.745377	0.140094	NA	NA	NA	NA	NA	NA	NA	NA	NA	NA	NA	NA	NA	NA	NA	NA	NA	NA	NA	NA
ENSTGUG00000004671	22	2710065	ADGRA2	HGNC Symbol	promoter	0.815371	-6.04668	1.64056	0.118987	0.307273	-5.51463	0	0	0.0151018	0.0248717	NA	NA	NA	NA	NA	NA	NA	NA	NA	NA	NA	NA	NA	NA	NA	NA	NA	NA	NA	NA
ENSTGUG00000000201	28	1042509	MEX3D	Uniprot	promoter	0.448029	-6.32219	1.64146	0.118798	0.307273	-5.51329	0	0	0.00540905	0.0092822	ENSTGUG00000017802	NA	NA	NA	NA	NA	NA	NA	NA	NA		NA	NA	NA	NA	NA	NA	NA	NA	NA
ENSTGUG00000001945	1A	544080	NET1	HGNC Symbol	genic	1.35477	2.82714	1.64061	0.118977	0.307273	-5.51456	0.734926	0.246041	0.871165	0.11396	NA	NA	NA	NA	NA	NA	NA	NA	NA	NA	NA	NA	NA	NA	NA	NA	NA	NA	NA	NA
ENSTGUG00000010296	15	12378450	SMARCB1	HGNC Symbol	promoter	1.05355	-5.86805	1.64092	0.118912	0.307273	-5.51409	0	0	0.0239465	0.0399713	NA	NA	NA	NA	NA	NA	NA	NA	NA	NA	NA	NA	NA	NA	NA	NA	NA	NA	NA	NA
ENSTGUG00000002743	21	2591199	TP73	HGNC Symbol	genic	0.335	-6.40696	1.64104	0.118887	0.307273	-5.51392	0	0	0.00389555	0.00767424	NA	NA	NA	NA	NA	NA	NA	NA	NA	NA	NA	NA	NA	NA	NA	NA	NA	NA	NA	NA
ENSTGUG00000000935	28	4369919	YJU2	Uniprot	promoter	0.262401	-6.46141	1.6424	0.118602	0.307273	-5.5119	0	0	0.00243816	0.00386176	ENSTGUG00000000922	ENSTGUG00000000837	ENSTGUG00000000786	NA	NA	NA	NA	NA	NA	NA	POLR2E			NA	NA	NA	NA	NA	NA	NA
ENSTGUG00000000786	28	3987815			genic	0.474277	-6.3025	1.63945	0.119219	0.307649	-5.51626	0	0	0.00637419	0.0115398	ENSTGUG00000000825	NA	NA	NA	NA	NA	NA	NA	NA	NA	GNG7	NA	NA	NA	NA	NA	NA	NA	NA	NA
ENSTGUG00000015758	Un	105756573	SEPT4	STRING	promoter	0.759093	-6.08889	1.63854	0.119411	0.307963	-5.51762	0	0	0.0145658	0.02785	NA	NA	NA	NA	NA	NA	NA	NA	NA	NA	NA	NA	NA	NA	NA	NA	NA	NA	NA	NA
ENSTGUG00000010263	5	20197049	ALX4	HGNC Symbol	promoter	0.911538	-5.97456	1.63662	0.119814	0.308259	-5.52045	0	0	0.0177475	0.0293269	NA	NA	NA	NA	NA	NA	NA	NA	NA	NA	NA	NA	NA	NA	NA	NA	NA	NA	NA	NA
ENSTGUG00000006157	7	10729441	ASIC4	HGNC Symbol	genic	0.240537	-6.47781	1.63713	0.119706	0.308259	-5.5197	0	0	0.00220032	0.00361635	NA	NA	NA	NA	NA	NA	NA	NA	NA	NA	NA	NA	NA	NA	NA	NA	NA	NA	NA	NA
ENSTGUG00000002855	17	2226984	CACNA1B	HGNC Symbol	genic	0.744337	-5.74807	1.63556	0.120037	0.308259	-5.52202	0.00357039	0.00574361	0.0183674	0.0227658	NA	NA	NA	NA	NA	NA	NA	NA	NA	NA	NA	NA	NA	NA	NA	NA	NA	NA	NA	NA
ENSTGUG00000008373	7	15275232	DLX1	HGNC Symbol	promoter	0.435677	-6.33145	1.63545	0.120061	0.308259	-5.52218	0	0	0.00626947	0.012344	NA	NA	NA	NA	NA	NA	NA	NA	NA	NA	NA	NA	NA	NA	NA	NA	NA	NA	NA	NA
ENSTGUG00000015295	Un	41357259	EFNA3	Biomart_human_ortholog	promoter	0.456697	-6.31569	1.63552	0.120047	0.308259	-5.52209	0	0	0.00522117	0.00823206	NA	NA	NA	NA	NA	NA	NA	NA	NA	NA	NA	NA	NA	NA	NA	NA	NA	NA	NA	NA
ENSTGUG00000001426	26	3067110	KIAA1324	HGNC Symbol	genic	0.470494	-6.30534	1.63528	0.120096	0.308259	-5.52243	0	0	0.00574321	0.0100062	NA	NA	NA	NA	NA	NA	NA	NA	NA	NA	NA	NA	NA	NA	NA	NA	NA	NA	NA	NA
ENSTGUG00000001675	13	16562814	SRA1	Uniprot	genic	0.740354	-6.10295	1.63602	0.119942	0.308259	-5.52135	0	0	0.013872	0.0250966	NA	NA	NA	NA	NA	NA	NA	NA	NA	NA	NA	NA	NA	NA	NA	NA	NA	NA	NA	NA
ENSTGUG00000002706	4A	6292234	STARD8	HGNC Symbol	genic	0.460913	-6.31253	1.6365	0.119839	0.308259	-5.52063	0	0	0.00558854	0.00950558	NA	NA	NA	NA	NA	NA	NA	NA	NA	NA	NA	NA	NA	NA	NA	NA	NA	NA	NA	NA
ENSTGUG00000014964	3_random	426646	SLC5A6	Uniprot	promoter	0.595902	-6.21128	1.63374	0.120423	0.308914	-5.52472	0	0	0.00959042	0.0172249	ENSTGUG00000014949	NA	NA	NA	NA	NA	NA	NA	NA	NA	ATRAID	NA	NA	NA	NA	NA	NA	NA	NA	NA
ENSTGUG00000004628	17	6460898	HMCN2	Biomart_human_ortholog	genic	0.604821	-6.2046	1.63223	0.120741	0.309428	-5.52693	0	0	0.00884435	0.0165426	NA	NA	NA	NA	NA	NA	NA	NA	NA	NA	NA	NA	NA	NA	NA	NA	NA	NA	NA	NA
ENSTGUG00000014512	Un	63903883	MIP	HGNC Symbol	promoter	0.41704	-6.34543	1.63212	0.120766	0.309428	-5.52711	0	0	0.00451818	0.00725202	ENSTGUG00000014514	NA	NA	NA	NA	NA	NA	NA	NA	NA	PAN2	NA	NA	NA	NA	NA	NA	NA	NA	NA
ENSTGUG00000010364	8	27296305	NEGR1	HGNC Symbol	genic	0.700601	5.40432	1.63118	0.120964	0.309752	-5.52848	0.974164	0.0134608	0.983982	0.0184413	NA	NA	NA	NA	NA	NA	NA	NA	NA	NA	NA	NA	NA	NA	NA	NA	NA	NA	NA	NA
ENSTGUG00000004989	22	2892533	ADAM9	HGNC Symbol	genic	0.570638	-6.23023	1.63014	0.121186	0.310137	-5.53002	0	0	0.00887254	0.0160925	ENSTGUG00000004881	NA	NA	NA	NA	NA	NA	NA	NA	NA	FGFR1	NA	NA	NA	NA	NA	NA	NA	NA	NA
ENSTGUG00000000026	24	173821			genic	0.811824	-6.04934	1.6297	0.121279	0.310191	-5.53067	0	0	0.0138066	0.0229615	ENSTGUG00000000027	ENSTGUG00000000050	NA	NA	NA	NA	NA	NA	NA	NA	CCDC84	PHLDB1	NA	NA	NA	NA	NA	NA	NA	NA
ENSTGUG00000007813	19	9310246	TBX2	HGNC Symbol	genic	0.404408	-6.26475	1.62767	0.121713	0.311117	-5.53367	0.000747384	0.00183071	0.0078764	0.0170547	NA	NA	NA	NA	NA	NA	NA	NA	NA	NA	NA	NA	NA	NA	NA	NA	NA	NA	NA	NA
ENSTGUG00000002960	18	1086808	SLC38A10	Uniprot	genic	0.441124	-6.32737	1.62722	0.121809	0.311177	-5.53432	0	0	0.00502655	0.00778617	NA	NA	NA	NA	NA	NA	NA	NA	NA	NA	NA	NA	NA	NA	NA	NA	NA	NA	NA	NA
ENSTGUG00000002855	17	2209547	CACNA1B	HGNC Symbol	genic	0.852568	2.1331	1.62503	0.122277	0.311822	-5.53755	0.724529	0.154832	0.816102	0.102918	NA	NA	NA	NA	NA	NA	NA	NA	NA	NA	NA	NA	NA	NA	NA	NA	NA	NA	NA	NA
ENSTGUG00000015169	Un	101112692	PTRHD1	HGNC Symbol	promoter	1.11957	2.41876	1.62569	0.122136	0.311822	-5.53657	0.711552	0.224474	0.83873	0.10722	NA	NA	NA	NA	NA	NA	NA	NA	NA	NA	NA	NA	NA	NA	NA	NA	NA	NA	NA	NA
ENSTGUG00000003531	10	849027	TMEM266	HGNC Symbol	genic	0.465227	-6.30929	1.62521	0.122239	0.311822	-5.53728	0	0	0.00569209	0.00983531	NA	NA	NA	NA	NA	NA	NA	NA	NA	NA	NA	NA	NA	NA	NA	NA	NA	NA	NA	NA
ENSTGUG00000013759	Un	87158638	LOC100221475	Uniprot	promoter	0.436664	-6.33071	1.62435	0.122423	0.311975	-5.53855	0	0	0.0054063	0.00926465	NA	NA	NA	NA	NA	NA	NA	NA	NA	NA	NA	NA	NA	NA	NA	NA	NA	NA	NA	NA
ENSTGUG00000012173	7	39169227			promoter	0.772315	-5.58729	1.62408	0.122482	0.311975	-5.53895	0.0104167	0.0255155	0.0176826	0.0147706	ENSTGUG00000012179	ENSTGUG00000012157	NA	NA	NA	NA	NA	NA	NA	NA		GPD2	NA	NA	NA	NA	NA	NA	NA	NA
ENSTGUG00000017420	8_random	4778282	TNR	HGNC Symbol	genic	0.60067	-6.20771	1.62352	0.122601	0.312094	-5.53976	0	0	0.0107091	0.0222044	NA	NA	NA	NA	NA	NA	NA	NA	NA	NA	NA	NA	NA	NA	NA	NA	NA	NA	NA	NA
ENSTGUG00000005910	14	8695293	NDUFAB1	HGNC Symbol	genic	0.786156	-6.06859	1.62294	0.122726	0.31223	-5.54062	0	0	0.0134548	0.0227292	NA	NA	NA	NA	NA	NA	NA	NA	NA	NA	NA	NA	NA	NA	NA	NA	NA	NA	NA	NA
ENSTGUG00000000415	28	2283267	LOC101233818	Uniprot	promoter	1.27698	-5.70048	1.62234	0.122856	0.312377	-5.54151	0	0	0.0442348	0.0751816	NA	NA	NA	NA	NA	NA	NA	NA	NA	NA	NA	NA	NA	NA	NA	NA	NA	NA	NA	NA
ENSTGUG00000006818	20	8309472	ANGPT4	HGNC Symbol	promoter	0.896025	-5.6379	1.62045	0.123263	0.313226	-5.54428	0.00520833	0.0127578	0.0234822	0.0306196	NA	NA	NA	NA	NA	NA	NA	NA	NA	NA	NA	NA	NA	NA	NA	NA	NA	NA	NA	NA
ENSTGUG00000004890	1	1219163	PIGP	HGNC Symbol	genic	1.22098	4.82593	1.62004	0.123351	0.313267	-5.54488	0.921742	0.0671882	0.963421	0.0543044	NA	NA	NA	NA	NA	NA	NA	NA	NA	NA	NA	NA	NA	NA	NA	NA	NA	NA	NA	NA
ENSTGUG00000002589	21	2199128	ZBTB48	HGNC Symbol	genic	0.839676	-6.02845	1.61918	0.123536	0.313552	-5.54614	0	0	0.0158474	0.0289789	NA	NA	NA	NA	NA	NA	NA	NA	NA	NA	NA	NA	NA	NA	NA	NA	NA	NA	NA	NA
ENSTGUG00000007714	18	7052786	SEPT9	HGNC Symbol	genic	0.77629	-6.07599	1.61728	0.123949	0.313733	-5.54893	0	0	0.0168307	0.0395665	NA	NA	NA	NA	NA	NA	NA	NA	NA	NA	NA	NA	NA	NA	NA	NA	NA	NA	NA	NA
ENSTGUG00000007764	5	8079876	AIP	HGNC Symbol	promoter	0.499912	-6.28328	1.61796	0.123801	0.313733	-5.54793	0	0	0.00628907	0.012094	ENSTGUG00000007776	NA	NA	NA	NA	NA	NA	NA	NA	NA		NA	NA	NA	NA	NA	NA	NA	NA	NA
ENSTGUG00000004477	19	5276061	ALKBH4	HGNC Symbol	promoter	0.608634	-6.20174	1.617	0.12401	0.313733	-5.54935	0	0	0.00866487	0.0142034	ENSTGUG00000004484	NA	NA	NA	NA	NA	NA	NA	NA	NA	LRWD1	NA	NA	NA	NA	NA	NA	NA	NA	NA
ENSTGUG00000014002	28_random	157792	NCAN	STRING	promoter	0.639755	-6.1784	1.61685	0.124043	0.313733	-5.54957	0	0	0.00903795	0.0134346	NA	NA	NA	NA	NA	NA	NA	NA	NA	NA	NA	NA	NA	NA	NA	NA	NA	NA	NA	NA
ENSTGUG00000000864	13	6706857	SYNPO	Biomart_human_ortholog	promoter	0.741976	-6.10173	1.61687	0.124037	0.313733	-5.54953	0	0	0.0123001	0.0198343	ENSTGUG00000000816	NA	NA	NA	NA	NA	NA	NA	NA	NA		NA	NA	NA	NA	NA	NA	NA	NA	NA
ENSTGUG00000002589	21	2198488	ZBTB48	HGNC Symbol	genic	0.523273	-6.26576	1.6172	0.123965	0.313733	-5.54904	0	0	0.00766986	0.0141202	NA	NA	NA	NA	NA	NA	NA	NA	NA	NA	NA	NA	NA	NA	NA	NA	NA	NA	NA	NA
ENSTGUG00000005769	4A	17505783	LOC100221700	Uniprot	genic	0.801232	-5.5354	1.616	0.124226	0.313745	-5.5508	0.0119048	0.0291606	0.0203904	0.0211551	NA	NA	NA	NA	NA	NA	NA	NA	NA	NA	NA	NA	NA	NA	NA	NA	NA	NA	NA	NA
ENSTGUG00000010364	8	27367212	NEGR1	HGNC Symbol	genic	1.55892	5.32199	1.61575	0.124282	0.313745	-5.55118	0.943097	0.0367663	0.942366	0.161364	NA	NA	NA	NA	NA	NA	NA	NA	NA	NA	NA	NA	NA	NA	NA	NA	NA	NA	NA	NA
ENSTGUG00000016474	Un	81204406	PDE1B	Biomart_human_ortholog	genic	1.6732	-1.00326	1.61622	0.124178	0.313745	-5.55048	0.326365	0.263658	0.44602	0.253996	NA	NA	NA	NA	NA	NA	NA	NA	NA	NA	NA	NA	NA	NA	NA	NA	NA	NA	NA	NA
ENSTGUG00000004315	25	1008139	SLAMF1	STRING	genic	1.1378	-5.43764	1.61549	0.124337	0.313745	-5.55155	0.00574713	0.0140775	0.036931	0.0542719	ENSTGUG00000004390	NA	NA	NA	NA	NA	NA	NA	NA	NA		NA	NA	NA	NA	NA	NA	NA	NA	NA
ENSTGUG00000010174	9	18158427			promoter	1.02668	-5.8882	1.61492	0.124461	0.313873	-5.55238	0	0	0.0337293	0.081169	NA	NA	NA	NA	NA	NA	NA	NA	NA	NA	NA	NA	NA	NA	NA	NA	NA	NA	NA	NA
ENSTGUG00000011406	1	46861797	FGF9	HGNC Symbol	promoter	-0.562659	-6.39733	-1.61316	0.124844	0.314656	-5.55496	0.0111111	0.0201843	0.00185185	0.00785674	NA	NA	NA	NA	NA	NA	NA	NA	NA	NA	NA	NA	NA	NA	NA	NA	NA	NA	NA	NA
ENSTGUG00000011691	6	36023304			promoter	0.679168	-6.14884	1.61262	0.124962	0.314769	-5.55575	0	0	0.0111732	0.0199059	ENSTGUG00000011675	NA	NA	NA	NA	NA	NA	NA	NA	NA	INPP5A	NA	NA	NA	NA	NA	NA	NA	NA	NA
ENSTGUG00000001695	4	1975233	SHROOM3	HGNC Symbol	genic	0.834797	-6.03211	1.61159	0.125187	0.314851	-5.55725	0	0	0.0155607	0.0251557	NA	NA	NA	NA	NA	NA	NA	NA	NA	NA	NA	NA	NA	NA	NA	NA	NA	NA	NA	NA
ENSTGUG00000000809	23	1148408			genic	0.633528	-5.90377	1.61148	0.125212	0.314851	-5.55743	0.0035461	0.00868613	0.0154897	0.0257834	NA	NA	NA	NA	NA	NA	NA	NA	NA	NA	NA	NA	NA	NA	NA	NA	NA	NA	NA	NA
ENSTGUG00000000809	23	1148414			genic	1.16528	-4.96599	1.612	0.125098	0.314851	-5.55666	0.0104246	0.0120259	0.0496058	0.054266	NA	NA	NA	NA	NA	NA	NA	NA	NA	NA	NA	NA	NA	NA	NA	NA	NA	NA	NA	NA
ENSTGUG00000017965	1_random	274542	5_8S_rRNA	RFAM	promoter	0.110655	-6.47519	1.61011	0.125512	0.314897	-5.55942	0.000713472	0.000284359	0.00158161	0.000821966	NA	NA	NA	NA	NA	NA	NA	NA	NA	NA	NA	NA	NA	NA	NA	NA	NA	NA	NA	NA
ENSTGUG00000002855	17	2209450	CACNA1B	HGNC Symbol	genic	0.580703	2.18138	1.61018	0.125497	0.314897	-5.55932	0.763578	0.102156	0.827409	0.0743623	NA	NA	NA	NA	NA	NA	NA	NA	NA	NA	NA	NA	NA	NA	NA	NA	NA	NA	NA	NA
ENSTGUG00000006317	14	9157073	CASKIN1	STRING	genic	0.783859	-6.07032	1.60973	0.125595	0.314897	-5.55998	0	0	0.0180306	0.035466	NA	NA	NA	NA	NA	NA	NA	NA	NA	NA	NA	NA	NA	NA	NA	NA	NA	NA	NA	NA
ENSTGUG00000002515	27	2389101			promoter	0.264503	-6.45983	1.6099	0.125558	0.314897	-5.55973	0	0	0.00246364	0.00388453	ENSTGUG00000002501	NA	NA	NA	NA	NA	NA	NA	NA	NA	ZNF385C	NA	NA	NA	NA	NA	NA	NA	NA	NA
ENSTGUG00000017496	26_random	620036			genic	0.455906	-6.31628	1.61024	0.125482	0.314897	-5.55923	0	0	0.0052916	0.00822892	NA	NA	NA	NA	NA	NA	NA	NA	NA	NA	NA	NA	NA	NA	NA	NA	NA	NA	NA	NA
ENSTGUG00000008373	7	15275126	DLX1	HGNC Symbol	promoter	0.874283	-6.0025	1.6077	0.12604	0.314919	-5.56294	0	0	0.022587	0.0442481	NA	NA	NA	NA	NA	NA	NA	NA	NA	NA	NA	NA	NA	NA	NA	NA	NA	NA	NA	NA
ENSTGUG00000013708	Un	116434850	DNMT1	Biomart_human_ortholog	genic	-1.0777	2.76686	-1.60836	0.125895	0.314919	-5.56197	0.905751	0.0630159	0.820652	0.114704	NA	NA	NA	NA	NA	NA	NA	NA	NA	NA	NA	NA	NA	NA	NA	NA	NA	NA	NA	NA
ENSTGUG00000015356	4_random	3946592	FBXO41	HGNC Symbol	genic	0.813332	-6.04821	1.60863	0.125837	0.314919	-5.56159	0	0	0.0166282	0.031322	NA	NA	NA	NA	NA	NA	NA	NA	NA	NA	NA	NA	NA	NA	NA	NA	NA	NA	NA	NA
ENSTGUG00000005835	19	6855684	HIC1	HGNC Symbol	promoter	0.52086	-6.26757	1.60772	0.126035	0.314919	-5.56291	0	0	0.0067292	0.0109288	NA	NA	NA	NA	NA	NA	NA	NA	NA	NA	NA	NA	NA	NA	NA	NA	NA	NA	NA	NA
ENSTGUG00000002130	4	7637816	NKX6-1	Uniprot	promoter	0.587588	-6.21752	1.60855	0.125853	0.314919	-5.5617	0	0	0.00854131	0.0154726	NA	NA	NA	NA	NA	NA	NA	NA	NA	NA	NA	NA	NA	NA	NA	NA	NA	NA	NA	NA
ENSTGUG00000002944	21	3678104	SKI	HGNC Symbol	promoter	0.527141	-6.26286	1.60877	0.125805	0.314919	-5.56138	0	0	0.00834593	0.0172168	NA	NA	NA	NA	NA	NA	NA	NA	NA	NA	NA	NA	NA	NA	NA	NA	NA	NA	NA	NA
ENSTGUG00000005165	18	4353363	NTN1	HGNC Symbol	genic	0.284085	-6.44515	1.60725	0.12614	0.314987	-5.5636	0	0	0.00289125	0.00534104	NA	NA	NA	NA	NA	NA	NA	NA	NA	NA	NA	NA	NA	NA	NA	NA	NA	NA	NA	NA
ENSTGUG00000005885	14	8447364	RPS15A	Uniprot	promoter	0.393614	-6.363	1.60592	0.126432	0.315351	-5.56553	0	0	0.00467138	0.00835612	NA	NA	NA	NA	NA	NA	NA	NA	NA	NA	NA	NA	NA	NA	NA	NA	NA	NA	NA	NA
ENSTGUG00000008933	11	14044913	SHCBP1	HGNC Symbol	promoter	0.464388	-6.30992	1.60615	0.126381	0.315351	-5.5652	0	0	0.00591404	0.0108272	NA	NA	NA	NA	NA	NA	NA	NA	NA	NA	NA	NA	NA	NA	NA	NA	NA	NA	NA	NA
ENSTGUG00000014196	2_random	306697	CELF3	STRING	promoter	-0.616228	-3.3676	-1.60552	0.126521	0.315391	-5.56612	0.119326	0.0573951	0.0880681	0.0608522	NA	NA	NA	NA	NA	NA	NA	NA	NA	NA	NA	NA	NA	NA	NA	NA	NA	NA	NA	NA
ENSTGUG00000000893	28	4223591	MIDN	HGNC Symbol	genic	0.564242	-5.97246	1.60483	0.126674	0.315591	-5.56713	0.00240166	0.00383822	0.010485	0.0116372	ENSTGUG00000000786	ENSTGUG00000000837	NA	NA	NA	NA	NA	NA	NA	NA			NA	NA	NA	NA	NA	NA	NA	NA
ENSTGUG00000004905	15	1634771			genic	-1.45045	4.54653	-1.60446	0.126755	0.31561	-5.56767	0.971429	0.0571429	0.922429	0.0719742	NA	NA	NA	NA	NA	NA	NA	NA	NA	NA	NA	NA	NA	NA	NA	NA	NA	NA	NA	NA
ENSTGUG00000004671	22	2712939	ADGRA2	HGNC Symbol	genic	0.433293	-6.33324	1.60399	0.126859	0.315687	-5.56835	0	0	0.00592924	0.0126003	NA	NA	NA	NA	NA	NA	NA	NA	NA	NA	NA	NA	NA	NA	NA	NA	NA	NA	NA	NA
ENSTGUG00000004464	22	1891519	NEFL	HGNC Symbol	promoter	0.787911	-5.5898	1.60328	0.127017	0.315899	-5.56939	0.00683422	0.0143057	0.0196523	0.0204157	NA	NA	NA	NA	NA	NA	NA	NA	NA	NA	NA	NA	NA	NA	NA	NA	NA	NA	NA	NA
ENSTGUG00000003669	22	215568	ADD2	Biomart_human_ortholog	promoter	0.748572	-6.09678	1.60243	0.127205	0.316184	-5.57063	0	0	0.0114018	0.0169752	ENSTGUG00000003490	NA	NA	NA	NA	NA	NA	NA	NA	NA	HK2	NA	NA	NA	NA	NA	NA	NA	NA	NA
ENSTGUG00000009462	6	21284429	HPSE2	HGNC Symbol	genic	0.288481	-6.44185	1.60074	0.12758	0.316571	-5.57309	0	0	0.0027477	0.00441203	ENSTGUG00000009444	NA	NA	NA	NA	NA	NA	NA	NA	NA		NA	NA	NA	NA	NA	NA	NA	NA	NA
ENSTGUG00000000666	24	5844871	IGSF9B	Biomart_human_ortholog	genic	0.908512	-5.97683	1.60139	0.127435	0.316571	-5.57214	0	0	0.0170678	0.0289349	NA	NA	NA	NA	NA	NA	NA	NA	NA	NA	NA	NA	NA	NA	NA	NA	NA	NA	NA	NA
ENSTGUG00000002526	17	713557			genic	0.549664	-6.24596	1.60079	0.127569	0.316571	-5.57301	0	0	0.00702073	0.0113108	ENSTGUG00000002544	NA	NA	NA	NA	NA	NA	NA	NA	NA	ENTPD8	NA	NA	NA	NA	NA	NA	NA	NA	NA
ENSTGUG00000006182	3	24884212	PAK5	HGNC Symbol	genic	1.20049	-5.31481	1.59943	0.127871	0.316716	-5.57499	0.00833333	0.0204124	0.0391815	0.0472476	NA	NA	NA	NA	NA	NA	NA	NA	NA	NA	NA	NA	NA	NA	NA	NA	NA	NA	NA	NA
ENSTGUG00000018535	13	16773413	PCDHB3	Uniprot	genic	-0.721359	-5.26243	-1.59958	0.127838	0.316716	-5.57477	0.0296575	0.014535	0.0183475	0.0189929	NA	NA	NA	NA	NA	NA	NA	NA	NA	NA	NA	NA	NA	NA	NA	NA	NA	NA	NA	NA
ENSTGUG00000006999	5	7311181	SERPING1	Uniprot	genic	0.624916	-6.18952	1.59916	0.127931	0.316716	-5.57538	0	0	0.00945731	0.0163608	NA	NA	NA	NA	NA	NA	NA	NA	NA	NA	NA	NA	NA	NA	NA	NA	NA	NA	NA	NA
ENSTGUG00000008878	15	8917865			promoter	1.38415	-4.92774	1.59954	0.127847	0.316716	-5.57483	0.0238095	0.0583212	0.0717589	0.0896102	NA	NA	NA	NA	NA	NA	NA	NA	NA	NA	NA	NA	NA	NA	NA	NA	NA	NA	NA	NA
ENSTGUG00000006240	20	7664963	VSTM2L	HGNC Symbol	promoter	0.312322	-6.42397	1.59882	0.128007	0.316723	-5.57588	0	0	0.00287388	0.00384268	ENSTGUG00000005822	NA	NA	NA	NA	NA	NA	NA	NA	NA		NA	NA	NA	NA	NA	NA	NA	NA	NA
ENSTGUG00000016752	Un	81618234	NES	Biomart_human_ortholog	genic	0.323498	-6.41559	1.59804	0.12818	0.316968	-5.577	0	0	0.00370772	0.00753152	NA	NA	NA	NA	NA	NA	NA	NA	NA	NA	NA	NA	NA	NA	NA	NA	NA	NA	NA	NA
ENSTGUG00000002855	17	2209544	CACNA1B	HGNC Symbol	genic	-0.424192	-0.600857	-1.59755	0.128291	0.317063	-5.57773	0.451267	0.104854	0.383093	0.121754	NA	NA	NA	NA	NA	NA	NA	NA	NA	NA	NA	NA	NA	NA	NA	NA	NA	NA	NA	NA
ENSTGUG00000014233	Un	91108477	LOC100218309	Uniprot	genic	-1.15345	-5.38534	-1.59667	0.128488	0.317367	-5.57901	0.0628479	0.0838334	0.0253771	0.0496616	NA	NA	NA	NA	NA	NA	NA	NA	NA	NA	NA	NA	NA	NA	NA	NA	NA	NA	NA	NA
ENSTGUG00000006200	8	11178757	BARHL2	HGNC Symbol	genic	0.350572	-6.39528	1.59337	0.129227	0.318984	-5.58379	0	0	0.00349043	0.00522841	NA	NA	NA	NA	NA	NA	NA	NA	NA	NA	NA	NA	NA	NA	NA	NA	NA	NA	NA	NA
ENSTGUG00000000786	28	3985875			genic	0.458639	-6.31423	1.59309	0.12929	0.318984	-5.5842	0	0	0.00531827	0.0082403	ENSTGUG00000000825	NA	NA	NA	NA	NA	NA	NA	NA	NA	GNG7	NA	NA	NA	NA	NA	NA	NA	NA	NA
ENSTGUG00000006053	9	4550247	DGKG	Biomart_human_ortholog	genic	-0.785547	2.85602	-1.59211	0.129509	0.319314	-5.58561	0.917811	0.0396903	0.847533	0.107971	NA	NA	NA	NA	NA	NA	NA	NA	NA	NA	NA	NA	NA	NA	NA	NA	NA	NA	NA	NA
ENSTGUG00000014941	3_random	446255	MAPRE3	Uniprot	promoter	0.957284	-5.94025	1.59184	0.129571	0.319314	-5.58601	0	0	0.0244641	0.0505255	ENSTGUG00000014911	NA	NA	NA	NA	NA	NA	NA	NA	NA	SLC30A3	NA	NA	NA	NA	NA	NA	NA	NA	NA
ENSTGUG00000002914	18	911029	FAM104A	Uniprot	genic	0.487988	-6.29222	1.591	0.129761	0.319417	-5.58723	0	0	0.00714908	0.0160965	NA	NA	NA	NA	NA	NA	NA	NA	NA	NA	NA	NA	NA	NA	NA	NA	NA	NA	NA	NA
ENSTGUG00000007364	17	11014524	PBX3	HGNC Symbol	genic	0.523684	-6.26545	1.5911	0.129736	0.319417	-5.58707	0	0	0.00701402	0.01187	NA	NA	NA	NA	NA	NA	NA	NA	NA	NA	NA	NA	NA	NA	NA	NA	NA	NA	NA	NA
ENSTGUG00000002255	27	1847685	ORMDL3	HGNC Symbol	promoter	0.347715	-6.39742	1.59055	0.129861	0.319482	-5.58787	0	0	0.00378306	0.00674412	NA	NA	NA	NA	NA	NA	NA	NA	NA	NA	NA	NA	NA	NA	NA	NA	NA	NA	NA	NA
ENSTGUG00000002564	27	2460284	KCNH4	HGNC Symbol	genic	1.51621	-1.44599	1.58967	0.130061	0.319784	-5.58916	0.277285	0.248032	0.354283	0.22549	ENSTGUG00000002515	NA	NA	NA	NA	NA	NA	NA	NA	NA		NA	NA	NA	NA	NA	NA	NA	NA	NA
ENSTGUG00000018485	Un	2784049			promoter	0.271666	-6.45446	1.58935	0.130132	0.319784	-5.58961	0	0	0.00269932	0.00474498	ENSTGUG00000014010	NA	NA	NA	NA	NA	NA	NA	NA	NA		NA	NA	NA	NA	NA	NA	NA	NA	NA
ENSTGUG00000002914	18	995254	FAM104A	Uniprot	promoter	0.58804	-6.21718	1.58886	0.130242	0.319874	-5.59032	0	0	0.00934149	0.0166727	ENSTGUG00000002937	NA	NA	NA	NA	NA	NA	NA	NA	NA	BTBD17	NA	NA	NA	NA	NA	NA	NA	NA	NA
ENSTGUG00000004464	22	1891302	NEFL	HGNC Symbol	promoter	0.371744	-6.3794	1.5878	0.130484	0.319991	-5.59186	0	0	0.00390647	0.0064185	NA	NA	NA	NA	NA	NA	NA	NA	NA	NA	NA	NA	NA	NA	NA	NA	NA	NA	NA	NA
ENSTGUG00000009432	11	18395736	SLC7A10	HGNC Symbol	genic	-1.27507	1.09966	-1.58808	0.130419	0.319991	-5.59145	0.723386	0.215256	0.618875	0.177978	NA	NA	NA	NA	NA	NA	NA	NA	NA	NA	NA	NA	NA	NA	NA	NA	NA	NA	NA	NA
ENSTGUG00000004905	15	1634768			genic	1.19924	0.518097	1.58767	0.130512	0.319991	-5.59204	0.445595	0.188198	0.58939	0.199501	NA	NA	NA	NA	NA	NA	NA	NA	NA	NA	NA	NA	NA	NA	NA	NA	NA	NA	NA	NA
ENSTGUG00000007009	17	10198892	CRB2	HGNC Symbol	promoter	0.724834	-6.04082	1.58629	0.130824	0.320299	-5.59403	0.000548998	0.000894155	0.0135328	0.023975	NA	NA	NA	NA	NA	NA	NA	NA	NA	NA	NA	NA	NA	NA	NA	NA	NA	NA	NA	NA
ENSTGUG00000003758	12	992484	FBLN2	HGNC Symbol	genic	0.988293	2.2896	1.58614	0.13086	0.320299	-5.59426	0.747486	0.0471864	0.820228	0.153671	NA	NA	NA	NA	NA	NA	NA	NA	NA	NA	NA	NA	NA	NA	NA	NA	NA	NA	NA	NA
ENSTGUG00000000589	24	4686881	FLI1	Uniprot	genic	0.270794	-6.45512	1.58675	0.130722	0.320299	-5.59338	0	0	0.00272804	0.00496696	NA	NA	NA	NA	NA	NA	NA	NA	NA	NA	NA	NA	NA	NA	NA	NA	NA	NA	NA	NA
ENSTGUG00000015356	4_random	3951859	FBXO41	HGNC Symbol	genic	0.310196	-6.42556	1.58549	0.131006	0.320357	-5.59519	0	0	0.00321741	0.00550247	ENSTGUG00000015420	NA	NA	NA	NA	NA	NA	NA	NA	NA		NA	NA	NA	NA	NA	NA	NA	NA	NA
ENSTGUG00000008292	10	13104781	HAPLN3	HGNC Symbol	promoter	0.295249	-6.43677	1.58471	0.131184	0.320357	-5.59632	0	0	0.00284307	0.00446312	NA	NA	NA	NA	NA	NA	NA	NA	NA	NA	NA	NA	NA	NA	NA	NA	NA	NA	NA	NA
ENSTGUG00000010689	5	22609817	LARGE2	Uniprot	promoter	0.913711	-5.97293	1.58449	0.131234	0.320357	-5.59663	0	0	0.0210496	0.0390655	NA	NA	NA	NA	NA	NA	NA	NA	NA	NA	NA	NA	NA	NA	NA	NA	NA	NA	NA	NA
ENSTGUG00000009367	3	37501719	PRKN	HGNC Symbol	genic	0.353619	-6.393	1.58537	0.131034	0.320357	-5.59536	0	0	0.00388176	0.00688662	NA	NA	NA	NA	NA	NA	NA	NA	NA	NA	NA	NA	NA	NA	NA	NA	NA	NA	NA	NA
ENSTGUG00000002526	17	713398			genic	0.508764	-6.27664	1.5844	0.131254	0.320357	-5.59676	0	0	0.00633341	0.010103	ENSTGUG00000002544	NA	NA	NA	NA	NA	NA	NA	NA	NA	ENTPD8	NA	NA	NA	NA	NA	NA	NA	NA	NA
ENSTGUG00000017339	23_random	221732	ADGRB2	Biomart_human_ortholog	genic	0.947224	-5.94779	1.58339	0.131484	0.320441	-5.59822	0	0	0.024482	0.0508303	NA	NA	NA	NA	NA	NA	NA	NA	NA	NA	NA	NA	NA	NA	NA	NA	NA	NA	NA	NA
ENSTGUG00000000788	13	6593675	GM2A	HGNC Symbol	promoter	1.19152	-4.61495	1.58309	0.131554	0.320441	-5.59866	0.0304233	0.0487735	0.0682192	0.0715294	NA	NA	NA	NA	NA	NA	NA	NA	NA	NA	NA	NA	NA	NA	NA	NA	NA	NA	NA	NA
ENSTGUG00000003785	25	409482	TPM3	HGNC Symbol	genic	1.3415	-5.65209	1.58295	0.131585	0.320441	-5.59886	0	0	0.0410109	0.0669204	NA	NA	NA	NA	NA	NA	NA	NA	NA	NA	NA	NA	NA	NA	NA	NA	NA	NA	NA	NA
ENSTGUG00000005152	18	4296162	USP43	Uniprot	genic	0.256311	-6.46598	1.58336	0.131491	0.320441	-5.59827	0	0	0.00267521	0.00520883	NA	NA	NA	NA	NA	NA	NA	NA	NA	NA	NA	NA	NA	NA	NA	NA	NA	NA	NA	NA
ENSTGUG00000000610	1B	992213	TPP1	Uniprot	promoter	0.206	-6.50371	1.58092	0.13205	0.321031	-5.60179	0	0	0.00178617	0.00278869	NA	NA	NA	NA	NA	NA	NA	NA	NA	NA	NA	NA	NA	NA	NA	NA	NA	NA	NA	NA
ENSTGUG00000002526	17	713566			genic	0.493058	-6.28842	1.58103	0.132024	0.321031	-5.60163	0	0	0.00697464	0.0129787	ENSTGUG00000002544	NA	NA	NA	NA	NA	NA	NA	NA	NA	ENTPD8	NA	NA	NA	NA	NA	NA	NA	NA	NA
ENSTGUG00000015922	19_random	107337			promoter	0.412504	-6.34883	1.58117	0.131992	0.321031	-5.60143	0	0	0.00553507	0.0119673	NA	NA	NA	NA	NA	NA	NA	NA	NA	NA	NA	NA	NA	NA	NA	NA	NA	NA	NA	NA
ENSTGUG00000004671	22	2710272	ADGRA2	HGNC Symbol	promoter	-0.540111	-6.46769	-1.57941	0.132396	0.321509	-5.60397	0.0162602	0.0398291	0.000453421	0.00132101	NA	NA	NA	NA	NA	NA	NA	NA	NA	NA	NA	NA	NA	NA	NA	NA	NA	NA	NA	NA
ENSTGUG00000009447	14	16138747	CLEC19A	HGNC Symbol	promoter	0.833756	-6.03289	1.57952	0.13237	0.321509	-5.60381	0	0	0.0143935	0.022756	NA	NA	NA	NA	NA	NA	NA	NA	NA	NA	NA	NA	NA	NA	NA	NA	NA	NA	NA	NA
ENSTGUG00000011059	4	69763014			genic	0.691995	-6.13921	1.57909	0.132469	0.321509	-5.60443	0	0	0.0150902	0.0350504	NA	NA	NA	NA	NA	NA	NA	NA	NA	NA	NA	NA	NA	NA	NA	NA	NA	NA	NA	NA
ENSTGUG00000006317	14	9157355	CASKIN1	STRING	genic	0.355101	-6.39189	1.57848	0.132609	0.321669	-5.60531	0	0	0.00368407	0.00588381	NA	NA	NA	NA	NA	NA	NA	NA	NA	NA	NA	NA	NA	NA	NA	NA	NA	NA	NA	NA
ENSTGUG00000004671	22	2714208	ADGRA2	HGNC Symbol	genic	0.363429	-6.38564	1.5771	0.132926	0.322256	-5.60729	0	0	0.00395785	0.00684261	NA	NA	NA	NA	NA	NA	NA	NA	NA	NA	NA	NA	NA	NA	NA	NA	NA	NA	NA	NA
ENSTGUG00000014196	2_random	307275	CELF3	STRING	promoter	-1.39533	2.42133	-1.57119	0.13429	0.323009	-5.61578	0.832789	0.210478	0.781332	0.113798	NA	NA	NA	NA	NA	NA	NA	NA	NA	NA	NA	NA	NA	NA	NA	NA	NA	NA	NA	NA
ENSTGUG00000014196	2_random	307244	CELF3	STRING	promoter	-1.36901	3.00099	-1.5732	0.133826	0.323009	-5.6129	0.916092	0.0666456	0.823926	0.143847	NA	NA	NA	NA	NA	NA	NA	NA	NA	NA	NA	NA	NA	NA	NA	NA	NA	NA	NA	NA
ENSTGUG00000002478	27	2314783	CNP	HGNC Symbol	promoter	0.49575	-6.2864	1.57364	0.133725	0.323009	-5.61227	0	0	0.00651941	0.0118029	NA	NA	NA	NA	NA	NA	NA	NA	NA	NA	NA	NA	NA	NA	NA	NA	NA	NA	NA	NA
ENSTGUG00000002735	27	2608181	CNTNAP1	HGNC Symbol	promoter	0.466353	-6.30845	1.57077	0.134389	0.323009	-5.61638	0	0	0.0071379	0.0152808	ENSTGUG00000002515	ENSTGUG00000002656	NA	NA	NA	NA	NA	NA	NA	NA		VPS25	NA	NA	NA	NA	NA	NA	NA	NA
ENSTGUG00000002914	18	966211	FAM104A	Uniprot	genic	0.39639	-6.36092	1.57487	0.133439	0.323009	-5.61049	0	0	0.00442719	0.00737339	NA	NA	NA	NA	NA	NA	NA	NA	NA	NA	NA	NA	NA	NA	NA	NA	NA	NA	NA	NA
ENSTGUG00000009339	12	13917515	FEZF2	Biomart_human_ortholog	genic	0.696793	-6.13562	1.57155	0.134206	0.323009	-5.61526	0	0	0.0109867	0.0177627	NA	NA	NA	NA	NA	NA	NA	NA	NA	NA	NA	NA	NA	NA	NA	NA	NA	NA	NA	NA
ENSTGUG00000004150	11	283659	FOXF1	HGNC Symbol	promoter	0.406177	-6.35358	1.57522	0.133359	0.323009	-5.61	0	0	0.00454896	0.0074399	NA	NA	NA	NA	NA	NA	NA	NA	NA	NA	NA	NA	NA	NA	NA	NA	NA	NA	NA	NA
ENSTGUG00000011748	5	30746808	MEIS2	HGNC Symbol	genic	0.535936	-6.25626	1.5721	0.134081	0.323009	-5.61448	0	0	0.00675911	0.0102892	NA	NA	NA	NA	NA	NA	NA	NA	NA	NA	NA	NA	NA	NA	NA	NA	NA	NA	NA	NA
ENSTGUG00000009432	11	18395742	SLC7A10	HGNC Symbol	genic	0.678967	0.0246414	1.57081	0.134379	0.323009	-5.61633	0.426989	0.140558	0.531269	0.156237	NA	NA	NA	NA	NA	NA	NA	NA	NA	NA	NA	NA	NA	NA	NA	NA	NA	NA	NA	NA
ENSTGUG00000011703	7	32896956	TMEM163	HGNC Symbol	genic	-1.08581	5.35216	-1.57349	0.133757	0.323009	-5.61247	0.989583	0.0255155	0.963241	0.0573374	NA	NA	NA	NA	NA	NA	NA	NA	NA	NA	NA	NA	NA	NA	NA	NA	NA	NA	NA	NA
ENSTGUG00000015913	Un	44746319	TUBA1A	Biomart	genic	0.294515	-6.43733	1.57225	0.134044	0.323009	-5.61425	0	0	0.00268796	0.00375489	NA	NA	NA	NA	NA	NA	NA	NA	NA	NA	NA	NA	NA	NA	NA	NA	NA	NA	NA	NA
ENSTGUG00000006240	20	7664979	VSTM2L	HGNC Symbol	promoter	0.694739	-6.13716	1.57157	0.134202	0.323009	-5.61523	0	0	0.00999881	0.0149622	ENSTGUG00000005822	NA	NA	NA	NA	NA	NA	NA	NA	NA		NA	NA	NA	NA	NA	NA	NA	NA	NA
ENSTGUG00000006077	3	24447575			promoter	1.21405	-5.74767	1.57204	0.134093	0.323009	-5.61456	0	0	0.0374669	0.0685611	ENSTGUG00000006079	NA	NA	NA	NA	NA	NA	NA	NA	NA	JAG1	NA	NA	NA	NA	NA	NA	NA	NA	NA
ENSTGUG00000016050	1A_random	176020			genic	1.10194	-4.77215	1.57073	0.134397	0.323009	-5.61644	0.0178625	0.0237673	0.0525401	0.0495836	NA	NA	NA	NA	NA	NA	NA	NA	NA	NA	NA	NA	NA	NA	NA	NA	NA	NA	NA	NA
ENSTGUG00000016937	Un	168375838			genic	-0.880259	2.7618	-1.57274	0.133933	0.323009	-5.61356	0.898614	0.0545865	0.843242	0.0837187	NA	NA	NA	NA	NA	NA	NA	NA	NA	NA	NA	NA	NA	NA	NA	NA	NA	NA	NA	NA
ENSTGUG00000017338	8_random	2911098			genic	0.568533	-6.23181	1.57058	0.134432	0.323009	-5.61665	0	0	0.00904475	0.016943	NA	NA	NA	NA	NA	NA	NA	NA	NA	NA	NA	NA	NA	NA	NA	NA	NA	NA	NA	NA
ENSTGUG00000006403	Z	68396481	KLF4	Biomart_human_ortholog	genic	0.721418	-5.9773	1.56981	0.134612	0.323264	-5.61777	0.00129199	0.00316471	0.0151275	0.0247909	NA	NA	NA	NA	NA	NA	NA	NA	NA	NA	NA	NA	NA	NA	NA	NA	NA	NA	NA	NA
ENSTGUG00000014495	Un	121537249	ERBB2	Biomart_human_ortholog	promoter	0.62614	-6.18861	1.56902	0.134796	0.323524	-5.61889	0	0	0.00882458	0.0135345	NA	NA	NA	NA	NA	NA	NA	NA	NA	NA	NA	NA	NA	NA	NA	NA	NA	NA	NA	NA
ENSTGUG00000003815	8	2825919	C1orf21	HGNC Symbol	promoter	0.691024	-6.13994	1.56637	0.135415	0.32447	-5.6227	0	0	0.011923	0.0225538	NA	NA	NA	NA	NA	NA	NA	NA	NA	NA	NA	NA	NA	NA	NA	NA	NA	NA	NA	NA
ENSTGUG00000015356	4_random	4017573	FBXO41	HGNC Symbol	genic	0.282773	-6.44613	1.56671	0.135335	0.32447	-5.62221	0	0	0.00266876	0.00410206	NA	NA	NA	NA	NA	NA	NA	NA	NA	NA	NA	NA	NA	NA	NA	NA	NA	NA	NA	NA
ENSTGUG00000005910	14	8695313	NDUFAB1	HGNC Symbol	genic	-0.875019	-5.91588	-1.56641	0.135403	0.32447	-5.62263	0.0373721	0.0649104	0.0124142	0.0390591	NA	NA	NA	NA	NA	NA	NA	NA	NA	NA	NA	NA	NA	NA	NA	NA	NA	NA	NA	NA
ENSTGUG00000015645	Un	105021121	BAX	Uniprot	promoter	0.399674	-6.35846	1.56455	0.13584	0.325309	-5.6253	0	0	0.0048668	0.00890961	NA	NA	NA	NA	NA	NA	NA	NA	NA	NA	NA	NA	NA	NA	NA	NA	NA	NA	NA	NA
ENSTGUG00000003456	19	1009378	CALN1	Biomart_human_ortholog	genic	-1.6833	3.97954	-1.56382	0.13601	0.325536	-5.62633	0.940476	0.114434	0.877375	0.120411	NA	NA	NA	NA	NA	NA	NA	NA	NA	NA	NA	NA	NA	NA	NA	NA	NA	NA	NA	NA
ENSTGUG00000002855	17	2209279	CACNA1B	HGNC Symbol	genic	-1.37662	2.13505	-1.56267	0.136281	0.326005	-5.62799	0.870607	0.0886459	0.715973	0.25103	NA	NA	NA	NA	NA	NA	NA	NA	NA	NA	NA	NA	NA	NA	NA	NA	NA	NA	NA	NA
ENSTGUG00000017965	1_random	274491	5_8S_rRNA	RFAM	promoter	0.768426	-5.88329	1.56115	0.136638	0.326678	-5.63015	0.00149383	0.00098743	0.0221644	0.0484618	NA	NA	NA	NA	NA	NA	NA	NA	NA	NA	NA	NA	NA	NA	NA	NA	NA	NA	NA	NA
ENSTGUG00000016050	1A_random	174932			genic	0.316293	-6.42099	1.56059	0.13677	0.326812	-5.63095	0	0	0.00309038	0.00515147	NA	NA	NA	NA	NA	NA	NA	NA	NA	NA	NA	NA	NA	NA	NA	NA	NA	NA	NA	NA
ENSTGUG00000015169	Un	101112699	PTRHD1	HGNC Symbol	promoter	-0.735216	-1.00658	-1.56	0.13691	0.32687	-5.6318	0.431481	0.199007	0.319199	0.149504	NA	NA	NA	NA	NA	NA	NA	NA	NA	NA	NA	NA	NA	NA	NA	NA	NA	NA	NA	NA
ENSTGUG00000009405	5	14061008	SYT8	Uniprot	genic	0.753683	-6.09295	1.55985	0.136945	0.32687	-5.63201	0	0	0.0134873	0.0226844	ENSTGUG00000009454	NA	NA	NA	NA	NA	NA	NA	NA	NA	IFITM10	NA	NA	NA	NA	NA	NA	NA	NA	NA
ENSTGUG00000000607	24	5229139	SCN3B	Uniprot	promoter	0.393026	-6.36344	1.55782	0.137424	0.327831	-5.6349	0	0	0.00441558	0.00762039	NA	NA	NA	NA	NA	NA	NA	NA	NA	NA	NA	NA	NA	NA	NA	NA	NA	NA	NA	NA
ENSTGUG00000012563	3	80543246	TPBG	Biomart_human_ortholog	promoter	0.627376	-6.18768	1.55739	0.137526	0.327895	-5.63552	0	0	0.00918834	0.0149228	NA	NA	NA	NA	NA	NA	NA	NA	NA	NA	NA	NA	NA	NA	NA	NA	NA	NA	NA	NA
ENSTGUG00000002855	17	2209503	CACNA1B	HGNC Symbol	genic	0.546915	0.429686	1.55703	0.13761	0.327914	-5.63602	0.502632	0.0957513	0.593572	0.13141	NA	NA	NA	NA	NA	NA	NA	NA	NA	NA	NA	NA	NA	NA	NA	NA	NA	NA	NA	NA
ENSTGUG00000002855	17	2209379	CACNA1B	HGNC Symbol	genic	0.57685	0.691307	1.5561	0.137832	0.328196	-5.63736	0.544444	0.0739067	0.631308	0.14198	NA	NA	NA	NA	NA	NA	NA	NA	NA	NA	NA	NA	NA	NA	NA	NA	NA	NA	NA	NA
ENSTGUG00000004017	12	1848483	MKRN2	HGNC Symbol	genic	1.31505	-5.67192	1.55586	0.137889	0.328196	-5.6377	0	0	0.0439276	0.0945711	NA	NA	NA	NA	NA	NA	NA	NA	NA	NA	NA	NA	NA	NA	NA	NA	NA	NA	NA	NA
ENSTGUG00000007717	11	11315553	ZC3H18	Uniprot	genic	0.404016	-6.3552	1.55557	0.137956	0.328196	-5.6381	0	0	0.00635279	0.0179729	NA	NA	NA	NA	NA	NA	NA	NA	NA	NA	NA	NA	NA	NA	NA	NA	NA	NA	NA	NA
ENSTGUG00000006157	7	10729392	ASIC4	HGNC Symbol	genic	0.225597	-6.48901	1.55373	0.138395	0.328835	-5.64073	0	0	0.00206794	0.00355844	NA	NA	NA	NA	NA	NA	NA	NA	NA	NA	NA	NA	NA	NA	NA	NA	NA	NA	NA	NA
ENSTGUG00000017284	22_random	368279	ENTPD4	STRING	genic	1.0899	-5.84078	1.5533	0.138498	0.328835	-5.64135	0	0	0.041084	0.0977904	NA	NA	NA	NA	NA	NA	NA	NA	NA	NA	NA	NA	NA	NA	NA	NA	NA	NA	NA	NA
ENSTGUG00000014667	3_random	618591	FNDC4	HGNC Symbol	genic	0.305509	-6.42908	1.55317	0.138529	0.328835	-5.64153	0	0	0.00287772	0.00423633	NA	NA	NA	NA	NA	NA	NA	NA	NA	NA	NA	NA	NA	NA	NA	NA	NA	NA	NA	NA
ENSTGUG00000004315	25	975009	SLAMF1	STRING	genic	0.38099	-6.26539	1.55319	0.138523	0.328835	-5.6415	0.00092081	0.00225552	0.00560869	0.00862883	ENSTGUG00000004390	NA	NA	NA	NA	NA	NA	NA	NA	NA		NA	NA	NA	NA	NA	NA	NA	NA	NA
ENSTGUG00000004671	22	2712957	ADGRA2	HGNC Symbol	genic	0.409694	-6.35094	1.55141	0.138949	0.329289	-5.64404	0	0	0.00497509	0.00885684	NA	NA	NA	NA	NA	NA	NA	NA	NA	NA	NA	NA	NA	NA	NA	NA	NA	NA	NA	NA
ENSTGUG00000014196	2_random	307269	CELF3	STRING	promoter	1.16276	2.4943	1.5515	0.138926	0.329289	-5.6439	0.742432	0.142159	0.834828	0.117085	NA	NA	NA	NA	NA	NA	NA	NA	NA	NA	NA	NA	NA	NA	NA	NA	NA	NA	NA	NA
ENSTGUG00000004766	19	5551699	RASL10B	HGNC Symbol	promoter	-1.10328	-4.28136	-1.55154	0.138916	0.329289	-5.64384	0.108059	0.0873859	0.0488311	0.0474666	NA	NA	NA	NA	NA	NA	NA	NA	NA	NA	NA	NA	NA	NA	NA	NA	NA	NA	NA	NA
ENSTGUG00000006053	9	4550179	DGKG	Biomart_human_ortholog	genic	0.999798	2.9012	1.55047	0.139171	0.329636	-5.64536	0.813607	0.0611804	0.869614	0.121536	NA	NA	NA	NA	NA	NA	NA	NA	NA	NA	NA	NA	NA	NA	NA	NA	NA	NA	NA	NA
ENSTGUG00000006053	9	4550306	DGKG	Biomart_human_ortholog	genic	0.703927	1.91672	1.54942	0.139424	0.329692	-5.64686	0.721692	0.0855023	0.788747	0.12752	NA	NA	NA	NA	NA	NA	NA	NA	NA	NA	NA	NA	NA	NA	NA	NA	NA	NA	NA	NA
ENSTGUG00000000236	2	2233650	GUK1	HGNC Symbol	promoter	0.483715	-6.29543	1.54947	0.13941	0.329692	-5.64678	0	0	0.00730007	0.0161861	NA	NA	NA	NA	NA	NA	NA	NA	NA	NA	NA	NA	NA	NA	NA	NA	NA	NA	NA	NA
ENSTGUG00000006166	1	5801543	NDP	HGNC Symbol	genic	-0.700012	6.1332	-1.55005	0.139272	0.329692	-5.64596	1	0	0.987641	0.0231221	NA	NA	NA	NA	NA	NA	NA	NA	NA	NA	NA	NA	NA	NA	NA	NA	NA	NA	NA	NA
ENSTGUG00000010263	5	20197084	ALX4	HGNC Symbol	promoter	0.42958	-6.33603	1.54831	0.139689	0.329876	-5.64843	0	0	0.00551762	0.0100488	NA	NA	NA	NA	NA	NA	NA	NA	NA	NA	NA	NA	NA	NA	NA	NA	NA	NA	NA	NA
ENSTGUG00000006887	1	9436329	DMD	Uniprot	genic	-0.180737	-6.58886	-1.54814	0.13973	0.329876	-5.64867	0.00191429	0.00389958	0.000192901	0.000818411	NA	NA	NA	NA	NA	NA	NA	NA	NA	NA	NA	NA	NA	NA	NA	NA	NA	NA	NA	NA
ENSTGUG00000017505	Z_random	80274	WDR7	HGNC Symbol	genic	0.394343	-6.36245	1.54832	0.139688	0.329876	-5.64842	0	0	0.00420361	0.00670996	NA	NA	NA	NA	NA	NA	NA	NA	NA	NA	NA	NA	NA	NA	NA	NA	NA	NA	NA	NA
ENSTGUG00000003149	18	1441910	CBX4	HGNC Symbol	promoter	1.02539	-5.00077	1.54672	0.14007	0.330028	-5.65068	0.0170833	0.0274051	0.0514168	0.0615216	NA	NA	NA	NA	NA	NA	NA	NA	NA	NA	NA	NA	NA	NA	NA	NA	NA	NA	NA	NA
ENSTGUG00000001098	23	3266240	LDLRAP1	HGNC Symbol	genic	0.404341	-6.35496	1.547	0.140005	0.330028	-5.6503	0	0	0.00453795	0.00746901	NA	NA	NA	NA	NA	NA	NA	NA	NA	NA	NA	NA	NA	NA	NA	NA	NA	NA	NA	NA
ENSTGUG00000003426	19	774353	SBDS	HGNC Symbol	promoter	0.568112	-6.23213	1.5466	0.1401	0.330028	-5.65085	0	0	0.00927087	0.0181844	NA	NA	NA	NA	NA	NA	NA	NA	NA	NA	NA	NA	NA	NA	NA	NA	NA	NA	NA	NA
ENSTGUG00000018187	26	595229			genic	-1.76096	-3.79698	-1.54752	0.13988	0.330028	-5.64956	0.201484	0.113238	0.104825	0.151985	NA	NA	NA	NA	NA	NA	NA	NA	NA	NA	NA	NA	NA	NA	NA	NA	NA	NA	NA	NA
ENSTGUG00000013708	Un	116434761	DNMT1	Biomart_human_ortholog	genic	-0.990066	2.11973	-1.54525	0.140426	0.330616	-5.65278	0.847024	0.0778593	0.766609	0.124514	NA	NA	NA	NA	NA	NA	NA	NA	NA	NA	NA	NA	NA	NA	NA	NA	NA	NA	NA	NA
ENSTGUG00000002855	17	2209334	CACNA1B	HGNC Symbol	genic	-0.772534	2.80988	-1.5424	0.141113	0.330973	-5.65681	0.916656	0.0329497	0.844409	0.0999278	NA	NA	NA	NA	NA	NA	NA	NA	NA	NA	NA	NA	NA	NA	NA	NA	NA	NA	NA	NA
ENSTGUG00000006053	9	4550318	DGKG	Biomart_human_ortholog	genic	-0.40191	2.07793	-1.54303	0.14096	0.330973	-5.65591	0.841232	0.0437442	0.795511	0.0754313	NA	NA	NA	NA	NA	NA	NA	NA	NA	NA	NA	NA	NA	NA	NA	NA	NA	NA	NA	NA
ENSTGUG00000002914	18	1049109	FAM104A	Uniprot	promoter	0.41304	-6.34843	1.54401	0.140724	0.330973	-5.65453	0	0	0.00509344	0.00926212	ENSTGUG00000002958	NA	NA	NA	NA	NA	NA	NA	NA	NA	NPLOC4	NA	NA	NA	NA	NA	NA	NA	NA	NA
ENSTGUG00000006166	1	5801549	NDP	HGNC Symbol	genic	-1.05638	5.86593	-1.54332	0.140891	0.330973	-5.65551	1	0	0.971661	0.0616816	NA	NA	NA	NA	NA	NA	NA	NA	NA	NA	NA	NA	NA	NA	NA	NA	NA	NA	NA	NA
ENSTGUG00000007581	5	8010945	NUP160	HGNC Symbol	promoter	1.4898	-3.90869	1.54252	0.141083	0.330973	-5.65663	0.0434964	0.0556718	0.13595	0.128878	NA	NA	NA	NA	NA	NA	NA	NA	NA	NA	NA	NA	NA	NA	NA	NA	NA	NA	NA	NA
ENSTGUG00000006601	20	8122304	PDRG1	Uniprot	promoter	-0.513363	-6.27521	-1.54323	0.140912	0.330973	-5.65563	0.0125498	0.019545	0.00312049	0.00747138	NA	NA	NA	NA	NA	NA	NA	NA	NA	NA	NA	NA	NA	NA	NA	NA	NA	NA	NA	NA
ENSTGUG00000009432	11	18395763	SLC7A10	HGNC Symbol	genic	1.1091	1.85089	1.54269	0.141043	0.330973	-5.6564	0.663238	0.121937	0.77658	0.141574	NA	NA	NA	NA	NA	NA	NA	NA	NA	NA	NA	NA	NA	NA	NA	NA	NA	NA	NA	NA
ENSTGUG00000006403	Z	68396409	KLF4	Biomart_human_ortholog	genic	0.715561	-6.12154	1.5412	0.141405	0.331477	-5.65851	0	0	0.0135378	0.0259861	NA	NA	NA	NA	NA	NA	NA	NA	NA	NA	NA	NA	NA	NA	NA	NA	NA	NA	NA	NA
ENSTGUG00000012157	7	39190972	GPD2	HGNC Symbol	genic	1.49083	3.67442	1.54044	0.141587	0.331724	-5.65957	0.797013	0.149554	0.901302	0.11696	NA	NA	NA	NA	NA	NA	NA	NA	NA	NA	NA	NA	NA	NA	NA	NA	NA	NA	NA	NA
ENSTGUG00000017031	Un	25489289	TARBP2	HGNC Symbol	promoter	-0.412119	-6.42858	-1.53991	0.141717	0.331851	-5.66033	0.0068356	0.0111181	0.00131659	0.00388399	NA	NA	NA	NA	NA	NA	NA	NA	NA	NA	NA	NA	NA	NA	NA	NA	NA	NA	NA	NA
ENSTGUG00000002914	18	974946	FAM104A	Uniprot	genic	-1.98906	-2.81393	-1.5389	0.141962	0.332242	-5.66175	0.309921	0.198877	0.192915	0.20852	NA	NA	NA	NA	NA	NA	NA	NA	NA	NA	NA	NA	NA	NA	NA	NA	NA	NA	NA	NA
ENSTGUG00000017965	1_random	273909	5_8S_rRNA	RFAM	promoter	0.759707	0.0406996	1.53814	0.142147	0.332317	-5.66283	0.40924	0.0738775	0.538903	0.172495	ENSTGUG00000016336	NA	NA	NA	NA	NA	NA	NA	NA	NA		NA	NA	NA	NA	NA	NA	NA	NA	NA
ENSTGUG00000001945	1A	544070	NET1	HGNC Symbol	genic	1.44292	4.03067	1.53831	0.142106	0.332317	-5.66259	0.855584	0.147569	0.924725	0.09647	NA	NA	NA	NA	NA	NA	NA	NA	NA	NA	NA	NA	NA	NA	NA	NA	NA	NA	NA	NA
ENSTGUG00000005822	20	7501325			genic	0.276501	-6.45084	1.53775	0.142242	0.332359	-5.66338	0	0	0.00279672	0.00531252	ENSTGUG00000005860	NA	NA	NA	NA	NA	NA	NA	NA	NA	SLC12A5	NA	NA	NA	NA	NA	NA	NA	NA	NA
ENSTGUG00000012157	7	39190979	GPD2	HGNC Symbol	genic	1.34467	-0.252106	1.5371	0.1424	0.33255	-5.6643	0.30642	0.148136	0.484594	0.245637	NA	NA	NA	NA	NA	NA	NA	NA	NA	NA	NA	NA	NA	NA	NA	NA	NA	NA	NA	NA
ENSTGUG00000007811	11	11391023	ACSF3	HGNC Symbol	genic	0.68193	-6.14676	1.53564	0.142756	0.332877	-5.66635	0	0	0.0126612	0.0232157	NA	NA	NA	NA	NA	NA	NA	NA	NA	NA	NA	NA	NA	NA	NA	NA	NA	NA	NA	NA
ENSTGUG00000002855	17	2209552	CACNA1B	HGNC Symbol	genic	0.902951	4.0162	1.53548	0.142795	0.332877	-5.66658	0.908832	0.0478812	0.944222	0.0466915	NA	NA	NA	NA	NA	NA	NA	NA	NA	NA	NA	NA	NA	NA	NA	NA	NA	NA	NA	NA
ENSTGUG00000014233	Un	91106771	LOC100218309	Uniprot	genic	0.302427	-6.43139	1.53581	0.142714	0.332877	-5.66611	0	0	0.00318045	0.0060992	NA	NA	NA	NA	NA	NA	NA	NA	NA	NA	NA	NA	NA	NA	NA	NA	NA	NA	NA	NA
ENSTGUG00000010364	8	27298853	NEGR1	HGNC Symbol	genic	-1.15285	-2.8935	-1.53503	0.142905	0.332877	-5.66722	0.213759	0.120555	0.139078	0.110562	NA	NA	NA	NA	NA	NA	NA	NA	NA	NA	NA	NA	NA	NA	NA	NA	NA	NA	NA	NA
ENSTGUG00000017422	25_random	434487	S100A1	NCBI gene	promoter	0.496747	-6.28565	1.53495	0.142925	0.332877	-5.66733	0	0	0.00801384	0.0177281	NA	NA	NA	NA	NA	NA	NA	NA	NA	NA	NA	NA	NA	NA	NA	NA	NA	NA	NA	NA
ENSTGUG00000013475	1	98876233	RELT	Biomart_human_ortholog	promoter	0.272032	-6.45419	1.53437	0.143068	0.333029	-5.66815	0	0	0.00285067	0.00574099	NA	NA	NA	NA	NA	NA	NA	NA	NA	NA	NA	NA	NA	NA	NA	NA	NA	NA	NA	NA
ENSTGUG00000000027	24	290812	CCDC84	HGNC Symbol	genic	0.701674	-6.13196	1.53384	0.143196	0.333109	-5.66889	0	0	0.0122403	0.0234299	NA	NA	NA	NA	NA	NA	NA	NA	NA	NA	NA	NA	NA	NA	NA	NA	NA	NA	NA	NA
ENSTGUG00000004361	8	4788627	LHX9	NCBI gene	genic	0.654191	-6.16757	1.53328	0.143333	0.333109	-5.66968	0	0	0.0113297	0.0202868	NA	NA	NA	NA	NA	NA	NA	NA	NA	NA	NA	NA	NA	NA	NA	NA	NA	NA	NA	NA
ENSTGUG00000002306	4A	883886	TSPAN6	Uniprot	promoter	0.645306	-6.17423	1.53342	0.143299	0.333109	-5.66948	0	0	0.0101499	0.018032	ENSTGUG00000002301	NA	NA	NA	NA	NA	NA	NA	NA	NA	SRPX2	NA	NA	NA	NA	NA	NA	NA	NA	NA
ENSTGUG00000001973	27	555291	ACE	HGNC Symbol	genic	0.343144	-6.40085	1.53232	0.143569	0.333378	-5.67103	0	0	0.00381373	0.00679258	NA	NA	NA	NA	NA	NA	NA	NA	NA	NA	NA	NA	NA	NA	NA	NA	NA	NA	NA	NA
ENSTGUG00000007589	3	29332900			genic	0.330623	-6.41024	1.53218	0.143603	0.333378	-5.67123	0	0	0.00344605	0.00640417	NA	NA	NA	NA	NA	NA	NA	NA	NA	NA	NA	NA	NA	NA	NA	NA	NA	NA	NA	NA
ENSTGUG00000002985	18	1119812			promoter	0.709851	-6.12582	1.53166	0.143732	0.333499	-5.67197	0	0	0.0141961	0.0277436	NA	NA	NA	NA	NA	NA	NA	NA	NA	NA	NA	NA	NA	NA	NA	NA	NA	NA	NA	NA
ENSTGUG00000015356	4_random	3951877	FBXO41	HGNC Symbol	genic	0.386577	-6.36828	1.53048	0.144022	0.333993	-5.67363	0	0	0.00467058	0.00874823	ENSTGUG00000015420	NA	NA	NA	NA	NA	NA	NA	NA	NA		NA	NA	NA	NA	NA	NA	NA	NA	NA
ENSTGUG00000006418	19	7496673	CORO6	HGNC Symbol	genic	-1.04508	-3.79831	-1.52949	0.144264	0.334196	-5.67501	0.117824	0.0817933	0.0679539	0.0505868	NA	NA	NA	NA	NA	NA	NA	NA	NA	NA	NA	NA	NA	NA	NA	NA	NA	NA	NA	NA
ENSTGUG00000005746	7	10515751	ZFAND2B	HGNC Symbol	promoter	0.321082	-6.4174	1.52967	0.14422	0.334196	-5.67476	0	0	0.00330681	0.00569345	NA	NA	NA	NA	NA	NA	NA	NA	NA	NA	NA	NA	NA	NA	NA	NA	NA	NA	NA	NA
ENSTGUG00000015295	Un	41357128	EFNA3	Biomart_human_ortholog	promoter	0.456249	-6.31602	1.52891	0.144409	0.334352	-5.67584	0	0	0.00562803	0.00999172	NA	NA	NA	NA	NA	NA	NA	NA	NA	NA	NA	NA	NA	NA	NA	NA	NA	NA	NA	NA
ENSTGUG00000006053	9	4550184	DGKG	Biomart_human_ortholog	genic	1.19364	-4.08415	1.52845	0.144521	0.334431	-5.67647	0.0467857	0.0602778	0.0965106	0.0893285	NA	NA	NA	NA	NA	NA	NA	NA	NA	NA	NA	NA	NA	NA	NA	NA	NA	NA	NA	NA
ENSTGUG00000002427	27	2264433	P3H4	Uniprot	promoter	0.255869	-6.46631	1.52796	0.144644	0.334537	-5.67717	0	0	0.00246485	0.00437005	ENSTGUG00000002431	NA	NA	NA	NA	NA	NA	NA	NA	NA	FKBP10	NA	NA	NA	NA	NA	NA	NA	NA	NA
ENSTGUG00000006157	7	10709706	ASIC4	HGNC Symbol	genic	0.35872	-6.38917	1.52622	0.145074	0.335174	-5.67962	0	0	0.00389735	0.00683978	NA	NA	NA	NA	NA	NA	NA	NA	NA	NA	NA	NA	NA	NA	NA	NA	NA	NA	NA	NA
ENSTGUG00000003692	25	267700	MEX3A	HGNC Symbol	promoter	0.617936	-6.19476	1.52647	0.14501	0.335174	-5.67925	0	0	0.0104929	0.019925	ENSTGUG00000017801	NA	NA	NA	NA	NA	NA	NA	NA	NA		NA	NA	NA	NA	NA	NA	NA	NA	NA
ENSTGUG00000000600	28	2837356	C2CD4C	HGNC Symbol	genic	0.534421	-6.2574	1.52575	0.145189	0.335261	-5.68027	0	0	0.00786652	0.0144527	NA	NA	NA	NA	NA	NA	NA	NA	NA	NA	NA	NA	NA	NA	NA	NA	NA	NA	NA	NA
ENSTGUG00000010364	8	27296626	NEGR1	HGNC Symbol	genic	1.09385	-1.81972	1.5248	0.145424	0.335314	-5.6816	0.209353	0.190455	0.26931	0.137165	NA	NA	NA	NA	NA	NA	NA	NA	NA	NA	NA	NA	NA	NA	NA	NA	NA	NA	NA	NA
ENSTGUG00000013086	5	59045984	SAMD4A	Uniprot	genic	0.829791	-6.03587	1.52496	0.145384	0.335314	-5.68137	0	0	0.0166287	0.031605	NA	NA	NA	NA	NA	NA	NA	NA	NA	NA	NA	NA	NA	NA	NA	NA	NA	NA	NA	NA
ENSTGUG00000000153	24	851693	SIK3	HGNC Symbol	genic	0.547122	-6.24787	1.52472	0.145445	0.335314	-5.68172	0	0	0.00749625	0.0126343	NA	NA	NA	NA	NA	NA	NA	NA	NA	NA	NA	NA	NA	NA	NA	NA	NA	NA	NA	NA
ENSTGUG00000000295	28	1593953	DOT1L	HGNC Symbol	genic	-0.237833	-6.50272	-1.52394	0.145639	0.335404	-5.68282	0.00291028	0.00326756	0.00111775	0.00443964	NA	NA	NA	NA	NA	NA	NA	NA	NA	NA	NA	NA	NA	NA	NA	NA	NA	NA	NA	NA
ENSTGUG00000012173	7	39169125			promoter	0.626703	-6.18818	1.52416	0.145583	0.335404	-5.6825	0	0	0.00958776	0.0166581	ENSTGUG00000012157	ENSTGUG00000012179	NA	NA	NA	NA	NA	NA	NA	NA	GPD2		NA	NA	NA	NA	NA	NA	NA	NA
ENSTGUG00000017464	26_random	291191	ATP2B4	HGNC Symbol	genic	-1.27239	4.26123	-1.52309	0.145849	0.335709	-5.684	0.945833	0.0872019	0.899092	0.0935321	NA	NA	NA	NA	NA	NA	NA	NA	NA	NA	NA	NA	NA	NA	NA	NA	NA	NA	NA	NA
ENSTGUG00000007717	11	11293213	ZC3H18	Uniprot	promoter	0.315144	-6.42185	1.52204	0.146112	0.336135	-5.68548	0	0	0.00318238	0.00535572	ENSTGUG00000007758	NA	NA	NA	NA	NA	NA	NA	NA	NA	GALNS	NA	NA	NA	NA	NA	NA	NA	NA	NA
ENSTGUG00000015018	Un	69252839	BIN3	Biomart_human_ortholog	promoter	0.473891	-6.30279	1.52098	0.146374	0.33656	-5.68695	0	0	0.00610517	0.0115678	NA	NA	NA	NA	NA	NA	NA	NA	NA	NA	NA	NA	NA	NA	NA	NA	NA	NA	NA	NA
ENSTGUG00000008373	7	15275123	DLX1	HGNC Symbol	promoter	0.917328	-5.97022	1.51915	0.146832	0.337074	-5.68952	0	0	0.0194953	0.0332091	NA	NA	NA	NA	NA	NA	NA	NA	NA	NA	NA	NA	NA	NA	NA	NA	NA	NA	NA	NA
ENSTGUG00000002914	18	973614	FAM104A	Uniprot	genic	0.467586	-6.30752	1.51925	0.146808	0.337074	-5.68939	0	0	0.0074592	0.0165971	NA	NA	NA	NA	NA	NA	NA	NA	NA	NA	NA	NA	NA	NA	NA	NA	NA	NA	NA	NA
ENSTGUG00000007717	11	11327691	ZC3H18	Uniprot	genic	0.472026	-6.30419	1.51958	0.146725	0.337074	-5.68892	0	0	0.00660861	0.0130319	NA	NA	NA	NA	NA	NA	NA	NA	NA	NA	NA	NA	NA	NA	NA	NA	NA	NA	NA	NA
ENSTGUG00000010777	5	23236040	DLL4	HGNC Symbol	genic	0.542824	-6.25109	1.51657	0.147479	0.337842	-5.69313	0	0	0.00694217	0.010675	NA	NA	NA	NA	NA	NA	NA	NA	NA	NA	NA	NA	NA	NA	NA	NA	NA	NA	NA	NA
ENSTGUG00000006039	14	8826116	ERN2	Uniprot	genic	1.22505	-5.02111	1.51664	0.147461	0.337842	-5.69303	0.0115398	0.0193951	0.0521547	0.0579666	ENSTGUG00000005910	NA	NA	NA	NA	NA	NA	NA	NA	NA	NDUFAB1	NA	NA	NA	NA	NA	NA	NA	NA	NA
ENSTGUG00000004052	10	2119412	PLEC	Biomart	genic	0.339583	-6.40352	1.51697	0.147377	0.337842	-5.69256	0	0	0.00347804	0.00579622	NA	NA	NA	NA	NA	NA	NA	NA	NA	NA	NA	NA	NA	NA	NA	NA	NA	NA	NA	NA
ENSTGUG00000017025	Un	25463774	RPL13A	Uniprot	promoter	0.695026	-6.13694	1.51667	0.147453	0.337842	-5.69299	0	0	0.0136155	0.0255763	NA	NA	NA	NA	NA	NA	NA	NA	NA	NA	NA	NA	NA	NA	NA	NA	NA	NA	NA	NA
ENSTGUG00000000870	23	2195851	XKR8	Uniprot	promoter	0.502923	-6.28102	1.5153	0.147797	0.338392	-5.6949	0	0	0.00694896	0.0122282	NA	NA	NA	NA	NA	NA	NA	NA	NA	NA	NA	NA	NA	NA	NA	NA	NA	NA	NA	NA
ENSTGUG00000002247	4A	853143	XKRX	Biomart_human_ortholog	promoter	0.425722	-6.33892	1.51433	0.148042	0.338772	-5.69625	0	0	0.00585353	0.0119085	NA	NA	NA	NA	NA	NA	NA	NA	NA	NA	NA	NA	NA	NA	NA	NA	NA	NA	NA	NA
ENSTGUG00000006305	9	4876575	MAB21L4	Uniprot	genic	0.81061	-6.05025	1.51384	0.148164	0.338873	-5.69693	0	0	0.017491	0.0305498	NA	NA	NA	NA	NA	NA	NA	NA	NA	NA	NA	NA	NA	NA	NA	NA	NA	NA	NA	NA
ENSTGUG00000005910	14	8695796	NDUFAB1	HGNC Symbol	genic	0.245013	-6.47445	1.51176	0.14869	0.339896	-5.69984	0	0	0.00240666	0.00447385	NA	NA	NA	NA	NA	NA	NA	NA	NA	NA	NA	NA	NA	NA	NA	NA	NA	NA	NA	NA
ENSTGUG00000002914	18	929532	FAM104A	Uniprot	genic	0.615724	-6.19642	1.51087	0.148915	0.340231	-5.70108	0	0	0.0113319	0.0257616	NA	NA	NA	NA	NA	NA	NA	NA	NA	NA	NA	NA	NA	NA	NA	NA	NA	NA	NA	NA
ENSTGUG00000002855	17	2209387	CACNA1B	HGNC Symbol	genic	-0.945374	3.65132	-1.51021	0.149082	0.340432	-5.702	0.930556	0.0823835	0.905517	0.0731093	NA	NA	NA	NA	NA	NA	NA	NA	NA	NA	NA	NA	NA	NA	NA	NA	NA	NA	NA	NA
ENSTGUG00000012648	3	83175313	COL12A1	HGNC Symbol	promoter	0.904937	-5.97951	1.50827	0.149573	0.340644	-5.7047	0	0	0.0231063	0.0450682	NA	NA	NA	NA	NA	NA	NA	NA	NA	NA	NA	NA	NA	NA	NA	NA	NA	NA	NA	NA
ENSTGUG00000008980	12	12238010	IMPDH2	HGNC Symbol	genic	0.275788	-6.45137	1.5079	0.149667	0.340644	-5.70521	0	0	0.00269357	0.00467101	NA	NA	NA	NA	NA	NA	NA	NA	NA	NA	NA	NA	NA	NA	NA	NA	NA	NA	NA	NA
ENSTGUG00000008122	8	18603804	PIK3R3	Biomart_human_ortholog	genic	0.691944	-6.13925	1.50831	0.149563	0.340644	-5.70464	0	0	0.0101847	0.0156561	NA	NA	NA	NA	NA	NA	NA	NA	NA	NA	NA	NA	NA	NA	NA	NA	NA	NA	NA	NA
ENSTGUG00000008122	8	18574448	PIK3R3	Biomart_human_ortholog	genic	0.80659	-6.05327	1.50786	0.149678	0.340644	-5.70527	0	0	0.0147129	0.0239379	NA	NA	NA	NA	NA	NA	NA	NA	NA	NA	NA	NA	NA	NA	NA	NA	NA	NA	NA	NA
ENSTGUG00000006531	5	6749807	SYT7	Uniprot	genic	0.339646	-6.40348	1.50767	0.149726	0.340644	-5.70553	0	0	0.00397024	0.00794765	NA	NA	NA	NA	NA	NA	NA	NA	NA	NA	NA	NA	NA	NA	NA	NA	NA	NA	NA	NA
ENSTGUG00000000551	28	2784601	TLE2	STRING	genic	0.324403	-6.41491	1.50925	0.149325	0.340644	-5.70334	0	0	0.00372271	0.00732836	NA	NA	NA	NA	NA	NA	NA	NA	NA	NA	NA	NA	NA	NA	NA	NA	NA	NA	NA	NA
ENSTGUG00000014931	Un	150466291	WNT1	HGNC Symbol	genic	1.24489	-4.77797	1.50846	0.149527	0.340644	-5.70444	0.0202991	0.0345004	0.0758558	0.0843484	NA	NA	NA	NA	NA	NA	NA	NA	NA	NA	NA	NA	NA	NA	NA	NA	NA	NA	NA	NA
ENSTGUG00000017965	1_random	274540	5_8S_rRNA	RFAM	promoter	0.105461	-6.51161	1.50626	0.150086	0.340926	-5.7075	0.000478446	0.000335497	0.00128384	0.000775422	NA	NA	NA	NA	NA	NA	NA	NA	NA	NA	NA	NA	NA	NA	NA	NA	NA	NA	NA	NA
ENSTGUG00000000158	13	949850	FGF1	HGNC Symbol	promoter	0.380702	-6.37269	1.50665	0.149986	0.340926	-5.70696	0	0	0.00438789	0.00761999	NA	NA	NA	NA	NA	NA	NA	NA	NA	NA	NA	NA	NA	NA	NA	NA	NA	NA	NA	NA
ENSTGUG00000006531	5	6761076	SYT7	Uniprot	promoter	0.647536	-6.17256	1.50652	0.15002	0.340926	-5.70714	0	0	0.0103973	0.0180756	NA	NA	NA	NA	NA	NA	NA	NA	NA	NA	NA	NA	NA	NA	NA	NA	NA	NA	NA	NA
ENSTGUG00000017965	1_random	274511	5_8S_rRNA	RFAM	promoter	0.768247	-5.86395	1.50513	0.150373	0.340929	-5.70907	0.00164719	0.000969709	0.0262723	0.0675396	NA	NA	NA	NA	NA	NA	NA	NA	NA	NA	NA	NA	NA	NA	NA	NA	NA	NA	NA	NA
ENSTGUG00000007097	1	12462885	ARX	HGNC Symbol	promoter	0.487553	-6.29255	1.50331	0.150839	0.340929	-5.71159	0	0	0.00697396	0.0132765	NA	NA	NA	NA	NA	NA	NA	NA	NA	NA	NA	NA	NA	NA	NA	NA	NA	NA	NA	NA
ENSTGUG00000003637	LGE22	372540	ASIC1	HGNC Symbol	promoter	0.209654	-6.50097	1.50459	0.150512	0.340929	-5.70982	0	0	0.00203952	0.00407233	NA	NA	NA	NA	NA	NA	NA	NA	NA	NA	NA	NA	NA	NA	NA	NA	NA	NA	NA	NA
ENSTGUG00000002855	17	2209385	CACNA1B	HGNC Symbol	genic	-0.636024	-0.0821202	-1.50285	0.150955	0.340929	-5.71222	0.567603	0.096637	0.463888	0.142573	NA	NA	NA	NA	NA	NA	NA	NA	NA	NA	NA	NA	NA	NA	NA	NA	NA	NA	NA	NA
ENSTGUG00000014995	Un	68789542	EMILIN1	Biomart_human_ortholog	promoter	0.463696	-6.31044	1.50383	0.150704	0.340929	-5.71086	0	0	0.00576781	0.00995701	NA	NA	NA	NA	NA	NA	NA	NA	NA	NA	NA	NA	NA	NA	NA	NA	NA	NA	NA	NA
ENSTGUG00000005165	18	4352903	NTN1	HGNC Symbol	genic	0.368878	-6.38155	1.50408	0.150642	0.340929	-5.71053	0	0	0.00442579	0.00853319	NA	NA	NA	NA	NA	NA	NA	NA	NA	NA	NA	NA	NA	NA	NA	NA	NA	NA	NA	NA
ENSTGUG00000001347	13	11233020	P4HA2	HGNC Symbol	genic	0.565263	-6.23426	1.50402	0.150656	0.340929	-5.7106	0	0	0.00761542	0.0121653	NA	NA	NA	NA	NA	NA	NA	NA	NA	NA	NA	NA	NA	NA	NA	NA	NA	NA	NA	NA
ENSTGUG00000003709	12	526288	PHF2	HGNC Symbol	promoter	0.313732	-6.42291	1.50289	0.150944	0.340929	-5.71217	0	0	0.00303222	0.00451221	NA	NA	NA	NA	NA	NA	NA	NA	NA	NA	NA	NA	NA	NA	NA	NA	NA	NA	NA	NA
ENSTGUG00000000547	1B	754225	STIM1	Uniprot	genic	0.22743	-6.48764	1.50419	0.150613	0.340929	-5.71037	0	0	0.00228619	0.00457238	NA	NA	NA	NA	NA	NA	NA	NA	NA	NA	NA	NA	NA	NA	NA	NA	NA	NA	NA	NA
ENSTGUG00000009047	15	10299615	VSIG10	Biomart_human_ortholog	promoter	0.659021	-6.16395	1.5034	0.150815	0.340929	-5.71147	0	0	0.0101197	0.0166293	ENSTGUG00000009154	NA	NA	NA	NA	NA	NA	NA	NA	NA		NA	NA	NA	NA	NA	NA	NA	NA	NA
ENSTGUG00000018485	Un	2784328			promoter	0.366629	-6.38324	1.50462	0.150504	0.340929	-5.70978	0	0	0.00389875	0.00630673	ENSTGUG00000014010	NA	NA	NA	NA	NA	NA	NA	NA	NA		NA	NA	NA	NA	NA	NA	NA	NA	NA
ENSTGUG00000017001	21_random	677686	CDA	HGNC Symbol	genic	0.623315	-6.19073	1.50095	0.151444	0.341855	-5.71487	0	0	0.00965728	0.0171106	NA	NA	NA	NA	NA	NA	NA	NA	NA	NA	NA	NA	NA	NA	NA	NA	NA	NA	NA	NA
ENSTGUG00000009679	9	17221148	RPL35A	NCBI gene	genic	0.783711	-6.07043	1.4986	0.152046	0.342856	-5.71812	0	0	0.0166705	0.0330452	NA	NA	NA	NA	NA	NA	NA	NA	NA	NA	NA	NA	NA	NA	NA	NA	NA	NA	NA	NA
ENSTGUG00000009168	3	37046862	XPO5	HGNC Symbol	promoter	-0.320093	-6.4178	-1.49885	0.151983	0.342856	-5.71778	0.00586961	0.0101366	0.00154383	0.00375908	ENSTGUG00000009195	NA	NA	NA	NA	NA	NA	NA	NA	NA		NA	NA	NA	NA	NA	NA	NA	NA	NA
ENSTGUG00000007223	14	10339333	LLGL1	STRING	promoter	0.44264	-6.32623	1.49818	0.152155	0.342923	-5.7187	0	0	0.0052346	0.00867043	NA	NA	NA	NA	NA	NA	NA	NA	NA	NA	NA	NA	NA	NA	NA	NA	NA	NA	NA	NA
ENSTGUG00000006403	Z	68396866	KLF4	Biomart_human_ortholog	promoter	0.608581	-6.20178	1.49734	0.15237	0.34323	-5.71986	0	0	0.0105974	0.0208277	NA	NA	NA	NA	NA	NA	NA	NA	NA	NA	NA	NA	NA	NA	NA	NA	NA	NA	NA	NA
ENSTGUG00000010263	5	20197072	ALX4	HGNC Symbol	promoter	0.432736	-6.33366	1.49624	0.152655	0.343691	-5.72138	0	0	0.00538222	0.00940687	NA	NA	NA	NA	NA	NA	NA	NA	NA	NA	NA	NA	NA	NA	NA	NA	NA	NA	NA	NA
ENSTGUG00000007009	17	10198877	CRB2	HGNC Symbol	promoter	0.624007	-6.10945	1.49577	0.152775	0.343784	-5.72203	0.000656168	0.00160728	0.0113901	0.0190162	NA	NA	NA	NA	NA	NA	NA	NA	NA	NA	NA	NA	NA	NA	NA	NA	NA	NA	NA	NA
ENSTGUG00000002855	17	2209380	CACNA1B	HGNC Symbol	genic	1.15445	4.71297	1.49343	0.153383	0.344107	-5.72527	0.911106	0.0861494	0.965927	0.0378245	NA	NA	NA	NA	NA	NA	NA	NA	NA	NA	NA	NA	NA	NA	NA	NA	NA	NA	NA	NA
ENSTGUG00000009367	3	37501487	PRKN	HGNC Symbol	genic	-0.74763	0.22007	-1.49352	0.153358	0.344107	-5.72514	0.626216	0.1226	0.508979	0.177616	NA	NA	NA	NA	NA	NA	NA	NA	NA	NA	NA	NA	NA	NA	NA	NA	NA	NA	NA	NA
ENSTGUG00000000547	1B	754228	STIM1	Uniprot	genic	-0.653775	-5.86869	-1.49338	0.153396	0.344107	-5.72534	0.0188767	0.0170369	0.00934524	0.0174062	NA	NA	NA	NA	NA	NA	NA	NA	NA	NA	NA	NA	NA	NA	NA	NA	NA	NA	NA	NA
ENSTGUG00000006742	9	5243455	TRA2B	Uniprot	promoter	0.406789	-6.35312	1.49465	0.153066	0.344107	-5.72358	0	0	0.00447783	0.00704809	NA	NA	NA	NA	NA	NA	NA	NA	NA	NA	NA	NA	NA	NA	NA	NA	NA	NA	NA	NA
ENSTGUG00000008838	9	13480148	ZIC1	HGNC Symbol	promoter	0.426796	-6.33811	1.49404	0.153225	0.344107	-5.72443	0	0	0.0048972	0.00848862	NA	NA	NA	NA	NA	NA	NA	NA	NA	NA	NA	NA	NA	NA	NA	NA	NA	NA	NA	NA
ENSTGUG00000016050	1A_random	176157			genic	0.341559	-6.40204	1.49351	0.153362	0.344107	-5.72516	0	0	0.00416693	0.0091464	NA	NA	NA	NA	NA	NA	NA	NA	NA	NA	NA	NA	NA	NA	NA	NA	NA	NA	NA	NA
ENSTGUG00000011240	9	26233166	KCNAB1	Biomart_human_ortholog	promoter	1.0672	-5.21568	1.49292	0.153514	0.344194	-5.72597	0.0196078	0.0480292	0.0407515	0.0500015	NA	NA	NA	NA	NA	NA	NA	NA	NA	NA	NA	NA	NA	NA	NA	NA	NA	NA	NA	NA
ENSTGUG00000016192	5_random	1816803	GALNT18	HGNC Symbol	promoter	-0.319862	-6.50078	-1.4919	0.153779	0.344608	-5.72738	0.00437079	0.00749192	0.000881834	0.00374131	NA	NA	NA	NA	NA	NA	NA	NA	NA	NA	NA	NA	NA	NA	NA	NA	NA	NA	NA	NA
ENSTGUG00000002583	21	2159207	PHF13	HGNC Symbol	promoter	0.348394	-6.39692	1.49089	0.154043	0.345021	-5.72878	0	0	0.00361635	0.00580364	ENSTGUG00000002586	NA	NA	NA	NA	NA	NA	NA	NA	NA	KLHL21	NA	NA	NA	NA	NA	NA	NA	NA	NA
ENSTGUG00000011240	9	26233151	KCNAB1	Biomart_human_ortholog	promoter	0.488003	-6.29221	1.48916	0.154491	0.345846	-5.73115	0	0	0.00676385	0.012583	NA	NA	NA	NA	NA	NA	NA	NA	NA	NA	NA	NA	NA	NA	NA	NA	NA	NA	NA	NA
ENSTGUG00000001675	13	16607340	SRA1	Uniprot	genic	0.13715	-6.55535	1.48885	0.154573	0.345851	-5.73158	0	0	0.00107645	0.00153274	NA	NA	NA	NA	NA	NA	NA	NA	NA	NA	NA	NA	NA	NA	NA	NA	NA	NA	NA	NA
ENSTGUG00000006166	1	5801537	NDP	HGNC Symbol	genic	-1.04136	5.41147	-1.4884	0.154692	0.345899	-5.73221	0.990741	0.0226805	0.965998	0.0536716	NA	NA	NA	NA	NA	NA	NA	NA	NA	NA	NA	NA	NA	NA	NA	NA	NA	NA	NA	NA
ENSTGUG00000001682	23	5639158	TMEM35B	Uniprot	genic	0.707705	-6.12743	1.48815	0.154755	0.345899	-5.73254	0	0	0.0117716	0.0204165	NA	NA	NA	NA	NA	NA	NA	NA	NA	NA	NA	NA	NA	NA	NA	NA	NA	NA	NA	NA
ENSTGUG00000007153	17	10614566	ADGRD2	HGNC Symbol	genic	0.289306	-6.44123	1.48694	0.155073	0.346253	-5.73422	0	0	0.0029493	0.00518862	NA	NA	NA	NA	NA	NA	NA	NA	NA	NA	NA	NA	NA	NA	NA	NA	NA	NA	NA	NA
ENSTGUG00000013832	Un	1564034	POLR2I	Biomart_human_ortholog	promoter	-1.60097	4.76513	-1.48696	0.155066	0.346253	-5.73418	0.97619	0.0583212	0.885459	0.165868	NA	NA	NA	NA	NA	NA	NA	NA	NA	NA	NA	NA	NA	NA	NA	NA	NA	NA	NA	NA
ENSTGUG00000007009	17	10198842	CRB2	HGNC Symbol	promoter	0.573827	-6.13674	1.48658	0.155167	0.346273	-5.73471	0.000687033	0.00106488	0.0117685	0.0242755	NA	NA	NA	NA	NA	NA	NA	NA	NA	NA	NA	NA	NA	NA	NA	NA	NA	NA	NA	NA
ENSTGUG00000006053	9	4550305	DGKG	Biomart_human_ortholog	genic	-0.801369	-3.45617	-1.48598	0.155322	0.346273	-5.73553	0.116839	0.0336365	0.0880062	0.0687736	NA	NA	NA	NA	NA	NA	NA	NA	NA	NA	NA	NA	NA	NA	NA	NA	NA	NA	NA	NA
ENSTGUG00000003916	7	3604695			promoter	1.39967	-5.60846	1.48623	0.155259	0.346273	-5.7352	0	0	0.0673271	0.189113	ENSTGUG00000003879	NA	NA	NA	NA	NA	NA	NA	NA	NA	DTX3L	NA	NA	NA	NA	NA	NA	NA	NA	NA
ENSTGUG00000014514	Un	63907348	PAN2	Biomart	genic	0.396649	-6.36072	1.48562	0.155418	0.346307	-5.73603	0	0	0.00467255	0.00815329	NA	NA	NA	NA	NA	NA	NA	NA	NA	NA	NA	NA	NA	NA	NA	NA	NA	NA	NA	NA
ENSTGUG00000010263	5	20197081	ALX4	HGNC Symbol	promoter	0.590532	-6.21531	1.48479	0.155635	0.346435	-5.73717	0	0	0.00904018	0.0152488	NA	NA	NA	NA	NA	NA	NA	NA	NA	NA	NA	NA	NA	NA	NA	NA	NA	NA	NA	NA
ENSTGUG00000001190	23	3603054	FUCA1	HGNC Symbol	promoter	0.29382	-6.43785	1.48487	0.155614	0.346435	-5.73706	0	0	0.00305219	0.00556	NA	NA	NA	NA	NA	NA	NA	NA	NA	NA	NA	NA	NA	NA	NA	NA	NA	NA	NA	NA
ENSTGUG00000003492	19	1583192	AUTS2	HGNC Symbol	genic	0.775224	-6.07679	1.48346	0.155985	0.346544	-5.739	0	0	0.0171821	0.0334135	NA	NA	NA	NA	NA	NA	NA	NA	NA	NA	NA	NA	NA	NA	NA	NA	NA	NA	NA	NA
ENSTGUG00000014233	Un	91106799	LOC100218309	Uniprot	genic	-1.3058	-4.94402	-1.48375	0.155908	0.346544	-5.73859	0.0934829	0.124834	0.0408472	0.0773378	NA	NA	NA	NA	NA	NA	NA	NA	NA	NA	NA	NA	NA	NA	NA	NA	NA	NA	NA	NA
ENSTGUG00000001776	4	2527035	RBPMS	HGNC Symbol	genic	0.560664	-6.23771	1.48342	0.155995	0.346544	-5.73905	0	0	0.00904672	0.0174278	NA	NA	NA	NA	NA	NA	NA	NA	NA	NA	NA	NA	NA	NA	NA	NA	NA	NA	NA	NA
ENSTGUG00000000786	28	4405663			genic	0.4532	-6.31831	1.48338	0.156005	0.346544	-5.7391	0	0	0.00588697	0.0104554	ENSTGUG00000000946	ENSTGUG00000000922	NA	NA	NA	NA	NA	NA	NA	NA		POLR2E	NA	NA	NA	NA	NA	NA	NA	NA
ENSTGUG00000014281	10_random	459519	ANKRD34C	HGNC Symbol	genic	0.425444	-6.33913	1.48293	0.156124	0.34663	-5.73972	0	0	0.00482947	0.00790693	NA	NA	NA	NA	NA	NA	NA	NA	NA	NA	NA	NA	NA	NA	NA	NA	NA	NA	NA	NA
ENSTGUG00000010364	8	27298871	NEGR1	HGNC Symbol	genic	-1.03173	-3.66197	-1.48244	0.156254	0.34674	-5.7404	0.127337	0.0781135	0.0898855	0.0948645	NA	NA	NA	NA	NA	NA	NA	NA	NA	NA	NA	NA	NA	NA	NA	NA	NA	NA	NA	NA
ENSTGUG00000006961	5	7291798	SSRP1	HGNC Symbol	promoter	-0.579298	-6.28922	-1.48014	0.156861	0.34791	-5.74356	0.0146902	0.0255691	0.00275145	0.00729089	ENSTGUG00000006948	NA	NA	NA	NA	NA	NA	NA	NA	NA	P2RX3	NA	NA	NA	NA	NA	NA	NA	NA	NA
ENSTGUG00000007097	1	12462736	ARX	HGNC Symbol	promoter	0.535701	-6.25644	1.47905	0.157148	0.348189	-5.74505	0	0	0.00785278	0.0138726	NA	NA	NA	NA	NA	NA	NA	NA	NA	NA	NA	NA	NA	NA	NA	NA	NA	NA	NA	NA
ENSTGUG00000000786	28	4463311			genic	-1.15452	3.44692	-1.47916	0.157119	0.348189	-5.7449	0.931354	0.0665223	0.878804	0.0875717	ENSTGUG00000000922	NA	NA	NA	NA	NA	NA	NA	NA	NA	POLR2E	NA	NA	NA	NA	NA	NA	NA	NA	NA
[truncated: 2,373 more rows]

## Sheet: 1dph
chr	locations	gene	gene_symbol	func	logFC	AveExpr	t	P.Value	adj.P.Val	B	mean_1dph,F	sd_1dph,F	mean_1dph,M	sd_1dph,M	gene_alt_1	gene_alt_2	gene_alt_3	gene_alt_4	gene_alt_5	gene_alt_6	gene_alt_7	gene_alt_8	gene_alt_9	gene_alt_10	gene_symbol_alt_1	gene_symbol_alt_2	gene_symbol_alt_3	gene_symbol_alt_4	gene_symbol_alt_5	gene_symbol_alt_6	gene_symbol_alt_7	gene_symbol_alt_8	gene_symbol_alt_9	gene_symbol_alt_10
[truncated: 261 more rows]

[truncated: 3 more sheets: 20dph, 65dph, adult]
