# Supplementary material for: DNA Methylation Regulates Transcription Factor-Specific Neurodevelopmental but Not Sexually Dimorphic Gene Expression Dynamics in Zebra Finch Telencephalon
Source: Front Cell Dev Biol. 2021 Mar 19;9:583555. doi: 10.3389/fcell.2021.583555 (PMC8017237; doi:10.3389/fcell.2021.583555)
Supplement: Supplementary Table 15 — Functional enrichment analysis for genes differentially expressed and methylated during neurodevelopment. [file Table_15.XLSX]

## Sheet: Table S15
Table S15: Functional enrichment analysis for age specific differentially expressed genes that contain at least one differentially methylated CpG or CpH (P-value < 0,05), using Genomatix and Metascape

## Sheet: Genomatix_CpG
	GO-Term	GO-Term id	P-value	Adjusted p-value	# Genes (observed)	# Genes (expected)	# Genes (total)	List of observed genes	Gene ids
GO Biological processes	multicellular organismal process	GO:0032501	1.25514e-24	0	512	380.907	1584	HAX1, TLL1, ACTG1, PDE1B, CHAC1, NUP160, RBM4, AUTS2, SKI, CDKN2C, HEY2, TP73, TACR1, ZFHX3, VWC2, CABP1, PRDM12, UPRT, PSD, KAZALD1, TSHR, SENP1, KCNAB2, NKX2-1, MEIS2, ZBTB16, LRP1, FEZ1, TFAP2C, NKX2-2, COL12A1, MAPK8IP2, ABR, APOH, PGF, KCNJ5, SLC32A1, VIP, RBM45, ITPKA, ADAM8, AAAS, NMT1, SOX9, SLC6A17, SLC4A2, PITPNM1, SCARF1, MIP, SH2B3, OBSL1, LHX2, BACE2, LAMB2, NEUROD2, GALR1, GSX1, SCN…	10456, 7092, 71, 5153, 79094, 23279, 5936, 26053, 6497, 1031, 23493, 7161, 6869, 463, 375567, 9478, 59335, 139596, 5662, 81621, 7253, 29843, 8514, 7080, 4212, 7704, 4035, 9638, 7022, 4821, 1303, 23542, 29, 350, 5228, 3762, 140679, 7432, 129831, 3706, 101, 8086, 4836, 6662, 388662, 6522, 9600, 8578, 4284, 10019, 23363, 9355, 25825, 3913, 4761, 2587, 219409, 6327, 63976, 387914, 22994, 9480, 2303, …
GO Biological processes	system development	GO:0048731	2.1983e-23	0	398	276.542	1150	HAX1, TLL1, PDE1B, CHAC1, NUP160, AUTS2, SKI, CDKN2C, HEY2, TP73, ZFHX3, VWC2, PRDM12, UPRT, PSD, SENP1, KCNAB2, NKX2-1, MEIS2, ZBTB16, LRP1, FEZ1, TFAP2C, NKX2-2, COL12A1, MAPK8IP2, ABR, APOH, PGF, SLC32A1, RBM45, ITPKA, ADAM8, SOX9, SLC6A17, SLC4A2, PITPNM1, SCARF1, MIP, SH2B3, OBSL1, LHX2, BACE2, LAMB2, NEUROD2, GSX1, SCN2B, PRDM16, ONECUT2, FOXC2, LEMD3, AR, GDF11, PHLDB1, CRIP1, PKD1, RHOG, …	10456, 7092, 5153, 79094, 23279, 26053, 6497, 1031, 23493, 7161, 463, 375567, 59335, 139596, 5662, 29843, 8514, 7080, 4212, 7704, 4035, 9638, 7022, 4821, 1303, 23542, 29, 350, 5228, 140679, 129831, 3706, 101, 6662, 388662, 6522, 9600, 8578, 4284, 10019, 23363, 9355, 25825, 3913, 4761, 219409, 6327, 63976, 9480, 2303, 23592, 367, 10220, 23187, 1396, 5310, 391, 3635, 170825, 3975, 119, 5318, 4168, …
GO Biological processes	anatomical structure development	GO:0048856	2.48939e-23	0	451	325.839	1355	HAX1, TLL1, ACTG1, PDE1B, CHAC1, NUP160, RBM4, AUTS2, SKI, CDKN2C, HEY2, TP73, ZFHX3, VWC2, PRDM12, UPRT, PSD, KAZALD1, SENP1, KCNAB2, NKX2-1, MEIS2, ZBTB16, LRP1, FEZ1, TFAP2C, NKX2-2, COL12A1, MAPK8IP2, ABR, APOH, PGF, SLC32A1, RBM45, ITPKA, ADAM8, NMT1, SOX9, SLC6A17, SLC4A2, PITPNM1, SCARF1, MIP, SH2B3, OBSL1, LHX2, BACE2, LAMB2, NEUROD2, GSX1, SCN2B, PRDM16, SHISA2, CEP131, ONECUT2, SRA1, FO…	10456, 7092, 71, 5153, 79094, 23279, 5936, 26053, 6497, 1031, 23493, 7161, 463, 375567, 59335, 139596, 5662, 81621, 29843, 8514, 7080, 4212, 7704, 4035, 9638, 7022, 4821, 1303, 23542, 29, 350, 5228, 140679, 129831, 3706, 101, 4836, 6662, 388662, 6522, 9600, 8578, 4284, 10019, 23363, 9355, 25825, 3913, 4761, 219409, 6327, 63976, 387914, 22994, 9480, 10011, 2303, 23592, 367, 10220, 23187, 1396, 531…
GO Biological processes	multicellular organism development	GO:0007275	3.70021e-22	0	426	305.639	1271	HAX1, TLL1, PDE1B, CHAC1, NUP160, AUTS2, SKI, CDKN2C, HEY2, TP73, ZFHX3, VWC2, PRDM12, UPRT, PSD, KAZALD1, SENP1, KCNAB2, NKX2-1, MEIS2, ZBTB16, LRP1, FEZ1, TFAP2C, NKX2-2, COL12A1, MAPK8IP2, ABR, APOH, PGF, SLC32A1, RBM45, ITPKA, ADAM8, NMT1, SOX9, SLC6A17, SLC4A2, PITPNM1, SCARF1, MIP, SH2B3, OBSL1, LHX2, BACE2, LAMB2, NEUROD2, GSX1, SCN2B, PRDM16, SHISA2, CEP131, ONECUT2, FOXC2, LEMD3, AR, GDF…	10456, 7092, 5153, 79094, 23279, 26053, 6497, 1031, 23493, 7161, 463, 375567, 59335, 139596, 5662, 81621, 29843, 8514, 7080, 4212, 7704, 4035, 9638, 7022, 4821, 1303, 23542, 29, 350, 5228, 140679, 129831, 3706, 101, 4836, 6662, 388662, 6522, 9600, 8578, 4284, 10019, 23363, 9355, 25825, 3913, 4761, 219409, 6327, 63976, 387914, 22994, 9480, 2303, 23592, 367, 10220, 23187, 1396, 5310, 391, 3635, 170…
GO Biological processes	nervous system development	GO:0007399	5.46633e-22	0	267	165.925	690	CHAC1, AUTS2, SKI, CDKN2C, HEY2, TP73, ZFHX3, VWC2, PRDM12, PSD, NKX2-1, ZBTB16, LRP1, FEZ1, NKX2-2, MAPK8IP2, ABR, SLC32A1, RBM45, ITPKA, SOX9, SLC6A17, PITPNM1, SCARF1, OBSL1, LHX2, BACE2, LAMB2, NEUROD2, GSX1, SCN2B, PRDM16, ONECUT2, GDF11, PKD1, RHOG, GSX2, LHX1, ADD2, MCF2, GJB1, GPRIN1, COL25A1, CNP, DHX30, MEIS1, SDK2, FSCN2, MAB21L2, MEF2D, FGFR1, SHROOM3, LAMB1, UNC5A, SEMA4B, MAPT, TGIF…	79094, 26053, 6497, 1031, 23493, 7161, 463, 375567, 59335, 5662, 7080, 7704, 4035, 9638, 4821, 23542, 29, 140679, 129831, 3706, 6662, 388662, 9600, 8578, 23363, 9355, 25825, 3913, 4761, 219409, 6327, 63976, 9480, 10220, 5310, 391, 170825, 3975, 119, 4168, 2705, 114787, 84570, 1267, 22907, 4211, 54549, 25794, 10586, 4209, 2260, 57619, 3912, 90249, 10509, 4137, 60436, 4154, 57549, 3642, 151835, 404…
GO Biological processes	pattern specification process	GO:0007389	1.63623e-21	0	81	31.0208	129	SKI, HEY2, NKX2-1, ZBTB16, NKX2-2, LHX2, FOXC2, AR, GDF11, GSX2, LHX1, APC2, FGFR1, ALX4, SHROOM3, SNAI1, RFX4, SIX3, PITX2, BMP4, EOMES, DLL1, IRX2, WNT7A, DLX2, HES6, BMP2, SSBP3, TBX2, HEYL, SIX2, KDM2B, ENG, VANGL2, SOX1, WNT6, OTX2, SOX17, PRKDC, CRB2, ZIC3, DSCAML1, FOXN4, SEMA3F, NKX6-2, CELSR1, BHLHE41, TBR1, PLXNA2, SATB2, WNT2, PBX3, EFNB1, AXIN2, SFRP1, SMAD6, EMX2, ZIC1, RNF207, LEF1,…	6497, 23493, 7080, 7704, 4821, 9355, 2303, 367, 10220, 170825, 3975, 10297, 2260, 60529, 57619, 6615, 5992, 6496, 5308, 652, 8320, 28514, 153572, 7476, 1746, 55502, 650, 23648, 6909, 26508, 10736, 84678, 2022, 57216, 6656, 7475, 5015, 64321, 5591, 286204, 7547, 57453, 121643, 6405, 84504, 9620, 79365, 10716, 5362, 23314, 7472, 5090, 1947, 8313, 6422, 4091, 2018, 7545, 388591, 51176, 51684, 55079,…
GO Biological processes	developmental process	GO:0032502	4.25324e-21	0	468	348.443	1449	HAX1, TLL1, ACTG1, PDE1B, CHAC1, NUP160, RBM4, AUTS2, SKI, CDKN2C, HEY2, TP73, ZFHX3, VWC2, AP1M1, PRDM12, UPRT, PSD, KAZALD1, SENP1, KCNAB2, NKX2-1, MEIS2, ZBTB16, LRP1, FEZ1, TFAP2C, NKX2-2, COL12A1, MAPK8IP2, ABR, APOH, PGF, SLC32A1, RBM45, ITPKA, ADAM8, NMT1, SOX9, SLC6A17, SLC4A2, PITPNM1, SCARF1, MIP, SH2B3, OBSL1, LHX2, BACE2, LAMB2, NEUROD2, GSX1, SCN2B, PRDM16, SHISA2, CEP131, ONECUT2, S…	10456, 7092, 71, 5153, 79094, 23279, 5936, 26053, 6497, 1031, 23493, 7161, 463, 375567, 8907, 59335, 139596, 5662, 81621, 29843, 8514, 7080, 4212, 7704, 4035, 9638, 7022, 4821, 1303, 23542, 29, 350, 5228, 140679, 129831, 3706, 101, 4836, 6662, 388662, 6522, 9600, 8578, 4284, 10019, 23363, 9355, 25825, 3913, 4761, 219409, 6327, 63976, 387914, 22994, 9480, 10011, 2303, 23592, 367, 10220, 23187, 139…
GO Biological processes	anatomical structure morphogenesis	GO:0009653	2.79671e-20	0	257	161.356	671	ACTG1, AUTS2, SKI, HEY2, NKX2-1, ZBTB16, LRP1, FEZ1, COL12A1, MAPK8IP2, ABR, APOH, PGF, ITPKA, ADAM8, SOX9, OBSL1, LHX2, LAMB2, ONECUT2, FOXC2, LEMD3, AR, GDF11, PHLDB1, CRIP1, PKD1, RHOG, GSX2, LHX1, PKP2, MCF2, COL25A1, CNP, DLG3, MEIS1, SDK2, FSCN2, MAB21L2, HTATIP2, MEF2D, FGFR1, ALX4, SHROOM3, LAMB1, UNC5A, SEMA4B, MAPT, TGIF2, MBNL1, CAPN2, IGSF9, JMJD8, CPNE9, FLI1, LYPLA2, PDLIM7, SNAI1, …	71, 26053, 6497, 23493, 7080, 7704, 4035, 9638, 1303, 23542, 29, 350, 5228, 3706, 101, 6662, 23363, 9355, 3913, 9480, 2303, 23592, 367, 10220, 23187, 1396, 5310, 391, 170825, 3975, 5318, 4168, 84570, 1267, 1741, 4211, 54549, 25794, 10586, 10553, 4209, 2260, 60529, 57619, 3912, 90249, 10509, 4137, 60436, 4154, 824, 57549, 339123, 151835, 2313, 11313, 9260, 6615, 2902, 6496, 25861, 5308, 8506, 2596…
GO Biological processes	regionalization	GO:0003002	1.00297e-18	0	69	26.2114	109	SKI, HEY2, NKX2-1, ZBTB16, NKX2-2, LHX2, FOXC2, AR, GDF11, GSX2, LHX1, FGFR1, ALX4, SNAI1, RFX4, SIX3, PITX2, BMP4, EOMES, DLL1, IRX2, WNT7A, DLX2, HES6, BMP2, SSBP3, HEYL, SIX2, KDM2B, VANGL2, SOX1, OTX2, SOX17, PRKDC, CRB2, ZIC3, DSCAML1, FOXN4, SEMA3F, NKX6-2, CELSR1, BHLHE41, TBR1, PLXNA2, WNT2, PBX3, AXIN2, SFRP1, SMAD6, EMX2, LEF1, SUFU, FEZF2, DLX1, WNT1, WNT7B, RARG, PAX6, DLL4, SP8, WNT5…	6497, 23493, 7080, 7704, 4821, 9355, 2303, 367, 10220, 170825, 3975, 2260, 60529, 6615, 5992, 6496, 5308, 652, 8320, 28514, 153572, 7476, 1746, 55502, 650, 23648, 26508, 10736, 84678, 57216, 6656, 5015, 64321, 5591, 286204, 7547, 57453, 121643, 6405, 84504, 9620, 79365, 10716, 5362, 7472, 5090, 8313, 6422, 4091, 2018, 51176, 51684, 55079, 1745, 7471, 7477, 5916, 5080, 54567, 221833, 7474, 4762, 6…
GO Biological processes	cell fate commitment	GO:0045165	1.68001e-18	0	61	21.8829	91	HEY2, NKX2-1, NKX2-2, SOX9, GSX1, ONECUT2, FOXC2, AR, GSX2, APC2, EBF2, FGFR1, WNT5B, BMP4, FGF13, EOMES, DLL1, WNT7A, NR2E1, DLX2, RUNX2, BMP2, GATA2, OLIG3, TBX2, SIX2, LMO4, SOX1, WNT6, KLF4, SH3PXD2B, SOX17, PRKDC, DSCAML1, FOXN4, GATA3, NEUROD4, NKX6-2, TBR1, SOX5, SATB2, WNT2, SFRP1, SUFU, FEZF2, BARHL2, DLX1, WNT1, WNT7B, ONECUT1, PAX6, DLL4, TAL1, WNT5A, ZNF521, NEUROG1, SFRP2, ARX, NKX6-…	23493, 7080, 4821, 6662, 219409, 9480, 2303, 367, 170825, 10297, 64641, 2260, 81029, 652, 2258, 8320, 28514, 7476, 7101, 1746, 860, 650, 2624, 167826, 6909, 10736, 8543, 6656, 7475, 9314, 285590, 64321, 5591, 57453, 121643, 2625, 58158, 84504, 10716, 6660, 23314, 7472, 6422, 51684, 55079, 343472, 1745, 7471, 7477, 3175, 5080, 54567, 6886, 7474, 25925, 4762, 6423, 170302, 4825, 6469, 30812
GO Biological processes	regulation of developmental process	GO:0050793	8.57819e-18	0	236	149.573	622	HAX1, RBM4, SKI, HEY2, TP73, ZFHX3, VWC2, SENP1, NKX2-1, MEIS2, ZBTB16, LRP1, FEZ1, NKX2-2, ABR, APOH, PGF, ITPKA, ADAM8, SOX9, SCARF1, OBSL1, LHX2, NEUROD2, PRDM16, SRA1, FOXC2, AR, GDF11, PHLDB1, RHOG, INPP5D, GSX2, LHX1, PKP2, APC2, MCF2, MEIS1, HTATIP2, FGFR1, SHROOM3, SEMA4B, MAPT, ITPKB, RBM24, TGIF2, CAPN2, JMJD8, INSM1, CPNE9, PDLIM7, ZC4H2, SNAI1, RFX4, TARBP2, GRIN1, SIX3, ADGRA2, WNT5B…	10456, 5936, 6497, 23493, 7161, 463, 375567, 29843, 7080, 4212, 7704, 4035, 9638, 4821, 29, 350, 5228, 3706, 101, 6662, 8578, 23363, 9355, 4761, 63976, 10011, 2303, 367, 10220, 23187, 391, 3635, 170825, 3975, 5318, 10297, 4168, 4211, 10553, 2260, 57619, 10509, 4137, 3707, 221662, 60436, 824, 339123, 3642, 151835, 9260, 55906, 6615, 5992, 6895, 2902, 6496, 25960, 81029, 816, 652, 6474, 7162, 2258,…
GO Biological processes	cell differentiation	GO:0030154	1.05998e-17	0	328	228.929	952	HAX1, TLL1, ACTG1, PDE1B, CHAC1, RBM4, AUTS2, SKI, CDKN2C, HEY2, TP73, ZFHX3, VWC2, AP1M1, PRDM12, PSD, KAZALD1, SENP1, KCNAB2, NKX2-1, MEIS2, ZBTB16, LRP1, FEZ1, NKX2-2, COL12A1, MAPK8IP2, PGF, RBM45, ITPKA, ADAM8, SOX9, SCARF1, SH2B3, OBSL1, LHX2, BACE2, LAMB2, NEUROD2, GSX1, PRDM16, CEP131, ONECUT2, SRA1, FOXC2, AR, GDF11, PHLDB1, RHOG, INPP5D, GSX2, LHX1, PKP2, APC2, MCF2, GPRIN1, COL25A1, CN…	10456, 7092, 71, 5153, 79094, 5936, 26053, 6497, 1031, 23493, 7161, 463, 375567, 8907, 59335, 5662, 81621, 29843, 8514, 7080, 4212, 7704, 4035, 9638, 4821, 1303, 23542, 5228, 129831, 3706, 101, 6662, 8578, 10019, 23363, 9355, 25825, 3913, 4761, 219409, 63976, 22994, 9480, 10011, 2303, 367, 10220, 23187, 391, 3635, 170825, 3975, 5318, 10297, 4168, 114787, 84570, 1267, 4211, 54549, 25794, 3855, 105…
GO Biological processes	generation of neurons	GO:0048699	2.0989e-17	0	184	108.453	451	AUTS2, SKI, HEY2, TP73, ZFHX3, VWC2, PRDM12, PSD, NKX2-1, LRP1, FEZ1, NKX2-2, MAPK8IP2, ITPKA, SOX9, SCARF1, OBSL1, LHX2, LAMB2, NEUROD2, GSX1, ONECUT2, GDF11, RHOG, GSX2, LHX1, MCF2, GPRIN1, COL25A1, CNP, MEIS1, SDK2, FSCN2, FGFR1, LAMB1, UNC5A, SEMA4B, MAPT, TGIF2, IGSF9, INSM1, CPNE9, LYPLA2, PDLIM7, ZC4H2, GRIN1, SIX3, WHRN, PITX2, CNTNAP1, WNT5B, CAMK2B, GNAO1, BMP4, SHOX2, FGF13, AGRN, CYB5…	26053, 6497, 23493, 7161, 463, 375567, 59335, 5662, 7080, 4035, 9638, 4821, 23542, 3706, 6662, 8578, 23363, 9355, 3913, 4761, 219409, 9480, 10220, 391, 170825, 3975, 4168, 114787, 84570, 1267, 4211, 54549, 25794, 2260, 3912, 90249, 10509, 4137, 60436, 57549, 3642, 151835, 11313, 9260, 55906, 2902, 6496, 25861, 5308, 8506, 81029, 816, 2775, 652, 6474, 2258, 375790, 124936, 6585, 8153, 8320, 28514,…
GO Biological processes	cellular developmental process	GO:0048869	3.93252e-17	0	338	239.51	996	HAX1, TLL1, ACTG1, PDE1B, CHAC1, RBM4, AUTS2, SKI, CDKN2C, HEY2, TP73, ZFHX3, VWC2, AP1M1, PRDM12, PSD, KAZALD1, SENP1, KCNAB2, NKX2-1, MEIS2, ZBTB16, LRP1, FEZ1, NKX2-2, COL12A1, MAPK8IP2, PGF, RBM45, ITPKA, ADAM8, SOX9, SCARF1, SH2B3, OBSL1, LHX2, BACE2, LAMB2, NEUROD2, GSX1, PRDM16, CEP131, ONECUT2, SRA1, FOXC2, AR, GDF11, PHLDB1, RHOG, INPP5D, GSX2, LHX1, PKP2, APC2, MCF2, GPRIN1, COL25A1, CN…	10456, 7092, 71, 5153, 79094, 5936, 26053, 6497, 1031, 23493, 7161, 463, 375567, 8907, 59335, 5662, 81621, 29843, 8514, 7080, 4212, 7704, 4035, 9638, 4821, 1303, 23542, 5228, 129831, 3706, 101, 6662, 8578, 10019, 23363, 9355, 25825, 3913, 4761, 219409, 63976, 22994, 9480, 10011, 2303, 367, 10220, 23187, 391, 3635, 170825, 3975, 5318, 10297, 4168, 114787, 84570, 1267, 4211, 54549, 25794, 3855, 105…
GO Biological processes	neurogenesis	GO:0022008	6.31564e-17	0	191	114.945	478	CHAC1, AUTS2, SKI, CDKN2C, HEY2, TP73, ZFHX3, VWC2, PRDM12, PSD, NKX2-1, LRP1, FEZ1, NKX2-2, MAPK8IP2, ITPKA, SOX9, SCARF1, OBSL1, LHX2, BACE2, LAMB2, NEUROD2, GSX1, PRDM16, ONECUT2, GDF11, RHOG, GSX2, LHX1, MCF2, GPRIN1, COL25A1, CNP, MEIS1, SDK2, FSCN2, FGFR1, LAMB1, UNC5A, SEMA4B, MAPT, TGIF2, IGSF9, INSM1, CPNE9, LYPLA2, PDLIM7, ZC4H2, GRIN1, SIX3, WHRN, PITX2, CNTNAP1, WNT5B, CAMK2B, GNAO1, …	79094, 26053, 6497, 1031, 23493, 7161, 463, 375567, 59335, 5662, 7080, 4035, 9638, 4821, 23542, 3706, 6662, 8578, 23363, 9355, 25825, 3913, 4761, 219409, 63976, 9480, 10220, 391, 170825, 3975, 4168, 114787, 84570, 1267, 4211, 54549, 25794, 2260, 3912, 90249, 10509, 4137, 60436, 57549, 3642, 151835, 11313, 9260, 55906, 2902, 6496, 25861, 5308, 8506, 81029, 816, 2775, 652, 6474, 2258, 375790, 12493…
GO Biological processes	neuron differentiation	GO:0030182	1.23146e-16	0	171	99.7957	415	AUTS2, HEY2, TP73, ZFHX3, VWC2, PRDM12, PSD, NKX2-1, LRP1, FEZ1, NKX2-2, MAPK8IP2, ITPKA, SOX9, SCARF1, OBSL1, LHX2, LAMB2, NEUROD2, GSX1, ONECUT2, GDF11, RHOG, GSX2, LHX1, MCF2, GPRIN1, COL25A1, CNP, MEIS1, SDK2, FSCN2, FGFR1, LAMB1, UNC5A, SEMA4B, MAPT, TGIF2, IGSF9, INSM1, CPNE9, LYPLA2, PDLIM7, ZC4H2, GRIN1, SIX3, WHRN, PITX2, CNTNAP1, WNT5B, CAMK2B, GNAO1, BMP4, SHOX2, FGF13, AGRN, CYB5D2, S…	26053, 23493, 7161, 463, 375567, 59335, 5662, 7080, 4035, 9638, 4821, 23542, 3706, 6662, 8578, 23363, 9355, 3913, 4761, 219409, 9480, 10220, 391, 170825, 3975, 4168, 114787, 84570, 1267, 4211, 54549, 25794, 2260, 3912, 90249, 10509, 4137, 60436, 57549, 3642, 151835, 11313, 9260, 55906, 2902, 6496, 25861, 5308, 8506, 81029, 816, 2775, 652, 6474, 2258, 375790, 124936, 6585, 8153, 8320, 28514, 1627,…
GO Biological processes	regulation of transcription by RNA polymerase II	GO:0006357	1.24495e-16	0	212	132.5	551	HAX1, AUTS2, SKI, HEY2, TP73, ZFHX3, VWC2, PRDM12, SKOR1, SENP1, NKX2-1, MEIS2, ZBTB16, TFAP2C, NKX2-2, SIRT7, SOX9, LHX2, NEUROD2, GALR1, GSX1, PRDM16, ONECUT2, SRA1, FOXC2, LEMD3, AR, PKD1, GSX2, LHX1, MEIS1, HTATIP2, MEF2D, EBF2, FGFR1, ALX4, TGIF2, INSM1, FLI1, SNAI1, RFX4, GRIN1, SIX3, ARID3A, PITX2, BMP4, SLC38A3, SHOX2, TSHZ3, AGRN, EOMES, DLL1, IRX2, PIK3R2, WNT7A, VEGFA, NR2E1, LHX9, DLX…	10456, 26053, 6497, 23493, 7161, 463, 375567, 59335, 390598, 29843, 7080, 4212, 7704, 7022, 4821, 51547, 6662, 9355, 4761, 2587, 219409, 63976, 9480, 10011, 2303, 23592, 367, 5310, 170825, 3975, 4211, 10553, 4209, 64641, 2260, 60529, 60436, 3642, 2313, 6615, 5992, 2902, 6496, 1820, 5308, 652, 10991, 6474, 57616, 375790, 8320, 28514, 153572, 5296, 7476, 7422, 7101, 56956, 1746, 4504, 860, 2308, 51…
GO Biological processes	positive regulation of transcription by RNA polymerase II	GO:0045944	5.33548e-16	0	135	73.5843	306	HAX1, AUTS2, SKI, HEY2, TP73, ZFHX3, SENP1, NKX2-1, MEIS2, ZBTB16, TFAP2C, NKX2-2, SOX9, LHX2, NEUROD2, GALR1, GSX1, ONECUT2, FOXC2, AR, PKD1, LHX1, MEIS1, MEF2D, EBF2, ALX4, FLI1, RFX4, GRIN1, SIX3, ARID3A, PITX2, BMP4, SLC38A3, AGRN, EOMES, DLL1, PIK3R2, WNT7A, VEGFA, NR2E1, LHX9, DLX2, MT3, RUNX2, FOXO1, CHCHD2, BMP2, GATA2, SSBP3, PAXBP1, HDAC3, TBX2, HEYL, SIX2, PRKN, ENG, LMO4, LHX6, MAFA, …	10456, 26053, 6497, 23493, 7161, 463, 29843, 7080, 4212, 7704, 7022, 4821, 6662, 9355, 4761, 2587, 219409, 9480, 2303, 367, 5310, 3975, 4211, 4209, 64641, 60529, 2313, 5992, 2902, 6496, 1820, 5308, 652, 10991, 375790, 8320, 28514, 5296, 7476, 7422, 7101, 56956, 1746, 4504, 860, 2308, 51142, 650, 2624, 23648, 94104, 8841, 6909, 26508, 10736, 5071, 2022, 8543, 26468, 389692, 51042, 6656, 9314, 3665…
GO Biological processes	central nervous system development	GO:0007417	6.55461e-16	0	139	76.7104	319	SKI, CDKN2C, TP73, ZFHX3, NKX2-1, ZBTB16, LRP1, FEZ1, NKX2-2, ABR, SLC32A1, SOX9, SLC6A17, PITPNM1, LHX2, BACE2, LAMB2, NEUROD2, GSX1, GDF11, PKD1, GSX2, LHX1, CNP, DHX30, FGFR1, LAMB1, MAPT, HAPLN4, ZC4H2, RFX4, GRIN1, SIX3, WHRN, PITX2, CNTNAP1, ADGRA2, GNAO1, BMP4, SLC38A3, FGF13, SLIT1, EOMES, KCNAB1, DLL1, WNT7A, SEZ6L, NR2E1, DLX2, MT3, BMP2, GATA2, SSBP3, SYNJ2, HAPLN2, OLIG3, SLITRK5, SCR…	6497, 1031, 7161, 463, 7080, 7704, 4035, 9638, 4821, 29, 140679, 6662, 388662, 9600, 9355, 25825, 3913, 4761, 219409, 10220, 5310, 170825, 3975, 1267, 22907, 2260, 3912, 4137, 404037, 55906, 5992, 2902, 6496, 25861, 5308, 8506, 25960, 2775, 652, 10991, 2258, 6585, 8320, 7881, 28514, 7476, 23544, 7101, 1746, 4504, 650, 2624, 23648, 8871, 60484, 167826, 26050, 23513, 6909, 5071, 2064, 84678, 84002,…
GO Biological processes	animal organ morphogenesis	GO:0009887	2.23694e-15	0	131	71.6605	298	SKI, HEY2, NKX2-1, COL12A1, ABR, PGF, SOX9, LAMB2, ONECUT2, FOXC2, AR, GDF11, CRIP1, PKD1, GSX2, LHX1, PKP2, MEIS1, SDK2, FSCN2, MEF2D, FGFR1, ALX4, LAMB1, FLI1, SNAI1, SIX3, WHRN, PITX2, GNAO1, BMP4, SHOX2, AGRN, SLIT1, EOMES, DLL1, IRX2, WNT7A, VEGFA, LHX9, DLX2, RUNX2, FOXO1, THBS3, BMP2, GATA2, NTN1, SCRIB, TBX2, HEYL, EREG, SIX2, KDM2B, ENG, VANGL2, SOX1, WNT6, TFAP2A, SH3PXD2B, SOX17, PSMB4…	6497, 23493, 7080, 1303, 29, 5228, 6662, 3913, 9480, 2303, 367, 10220, 1396, 5310, 170825, 3975, 5318, 4211, 54549, 25794, 4209, 2260, 60529, 3912, 2313, 6615, 6496, 25861, 5308, 2775, 652, 6474, 375790, 6585, 8320, 28514, 153572, 7476, 7422, 56956, 1746, 860, 2308, 7059, 650, 2624, 9423, 23513, 6909, 26508, 2069, 10736, 84678, 2022, 57216, 6656, 7475, 7020, 285590, 64321, 5692, 286204, 1294, 249…
GO Biological processes	embryonic organ morphogenesis	GO:0048562	4.55346e-15	0	52	19.2377	80	ABR, SOX9, FOXC2, LHX1, FGFR1, ALX4, SIX3, WHRN, BMP4, SHOX2, EOMES, DLL1, DLX2, RUNX2, GATA2, NTN1, SCRIB, TBX2, SIX2, KDM2B, ENG, VANGL2, TFAP2A, SOX17, CRB2, ZIC3, DSCAML1, FOXN4, GATA3, CLRN1, FOXF2, CELSR1, MFAP2, ARID1A, TBR1, SATB2, DLX5, SIX4, ZIC1, RNF207, FZD2, COL2A1, SUFU, WNT1, RARG, PAX6, WNT5A, NEUROG1, GRHL3, FOXF1, OVOL2, SHH	29, 6662, 2303, 3975, 2260, 60529, 6496, 25861, 652, 6474, 8320, 28514, 1746, 860, 2624, 9423, 23513, 6909, 10736, 84678, 2022, 57216, 7020, 64321, 286204, 7547, 57453, 121643, 2625, 7401, 2295, 9620, 4237, 8289, 10716, 23314, 1749, 51804, 7545, 388591, 2535, 1280, 51684, 7471, 5916, 5080, 7474, 4762, 57822, 2294, 58495, 6469
GO Biological processes	positive regulation of transcription, DNA-templated	GO:0045893	5.34206e-15	0	161	95.2268	396	HAX1, MAPRE3, AUTS2, SKI, HEY2, TP73, ZFHX3, SENP1, NKX2-1, MEIS2, ZBTB16, TFAP2C, NKX2-2, SIRT7, SOX9, LHX2, NEUROD2, GALR1, GSX1, PRDM16, ONECUT2, FOXC2, AR, PKD1, RHOG, LHX1, MEIS1, MEF2D, EBF2, ALX4, DTX3L, FLI1, SNAI1, RFX4, GRIN1, SIX3, ARID3A, PITX2, BMP4, SLC38A3, AGRN, LBH, GPATCH3, EOMES, DLL1, PIK3R2, WNT7A, MRPL12, VEGFA, USP21, NR2E1, LHX9, DLX2, MT3, RUNX2, FOXO1, CHCHD2, CHEK1, BMP…	10456, 22924, 26053, 6497, 23493, 7161, 463, 29843, 7080, 4212, 7704, 7022, 4821, 51547, 6662, 9355, 4761, 2587, 219409, 63976, 9480, 2303, 367, 5310, 391, 3975, 4211, 4209, 64641, 60529, 151636, 2313, 6615, 5992, 2902, 6496, 1820, 5308, 652, 10991, 375790, 81606, 63906, 8320, 28514, 5296, 7476, 6182, 7422, 27005, 7101, 56956, 1746, 4504, 860, 2308, 51142, 1111, 650, 2624, 23648, 94104, 8841, 690…
GO Biological processes	embryonic morphogenesis	GO:0048598	6.29318e-15	0	87	41.1206	171	SKI, ZBTB16, COL12A1, ABR, SOX9, LHX2, FOXC2, AR, PHLDB1, LHX1, MAB21L2, FGFR1, ALX4, SHROOM3, LAMB1, TGIF2, MBNL1, SNAI1, SIX3, WHRN, BMP4, SHOX2, EOMES, DLL1, IRX2, WNT7A, DLX2, RUNX2, GATA2, NTN1, SCRIB, TBX2, SIX2, KDM2B, ENG, LMO4, VANGL2, WNT6, KLF4, FLT1, OTX2, TFAP2A, SOX17, CRB2, COL7A1, ZIC3, DSCAML1, IGF2, FOXN4, GATA3, CLRN1, FOXF2, CELSR1, MFAP2, ARID1A, SOX7, TBR1, SATB2, DLX5, WNT2…	6497, 7704, 1303, 29, 6662, 9355, 2303, 367, 23187, 3975, 10586, 2260, 60529, 57619, 3912, 60436, 4154, 6615, 6496, 25861, 652, 6474, 8320, 28514, 153572, 7476, 1746, 860, 2624, 9423, 23513, 6909, 10736, 84678, 2022, 8543, 57216, 7475, 9314, 2321, 5015, 7020, 64321, 286204, 1294, 7547, 57453, 3481, 121643, 2625, 7401, 2295, 9620, 4237, 8289, 83595, 10716, 23314, 1749, 7472, 51804, 25, 6422, 7545,…
GO Biological processes	positive regulation of nucleic acid-templated transcription	GO:1903508	7.25035e-15	0	168	100.998	420	HAX1, MAPRE3, AUTS2, SKI, HEY2, TP73, ZFHX3, SENP1, NKX2-1, MEIS2, ZBTB16, TFAP2C, NKX2-2, SIRT7, SOX9, LHX2, NEUROD2, GALR1, GSX1, PRDM16, ONECUT2, SRA1, FOXC2, AR, PKD1, RHOG, LHX1, MEIS1, HTATIP2, MEF2D, EBF2, ALX4, DTX3L, FLI1, SNAI1, RFX4, GRIN1, SIX3, ARID3A, PITX2, BMP4, SLC38A3, AGRN, LBH, GPATCH3, EOMES, DLL1, PIK3R2, WNT7A, MRPL12, VEGFA, USP21, NR2E1, LHX9, DLX2, MT3, RUNX2, FOXO1, CHC…	10456, 22924, 26053, 6497, 23493, 7161, 463, 29843, 7080, 4212, 7704, 7022, 4821, 51547, 6662, 9355, 4761, 2587, 219409, 63976, 9480, 10011, 2303, 367, 5310, 391, 3975, 4211, 10553, 4209, 64641, 60529, 151636, 2313, 6615, 5992, 2902, 6496, 1820, 5308, 652, 10991, 375790, 81606, 63906, 8320, 28514, 5296, 7476, 6182, 7422, 27005, 7101, 56956, 1746, 4504, 860, 2308, 51142, 1111, 650, 2624, 23648, 94…
GO Biological processes	transcription by RNA polymerase II	GO:0006366	9.07955e-15	0	218	141.878	590	HAX1, AUTS2, SKI, HEY2, TP73, ZFHX3, VWC2, PRDM12, SKOR1, SENP1, NKX2-1, MEIS2, ZBTB16, TFAP2C, NKX2-2, SIRT7, SOX9, LHX2, NEUROD2, GALR1, GSX1, PRDM16, ONECUT2, SRA1, FOXC2, LEMD3, AR, PKD1, GSX2, PPM1D, LHX1, MEIS1, HTATIP2, MEF2D, EBF2, FGFR1, ALX4, TGIF2, INSM1, FLI1, SNAI1, RFX4, GRIN1, SIX3, ARID3A, PITX2, BMP4, SLC38A3, SHOX2, TSHZ3, AGRN, EOMES, DLL1, IRX2, PIK3R2, WNT7A, VEGFA, NR2E1, LH…	10456, 26053, 6497, 23493, 7161, 463, 375567, 59335, 390598, 29843, 7080, 4212, 7704, 7022, 4821, 51547, 6662, 9355, 4761, 2587, 219409, 63976, 9480, 10011, 2303, 23592, 367, 5310, 170825, 8493, 3975, 4211, 10553, 4209, 64641, 2260, 60529, 60436, 3642, 2313, 6615, 5992, 2902, 6496, 1820, 5308, 652, 10991, 6474, 57616, 375790, 8320, 28514, 153572, 5296, 7476, 7422, 7101, 56956, 1746, 4504, 860, 23…
GO Biological processes	positive regulation of RNA biosynthetic process	GO:1902680	9.44306e-15	0	168	101.239	421	HAX1, MAPRE3, AUTS2, SKI, HEY2, TP73, ZFHX3, SENP1, NKX2-1, MEIS2, ZBTB16, TFAP2C, NKX2-2, SIRT7, SOX9, LHX2, NEUROD2, GALR1, GSX1, PRDM16, ONECUT2, SRA1, FOXC2, AR, PKD1, RHOG, LHX1, MEIS1, HTATIP2, MEF2D, EBF2, ALX4, DTX3L, FLI1, SNAI1, RFX4, GRIN1, SIX3, ARID3A, PITX2, BMP4, SLC38A3, AGRN, LBH, GPATCH3, EOMES, DLL1, PIK3R2, WNT7A, MRPL12, VEGFA, USP21, NR2E1, LHX9, DLX2, MT3, RUNX2, FOXO1, CHC…	10456, 22924, 26053, 6497, 23493, 7161, 463, 29843, 7080, 4212, 7704, 7022, 4821, 51547, 6662, 9355, 4761, 2587, 219409, 63976, 9480, 10011, 2303, 367, 5310, 391, 3975, 4211, 10553, 4209, 64641, 60529, 151636, 2313, 6615, 5992, 2902, 6496, 1820, 5308, 652, 10991, 375790, 81606, 63906, 8320, 28514, 5296, 7476, 6182, 7422, 27005, 7101, 56956, 1746, 4504, 860, 2308, 51142, 1111, 650, 2624, 23648, 94…
GO Biological processes	regulation of anatomical structure morphogenesis	GO:0022603	1.98724e-14	0	123	67.3321	280	HEY2, LRP1, ABR, APOH, PGF, ITPKA, SOX9, OBSL1, FOXC2, AR, PHLDB1, RHOG, LHX1, MCF2, HTATIP2, FGFR1, SHROOM3, SEMA4B, MAPT, TGIF2, CAPN2, JMJD8, CPNE9, GRIN1, ADGRA2, CAMK2B, BMP4, SHOX2, FGF13, STAB1, RND2, DLL1, S100A13, DBN1, FMNL3, WNT7A, VEGFA, NR2E1, CNMD, ADAM9, MT3, RUNX2, BMP2, GATA2, NTN1, EFNA3, TBX2, SARM1, SIX2, PRKN, DOCK1, ERBB2, EMP2, ENG, EMILIN1, VANGL2, WNT6, KLF4, FLT1, OTX2, …	23493, 4035, 29, 350, 5228, 3706, 6662, 23363, 2303, 367, 23187, 391, 3975, 4168, 10553, 2260, 57619, 10509, 4137, 60436, 824, 339123, 151835, 2902, 25960, 816, 652, 6474, 2258, 23166, 8153, 28514, 6284, 1627, 91010, 7476, 7422, 7101, 11061, 8754, 4504, 860, 650, 2624, 9423, 1944, 6909, 23098, 10736, 5071, 1793, 2064, 2013, 2022, 11117, 57216, 7475, 9314, 2321, 5015, 7020, 5692, 286204, 8817, 513…
GO Biological processes	animal organ development	GO:0048513	2.4383e-14	0	283	198.87	827	HAX1, PDE1B, NUP160, SKI, HEY2, TP73, ZFHX3, UPRT, SENP1, KCNAB2, NKX2-1, MEIS2, ZBTB16, LRP1, FEZ1, TFAP2C, NKX2-2, COL12A1, ABR, PGF, SLC32A1, ADAM8, SOX9, SLC6A17, PITPNM1, MIP, SH2B3, OBSL1, LHX2, LAMB2, NEUROD2, GSX1, PRDM16, ONECUT2, FOXC2, AR, GDF11, PHLDB1, CRIP1, PKD1, INPP5D, GSX2, LHX1, ADD2, PKP2, CNP, MEIS1, SDK2, FSCN2, KRT7, MAB21L2, MEF2D, EBF2, FGFR1, ALX4, LAMB1, GAB3, SEMA4B, I…	10456, 5153, 23279, 6497, 23493, 7161, 463, 139596, 29843, 8514, 7080, 4212, 7704, 4035, 9638, 7022, 4821, 1303, 29, 5228, 140679, 101, 6662, 388662, 9600, 4284, 10019, 23363, 9355, 3913, 4761, 219409, 63976, 9480, 2303, 367, 10220, 23187, 1396, 5310, 3635, 170825, 3975, 119, 5318, 1267, 4211, 54549, 25794, 3855, 10586, 4209, 64641, 2260, 60529, 3912, 139716, 10509, 3707, 221662, 60436, 3642, 231…
GO Biological processes	regulation of multicellular organismal process	GO:0051239	2.62495e-14	0	257	176.266	733	HAX1, SKI, HEY2, TP73, TACR1, ZFHX3, VWC2, TSHR, SENP1, NKX2-1, MEIS2, ZBTB16, LRP1, FEZ1, NKX2-2, ABR, APOH, PGF, KCNJ5, VIP, ITPKA, ADAM8, SOX9, SCARF1, SH2B3, OBSL1, LHX2, NEUROD2, GALR1, SCN2B, PRDM16, FOXC2, AR, SHISA6, GDF11, PHLDB1, INPP5D, GSX2, LHX1, PKP2, MCF2, TAC1, MEIS1, CACNG4, HTATIP2, EBF2, FGFR1, CACNB3, SEMA4B, MAPT, ITPKB, RBM24, TGIF2, ADORA2B, CAPN2, JMJD8, IQSEC1, CPNE9, PDL…	10456, 6497, 23493, 7161, 6869, 463, 375567, 7253, 29843, 7080, 4212, 7704, 4035, 9638, 4821, 29, 350, 5228, 3762, 7432, 3706, 101, 6662, 8578, 10019, 23363, 9355, 4761, 2587, 6327, 63976, 2303, 367, 388336, 10220, 23187, 3635, 170825, 3975, 5318, 4168, 6863, 4211, 27092, 10553, 64641, 2260, 784, 10509, 4137, 3707, 221662, 60436, 136, 824, 339123, 9922, 151835, 9260, 55906, 6615, 5992, 2902, 6496…
GO Biological processes	cell development	GO:0048468	4.24244e-14	0	205	132.74	552	ACTG1, AUTS2, SKI, HEY2, TP73, ZFHX3, VWC2, PRDM12, PSD, NKX2-1, ZBTB16, LRP1, FEZ1, NKX2-2, COL12A1, MAPK8IP2, ITPKA, SOX9, SCARF1, SH2B3, OBSL1, LHX2, BACE2, LAMB2, NEUROD2, ONECUT2, FOXC2, AR, GDF11, RHOG, GSX2, LHX1, MCF2, GPRIN1, COL25A1, CNP, MEIS1, FSCN2, FGFR1, SHROOM3, LAMB1, UNC5A, SEMA4B, MAPT, TGIF2, IGSF9, INSM1, CPNE9, FLI1, LYPLA2, PDLIM7, ZC4H2, TARBP2, GRIN1, SIX3, WHRN, PITX2, C…	71, 26053, 6497, 23493, 7161, 463, 375567, 59335, 5662, 7080, 7704, 4035, 9638, 4821, 1303, 23542, 3706, 6662, 8578, 10019, 23363, 9355, 25825, 3913, 4761, 9480, 2303, 367, 10220, 391, 170825, 3975, 4168, 114787, 84570, 1267, 4211, 25794, 2260, 57619, 3912, 90249, 10509, 4137, 60436, 57549, 3642, 151835, 2313, 11313, 9260, 55906, 6895, 2902, 6496, 25861, 5308, 8506, 25960, 81029, 816, 2775, 652, …
GO Biological processes	regulation of multicellular organismal development	GO:2000026	1.45154e-13	0	190	121.679	506	HAX1, SKI, HEY2, TP73, ZFHX3, VWC2, SENP1, NKX2-1, MEIS2, ZBTB16, LRP1, FEZ1, NKX2-2, APOH, PGF, ITPKA, ADAM8, SOX9, SCARF1, OBSL1, LHX2, NEUROD2, FOXC2, AR, GDF11, PHLDB1, INPP5D, GSX2, LHX1, MCF2, MEIS1, HTATIP2, FGFR1, SEMA4B, MAPT, ITPKB, RBM24, TGIF2, JMJD8, CPNE9, ZC4H2, SNAI1, RFX4, GRIN1, SIX3, ADGRA2, CAMK2B, BMP4, SHOX2, TPBG, FGF13, AGRN, CYB5D2, STAB1, SLIT1, LBH, RND2, DLL1, DBN1, WN…	10456, 6497, 23493, 7161, 463, 375567, 29843, 7080, 4212, 7704, 4035, 9638, 4821, 350, 5228, 3706, 101, 6662, 8578, 23363, 9355, 4761, 2303, 367, 10220, 23187, 3635, 170825, 3975, 4168, 4211, 10553, 2260, 10509, 4137, 3707, 221662, 60436, 339123, 151835, 55906, 6615, 5992, 2902, 6496, 25960, 816, 652, 6474, 7162, 2258, 375790, 124936, 23166, 6585, 81606, 8153, 28514, 1627, 7476, 7422, 7101, 11061…
GO Biological processes	regulation of cell differentiation	GO:0045595	1.80706e-13	0	172	107.25	446	HAX1, RBM4, SKI, HEY2, TP73, ZFHX3, VWC2, SENP1, NKX2-1, MEIS2, ZBTB16, LRP1, FEZ1, NKX2-2, ITPKA, ADAM8, SOX9, SCARF1, OBSL1, LHX2, NEUROD2, PRDM16, SRA1, AR, GDF11, PHLDB1, INPP5D, GSX2, LHX1, PKP2, APC2, MCF2, MEIS1, FGFR1, SEMA4B, MAPT, ITPKB, RBM24, TGIF2, CAPN2, INSM1, CPNE9, PDLIM7, ZC4H2, SNAI1, TARBP2, GRIN1, SIX3, ADGRA2, WNT5B, CAMK2B, BMP4, SHOX2, FGF13, CYB5D2, LBH, RND2, DLL1, DBN1,…	10456, 5936, 6497, 23493, 7161, 463, 375567, 29843, 7080, 4212, 7704, 4035, 9638, 4821, 3706, 101, 6662, 8578, 23363, 9355, 4761, 63976, 10011, 367, 10220, 23187, 3635, 170825, 3975, 5318, 10297, 4168, 4211, 2260, 10509, 4137, 3707, 221662, 60436, 824, 3642, 151835, 9260, 55906, 6615, 6895, 2902, 6496, 25960, 81029, 816, 652, 6474, 2258, 124936, 81606, 8153, 28514, 1627, 7476, 7422, 7101, 1746, 4…
GO Biological processes	negative regulation of developmental process	GO:0051093	4.05018e-13	0	102	54.1061	225	SKI, HEY2, TP73, NKX2-1, MEIS2, ZBTB16, LRP1, NKX2-2, ABR, APOH, SOX9, LHX2, NEUROD2, SRA1, FOXC2, GDF11, INPP5D, PKP2, MCF2, MEIS1, SEMA4B, MAPT, ITPKB, SNAI1, RFX4, SIX3, BMP4, FGF13, STAB1, SLIT1, LBH, DLL1, WNT7A, VEGFA, NR2E1, CNMD, DLX2, MT3, FOXO1, UBASH3B, BMP2, GATA2, NTN1, HDAC3, EFNA3, TBX2, EREG, SIX2, PRKN, ERBB2, EMILIN1, KLF4, DGUOK, SOX17, PRKDC, ANGPT4, GATA3, VAX1, SEMA3F, NKX6-…	6497, 23493, 7161, 7080, 4212, 7704, 4035, 4821, 29, 350, 6662, 9355, 4761, 10011, 2303, 10220, 3635, 5318, 4168, 4211, 10509, 4137, 3707, 6615, 5992, 6496, 652, 2258, 23166, 6585, 81606, 28514, 7476, 7422, 7101, 11061, 1746, 4504, 2308, 84959, 650, 2624, 9423, 8841, 1944, 6909, 2069, 10736, 5071, 2064, 11117, 9314, 1716, 64321, 5591, 51378, 2625, 11023, 6405, 84504, 811, 79365, 338761, 7014, 231…
GO Biological processes	positive regulation of RNA metabolic process	GO:0051254	4.68186e-13	0	172	108.212	450	HAX1, MAPRE3, AUTS2, SKI, HEY2, TP73, ZFHX3, SENP1, NKX2-1, MEIS2, ZBTB16, TFAP2C, NKX2-2, SIRT7, SOX9, LHX2, NEUROD2, GALR1, GSX1, PRDM16, ONECUT2, SRA1, FOXC2, AR, PKD1, RHOG, LHX1, MEIS1, HTATIP2, MEF2D, EBF2, ALX4, RBM24, DTX3L, FLI1, SNAI1, RFX4, GRIN1, SIX3, ARID3A, PITX2, BMP4, SLC38A3, AGRN, CNOT8, LBH, GPATCH3, EOMES, DLL1, PIK3R2, WNT7A, MRPL12, VEGFA, USP21, NR2E1, LHX9, DLX2, MT3, RUN…	10456, 22924, 26053, 6497, 23493, 7161, 463, 29843, 7080, 4212, 7704, 7022, 4821, 51547, 6662, 9355, 4761, 2587, 219409, 63976, 9480, 10011, 2303, 367, 5310, 391, 3975, 4211, 10553, 4209, 64641, 60529, 221662, 151636, 2313, 6615, 5992, 2902, 6496, 1820, 5308, 652, 10991, 375790, 9337, 81606, 63906, 8320, 28514, 5296, 7476, 6182, 7422, 27005, 7101, 56956, 1746, 4504, 860, 2308, 51142, 1111, 650, 2…
GO Biological processes	embryonic organ development	GO:0048568	8.31585e-13	0	65	29.0971	121	HEY2, ABR, SOX9, SH2B3, FOXC2, PKD1, LHX1, FGFR1, ALX4, SNAI1, SIX3, WHRN, BMP4, SHOX2, EOMES, DLL1, VEGFA, HS6ST1, DLX2, RUNX2, GATA2, NTN1, SCRIB, TBX2, SIX2, KDM2B, ENG, VANGL2, TFAP2A, SOX17, CRB2, ZIC3, DSCAML1, IGF2, FOXN4, GATA3, CLRN1, FOXF2, CELSR1, MFAP2, ARID1A, TBR1, SATB2, DLX5, WNT2, NES, SIX4, ZIC1, RNF207, FZD2, COL2A1, LEF1, SUFU, WNT1, WNT7B, RARG, PAX6, TAL1, WNT5A, NEUROG1, GR…	23493, 29, 6662, 10019, 2303, 5310, 3975, 2260, 60529, 6615, 6496, 25861, 652, 6474, 8320, 28514, 7422, 9394, 1746, 860, 2624, 9423, 23513, 6909, 10736, 84678, 2022, 57216, 7020, 64321, 286204, 7547, 57453, 3481, 121643, 2625, 7401, 2295, 9620, 4237, 8289, 10716, 23314, 1749, 7472, 10763, 51804, 7545, 388591, 2535, 1280, 51176, 51684, 7471, 7477, 5916, 5080, 6886, 7474, 4762, 57822, 133, 2294, 58…
GO Biological processes	anatomical structure formation involved in morphogenesis	GO:0048646	9.06996e-13	0	121	68.7749	286	ACTG1, SKI, HEY2, NKX2-1, COL12A1, APOH, PGF, ADAM8, SOX9, OBSL1, LHX2, FOXC2, LEMD3, AR, PHLDB1, LHX1, MEIS1, SDK2, HTATIP2, FGFR1, SHROOM3, LAMB1, CAPN2, JMJD8, SNAI1, WHRN, CNTNAP1, ADGRA2, BMP4, STAB1, EOMES, DLL1, IRX2, FMNL3, WNT7A, VEGFA, NR2E1, HS6ST1, CNMD, ADAM9, FOXO1, THBS3, BMP2, GATA2, SSBP3, EFNA3, SCRIB, TBX2, HEYL, EREG, SIX2, ERBB2, KDM2B, EMP2, ENG, EMILIN1, LMO4, VANGL2, WNT6,…	71, 6497, 23493, 7080, 1303, 350, 5228, 101, 6662, 23363, 9355, 2303, 23592, 367, 23187, 3975, 4211, 54549, 10553, 2260, 57619, 3912, 824, 339123, 6615, 25861, 8506, 25960, 652, 23166, 8320, 28514, 153572, 91010, 7476, 7422, 7101, 9394, 11061, 8754, 2308, 7059, 650, 2624, 23648, 1944, 23513, 6909, 26508, 2069, 10736, 2064, 84678, 2013, 2022, 11117, 8543, 57216, 7475, 9314, 2321, 5015, 7020, 64321…
GO Biological processes	tube development	GO:0035295	1.27567e-12	0	120	68.2939	284	SKI, HEY2, NKX2-1, LRP1, NKX2-2, APOH, PGF, ADAM8, SOX9, SLC4A2, LHX2, FOXC2, LEMD3, AR, GDF11, PKD1, LHX1, GJB1, MEIS1, HTATIP2, FGFR1, ALX4, SHROOM3, JMJD8, ADGRA2, BMP4, SHOX2, ASS1, STAB1, EOMES, DLL1, IRX2, MTSS1, FMNL3, WNT7A, VEGFA, NR2E1, HS6ST1, CNMD, BMP2, GATA2, SSBP3, NTN1, EFNA3, SCRIB, TBX2, HEYL, EREG, SIX2, ERBB2, KDM2B, EMP2, ENG, EMILIN1, LMO4, VANGL2, WNT6, KLF4, FLT1, SOX17, Z…	6497, 23493, 7080, 4035, 4821, 350, 5228, 101, 6662, 6522, 9355, 2303, 23592, 367, 10220, 5310, 3975, 2705, 4211, 10553, 2260, 60529, 57619, 339123, 25960, 652, 6474, 445, 23166, 8320, 28514, 153572, 9788, 91010, 7476, 7422, 7101, 9394, 11061, 650, 2624, 23648, 9423, 1944, 23513, 6909, 26508, 2069, 10736, 2064, 84678, 2013, 2022, 11117, 8543, 57216, 7475, 9314, 2321, 64321, 7547, 8817, 51378, 121…
GO Biological processes	positive regulation of developmental process	GO:0051094	1.35485e-12	0	139	82.9627	345	HAX1, RBM4, HEY2, TP73, VWC2, ZBTB16, LRP1, FEZ1, NKX2-2, PGF, ITPKA, ADAM8, SOX9, SCARF1, OBSL1, NEUROD2, PRDM16, FOXC2, AR, PHLDB1, INPP5D, GSX2, LHX1, FGFR1, MAPT, ITPKB, RBM24, TGIF2, CAPN2, JMJD8, INSM1, CPNE9, PDLIM7, ZC4H2, SNAI1, TARBP2, WNT5B, CAMK2B, BMP4, SHOX2, TPBG, AGRN, CYB5D2, LBH, RND2, DLL1, DBN1, WNT7A, VEGFA, NR2E1, ADAM9, DLX2, RUNX2, BMP2, GATA2, SSBP3, NTN1, SLITRK5, TBX2, …	10456, 5936, 23493, 7161, 375567, 7704, 4035, 9638, 4821, 5228, 3706, 101, 6662, 8578, 23363, 4761, 63976, 2303, 367, 23187, 3635, 170825, 3975, 2260, 4137, 3707, 221662, 60436, 824, 339123, 3642, 151835, 9260, 55906, 6615, 6895, 81029, 816, 652, 6474, 7162, 375790, 124936, 81606, 8153, 28514, 1627, 7476, 7422, 7101, 8754, 1746, 860, 650, 2624, 23648, 9423, 26050, 6909, 26508, 5071, 1793, 84678, …
GO Biological processes	tube morphogenesis	GO:0035239	1.5717e-12	0	103	55.7894	232	SKI, HEY2, NKX2-1, LRP1, APOH, PGF, ADAM8, SOX9, LHX2, FOXC2, LEMD3, AR, PKD1, LHX1, MEIS1, HTATIP2, FGFR1, SHROOM3, JMJD8, ADGRA2, BMP4, SHOX2, STAB1, EOMES, DLL1, IRX2, MTSS1, FMNL3, WNT7A, VEGFA, NR2E1, HS6ST1, CNMD, BMP2, GATA2, NTN1, EFNA3, SCRIB, TBX2, EREG, SIX2, ERBB2, KDM2B, EMP2, ENG, EMILIN1, LMO4, VANGL2, WNT6, KLF4, FLT1, SOX17, ZIC3, FGF18, ANGPT4, FOXN4, GATA3, STIM1, CELSR1, NPR1,…	6497, 23493, 7080, 4035, 350, 5228, 101, 6662, 9355, 2303, 23592, 367, 5310, 3975, 4211, 10553, 2260, 57619, 339123, 25960, 652, 6474, 23166, 8320, 28514, 153572, 9788, 91010, 7476, 7422, 7101, 9394, 11061, 650, 2624, 9423, 1944, 23513, 6909, 2069, 10736, 2064, 84678, 2013, 2022, 11117, 8543, 57216, 7475, 9314, 2321, 64321, 7547, 8817, 51378, 121643, 2625, 6786, 9620, 4881, 8289, 51129, 10716, 60…
GO Biological processes	positive regulation of gene expression	GO:0010628	1.65433e-12	0	192	126.007	524	HAX1, MAPRE3, AUTS2, SKI, HEY2, TP73, ZFHX3, SENP1, NKX2-1, MEIS2, ZBTB16, TFAP2C, NKX2-2, VIP, ADAM8, SIRT7, SOX9, LHX2, NEUROD2, GALR1, GSX1, PRDM16, ONECUT2, FOXC2, AR, PKD1, RHOG, LHX1, MEIS1, MEF2D, EBF2, ALX4, RBM24, DTX3L, FLI1, SNAI1, RFX4, TARBP2, GRIN1, SIX3, WHRN, ARID3A, PITX2, BMP4, SLC38A3, AGRN, LBH, GPATCH3, EOMES, DLL1, PIK3R2, WNT7A, MRPL12, VEGFA, USP21, NR2E1, LHX9, DLX2, MT3,…	10456, 22924, 26053, 6497, 23493, 7161, 463, 29843, 7080, 4212, 7704, 7022, 4821, 7432, 101, 51547, 6662, 9355, 4761, 2587, 219409, 63976, 9480, 2303, 367, 5310, 391, 3975, 4211, 4209, 64641, 60529, 221662, 151636, 2313, 6615, 5992, 6895, 2902, 6496, 25861, 1820, 5308, 652, 10991, 375790, 81606, 63906, 8320, 28514, 5296, 7476, 6182, 7422, 27005, 7101, 56956, 1746, 4504, 860, 2308, 51142, 10949, 1…
GO Biological processes	locomotion	GO:0040011	2.52016e-12	0	166	105.086	437	AUTS2, SKI, TACR1, NKX2-1, LRP1, FEZ1, ABR, APOH, PGF, ADAM8, SOX9, LHX2, LAMB2, ONECUT2, FOXC2, RHOG, INPP5D, GSX2, LHX1, ADD2, APC2, P2RY6, TAC1, FSCN2, DRC7, FGFR1, LAMB1, UNC5A, SEMA4B, PLEKHG5, IGSF9, IQSEC1, INSM1, LYPLA2, PDLIM7, SNAI1, SIX3, PITX2, ADGRA2, WNT5B, CAMK2B, BMP4, FGF13, AGRN, SLIT1, RND2, PIK3R2, FMNL3, WNT7A, VEGFA, NR2E1, LHX9, ADAM9, TEKT2, BMP2, GATA2, NTN1, DPYSL5, OLIG…	26053, 6497, 6869, 7080, 4035, 9638, 29, 350, 5228, 101, 6662, 9355, 3913, 9480, 2303, 391, 3635, 170825, 3975, 119, 10297, 5031, 6863, 25794, 84229, 2260, 3912, 90249, 10509, 57449, 57549, 9922, 3642, 11313, 9260, 6615, 6496, 5308, 25960, 81029, 816, 652, 2258, 375790, 6585, 8153, 5296, 91010, 7476, 7422, 7101, 56956, 8754, 27285, 650, 2624, 9423, 56896, 167826, 1944, 23513, 2069, 10736, 1793, 2…
GO Biological processes	regulation of transcription, DNA-templated	GO:0006355	5.78863e-12	0	247	174.582	726	HAX1, MAPRE3, AUTS2, SKI, HEY2, TP73, ZFHX3, VWC2, PRDM12, SKOR1, SENP1, NKX2-1, MEIS2, ZBTB16, TFAP2C, NKX2-2, ADAM8, SIRT7, SOX9, LHX2, NEUROD2, GALR1, GSX1, PRDM16, ONECUT2, SRA1, FOXC2, LEMD3, AR, PKD1, RHOG, GSX2, PPM1D, LHX1, MEIS1, HTATIP2, MEF2D, EBF2, FGFR1, ALX4, TGIF2, DTX3L, INSM1, FLI1, MN1, SNAI1, RFX4, GRIN1, SIX3, ARID3A, POLE4, PITX2, BMP4, SLC38A3, SHOX2, TSHZ3, AGRN, CNOT8, LBH…	10456, 22924, 26053, 6497, 23493, 7161, 463, 375567, 59335, 390598, 29843, 7080, 4212, 7704, 7022, 4821, 101, 51547, 6662, 9355, 4761, 2587, 219409, 63976, 9480, 10011, 2303, 23592, 367, 5310, 391, 170825, 8493, 3975, 4211, 10553, 4209, 64641, 2260, 60529, 60436, 151636, 3642, 2313, 4330, 6615, 5992, 2902, 6496, 1820, 56655, 5308, 652, 10991, 6474, 57616, 375790, 9337, 81606, 63906, 8320, 28514, …
GO Biological processes	regulation of nervous system development	GO:0051960	6.10889e-12	0	111	62.7631	261	SKI, HEY2, TP73, ZFHX3, VWC2, LRP1, FEZ1, NKX2-2, ITPKA, SOX9, SCARF1, OBSL1, LHX2, NEUROD2, GDF11, GSX2, LHX1, MCF2, MEIS1, FGFR1, SEMA4B, MAPT, TGIF2, CPNE9, ZC4H2, RFX4, GRIN1, SIX3, CAMK2B, BMP4, SHOX2, TPBG, FGF13, AGRN, CYB5D2, SLIT1, RND2, DLL1, DBN1, WNT7A, VEGFA, NR2E1, DLX2, MT3, HES6, BMP2, GATA2, NTN1, SLITRK5, HEYL, SARM1, PRKN, CAMK2A, TIMP2, VANGL2, KLF4, DGUOK, APBB1, ASIC2, GATA3…	6497, 23493, 7161, 463, 375567, 4035, 9638, 4821, 3706, 6662, 8578, 23363, 9355, 4761, 10220, 170825, 3975, 4168, 4211, 2260, 10509, 4137, 60436, 151835, 55906, 5992, 2902, 6496, 816, 652, 6474, 7162, 2258, 375790, 124936, 6585, 8153, 28514, 1627, 7476, 7422, 7101, 1746, 4504, 55502, 650, 2624, 9423, 26050, 26508, 23098, 5071, 815, 7077, 57216, 9314, 1716, 322, 40, 2625, 11023, 1523, 6405, 84504,…
GO Biological processes	regulation of nucleic acid-templated transcription	GO:1903506	6.561e-12	0	249	176.506	734	HAX1, MAPRE3, AUTS2, SKI, HEY2, TP73, ZFHX3, VWC2, PRDM12, SKOR1, SENP1, NKX2-1, MEIS2, ZBTB16, TFAP2C, NKX2-2, ADAM8, SIRT7, SOX9, LHX2, NEUROD2, GALR1, GSX1, PRDM16, ONECUT2, SRA1, FOXC2, LEMD3, AR, PKD1, RHOG, GSX2, PPM1D, LHX1, MEIS1, HTATIP2, MEF2D, EBF2, FGFR1, ALX4, TGIF2, DTX3L, INSM1, FLI1, MN1, SNAI1, RFX4, GRIN1, SIX3, ARID3A, POLE4, PITX2, BMP4, SLC38A3, SHOX2, TSHZ3, AGRN, CNOT8, LBH…	10456, 22924, 26053, 6497, 23493, 7161, 463, 375567, 59335, 390598, 29843, 7080, 4212, 7704, 7022, 4821, 101, 51547, 6662, 9355, 4761, 2587, 219409, 63976, 9480, 10011, 2303, 23592, 367, 5310, 391, 170825, 8493, 3975, 4211, 10553, 4209, 64641, 2260, 60529, 60436, 151636, 3642, 2313, 4330, 6615, 5992, 2902, 6496, 1820, 56655, 5308, 652, 10991, 6474, 57616, 375790, 9337, 81606, 63906, 8320, 28514, …
GO Biological processes	movement of cell or subcellular component	GO:0006928	6.60504e-12	0	182	119.274	496	AUTS2, SKI, TACR1, NKX2-1, LRP1, FEZ1, ABR, APOH, PGF, KCNJ5, ADAM8, SOX9, LHX2, LAMB2, SCN2B, CEP131, ONECUT2, FOXC2, RHOG, INPP5D, GSX2, LHX1, ADD2, PKP2, APC2, P2RY6, TAC1, FSCN2, DRC7, FGFR1, LAMB1, UNC5A, SEMA4B, MAPT, PLEKHG5, IGSF9, IQSEC1, INSM1, LYPLA2, PDLIM7, TCTEX1D2, SNAI1, SIX3, PITX2, ADGRA2, WNT5B, CAMK2B, BMP4, FGF13, AGRN, SLIT1, RND2, PIK3R2, FMNL3, WNT7A, VEGFA, NR2E1, LHX9, A…	26053, 6497, 6869, 7080, 4035, 9638, 29, 350, 5228, 3762, 101, 6662, 9355, 3913, 6327, 22994, 9480, 2303, 391, 3635, 170825, 3975, 119, 5318, 10297, 5031, 6863, 25794, 84229, 2260, 3912, 90249, 10509, 4137, 57449, 57549, 9922, 3642, 11313, 9260, 255758, 6615, 6496, 5308, 25960, 81029, 816, 652, 2258, 375790, 6585, 8153, 5296, 91010, 7476, 7422, 7101, 56956, 8754, 27285, 650, 2624, 9423, 56896, 16…
GO Biological processes	regulation of RNA biosynthetic process	GO:2001141	7.80482e-12	0	249	176.747	735	HAX1, MAPRE3, AUTS2, SKI, HEY2, TP73, ZFHX3, VWC2, PRDM12, SKOR1, SENP1, NKX2-1, MEIS2, ZBTB16, TFAP2C, NKX2-2, ADAM8, SIRT7, SOX9, LHX2, NEUROD2, GALR1, GSX1, PRDM16, ONECUT2, SRA1, FOXC2, LEMD3, AR, PKD1, RHOG, GSX2, PPM1D, LHX1, MEIS1, HTATIP2, MEF2D, EBF2, FGFR1, ALX4, TGIF2, DTX3L, INSM1, FLI1, MN1, SNAI1, RFX4, GRIN1, SIX3, ARID3A, POLE4, PITX2, BMP4, SLC38A3, SHOX2, TSHZ3, AGRN, CNOT8, LBH…	10456, 22924, 26053, 6497, 23493, 7161, 463, 375567, 59335, 390598, 29843, 7080, 4212, 7704, 7022, 4821, 101, 51547, 6662, 9355, 4761, 2587, 219409, 63976, 9480, 10011, 2303, 23592, 367, 5310, 391, 170825, 8493, 3975, 4211, 10553, 4209, 64641, 2260, 60529, 60436, 151636, 3642, 2313, 4330, 6615, 5992, 2902, 6496, 1820, 56655, 5308, 652, 10991, 6474, 57616, 375790, 9337, 81606, 63906, 8320, 28514, …
GO Biological processes	anterior/posterior pattern specification	GO:0009952	8.12221e-12	0	41	15.3902	64	SKI, HEY2, ZBTB16, FOXC2, GDF11, LHX1, ALX4, SIX3, BMP4, DLL1, HES6, BMP2, SSBP3, HEYL, SIX2, KDM2B, VANGL2, OTX2, SOX17, PRKDC, CRB2, ZIC3, CELSR1, BHLHE41, PLXNA2, WNT2, PBX3, AXIN2, SFRP1, EMX2, LEF1, FEZF2, WNT1, RARG, PAX6, WNT5A, NEUROG1, SFRP2, FOXF1, HELT, SHH	6497, 23493, 7704, 2303, 10220, 3975, 60529, 6496, 652, 28514, 55502, 650, 23648, 26508, 10736, 84678, 57216, 5015, 64321, 5591, 286204, 7547, 9620, 79365, 5362, 7472, 5090, 8313, 6422, 2018, 51176, 55079, 7471, 5916, 5080, 7474, 4762, 6423, 2294, 391723, 6469
GO Biological processes	sensory organ morphogenesis	GO:0090596	1.52639e-11	0	46	18.5163	77	SKI, ABR, SOX9, GDF11, LHX1, MEIS1, SDK2, FSCN2, FGFR1, SIX3, WHRN, PITX2, BMP4, DLL1, VEGFA, GATA2, NTN1, SCRIB, TBX2, SIX2, KDM2B, VANGL2, SOX1, TFAP2A, FOXN4, GATA3, CLRN1, FOXF2, CELSR1, MFAP2, ARID1A, MEGF11, DLX5, WNT2, SIX4, ZIC1, FZD2, COL2A1, WNT1, ABI2, RARG, PAX6, WNT5A, NEUROG1, GRHL3, SOX8	6497, 29, 6662, 10220, 3975, 4211, 54549, 25794, 2260, 6496, 25861, 5308, 652, 28514, 7422, 2624, 9423, 23513, 6909, 10736, 84678, 57216, 6656, 7020, 121643, 2625, 7401, 2295, 9620, 4237, 8289, 84465, 1749, 7472, 51804, 7545, 2535, 1280, 7471, 10152, 5916, 5080, 7474, 4762, 57822, 30812
GO Biological processes	neuron fate commitment	GO:0048663	2.93286e-11	0	23	6.49273	27	NKX2-1, NKX2-2, GSX1, GSX2, BMP4, DLL1, DLX2, GATA2, OLIG3, SOX1, FOXN4, NKX6-2, TBR1, SATB2, SUFU, FEZF2, DLX1, WNT1, PAX6, DLL4, ZNF521, NKX6-1, SHH	7080, 4821, 219409, 170825, 652, 28514, 1746, 2624, 167826, 6656, 121643, 84504, 10716, 23314, 51684, 55079, 1745, 7471, 5080, 54567, 25925, 4825, 6469
GO Biological processes	sensory organ development	GO:0007423	7.15565e-11	0	78	40.3992	168	SKI, HEY2, MEIS2, ABR, SOX9, MIP, LHX2, LAMB2, PRDM16, FOXC2, GDF11, LHX1, MEIS1, SDK2, FSCN2, MAB21L2, FGFR1, TGIF2, SIX3, WHRN, PITX2, WNT5B, BMP4, DLL1, WNT7A, VEGFA, NR2E1, DLX2, BMP2, GATA2, NTN1, SCRIB, TBX2, SIX2, KDM2B, GPD2, C1QTNF5, VANGL2, SOX1, WNT6, KLF4, TFAP2A, SH3PXD2B, FOXN4, GATA3, CLRN1, VAX1, FOXF2, NEUROD4, CELSR1, MFAP2, ARID1A, MEGF11, DLX5, WNT2, NES, SIX4, ZIC1, FZD2, COL…	6497, 23493, 4212, 29, 6662, 4284, 9355, 3913, 63976, 2303, 10220, 3975, 4211, 54549, 25794, 10586, 2260, 60436, 6496, 25861, 5308, 81029, 652, 28514, 7476, 7422, 7101, 1746, 650, 2624, 9423, 23513, 6909, 10736, 84678, 2820, 114902, 57216, 6656, 7475, 9314, 7020, 285590, 121643, 2625, 7401, 11023, 2295, 58158, 9620, 4237, 8289, 84465, 1749, 7472, 10763, 51804, 7545, 2535, 1280, 51176, 1745, 7471,…
GO Biological processes	epithelial tube morphogenesis	GO:0060562	8.30306e-11	0	56	25.49	106	SKI, NKX2-1, PGF, SOX9, LHX2, FOXC2, AR, PKD1, LHX1, SHROOM3, BMP4, EOMES, DLL1, IRX2, MTSS1, VEGFA, BMP2, NTN1, SCRIB, TBX2, SIX2, KDM2B, ENG, LMO4, VANGL2, WNT6, SOX17, ZIC3, FOXN4, GATA3, CELSR1, ARID1A, TBR1, WNT2, SIX4, ABL1, SFRP1, RNF207, FZD2, LEF1, SUFU, ETV5, WNT1, RARG, DLL4, WNT5A, SFRP2, GRHL3, ADM, FOXF1, PLXND1, OVOL2, KDM5B, HHIP, SHH, SOX8	6497, 7080, 5228, 6662, 9355, 2303, 367, 5310, 3975, 57619, 652, 8320, 28514, 153572, 9788, 7422, 650, 9423, 23513, 6909, 10736, 84678, 2022, 8543, 57216, 7475, 64321, 7547, 121643, 2625, 9620, 8289, 10716, 7472, 51804, 25, 6422, 388591, 2535, 51176, 51684, 2119, 7471, 5916, 54567, 7474, 6423, 57822, 133, 2294, 23129, 58495, 10765, 64399, 6469, 30812
GO Biological processes	positive regulation of multicellular organismal process	GO:0051240	8.62375e-11	0	161	104.846	436	HAX1, HEY2, TP73, VWC2, TSHR, ZBTB16, LRP1, FEZ1, NKX2-2, APOH, PGF, VIP, ITPKA, ADAM8, SOX9, SCARF1, OBSL1, NEUROD2, GALR1, PRDM16, FOXC2, AR, PHLDB1, INPP5D, GSX2, LHX1, TAC1, EBF2, FGFR1, CACNB3, MAPT, ITPKB, RBM24, TGIF2, ADORA2B, JMJD8, IQSEC1, CPNE9, PDLIM7, ZC4H2, SNAI1, GRIN1, LDLRAP1, ADGRA2, CAMK2B, BMP4, SHOX2, TPBG, AGRN, CYB5D2, LBH, RND2, GPATCH3, DLL1, DBN1, WNT7A, VEGFA, NR2E1, AD…	10456, 23493, 7161, 375567, 7253, 7704, 4035, 9638, 4821, 350, 5228, 7432, 3706, 101, 6662, 8578, 23363, 4761, 2587, 63976, 2303, 367, 23187, 3635, 170825, 3975, 6863, 64641, 2260, 784, 4137, 3707, 221662, 60436, 136, 339123, 9922, 151835, 9260, 55906, 6615, 2902, 26119, 25960, 816, 652, 6474, 7162, 375790, 124936, 81606, 8153, 63906, 28514, 1627, 7476, 7422, 7101, 8754, 1746, 860, 5024, 650, 262…
GO Biological processes	regulation of RNA metabolic process	GO:0051252	1.36539e-10	0	263	193.339	804	HAX1, MAPRE3, RBM4, AUTS2, SKI, HEY2, TP73, ZFHX3, VWC2, PRDM12, SKOR1, SENP1, NKX2-1, MEIS2, ZBTB16, TFAP2C, NKX2-2, VIP, ADAM8, SIRT7, SOX9, LHX2, NEUROD2, GALR1, GSX1, PRDM16, ONECUT2, SRA1, FOXC2, LEMD3, AR, PKD1, RHOG, GSX2, PPM1D, LHX1, MEIS1, HTATIP2, MEF2D, EBF2, FGFR1, ALX4, RBM24, TGIF2, MBNL1, DTX3L, INSM1, FLI1, MN1, SNAI1, RFX4, TARBP2, GRIN1, SIX3, ARID3A, POLE4, PITX2, BMP4, SLC38A…	10456, 22924, 5936, 26053, 6497, 23493, 7161, 463, 375567, 59335, 390598, 29843, 7080, 4212, 7704, 7022, 4821, 7432, 101, 51547, 6662, 9355, 4761, 2587, 219409, 63976, 9480, 10011, 2303, 23592, 367, 5310, 391, 170825, 8493, 3975, 4211, 10553, 4209, 64641, 2260, 60529, 221662, 60436, 4154, 151636, 3642, 2313, 4330, 6615, 5992, 6895, 2902, 6496, 1820, 56655, 5308, 652, 10991, 6474, 57616, 375790, 9…
GO Biological processes	positive regulation of macromolecule biosynthetic process	GO:0010557	1.64216e-10	0	176	118.072	491	HAX1, MAPRE3, AUTS2, SKI, HEY2, TP73, ZFHX3, SENP1, NKX2-1, MEIS2, ZBTB16, TFAP2C, NKX2-2, SIRT7, SOX9, LHX2, NEUROD2, GALR1, GSX1, PRDM16, ONECUT2, SRA1, FOXC2, AR, PKD1, RHOG, LHX1, MEIS1, HTATIP2, MEF2D, EBF2, FGFR1, ALX4, DTX3L, FLI1, SNAI1, RFX4, TARBP2, GRIN1, SIX3, ARID3A, PITX2, BMP4, SLC38A3, AGRN, LBH, GPATCH3, EOMES, DLL1, PIK3R2, WNT7A, MRPL12, VEGFA, USP21, NR2E1, LHX9, DLX2, MT3, RU…	10456, 22924, 26053, 6497, 23493, 7161, 463, 29843, 7080, 4212, 7704, 7022, 4821, 51547, 6662, 9355, 4761, 2587, 219409, 63976, 9480, 10011, 2303, 367, 5310, 391, 3975, 4211, 10553, 4209, 64641, 2260, 60529, 151636, 2313, 6615, 5992, 6895, 2902, 6496, 1820, 5308, 652, 10991, 375790, 81606, 63906, 8320, 28514, 5296, 7476, 6182, 7422, 27005, 7101, 56956, 1746, 4504, 860, 2308, 51142, 1111, 650, 262…
GO Biological processes	positive regulation of cellular biosynthetic process	GO:0031328	1.64776e-10	0	182	123.121	512	HAX1, MAPRE3, AUTS2, SKI, HEY2, TP73, ZFHX3, SENP1, NKX2-1, MEIS2, ZBTB16, TFAP2C, NKX2-2, SIRT7, SOX9, LHX2, NEUROD2, GALR1, GSX1, PRDM16, ONECUT2, SRA1, FOXC2, AR, PKD1, RHOG, LHX1, P2RY6, MEIS1, HTATIP2, MEF2D, EBF2, FGFR1, ALX4, ADORA2B, CAPN2, DTX3L, FLI1, SNAI1, RFX4, TARBP2, GRIN1, SIX3, ARID3A, PITX2, BMP4, SLC38A3, AGRN, ASS1, LBH, GPATCH3, EOMES, DLL1, PIK3R2, WNT7A, MRPL12, VEGFA, USP2…	10456, 22924, 26053, 6497, 23493, 7161, 463, 29843, 7080, 4212, 7704, 7022, 4821, 51547, 6662, 9355, 4761, 2587, 219409, 63976, 9480, 10011, 2303, 367, 5310, 391, 3975, 5031, 4211, 10553, 4209, 64641, 2260, 60529, 136, 824, 151636, 2313, 6615, 5992, 6895, 2902, 6496, 1820, 5308, 652, 10991, 375790, 445, 81606, 63906, 8320, 28514, 5296, 7476, 6182, 7422, 27005, 7101, 56956, 1746, 4504, 860, 2308, …
GO Biological processes	cell motility	GO:0048870	1.69308e-10	0	143	90.8983	378	AUTS2, SKI, TACR1, NKX2-1, LRP1, ABR, APOH, PGF, ADAM8, SOX9, LAMB2, ONECUT2, FOXC2, RHOG, INPP5D, GSX2, LHX1, ADD2, APC2, P2RY6, TAC1, FSCN2, DRC7, FGFR1, LAMB1, SEMA4B, PLEKHG5, IQSEC1, INSM1, SNAI1, SIX3, PITX2, ADGRA2, WNT5B, CAMK2B, BMP4, FGF13, SLIT1, RND2, PIK3R2, FMNL3, WNT7A, VEGFA, NR2E1, ADAM9, TEKT2, BMP2, GATA2, NTN1, OLIG3, SCRIB, EREG, SIX2, DOCK1, ERBB2, EMP2, ENG, EMILIN1, LMO4, …	26053, 6497, 6869, 7080, 4035, 29, 350, 5228, 101, 6662, 3913, 9480, 2303, 391, 3635, 170825, 3975, 119, 10297, 5031, 6863, 25794, 84229, 2260, 3912, 10509, 57449, 9922, 3642, 6615, 6496, 5308, 25960, 81029, 816, 652, 2258, 6585, 8153, 5296, 91010, 7476, 7422, 7101, 8754, 27285, 650, 2624, 9423, 167826, 23513, 2069, 10736, 1793, 2064, 2013, 2022, 11117, 8543, 26468, 815, 3486, 57216, 199953, 6656…
GO Biological processes	localization of cell	GO:0051674	1.69308e-10	0	143	90.8983	378	AUTS2, SKI, TACR1, NKX2-1, LRP1, ABR, APOH, PGF, ADAM8, SOX9, LAMB2, ONECUT2, FOXC2, RHOG, INPP5D, GSX2, LHX1, ADD2, APC2, P2RY6, TAC1, FSCN2, DRC7, FGFR1, LAMB1, SEMA4B, PLEKHG5, IQSEC1, INSM1, SNAI1, SIX3, PITX2, ADGRA2, WNT5B, CAMK2B, BMP4, FGF13, SLIT1, RND2, PIK3R2, FMNL3, WNT7A, VEGFA, NR2E1, ADAM9, TEKT2, BMP2, GATA2, NTN1, OLIG3, SCRIB, EREG, SIX2, DOCK1, ERBB2, EMP2, ENG, EMILIN1, LMO4, …	26053, 6497, 6869, 7080, 4035, 29, 350, 5228, 101, 6662, 3913, 9480, 2303, 391, 3635, 170825, 3975, 119, 10297, 5031, 6863, 25794, 84229, 2260, 3912, 10509, 57449, 9922, 3642, 6615, 6496, 5308, 25960, 81029, 816, 652, 2258, 6585, 8153, 5296, 91010, 7476, 7422, 7101, 8754, 27285, 650, 2624, 9423, 167826, 23513, 2069, 10736, 1793, 2064, 2013, 2022, 11117, 8543, 26468, 815, 3486, 57216, 199953, 6656…
GO Biological processes	negative regulation of multicellular organismal process	GO:0051241	1.92512e-10	0	105	61.0798	254	SKI, HEY2, TP73, NKX2-1, MEIS2, ZBTB16, LRP1, NKX2-2, ABR, APOH, SOX9, SH2B3, LHX2, NEUROD2, FOXC2, GDF11, INPP5D, MCF2, TAC1, MEIS1, FGFR1, CACNB3, SEMA4B, ITPKB, ADORA2B, SNAI1, RFX4, SIX3, BMP4, FGF13, STAB1, SLIT1, GPATCH3, DLL1, WNT7A, NR2E1, CNMD, DLX2, MT3, FOXO1, UBASH3B, BMP2, SERPING1, GATA2, UBA7, NTN1, EFNA3, TBX2, ERBB2, EMILIN1, KLF4, DGUOK, ZNF423, SOX17, ANGPT4, GATA3, VAX1, SEMA3…	6497, 23493, 7161, 7080, 4212, 7704, 4035, 4821, 29, 350, 6662, 10019, 9355, 4761, 2303, 10220, 3635, 4168, 6863, 4211, 2260, 784, 10509, 3707, 136, 6615, 5992, 6496, 652, 2258, 23166, 6585, 63906, 28514, 7476, 7101, 11061, 1746, 4504, 2308, 84959, 650, 710, 2624, 7318, 9423, 1944, 6909, 2064, 11117, 9314, 1716, 23090, 64321, 51378, 2625, 11023, 6405, 84504, 55666, 811, 23108, 4881, 1513, 3418, 1…
GO Biological processes	cell migration	GO:0016477	2.19519e-10	0	134	83.9246	349	AUTS2, NKX2-1, LRP1, ABR, APOH, PGF, ADAM8, SOX9, LAMB2, ONECUT2, FOXC2, RHOG, INPP5D, GSX2, LHX1, ADD2, APC2, P2RY6, TAC1, FSCN2, FGFR1, LAMB1, SEMA4B, PLEKHG5, IQSEC1, INSM1, SNAI1, SIX3, PITX2, ADGRA2, WNT5B, CAMK2B, BMP4, FGF13, SLIT1, RND2, PIK3R2, FMNL3, WNT7A, VEGFA, NR2E1, ADAM9, BMP2, GATA2, NTN1, OLIG3, SCRIB, SIX2, DOCK1, EMP2, ENG, EMILIN1, LMO4, LHX6, CAMK2A, IGFBP3, VANGL2, TMEM201,…	26053, 7080, 4035, 29, 350, 5228, 101, 6662, 3913, 9480, 2303, 391, 3635, 170825, 3975, 119, 10297, 5031, 6863, 25794, 2260, 3912, 10509, 57449, 9922, 3642, 6615, 6496, 5308, 25960, 81029, 816, 652, 2258, 6585, 8153, 5296, 91010, 7476, 7422, 7101, 8754, 650, 2624, 9423, 167826, 23513, 10736, 1793, 2013, 2022, 11117, 8543, 26468, 815, 3486, 57216, 199953, 6656, 4301, 9314, 2321, 57144, 64321, 150,…
GO Biological processes	cell proliferation	GO:0008283	3.23336e-10	0	177	119.755	498	RPL23A, SKI, CDKN2C, HEY2, TP73, TSHR, MEIS2, ZBTB16, LRP1, APOH, PGF, VIP, IGFBP4, SOX9, MCTS1, SH2B3, LHX2, CEP131, SRA1, FOXC2, AR, GDF11, CRIP1, RHOG, INPP5D, PPM1D, LHX1, P2RY6, TAC1, DLG3, MEIS1, MAB21L2, MEF2D, FGFR1, LAMB1, ITPKB, DUSP15, PTGS1, INSM1, TARBP2, SIX3, PITX2, LDLRAP1, BMP4, SHOX2, FGF13, CNOT8, LBH, DLL1, S100A13, MTSS1, DBN1, WNT7A, CDC6, VEGFA, NR2E1, LHX9, CNMD, RUNX2, FO…	6147, 6497, 1031, 23493, 7161, 7253, 4212, 7704, 4035, 350, 5228, 7432, 3487, 6662, 28985, 10019, 9355, 22994, 10011, 2303, 367, 10220, 1396, 391, 3635, 8493, 3975, 5031, 6863, 1741, 4211, 10586, 4209, 2260, 3912, 3707, 128853, 5742, 3642, 6895, 6496, 5308, 26119, 652, 6474, 2258, 9337, 81606, 28514, 6284, 9788, 1627, 7476, 990, 7422, 7101, 56956, 11061, 860, 2308, 3300, 650, 2624, 23648, 9423, 6…
GO Biological processes	positive regulation of nucleobase-containing compound metabolic process	GO:0045935	3.23336e-10	0	177	119.755	498	HAX1, MAPRE3, AUTS2, SKI, HEY2, TP73, ZFHX3, SENP1, NKX2-1, MEIS2, ZBTB16, TFAP2C, NKX2-2, SIRT7, SOX9, LHX2, NEUROD2, GALR1, GSX1, PRDM16, ONECUT2, SRA1, FOXC2, AR, PKD1, RHOG, LHX1, MEIS1, HTATIP2, MEF2D, EBF2, FGFR1, ALX4, RBM24, ADORA2B, DTX3L, FLI1, SNAI1, RFX4, GRIN1, SIX3, ARID3A, PITX2, BMP4, SLC38A3, AGRN, CNOT8, LBH, GPATCH3, EOMES, DLL1, PIK3R2, WNT7A, MRPL12, VEGFA, USP21, NR2E1, LHX9…	10456, 22924, 26053, 6497, 23493, 7161, 463, 29843, 7080, 4212, 7704, 7022, 4821, 51547, 6662, 9355, 4761, 2587, 219409, 63976, 9480, 10011, 2303, 367, 5310, 391, 3975, 4211, 10553, 4209, 64641, 2260, 60529, 221662, 136, 151636, 2313, 6615, 5992, 2902, 6496, 1820, 5308, 652, 10991, 375790, 9337, 81606, 63906, 8320, 28514, 5296, 7476, 6182, 7422, 27005, 7101, 56956, 1746, 4504, 860, 2308, 51142, 1…
GO Biological processes	central nervous system neuron differentiation	GO:0021953	3.49766e-10	0	40	16.1116	67	NKX2-1, NKX2-2, GSX1, GSX2, LHX1, MAPT, ZC4H2, SLIT1, EOMES, WNT7A, NR2E1, DLX2, GATA2, OLIG3, LMO4, LHX6, SOX1, FOXN4, NKX6-2, LHX8, TBR1, NR4A2, SATB2, NIN, DLX5, WNT2, SFRP1, SUFU, FEZF2, DLX1, WNT1, UNCX, PAX6, DLL4, TAL1, WNT5A, SFRP2, ARX, NKX6-1, SHH	7080, 4821, 219409, 170825, 3975, 4137, 55906, 6585, 8320, 7476, 7101, 1746, 2624, 167826, 8543, 26468, 6656, 121643, 84504, 431707, 10716, 4929, 23314, 51199, 1749, 7472, 6422, 51684, 55079, 1745, 7471, 340260, 5080, 54567, 6886, 7474, 6423, 170302, 4825, 6469
GO Biological processes	positive regulation of biosynthetic process	GO:0009891	4.62215e-10	0	183	125.286	521	HAX1, MAPRE3, AUTS2, SKI, HEY2, TP73, ZFHX3, SENP1, NKX2-1, MEIS2, ZBTB16, TFAP2C, NKX2-2, SIRT7, SOX9, LHX2, NEUROD2, GALR1, GSX1, PRDM16, ONECUT2, SRA1, FOXC2, AR, PKD1, RHOG, LHX1, P2RY6, MEIS1, HTATIP2, MEF2D, EBF2, FGFR1, ALX4, ADORA2B, CAPN2, DTX3L, FLI1, SNAI1, RFX4, TARBP2, GRIN1, SIX3, ARID3A, PITX2, BMP4, SLC38A3, AGRN, ASS1, LBH, GPATCH3, EOMES, DLL1, PIK3R2, WNT7A, MRPL12, VEGFA, USP2…	10456, 22924, 26053, 6497, 23493, 7161, 463, 29843, 7080, 4212, 7704, 7022, 4821, 51547, 6662, 9355, 4761, 2587, 219409, 63976, 9480, 10011, 2303, 367, 5310, 391, 3975, 5031, 4211, 10553, 4209, 64641, 2260, 60529, 136, 824, 151636, 2313, 6615, 5992, 6895, 2902, 6496, 1820, 5308, 652, 10991, 375790, 445, 81606, 63906, 8320, 28514, 5296, 7476, 6182, 7422, 27005, 7101, 56956, 1746, 4504, 860, 2308, …
GO Biological processes	tissue development	GO:0009888	4.66823e-10	0	167	111.819	465	SKI, HEY2, TP73, NKX2-1, ZBTB16, NKX2-2, COL12A1, PGF, SOX9, OBSL1, LHX2, LAMB2, ONECUT2, FOXC2, AR, GDF11, PHLDB1, CRIP1, PKD1, LHX1, PKP2, DLG3, MEIS1, KRT7, MEF2D, EBF2, FGFR1, ALX4, SHROOM3, LAMB1, SEMA4B, RBM24, INSM1, SNAI1, TARBP2, SIX3, WHRN, PITX2, WNT5B, BMP4, SHOX2, AGRN, LBH, EOMES, KCNAB1, DLL1, IRX2, MTSS1, WNT7A, VEGFA, CNMD, ADAM9, DLX2, RUNX2, FOXO1, THBS3, BMP2, SSBP3, NTN1, HAP…	6497, 23493, 7161, 7080, 7704, 4821, 1303, 5228, 6662, 23363, 9355, 3913, 9480, 2303, 367, 10220, 23187, 1396, 5310, 3975, 5318, 1741, 4211, 3855, 4209, 64641, 2260, 60529, 57619, 3912, 10509, 221662, 3642, 6615, 6895, 6496, 25861, 5308, 81029, 652, 6474, 375790, 81606, 8320, 7881, 28514, 153572, 9788, 7476, 7422, 11061, 8754, 1746, 860, 2308, 7059, 650, 23648, 9423, 60484, 23513, 6909, 26508, 20…
GO Biological processes	nucleic acid-templated transcription	GO:0097659	6.78857e-10	0	254	187.808	781	HAX1, MAPRE3, AUTS2, SKI, HEY2, TP73, ZFHX3, VWC2, PRDM12, SKOR1, SENP1, NKX2-1, MEIS2, ZBTB16, TFAP2C, NKX2-2, ADAM8, SIRT7, SOX9, LHX2, NEUROD2, GALR1, GSX1, PRDM16, ONECUT2, SRA1, FOXC2, LEMD3, AR, PKD1, RHOG, GSX2, PPM1D, LHX1, MEIS1, HTATIP2, MEF2D, EBF2, FGFR1, ALX4, TGIF2, DTX3L, INSM1, FLI1, MN1, SNAI1, RFX4, GRIN1, SIX3, ARID3A, POLE4, PITX2, BMP4, SLC38A3, SHOX2, TSHZ3, AGRN, CNOT8, LBH…	10456, 22924, 26053, 6497, 23493, 7161, 463, 375567, 59335, 390598, 29843, 7080, 4212, 7704, 7022, 4821, 101, 51547, 6662, 9355, 4761, 2587, 219409, 63976, 9480, 10011, 2303, 23592, 367, 5310, 391, 170825, 8493, 3975, 4211, 10553, 4209, 64641, 2260, 60529, 60436, 151636, 3642, 2313, 4330, 6615, 5992, 2902, 6496, 1820, 56655, 5308, 652, 10991, 6474, 57616, 375790, 9337, 81606, 63906, 8320, 28514, …
GO Biological processes	transcription, DNA-templated	GO:0006351	7.2498e-10	0	252	186.125	774	HAX1, MAPRE3, AUTS2, SKI, HEY2, TP73, ZFHX3, VWC2, PRDM12, SKOR1, SENP1, NKX2-1, MEIS2, ZBTB16, TFAP2C, NKX2-2, ADAM8, SIRT7, SOX9, LHX2, NEUROD2, GALR1, GSX1, PRDM16, ONECUT2, SRA1, FOXC2, LEMD3, AR, PKD1, RHOG, GSX2, PPM1D, LHX1, MEIS1, HTATIP2, MEF2D, EBF2, FGFR1, ALX4, TGIF2, DTX3L, INSM1, FLI1, MN1, SNAI1, RFX4, GRIN1, SIX3, ARID3A, POLE4, PITX2, BMP4, SLC38A3, SHOX2, TSHZ3, AGRN, CNOT8, LBH…	10456, 22924, 26053, 6497, 23493, 7161, 463, 375567, 59335, 390598, 29843, 7080, 4212, 7704, 7022, 4821, 101, 51547, 6662, 9355, 4761, 2587, 219409, 63976, 9480, 10011, 2303, 23592, 367, 5310, 391, 170825, 8493, 3975, 4211, 10553, 4209, 64641, 2260, 60529, 60436, 151636, 3642, 2313, 4330, 6615, 5992, 2902, 6496, 1820, 56655, 5308, 652, 10991, 6474, 57616, 375790, 9337, 81606, 63906, 8320, 28514, …
GO Biological processes	spinal cord development	GO:0021510	1.0219e-09	0	27	9.13792	38	NKX2-2, GSX1, GDF11, PKD1, GSX2, LHX1, ZC4H2, RFX4, DLL1, GATA2, OLIG3, LMO4, SOX1, FOXN4, NKX6-2, PBX3, ZIC1, SUFU, WNT1, UNCX, PAX6, DLL4, TAL1, NKX6-1, VSTM5, NEUROG3, SHH	4821, 219409, 10220, 5310, 170825, 3975, 55906, 5992, 28514, 2624, 167826, 8543, 6656, 121643, 84504, 5090, 7545, 51684, 7471, 340260, 5080, 54567, 6886, 4825, 387804, 50674, 6469
GO Biological processes	neural precursor cell proliferation	GO:0061351	1.06454e-09	0	31	11.3022	47	LHX2, LHX1, FGFR1, INSM1, TARBP2, SIX3, FGF13, DBN1, WNT7A, VEGFA, NR2E1, FOXO1, GATA2, KDM2B, VAX1, NEUROD4, SOX5, WNT2, NES, EMX2, LEF1, WNT1, ZNF503, PAX6, DLL4, WNT5A, ARX, HHIP, RERE, DAGLB, SHH	9355, 3975, 2260, 3642, 6895, 6496, 2258, 1627, 7476, 7422, 7101, 2308, 2624, 84678, 11023, 58158, 6660, 7472, 10763, 2018, 51176, 7471, 84858, 5080, 54567, 7474, 170302, 64399, 473, 221955, 6469
GO Biological processes	RNA biosynthetic process	GO:0032774	1.23511e-09	0	254	188.77	785	HAX1, MAPRE3, AUTS2, SKI, HEY2, TP73, ZFHX3, VWC2, PRDM12, SKOR1, SENP1, NKX2-1, MEIS2, ZBTB16, TFAP2C, NKX2-2, ADAM8, SIRT7, SOX9, LHX2, NEUROD2, GALR1, GSX1, PRDM16, ONECUT2, SRA1, FOXC2, LEMD3, AR, PKD1, RHOG, GSX2, PPM1D, LHX1, MEIS1, HTATIP2, MEF2D, EBF2, FGFR1, ALX4, TGIF2, DTX3L, INSM1, FLI1, MN1, SNAI1, RFX4, GRIN1, SIX3, ARID3A, POLE4, PITX2, BMP4, SLC38A3, SHOX2, TSHZ3, AGRN, CNOT8, LBH…	10456, 22924, 26053, 6497, 23493, 7161, 463, 375567, 59335, 390598, 29843, 7080, 4212, 7704, 7022, 4821, 101, 51547, 6662, 9355, 4761, 2587, 219409, 63976, 9480, 10011, 2303, 23592, 367, 5310, 391, 170825, 8493, 3975, 4211, 10553, 4209, 64641, 2260, 60529, 60436, 151636, 3642, 2313, 4330, 6615, 5992, 2902, 6496, 1820, 56655, 5308, 652, 10991, 6474, 57616, 375790, 9337, 81606, 63906, 8320, 28514, …
GO Biological processes	negative regulation of cell differentiation	GO:0045596	1.63323e-09	0	75	40.3992	168	SKI, HEY2, TP73, NKX2-1, MEIS2, ZBTB16, LRP1, NKX2-2, SOX9, LHX2, SRA1, GDF11, INPP5D, PKP2, MCF2, MEIS1, SEMA4B, ITPKB, SNAI1, SIX3, BMP4, FGF13, LBH, DLL1, WNT7A, VEGFA, NR2E1, DLX2, MT3, FOXO1, UBASH3B, BMP2, GATA2, NTN1, HDAC3, EREG, SIX2, ERBB2, DGUOK, GATA3, VAX1, SEMA3F, NKX6-2, CALR, BHLHE41, C1QL4, RAP1GAP2, IDH2, DAB2IP, STAT1, SIX4, AXIN2, SFRP1, NLGN3, SMAD6, TNR, CERS2, SUFU, ADIPOR1…	6497, 23493, 7161, 7080, 4212, 7704, 4035, 4821, 6662, 9355, 10011, 10220, 3635, 5318, 4168, 4211, 10509, 3707, 6615, 6496, 652, 2258, 81606, 28514, 7476, 7422, 7101, 1746, 4504, 2308, 84959, 650, 2624, 9423, 8841, 2069, 10736, 2064, 1716, 2625, 11023, 6405, 84504, 811, 79365, 338761, 23108, 3418, 153090, 6772, 51804, 8313, 6422, 54413, 4091, 7143, 29956, 51684, 51094, 55079, 223117, 1745, 7471, …
GO Biological processes	cell morphogenesis involved in differentiation	GO:0000904	1.89351e-09	0	92	53.1442	221	AUTS2, NKX2-1, LRP1, FEZ1, COL12A1, MAPK8IP2, ITPKA, OBSL1, LHX2, LAMB2, AR, RHOG, LHX1, MCF2, COL25A1, CNP, LAMB1, UNC5A, SEMA4B, MAPT, IGSF9, LYPLA2, PDLIM7, GRIN1, WHRN, CAMK2B, SHOX2, FGF13, AGRN, SLIT1, RND2, DBN1, WNT7A, VEGFA, NR2E1, LHX9, CNMD, MT3, NTN1, DPYSL5, EFNA3, SLITRK5, SCRIB, SARM1, DOCK1, ERBB2, VANGL2, APBB1, MAP1S, OTX2, SOX17, COL7A1, DSCAML1, GATA3, CLRN1, VAX1, CUX1, SEMA3…	26053, 7080, 4035, 9638, 1303, 23542, 3706, 23363, 9355, 3913, 367, 391, 3975, 4168, 84570, 1267, 3912, 90249, 10509, 4137, 57549, 11313, 9260, 2902, 25861, 816, 6474, 2258, 375790, 6585, 8153, 1627, 7476, 7422, 7101, 56956, 11061, 4504, 9423, 56896, 1944, 26050, 23513, 23098, 1793, 2064, 57216, 322, 55201, 5015, 64321, 1294, 57453, 2625, 7401, 11023, 1523, 6405, 811, 3996, 6239, 10716, 4929, 536…
GO Biological processes	skeletal system development	GO:0001501	1.90672e-09	0	62	31.2613	130	TLL1, SKI, ZBTB16, COL12A1, SOX9, SH2B3, FOXC2, GDF11, PKD1, LHX1, MEIS1, MEF2D, FGFR1, ALX4, FLI1, HAPLN4, SNAI1, PITX2, WNT5B, BMP4, SHOX2, WNT7A, CNMD, DLX2, RUNX2, THBS3, BMP2, HAPLN2, SIX2, ENG, TFAP2A, SH3PXD2B, COL7A1, FGF18, DSCAML1, IGF2, INPPL1, NCAN, CTSK, SOX5, COMP, SATB2, DLX5, HAPLN3, SIX4, AXIN2, SFRP1, COL2A1, SUFU, TRIM45, DLX1, WNT1, WNT7B, UNCX, RARG, SBDS, TAL1, WNT5A, NEUROG…	7092, 6497, 7704, 1303, 6662, 10019, 2303, 10220, 5310, 3975, 4211, 4209, 2260, 60529, 2313, 404037, 6615, 5308, 81029, 652, 6474, 7476, 11061, 1746, 860, 7059, 650, 60484, 10736, 2022, 7020, 285590, 1294, 8817, 57453, 3481, 3636, 1463, 1513, 6660, 1311, 23314, 1749, 145864, 51804, 8313, 6422, 1280, 51684, 80263, 1745, 7471, 7477, 340260, 5916, 51119, 6886, 7474, 4762, 6423, 64399, 6469
GO Biological processes	circulatory system development	GO:0072359	3.22777e-09	0	110	67.5725	281	HEY2, TP73, LRP1, APOH, PGF, ADAM8, SOX9, OBSL1, FOXC2, LEMD3, CRIP1, PKD1, PKP2, MEIS1, HTATIP2, MEF2D, FGFR1, RBM24, JMJD8, PDLIM7, SNAI1, PITX2, ADGRA2, BMP4, SHOX2, STAB1, EOMES, KCNAB1, DLL1, FMNL3, WNT7A, VEGFA, NR2E1, HS6ST1, CNMD, FOXO1, BMP2, GATA2, EFNA3, SLITRK5, TBX2, HEYL, EREG, ERBB2, EMP2, CAD, ENG, EMILIN1, LMO4, CTH, VANGL2, KLF4, FLT1, SH3PXD2B, SOX17, PRKDC, CRB2, ZIC3, FGF18, …	23493, 7161, 4035, 350, 5228, 101, 6662, 23363, 2303, 23592, 1396, 5310, 5318, 4211, 10553, 4209, 2260, 221662, 339123, 9260, 6615, 5308, 25960, 652, 6474, 23166, 8320, 7881, 28514, 91010, 7476, 7422, 7101, 9394, 11061, 2308, 650, 2624, 1944, 26050, 6909, 26508, 2069, 2064, 2013, 790, 2022, 11117, 8543, 1491, 57216, 9314, 2321, 285590, 64321, 5591, 286204, 7547, 8817, 51378, 121643, 2625, 6786, 2…
GO Biological processes	cell projection morphogenesis	GO:0048858	3.33537e-09	0	85	48.3348	201	AUTS2, NKX2-1, LRP1, FEZ1, MAPK8IP2, ITPKA, OBSL1, LHX2, LAMB2, RHOG, LHX1, MCF2, COL25A1, CNP, UNC5A, SEMA4B, MAPT, IGSF9, CPNE9, LYPLA2, PDLIM7, GRIN1, CNTNAP1, CAMK2B, SHOX2, FGF13, AGRN, SLIT1, RND2, DBN1, WNT7A, VEGFA, NR2E1, LHX9, MT3, NTN1, DPYSL5, EFNA3, SLITRK5, SARM1, PRKN, ERBB2, VANGL2, APBB1, MAP1S, OTX2, DSCAML1, GATA3, VAX1, CUX1, SEMA3F, LLGL1, RREB1, TBR1, NR4A2, PLXNA2, DOK4, DA…	26053, 7080, 4035, 9638, 23542, 3706, 23363, 9355, 3913, 391, 3975, 4168, 84570, 1267, 90249, 10509, 4137, 57549, 151835, 11313, 9260, 2902, 8506, 816, 6474, 2258, 375790, 6585, 8153, 1627, 7476, 7422, 7101, 56956, 4504, 9423, 56896, 1944, 26050, 23098, 5071, 2064, 57216, 322, 55201, 5015, 57453, 2625, 11023, 1523, 6405, 3996, 6239, 10716, 4929, 5362, 55715, 153090, 51199, 1749, 10763, 1947, 25, …
GO Biological processes	regulation of cell development	GO:0060284	3.47592e-09	0	101	60.5988	252	SKI, HEY2, TP73, ZFHX3, VWC2, LRP1, FEZ1, NKX2-2, ITPKA, SOX9, SCARF1, OBSL1, LHX2, NEUROD2, GDF11, GSX2, MCF2, MEIS1, FGFR1, SEMA4B, MAPT, TGIF2, CPNE9, ZC4H2, GRIN1, SIX3, ADGRA2, CAMK2B, BMP4, SHOX2, FGF13, CYB5D2, RND2, DLL1, DBN1, WNT7A, VEGFA, NR2E1, DLX2, MT3, HES6, BMP2, GATA2, NTN1, HEYL, SARM1, PRKN, DOCK1, ENG, CAMK2A, TIMP2, KLF4, DGUOK, APBB1, GATA3, VAX1, CUX1, SEMA3F, NKX6-2, CALR,…	6497, 23493, 7161, 463, 375567, 4035, 9638, 4821, 3706, 6662, 8578, 23363, 9355, 4761, 10220, 170825, 4168, 4211, 2260, 10509, 4137, 60436, 151835, 55906, 2902, 6496, 25960, 816, 652, 6474, 2258, 124936, 8153, 28514, 1627, 7476, 7422, 7101, 1746, 4504, 55502, 650, 2624, 9423, 26508, 23098, 5071, 1793, 2022, 815, 7077, 9314, 1716, 322, 2625, 11023, 1523, 6405, 84504, 811, 79365, 6239, 23108, 8175,…
GO Biological processes	cell differentiation in spinal cord	GO:0021515	3.92389e-09	0	18	5.0499	21	NKX2-2, GSX1, GSX2, LHX1, ZC4H2, GATA2, OLIG3, LMO4, SOX1, FOXN4, NKX6-2, SUFU, WNT1, PAX6, DLL4, TAL1, NKX6-1, SHH	4821, 219409, 170825, 3975, 55906, 2624, 167826, 8543, 6656, 121643, 84504, 51684, 7471, 5080, 54567, 6886, 4825, 6469
GO Biological processes	cell morphogenesis	GO:0000902	3.94237e-09	0	107	65.4083	272	AUTS2, NKX2-1, LRP1, FEZ1, COL12A1, MAPK8IP2, ITPKA, ADAM8, OBSL1, LHX2, LAMB2, AR, RHOG, LHX1, MCF2, COL25A1, CNP, SHROOM3, LAMB1, UNC5A, SEMA4B, MAPT, IGSF9, CPNE9, LYPLA2, PDLIM7, GRIN1, WHRN, CNTNAP1, CAMK2B, SHOX2, FGF13, AGRN, SLIT1, RND2, S100A13, DBN1, FMNL3, WNT7A, VEGFA, NR2E1, LHX9, CNMD, MT3, NTN1, DPYSL5, EFNA3, SLITRK5, SCRIB, SARM1, PRKN, DOCK1, ERBB2, VANGL2, APBB1, MAP1S, OTX2, S…	26053, 7080, 4035, 9638, 1303, 23542, 3706, 101, 23363, 9355, 3913, 367, 391, 3975, 4168, 84570, 1267, 57619, 3912, 90249, 10509, 4137, 57549, 151835, 11313, 9260, 2902, 25861, 8506, 816, 6474, 2258, 375790, 6585, 8153, 6284, 1627, 91010, 7476, 7422, 7101, 56956, 11061, 4504, 9423, 56896, 1944, 26050, 23513, 23098, 5071, 1793, 2064, 57216, 322, 55201, 5015, 64321, 1294, 57453, 2625, 7401, 11023, …
GO Biological processes	regulation of neurogenesis	GO:0050767	4.8775e-09	0	95	56.2704	234	SKI, HEY2, TP73, ZFHX3, VWC2, LRP1, FEZ1, NKX2-2, ITPKA, SOX9, SCARF1, OBSL1, LHX2, NEUROD2, GDF11, GSX2, MCF2, MEIS1, FGFR1, SEMA4B, MAPT, TGIF2, CPNE9, ZC4H2, GRIN1, SIX3, CAMK2B, BMP4, SHOX2, FGF13, CYB5D2, RND2, DLL1, DBN1, WNT7A, VEGFA, NR2E1, DLX2, MT3, HES6, BMP2, GATA2, NTN1, HEYL, SARM1, PRKN, CAMK2A, TIMP2, KLF4, DGUOK, APBB1, GATA3, VAX1, CUX1, SEMA3F, NKX6-2, CALR, BHLHE41, RAP1GAP2, …	6497, 23493, 7161, 463, 375567, 4035, 9638, 4821, 3706, 6662, 8578, 23363, 9355, 4761, 10220, 170825, 4168, 4211, 2260, 10509, 4137, 60436, 151835, 55906, 2902, 6496, 816, 652, 6474, 2258, 124936, 8153, 28514, 1627, 7476, 7422, 7101, 1746, 4504, 55502, 650, 2624, 9423, 26508, 23098, 5071, 815, 7077, 9314, 1716, 322, 2625, 11023, 1523, 6405, 84504, 811, 79365, 23108, 8175, 10716, 5362, 3418, 15309…
GO Biological processes	plasma membrane bounded cell projection morphogenesis	GO:0120039	6.1824e-09	0	84	48.0943	200	AUTS2, NKX2-1, LRP1, FEZ1, MAPK8IP2, ITPKA, OBSL1, LHX2, LAMB2, RHOG, LHX1, MCF2, COL25A1, CNP, UNC5A, SEMA4B, MAPT, IGSF9, CPNE9, LYPLA2, PDLIM7, GRIN1, CNTNAP1, CAMK2B, SHOX2, FGF13, AGRN, SLIT1, RND2, DBN1, WNT7A, VEGFA, NR2E1, LHX9, MT3, NTN1, DPYSL5, EFNA3, SLITRK5, SARM1, PRKN, ERBB2, VANGL2, APBB1, MAP1S, OTX2, DSCAML1, GATA3, VAX1, CUX1, SEMA3F, LLGL1, RREB1, TBR1, NR4A2, PLXNA2, DOK4, DA…	26053, 7080, 4035, 9638, 23542, 3706, 23363, 9355, 3913, 391, 3975, 4168, 84570, 1267, 90249, 10509, 4137, 57549, 151835, 11313, 9260, 2902, 8506, 816, 6474, 2258, 375790, 6585, 8153, 1627, 7476, 7422, 7101, 56956, 4504, 9423, 56896, 1944, 26050, 23098, 5071, 2064, 57216, 322, 55201, 5015, 57453, 2625, 11023, 1523, 6405, 3996, 6239, 10716, 4929, 5362, 55715, 153090, 51199, 1749, 1947, 25, 54413, …
GO Biological processes	positive regulation of cell differentiation	GO:0045597	6.34605e-09	0	95	56.5108	235	HAX1, RBM4, TP73, VWC2, ZBTB16, LRP1, FEZ1, NKX2-2, ITPKA, ADAM8, SOX9, SCARF1, OBSL1, NEUROD2, PRDM16, AR, INPP5D, GSX2, LHX1, FGFR1, MAPT, ITPKB, RBM24, TGIF2, CAPN2, INSM1, CPNE9, PDLIM7, ZC4H2, SNAI1, TARBP2, WNT5B, CAMK2B, BMP4, SHOX2, CYB5D2, RND2, DBN1, VEGFA, DLX2, RUNX2, BMP2, GATA2, NTN1, HEYL, PRKN, DOCK1, ENG, IGFBP3, CTH, TIMP2, APBB1, SH3PXD2B, SOX17, CRB2, FGF18, GATA3, CUX1, NEURO…	10456, 5936, 7161, 375567, 7704, 4035, 9638, 4821, 3706, 101, 6662, 8578, 23363, 4761, 63976, 367, 3635, 170825, 3975, 2260, 4137, 3707, 221662, 60436, 824, 3642, 151835, 9260, 55906, 6615, 6895, 81029, 816, 652, 6474, 124936, 8153, 1627, 7422, 1746, 860, 650, 2624, 9423, 26508, 5071, 1793, 2022, 3486, 1491, 7077, 322, 285590, 64321, 286204, 8817, 2625, 1523, 58158, 84504, 811, 6239, 8175, 6660, …
GO Biological processes	camera-type eye development	GO:0043010	1.04252e-08	0	50	24.0472	100	SKI, SOX9, MIP, LHX2, LAMB2, FOXC2, GDF11, LHX1, MEIS1, SDK2, MAB21L2, TGIF2, SIX3, PITX2, WNT5B, BMP4, DLL1, WNT7A, VEGFA, NR2E1, DLX2, TBX2, KDM2B, GPD2, SOX1, WNT6, KLF4, TFAP2A, FOXN4, GATA3, VAX1, FOXF2, NEUROD4, ARID1A, MEGF11, WNT2, NES, DLX1, RAX, ABI2, WNT7B, CRYBB3, RARG, PAX6, DLL4, WNT5A, GRHL3, KDM5B, SHH, SOX8	6497, 6662, 4284, 9355, 3913, 2303, 10220, 3975, 4211, 54549, 10586, 60436, 6496, 5308, 81029, 652, 28514, 7476, 7422, 7101, 1746, 6909, 84678, 2820, 6656, 7475, 9314, 7020, 121643, 2625, 11023, 2295, 58158, 8289, 84465, 7472, 10763, 1745, 30062, 10152, 7477, 1417, 5916, 5080, 54567, 7474, 57822, 10765, 6469, 30812
GO Biological processes	negative regulation of RNA biosynthetic process	GO:1902679	1.11477e-08	0	121	77.6723	323	SKI, HEY2, ZFHX3, SKOR1, NKX2-1, MEIS2, ZBTB16, TFAP2C, SIRT7, SOX9, NEUROD2, GSX1, PRDM16, FOXC2, AR, PPM1D, LHX1, FGFR1, TGIF2, INSM1, SNAI1, SIX3, BMP4, TSHZ3, LBH, EOMES, IRX2, VEGFA, NR2E1, LHX9, DLX2, MT3, RUNX2, FOXO1, HES6, BMP2, GATA2, PAXBP1, OLIG3, HDAC3, TBX2, H1-0, HEYL, EREG, SIX2, PRKN, KDM2B, ZBTB2, KLF4, IRF7, ZBTB6, APBB1, TFAP2A, ZNF423, NR3C1, IGF2, GATA3, VAX1, FOXF2, CUX1, D…	6497, 23493, 463, 390598, 7080, 4212, 7704, 7022, 51547, 6662, 4761, 219409, 63976, 2303, 367, 8493, 3975, 2260, 60436, 3642, 6615, 6496, 652, 57616, 81606, 8320, 153572, 7422, 7101, 56956, 1746, 4504, 860, 2308, 55502, 650, 2624, 94104, 167826, 8841, 6909, 3005, 26508, 2069, 10736, 5071, 84678, 57621, 9314, 3665, 10773, 322, 7020, 23090, 2908, 3481, 2625, 11023, 2295, 1523, 84444, 84504, 11279, …
GO Biological processes	negative regulation of nucleic acid-templated transcription	GO:1903507	1.11477e-08	0	121	77.6723	323	SKI, HEY2, ZFHX3, SKOR1, NKX2-1, MEIS2, ZBTB16, TFAP2C, SIRT7, SOX9, NEUROD2, GSX1, PRDM16, FOXC2, AR, PPM1D, LHX1, FGFR1, TGIF2, INSM1, SNAI1, SIX3, BMP4, TSHZ3, LBH, EOMES, IRX2, VEGFA, NR2E1, LHX9, DLX2, MT3, RUNX2, FOXO1, HES6, BMP2, GATA2, PAXBP1, OLIG3, HDAC3, TBX2, H1-0, HEYL, EREG, SIX2, PRKN, KDM2B, ZBTB2, KLF4, IRF7, ZBTB6, APBB1, TFAP2A, ZNF423, NR3C1, IGF2, GATA3, VAX1, FOXF2, CUX1, D…	6497, 23493, 463, 390598, 7080, 4212, 7704, 7022, 51547, 6662, 4761, 219409, 63976, 2303, 367, 8493, 3975, 2260, 60436, 3642, 6615, 6496, 652, 57616, 81606, 8320, 153572, 7422, 7101, 56956, 1746, 4504, 860, 2308, 55502, 650, 2624, 94104, 167826, 8841, 6909, 3005, 26508, 2069, 10736, 5071, 84678, 57621, 9314, 3665, 10773, 322, 7020, 23090, 2908, 3481, 2625, 11023, 2295, 1523, 84444, 84504, 11279, …
GO Biological processes	tissue morphogenesis	GO:0048729	1.23139e-08	0	81	46.411	193	SKI, HEY2, NKX2-1, COL12A1, PGF, SOX9, LHX2, FOXC2, AR, PKD1, LHX1, PKP2, DLG3, FGFR1, SHROOM3, SNAI1, SIX3, BMP4, SHOX2, EOMES, DLL1, IRX2, MTSS1, WNT7A, VEGFA, BMP2, NTN1, SCRIB, TBX2, HEYL, SIX2, KDM2B, ENG, LMO4, VANGL2, WNT6, KLF4, RIPK4, TFAP2A, SOX17, PSMB4, CRB2, COL7A1, ZIC3, FOXN4, GATA3, FOXF2, CELSR1, RREB1, ARID1A, TBR1, STAT1, PSMD5, WNT2, SIX4, ABL1, FEM1B, SFRP1, RNF207, FZD2, LEF…	6497, 23493, 7080, 1303, 5228, 6662, 9355, 2303, 367, 5310, 3975, 5318, 1741, 2260, 57619, 6615, 6496, 652, 6474, 8320, 28514, 153572, 9788, 7476, 7422, 650, 9423, 23513, 6909, 26508, 10736, 84678, 2022, 8543, 57216, 7475, 9314, 54101, 7020, 64321, 5692, 286204, 1294, 7547, 121643, 2625, 2295, 9620, 6239, 8289, 10716, 6772, 5711, 7472, 51804, 25, 10116, 6422, 388591, 2535, 51176, 51684, 146206, 2…
GO Biological processes	regulation of vasculature development	GO:1901342	1.52218e-08	0	45	20.921	87	HEY2, APOH, PGF, FOXC2, HTATIP2, JMJD8, ADGRA2, BMP4, STAB1, DLL1, VEGFA, NR2E1, CNMD, GATA2, EFNA3, ERBB2, EMP2, ENG, EMILIN1, CTH, KLF4, FLT1, FGF18, ANGPT4, STIM1, NPR1, ANGPTL4, PROK2, DAB2IP, PRKCB, STAT1, PAK4, ADGRB2, ABL1, SFRP1, MTDH, HK2, S100A1, DLL4, WNT5A, SFRP2, ADM, PLXND1, SP1, PDGFD	23493, 350, 5228, 2303, 10553, 339123, 25960, 652, 23166, 28514, 7422, 7101, 11061, 2624, 1944, 2064, 2013, 2022, 11117, 1491, 9314, 2321, 8817, 51378, 6786, 4881, 51129, 60675, 153090, 5579, 6772, 10298, 576, 25, 6422, 92140, 3099, 6271, 54567, 7474, 6423, 133, 23129, 6667, 80310
GO Biological processes	neuron projection morphogenesis	GO:0048812	1.57097e-08	0	82	47.3729	197	AUTS2, NKX2-1, LRP1, FEZ1, MAPK8IP2, ITPKA, OBSL1, LHX2, LAMB2, RHOG, LHX1, MCF2, COL25A1, CNP, UNC5A, SEMA4B, MAPT, IGSF9, CPNE9, LYPLA2, PDLIM7, GRIN1, CNTNAP1, CAMK2B, SHOX2, FGF13, AGRN, SLIT1, RND2, DBN1, WNT7A, VEGFA, NR2E1, LHX9, MT3, NTN1, DPYSL5, EFNA3, SLITRK5, SARM1, PRKN, ERBB2, VANGL2, APBB1, MAP1S, OTX2, DSCAML1, GATA3, VAX1, CUX1, SEMA3F, LLGL1, TBR1, NR4A2, PLXNA2, DOK4, DAB2IP, N…	26053, 7080, 4035, 9638, 23542, 3706, 23363, 9355, 3913, 391, 3975, 4168, 84570, 1267, 90249, 10509, 4137, 57549, 151835, 11313, 9260, 2902, 8506, 816, 6474, 2258, 375790, 6585, 8153, 1627, 7476, 7422, 7101, 56956, 4504, 9423, 56896, 1944, 26050, 23098, 5071, 2064, 57216, 322, 55201, 5015, 57453, 2625, 11023, 1523, 6405, 3996, 10716, 4929, 5362, 55715, 153090, 51199, 1749, 1947, 25, 54413, 7143, …
GO Biological processes	cell surface receptor signaling pathway	GO:0007166	1.6422e-08	0	206	150.295	625	ACTG1, CHAC1, SKI, HEY2, VWC2, TSHR, SKOR1, NKX2-1, CDA, LRP1, NKX2-2, MAPK8IP2, PGF, IGFBP4, SOX9, SH2B3, PRDM16, SHISA2, ONECUT2, FOXC2, STUB1, LEMD3, AR, SHISA6, GDF11, PKD1, INPP5D, GSX2, APC2, P2RY6, RNF220, DLG3, CACNG4, FGFR1, CACNB3, UNC5A, SEMA4B, ITPKB, TGIF2, ADORA2B, CSF2RB, DTX3L, DUSP15, SNAI1, RFX4, GRIN1, SIX3, SIRPB1, ADGRA2, WNT5B, CAMK2B, GNAO1, BMP4, SHOX2, DLL1, P4HB, PIK3R2,…	71, 79094, 6497, 23493, 375567, 7253, 390598, 7080, 978, 4035, 4821, 23542, 5228, 3487, 6662, 10019, 63976, 387914, 9480, 2303, 10273, 23592, 367, 388336, 10220, 5310, 3635, 170825, 10297, 5031, 55182, 1741, 27092, 2260, 784, 90249, 10509, 3707, 60436, 136, 1439, 151636, 128853, 6615, 5992, 2902, 6496, 10326, 25960, 81029, 816, 2775, 652, 6474, 28514, 5034, 5296, 9788, 7476, 7422, 11061, 8754, 17…
GO Biological processes	axonogenesis	GO:0007409	1.75029e-08	0	66	35.5898	148	AUTS2, NKX2-1, LRP1, FEZ1, LHX2, LAMB2, RHOG, LHX1, MCF2, COL25A1, CNP, UNC5A, SEMA4B, MAPT, IGSF9, LYPLA2, PDLIM7, GRIN1, SHOX2, FGF13, AGRN, SLIT1, RND2, DBN1, WNT7A, VEGFA, NR2E1, LHX9, MT3, NTN1, DPYSL5, EFNA3, SLITRK5, ERBB2, VANGL2, APBB1, MAP1S, OTX2, DSCAML1, GATA3, VAX1, SEMA3F, LLGL1, TBR1, NR4A2, PLXNA2, DOK4, NIN, DLX5, EFNB1, ABL1, NLGN3, TNR, VSTM2L, FEZF2, BARHL2, SEMA3D, MYOT, PAX…	26053, 7080, 4035, 9638, 9355, 3913, 391, 3975, 4168, 84570, 1267, 90249, 10509, 4137, 57549, 11313, 9260, 2902, 6474, 2258, 375790, 6585, 8153, 1627, 7476, 7422, 7101, 56956, 4504, 9423, 56896, 1944, 26050, 2064, 57216, 322, 55201, 5015, 57453, 2625, 11023, 6405, 3996, 10716, 4929, 5362, 55715, 51199, 1749, 1947, 25, 54413, 7143, 128434, 55079, 343472, 223117, 9499, 5080, 7474, 23129, 2675, 1703…
GO Biological processes	pancreas development	GO:0031016	1.76879e-08	0	20	6.25226	26	MEIS2, NKX2-2, SOX9, ONECUT2, GDF11, INSM1, BMP4, DLL1, FOXO1, NR5A2, ZIC3, IGF2, NKX6-2, ONECUT1, PAX6, WNT5A, FOXF1, NKX6-1, NEUROG3, SHH	4212, 4821, 6662, 9480, 10220, 3642, 652, 28514, 2308, 2494, 7547, 3481, 84504, 3175, 5080, 7474, 2294, 4825, 50674, 6469
GO Biological processes	embryo development	GO:0009790	1.9306e-08	0	111	70.2177	292	SKI, HEY2, ZBTB16, COL12A1, ABR, NMT1, SOX9, SH2B3, LHX2, FOXC2, AR, PHLDB1, PKD1, LHX1, MAB21L2, FGFR1, ALX4, SHROOM3, LAMB1, TGIF2, MBNL1, CAPN2, SNAI1, SIX3, WHRN, BMP4, SHOX2, EOMES, DLL1, IRX2, DBN1, WNT7A, VEGFA, HS6ST1, DLX2, RUNX2, BMP2, GATA2, SSBP3, NTN1, SCRIB, TBX2, SIX2, KDM2B, ENG, SLC25A34, LMO4, VANGL2, WNT6, KLF4, FLT1, OTX2, TFAP2A, SOX17, PRKDC, CRB2, COL7A1, NR5A2, ZIC3, DSCAM…	6497, 23493, 7704, 1303, 29, 4836, 6662, 10019, 9355, 2303, 367, 23187, 5310, 3975, 10586, 2260, 60529, 57619, 3912, 60436, 4154, 824, 6615, 6496, 25861, 652, 6474, 8320, 28514, 153572, 1627, 7476, 7422, 9394, 1746, 860, 650, 2624, 23648, 9423, 23513, 6909, 10736, 84678, 2022, 284723, 8543, 57216, 7475, 9314, 2321, 5015, 7020, 64321, 5591, 286204, 1294, 2494, 7547, 57453, 3481, 121643, 2625, 7401…
GO Biological processes	neuron development	GO:0048666	2.10851e-08	0	121	78.3937	326	AUTS2, PRDM12, PSD, NKX2-1, LRP1, FEZ1, MAPK8IP2, ITPKA, SCARF1, OBSL1, LHX2, LAMB2, NEUROD2, ONECUT2, RHOG, LHX1, MCF2, GPRIN1, COL25A1, CNP, FSCN2, FGFR1, LAMB1, UNC5A, SEMA4B, MAPT, IGSF9, INSM1, CPNE9, LYPLA2, PDLIM7, GRIN1, WHRN, CNTNAP1, CAMK2B, GNAO1, SHOX2, FGF13, AGRN, SLIT1, RND2, DBN1, WNT7A, VEGFA, USP21, NR2E1, HS6ST1, LHX9, MT3, ATCAY, GATA2, NTN1, DPYSL5, EFNA3, SLITRK5, SCRIB, SAR…	26053, 59335, 5662, 7080, 4035, 9638, 23542, 3706, 8578, 23363, 9355, 3913, 4761, 9480, 391, 3975, 4168, 114787, 84570, 1267, 25794, 2260, 3912, 90249, 10509, 4137, 57549, 3642, 151835, 11313, 9260, 2902, 25861, 8506, 816, 2775, 6474, 2258, 375790, 6585, 8153, 1627, 7476, 7422, 27005, 7101, 9394, 56956, 4504, 85300, 2624, 9423, 56896, 1944, 26050, 23513, 23098, 5071, 2064, 26468, 57468, 815, 5721…
GO Biological processes	morphogenesis of a branching structure	GO:0001763	2.24032e-08	0	38	16.5925	69	NKX2-1, PGF, SOX9, FOXC2, AR, PKD1, LHX1, FGFR1, BMP4, SHOX2, VEGFA, DLX2, BMP2, SIX2, ENG, VANGL2, WNT6, CELSR1, WNT2, SIX4, ABL1, FEM1B, SFRP1, LEF1, ETV5, WNT1, DLL4, WNT5A, SFRP2, ADM, BCL11A, FOXF1, PLXND1, KDM5B, HHIP, RERE, SHH, SOX8	7080, 5228, 6662, 2303, 367, 5310, 3975, 2260, 652, 6474, 7422, 1746, 650, 10736, 2022, 57216, 7475, 9620, 7472, 51804, 25, 10116, 6422, 51176, 2119, 7471, 54567, 7474, 6423, 133, 53335, 2294, 23129, 10765, 64399, 473, 6469, 30812
GO Biological processes	regulation of angiogenesis	GO:0045765	2.28231e-08	0	41	18.5163	77	APOH, PGF, FOXC2, HTATIP2, JMJD8, ADGRA2, STAB1, DLL1, VEGFA, NR2E1, CNMD, GATA2, EFNA3, ERBB2, EMP2, ENG, EMILIN1, KLF4, FLT1, FGF18, ANGPT4, STIM1, NPR1, ANGPTL4, PROK2, DAB2IP, PRKCB, STAT1, PAK4, ADGRB2, ABL1, SFRP1, MTDH, HK2, S100A1, DLL4, WNT5A, SFRP2, ADM, PLXND1, SP1	350, 5228, 2303, 10553, 339123, 25960, 23166, 28514, 7422, 7101, 11061, 2624, 1944, 2064, 2013, 2022, 11117, 9314, 2321, 8817, 51378, 6786, 4881, 51129, 60675, 153090, 5579, 6772, 10298, 576, 25, 6422, 92140, 3099, 6271, 54567, 7474, 6423, 133, 23129, 6667
GO Biological processes	cell morphogenesis involved in neuron differentiation	GO:0048667	2.35335e-08	0	79	45.4491	189	AUTS2, NKX2-1, LRP1, FEZ1, MAPK8IP2, ITPKA, OBSL1, LHX2, LAMB2, RHOG, LHX1, MCF2, COL25A1, CNP, UNC5A, SEMA4B, MAPT, IGSF9, LYPLA2, PDLIM7, GRIN1, WHRN, CAMK2B, SHOX2, FGF13, AGRN, SLIT1, RND2, DBN1, WNT7A, VEGFA, NR2E1, LHX9, MT3, NTN1, DPYSL5, EFNA3, SLITRK5, SCRIB, SARM1, ERBB2, VANGL2, APBB1, MAP1S, OTX2, DSCAML1, GATA3, CLRN1, VAX1, CUX1, SEMA3F, LLGL1, TBR1, NR4A2, PLXNA2, DOK4, NIN, DLX5, …	26053, 7080, 4035, 9638, 23542, 3706, 23363, 9355, 3913, 391, 3975, 4168, 84570, 1267, 90249, 10509, 4137, 57549, 11313, 9260, 2902, 25861, 816, 6474, 2258, 375790, 6585, 8153, 1627, 7476, 7422, 7101, 56956, 4504, 9423, 56896, 1944, 26050, 23513, 23098, 2064, 57216, 322, 55201, 5015, 57453, 2625, 7401, 11023, 1523, 6405, 3996, 10716, 4929, 5362, 55715, 51199, 1749, 1947, 25, 54413, 7143, 128434, …
GO Biological processes	regulation of neuron differentiation	GO:0045664	2.61019e-08	0	83	48.5753	202	HEY2, TP73, ZFHX3, VWC2, LRP1, FEZ1, NKX2-2, ITPKA, SOX9, SCARF1, OBSL1, NEUROD2, GDF11, MCF2, MEIS1, FGFR1, SEMA4B, MAPT, TGIF2, CPNE9, ZC4H2, GRIN1, SIX3, CAMK2B, BMP4, SHOX2, FGF13, CYB5D2, RND2, DLL1, DBN1, WNT7A, VEGFA, NR2E1, DLX2, MT3, BMP2, GATA2, NTN1, HEYL, SARM1, PRKN, TIMP2, KLF4, DGUOK, APBB1, GATA3, CUX1, SEMA3F, CALR, RAP1GAP2, SF3A2, TBR1, PLXNA2, DAB2IP, NIN, ABL1, SFRP1, NLGN3, …	23493, 7161, 463, 375567, 4035, 9638, 4821, 3706, 6662, 8578, 23363, 4761, 10220, 4168, 4211, 2260, 10509, 4137, 60436, 151835, 55906, 2902, 6496, 816, 652, 6474, 2258, 124936, 8153, 28514, 1627, 7476, 7422, 7101, 1746, 4504, 650, 2624, 9423, 26508, 23098, 5071, 7077, 9314, 1716, 322, 2625, 1523, 6405, 811, 23108, 8175, 10716, 5362, 153090, 51199, 25, 6422, 54413, 7143, 29956, 80279, 2119, 55079,…
GO Biological processes	cartilage development	GO:0051216	2.64337e-08	0	30	11.7831	49	ZBTB16, COL12A1, SOX9, PKD1, MEF2D, FGFR1, SNAI1, WNT5B, BMP4, SHOX2, WNT7A, CNMD, DLX2, RUNX2, THBS3, BMP2, SIX2, COL7A1, FGF18, CTSK, SOX5, COMP, SATB2, AXIN2, COL2A1, WNT7B, UNCX, RARG, WNT5A, SFRP2	7704, 1303, 6662, 5310, 4209, 2260, 6615, 81029, 652, 6474, 7476, 11061, 1746, 860, 7059, 650, 10736, 1294, 8817, 1513, 6660, 1311, 23314, 8313, 1280, 7477, 340260, 5916, 7474, 6423
GO Biological processes	epithelium development	GO:0060429	2.90157e-08	0	117	75.5081	314	SKI, HEY2, NKX2-1, NKX2-2, PGF, SOX9, LHX2, LAMB2, ONECUT2, FOXC2, AR, GDF11, PKD1, LHX1, PKP2, DLG3, KRT7, FGFR1, ALX4, SHROOM3, INSM1, SNAI1, SIX3, WHRN, PITX2, WNT5B, BMP4, LBH, EOMES, DLL1, IRX2, MTSS1, WNT7A, VEGFA, CNMD, ADAM9, BMP2, SSBP3, NTN1, HAPLN2, SCRIB, TBX2, HEYL, EREG, SIX2, KDM2B, TPP1, ENG, LMO4, VANGL2, AFDN, WNT6, KLF4, RIPK4, TFAP2A, SOX17, PSMB4, PRKDC, CRB2, NR5A2, ZIC3, FO…	6497, 23493, 7080, 4821, 5228, 6662, 9355, 3913, 9480, 2303, 367, 10220, 5310, 3975, 5318, 1741, 3855, 2260, 60529, 57619, 3642, 6615, 6496, 25861, 5308, 81029, 652, 81606, 8320, 28514, 153572, 9788, 7476, 7422, 11061, 8754, 650, 23648, 9423, 60484, 23513, 6909, 26508, 2069, 10736, 84678, 1200, 2022, 8543, 57216, 4301, 7475, 9314, 54101, 7020, 64321, 5692, 5591, 286204, 2494, 7547, 121643, 2625, …
GO Biological processes	axon development	GO:0061564	3.12993e-08	0	70	38.9564	162	AUTS2, NKX2-1, LRP1, FEZ1, SCARF1, LHX2, LAMB2, RHOG, LHX1, MCF2, COL25A1, CNP, UNC5A, SEMA4B, MAPT, IGSF9, LYPLA2, PDLIM7, GRIN1, SHOX2, FGF13, AGRN, SLIT1, RND2, DBN1, WNT7A, VEGFA, NR2E1, LHX9, MT3, NTN1, DPYSL5, EFNA3, SLITRK5, ERBB2, VANGL2, KLF4, APBB1, MAP1S, OTX2, DSCAML1, GATA3, VAX1, SEMA3F, TSPAN2, LLGL1, TBR1, NR4A2, PLXNA2, DOK4, NIN, DLX5, EFNB1, ABL1, NLGN3, TNR, VSTM2L, CERS2, FEZ…	26053, 7080, 4035, 9638, 8578, 9355, 3913, 391, 3975, 4168, 84570, 1267, 90249, 10509, 4137, 57549, 11313, 9260, 2902, 6474, 2258, 375790, 6585, 8153, 1627, 7476, 7422, 7101, 56956, 4504, 9423, 56896, 1944, 26050, 2064, 57216, 9314, 322, 55201, 5015, 57453, 2625, 11023, 6405, 10100, 3996, 10716, 4929, 5362, 55715, 51199, 1749, 1947, 25, 54413, 7143, 128434, 29956, 55079, 343472, 223117, 9499, 508…
GO Biological processes	signaling	GO:0023052	3.25926e-08	0	388	319.827	1330	HAX1, ACTG1, PDE1B, CHAC1, AUTS2, SKI, HEY2, TP73, TACR1, VWC2, VAMP1, PSD, RAB33A, TSHR, SKOR1, SENP1, NKX2-1, SH3BGRL, CDA, LRP1, TFAP2C, NKX2-2, MAPK8IP2, ABR, PGF, KCNJ5, SLC32A1, VIP, ITPKA, ADAM8, IGFBP4, NMT1, SOX9, PITPNM1, RPH3A, SH2B3, INPP5A, NEUROD2, GALR1, SCN2B, PRDM16, SHISA2, ONECUT2, FOXC2, STUB1, LEMD3, AR, SHISA6, GDF11, FRMPD1, CRIP1, SLC6A2, PKD1, RHOG, INPP5D, GSX2, PPM1D, L…	10456, 71, 5153, 79094, 26053, 6497, 23493, 7161, 6869, 375567, 6843, 5662, 9363, 7253, 390598, 29843, 7080, 6451, 978, 4035, 7022, 4821, 23542, 29, 5228, 3762, 140679, 7432, 3706, 101, 3487, 4836, 6662, 9600, 22895, 10019, 3632, 4761, 2587, 6327, 63976, 387914, 9480, 2303, 10273, 23592, 367, 388336, 10220, 22844, 1396, 6530, 5310, 391, 3635, 170825, 8493, 3975, 5318, 10297, 4168, 5031, 55182, 27…
GO Biological processes	dorsal/ventral pattern formation	GO:0009953	3.34264e-08	0	23	7.93556	33	NKX2-1, NKX2-2, LHX2, GSX2, LHX1, RFX4, SIX3, BMP4, WNT7A, SOX1, DSCAML1, FOXN4, NKX6-2, SFRP1, SMAD6, SUFU, PAX6, DLL4, SP8, OVOL2, NKX6-1, HHIP, SHH	7080, 4821, 9355, 170825, 3975, 5992, 6496, 652, 7476, 6656, 57453, 121643, 84504, 6422, 4091, 51684, 5080, 54567, 221833, 58495, 4825, 64399, 6469
GO Biological processes	negative regulation of transcription by RNA polymerase II	GO:0000122	3.48774e-08	0	92	55.7894	232	SKI, HEY2, ZFHX3, SKOR1, NKX2-1, MEIS2, ZBTB16, TFAP2C, SIRT7, SOX9, GSX1, PRDM16, FOXC2, AR, FGFR1, TGIF2, INSM1, SNAI1, BMP4, EOMES, IRX2, VEGFA, NR2E1, DLX2, FOXO1, HES6, BMP2, GATA2, PAXBP1, OLIG3, HDAC3, TBX2, H1-0, HEYL, PRKN, KDM2B, ZBTB2, KLF4, IRF7, ZBTB6, APBB1, TFAP2A, NR3C1, IGF2, GATA3, VAX1, CUX1, NKX6-2, KLF8, CALR, BHLHE41, RREB1, ARID1A, TBR1, NR4A2, TCF25, DAB2IP, SATB2, STAT1, …	6497, 23493, 463, 390598, 7080, 4212, 7704, 7022, 51547, 6662, 219409, 63976, 2303, 367, 2260, 60436, 3642, 6615, 652, 8320, 153572, 7422, 7101, 1746, 2308, 55502, 650, 2624, 94104, 167826, 8841, 6909, 3005, 26508, 5071, 84678, 57621, 9314, 3665, 10773, 322, 7020, 2908, 3481, 2625, 11023, 1523, 84504, 11279, 811, 79365, 6239, 8289, 10716, 4929, 22980, 153090, 23314, 6772, 9612, 11060, 2018, 3090,…
GO Biological processes	cell adhesion	GO:0007155	3.60678e-08	0	99	61.3203	255	ACTG1, ZFHX3, VWC2, ZBTB16, LRP1, FEZ1, COL12A1, ADAM8, CD93, SOX9, SCARF1, MIP, SH2B3, LAMB2, ONECUT2, FOXC2, PKD1, ADD2, PKP2, DLG3, SDK2, LAMB1, ITPKB, IGSF9, HAPLN4, SIRPB1, CNTNAP1, BMP4, TPBG, ASS1, STAB1, DLL1, MTSS1, VEGFA, ADAM9, UBASH3B, THBS3, BMP2, VMP1, NTN1, HAPLN2, SCRIB, DOCK1, ERBB2, EMP2, ENG, EMILIN1, PCDHB3, AFDN, KLF4, CRB2, COL7A1, BCAR1, DSCAML1, IGF2, GATA3, SPOCK2, INPPL1…	71, 463, 375567, 7704, 4035, 9638, 1303, 101, 22918, 6662, 8578, 4284, 10019, 3913, 9480, 2303, 5310, 119, 5318, 1741, 54549, 3912, 3707, 57549, 404037, 10326, 8506, 652, 7162, 445, 23166, 28514, 9788, 7422, 8754, 84959, 7059, 650, 81671, 9423, 60484, 23513, 1793, 2064, 2013, 2022, 11117, 56132, 4301, 9314, 286204, 1294, 9564, 57453, 3481, 2625, 9806, 3636, 9620, 811, 6239, 1463, 57526, 5362, 144…
GO Biological processes	eye development	GO:0001654	4.35139e-08	0	54	27.6542	115	SKI, MEIS2, SOX9, MIP, LHX2, LAMB2, FOXC2, GDF11, LHX1, MEIS1, SDK2, FSCN2, MAB21L2, TGIF2, SIX3, PITX2, WNT5B, BMP4, DLL1, WNT7A, VEGFA, NR2E1, DLX2, TBX2, KDM2B, GPD2, SOX1, WNT6, KLF4, TFAP2A, SH3PXD2B, FOXN4, GATA3, VAX1, FOXF2, NEUROD4, MFAP2, ARID1A, MEGF11, WNT2, NES, DLX1, RAX, ABI2, WNT7B, CRYBB3, RARG, PAX6, DLL4, WNT5A, GRHL3, KDM5B, SHH, SOX8	6497, 4212, 6662, 4284, 9355, 3913, 2303, 10220, 3975, 4211, 54549, 25794, 10586, 60436, 6496, 5308, 81029, 652, 28514, 7476, 7422, 7101, 1746, 6909, 84678, 2820, 6656, 7475, 9314, 7020, 285590, 121643, 2625, 11023, 2295, 58158, 4237, 8289, 84465, 7472, 10763, 1745, 30062, 10152, 7477, 1417, 5916, 5080, 54567, 7474, 57822, 10765, 6469, 30812
GO Biological processes	biological adhesion	GO:0022610	4.55764e-08	0	99	61.5607	256	ACTG1, ZFHX3, VWC2, ZBTB16, LRP1, FEZ1, COL12A1, ADAM8, CD93, SOX9, SCARF1, MIP, SH2B3, LAMB2, ONECUT2, FOXC2, PKD1, ADD2, PKP2, DLG3, SDK2, LAMB1, ITPKB, IGSF9, HAPLN4, SIRPB1, CNTNAP1, BMP4, TPBG, ASS1, STAB1, DLL1, MTSS1, VEGFA, ADAM9, UBASH3B, THBS3, BMP2, VMP1, NTN1, HAPLN2, SCRIB, DOCK1, ERBB2, EMP2, ENG, EMILIN1, PCDHB3, AFDN, KLF4, CRB2, COL7A1, BCAR1, DSCAML1, IGF2, GATA3, SPOCK2, INPPL1…	71, 463, 375567, 7704, 4035, 9638, 1303, 101, 22918, 6662, 8578, 4284, 10019, 3913, 9480, 2303, 5310, 119, 5318, 1741, 54549, 3912, 3707, 57549, 404037, 10326, 8506, 652, 7162, 445, 23166, 28514, 9788, 7422, 8754, 84959, 7059, 650, 81671, 9423, 60484, 23513, 1793, 2064, 2013, 2022, 11117, 56132, 4301, 9314, 286204, 1294, 9564, 57453, 3481, 2625, 9806, 3636, 9620, 811, 6239, 1463, 57526, 5362, 144…
GO Biological processes	cell part morphogenesis	GO:0032990	4.94107e-08	0	86	51.4609	214	AUTS2, NKX2-1, LRP1, FEZ1, MAPK8IP2, ITPKA, OBSL1, LHX2, LAMB2, RHOG, LHX1, MCF2, COL25A1, CNP, UNC5A, SEMA4B, MAPT, IGSF9, CPNE9, LYPLA2, PDLIM7, GRIN1, CNTNAP1, CAMK2B, SHOX2, FGF13, AGRN, SLIT1, RND2, DBN1, WNT7A, VEGFA, NR2E1, LHX9, MT3, NTN1, DPYSL5, EFNA3, SLITRK5, SARM1, PRKN, ERBB2, VANGL2, APBB1, MAP1S, OTX2, DSCAML1, GATA3, VAX1, CUX1, SEMA3F, PID1, LLGL1, RREB1, TBR1, NR4A2, PLXNA2, DO…	26053, 7080, 4035, 9638, 23542, 3706, 23363, 9355, 3913, 391, 3975, 4168, 84570, 1267, 90249, 10509, 4137, 57549, 151835, 11313, 9260, 2902, 8506, 816, 6474, 2258, 375790, 6585, 8153, 1627, 7476, 7422, 7101, 56956, 4504, 9423, 56896, 1944, 26050, 23098, 5071, 2064, 57216, 322, 55201, 5015, 57453, 2625, 11023, 1523, 6405, 55022, 3996, 6239, 10716, 4929, 5362, 55715, 153090, 51199, 1749, 10763, 194…
GO Biological processes	negative regulation of transcription, DNA-templated	GO:0045892	5.87994e-08	0	116	75.5081	314	SKI, HEY2, ZFHX3, SKOR1, NKX2-1, MEIS2, ZBTB16, TFAP2C, SIRT7, SOX9, GSX1, PRDM16, FOXC2, AR, PPM1D, LHX1, FGFR1, TGIF2, INSM1, SNAI1, SIX3, BMP4, TSHZ3, LBH, EOMES, IRX2, VEGFA, NR2E1, LHX9, DLX2, MT3, RUNX2, FOXO1, HES6, BMP2, GATA2, PAXBP1, OLIG3, HDAC3, TBX2, H1-0, HEYL, EREG, SIX2, PRKN, KDM2B, ZBTB2, KLF4, IRF7, ZBTB6, APBB1, TFAP2A, ZNF423, NR3C1, IGF2, GATA3, VAX1, FOXF2, CUX1, DOT1L, NKX…	6497, 23493, 463, 390598, 7080, 4212, 7704, 7022, 51547, 6662, 219409, 63976, 2303, 367, 8493, 3975, 2260, 60436, 3642, 6615, 6496, 652, 57616, 81606, 8320, 153572, 7422, 7101, 56956, 1746, 4504, 860, 2308, 55502, 650, 2624, 94104, 167826, 8841, 6909, 3005, 26508, 2069, 10736, 5071, 84678, 57621, 9314, 3665, 10773, 322, 7020, 23090, 2908, 3481, 2625, 11023, 2295, 1523, 84444, 84504, 11279, 811, 7…
GO Biological processes	visual system development	GO:0150063	6.29907e-08	0	54	27.8947	116	SKI, MEIS2, SOX9, MIP, LHX2, LAMB2, FOXC2, GDF11, LHX1, MEIS1, SDK2, FSCN2, MAB21L2, TGIF2, SIX3, PITX2, WNT5B, BMP4, DLL1, WNT7A, VEGFA, NR2E1, DLX2, TBX2, KDM2B, GPD2, SOX1, WNT6, KLF4, TFAP2A, SH3PXD2B, FOXN4, GATA3, VAX1, FOXF2, NEUROD4, MFAP2, ARID1A, MEGF11, WNT2, NES, DLX1, RAX, ABI2, WNT7B, CRYBB3, RARG, PAX6, DLL4, WNT5A, GRHL3, KDM5B, SHH, SOX8	6497, 4212, 6662, 4284, 9355, 3913, 2303, 10220, 3975, 4211, 54549, 25794, 10586, 60436, 6496, 5308, 81029, 652, 28514, 7476, 7422, 7101, 1746, 6909, 84678, 2820, 6656, 7475, 9314, 7020, 285590, 121643, 2625, 11023, 2295, 58158, 4237, 8289, 84465, 7472, 10763, 1745, 30062, 10152, 7477, 1417, 5916, 5080, 54567, 7474, 57822, 10765, 6469, 30812
GO Biological processes	sensory system development	GO:0048880	6.29907e-08	0	54	27.8947	116	SKI, MEIS2, SOX9, MIP, LHX2, LAMB2, FOXC2, GDF11, LHX1, MEIS1, SDK2, FSCN2, MAB21L2, TGIF2, SIX3, PITX2, WNT5B, BMP4, DLL1, WNT7A, VEGFA, NR2E1, DLX2, TBX2, KDM2B, GPD2, SOX1, WNT6, KLF4, TFAP2A, SH3PXD2B, FOXN4, GATA3, VAX1, FOXF2, NEUROD4, MFAP2, ARID1A, MEGF11, WNT2, NES, DLX1, RAX, ABI2, WNT7B, CRYBB3, RARG, PAX6, DLL4, WNT5A, GRHL3, KDM5B, SHH, SOX8	6497, 4212, 6662, 4284, 9355, 3913, 2303, 10220, 3975, 4211, 54549, 25794, 10586, 60436, 6496, 5308, 81029, 652, 28514, 7476, 7422, 7101, 1746, 6909, 84678, 2820, 6656, 7475, 9314, 7020, 285590, 121643, 2625, 11023, 2295, 58158, 4237, 8289, 84465, 7472, 10763, 1745, 30062, 10152, 7477, 1417, 5916, 5080, 54567, 7474, 57822, 10765, 6469, 30812
GO Biological processes	camera-type eye morphogenesis	GO:0048593	6.37863e-08	0	24	8.65698	36	SKI, SOX9, GDF11, LHX1, MEIS1, SDK2, SIX3, PITX2, BMP4, DLL1, VEGFA, TBX2, KDM2B, SOX1, TFAP2A, FOXN4, FOXF2, ARID1A, MEGF11, WNT2, ABI2, PAX6, WNT5A, SOX8	6497, 6662, 10220, 3975, 4211, 54549, 6496, 5308, 652, 28514, 7422, 6909, 84678, 6656, 7020, 121643, 2295, 8289, 84465, 7472, 10152, 5080, 7474, 30812
GO Biological processes	connective tissue development	GO:0061448	7.41131e-08	0	36	15.8711	66	ZBTB16, COL12A1, SOX9, FOXC2, CRIP1, PKD1, MEF2D, EBF2, FGFR1, SNAI1, WNT5B, BMP4, SHOX2, WNT7A, CNMD, DLX2, RUNX2, THBS3, BMP2, SIX2, SH3PXD2B, COL7A1, FGF18, CTSK, SOX5, COMP, SATB2, AXIN2, COL2A1, WNT7B, UNCX, RARG, WNT5A, SFRP2, PDGFD, SOX8	7704, 1303, 6662, 2303, 1396, 5310, 4209, 64641, 2260, 6615, 81029, 652, 6474, 7476, 11061, 1746, 860, 7059, 650, 10736, 285590, 1294, 8817, 1513, 6660, 1311, 23314, 8313, 1280, 7477, 340260, 5916, 7474, 6423, 80310, 30812
GO Biological processes	axon guidance	GO:0007411	7.48547e-08	0	43	20.4401	85	NKX2-1, LRP1, FEZ1, LHX2, LAMB2, RHOG, LHX1, UNC5A, SEMA4B, IGSF9, LYPLA2, PDLIM7, AGRN, SLIT1, VEGFA, LHX9, NTN1, DPYSL5, EFNA3, ERBB2, VANGL2, OTX2, DSCAML1, GATA3, VAX1, SEMA3F, TBR1, PLXNA2, DOK4, DLX5, EFNB1, TNR, VSTM2L, FEZF2, SEMA3D, MYOT, PAX6, WNT5A, PLXND1, GFRA2, ARX, CXCL12, SHH	7080, 4035, 9638, 9355, 3913, 391, 3975, 90249, 10509, 57549, 11313, 9260, 375790, 6585, 7422, 56956, 9423, 56896, 1944, 2064, 57216, 5015, 57453, 2625, 11023, 6405, 10716, 5362, 55715, 1749, 1947, 7143, 128434, 55079, 223117, 9499, 5080, 7474, 23129, 2675, 170302, 6387, 6469
GO Biological processes	neuron projection guidance	GO:0097485	7.48547e-08	0	43	20.4401	85	NKX2-1, LRP1, FEZ1, LHX2, LAMB2, RHOG, LHX1, UNC5A, SEMA4B, IGSF9, LYPLA2, PDLIM7, AGRN, SLIT1, VEGFA, LHX9, NTN1, DPYSL5, EFNA3, ERBB2, VANGL2, OTX2, DSCAML1, GATA3, VAX1, SEMA3F, TBR1, PLXNA2, DOK4, DLX5, EFNB1, TNR, VSTM2L, FEZF2, SEMA3D, MYOT, PAX6, WNT5A, PLXND1, GFRA2, ARX, CXCL12, SHH	7080, 4035, 9638, 9355, 3913, 391, 3975, 90249, 10509, 57549, 11313, 9260, 375790, 6585, 7422, 56956, 9423, 56896, 1944, 2064, 57216, 5015, 57453, 2625, 11023, 6405, 10716, 5362, 55715, 1749, 1947, 7143, 128434, 55079, 223117, 9499, 5080, 7474, 23129, 2675, 170302, 6387, 6469
GO Biological processes	regulation of cell proliferation	GO:0042127	7.63039e-08	0	142	97.391	405	SKI, CDKN2C, HEY2, TP73, TSHR, MEIS2, ZBTB16, APOH, PGF, VIP, SOX9, MCTS1, SH2B3, LHX2, CEP131, AR, GDF11, RHOG, INPP5D, PPM1D, LHX1, P2RY6, TAC1, DLG3, MEIS1, MAB21L2, MEF2D, FGFR1, LAMB1, DUSP15, PTGS1, INSM1, SIX3, LDLRAP1, BMP4, SHOX2, CNOT8, LBH, DLL1, S100A13, MTSS1, WNT7A, CDC6, VEGFA, NR2E1, CNMD, RUNX2, FOXO1, DNAJB2, BMP2, GATA2, SSBP3, NTN1, WNK2, PAXBP1, TBX2, EREG, MATK, SIX2, ERBB2,…	6497, 1031, 23493, 7161, 7253, 4212, 7704, 350, 5228, 7432, 6662, 28985, 10019, 9355, 22994, 367, 10220, 391, 3635, 8493, 3975, 5031, 6863, 1741, 4211, 10586, 4209, 2260, 3912, 128853, 5742, 3642, 6496, 26119, 652, 6474, 9337, 81606, 28514, 6284, 9788, 7476, 990, 7422, 7101, 11061, 860, 2308, 3300, 650, 2624, 23648, 9423, 65268, 94104, 6909, 2069, 4145, 10736, 2064, 84678, 2013, 2022, 3486, 7077,…
GO Biological processes	morphogenesis of a branching epithelium	GO:0061138	8.44292e-08	0	34	14.6688	61	NKX2-1, PGF, SOX9, FOXC2, AR, PKD1, LHX1, FGFR1, BMP4, VEGFA, BMP2, SIX2, ENG, VANGL2, WNT6, CELSR1, WNT2, SIX4, ABL1, FEM1B, SFRP1, LEF1, ETV5, WNT1, DLL4, WNT5A, SFRP2, ADM, FOXF1, PLXND1, KDM5B, HHIP, SHH, SOX8	7080, 5228, 6662, 2303, 367, 5310, 3975, 2260, 652, 7422, 650, 10736, 2022, 57216, 7475, 9620, 7472, 51804, 25, 10116, 6422, 51176, 2119, 7471, 54567, 7474, 6423, 133, 2294, 23129, 10765, 64399, 6469, 30812
GO Biological processes	negative regulation of RNA metabolic process	GO:0051253	8.47268e-08	0	126	84.1651	350	SKI, HEY2, ZFHX3, SKOR1, NKX2-1, MEIS2, ZBTB16, TFAP2C, VIP, SIRT7, SOX9, NEUROD2, GSX1, PRDM16, FOXC2, AR, PPM1D, LHX1, FGFR1, RBM24, TGIF2, INSM1, SNAI1, SIX3, BMP4, TSHZ3, LBH, EOMES, IRX2, VEGFA, NR2E1, LHX9, DLX2, MT3, RUNX2, FOXO1, HES6, HNRNPA0, BMP2, GATA2, PAXBP1, OLIG3, HDAC3, TBX2, H1-0, HEYL, EREG, SIX2, PRKN, KDM2B, ZBTB2, KLF4, IRF7, ZBTB6, APBB1, TFAP2A, ZNF423, NR3C1, IGF2, GATA3,…	6497, 23493, 463, 390598, 7080, 4212, 7704, 7022, 7432, 51547, 6662, 4761, 219409, 63976, 2303, 367, 8493, 3975, 2260, 221662, 60436, 3642, 6615, 6496, 652, 57616, 81606, 8320, 153572, 7422, 7101, 56956, 1746, 4504, 860, 2308, 55502, 10949, 650, 2624, 94104, 167826, 8841, 6909, 3005, 26508, 2069, 10736, 5071, 84678, 57621, 9314, 3665, 10773, 322, 7020, 23090, 2908, 3481, 2625, 11023, 2295, 1523, …
GO Biological processes	cellular component morphogenesis	GO:0032989	8.74711e-08	0	111	71.901	299	ACTG1, AUTS2, NKX2-1, LRP1, FEZ1, COL12A1, MAPK8IP2, ITPKA, ADAM8, OBSL1, LHX2, LAMB2, AR, PHLDB1, RHOG, LHX1, MCF2, COL25A1, CNP, SHROOM3, LAMB1, UNC5A, SEMA4B, MAPT, IGSF9, CPNE9, LYPLA2, PDLIM7, GRIN1, WHRN, CNTNAP1, CAMK2B, SHOX2, FGF13, AGRN, SLIT1, RND2, S100A13, DBN1, FMNL3, WNT7A, VEGFA, NR2E1, LHX9, CNMD, MT3, NTN1, DPYSL5, EFNA3, SLITRK5, SCRIB, SARM1, PRKN, DOCK1, ERBB2, VANGL2, APBB1,…	71, 26053, 7080, 4035, 9638, 1303, 23542, 3706, 101, 23363, 9355, 3913, 367, 23187, 391, 3975, 4168, 84570, 1267, 57619, 3912, 90249, 10509, 4137, 57549, 151835, 11313, 9260, 2902, 25861, 8506, 816, 6474, 2258, 375790, 6585, 8153, 6284, 1627, 91010, 7476, 7422, 7101, 56956, 11061, 4504, 9423, 56896, 1944, 26050, 23513, 23098, 5071, 1793, 2064, 57216, 322, 55201, 5015, 64321, 1294, 57453, 2625, 74…
GO Biological processes	regulation of nucleobase-containing compound metabolic process	GO:0019219	9.21324e-08	0	277	217.386	904	HAX1, MAPRE3, NUP160, RBM4, AUTS2, SKI, HEY2, TP73, ZFHX3, VWC2, PRDM12, SKOR1, SENP1, NKX2-1, SMG6, MEIS2, ZBTB16, CDA, TFAP2C, NKX2-2, VIP, ADAM8, AAAS, SIRT7, SOX9, LHX2, NEUROD2, GALR1, GSX1, PRDM16, ONECUT2, SRA1, FOXC2, LEMD3, AR, PKD1, RHOG, GSX2, PPM1D, LHX1, MEIS1, HTATIP2, MEF2D, EBF2, FGFR1, ALX4, RBM24, TGIF2, ADORA2B, MBNL1, DTX3L, JMJD8, INSM1, FLI1, MN1, SNAI1, RFX4, TARBP2, GRIN1,…	10456, 22924, 23279, 5936, 26053, 6497, 23493, 7161, 463, 375567, 59335, 390598, 29843, 7080, 23293, 4212, 7704, 978, 7022, 4821, 7432, 101, 8086, 51547, 6662, 9355, 4761, 2587, 219409, 63976, 9480, 10011, 2303, 23592, 367, 5310, 391, 170825, 8493, 3975, 4211, 10553, 4209, 64641, 2260, 60529, 221662, 60436, 136, 4154, 151636, 339123, 3642, 2313, 4330, 6615, 5992, 6895, 2902, 6496, 1820, 56655, 53…
GO Biological processes	regulation of embryonic development	GO:0045995	9.33609e-08	0	28	11.0617	46	AR, PHLDB1, LHX1, FGFR1, TGIF2, SNAI1, BMP4, DLL1, GATA2, TBX2, VANGL2, KLF4, OTX2, SOX17, CRB2, GATA3, CELSR1, WNT2, SIX4, SFRP1, RNF207, FZD2, SUFU, WNT1, WNT5A, SFRP2, GRHL3, SHH	367, 23187, 3975, 2260, 60436, 6615, 652, 28514, 2624, 6909, 57216, 9314, 5015, 64321, 286204, 2625, 9620, 7472, 51804, 6422, 388591, 2535, 51684, 7471, 7474, 6423, 57822, 6469
GO Biological processes	cell communication	GO:0007154	9.64548e-08	0	388	322.232	1340	HAX1, ACTG1, PDE1B, CHAC1, AUTS2, SKI, HEY2, TP73, TACR1, VWC2, VAMP1, PSD, RAB33A, TSHR, SKOR1, SENP1, NKX2-1, SH3BGRL, CDA, LRP1, TFAP2C, NKX2-2, MAPK8IP2, ABR, PGF, KCNJ5, SLC32A1, VIP, ITPKA, ADAM8, IGFBP4, NMT1, SOX9, PITPNM1, RPH3A, SH2B3, INPP5A, NEUROD2, GALR1, SCN2B, PRDM16, SHISA2, ONECUT2, FOXC2, STUB1, LEMD3, AR, SHISA6, GDF11, FRMPD1, CRIP1, SLC6A2, PKD1, RHOG, INPP5D, GSX2, PPM1D, L…	10456, 71, 5153, 79094, 26053, 6497, 23493, 7161, 6869, 375567, 6843, 5662, 9363, 7253, 390598, 29843, 7080, 6451, 978, 4035, 7022, 4821, 23542, 29, 5228, 3762, 140679, 7432, 3706, 101, 3487, 4836, 6662, 9600, 22895, 10019, 3632, 4761, 2587, 6327, 63976, 387914, 9480, 2303, 10273, 23592, 367, 388336, 10220, 22844, 1396, 6530, 5310, 391, 3635, 170825, 8493, 3975, 5318, 10297, 4168, 5031, 55182, 27…
GO Biological processes	developmental growth involved in morphogenesis	GO:0060560	1.03243e-07	0	38	17.314	72	AUTS2, LRP1, SOX9, LHX2, LAMB2, LHX1, SEMA4B, MAPT, CPNE9, BMP4, FGF13, SLIT1, RND2, DBN1, VEGFA, MT3, NTN1, TBX2, PRKN, VANGL2, SEMA3F, NIN, SIX4, ABL1, SFRP1, NLGN3, TNR, BARHL2, SEMA3D, WNT7B, RARG, WNT5A, SFRP2, BCL11A, NKX6-1, CXCL12, KDM5B, SHH	26053, 4035, 6662, 9355, 3913, 3975, 10509, 4137, 151835, 652, 2258, 6585, 8153, 1627, 7422, 4504, 9423, 6909, 5071, 57216, 6405, 51199, 51804, 25, 6422, 54413, 7143, 343472, 223117, 7477, 5916, 7474, 6423, 53335, 4825, 6387, 10765, 6469
GO Biological processes	head development	GO:0060322	1.11929e-07	0	96	60.1179	250	SKI, ZFHX3, NKX2-1, LRP1, FEZ1, NKX2-2, ABR, SLC32A1, SOX9, SLC6A17, PITPNM1, LHX2, NEUROD2, GSX1, GSX2, LHX1, CNP, FGFR1, LAMB1, RFX4, GRIN1, SIX3, WHRN, PITX2, GNAO1, BMP4, SLC38A3, FGF13, SLIT1, EOMES, KCNAB1, DLL1, WNT7A, SEZ6L, NR2E1, DLX2, MT3, BMP2, GATA2, SSBP3, SYNJ2, SLITRK5, SCRIB, KDM2B, B3GNT5, GRIN2C, LHX6, SOX1, MAP1S, OTX2, PRKDC, DSCAML1, VAX1, LHX8, TSPAN2, ARID1A, PCDH19, TBR1,…	6497, 463, 7080, 4035, 9638, 4821, 29, 140679, 6662, 388662, 9600, 9355, 4761, 219409, 170825, 3975, 1267, 2260, 3912, 5992, 2902, 6496, 25861, 5308, 2775, 652, 10991, 2258, 6585, 8320, 7881, 28514, 7476, 23544, 7101, 1746, 4504, 650, 2624, 23648, 8871, 26050, 23513, 84678, 84002, 2905, 26468, 6656, 55201, 5015, 5591, 57453, 11023, 431707, 10100, 8289, 57526, 10716, 4929, 5362, 10978, 23054, 1530…
GO Biological processes	eye morphogenesis	GO:0048592	1.25458e-07	0	27	10.5808	44	SKI, SOX9, GDF11, LHX1, MEIS1, SDK2, FSCN2, SIX3, PITX2, BMP4, DLL1, VEGFA, TBX2, KDM2B, SOX1, TFAP2A, FOXN4, FOXF2, MFAP2, ARID1A, MEGF11, WNT2, ABI2, RARG, PAX6, WNT5A, SOX8	6497, 6662, 10220, 3975, 4211, 54549, 25794, 6496, 5308, 652, 28514, 7422, 6909, 84678, 6656, 7020, 121643, 2295, 4237, 8289, 84465, 7472, 10152, 5916, 5080, 7474, 30812
GO Biological processes	positive regulation of cellular process	GO:0048522	1.33198e-07	0	379	314.296	1307	HAX1, MAPRE3, RBM4, AUTS2, SKI, HEY2, TP73, TACR1, ZFHX3, VWC2, PRDM12, ACOX2, TSHR, SENP1, NKX2-1, MEIS2, ZBTB16, SH3BGRL, LRP1, FEZ1, TFAP2C, NKX2-2, MAPK8IP2, ABR, PGF, VIP, ITPKA, ADAM8, IGFBP4, NMT1, SIRT7, SOX9, SCARF1, MCTS1, SH2B3, OBSL1, LHX2, NEUROD2, GALR1, GSX1, PRDM16, CEP131, ONECUT2, SRA1, FOXC2, STUB1, AR, GDF11, PHLDB1, PKD1, RHOG, INPP5D, GSX2, LHX1, MCF2, P2RY6, RNF220, TAC1, D…	10456, 22924, 5936, 26053, 6497, 23493, 7161, 6869, 463, 375567, 59335, 8309, 7253, 29843, 7080, 4212, 7704, 6451, 4035, 9638, 7022, 4821, 23542, 29, 5228, 7432, 3706, 101, 3487, 4836, 51547, 6662, 8578, 28985, 10019, 23363, 9355, 4761, 2587, 219409, 63976, 22994, 9480, 10011, 2303, 10273, 367, 10220, 23187, 5310, 391, 3635, 170825, 3975, 4168, 5031, 55182, 6863, 1741, 4211, 27092, 10586, 10553, …
GO Biological processes	brain development	GO:0007420	1.37531e-07	0	93	57.9537	241	SKI, ZFHX3, NKX2-1, LRP1, FEZ1, NKX2-2, ABR, SLC32A1, SLC6A17, PITPNM1, LHX2, NEUROD2, GSX1, GSX2, LHX1, CNP, FGFR1, LAMB1, RFX4, GRIN1, SIX3, WHRN, PITX2, GNAO1, BMP4, SLC38A3, FGF13, SLIT1, EOMES, KCNAB1, DLL1, WNT7A, SEZ6L, NR2E1, DLX2, MT3, BMP2, GATA2, SSBP3, SYNJ2, SLITRK5, SCRIB, KDM2B, B3GNT5, GRIN2C, LHX6, SOX1, MAP1S, OTX2, PRKDC, DSCAML1, VAX1, LHX8, TSPAN2, ARID1A, PCDH19, TBR1, NR4A2…	6497, 463, 7080, 4035, 9638, 4821, 29, 140679, 388662, 9600, 9355, 4761, 219409, 170825, 3975, 1267, 2260, 3912, 5992, 2902, 6496, 25861, 5308, 2775, 652, 10991, 2258, 6585, 8320, 7881, 28514, 7476, 23544, 7101, 1746, 4504, 650, 2624, 23648, 8871, 26050, 23513, 84678, 84002, 2905, 26468, 6656, 55201, 5015, 5591, 57453, 11023, 431707, 10100, 8289, 57526, 10716, 4929, 5362, 10978, 23054, 153090, 23…
GO Biological processes	forebrain regionalization	GO:0021871	1.45112e-07	0	14	3.84755	16	NKX2-1, LHX2, GSX2, LHX1, SIX3, BMP4, EOMES, BMP2, EMX2, FEZF2, WNT1, WNT7B, PAX6, SHH	7080, 9355, 170825, 3975, 6496, 652, 8320, 650, 2018, 55079, 7471, 7477, 5080, 6469
GO Biological processes	spinal cord patterning	GO:0021511	1.48222e-07	0	11	2.64519	11	NKX2-2, GDF11, RFX4, SOX1, FOXN4, NKX6-2, SUFU, PAX6, DLL4, NKX6-1, SHH	4821, 10220, 5992, 6656, 121643, 84504, 51684, 5080, 54567, 4825, 6469
GO Biological processes	morphogenesis of an epithelium	GO:0002009	1.74788e-07	0	71	41.1206	171	SKI, NKX2-1, PGF, SOX9, LHX2, FOXC2, AR, PKD1, LHX1, DLG3, FGFR1, SHROOM3, SNAI1, BMP4, EOMES, DLL1, IRX2, MTSS1, WNT7A, VEGFA, BMP2, NTN1, SCRIB, TBX2, SIX2, KDM2B, ENG, LMO4, VANGL2, WNT6, KLF4, RIPK4, TFAP2A, SOX17, PSMB4, ZIC3, FOXN4, GATA3, FOXF2, CELSR1, RREB1, ARID1A, TBR1, STAT1, PSMD5, WNT2, SIX4, ABL1, FEM1B, SFRP1, RNF207, FZD2, LEF1, SUFU, CARMIL2, ETV5, WNT1, WNT7B, RARG, DLL4, WNT5A…	6497, 7080, 5228, 6662, 9355, 2303, 367, 5310, 3975, 1741, 2260, 57619, 6615, 652, 8320, 28514, 153572, 9788, 7476, 7422, 650, 9423, 23513, 6909, 10736, 84678, 2022, 8543, 57216, 7475, 9314, 54101, 7020, 64321, 5692, 7547, 121643, 2625, 2295, 9620, 6239, 8289, 10716, 6772, 5711, 7472, 51804, 25, 10116, 6422, 388591, 2535, 51176, 51684, 146206, 2119, 7471, 7477, 5916, 54567, 7474, 6423, 57822, 133…
GO Biological processes	ventral spinal cord development	GO:0021517	1.81727e-07	0	15	4.32849	18	NKX2-2, LHX1, ZC4H2, GATA2, OLIG3, LMO4, SOX1, FOXN4, NKX6-2, SUFU, PAX6, DLL4, NKX6-1, VSTM5, SHH	4821, 3975, 55906, 2624, 167826, 8543, 6656, 121643, 84504, 51684, 5080, 54567, 4825, 387804, 6469
GO Biological processes	regulation of cellular macromolecule biosynthetic process	GO:2000112	2.13975e-07	0	265	208.008	865	HAX1, MAPRE3, RBM4, AUTS2, SKI, HEY2, TP73, ZFHX3, VWC2, PRDM12, SKOR1, SENP1, NKX2-1, SMG6, MEIS2, ZBTB16, TFAP2C, NKX2-2, ADAM8, SIRT7, SOX9, LHX2, BACE2, NEUROD2, GALR1, GSX1, PRDM16, ONECUT2, SRA1, FOXC2, LEMD3, AR, PKD1, RHOG, GSX2, PPM1D, LHX1, MEIS1, HTATIP2, MEF2D, EBF2, FGFR1, ALX4, RBM24, TGIF2, EIF4G3, DTX3L, INSM1, FLI1, MN1, SNAI1, RFX4, TARBP2, GRIN1, SIX3, ARID3A, POLE4, PITX2, DPH…	10456, 22924, 5936, 26053, 6497, 23493, 7161, 463, 375567, 59335, 390598, 29843, 7080, 23293, 4212, 7704, 7022, 4821, 101, 51547, 6662, 9355, 25825, 4761, 2587, 219409, 63976, 9480, 10011, 2303, 23592, 367, 5310, 391, 170825, 8493, 3975, 4211, 10553, 4209, 64641, 2260, 60529, 221662, 60436, 8672, 151636, 3642, 2313, 4330, 6615, 5992, 6895, 2902, 6496, 1820, 56655, 5308, 1802, 652, 10991, 6474, 57…
GO Biological processes	neuron projection development	GO:0031175	2.2271e-07	0	107	69.7368	290	AUTS2, PRDM12, PSD, NKX2-1, LRP1, FEZ1, MAPK8IP2, ITPKA, SCARF1, OBSL1, LHX2, LAMB2, RHOG, LHX1, MCF2, GPRIN1, COL25A1, CNP, FGFR1, LAMB1, UNC5A, SEMA4B, MAPT, IGSF9, CPNE9, LYPLA2, PDLIM7, GRIN1, WHRN, CNTNAP1, CAMK2B, GNAO1, SHOX2, FGF13, AGRN, SLIT1, RND2, DBN1, WNT7A, VEGFA, USP21, NR2E1, LHX9, MT3, ATCAY, NTN1, DPYSL5, EFNA3, SLITRK5, SCRIB, SARM1, PRKN, ERBB2, SLC12A5, CAMK2A, VANGL2, KLF4,…	26053, 59335, 5662, 7080, 4035, 9638, 23542, 3706, 8578, 23363, 9355, 3913, 391, 3975, 4168, 114787, 84570, 1267, 2260, 3912, 90249, 10509, 4137, 57549, 151835, 11313, 9260, 2902, 25861, 8506, 816, 2775, 6474, 2258, 375790, 6585, 8153, 1627, 7476, 7422, 27005, 7101, 56956, 4504, 85300, 9423, 56896, 1944, 26050, 23513, 23098, 5071, 2064, 57468, 815, 57216, 9314, 1716, 322, 55201, 5015, 57453, 2625…
GO Biological processes	negative regulation of nucleobase-containing compound metabolic process	GO:0045934	2.41182e-07	0	137	94.7458	394	SKI, HEY2, ZFHX3, SKOR1, NKX2-1, SMG6, MEIS2, ZBTB16, CDA, TFAP2C, VIP, SIRT7, SOX9, NEUROD2, GSX1, PRDM16, FOXC2, AR, PPM1D, LHX1, FGFR1, RBM24, TGIF2, INSM1, SNAI1, SIX3, BMP4, TSHZ3, LBH, EOMES, IRX2, NUDT16L1, CDC6, VEGFA, NR2E1, LHX9, DLX2, MT3, RUNX2, FOXO1, HES6, HNRNPA0, BMP2, GATA2, PAXBP1, OLIG3, HDAC3, TBX2, H1-0, HEYL, EREG, SIX2, PRKN, KDM2B, PPIF, ZBTB2, KLF4, ATG7, IRF7, ZBTB6, APB…	6497, 23493, 463, 390598, 7080, 23293, 4212, 7704, 978, 7022, 7432, 51547, 6662, 4761, 219409, 63976, 2303, 367, 8493, 3975, 2260, 221662, 60436, 3642, 6615, 6496, 652, 57616, 81606, 8320, 153572, 84309, 990, 7422, 7101, 56956, 1746, 4504, 860, 2308, 55502, 10949, 650, 2624, 94104, 167826, 8841, 6909, 3005, 26508, 2069, 10736, 5071, 84678, 10105, 57621, 9314, 10533, 3665, 10773, 322, 7020, 23090,…
GO Biological processes	skeletal system morphogenesis	GO:0048705	2.42998e-07	0	34	15.1497	63	SKI, COL12A1, SOX9, FOXC2, PKD1, LHX1, MEF2D, FGFR1, ALX4, BMP4, SHOX2, WNT7A, DLX2, RUNX2, THBS3, SIX2, TFAP2A, SH3PXD2B, COL7A1, FGF18, DSCAML1, INPPL1, COMP, SATB2, DLX5, SIX4, AXIN2, SFRP1, COL2A1, UNCX, RARG, NEUROG1, SFRP2, HHIP	6497, 1303, 6662, 2303, 5310, 3975, 4209, 2260, 60529, 652, 6474, 7476, 1746, 860, 7059, 10736, 7020, 285590, 1294, 8817, 57453, 3636, 1311, 23314, 1749, 51804, 8313, 6422, 1280, 340260, 5916, 4762, 6423, 64399
GO Biological processes	negative regulation of nervous system development	GO:0051961	2.67598e-07	0	43	21.1615	88	SKI, TP73, LRP1, NKX2-2, SOX9, LHX2, NEUROD2, GDF11, MCF2, MEIS1, SEMA4B, RFX4, SIX3, FGF13, SLIT1, DLL1, WNT7A, NR2E1, DLX2, MT3, NTN1, DGUOK, VAX1, SEMA3F, NKX6-2, CALR, RAP1GAP2, IDH2, NLGN3, TNR, CERS2, SUFU, FEZF2, SEMA3D, DLX1, PAX6, SOX3, WNT5A, BCL11A, NKX6-1, SHH, SOX8, NGEF	6497, 7161, 4035, 4821, 6662, 9355, 4761, 10220, 4168, 4211, 10509, 5992, 6496, 2258, 6585, 28514, 7476, 7101, 1746, 4504, 9423, 1716, 11023, 6405, 84504, 811, 23108, 3418, 54413, 7143, 29956, 51684, 55079, 223117, 1745, 5080, 6658, 7474, 53335, 4825, 6469, 30812, 25791
GO Biological processes	negative regulation of biosynthetic process	GO:0009890	2.81889e-07	0	141	98.3529	409	RBM4, SKI, HEY2, ZFHX3, SKOR1, NKX2-1, MEIS2, ZBTB16, TFAP2C, SIRT7, SOX9, BACE2, NEUROD2, GSX1, PRDM16, FOXC2, AR, INPP5D, PPM1D, LHX1, FGFR1, RBM24, TGIF2, INSM1, SNAI1, SIX3, BMP4, TSHZ3, CNOT8, LBH, EOMES, IRX2, CDC6, VEGFA, NR2E1, LHX9, DLX2, MT3, RUNX2, FOXO1, HES6, BMP2, GATA2, PAXBP1, OLIG3, HDAC3, TBX2, H1-0, HEYL, EREG, SIX2, PRKN, KDM2B, EMILIN1, ORMDL3, ZBTB2, KLF4, ATG7, IRF7, ZBTB6,…	5936, 6497, 23493, 463, 390598, 7080, 4212, 7704, 7022, 51547, 6662, 25825, 4761, 219409, 63976, 2303, 367, 3635, 8493, 3975, 2260, 221662, 60436, 3642, 6615, 6496, 652, 57616, 9337, 81606, 8320, 153572, 990, 7422, 7101, 56956, 1746, 4504, 860, 2308, 55502, 650, 2624, 94104, 167826, 8841, 6909, 3005, 26508, 2069, 10736, 5071, 84678, 11117, 94103, 57621, 9314, 10533, 3665, 10773, 322, 2644, 7020, …
GO Biological processes	inner ear morphogenesis	GO:0042472	2.8977e-07	0	21	7.45462	31	ABR, SOX9, FGFR1, WHRN, GATA2, NTN1, SCRIB, VANGL2, TFAP2A, GATA3, CLRN1, CELSR1, DLX5, SIX4, ZIC1, FZD2, COL2A1, WNT1, WNT5A, NEUROG1, GRHL3	29, 6662, 2260, 25861, 2624, 9423, 23513, 57216, 7020, 2625, 7401, 9620, 1749, 51804, 7545, 2535, 1280, 7471, 7474, 4762, 57822
GO Biological processes	cell fate specification	GO:0001708	2.8977e-07	0	21	7.45462	31	NKX2-2, SOX9, AR, GSX2, APC2, FGFR1, EOMES, DLL1, OLIG3, TBX2, SIX2, LMO4, SOX1, SOX17, NKX6-2, TBR1, SUFU, PAX6, SFRP2, NKX6-1, SHH	4821, 6662, 367, 170825, 10297, 2260, 8320, 28514, 167826, 6909, 10736, 8543, 6656, 64321, 84504, 10716, 51684, 5080, 6423, 4825, 6469
GO Biological processes	regulation of cellular process	GO:0050794	2.97713e-07	0	608	545.63	2269	HAX1, MAPRE3, ACTG1, PDE1B, CHAC1, NUP160, RBM4, AUTS2, SKI, CDKN2C, HEY2, TP73, TACR1, ZFHX3, VWC2, VAMP1, PRDM12, TUBG1, CBARP, ACOX2, PSD, KAZALD1, RAB33A, TSHR, SKOR1, SENP1, KCNAB2, NKX2-1, SMG6, MEIS2, ZBTB16, SH3BGRL, CDA, LRP1, FEZ1, TFAP2C, NKX2-2, MAPK8IP2, ABR, APOH, PGF, VIP, ITPKA, ADAM8, IGFBP4, AAAS, NMT1, SIRT7, SOX9, PITPNM1, SCARF1, MCTS1, SH2B3, OBSL1, INPP5A, LHX2, BACE2, NEUR…	10456, 22924, 71, 5153, 79094, 23279, 5936, 26053, 6497, 1031, 23493, 7161, 6869, 463, 375567, 6843, 59335, 7283, 255057, 8309, 5662, 81621, 9363, 7253, 390598, 29843, 8514, 7080, 23293, 4212, 7704, 6451, 978, 4035, 9638, 7022, 4821, 23542, 29, 350, 5228, 7432, 3706, 101, 3487, 8086, 4836, 51547, 6662, 9600, 8578, 28985, 10019, 23363, 3632, 9355, 25825, 4761, 2587, 219409, 6327, 63976, 387914, 22…
GO Biological processes	regulation of cellular biosynthetic process	GO:0031326	2.99275e-07	0	283	225.322	937	HAX1, MAPRE3, NUP160, RBM4, AUTS2, SKI, HEY2, TP73, ZFHX3, VWC2, PRDM12, SKOR1, SENP1, NKX2-1, SMG6, MEIS2, ZBTB16, TFAP2C, NKX2-2, ADAM8, AAAS, SIRT7, SOX9, LHX2, BACE2, NEUROD2, GALR1, GSX1, PRDM16, ONECUT2, SRA1, FOXC2, LEMD3, AR, PKD1, RHOG, INPP5D, GSX2, PPM1D, LHX1, P2RY6, MEIS1, HTATIP2, MEF2D, EBF2, FGFR1, ALX4, RBM24, TGIF2, EIF4G3, ADORA2B, CAPN2, DTX3L, JMJD8, INSM1, FLI1, MN1, SNAI1, …	10456, 22924, 23279, 5936, 26053, 6497, 23493, 7161, 463, 375567, 59335, 390598, 29843, 7080, 23293, 4212, 7704, 7022, 4821, 101, 8086, 51547, 6662, 9355, 25825, 4761, 2587, 219409, 63976, 9480, 10011, 2303, 23592, 367, 5310, 391, 3635, 170825, 8493, 3975, 5031, 4211, 10553, 4209, 64641, 2260, 60529, 221662, 60436, 8672, 136, 824, 151636, 339123, 3642, 2313, 4330, 6615, 5992, 6895, 2902, 6496, 18…
GO Biological processes	branching morphogenesis of an epithelial tube	GO:0048754	3.13643e-07	0	30	12.745	53	NKX2-1, PGF, SOX9, FOXC2, AR, PKD1, LHX1, BMP4, VEGFA, BMP2, SIX2, ENG, VANGL2, WNT6, CELSR1, WNT2, SIX4, ABL1, LEF1, ETV5, WNT1, DLL4, WNT5A, SFRP2, FOXF1, PLXND1, KDM5B, HHIP, SHH, SOX8	7080, 5228, 6662, 2303, 367, 5310, 3975, 652, 7422, 650, 10736, 2022, 57216, 7475, 9620, 7472, 51804, 25, 51176, 2119, 7471, 54567, 7474, 6423, 2294, 23129, 10765, 64399, 6469, 30812
GO Biological processes	chondrocyte differentiation	GO:0002062	3.5874e-07	0	20	6.97368	29	ZBTB16, COL12A1, SOX9, MEF2D, FGFR1, WNT5B, BMP4, SHOX2, WNT7A, RUNX2, BMP2, SIX2, COL7A1, FGF18, SOX5, COMP, AXIN2, COL2A1, RARG, SFRP2	7704, 1303, 6662, 4209, 2260, 81029, 652, 6474, 7476, 860, 650, 10736, 1294, 8817, 6660, 1311, 8313, 1280, 5916, 6423
GO Biological processes	forebrain generation of neurons	GO:0021872	3.5874e-07	0	20	6.97368	29	NKX2-1, GSX2, FGFR1, SLIT1, NR2E1, DLX2, GATA2, LHX6, SOX1, LHX8, TBR1, SATB2, DLX5, LEF1, FEZF2, DLX1, UNCX, PAX6, WNT5A, ARX	7080, 170825, 2260, 6585, 7101, 1746, 2624, 26468, 6656, 431707, 10716, 23314, 1749, 51176, 55079, 1745, 340260, 5080, 7474, 170302
GO Biological processes	positive regulation of biological process	GO:0048518	3.78201e-07	0	411	347.722	1446	HAX1, MAPRE3, ACTG1, RBM4, AUTS2, SKI, HEY2, TP73, TACR1, ZFHX3, VWC2, PRDM12, ACOX2, TSHR, SENP1, NKX2-1, MEIS2, ZBTB16, SH3BGRL, LRP1, FEZ1, TFAP2C, NKX2-2, MAPK8IP2, ABR, APOH, PGF, VIP, ITPKA, ADAM8, IGFBP4, NMT1, SIRT7, SOX9, SCARF1, MIP, MCTS1, SH2B3, OBSL1, LHX2, NEUROD2, GALR1, GSX1, PRDM16, CEP131, ONECUT2, SRA1, FOXC2, STUB1, AR, GDF11, PHLDB1, PKD1, RHOG, INPP5D, GSX2, LHX1, PKP2, APC2…	10456, 22924, 71, 5936, 26053, 6497, 23493, 7161, 6869, 463, 375567, 59335, 8309, 7253, 29843, 7080, 4212, 7704, 6451, 4035, 9638, 7022, 4821, 23542, 29, 350, 5228, 7432, 3706, 101, 3487, 4836, 51547, 6662, 8578, 4284, 28985, 10019, 23363, 9355, 4761, 2587, 219409, 63976, 22994, 9480, 10011, 2303, 10273, 367, 10220, 23187, 5310, 391, 3635, 170825, 3975, 5318, 10297, 4168, 5031, 55182, 6863, 1741,…
GO Biological processes	regulation of macromolecule biosynthetic process	GO:0010556	4.26896e-07	0	270	214.02	890	HAX1, MAPRE3, RBM4, AUTS2, SKI, HEY2, TP73, ZFHX3, VWC2, PRDM12, SKOR1, SENP1, NKX2-1, SMG6, MEIS2, ZBTB16, TFAP2C, NKX2-2, ADAM8, SIRT7, SOX9, LHX2, BACE2, NEUROD2, GALR1, GSX1, PRDM16, ONECUT2, SRA1, FOXC2, LEMD3, AR, PKD1, RHOG, INPP5D, GSX2, PPM1D, LHX1, MEIS1, HTATIP2, MEF2D, EBF2, FGFR1, ALX4, RBM24, TGIF2, EIF4G3, DTX3L, INSM1, FLI1, MN1, SNAI1, RFX4, TARBP2, GRIN1, SIX3, ARID3A, POLE4, PI…	10456, 22924, 5936, 26053, 6497, 23493, 7161, 463, 375567, 59335, 390598, 29843, 7080, 23293, 4212, 7704, 7022, 4821, 101, 51547, 6662, 9355, 25825, 4761, 2587, 219409, 63976, 9480, 10011, 2303, 23592, 367, 5310, 391, 3635, 170825, 8493, 3975, 4211, 10553, 4209, 64641, 2260, 60529, 221662, 60436, 8672, 151636, 3642, 2313, 4330, 6615, 5992, 6895, 2902, 6496, 1820, 56655, 5308, 1802, 652, 10991, 64…
GO Biological processes	negative regulation of cellular biosynthetic process	GO:0031327	4.36515e-07	0	138	96.4291	401	RBM4, SKI, HEY2, ZFHX3, SKOR1, NKX2-1, MEIS2, ZBTB16, TFAP2C, SIRT7, SOX9, BACE2, NEUROD2, GSX1, PRDM16, FOXC2, AR, INPP5D, PPM1D, LHX1, FGFR1, RBM24, TGIF2, INSM1, SNAI1, SIX3, BMP4, TSHZ3, CNOT8, LBH, EOMES, IRX2, CDC6, VEGFA, NR2E1, LHX9, DLX2, MT3, RUNX2, FOXO1, HES6, BMP2, GATA2, PAXBP1, OLIG3, HDAC3, TBX2, H1-0, HEYL, EREG, SIX2, PRKN, KDM2B, ORMDL3, ZBTB2, KLF4, ATG7, IRF7, ZBTB6, APBB1, T…	5936, 6497, 23493, 463, 390598, 7080, 4212, 7704, 7022, 51547, 6662, 25825, 4761, 219409, 63976, 2303, 367, 3635, 8493, 3975, 2260, 221662, 60436, 3642, 6615, 6496, 652, 57616, 9337, 81606, 8320, 153572, 990, 7422, 7101, 56956, 1746, 4504, 860, 2308, 55502, 650, 2624, 94104, 167826, 8841, 6909, 3005, 26508, 2069, 10736, 5071, 84678, 94103, 57621, 9314, 10533, 3665, 10773, 322, 7020, 23090, 2908, …
GO Biological processes	regulation of developmental growth	GO:0048638	4.94669e-07	0	40	19.4782	81	HEY2, TP73, LRP1, FOXC2, AR, MEIS1, FGFR1, SEMA4B, MAPT, CPNE9, BMP4, FGF13, AGRN, RND2, DLL1, DBN1, VEGFA, MT3, NTN1, TBX2, PRKN, SH3PXD2B, PRKDC, IGF2, SEMA3F, WNT2, SIX4, ABL1, SFRP1, TNR, BARHL2, SEMA3D, WWC1, WNT5A, WWC2, SFRP2, BCL11A, ARX, NKX6-1, CXCL12	23493, 7161, 4035, 2303, 367, 4211, 2260, 10509, 4137, 151835, 652, 2258, 375790, 8153, 28514, 1627, 7422, 4504, 9423, 6909, 5071, 285590, 5591, 3481, 6405, 7472, 51804, 25, 6422, 7143, 343472, 223117, 23286, 7474, 80014, 6423, 53335, 170302, 4825, 6387
GO Biological processes	endocrine system development	GO:0035270	5.06895e-07	0	22	8.17604	34	NKX2-1, NKX2-2, SOX9, GSX1, ONECUT2, INSM1, SIX3, PITX2, BMP4, DLL1, FOXO1, BMP2, GATA2, GATA3, NKX6-2, ONECUT1, PAX6, SOX3, WNT5A, NKX6-1, NEUROG3, SHH	7080, 4821, 6662, 219409, 9480, 3642, 6496, 5308, 652, 28514, 2308, 650, 2624, 2625, 84504, 3175, 5080, 6658, 7474, 4825, 50674, 6469
GO Biological processes	regulation of morphogenesis of a branching structure	GO:0060688	5.1556e-07	0	18	6.01179	25	PGF, SOX9, AR, LHX1, FGFR1, BMP4, SHOX2, VEGFA, SIX2, WNT2, SIX4, ABL1, SFRP1, ETV5, WNT5A, BCL11A, SHH, SOX8	5228, 6662, 367, 3975, 2260, 652, 6474, 7422, 10736, 7472, 51804, 25, 6422, 2119, 7474, 53335, 6469, 30812
GO Biological processes	endocrine pancreas development	GO:0031018	5.35303e-07	0	13	3.60707	15	NKX2-2, SOX9, ONECUT2, INSM1, BMP4, DLL1, FOXO1, NKX6-2, ONECUT1, PAX6, WNT5A, NKX6-1, NEUROG3	4821, 6662, 9480, 3642, 652, 28514, 2308, 84504, 3175, 5080, 7474, 4825, 50674
GO Biological processes	tube formation	GO:0035148	5.46157e-07	0	30	12.9855	54	SKI, SOX9, LHX2, SHROOM3, BMP4, IRX2, VEGFA, SCRIB, KDM2B, LMO4, VANGL2, WNT6, GATA3, CELSR1, ARID1A, DAB2IP, SIX4, ABL1, SFRP1, FZD2, SUFU, SDCCAG8, RARG, WNT5A, SFRP2, GRHL3, ADM, OVOL2, SHH, SOX8	6497, 6662, 9355, 57619, 652, 153572, 7422, 23513, 84678, 8543, 57216, 7475, 2625, 9620, 8289, 153090, 51804, 25, 6422, 2535, 51684, 10806, 5916, 7474, 6423, 57822, 133, 58495, 6469, 30812
GO Biological processes	spinal cord dorsal/ventral patterning	GO:0021513	6.2178e-07	0	10	2.40472	10	NKX2-2, RFX4, SOX1, FOXN4, NKX6-2, SUFU, PAX6, DLL4, NKX6-1, SHH	4821, 5992, 6656, 121643, 84504, 51684, 5080, 54567, 4825, 6469
GO Biological processes	ventral spinal cord interneuron differentiation	GO:0021514	6.2178e-07	0	10	2.40472	10	NKX2-2, GATA2, LMO4, SOX1, FOXN4, NKX6-2, SUFU, PAX6, DLL4, NKX6-1	4821, 2624, 8543, 6656, 121643, 84504, 51684, 5080, 54567, 4825
GO Biological processes	regulation of biosynthetic process	GO:0009889	6.26753e-07	0	287	230.612	959	HAX1, MAPRE3, NUP160, RBM4, AUTS2, SKI, HEY2, TP73, ZFHX3, VWC2, PRDM12, SKOR1, SENP1, NKX2-1, SMG6, MEIS2, ZBTB16, TFAP2C, NKX2-2, ADAM8, AAAS, SIRT7, SOX9, LHX2, BACE2, NEUROD2, GALR1, GSX1, PRDM16, ONECUT2, SRA1, FOXC2, LEMD3, AR, PKD1, RHOG, INPP5D, GSX2, PPM1D, LHX1, P2RY6, MEIS1, HTATIP2, MEF2D, EBF2, FGFR1, ALX4, RBM24, TGIF2, EIF4G3, ADORA2B, CAPN2, DTX3L, JMJD8, INSM1, FLI1, MN1, SNAI1, …	10456, 22924, 23279, 5936, 26053, 6497, 23493, 7161, 463, 375567, 59335, 390598, 29843, 7080, 23293, 4212, 7704, 7022, 4821, 101, 8086, 51547, 6662, 9355, 25825, 4761, 2587, 219409, 63976, 9480, 10011, 2303, 23592, 367, 5310, 391, 3635, 170825, 8493, 3975, 5031, 4211, 10553, 4209, 64641, 2260, 60529, 221662, 60436, 8672, 136, 824, 151636, 339123, 3642, 2313, 4330, 6615, 5992, 6895, 2902, 6496, 18…
GO Biological processes	epithelial cell differentiation	GO:0030855	6.75409e-07	0	65	37.754	157	HEY2, NKX2-1, NKX2-2, SOX9, LAMB2, ONECUT2, FOXC2, AR, LHX1, PKP2, KRT7, FGFR1, SHROOM3, INSM1, SIX3, WHRN, PITX2, WNT5B, BMP4, LBH, DLL1, MTSS1, WNT7A, VEGFA, CNMD, ADAM9, BMP2, HAPLN2, SCRIB, EREG, SIX2, TPP1, ENG, AFDN, KLF4, SOX17, NR5A2, GATA3, CLRN1, CTSK, FLNB, EDF1, STAT1, DLX5, ABL1, FEM1B, FZD2, LEF1, WNT1, ABI2, WNT7B, ONECUT1, RARG, PAX6, WNT5A, KAZN, FOXF1, ARX, OVOL2, PRKCH, NKX6-1,…	23493, 7080, 4821, 6662, 3913, 9480, 2303, 367, 3975, 5318, 3855, 2260, 57619, 3642, 6496, 25861, 5308, 81029, 652, 81606, 28514, 9788, 7476, 7422, 11061, 8754, 650, 60484, 23513, 2069, 10736, 1200, 2022, 4301, 9314, 64321, 2494, 2625, 7401, 1513, 2317, 8721, 6772, 1749, 25, 10116, 2535, 51176, 7471, 10152, 7477, 3175, 5916, 5080, 7474, 23254, 2294, 170302, 58495, 5583, 4825, 4610, 10765, 50674, …
GO Biological processes	regulation of cellular component movement	GO:0051270	6.99086e-07	0	92	58.9155	245	TACR1, NKX2-1, LRP1, FEZ1, ABR, APOH, PGF, ADAM8, SOX9, ONECUT2, FOXC2, RHOG, GSX2, PKP2, P2RY6, TAC1, FGFR1, LAMB1, SEMA4B, IQSEC1, INSM1, TCTEX1D2, SNAI1, ADGRA2, WNT5B, CAMK2B, BMP4, FGF13, RND2, WNT7A, VEGFA, NR2E1, ADAM9, BMP2, GATA2, NTN1, EREG, DOCK1, ERBB2, HCN4, EMP2, ENG, EMILIN1, LMO4, CAMK2A, IGFBP3, AFDN, KLF4, FLT1, ADRA2A, BCAR1, FGF18, ANGPT4, GATA3, SEMA3F, SPOCK2, SH3RF2, CALR, …	6869, 7080, 4035, 9638, 29, 350, 5228, 101, 6662, 9480, 2303, 391, 170825, 5318, 5031, 6863, 2260, 3912, 10509, 9922, 3642, 255758, 6615, 25960, 81029, 816, 652, 2258, 8153, 7476, 7422, 7101, 8754, 650, 2624, 9423, 2069, 1793, 2064, 10021, 2013, 2022, 11117, 8543, 815, 3486, 4301, 9314, 2321, 150, 9564, 8817, 51378, 2625, 6405, 9806, 153769, 811, 6239, 10716, 5362, 3418, 153090, 114757, 1636, 25,…
GO Biological processes	angiogenesis	GO:0001525	8.82384e-07	0	57	31.9827	133	APOH, PGF, ADAM8, FOXC2, LEMD3, MEIS1, HTATIP2, FGFR1, JMJD8, ADGRA2, BMP4, STAB1, DLL1, FMNL3, WNT7A, VEGFA, NR2E1, HS6ST1, CNMD, GATA2, EFNA3, EREG, ERBB2, EMP2, ENG, EMILIN1, KLF4, FLT1, SOX17, FGF18, ANGPT4, STIM1, NPR1, ANGPTL4, PROK2, DAB2IP, PRKCB, STAT1, PAK4, ADGRB2, ABL1, SFRP1, MTDH, LEF1, HK2, S100A1, DLL4, TAL1, WNT5A, PIK3R3, SFRP2, ADM, PLXND1, OVOL2, SP1, NR4A1, SHH	350, 5228, 101, 2303, 23592, 4211, 10553, 2260, 339123, 25960, 652, 23166, 28514, 91010, 7476, 7422, 7101, 9394, 11061, 2624, 1944, 2069, 2064, 2013, 2022, 11117, 9314, 2321, 64321, 8817, 51378, 6786, 4881, 51129, 60675, 153090, 5579, 6772, 10298, 576, 25, 6422, 92140, 51176, 3099, 6271, 54567, 6886, 7474, 8503, 6423, 133, 23129, 58495, 6667, 3164, 6469
GO Biological processes	odontogenesis	GO:0042476	1.05806e-06	0	22	8.41651	35	LAMB1, PITX2, GNAO1, BMP4, DLX2, RUNX2, FOXO1, BMP2, WNT6, TFAP2A, STIM1, FAM20A, LHX8, CSF3R, AXIN2, ADAMTS5, LEF1, DLX1, RELT, ADM, SHH, NFIC	3912, 5308, 2775, 652, 1746, 860, 2308, 650, 7475, 7020, 6786, 54757, 431707, 1441, 8313, 11096, 51176, 1745, 84957, 133, 6469, 4782
GO Biological processes	ear morphogenesis	GO:0042471	1.05806e-06	0	22	8.41651	35	ABR, SOX9, FGFR1, WHRN, GATA2, NTN1, SCRIB, SIX2, VANGL2, TFAP2A, GATA3, CLRN1, CELSR1, DLX5, SIX4, ZIC1, FZD2, COL2A1, WNT1, WNT5A, NEUROG1, GRHL3	29, 6662, 2260, 25861, 2624, 9423, 23513, 10736, 57216, 7020, 2625, 7401, 9620, 1749, 51804, 7545, 2535, 1280, 7471, 7474, 4762, 57822
GO Biological processes	system process	GO:0003008	1.16129e-06	0	125	86.8103	361	PDE1B, HEY2, TACR1, CABP1, PRDM12, KCNAB2, MEIS2, MAPK8IP2, ABR, KCNJ5, VIP, AAAS, SOX9, MIP, LAMB2, NEUROD2, GALR1, SCN2B, FOXC2, AR, SHISA6, GSX2, PKP2, SCNN1A, TAC1, FSCN2, CACNG4, FGFR1, CACNB3, MAPT, ADORA2B, PTGS1, FLI1, GRIN1, SIX3, WHRN, CNTNAP1, CAMK2B, GNAO1, BMP4, TSHZ3, FGF13, KCNAB1, DLL1, HPS1, WNT7A, VEGFA, NR2E1, FOXO1, P2RX3, SERPING1, NIPSNAP1, TBX2, IGDCC3, KCNK15, CPLX3, PRKN,…	5153, 23493, 6869, 9478, 59335, 8514, 4212, 23542, 29, 3762, 7432, 8086, 6662, 4284, 3913, 4761, 2587, 6327, 2303, 367, 388336, 170825, 5318, 6337, 6863, 25794, 27092, 2260, 784, 4137, 136, 5742, 2313, 2902, 6496, 25861, 8506, 816, 2775, 652, 57616, 2258, 7881, 28514, 3257, 7476, 7422, 7101, 2308, 5024, 710, 8508, 6909, 9543, 60598, 594855, 5071, 10021, 2013, 1200, 2905, 57468, 2760, 9314, 57144,…
GO Biological processes	nucleobase-containing compound biosynthetic process	GO:0034654	1.31424e-06	0	285	230.372	958	HAX1, MAPRE3, NUP160, AUTS2, SKI, HEY2, TP73, ZFHX3, VWC2, PRDM12, UPRT, SKOR1, SENP1, NKX2-1, SMG6, MEIS2, ZBTB16, CDA, TFAP2C, NKX2-2, ADAM8, AAAS, SIRT7, SOX9, LHX2, NEUROD2, GALR1, GSX1, PRDM16, ONECUT2, SRA1, FOXC2, LEMD3, AR, PKD1, RHOG, GSX2, PPM1D, LHX1, CNP, MEIS1, HTATIP2, MEF2D, EBF2, FGFR1, ALX4, TGIF2, ADORA2B, DTX3L, JMJD8, INSM1, FLI1, MN1, SNAI1, RFX4, GRIN1, SIX3, ARID3A, POLE4, …	10456, 22924, 23279, 26053, 6497, 23493, 7161, 463, 375567, 59335, 139596, 390598, 29843, 7080, 23293, 4212, 7704, 978, 7022, 4821, 101, 8086, 51547, 6662, 9355, 4761, 2587, 219409, 63976, 9480, 10011, 2303, 23592, 367, 5310, 391, 170825, 8493, 3975, 1267, 4211, 10553, 4209, 64641, 2260, 60529, 60436, 136, 151636, 339123, 3642, 2313, 4330, 6615, 5992, 2902, 6496, 1820, 56655, 5308, 652, 10991, 64…
GO Biological processes	negative regulation of macromolecule biosynthetic process	GO:0010558	1.31848e-06	0	133	93.7839	390	RBM4, SKI, HEY2, ZFHX3, SKOR1, NKX2-1, MEIS2, ZBTB16, TFAP2C, SIRT7, SOX9, BACE2, NEUROD2, GSX1, PRDM16, FOXC2, AR, INPP5D, PPM1D, LHX1, FGFR1, RBM24, TGIF2, INSM1, SNAI1, SIX3, BMP4, TSHZ3, CNOT8, LBH, EOMES, IRX2, CDC6, VEGFA, NR2E1, LHX9, DLX2, MT3, RUNX2, FOXO1, HES6, BMP2, GATA2, PAXBP1, OLIG3, HDAC3, TBX2, H1-0, HEYL, EREG, SIX2, PRKN, KDM2B, ZBTB2, KLF4, ATG7, IRF7, ZBTB6, APBB1, TFAP2A, Z…	5936, 6497, 23493, 463, 390598, 7080, 4212, 7704, 7022, 51547, 6662, 25825, 4761, 219409, 63976, 2303, 367, 3635, 8493, 3975, 2260, 221662, 60436, 3642, 6615, 6496, 652, 57616, 9337, 81606, 8320, 153572, 990, 7422, 7101, 56956, 1746, 4504, 860, 2308, 55502, 650, 2624, 94104, 167826, 8841, 6909, 3005, 26508, 2069, 10736, 5071, 84678, 57621, 9314, 10533, 3665, 10773, 322, 7020, 23090, 2908, 3481, 2…
GO Biological processes	blood vessel development	GO:0001568	1.4199e-06	0	71	43.0444	179	HEY2, LRP1, APOH, PGF, ADAM8, FOXC2, LEMD3, PKD1, MEIS1, HTATIP2, FGFR1, JMJD8, ADGRA2, BMP4, STAB1, DLL1, FMNL3, WNT7A, VEGFA, NR2E1, HS6ST1, CNMD, FOXO1, GATA2, EFNA3, TBX2, EREG, ERBB2, EMP2, ENG, EMILIN1, KLF4, FLT1, SOX17, FGF18, ANGPT4, STIM1, NPR1, ARID1A, ANGPTL4, PROK2, DAB2IP, COMP, PRKCB, STAT1, WNT2, PAK4, ADGRB2, ABL1, SFRP1, SMAD6, MTDH, LEF1, SUFU, WNT7B, HK2, S100A1, PAX6, DLL4, T…	23493, 4035, 350, 5228, 101, 2303, 23592, 5310, 4211, 10553, 2260, 339123, 25960, 652, 23166, 28514, 91010, 7476, 7422, 7101, 9394, 11061, 2308, 2624, 1944, 6909, 2069, 2064, 2013, 2022, 11117, 9314, 2321, 64321, 8817, 51378, 6786, 4881, 8289, 51129, 60675, 153090, 1311, 5579, 6772, 7472, 10298, 576, 25, 6422, 4091, 92140, 51176, 51684, 7477, 3099, 6271, 5080, 54567, 6886, 7474, 8503, 6423, 133, …
GO Biological processes	cardiovascular system development	GO:0072358	1.42481e-06	0	75	46.1706	192	HEY2, LRP1, APOH, PGF, ADAM8, FOXC2, LEMD3, PKD1, MEIS1, HTATIP2, FGFR1, JMJD8, ADGRA2, BMP4, STAB1, DLL1, FMNL3, WNT7A, VEGFA, NR2E1, HS6ST1, CNMD, FOXO1, GATA2, EFNA3, SLITRK5, TBX2, EREG, ERBB2, EMP2, ENG, EMILIN1, CTH, KLF4, FLT1, SOX17, CRB2, FGF18, ANGPT4, STIM1, NPR1, ARID1A, ANGPTL4, PROK2, SPEG, DAB2IP, COMP, PRKCB, STAT1, WNT2, PAK4, ADGRB2, ABL1, SFRP1, SMAD6, MTDH, LEF1, SUFU, WNT7B, …	23493, 4035, 350, 5228, 101, 2303, 23592, 5310, 4211, 10553, 2260, 339123, 25960, 652, 23166, 28514, 91010, 7476, 7422, 7101, 9394, 11061, 2308, 2624, 1944, 26050, 6909, 2069, 2064, 2013, 2022, 11117, 1491, 9314, 2321, 64321, 286204, 8817, 51378, 6786, 4881, 8289, 51129, 60675, 10290, 153090, 1311, 5579, 6772, 7472, 10298, 576, 25, 6422, 4091, 92140, 51176, 51684, 7477, 3099, 6271, 5080, 54567, 6…
GO Biological processes	regulation of biological process	GO:0050789	1.79529e-06	0	636	579.537	2410	HAX1, MAPRE3, ACTG1, PDE1B, CHAC1, NUP160, RBM4, AUTS2, RPL23A, SKI, CDKN2C, HEY2, TP73, TACR1, ZFHX3, VWC2, VAMP1, CABP1, PRDM12, TUBG1, CBARP, ACOX2, PSD, KAZALD1, RAB33A, TSHR, SKOR1, SENP1, KCNAB2, NKX2-1, SMG6, MEIS2, ZBTB16, SH3BGRL, CDA, LRP1, FEZ1, TFAP2C, NKX2-2, MAPK8IP2, ABR, APOH, PGF, KCNJ5, VIP, ITPKA, ADAM8, IGFBP4, AAAS, NMT1, SIRT7, SOX9, PITPNM1, SCARF1, MIP, MCTS1, SH2B3, OBSL1…	10456, 22924, 71, 5153, 79094, 23279, 5936, 26053, 6147, 6497, 1031, 23493, 7161, 6869, 463, 375567, 6843, 9478, 59335, 7283, 255057, 8309, 5662, 81621, 9363, 7253, 390598, 29843, 8514, 7080, 23293, 4212, 7704, 6451, 978, 4035, 9638, 7022, 4821, 23542, 29, 350, 5228, 3762, 7432, 3706, 101, 3487, 8086, 4836, 51547, 6662, 9600, 8578, 4284, 28985, 10019, 23363, 3632, 9355, 25825, 4761, 2587, 219409,…
GO Biological processes	morphogenesis of embryonic epithelium	GO:0016331	1.80371e-06	0	31	14.1878	59	SKI, SOX9, LHX2, AR, SHROOM3, BMP4, IRX2, SCRIB, KDM2B, LMO4, VANGL2, WNT6, TFAP2A, GATA3, CELSR1, ARID1A, WNT2, SIX4, ABL1, SFRP1, FZD2, SUFU, WNT7B, RARG, WNT5A, SFRP2, GRHL3, ADM, OVOL2, SHH, SOX8	6497, 6662, 9355, 367, 57619, 652, 153572, 23513, 84678, 8543, 57216, 7475, 7020, 2625, 9620, 8289, 7472, 51804, 25, 6422, 2535, 51684, 7477, 5916, 7474, 6423, 57822, 133, 58495, 6469, 30812
GO Biological processes	regulation of gene expression	GO:0010468	1.87339e-06	0	298	243.357	1012	HAX1, MAPRE3, CHAC1, NUP160, RBM4, AUTS2, RPL23A, SKI, HEY2, TP73, ZFHX3, VWC2, PRDM12, SKOR1, SENP1, NKX2-1, SMG6, MEIS2, ZBTB16, TFAP2C, NKX2-2, VIP, ADAM8, AAAS, SIRT7, SOX9, LHX2, NEUROD2, GALR1, GSX1, PRDM16, ONECUT2, SRA1, FOXC2, LEMD3, AR, CRIP1, PKD1, RHOG, GSX2, PPM1D, LHX1, MEIS1, HTATIP2, MEF2D, EBF2, FGFR1, ALX4, MAPT, RBM24, TGIF2, EIF4G3, MBNL1, DTX3L, INSM1, FLI1, MN1, SNAI1, RFX4,…	10456, 22924, 79094, 23279, 5936, 26053, 6147, 6497, 23493, 7161, 463, 375567, 59335, 390598, 29843, 7080, 23293, 4212, 7704, 7022, 4821, 7432, 101, 8086, 51547, 6662, 9355, 4761, 2587, 219409, 63976, 9480, 10011, 2303, 23592, 367, 1396, 5310, 391, 170825, 8493, 3975, 4211, 10553, 4209, 64641, 2260, 60529, 4137, 221662, 60436, 8672, 4154, 151636, 3642, 2313, 4330, 6615, 5992, 6895, 2902, 6496, 25…
GO Biological processes	regulation of cell motility	GO:2000145	1.91693e-06	0	84	53.6252	223	TACR1, NKX2-1, LRP1, ABR, APOH, PGF, ADAM8, SOX9, ONECUT2, FOXC2, RHOG, GSX2, P2RY6, TAC1, FGFR1, LAMB1, SEMA4B, IQSEC1, INSM1, SNAI1, ADGRA2, WNT5B, CAMK2B, BMP4, RND2, WNT7A, VEGFA, NR2E1, ADAM9, BMP2, GATA2, NTN1, EREG, DOCK1, ERBB2, EMP2, ENG, EMILIN1, LMO4, CAMK2A, IGFBP3, AFDN, KLF4, FLT1, ADRA2A, BCAR1, FGF18, ANGPT4, GATA3, SEMA3F, SPOCK2, SH3RF2, CALR, RREB1, PLXNA2, IDH2, DAB2IP, CYGB, …	6869, 7080, 4035, 29, 350, 5228, 101, 6662, 9480, 2303, 391, 170825, 5031, 6863, 2260, 3912, 10509, 9922, 3642, 6615, 25960, 81029, 816, 652, 8153, 7476, 7422, 7101, 8754, 650, 2624, 9423, 2069, 1793, 2064, 2013, 2022, 11117, 8543, 815, 3486, 4301, 9314, 2321, 150, 9564, 8817, 51378, 2625, 6405, 9806, 153769, 811, 6239, 5362, 3418, 153090, 114757, 1636, 25, 6422, 80024, 29956, 51176, 146206, 5109…
GO Biological processes	mesenchyme development	GO:0060485	2.20441e-06	0	38	18.9973	79	HEY2, NKX2-1, SOX9, FOXC2, PHLDB1, FGFR1, SEMA4B, RBM24, SNAI1, PITX2, BMP4, EOMES, BMP2, TBX2, HEYL, SIX2, ENG, S100A4, CRB2, FOXF2, SEMA3F, DAB2IP, STAT1, WNT2, EFNB1, SIX4, AXIN2, SFRP1, LEF1, ADIPOR1, AMH, SEMA3D, WNT5A, SFRP2, FOXF1, OVOL2, SHH, SOX8	23493, 7080, 6662, 2303, 23187, 2260, 10509, 221662, 6615, 5308, 652, 8320, 650, 6909, 26508, 10736, 2022, 6275, 286204, 2295, 6405, 153090, 6772, 7472, 1947, 51804, 8313, 6422, 51176, 51094, 268, 223117, 7474, 6423, 2294, 58495, 6469, 30812
GO Biological processes	extracellular matrix organization	GO:0030198	2.20441e-06	0	38	18.9973	79	TLL1, KAZALD1, LRP1, COL12A1, ADAM8, SOX9, LAMB2, FOXC2, PHLDB1, LAMB1, CAPN2, AGRN, NR2E1, HAPLN2, ENG, EMILIN1, TIMP2, P3H4, SH3PXD2B, COL7A1, FOXF2, SPOCK2, ELN, MFAP2, NCAN, CTSK, COMP, ABL1, TNR, ADAMTS5, ADAMTSL2, COL2A1, CARMIL2, AEBP1, COL9A1, SFRP2, HPSE2, FOXF1	7092, 81621, 4035, 1303, 101, 6662, 3913, 2303, 23187, 3912, 824, 375790, 7101, 60484, 2022, 11117, 7077, 10609, 285590, 1294, 2295, 9806, 2006, 4237, 1463, 1513, 1311, 25, 7143, 11096, 9719, 1280, 146206, 165, 1297, 6423, 60495, 2294
GO Biological processes	mesenchymal cell differentiation	GO:0048762	2.29424e-06	0	33	15.6307	65	HEY2, NKX2-1, SOX9, FOXC2, PHLDB1, FGFR1, SEMA4B, SNAI1, PITX2, BMP4, EOMES, BMP2, HEYL, SIX2, ENG, S100A4, CRB2, FOXF2, SEMA3F, DAB2IP, STAT1, WNT2, EFNB1, AXIN2, SFRP1, LEF1, ADIPOR1, SEMA3D, WNT5A, SFRP2, OVOL2, SHH, SOX8	23493, 7080, 6662, 2303, 23187, 2260, 10509, 6615, 5308, 652, 8320, 650, 26508, 10736, 2022, 6275, 286204, 2295, 6405, 153090, 6772, 7472, 1947, 8313, 6422, 51176, 51094, 223117, 7474, 6423, 58495, 6469, 30812
GO Biological processes	positive regulation of macromolecule metabolic process	GO:0010604	2.467e-06	0	254	202.958	844	HAX1, MAPRE3, AUTS2, SKI, HEY2, TP73, ZFHX3, PRDM12, SENP1, NKX2-1, MEIS2, ZBTB16, LRP1, TFAP2C, NKX2-2, MAPK8IP2, PGF, VIP, ADAM8, IGFBP4, SIRT7, SOX9, LHX2, NEUROD2, GALR1, GSX1, PRDM16, ONECUT2, SRA1, FOXC2, STUB1, AR, GDF11, PKD1, RHOG, LHX1, APC2, P2RY6, DLG3, MEIS1, HTATIP2, MEF2D, EBF2, FGFR1, ALX4, MAPT, RBM24, ADORA2B, DTX3L, DUSP15, FLI1, SNAI1, RFX4, TARBP2, GRIN1, SIX3, WHRN, ARID3A, …	10456, 22924, 26053, 6497, 23493, 7161, 463, 59335, 29843, 7080, 4212, 7704, 4035, 7022, 4821, 23542, 5228, 7432, 101, 3487, 51547, 6662, 9355, 4761, 2587, 219409, 63976, 9480, 10011, 2303, 10273, 367, 10220, 5310, 391, 3975, 10297, 5031, 1741, 4211, 10553, 4209, 64641, 2260, 60529, 4137, 221662, 136, 151636, 128853, 2313, 6615, 5992, 6895, 2902, 6496, 25861, 1820, 5308, 652, 10991, 2258, 375790,…
GO Biological processes	neuron fate specification	GO:0048665	2.60603e-06	0	9	2.16424	9	NKX2-2, GSX2, DLL1, OLIG3, SOX1, NKX6-2, SUFU, PAX6, NKX6-1	4821, 170825, 28514, 167826, 6656, 84504, 51684, 5080, 4825
GO Biological processes	ameboidal-type cell migration	GO:0001667	2.61043e-06	0	48	26.2114	109	APOH, SOX9, FOXC2, TAC1, FGFR1, SEMA4B, PLEKHG5, IQSEC1, PITX2, ADGRA2, BMP4, WNT7A, VEGFA, NR2E1, ADAM9, GATA2, DOCK1, EMP2, ENG, TMEM201, KLF4, SOX17, CRB2, BCAR1, FGF18, ANGPT4, GATA3, SEMA3F, CALR, RREB1, DAB2IP, STAT1, CYGB, EFNB1, ABL1, ADIPOR1, SEMA3D, DLL4, WNT5A, PIK3R3, PLXND1, ARHGEF7, OVOL2, FAT2, SP1, NR4A1, SHH, SOX8	350, 6662, 2303, 6863, 2260, 10509, 57449, 9922, 5308, 25960, 652, 7476, 7422, 7101, 8754, 2624, 1793, 2013, 2022, 199953, 9314, 64321, 286204, 9564, 8817, 51378, 2625, 6405, 811, 6239, 153090, 6772, 114757, 1947, 25, 51094, 223117, 54567, 7474, 8503, 23129, 8874, 58495, 2196, 6667, 3164, 6469, 30812
GO Biological processes	cell-cell signaling	GO:0007267	2.64591e-06	0	141	101.719	423	SKI, VAMP1, TSHR, LRP1, TFAP2C, MAPK8IP2, ABR, PGF, KCNJ5, SLC32A1, VIP, ITPKA, IGFBP4, SOX9, RPH3A, NEUROD2, GALR1, SCN2B, SHISA2, AR, SHISA6, SLC6A2, PKD1, LHX1, PKP2, APC2, RNF220, GJB1, TAC1, CNP, CACNG4, FGFR1, CACNB3, MAPT, ADORA2B, PLEKHG5, GRIN1, SIX3, ADGRA2, SYT7, WNT5B, CAMK2B, GNAO1, BMP4, TSHZ3, FGF13, SYT12, TSPOAP1, STAB1, DLL1, DBN1, WNT7A, NR2E1, FOXO1, P2RX3, BMP2, WNK2, EFNA3, …	6497, 6843, 7253, 4035, 7022, 23542, 29, 5228, 3762, 140679, 7432, 3706, 3487, 6662, 22895, 4761, 2587, 6327, 387914, 367, 388336, 6530, 5310, 3975, 5318, 10297, 55182, 2705, 6863, 1267, 27092, 2260, 784, 4137, 136, 57449, 2902, 6496, 25960, 9066, 81029, 816, 2775, 652, 57616, 2258, 91683, 9256, 23166, 28514, 1627, 7476, 7101, 2308, 5024, 650, 65268, 1944, 26050, 23513, 2069, 594855, 90007, 5071,…
GO Biological processes	aromatic compound biosynthetic process	GO:0019438	2.8505e-06	0	288	234.941	977	HAX1, MAPRE3, NUP160, AUTS2, SKI, HEY2, TP73, ZFHX3, VWC2, PRDM12, UPRT, SKOR1, SENP1, NKX2-1, SMG6, MEIS2, ZBTB16, CDA, TFAP2C, NKX2-2, ADAM8, AAAS, SIRT7, SOX9, LHX2, NEUROD2, GALR1, GSX1, PRDM16, ONECUT2, SRA1, FOXC2, LEMD3, AR, PKD1, RHOG, GSX2, PPM1D, LHX1, CNP, MEIS1, HTATIP2, MEF2D, EBF2, FGFR1, ALX4, TGIF2, ADORA2B, DTX3L, JMJD8, INSM1, FLI1, MN1, SNAI1, RFX4, GRIN1, SIX3, ARID3A, POLE4, …	10456, 22924, 23279, 26053, 6497, 23493, 7161, 463, 375567, 59335, 139596, 390598, 29843, 7080, 23293, 4212, 7704, 978, 7022, 4821, 101, 8086, 51547, 6662, 9355, 4761, 2587, 219409, 63976, 9480, 10011, 2303, 23592, 367, 5310, 391, 170825, 8493, 3975, 1267, 4211, 10553, 4209, 64641, 2260, 60529, 60436, 136, 151636, 339123, 3642, 2313, 4330, 6615, 5992, 2902, 6496, 1820, 56655, 5308, 652, 10991, 64…
GO Biological processes	forebrain development	GO:0030900	2.90693e-06	0	56	32.2232	134	SKI, NKX2-1, LRP1, FEZ1, SLC32A1, LHX2, GSX1, GSX2, LHX1, CNP, FGFR1, LAMB1, RFX4, GRIN1, SIX3, PITX2, GNAO1, BMP4, FGF13, SLIT1, EOMES, WNT7A, NR2E1, DLX2, BMP2, GATA2, SLITRK5, KDM2B, LHX6, SOX1, OTX2, LHX8, ARID1A, TBR1, NR4A2, DAB2IP, SATB2, NIN, DLX5, MYO1D, TNR, EMX2, LEF1, FEZF2, DLX1, WNT1, RAX, WNT7B, UNCX, PAX6, SOX3, WNT5A, ARX, CXCL12, NEUROG3, SHH	6497, 7080, 4035, 9638, 140679, 9355, 219409, 170825, 3975, 1267, 2260, 3912, 5992, 2902, 6496, 5308, 2775, 652, 2258, 6585, 8320, 7476, 7101, 1746, 650, 2624, 26050, 84678, 26468, 6656, 5015, 431707, 8289, 10716, 4929, 153090, 23314, 51199, 1749, 4642, 7143, 2018, 51176, 55079, 1745, 7471, 30062, 7477, 340260, 5080, 6658, 7474, 170302, 6387, 50674, 6469
GO Biological processes	chemotaxis	GO:0006935	2.94695e-06	0	62	36.7922	153	NKX2-1, LRP1, FEZ1, PGF, ADAM8, LHX2, LAMB2, RHOG, LHX1, FGFR1, UNC5A, SEMA4B, PLEKHG5, IGSF9, LYPLA2, PDLIM7, ADGRA2, BMP4, AGRN, SLIT1, VEGFA, LHX9, NTN1, DPYSL5, EFNA3, SCRIB, ERBB2, VANGL2, FLT1, OTX2, BCAR1, FGF18, DSCAML1, GATA3, VAX1, SEMA3F, CALR, TBR1, PROK2, PLXNA2, CSF3R, DOK4, DLX5, EFNB1, TNR, SLC8B1, VSTM2L, LEF1, FEZF2, CMTM3, SEMA3D, MYOT, PAX6, SBDS, WNT5A, PLXND1, GFRA2, ARX, CX…	7080, 4035, 9638, 5228, 101, 9355, 3913, 391, 3975, 2260, 90249, 10509, 57449, 57549, 11313, 9260, 25960, 652, 375790, 6585, 7422, 56956, 9423, 56896, 1944, 23513, 2064, 57216, 2321, 5015, 9564, 8817, 57453, 2625, 11023, 6405, 811, 10716, 60675, 5362, 1441, 55715, 1749, 1947, 7143, 80024, 128434, 51176, 55079, 123920, 223117, 9499, 5080, 51119, 7474, 23129, 2675, 170302, 6387, 3164, 6469, 80310
GO Biological processes	growth	GO:0040007	3.03606e-06	0	89	58.1941	242	AUTS2, CDKN2C, HEY2, TP73, KAZALD1, CDA, LRP1, COL12A1, IGFBP4, SOX9, MCTS1, LHX2, LAMB2, FOXC2, AR, LHX1, MEIS1, FGFR1, SEMA4B, MAPT, CPNE9, TARBP2, BMP4, FGF13, AGRN, SLIT1, RND2, DLL1, DBN1, WNT7A, VEGFA, MT3, DNAJB2, THBS3, NTN1, TBX2, EREG, PRKN, ERBB2, KDM2B, GPD2, SLC12A5, IGFBP3, VANGL2, PAK5, APBB1, SH3PXD2B, SOX17, PRKDC, COL7A1, BCAR1, IGF2, GATA3, SEMA3F, NPR1, RPS6KA1, DAB2IP, COMP, …	26053, 1031, 23493, 7161, 81621, 978, 4035, 1303, 3487, 6662, 28985, 9355, 3913, 2303, 367, 3975, 4211, 2260, 10509, 4137, 151835, 6895, 652, 2258, 375790, 6585, 8153, 28514, 1627, 7476, 7422, 4504, 3300, 7059, 9423, 6909, 2069, 5071, 2064, 84678, 2820, 57468, 3486, 57216, 57144, 322, 285590, 64321, 5591, 1294, 9564, 3481, 2625, 6405, 4881, 6195, 153090, 1311, 51199, 7472, 10298, 51804, 25, 6422,…
GO Biological processes	positive regulation of nervous system development	GO:0051962	3.3886e-06	0	59	34.6279	144	TP73, VWC2, LRP1, FEZ1, NKX2-2, ITPKA, SCARF1, OBSL1, NEUROD2, GSX2, LHX1, FGFR1, MAPT, TGIF2, CPNE9, ZC4H2, CAMK2B, BMP4, SHOX2, TPBG, AGRN, CYB5D2, RND2, DBN1, WNT7A, VEGFA, DLX2, BMP2, GATA2, NTN1, SLITRK5, HEYL, PRKN, TIMP2, APBB1, ASIC2, CUX1, NKX6-2, SF3A2, PLXNA2, DAB2IP, NIN, ADGRB2, NLGN3, ETV5, FEZF2, DLX1, TCF12, PAX6, WNT5A, NEUROG1, PLXND1, PRKCH, NKX6-1, CXCL12, VSTM5, NEUROG3, SHH,…	7161, 375567, 4035, 9638, 4821, 3706, 8578, 23363, 4761, 170825, 3975, 2260, 4137, 60436, 151835, 55906, 816, 652, 6474, 7162, 375790, 124936, 8153, 1627, 7476, 7422, 1746, 650, 2624, 9423, 26050, 26508, 5071, 7077, 322, 40, 1523, 84504, 8175, 5362, 153090, 51199, 576, 54413, 2119, 55079, 1745, 6938, 5080, 7474, 4762, 23129, 5583, 4825, 6387, 387804, 50674, 6469, 30812
GO Biological processes	neuron migration	GO:0001764	3.55768e-06	0	29	13.2259	55	AUTS2, NKX2-1, LHX1, FGFR1, CAMK2B, FGF13, VEGFA, GATA2, NTN1, OLIG3, LHX6, CAMK2A, SOX1, GATA3, VAX1, NEUROD4, CELSR1, NAV1, NR4A2, DAB2IP, SATB2, FEZF2, BARHL2, DDIT4, SDCCAG8, PAX6, ARX, NKX6-1, CXCL12	26053, 7080, 3975, 2260, 816, 2258, 7422, 2624, 9423, 167826, 26468, 815, 6656, 2625, 11023, 58158, 9620, 89796, 4929, 153090, 23314, 55079, 343472, 54541, 10806, 5080, 170302, 4825, 6387
GO Biological processes	organic cyclic compound biosynthetic process	GO:1901362	3.77177e-06	0	296	243.117	1011	HAX1, MAPRE3, NUP160, AUTS2, SKI, HEY2, TP73, ZFHX3, VWC2, PRDM12, UPRT, ACOX2, SKOR1, SENP1, NKX2-1, SMG6, MEIS2, ZBTB16, CDA, TFAP2C, NKX2-2, ADAM8, AAAS, SIRT7, SOX9, LHX2, NEUROD2, GALR1, GSX1, PRDM16, ONECUT2, SRA1, FOXC2, LEMD3, AR, PKD1, RHOG, GSX2, PPM1D, LHX1, CNP, MEIS1, HTATIP2, MEF2D, EBF2, FGFR1, ALX4, TGIF2, ADORA2B, DTX3L, JMJD8, FDXR, INSM1, FLI1, MN1, SNAI1, RFX4, GRIN1, SIX3, AR…	10456, 22924, 23279, 26053, 6497, 23493, 7161, 463, 375567, 59335, 139596, 8309, 390598, 29843, 7080, 23293, 4212, 7704, 978, 7022, 4821, 101, 8086, 51547, 6662, 9355, 4761, 2587, 219409, 63976, 9480, 10011, 2303, 23592, 367, 5310, 391, 170825, 8493, 3975, 1267, 4211, 10553, 4209, 64641, 2260, 60529, 60436, 136, 151636, 339123, 2232, 3642, 2313, 4330, 6615, 5992, 2902, 6496, 1820, 56655, 5308, 65…
GO Biological processes	taxis	GO:0042330	3.81401e-06	0	62	37.0326	154	NKX2-1, LRP1, FEZ1, PGF, ADAM8, LHX2, LAMB2, RHOG, LHX1, FGFR1, UNC5A, SEMA4B, PLEKHG5, IGSF9, LYPLA2, PDLIM7, ADGRA2, BMP4, AGRN, SLIT1, VEGFA, LHX9, NTN1, DPYSL5, EFNA3, SCRIB, ERBB2, VANGL2, FLT1, OTX2, BCAR1, FGF18, DSCAML1, GATA3, VAX1, SEMA3F, CALR, TBR1, PROK2, PLXNA2, CSF3R, DOK4, DLX5, EFNB1, TNR, SLC8B1, VSTM2L, LEF1, FEZF2, CMTM3, SEMA3D, MYOT, PAX6, SBDS, WNT5A, PLXND1, GFRA2, ARX, CX…	7080, 4035, 9638, 5228, 101, 9355, 3913, 391, 3975, 2260, 90249, 10509, 57449, 57549, 11313, 9260, 25960, 652, 375790, 6585, 7422, 56956, 9423, 56896, 1944, 23513, 2064, 57216, 2321, 5015, 9564, 8817, 57453, 2625, 11023, 6405, 811, 10716, 60675, 5362, 1441, 55715, 1749, 1947, 7143, 80024, 128434, 51176, 55079, 123920, 223117, 9499, 5080, 51119, 7474, 23129, 2675, 170302, 6387, 3164, 6469, 80310
GO Biological processes	developmental growth	GO:0048589	3.94176e-06	0	66	40.1588	167	AUTS2, HEY2, TP73, LRP1, COL12A1, SOX9, LHX2, LAMB2, FOXC2, AR, LHX1, MEIS1, FGFR1, SEMA4B, MAPT, CPNE9, TARBP2, BMP4, FGF13, AGRN, SLIT1, RND2, DLL1, DBN1, WNT7A, VEGFA, MT3, THBS3, NTN1, TBX2, EREG, PRKN, GPD2, SLC12A5, VANGL2, SH3PXD2B, PRKDC, COL7A1, IGF2, GATA3, SEMA3F, COMP, NIN, WNT2, SIX4, ABL1, SFRP1, NLGN3, TNR, BARHL2, SEMA3D, WWC1, WNT7B, RARG, SBDS, WNT5A, WWC2, SFRP2, ADM, BCL11A, H…	26053, 23493, 7161, 4035, 1303, 6662, 9355, 3913, 2303, 367, 3975, 4211, 2260, 10509, 4137, 151835, 6895, 652, 2258, 375790, 6585, 8153, 28514, 1627, 7476, 7422, 4504, 7059, 9423, 6909, 2069, 5071, 2820, 57468, 57216, 285590, 5591, 1294, 3481, 2625, 6405, 1311, 51199, 7472, 51804, 25, 6422, 54413, 7143, 343472, 223117, 23286, 7477, 5916, 51119, 7474, 80014, 6423, 133, 53335, 391723, 170302, 4825,…
GO Biological processes	negative regulation of cellular macromolecule biosynthetic process	GO:2000113	4.2358e-06	0	127	90.4173	376	RBM4, SKI, HEY2, ZFHX3, SKOR1, NKX2-1, MEIS2, ZBTB16, TFAP2C, SIRT7, SOX9, BACE2, GSX1, PRDM16, FOXC2, AR, PPM1D, LHX1, FGFR1, RBM24, TGIF2, INSM1, SNAI1, SIX3, BMP4, TSHZ3, CNOT8, LBH, EOMES, IRX2, CDC6, VEGFA, NR2E1, LHX9, DLX2, MT3, RUNX2, FOXO1, HES6, BMP2, GATA2, PAXBP1, OLIG3, HDAC3, TBX2, H1-0, HEYL, EREG, SIX2, PRKN, KDM2B, ZBTB2, KLF4, ATG7, IRF7, ZBTB6, APBB1, TFAP2A, ZNF423, NR3C1, IGF…	5936, 6497, 23493, 463, 390598, 7080, 4212, 7704, 7022, 51547, 6662, 25825, 219409, 63976, 2303, 367, 8493, 3975, 2260, 221662, 60436, 3642, 6615, 6496, 652, 57616, 9337, 81606, 8320, 153572, 990, 7422, 7101, 56956, 1746, 4504, 860, 2308, 55502, 650, 2624, 94104, 167826, 8841, 6909, 3005, 26508, 2069, 10736, 5071, 84678, 57621, 9314, 10533, 3665, 10773, 322, 7020, 23090, 2908, 3481, 2625, 11023, …
GO Biological processes	vasculature development	GO:0001944	4.36387e-06	0	72	44.9682	187	HEY2, LRP1, APOH, PGF, ADAM8, FOXC2, LEMD3, PKD1, MEIS1, HTATIP2, FGFR1, JMJD8, ADGRA2, BMP4, STAB1, DLL1, FMNL3, WNT7A, VEGFA, NR2E1, HS6ST1, CNMD, FOXO1, GATA2, EFNA3, TBX2, EREG, ERBB2, EMP2, ENG, EMILIN1, CTH, KLF4, FLT1, SOX17, FGF18, ANGPT4, STIM1, NPR1, ARID1A, ANGPTL4, PROK2, DAB2IP, COMP, PRKCB, STAT1, WNT2, PAK4, ADGRB2, ABL1, SFRP1, SMAD6, MTDH, LEF1, SUFU, WNT7B, HK2, S100A1, PAX6, DL…	23493, 4035, 350, 5228, 101, 2303, 23592, 5310, 4211, 10553, 2260, 339123, 25960, 652, 23166, 28514, 91010, 7476, 7422, 7101, 9394, 11061, 2308, 2624, 1944, 6909, 2069, 2064, 2013, 2022, 11117, 1491, 9314, 2321, 64321, 8817, 51378, 6786, 4881, 8289, 51129, 60675, 153090, 1311, 5579, 6772, 7472, 10298, 576, 25, 6422, 4091, 92140, 51176, 51684, 7477, 3099, 6271, 5080, 54567, 6886, 7474, 8503, 6423,…
GO Biological processes	positive regulation of metabolic process	GO:0009893	4.43045e-06	0	272	220.993	919	HAX1, MAPRE3, AUTS2, SKI, HEY2, TP73, ZFHX3, PRDM12, TSHR, SENP1, NKX2-1, MEIS2, ZBTB16, LRP1, TFAP2C, NKX2-2, MAPK8IP2, PGF, VIP, ADAM8, IGFBP4, SIRT7, SOX9, LHX2, NEUROD2, GALR1, GSX1, PRDM16, ONECUT2, SRA1, FOXC2, STUB1, AR, GDF11, PKD1, RHOG, LHX1, APC2, P2RY6, DLG3, MEIS1, HTATIP2, MEF2D, EBF2, FGFR1, ALX4, MAPT, RBM24, ADORA2B, CAPN2, DTX3L, DUSP15, FLI1, SNAI1, RFX4, TARBP2, GRIN1, SIX3, W…	10456, 22924, 26053, 6497, 23493, 7161, 463, 59335, 7253, 29843, 7080, 4212, 7704, 4035, 7022, 4821, 23542, 5228, 7432, 101, 3487, 51547, 6662, 9355, 4761, 2587, 219409, 63976, 9480, 10011, 2303, 10273, 367, 10220, 5310, 391, 3975, 10297, 5031, 1741, 4211, 10553, 4209, 64641, 2260, 60529, 4137, 221662, 136, 824, 151636, 128853, 2313, 6615, 5992, 6895, 2902, 6496, 25861, 1820, 5308, 26119, 652, 10…
GO Biological processes	lens development in camera-type eye	GO:0002088	4.73033e-06	0	16	5.53085	23	SKI, MIP, MEIS1, SIX3, WNT5B, BMP4, WNT7A, SOX1, GATA3, WNT2, ABI2, WNT7B, CRYBB3, PAX6, WNT5A, KDM5B	6497, 4284, 4211, 6496, 81029, 652, 7476, 6656, 2625, 7472, 10152, 7477, 1417, 5080, 7474, 10765
GO Biological processes	regulation of cell migration	GO:0030334	4.83566e-06	0	80	51.4609	214	NKX2-1, LRP1, ABR, APOH, PGF, ADAM8, SOX9, ONECUT2, FOXC2, RHOG, GSX2, P2RY6, TAC1, FGFR1, LAMB1, SEMA4B, IQSEC1, INSM1, SNAI1, ADGRA2, WNT5B, CAMK2B, BMP4, RND2, WNT7A, VEGFA, NR2E1, ADAM9, BMP2, GATA2, NTN1, DOCK1, EMP2, ENG, EMILIN1, LMO4, CAMK2A, IGFBP3, AFDN, KLF4, FLT1, ADRA2A, BCAR1, FGF18, ANGPT4, GATA3, SEMA3F, SH3RF2, CALR, RREB1, PLXNA2, IDH2, DAB2IP, CYGB, ACE, ABL1, SFRP1, SLC8B1, CE…	7080, 4035, 29, 350, 5228, 101, 6662, 9480, 2303, 391, 170825, 5031, 6863, 2260, 3912, 10509, 9922, 3642, 6615, 25960, 81029, 816, 652, 8153, 7476, 7422, 7101, 8754, 650, 2624, 9423, 1793, 2013, 2022, 11117, 8543, 815, 3486, 4301, 9314, 2321, 150, 9564, 8817, 51378, 2625, 6405, 153769, 811, 6239, 5362, 3418, 153090, 114757, 1636, 25, 6422, 80024, 29956, 51176, 146206, 51094, 84978, 223117, 64115,…
GO Biological processes	negative regulation of neurogenesis	GO:0050768	4.87015e-06	0	39	20.1996	84	SKI, TP73, LRP1, NKX2-2, SOX9, LHX2, GDF11, MCF2, MEIS1, SEMA4B, SIX3, FGF13, DLL1, WNT7A, NR2E1, DLX2, MT3, NTN1, DGUOK, VAX1, SEMA3F, NKX6-2, CALR, RAP1GAP2, IDH2, NLGN3, TNR, CERS2, FEZF2, SEMA3D, DLX1, PAX6, SOX3, WNT5A, BCL11A, NKX6-1, SHH, SOX8, NGEF	6497, 7161, 4035, 4821, 6662, 9355, 10220, 4168, 4211, 10509, 6496, 2258, 28514, 7476, 7101, 1746, 4504, 9423, 1716, 11023, 6405, 84504, 811, 23108, 3418, 54413, 7143, 29956, 55079, 223117, 1745, 5080, 6658, 7474, 53335, 4825, 6469, 30812, 25791
GO Biological processes	epithelial cell development	GO:0002064	4.99792e-06	0	32	15.3902	64	NKX2-2, SOX9, LAMB2, ONECUT2, FOXC2, AR, FGFR1, SHROOM3, INSM1, SIX3, WHRN, WNT5B, BMP4, DLL1, WNT7A, VEGFA, CNMD, HAPLN2, SCRIB, ENG, AFDN, CLRN1, FLNB, FEM1B, ABI2, WNT7B, ONECUT1, RARG, PAX6, WNT5A, NKX6-1, SOX8	4821, 6662, 3913, 9480, 2303, 367, 2260, 57619, 3642, 6496, 25861, 81029, 652, 28514, 7476, 7422, 11061, 60484, 23513, 2022, 4301, 7401, 2317, 10116, 10152, 7477, 3175, 5916, 5080, 7474, 4825, 30812
GO Biological processes	regulation of locomotion	GO:0040012	5.26992e-06	0	87	57.2322	238	TACR1, NKX2-1, LRP1, ABR, APOH, PGF, ADAM8, SOX9, ONECUT2, FOXC2, RHOG, GSX2, P2RY6, TAC1, FGFR1, LAMB1, SEMA4B, IQSEC1, INSM1, SNAI1, ADGRA2, WNT5B, CAMK2B, BMP4, RND2, WNT7A, VEGFA, NR2E1, ADAM9, BMP2, GATA2, NTN1, EREG, DOCK1, ERBB2, EMP2, ENG, EMILIN1, LMO4, CAMK2A, IGFBP3, AFDN, KLF4, FLT1, ADRA2A, BCAR1, FGF18, ANGPT4, GATA3, SEMA3F, SPOCK2, SH3RF2, CALR, RREB1, TBR1, PLXNA2, IDH2, DAB2IP, …	6869, 7080, 4035, 29, 350, 5228, 101, 6662, 9480, 2303, 391, 170825, 5031, 6863, 2260, 3912, 10509, 9922, 3642, 6615, 25960, 81029, 816, 652, 8153, 7476, 7422, 7101, 8754, 650, 2624, 9423, 2069, 1793, 2064, 2013, 2022, 11117, 8543, 815, 3486, 4301, 9314, 2321, 150, 9564, 8817, 51378, 2625, 6405, 9806, 153769, 811, 6239, 10716, 5362, 3418, 153090, 114757, 1636, 25, 6422, 80024, 29956, 51176, 14620…
GO Biological processes	cell fate determination	GO:0001709	5.70569e-06	0	15	5.0499	21	NKX2-2, EBF2, BMP4, DLL1, WNT7A, GATA2, TBX2, KLF4, SOX17, DSCAML1, GATA3, FEZF2, BARHL2, WNT1, PAX6	4821, 64641, 652, 28514, 7476, 2624, 6909, 9314, 64321, 57453, 2625, 55079, 343472, 7471, 5080
GO Biological processes	blood vessel morphogenesis	GO:0048514	5.96465e-06	0	63	38.235	159	HEY2, LRP1, APOH, PGF, ADAM8, FOXC2, LEMD3, MEIS1, HTATIP2, FGFR1, JMJD8, ADGRA2, BMP4, STAB1, DLL1, FMNL3, WNT7A, VEGFA, NR2E1, HS6ST1, CNMD, GATA2, EFNA3, TBX2, EREG, ERBB2, EMP2, ENG, EMILIN1, KLF4, FLT1, SOX17, FGF18, ANGPT4, STIM1, NPR1, ANGPTL4, PROK2, DAB2IP, COMP, PRKCB, STAT1, PAK4, ADGRB2, ABL1, SFRP1, MTDH, LEF1, WNT7B, HK2, S100A1, DLL4, TAL1, WNT5A, PIK3R3, SFRP2, ADM, FOXF1, PLXND1,…	23493, 4035, 350, 5228, 101, 2303, 23592, 4211, 10553, 2260, 339123, 25960, 652, 23166, 28514, 91010, 7476, 7422, 7101, 9394, 11061, 2624, 1944, 6909, 2069, 2064, 2013, 2022, 11117, 9314, 2321, 64321, 8817, 51378, 6786, 4881, 51129, 60675, 153090, 1311, 5579, 6772, 10298, 576, 25, 6422, 92140, 51176, 7477, 3099, 6271, 54567, 6886, 7474, 8503, 6423, 133, 2294, 23129, 58495, 6667, 3164, 6469
GO Biological processes	embryonic epithelial tube formation	GO:0001838	5.96535e-06	0	26	11.5426	48	SKI, SOX9, LHX2, SHROOM3, BMP4, IRX2, SCRIB, KDM2B, LMO4, VANGL2, WNT6, GATA3, CELSR1, ARID1A, SIX4, ABL1, SFRP1, FZD2, SUFU, RARG, WNT5A, SFRP2, GRHL3, ADM, OVOL2, SOX8	6497, 6662, 9355, 57619, 652, 153572, 23513, 84678, 8543, 57216, 7475, 2625, 9620, 8289, 51804, 25, 6422, 2535, 51684, 5916, 7474, 6423, 57822, 133, 58495, 30812
GO Biological processes	bone development	GO:0060348	6.39758e-06	0	30	14.1878	59	SKI, COL12A1, SOX9, SH2B3, MEIS1, MEF2D, FLI1, PITX2, BMP4, SHOX2, RUNX2, THBS3, BMP2, ENG, TFAP2A, SH3PXD2B, COL7A1, FGF18, INPPL1, COMP, DLX5, AXIN2, COL2A1, TRIM45, WNT1, RARG, SBDS, TAL1, NEUROG1, SFRP2	6497, 1303, 6662, 10019, 4211, 4209, 2313, 5308, 652, 6474, 860, 7059, 650, 2022, 7020, 285590, 1294, 8817, 3636, 1311, 1749, 8313, 1280, 80263, 7471, 5916, 51119, 6886, 4762, 6423
GO Biological processes	heart looping	GO:0001947	6.64959e-06	0	14	4.56896	19	EOMES, DLL1, TBX2, ENG, VANGL2, SOX17, ZIC3, FOXN4, TBR1, RNF207, SUFU, WNT5A, OVOL2, SHH	8320, 28514, 6909, 2022, 57216, 64321, 7547, 121643, 10716, 388591, 51684, 7474, 58495, 6469
GO Biological processes	regulation of cell morphogenesis involved in differentiation	GO:0010769	7.05551e-06	0	40	21.1615	88	LRP1, ITPKA, OBSL1, MCF2, SEMA4B, MAPT, GRIN1, CAMK2B, SHOX2, FGF13, RND2, DBN1, WNT7A, VEGFA, NR2E1, MT3, NTN1, SARM1, DOCK1, CUX1, SEMA3F, CALR, RREB1, TBR1, PLXNA2, NIN, ABL1, NLGN3, TNR, FEZF2, BARHL2, SEMA3D, ABI2, WNT5A, PLXND1, ARHGEF7, NKX6-1, CXCL12, NEUROG3, NGEF	4035, 3706, 23363, 4168, 10509, 4137, 2902, 816, 6474, 2258, 8153, 1627, 7476, 7422, 7101, 4504, 9423, 23098, 1793, 1523, 6405, 811, 6239, 10716, 5362, 51199, 25, 54413, 7143, 55079, 343472, 223117, 10152, 7474, 23129, 8874, 4825, 6387, 50674, 25791
GO Biological processes	biological regulation	GO:0065007	7.11365e-06	0	668	617.05	2566	HAX1, MAPRE3, ACTG1, PDE1B, CHAC1, NUP160, RBM4, AUTS2, RPL23A, SKI, CDKN2C, HEY2, TP73, TACR1, ZFHX3, VWC2, VAMP1, CABP1, PRDM12, UPRT, TUBG1, CBARP, ACOX2, PSD, KAZALD1, RAB33A, TSHR, SKOR1, SENP1, KCNAB2, NKX2-1, SMG6, MEIS2, ZBTB16, SH3BGRL, CDA, LRP1, FEZ1, TFAP2C, NKX2-2, MAPK8IP2, ABR, APOH, PGF, KCNJ5, SLC32A1, VIP, ITPKA, ADAM8, IGFBP4, AAAS, NMT1, SIRT7, SOX9, SLC4A2, PITPNM1, SCARF1, M…	10456, 22924, 71, 5153, 79094, 23279, 5936, 26053, 6147, 6497, 1031, 23493, 7161, 6869, 463, 375567, 6843, 9478, 59335, 139596, 7283, 255057, 8309, 5662, 81621, 9363, 7253, 390598, 29843, 8514, 7080, 23293, 4212, 7704, 6451, 978, 4035, 9638, 7022, 4821, 23542, 29, 350, 5228, 3762, 140679, 7432, 3706, 101, 3487, 8086, 4836, 51547, 6662, 6522, 9600, 8578, 4284, 28985, 22895, 10019, 23363, 3632, 935…
GO Biological processes	gliogenesis	GO:0042063	7.11489e-06	0	41	21.8829	91	SKI, CDKN2C, TP73, NKX2-1, LRP1, NKX2-2, SOX9, BACE2, LAMB2, GSX2, CNP, LAMB1, MAPT, CNTNAP1, DLL1, NR2E1, DLX2, MT3, BMP2, SCRIB, ERBB2, PRDM8, NEUROD4, NKX6-2, TSPAN2, IDH2, KCNJ10, DAB2IP, ABL1, NLGN3, CERS2, LEF1, ETV5, EEF2, DLX1, PAX6, TAL1, PRKCH, NKX6-1, SHH, SOX8	6497, 1031, 7161, 7080, 4035, 4821, 6662, 25825, 3913, 170825, 1267, 3912, 4137, 8506, 28514, 7101, 1746, 4504, 650, 23513, 2064, 56978, 58158, 84504, 10100, 3418, 3766, 153090, 25, 54413, 29956, 51176, 2119, 1938, 1745, 5080, 6886, 5583, 4825, 6469, 30812
GO Biological processes	mesoderm development	GO:0007498	7.45525e-06	0	20	7.93556	33	LHX2, FOXC2, GDF11, LHX1, FGFR1, SNAI1, BMP4, EOMES, VEGFA, SSBP3, SIX2, KLF4, CRB2, LEF1, AMH, TAL1, WNT5A, SFRP2, FOXF1, SHH	9355, 2303, 10220, 3975, 2260, 6615, 652, 8320, 7422, 23648, 10736, 9314, 286204, 51176, 268, 6886, 7474, 6423, 2294, 6469
GO Biological processes	forebrain neuron differentiation	GO:0021879	8.58159e-06	0	17	6.25226	26	NKX2-1, GSX2, SLIT1, DLX2, GATA2, LHX6, SOX1, LHX8, TBR1, SATB2, DLX5, FEZF2, DLX1, UNCX, PAX6, WNT5A, ARX	7080, 170825, 6585, 1746, 2624, 26468, 6656, 431707, 10716, 23314, 1749, 55079, 1745, 340260, 5080, 7474, 170302
GO Biological processes	positive regulation of cell development	GO:0010720	8.9983e-06	0	55	32.4637	135	TP73, VWC2, LRP1, FEZ1, NKX2-2, ITPKA, SCARF1, OBSL1, NEUROD2, GSX2, FGFR1, MAPT, TGIF2, CPNE9, ZC4H2, CAMK2B, BMP4, SHOX2, CYB5D2, RND2, DBN1, VEGFA, DLX2, BMP2, GATA2, NTN1, HEYL, PRKN, DOCK1, TIMP2, APBB1, CUX1, NKX6-2, CALR, RREB1, SF3A2, PLXNA2, DAB2IP, NIN, ABL1, ETV5, FEZF2, DLX1, TCF12, PAX6, WNT5A, NEUROG1, PLXND1, ARHGEF7, PRKCH, NKX6-1, CXCL12, NEUROG3, SHH, SOX8	7161, 375567, 4035, 9638, 4821, 3706, 8578, 23363, 4761, 170825, 2260, 4137, 60436, 151835, 55906, 816, 652, 6474, 124936, 8153, 1627, 7422, 1746, 650, 2624, 9423, 26508, 5071, 1793, 7077, 322, 1523, 84504, 811, 6239, 8175, 5362, 153090, 51199, 25, 2119, 55079, 1745, 6938, 5080, 7474, 4762, 23129, 8874, 5583, 4825, 6387, 50674, 6469, 30812
GO Biological processes	heterocycle biosynthetic process	GO:0018130	9.28535e-06	0	285	234.941	977	HAX1, MAPRE3, NUP160, AUTS2, SKI, HEY2, TP73, ZFHX3, VWC2, PRDM12, UPRT, SKOR1, SENP1, NKX2-1, SMG6, MEIS2, ZBTB16, CDA, TFAP2C, NKX2-2, ADAM8, AAAS, SIRT7, SOX9, LHX2, NEUROD2, GALR1, GSX1, PRDM16, ONECUT2, SRA1, FOXC2, LEMD3, AR, PKD1, RHOG, GSX2, PPM1D, LHX1, CNP, MEIS1, HTATIP2, MEF2D, EBF2, FGFR1, ALX4, TGIF2, ADORA2B, DTX3L, JMJD8, INSM1, FLI1, MN1, SNAI1, RFX4, GRIN1, SIX3, ARID3A, POLE4, …	10456, 22924, 23279, 26053, 6497, 23493, 7161, 463, 375567, 59335, 139596, 390598, 29843, 7080, 23293, 4212, 7704, 978, 7022, 4821, 101, 8086, 51547, 6662, 9355, 4761, 2587, 219409, 63976, 9480, 10011, 2303, 23592, 367, 5310, 391, 170825, 8493, 3975, 1267, 4211, 10553, 4209, 64641, 2260, 60529, 60436, 136, 151636, 339123, 3642, 2313, 4330, 6615, 5992, 2902, 6496, 1820, 56655, 5308, 652, 10991, 64…
GO Biological processes	positive regulation of nitrogen compound metabolic process	GO:0051173	9.67392e-06	0	239	192.137	799	HAX1, MAPRE3, AUTS2, SKI, HEY2, TP73, ZFHX3, PRDM12, SENP1, NKX2-1, MEIS2, ZBTB16, LRP1, TFAP2C, NKX2-2, MAPK8IP2, PGF, VIP, ADAM8, IGFBP4, SIRT7, SOX9, LHX2, NEUROD2, GALR1, GSX1, PRDM16, ONECUT2, SRA1, FOXC2, STUB1, AR, GDF11, PKD1, RHOG, LHX1, APC2, P2RY6, DLG3, MEIS1, HTATIP2, MEF2D, EBF2, FGFR1, ALX4, MAPT, RBM24, ADORA2B, CAPN2, DTX3L, DUSP15, FLI1, SNAI1, RFX4, TARBP2, GRIN1, SIX3, ARID3A,…	10456, 22924, 26053, 6497, 23493, 7161, 463, 59335, 29843, 7080, 4212, 7704, 4035, 7022, 4821, 23542, 5228, 7432, 101, 3487, 51547, 6662, 9355, 4761, 2587, 219409, 63976, 9480, 10011, 2303, 10273, 367, 10220, 5310, 391, 3975, 10297, 5031, 1741, 4211, 10553, 4209, 64641, 2260, 60529, 4137, 221662, 136, 824, 151636, 128853, 2313, 6615, 5992, 6895, 2902, 6496, 1820, 5308, 652, 10991, 2258, 375790, 9…
GO Biological processes	cellular response to BMP stimulus	GO:0071773	9.84703e-06	0	26	11.7831	49	SKI, VWC2, SKOR1, SOX9, LEMD3, BMP4, RUNX2, BMP2, HEYL, ENG, ZNF423, CRB2, GATA3, COMP, DLX5, ABL1, SFRP1, SMAD6, FAM83G, COL2A1, LEF1, AMH, DLX1, WNT1, WNT5A, SFRP2	6497, 375567, 390598, 6662, 23592, 652, 860, 650, 26508, 2022, 23090, 286204, 2625, 1311, 1749, 25, 6422, 4091, 644815, 1280, 51176, 268, 1745, 7471, 7474, 6423
GO Biological processes	response to BMP	GO:0071772	9.84703e-06	0	26	11.7831	49	SKI, VWC2, SKOR1, SOX9, LEMD3, BMP4, RUNX2, BMP2, HEYL, ENG, ZNF423, CRB2, GATA3, COMP, DLX5, ABL1, SFRP1, SMAD6, FAM83G, COL2A1, LEF1, AMH, DLX1, WNT1, WNT5A, SFRP2	6497, 375567, 390598, 6662, 23592, 652, 860, 650, 26508, 2022, 23090, 286204, 2625, 1311, 1749, 25, 6422, 4091, 644815, 1280, 51176, 268, 1745, 7471, 7474, 6423
GO Biological processes	epithelial tube formation	GO:0072175	9.84703e-06	0	26	11.7831	49	SKI, SOX9, LHX2, SHROOM3, BMP4, IRX2, SCRIB, KDM2B, LMO4, VANGL2, WNT6, GATA3, CELSR1, ARID1A, SIX4, ABL1, SFRP1, FZD2, SUFU, RARG, WNT5A, SFRP2, GRHL3, ADM, OVOL2, SOX8	6497, 6662, 9355, 57619, 652, 153572, 23513, 84678, 8543, 57216, 7475, 2625, 9620, 8289, 51804, 25, 6422, 2535, 51684, 5916, 7474, 6423, 57822, 133, 58495, 30812
GO Biological processes	extracellular structure organization	GO:0043062	9.85053e-06	0	39	20.6806	86	TLL1, KAZALD1, LRP1, COL12A1, ADAM8, SOX9, LAMB2, FOXC2, PHLDB1, LAMB1, CAPN2, AGRN, P4HB, NR2E1, HAPLN2, ENG, EMILIN1, TIMP2, P3H4, SH3PXD2B, COL7A1, FOXF2, SPOCK2, ELN, MFAP2, NCAN, CTSK, COMP, ABL1, TNR, ADAMTS5, ADAMTSL2, COL2A1, CARMIL2, AEBP1, COL9A1, SFRP2, HPSE2, FOXF1	7092, 81621, 4035, 1303, 101, 6662, 3913, 2303, 23187, 3912, 824, 375790, 5034, 7101, 60484, 2022, 11117, 7077, 10609, 285590, 1294, 2295, 9806, 2006, 4237, 1463, 1513, 1311, 25, 7143, 11096, 9719, 1280, 146206, 165, 1297, 6423, 60495, 2294
GO Biological processes	regulation of cell morphogenesis	GO:0022604	1.0662e-05	0	51	29.578	123	LRP1, ITPKA, OBSL1, RHOG, MCF2, SHROOM3, SEMA4B, MAPT, CPNE9, GRIN1, CAMK2B, SHOX2, FGF13, RND2, S100A13, DBN1, FMNL3, WNT7A, VEGFA, NR2E1, MT3, NTN1, SARM1, PRKN, DOCK1, CUX1, SEMA3F, CALR, RREB1, TBR1, PLXNA2, NIN, ABL1, NLGN3, TNR, FEZF2, BARHL2, SEMA3D, ABI2, PALM, WNT5A, ATP10A, BCL11A, PLXND1, ARHGEF7, NKX6-1, CXCL12, DNMBP, RND3, NEUROG3, NGEF	4035, 3706, 23363, 391, 4168, 57619, 10509, 4137, 151835, 2902, 816, 6474, 2258, 8153, 6284, 1627, 91010, 7476, 7422, 7101, 4504, 9423, 23098, 5071, 1793, 1523, 6405, 811, 6239, 10716, 5362, 51199, 25, 54413, 7143, 55079, 343472, 223117, 10152, 5064, 7474, 57194, 53335, 23129, 8874, 4825, 6387, 23268, 390, 50674, 25791
GO Biological processes	ventral spinal cord interneuron fate commitment	GO:0060579	1.09129e-05	0.001	8	1.92377	8	NKX2-2, SOX1, FOXN4, NKX6-2, SUFU, PAX6, DLL4, NKX6-1	4821, 6656, 121643, 84504, 51684, 5080, 54567, 4825
GO Biological processes	cell fate commitment involved in pattern specification	GO:0060581	1.09129e-05	0.001	8	1.92377	8	NKX2-2, SOX1, FOXN4, NKX6-2, SUFU, PAX6, DLL4, NKX6-1	4821, 6656, 121643, 84504, 51684, 5080, 54567, 4825
GO Biological processes	embryo development ending in birth or egg hatching	GO:0009792	1.13173e-05	0	71	45.2087	188	SKI, HEY2, NMT1, SOX9, LHX2, FOXC2, AR, PKD1, LHX1, FGFR1, ALX4, SHROOM3, MBNL1, CAPN2, SNAI1, BMP4, SHOX2, EOMES, DLL1, DBN1, VEGFA, HS6ST1, DLX2, RUNX2, BMP2, GATA2, SSBP3, SCRIB, SIX2, KDM2B, SLC25A34, LMO4, VANGL2, TFAP2A, SOX17, PRKDC, CRB2, NR5A2, DSCAML1, IGF2, GATA3, CELSR1, INKA1, ARID1A, PLXNA2, SATB2, WNT2, SIX4, ABL1, AXIN2, SFRP1, FZD2, COL2A1, LEF1, SUFU, CMTM3, ELL, DLX1, WNT1, WNT…	6497, 23493, 4836, 6662, 9355, 2303, 367, 5310, 3975, 2260, 60529, 57619, 4154, 824, 6615, 652, 6474, 8320, 28514, 1627, 7422, 9394, 1746, 860, 650, 2624, 23648, 23513, 10736, 84678, 284723, 8543, 57216, 7020, 64321, 5591, 286204, 2494, 57453, 3481, 2625, 9620, 389119, 8289, 5362, 23314, 7472, 51804, 25, 8313, 6422, 2535, 1280, 51176, 51684, 123920, 8178, 1745, 7471, 7477, 5916, 5080, 51119, 7474…
GO Biological processes	chordate embryonic development	GO:0043009	1.21261e-05	0	70	44.4872	185	SKI, HEY2, NMT1, SOX9, LHX2, FOXC2, AR, PKD1, LHX1, FGFR1, ALX4, SHROOM3, MBNL1, CAPN2, SNAI1, BMP4, SHOX2, EOMES, DLL1, DBN1, VEGFA, HS6ST1, DLX2, RUNX2, BMP2, GATA2, SSBP3, SCRIB, SIX2, KDM2B, SLC25A34, LMO4, VANGL2, TFAP2A, SOX17, PRKDC, CRB2, DSCAML1, IGF2, GATA3, CELSR1, INKA1, ARID1A, PLXNA2, SATB2, WNT2, SIX4, ABL1, AXIN2, SFRP1, FZD2, COL2A1, LEF1, SUFU, CMTM3, ELL, DLX1, WNT1, WNT7B, RAR…	6497, 23493, 4836, 6662, 9355, 2303, 367, 5310, 3975, 2260, 60529, 57619, 4154, 824, 6615, 652, 6474, 8320, 28514, 1627, 7422, 9394, 1746, 860, 650, 2624, 23648, 23513, 10736, 84678, 284723, 8543, 57216, 7020, 64321, 5591, 286204, 57453, 3481, 2625, 9620, 389119, 8289, 5362, 23314, 7472, 51804, 25, 8313, 6422, 2535, 1280, 51176, 51684, 123920, 8178, 1745, 7471, 7477, 5916, 5080, 51119, 7474, 6423…
GO Biological processes	negative regulation of cell development	GO:0010721	1.38098e-05	0	40	21.6424	90	SKI, TP73, LRP1, NKX2-2, SOX9, LHX2, GDF11, MCF2, MEIS1, SEMA4B, SIX3, FGF13, DLL1, WNT7A, VEGFA, NR2E1, DLX2, MT3, NTN1, DGUOK, VAX1, SEMA3F, NKX6-2, CALR, RAP1GAP2, IDH2, NLGN3, TNR, CERS2, FEZF2, SEMA3D, DLX1, PAX6, SOX3, WNT5A, BCL11A, NKX6-1, SHH, SOX8, NGEF	6497, 7161, 4035, 4821, 6662, 9355, 10220, 4168, 4211, 10509, 6496, 2258, 28514, 7476, 7422, 7101, 1746, 4504, 9423, 1716, 11023, 6405, 84504, 811, 23108, 3418, 54413, 7143, 29956, 55079, 223117, 1745, 5080, 6658, 7474, 53335, 4825, 6469, 30812, 25791
GO Biological processes	signal transduction	GO:0007165	1.42583e-05	0	343	291.211	1211	HAX1, ACTG1, PDE1B, CHAC1, AUTS2, SKI, HEY2, TP73, TACR1, VWC2, PSD, RAB33A, TSHR, SKOR1, SENP1, NKX2-1, SH3BGRL, CDA, LRP1, NKX2-2, MAPK8IP2, ABR, PGF, VIP, ITPKA, ADAM8, IGFBP4, NMT1, SOX9, PITPNM1, SH2B3, INPP5A, NEUROD2, GALR1, PRDM16, SHISA2, ONECUT2, FOXC2, STUB1, LEMD3, AR, SHISA6, GDF11, FRMPD1, CRIP1, PKD1, RHOG, INPP5D, GSX2, PPM1D, APC2, MCF2, P2RY6, RNF220, TAC1, DLG3, DENND1A, CACNG4…	10456, 71, 5153, 79094, 26053, 6497, 23493, 7161, 6869, 375567, 5662, 9363, 7253, 390598, 29843, 7080, 6451, 978, 4035, 4821, 23542, 29, 5228, 7432, 3706, 101, 3487, 4836, 6662, 9600, 10019, 3632, 4761, 2587, 63976, 387914, 9480, 2303, 10273, 23592, 367, 388336, 10220, 22844, 1396, 5310, 391, 3635, 170825, 8493, 10297, 4168, 5031, 55182, 6863, 1741, 57706, 27092, 2260, 56658, 784, 90249, 10509, 4…
GO Biological processes	positive regulation of cellular metabolic process	GO:0031325	1.47126e-05	0	246	199.591	830	HAX1, MAPRE3, AUTS2, SKI, HEY2, TP73, ZFHX3, PRDM12, SENP1, NKX2-1, MEIS2, ZBTB16, LRP1, TFAP2C, NKX2-2, MAPK8IP2, PGF, ADAM8, IGFBP4, SIRT7, SOX9, LHX2, NEUROD2, GALR1, GSX1, PRDM16, ONECUT2, SRA1, FOXC2, STUB1, AR, GDF11, PKD1, RHOG, LHX1, P2RY6, DLG3, MEIS1, HTATIP2, MEF2D, EBF2, FGFR1, ALX4, MAPT, RBM24, ADORA2B, CAPN2, DTX3L, DUSP15, FLI1, SNAI1, RFX4, TARBP2, GRIN1, SIX3, ARID3A, PITX2, BMP…	10456, 22924, 26053, 6497, 23493, 7161, 463, 59335, 29843, 7080, 4212, 7704, 4035, 7022, 4821, 23542, 5228, 101, 3487, 51547, 6662, 9355, 4761, 2587, 219409, 63976, 9480, 10011, 2303, 10273, 367, 10220, 5310, 391, 3975, 5031, 1741, 4211, 10553, 4209, 64641, 2260, 60529, 4137, 221662, 136, 824, 151636, 128853, 2313, 6615, 5992, 6895, 2902, 6496, 1820, 5308, 652, 10991, 2258, 375790, 9337, 445, 816…
GO Biological processes	negative regulation of cellular response to growth factor stimulus	GO:0090288	1.63317e-05	0	23	10.0998	42	SKI, VWC2, SKOR1, NKX2-1, PRDM16, SHISA2, ONECUT2, STUB1, LEMD3, ADGRA2, CNMD, EMILIN1, GATA3, DAB2IP, ABL1, SFRP1, SMAD6, ADAMTSL2, DLX1, WNT1, ONECUT1, WNT5A, SFRP2	6497, 375567, 390598, 7080, 63976, 387914, 9480, 10273, 23592, 25960, 11061, 11117, 2625, 153090, 25, 6422, 4091, 9719, 1745, 7471, 3175, 7474, 6423
GO Biological processes	positive regulation of cell proliferation	GO:0008284	1.64827e-05	0	87	58.6751	244	HEY2, TSHR, MEIS2, PGF, VIP, SOX9, MCTS1, LHX2, CEP131, AR, RHOG, LHX1, P2RY6, TAC1, MAB21L2, MEF2D, FGFR1, LAMB1, INSM1, LDLRAP1, BMP4, SHOX2, CNOT8, LBH, DLL1, S100A13, WNT7A, CDC6, VEGFA, NR2E1, RUNX2, BMP2, GATA2, SSBP3, NTN1, PAXBP1, TBX2, EREG, MATK, SIX2, ERBB2, EMP2, FLT1, ADRA2A, PRKDC, FGF18, IGF2, CDC25B, CRLF1, SLC25A5, DOT1L, PID1, CALR, CCND2, RREB1, PROK2, COMP, STAT1, DLX5, WNT2, …	23493, 7253, 4212, 5228, 7432, 6662, 28985, 9355, 22994, 367, 391, 3975, 5031, 6863, 10586, 4209, 2260, 3912, 3642, 26119, 652, 6474, 9337, 81606, 28514, 6284, 7476, 990, 7422, 7101, 860, 650, 2624, 23648, 9423, 94104, 6909, 2069, 4145, 10736, 2064, 2013, 2321, 150, 5591, 8817, 3481, 994, 9244, 292, 84444, 55022, 811, 894, 6239, 60675, 1311, 6772, 1749, 7472, 10763, 1947, 25, 6422, 5813, 9070, 51…
GO Biological processes	embryonic heart tube morphogenesis	GO:0003143	1.72711e-05	0	14	4.80943	20	EOMES, DLL1, TBX2, ENG, VANGL2, SOX17, ZIC3, FOXN4, TBR1, RNF207, SUFU, WNT5A, OVOL2, SHH	8320, 28514, 6909, 2022, 57216, 64321, 7547, 121643, 10716, 388591, 51684, 7474, 58495, 6469
GO Biological processes	determination of heart left/right asymmetry	GO:0061371	1.72711e-05	0	14	4.80943	20	EOMES, DLL1, TBX2, ENG, VANGL2, SOX17, ZIC3, FOXN4, TBR1, RNF207, SUFU, WNT5A, OVOL2, SHH	8320, 28514, 6909, 2022, 57216, 64321, 7547, 121643, 10716, 388591, 51684, 7474, 58495, 6469
GO Biological processes	odontogenesis of dentin-containing tooth	GO:0042475	1.80524e-05	0	17	6.49273	27	GNAO1, BMP4, DLX2, RUNX2, FOXO1, BMP2, WNT6, STIM1, FAM20A, LHX8, CSF3R, LEF1, DLX1, RELT, ADM, SHH, NFIC	2775, 652, 1746, 860, 2308, 650, 7475, 6786, 54757, 431707, 1441, 51176, 1745, 84957, 133, 6469, 4782
GO Biological processes	enzyme linked receptor protein signaling pathway	GO:0007167	1.8997e-05	0	94	64.6869	269	ACTG1, SKI, VWC2, SKOR1, NKX2-1, LRP1, PGF, IGFBP4, SOX9, SH2B3, PRDM16, SHISA2, ONECUT2, FOXC2, STUB1, LEMD3, AR, GDF11, FGFR1, TGIF2, DUSP15, GRIN1, ADGRA2, BMP4, DLL1, PIK3R2, MTSS1, VEGFA, CNMD, ADAM9, MT3, RUNX2, FOXO1, UBASH3B, BMP2, FGF22, EFNA3, POLR2E, EREG, LTBP2, MATK, DOCK1, ERBB2, ENG, PDK2, EMILIN1, IGFBP3, FLT1, OTX2, ZNF423, ADRA2A, CRB2, BCAR1, FGF18, ANGPT4, IGF2, GATA3, EIF4EBP…	71, 6497, 375567, 390598, 7080, 4035, 5228, 3487, 6662, 10019, 63976, 387914, 9480, 2303, 10273, 23592, 367, 10220, 2260, 60436, 128853, 2902, 25960, 652, 28514, 5296, 9788, 7422, 11061, 8754, 4504, 860, 2308, 84959, 650, 27006, 1944, 5434, 2069, 4053, 4145, 1793, 2064, 2022, 5164, 11117, 3486, 2321, 5015, 23090, 150, 286204, 9564, 8817, 51378, 3481, 2625, 1979, 55022, 4881, 28964, 153090, 11030,…
GO Biological processes	heart morphogenesis	GO:0003007	1.90007e-05	0	36	18.9973	79	HEY2, SOX9, FOXC2, PKP2, SNAI1, PITX2, BMP4, SHOX2, EOMES, DLL1, VEGFA, BMP2, TBX2, HEYL, ENG, VANGL2, SOX17, ZIC3, FOXN4, GATA3, ELN, TBR1, WNT2, AXIN2, SMAD6, RNF207, FZD2, COL2A1, SUFU, DLL4, WNT5A, SFRP2, FOXF1, PLXND1, OVOL2, SHH	23493, 6662, 2303, 5318, 6615, 5308, 652, 6474, 8320, 28514, 7422, 650, 6909, 26508, 2022, 57216, 64321, 7547, 121643, 2625, 2006, 10716, 7472, 8313, 4091, 388591, 2535, 1280, 51684, 54567, 7474, 6423, 2294, 23129, 58495, 6469
GO Biological processes	negative regulation of nitrogen compound metabolic process	GO:0051172	1.92847e-05	0	185	144.283	600	CHAC1, RBM4, SKI, CDKN2C, HEY2, ZFHX3, SKOR1, SENP1, NKX2-1, SMG6, MEIS2, ZBTB16, CDA, LRP1, TFAP2C, VIP, SIRT7, SOX9, SH2B3, BACE2, NEUROD2, GSX1, PRDM16, FOXC2, AR, INPP5D, PPM1D, LHX1, FGFR1, TRIM39, MAPT, RBM24, TGIF2, DTX3L, INSM1, SNAI1, TARBP2, SIX3, BMP4, TSHZ3, CNOT8, LBH, EOMES, IRX2, PIK3R2, NUDT16L1, CDC6, VEGFA, NR2E1, LHX9, DLX2, MT3, RUNX2, FOXO1, UBASH3B, HES6, HNRNPA0, ATCAY, BMP…	79094, 5936, 6497, 1031, 23493, 463, 390598, 29843, 7080, 23293, 4212, 7704, 978, 4035, 7022, 7432, 51547, 6662, 10019, 25825, 4761, 219409, 63976, 2303, 367, 3635, 8493, 3975, 2260, 56658, 4137, 221662, 60436, 151636, 3642, 6615, 6895, 6496, 652, 57616, 9337, 81606, 8320, 153572, 5296, 84309, 990, 7422, 7101, 56956, 1746, 4504, 860, 2308, 84959, 55502, 10949, 85300, 650, 710, 2624, 65268, 94104,…
GO Biological processes	telencephalon regionalization	GO:0021978	1.98425e-05	0	9	2.40472	10	LHX2, GSX2, SIX3, BMP4, EOMES, BMP2, EMX2, PAX6, SHH	9355, 170825, 6496, 652, 8320, 650, 2018, 5080, 6469
GO Biological processes	ureter development	GO:0072189	1.98425e-05	0	9	2.40472	10	SOX9, LHX1, BMP4, SOX17, GATA3, EMX2, FOXF1, SHH, SOX8	6662, 3975, 652, 64321, 2625, 2018, 2294, 6469, 30812
GO Biological processes	regulation of growth	GO:0040008	2.06291e-05	0	62	38.7159	161	CDKN2C, HEY2, TP73, KAZALD1, CDA, LRP1, IGFBP4, MCTS1, FOXC2, AR, MEIS1, FGFR1, SEMA4B, MAPT, CPNE9, BMP4, FGF13, AGRN, RND2, DLL1, DBN1, VEGFA, MT3, DNAJB2, NTN1, TBX2, PRKN, ERBB2, KDM2B, IGFBP3, PAK5, APBB1, SH3PXD2B, SOX17, PRKDC, BCAR1, IGF2, SEMA3F, NPR1, RPS6KA1, DAB2IP, WNT2, PAK4, SIX4, ABL1, SFRP1, TNR, LEF1, CYBA, ADIPOR1, BARHL2, SEMA3D, CREG1, WWC1, WNT5A, WWC2, SFRP2, BCL11A, ARX, A…	1031, 23493, 7161, 81621, 978, 4035, 3487, 28985, 2303, 367, 4211, 2260, 10509, 4137, 151835, 652, 2258, 375790, 8153, 28514, 1627, 7422, 4504, 3300, 9423, 6909, 5071, 2064, 84678, 3486, 57144, 322, 285590, 64321, 5591, 9564, 3481, 6405, 4881, 6195, 153090, 7472, 10298, 51804, 25, 6422, 7143, 51176, 1535, 51094, 343472, 223117, 8804, 23286, 7474, 80014, 6423, 53335, 170302, 9826, 4825, 6387
GO Biological processes	mesenchyme morphogenesis	GO:0072132	2.07415e-05	0.001	13	4.32849	18	HEY2, SOX9, FOXC2, FGFR1, SNAI1, BMP4, BMP2, TBX2, HEYL, ENG, LEF1, WNT5A, FOXF1	23493, 6662, 2303, 2260, 6615, 652, 650, 6909, 26508, 2022, 51176, 7474, 2294
GO Biological processes	stem cell proliferation	GO:0072089	2.27961e-05	0	22	9.61886	40	FGFR1, SIX3, FGF13, VEGFA, NR2E1, SIX2, SOX17, VAX1, NEUROD4, SOX5, ACE, NES, LEF1, WNT1, WNT7B, PAX6, WNT5A, SFRP2, OVOL2, HHIP, DAGLB, SHH	2260, 6496, 2258, 7422, 7101, 10736, 64321, 11023, 58158, 6660, 1636, 10763, 51176, 7471, 7477, 5080, 7474, 6423, 58495, 64399, 221955, 6469
GO Biological processes	response to growth factor	GO:0070848	2.2933e-05	0	78	51.7014	215	SKI, ZFHX3, VWC2, SKOR1, NKX2-1, MEIS2, FEZ1, PGF, SOX9, PRDM16, SHISA2, ONECUT2, STUB1, LEMD3, LHX1, TAC1, FGFR1, MAPT, DUSP15, ADGRA2, BMP4, DLL1, WNT7A, VEGFA, CNMD, ADAM9, MT3, RUNX2, BMP2, FGF22, HEYL, POLR2E, LTBP2, CLEC3B, ERBB2, CAD, ENG, EMILIN1, KLF4, FLT1, OTX2, ZNF423, NR3C1, CRB2, BCAR1, FGF18, GATA3, SOX5, DAB2IP, COMP, KL, PRKCB, DLX5, WNT2, ABL1, SFRP1, SMAD6, FOS, CDC34, FAM83G, …	6497, 463, 375567, 390598, 7080, 4212, 9638, 5228, 6662, 63976, 387914, 9480, 10273, 23592, 3975, 6863, 2260, 4137, 128853, 25960, 652, 28514, 7476, 7422, 11061, 8754, 4504, 860, 650, 27006, 26508, 5434, 4053, 7123, 2064, 790, 2022, 11117, 9314, 2321, 5015, 23090, 2908, 286204, 9564, 8817, 2625, 6660, 153090, 1311, 9365, 5579, 1749, 7472, 25, 6422, 4091, 2353, 997, 644815, 9719, 1280, 51176, 5454…
GO Biological processes	response to stimulus	GO:0050896	2.31058e-05	0	506	453.049	1884	HAX1, ACTG1, PDE1B, CHAC1, NUP160, RBM4, AUTS2, SKI, HEY2, TP73, TACR1, ZFHX3, VWC2, CABP1, AP1M1, PRDM12, UPRT, ACOX2, PSD, RAB33A, TSHR, SKOR1, SENP1, KCNAB2, NKX2-1, MEIS2, SH3BGRL, CDA, LRP1, FEZ1, NKX2-2, MAPK8IP2, ABR, APOH, PGF, SLC32A1, VIP, ITPKA, ADAM8, IGFBP4, AAAS, NMT1, CD93, SOX9, SLC6A17, PITPNM1, SCARF1, MIP, MCTS1, SH2B3, INPP5A, LHX2, BACE2, LAMB2, NEUROD2, GALR1, SCN2B, PRDM16,…	10456, 71, 5153, 79094, 23279, 5936, 26053, 6497, 23493, 7161, 6869, 463, 375567, 9478, 8907, 59335, 139596, 8309, 5662, 9363, 7253, 390598, 29843, 8514, 7080, 4212, 6451, 978, 4035, 9638, 4821, 23542, 29, 350, 5228, 140679, 7432, 3706, 101, 3487, 8086, 4836, 22918, 6662, 388662, 9600, 8578, 4284, 28985, 10019, 3632, 9355, 25825, 3913, 4761, 2587, 6327, 63976, 387914, 9480, 10011, 2303, 10273, 23…
GO Biological processes	heart development	GO:0007507	2.34019e-05	0	60	37.2731	155	HEY2, TP73, SOX9, OBSL1, FOXC2, CRIP1, PKD1, PKP2, MEIS1, MEF2D, FGFR1, RBM24, PDLIM7, SNAI1, PITX2, BMP4, SHOX2, EOMES, KCNAB1, DLL1, VEGFA, BMP2, TBX2, HEYL, ERBB2, CAD, ENG, EMILIN1, LMO4, VANGL2, SH3PXD2B, SOX17, PRKDC, ZIC3, FOXN4, GATA3, ELN, CALR, ARID1A, TBR1, TCF25, NCOA6, POPDC3, WNT2, AXIN2, SMAD6, RNF207, FZD2, COL2A1, SUFU, DLL4, WNT5A, SFRP2, ADM, FOXF1, PLXND1, OVOL2, GRK2, FOXL1, …	23493, 7161, 6662, 23363, 2303, 1396, 5310, 5318, 4211, 4209, 2260, 221662, 9260, 6615, 5308, 652, 6474, 8320, 7881, 28514, 7422, 650, 6909, 26508, 2064, 790, 2022, 11117, 8543, 57216, 285590, 64321, 5591, 7547, 121643, 2625, 2006, 811, 8289, 10716, 22980, 23054, 64208, 7472, 8313, 4091, 388591, 2535, 1280, 51684, 54567, 7474, 6423, 133, 2294, 23129, 58495, 156, 2300, 6469
GO Biological processes	muscle structure development	GO:0061061	2.45735e-05	0	66	42.0825	175	ACTG1, RBM4, SKI, HEY2, TP73, ZFHX3, SOX9, OBSL1, SRA1, FOXC2, PKP2, MEIS1, MEF2D, FGFR1, ALX4, RBM24, MBNL1, CAPN2, PDLIM7, TARBP2, BMP4, SHOX2, ASS1, EOMES, KCNAB1, DLL1, FLNC, VEGFA, BMP2, PAXBP1, HDAC3, TBX2, HEYL, EREG, ENG, IGFBP3, CTH, VANGL2, IGF2, VAX1, ELN, CALR, BHLHE41, ARID1A, FLNB, SPEG, COMP, POPDC3, DMD, WNT2, SIX4, ABL1, FOS, FZD2, LEF1, EEF2, WNT1, TCF12, DLL4, WNT5A, NEUROG1, A…	71, 5936, 6497, 23493, 7161, 463, 6662, 23363, 10011, 2303, 5318, 4211, 4209, 2260, 60529, 221662, 4154, 824, 9260, 6895, 652, 6474, 445, 8320, 7881, 28514, 2318, 7422, 650, 94104, 8841, 6909, 26508, 2069, 2022, 3486, 1491, 57216, 3481, 11023, 2006, 811, 79365, 8289, 2317, 10290, 1311, 64208, 1756, 7472, 51804, 25, 2353, 2535, 51176, 1938, 7471, 6938, 54567, 7474, 4762, 133, 2294, 9099, 6469, 308…
GO Biological processes	positive regulation of neurogenesis	GO:0050769	2.48963e-05	0	50	29.578	123	TP73, VWC2, LRP1, FEZ1, NKX2-2, ITPKA, SCARF1, OBSL1, NEUROD2, GSX2, FGFR1, MAPT, TGIF2, CPNE9, ZC4H2, CAMK2B, BMP4, SHOX2, CYB5D2, RND2, DBN1, VEGFA, DLX2, BMP2, GATA2, NTN1, HEYL, PRKN, TIMP2, APBB1, CUX1, NKX6-2, SF3A2, PLXNA2, DAB2IP, NIN, ETV5, FEZF2, DLX1, TCF12, PAX6, WNT5A, NEUROG1, PLXND1, PRKCH, NKX6-1, CXCL12, NEUROG3, SHH, SOX8	7161, 375567, 4035, 9638, 4821, 3706, 8578, 23363, 4761, 170825, 2260, 4137, 60436, 151835, 55906, 816, 652, 6474, 124936, 8153, 1627, 7422, 1746, 650, 2624, 9423, 26508, 5071, 7077, 322, 1523, 84504, 8175, 5362, 153090, 51199, 2119, 55079, 1745, 6938, 5080, 7474, 4762, 23129, 5583, 4825, 6387, 50674, 6469, 30812
GO Biological processes	cellular response to growth factor stimulus	GO:0071363	2.55664e-05	0	74	48.5753	202	SKI, VWC2, SKOR1, NKX2-1, FEZ1, PGF, SOX9, PRDM16, SHISA2, ONECUT2, STUB1, LEMD3, LHX1, TAC1, FGFR1, MAPT, DUSP15, ADGRA2, BMP4, DLL1, WNT7A, VEGFA, CNMD, ADAM9, MT3, RUNX2, BMP2, FGF22, HEYL, POLR2E, LTBP2, CLEC3B, ERBB2, CAD, ENG, EMILIN1, KLF4, FLT1, OTX2, ZNF423, NR3C1, CRB2, BCAR1, FGF18, GATA3, SOX5, DAB2IP, COMP, KL, PRKCB, DLX5, WNT2, ABL1, SFRP1, SMAD6, FOS, FAM83G, ADAMTSL2, COL2A1, LEF…	6497, 375567, 390598, 7080, 9638, 5228, 6662, 63976, 387914, 9480, 10273, 23592, 3975, 6863, 2260, 4137, 128853, 25960, 652, 28514, 7476, 7422, 11061, 8754, 4504, 860, 650, 27006, 26508, 5434, 4053, 7123, 2064, 790, 2022, 11117, 9314, 2321, 5015, 23090, 2908, 286204, 9564, 8817, 2625, 6660, 153090, 1311, 9365, 5579, 1749, 7472, 25, 6422, 4091, 2353, 644815, 9719, 1280, 51176, 54541, 1938, 268, 17…
GO Biological processes	glial cell differentiation	GO:0010001	2.55962e-05	0	33	17.0735	71	SKI, CDKN2C, TP73, NKX2-1, LRP1, NKX2-2, SOX9, BACE2, LAMB2, GSX2, CNP, MAPT, CNTNAP1, DLL1, NR2E1, DLX2, MT3, BMP2, ERBB2, PRDM8, NEUROD4, NKX6-2, TSPAN2, KCNJ10, ABL1, NLGN3, LEF1, DLX1, PAX6, TAL1, NKX6-1, SHH, SOX8	6497, 1031, 7161, 7080, 4035, 4821, 6662, 25825, 3913, 170825, 1267, 4137, 8506, 28514, 7101, 1746, 4504, 650, 2064, 56978, 58158, 84504, 10100, 3766, 25, 54413, 51176, 1745, 5080, 6886, 4825, 6469, 30812
GO Biological processes	positive regulation of morphogenesis of an epithelium	GO:1905332	2.57143e-05	0	11	3.3666	14	SOX9, AR, LHX1, BMP4, VEGFA, GATA3, RREB1, WNT2, SIX4, ABL1, SOX8	6662, 367, 3975, 652, 7422, 2625, 6239, 7472, 51804, 25, 30812
GO Biological processes	stem cell division	GO:0017145	2.57143e-05	0	11	3.3666	14	ZBTB16, FGFR1, FGF13, LBH, WNT7A, VANGL2, SOX17, SOX5, LEF1, ETV5, SFRP2	7704, 2260, 2258, 81606, 7476, 57216, 64321, 6660, 51176, 2119, 6423
GO Biological processes	cell-cell adhesion	GO:0098609	2.8103e-05	0	57	35.1089	146	ACTG1, ZBTB16, ADAM8, CD93, SOX9, SH2B3, PKD1, ADD2, PKP2, DLG3, SDK2, LAMB1, ITPKB, IGSF9, SIRPB1, BMP4, ASS1, VEGFA, ADAM9, UBASH3B, BMP2, VMP1, NTN1, SCRIB, ERBB2, PCDHB3, AFDN, KLF4, CRB2, DSCAML1, IGF2, GATA3, CELSR1, PCDH19, COMP, MEGF11, PCDHGC3, PAK4, EFNB1, ABL1, NLGN3, TNR, HMCN1, VSTM2L, LEF1, VSIR, DCHS2, WNT1, WNT7B, MYOT, WNT5A, FOXF1, CLDN10, PAWR, CXCL12, FAT2, SHH	71, 7704, 101, 22918, 6662, 10019, 5310, 119, 5318, 1741, 54549, 3912, 3707, 57549, 10326, 652, 445, 7422, 8754, 84959, 650, 81671, 9423, 23513, 2064, 56132, 4301, 9314, 286204, 57453, 3481, 2625, 9620, 57526, 1311, 84465, 5098, 10298, 1947, 25, 54413, 7143, 83872, 128434, 51176, 64115, 54798, 7471, 7477, 9499, 7474, 2294, 9071, 5074, 6387, 2196, 6469
GO Biological processes	neural tube development	GO:0021915	2.98989e-05	0	28	13.7069	57	SKI, LHX2, PKD1, SHROOM3, BMP4, SSBP3, SCRIB, KDM2B, LMO4, VANGL2, SOX17, CELSR1, INKA1, ARID1A, PLXNA2, ABL1, SFRP1, FZD2, SUFU, WNT1, RARG, PAX6, WNT5A, SFRP2, GRHL3, ADM, OVOL2, SHH	6497, 9355, 5310, 57619, 652, 23648, 23513, 84678, 8543, 57216, 64321, 9620, 389119, 8289, 5362, 25, 6422, 2535, 51684, 7471, 5916, 5080, 7474, 6423, 57822, 133, 58495, 6469
GO Biological processes	negative regulation of signal transduction	GO:0009968	3.0193e-05	0	106	75.5081	314	CHAC1, SKI, HEY2, VWC2, SKOR1, NKX2-1, LRP1, MAPK8IP2, IGFBP4, SOX9, SH2B3, PRDM16, SHISA2, ONECUT2, STUB1, LEMD3, AR, SHISA6, INPP5D, APC2, SNAI1, RFX4, SIX3, ADGRA2, WNT5B, BMP4, LBH, GPATCH3, DLL1, PIK3R2, CNMD, DLX2, RUNX2, FOXO1, UBASH3B, BMP2, GATA2, NTN1, WNK2, HDAC3, SCRIB, HEYL, EREG, SARM1, PRKN, ERBB2, CYP26A1, EMILIN1, IGFBP3, CTH, PPIF, TIMP2, LMBR1L, KLF4, NECAB2, PAK5, SOX17, PSMB4…	79094, 6497, 23493, 375567, 390598, 7080, 4035, 23542, 3487, 6662, 10019, 63976, 387914, 9480, 10273, 23592, 367, 388336, 3635, 10297, 6615, 5992, 6496, 25960, 81029, 652, 81606, 63906, 28514, 5296, 11061, 1746, 860, 2308, 84959, 650, 2624, 9423, 65268, 8841, 23513, 26508, 2069, 23098, 5071, 2064, 1592, 11117, 3486, 1491, 10105, 7077, 55716, 9314, 54550, 57144, 64321, 5692, 54726, 2625, 292, 5502…
GO Biological processes	endochondral bone morphogenesis	GO:0060350	3.12393e-05	0	15	5.53085	23	COL12A1, SOX9, MEF2D, BMP4, SHOX2, RUNX2, THBS3, COL7A1, FGF18, INPPL1, COMP, DLX5, AXIN2, COL2A1, RARG	1303, 6662, 4209, 652, 6474, 860, 7059, 1294, 8817, 3636, 1311, 1749, 8313, 1280, 5916
GO Biological processes	embryonic heart tube development	GO:0035050	3.12393e-05	0	15	5.53085	23	FOXC2, EOMES, DLL1, TBX2, ENG, VANGL2, SOX17, ZIC3, FOXN4, TBR1, RNF207, SUFU, WNT5A, OVOL2, SHH	2303, 8320, 28514, 6909, 2022, 57216, 64321, 7547, 121643, 10716, 388591, 51684, 7474, 58495, 6469
GO Biological processes	gland development	GO:0048732	3.38499e-05	0	49	29.0971	121	UPRT, NKX2-1, SOX9, GSX1, ONECUT2, AR, CRIP1, PKD1, FGFR1, INSM1, SIX3, PITX2, BMP4, ASS1, LBH, VEGFA, BMP2, GATA2, NTN1, SCRIB, TBX2, CAD, LMO4, PRKDC, ZIC3, IGF2, GATA3, RREB1, RPS6KA1, NCOR2, WNT2, SIX4, ABL1, FEM1B, SFRP1, LEF1, ETV5, WNT1, WNT7B, ONECUT1, HK2, RARG, PAX6, SOX3, WNT5A, FOXF1, PLXND1, KDM5B, SHH	139596, 7080, 6662, 219409, 9480, 367, 1396, 5310, 2260, 3642, 6496, 5308, 652, 445, 81606, 7422, 650, 2624, 9423, 23513, 6909, 790, 8543, 5591, 7547, 3481, 2625, 6239, 6195, 9612, 7472, 51804, 25, 10116, 6422, 51176, 2119, 7471, 7477, 3175, 3099, 5916, 5080, 6658, 7474, 2294, 23129, 10765, 6469
GO Biological processes	bone morphogenesis	GO:0060349	3.52553e-05	0	19	7.93556	33	SKI, COL12A1, SOX9, MEF2D, BMP4, SHOX2, RUNX2, THBS3, TFAP2A, COL7A1, FGF18, INPPL1, COMP, DLX5, AXIN2, COL2A1, RARG, NEUROG1, SFRP2	6497, 1303, 6662, 4209, 652, 6474, 860, 7059, 7020, 1294, 8817, 3636, 1311, 1749, 8313, 1280, 5916, 4762, 6423
GO Biological processes	negative regulation of neuron differentiation	GO:0045665	3.58494e-05	0	32	16.5925	69	TP73, LRP1, NKX2-2, SOX9, GDF11, MCF2, MEIS1, SEMA4B, SIX3, FGF13, DLL1, NR2E1, DLX2, MT3, NTN1, DGUOK, SEMA3F, CALR, RAP1GAP2, NLGN3, TNR, CERS2, FEZF2, SEMA3D, DLX1, PAX6, SOX3, WNT5A, BCL11A, SHH, SOX8, NGEF	7161, 4035, 4821, 6662, 10220, 4168, 4211, 10509, 6496, 2258, 28514, 7101, 1746, 4504, 9423, 1716, 6405, 811, 23108, 54413, 7143, 29956, 55079, 223117, 1745, 5080, 6658, 7474, 53335, 6469, 30812, 25791
GO Biological processes	regulation of cellular component organization	GO:0051128	3.63342e-05	0	197	156.547	651	HAX1, MAPRE3, AUTS2, SKI, CDKN2C, HEY2, TP73, VAMP1, PRDM12, KAZALD1, SMG6, CDA, LRP1, FEZ1, MAPK8IP2, ABR, ITPKA, IGFBP4, NMT1, SOX9, SCARF1, OBSL1, NEUROD2, CEP131, STUB1, AR, SHISA6, PHLDB1, PKD1, RHOG, ADD2, APC2, MCF2, TAC1, FGFR1, PEX5, SHROOM3, SEMA4B, MAPT, ANKRD13B, CAPN2, IGSF9, IQSEC1, INSM1, CPNE9, TCTEX1D2, SNAI1, GRIN1, SIRPB1, ALKBH4, LDLRAP1, SYT7, CAMK2B, SGIP1, BMP4, SHOX2, TPBG…	10456, 22924, 26053, 6497, 1031, 23493, 7161, 6843, 59335, 81621, 23293, 978, 4035, 9638, 23542, 29, 3706, 3487, 4836, 6662, 8578, 23363, 4761, 22994, 10273, 367, 388336, 23187, 5310, 391, 119, 10297, 4168, 6863, 2260, 5830, 57619, 10509, 4137, 124930, 824, 57549, 9922, 3642, 151835, 255758, 6615, 2902, 10326, 54784, 26119, 9066, 816, 84251, 652, 6474, 7162, 2258, 375790, 6585, 8153, 28514, 11064…
GO Biological processes	kidney epithelium development	GO:0072073	4.20931e-05	0	27	13.2259	55	PGF, SOX9, LAMB2, FOXC2, GDF11, PKD1, LHX1, FGFR1, BMP4, DLL1, IRX2, MTSS1, VEGFA, BMP2, HEYL, SIX2, WNT6, GATA3, CRLF1, STAT1, SIX4, SFRP1, SMAD6, WNT1, WNT7B, SHH, SOX8	5228, 6662, 3913, 2303, 10220, 5310, 3975, 2260, 652, 28514, 153572, 9788, 7422, 650, 26508, 10736, 7475, 2625, 9244, 6772, 51804, 6422, 4091, 7471, 7477, 6469, 30812
GO Biological processes	cell growth	GO:0016049	4.37419e-05	0	49	29.3375	122	AUTS2, CDKN2C, KAZALD1, CDA, LRP1, IGFBP4, SOX9, LHX2, LAMB2, SEMA4B, MAPT, CPNE9, FGF13, SLIT1, RND2, DBN1, VEGFA, MT3, DNAJB2, NTN1, PRKN, ERBB2, KDM2B, IGFBP3, PAK5, APBB1, SOX17, BCAR1, SEMA3F, NPR1, RPS6KA1, NIN, PAK4, ABL1, SFRP1, NLGN3, TNR, LEF1, CYBA, ADIPOR1, BARHL2, SEMA3D, RARG, WNT5A, SFRP2, BCL11A, ARHGEF11, NKX6-1, CXCL12	26053, 1031, 81621, 978, 4035, 3487, 6662, 9355, 3913, 10509, 4137, 151835, 2258, 6585, 8153, 1627, 7422, 4504, 3300, 9423, 5071, 2064, 84678, 3486, 57144, 322, 64321, 9564, 6405, 4881, 6195, 51199, 10298, 25, 6422, 54413, 7143, 51176, 1535, 51094, 343472, 223117, 5916, 7474, 6423, 53335, 9826, 4825, 6387
GO Biological processes	formation of primary germ layer	GO:0001704	4.44861e-05	0	20	8.65698	36	COL12A1, FOXC2, LHX1, FGFR1, LAMB1, SNAI1, BMP4, EOMES, SIX2, KLF4, SOX17, CRB2, COL7A1, ARID1A, SOX7, LEF1, TAL1, WNT5A, SFRP2, FOXF1	1303, 2303, 3975, 2260, 3912, 6615, 652, 8320, 10736, 9314, 64321, 286204, 1294, 8289, 83595, 51176, 6886, 7474, 6423, 2294
GO Biological processes	developmental cell growth	GO:0048588	4.48313e-05	0	28	13.9474	58	AUTS2, LRP1, SOX9, LHX2, LAMB2, SEMA4B, MAPT, CPNE9, FGF13, SLIT1, RND2, DBN1, VEGFA, MT3, NTN1, PRKN, SEMA3F, NIN, ABL1, NLGN3, TNR, BARHL2, SEMA3D, RARG, WNT5A, BCL11A, NKX6-1, CXCL12	26053, 4035, 6662, 9355, 3913, 10509, 4137, 151835, 2258, 6585, 8153, 1627, 7422, 4504, 9423, 5071, 6405, 51199, 25, 54413, 7143, 343472, 223117, 5916, 7474, 53335, 4825, 6387
GO Biological processes	negative regulation of cellular metabolic process	GO:0031324	4.49939e-05	0	197	157.028	653	CHAC1, RBM4, SKI, CDKN2C, HEY2, ZFHX3, SKOR1, SENP1, NKX2-1, SMG6, MEIS2, ZBTB16, CDA, LRP1, FEZ1, TFAP2C, VIP, SIRT7, SOX9, SH2B3, BACE2, NEUROD2, GSX1, PRDM16, FOXC2, AR, INPP5D, PPM1D, LHX1, DLG3, FGFR1, TRIM39, MAPT, ANKRD13B, RBM24, TGIF2, EIF4G3, DTX3L, INSM1, SNAI1, TARBP2, SIX3, BMP4, TSHZ3, CNOT8, LBH, EOMES, IRX2, PIK3R2, NUDT16L1, CDC6, VEGFA, NR2E1, LHX9, DLX2, MT3, RUNX2, FOXO1, UBAS…	79094, 5936, 6497, 1031, 23493, 463, 390598, 29843, 7080, 23293, 4212, 7704, 978, 4035, 9638, 7022, 7432, 51547, 6662, 10019, 25825, 4761, 219409, 63976, 2303, 367, 3635, 8493, 3975, 1741, 2260, 56658, 4137, 124930, 221662, 60436, 8672, 151636, 3642, 6615, 6895, 6496, 652, 57616, 9337, 81606, 8320, 153572, 5296, 84309, 990, 7422, 7101, 56956, 1746, 4504, 860, 2308, 84959, 55502, 10949, 85300, 650…
GO Biological processes	negative regulation of response to stimulus	GO:0048585	4.75673e-05	0	126	93.5435	389	CHAC1, SKI, HEY2, VWC2, SKOR1, NKX2-1, LRP1, MAPK8IP2, ABR, APOH, IGFBP4, SOX9, SH2B3, PRDM16, SHISA2, ONECUT2, STUB1, LEMD3, AR, SHISA6, INPP5D, APC2, CACNB3, SEMA4B, SNAI1, RFX4, TARBP2, GRIN1, SIX3, ADGRA2, WNT5B, BMP4, LBH, GPATCH3, DLL1, PIK3R2, NUDT16L1, CNMD, DLX2, RUNX2, FOXO1, UBASH3B, BMP2, SERPING1, GATA2, NTN1, WNK2, HDAC3, SCRIB, HEYL, EREG, SARM1, PRKN, ERBB2, CYP26A1, EMILIN1, IGFB…	79094, 6497, 23493, 375567, 390598, 7080, 4035, 23542, 29, 350, 3487, 6662, 10019, 63976, 387914, 9480, 10273, 23592, 367, 388336, 3635, 10297, 784, 10509, 6615, 5992, 6895, 2902, 6496, 25960, 81029, 652, 81606, 63906, 28514, 5296, 84309, 11061, 1746, 860, 2308, 84959, 650, 710, 2624, 9423, 65268, 8841, 23513, 26508, 2069, 23098, 5071, 2064, 1592, 11117, 3486, 1491, 10105, 7077, 55716, 9314, 1053…
GO Biological processes	regulation of cellular response to growth factor stimulus	GO:0090287	5.07609e-05	0	37	20.4401	85	SKI, VWC2, SKOR1, NKX2-1, PRDM16, SHISA2, ONECUT2, STUB1, LEMD3, FGFR1, ADGRA2, BMP4, DLL1, VEGFA, CNMD, MT3, RUNX2, ENG, EMILIN1, FLT1, OTX2, ZNF423, CRB2, FGF18, GATA3, DAB2IP, PRKCB, ABL1, SFRP1, SMAD6, ADAMTSL2, DLX1, WNT1, ONECUT1, WNT5A, SFRP2, HHIP	6497, 375567, 390598, 7080, 63976, 387914, 9480, 10273, 23592, 2260, 25960, 652, 28514, 7422, 11061, 4504, 860, 2022, 11117, 2321, 5015, 23090, 286204, 8817, 2625, 153090, 5579, 25, 6422, 4091, 9719, 1745, 7471, 3175, 7474, 6423, 64399
GO Biological processes	mesoderm morphogenesis	GO:0048332	5.12499e-05	0	13	4.56896	19	FOXC2, FGFR1, SNAI1, BMP4, EOMES, SIX2, KLF4, CRB2, LEF1, TAL1, WNT5A, SFRP2, FOXF1	2303, 2260, 6615, 652, 8320, 10736, 9314, 286204, 51176, 6886, 7474, 6423, 2294
GO Biological processes	mesoderm formation	GO:0001707	5.12499e-05	0	13	4.56896	19	FOXC2, FGFR1, SNAI1, BMP4, EOMES, SIX2, KLF4, CRB2, LEF1, TAL1, WNT5A, SFRP2, FOXF1	2303, 2260, 6615, 652, 8320, 10736, 9314, 286204, 51176, 6886, 7474, 6423, 2294
GO Biological processes	gastrulation	GO:0007369	5.48838e-05	0	25	12.0236	50	COL12A1, FOXC2, PHLDB1, LHX1, FGFR1, LAMB1, TGIF2, SNAI1, BMP4, EOMES, SIX2, VANGL2, KLF4, OTX2, SOX17, CRB2, COL7A1, ARID1A, SOX7, SFRP1, LEF1, TAL1, WNT5A, SFRP2, FOXF1	1303, 2303, 23187, 3975, 2260, 3912, 60436, 6615, 652, 8320, 10736, 57216, 9314, 5015, 64321, 286204, 1294, 8289, 83595, 6422, 51176, 6886, 7474, 6423, 2294
GO Biological processes	negative regulation of cell proliferation	GO:0008285	5.70505e-05	0	63	40.6397	169	SKI, CDKN2C, TP73, ZBTB16, APOH, VIP, SOX9, SH2B3, AR, GDF11, INPP5D, PPM1D, DLG3, MEIS1, INSM1, BMP4, DLL1, MTSS1, CDC6, NR2E1, CNMD, DNAJB2, BMP2, GATA2, WNK2, EREG, ERBB2, KDM2B, IGFBP3, TIMP2, KLF4, FLT1, TFAP2A, GATA3, VAX1, INPPL1, C1QL4, NPR1, SOX7, ADAMTS8, IDH2, SPEG, DAB2IP, STAT1, AXIN2, SFRP1, SMAD6, CERS2, FEZF2, CBFA2T3, VSIR, ZNF503, RARG, PAX6, DLL4, WNT5A, SFRP2, ADM, PAWR, MXD4,…	6497, 1031, 7161, 7704, 350, 7432, 6662, 10019, 367, 10220, 3635, 8493, 1741, 4211, 3642, 652, 28514, 9788, 990, 7101, 11061, 3300, 650, 2624, 65268, 2069, 2064, 84678, 3486, 7077, 9314, 2321, 7020, 2625, 11023, 3636, 338761, 4881, 83595, 11095, 3418, 10290, 153090, 6772, 8313, 6422, 4091, 29956, 55079, 863, 64115, 84858, 5916, 5080, 54567, 7474, 6423, 133, 5074, 10608, 58495, 29117, 6469
GO Biological processes	positive regulation of neuron differentiation	GO:0045666	5.72968e-05	0	43	25.009	104	VWC2, LRP1, FEZ1, NKX2-2, ITPKA, SCARF1, OBSL1, NEUROD2, FGFR1, MAPT, TGIF2, CPNE9, ZC4H2, CAMK2B, BMP4, SHOX2, CYB5D2, RND2, DBN1, VEGFA, DLX2, BMP2, GATA2, NTN1, HEYL, PRKN, TIMP2, APBB1, CUX1, SF3A2, PLXNA2, DAB2IP, NIN, ETV5, FEZF2, DLX1, TCF12, WNT5A, NEUROG1, PLXND1, NKX6-1, CXCL12, NEUROG3	375567, 4035, 9638, 4821, 3706, 8578, 23363, 4761, 2260, 4137, 60436, 151835, 55906, 816, 652, 6474, 124936, 8153, 1627, 7422, 1746, 650, 2624, 9423, 26508, 5071, 7077, 322, 1523, 8175, 5362, 153090, 51199, 2119, 55079, 1745, 6938, 7474, 4762, 23129, 4825, 6387, 50674
GO Biological processes	positive regulation of vasculature development	GO:1904018	5.92709e-05	0	26	12.745	53	PGF, FOXC2, JMJD8, DLL1, VEGFA, NR2E1, GATA2, ENG, CTH, KLF4, FLT1, FGF18, ANGPT4, STIM1, ANGPTL4, PRKCB, PAK4, ABL1, MTDH, HK2, S100A1, WNT5A, SFRP2, ADM, SP1, PDGFD	5228, 2303, 339123, 28514, 7422, 7101, 2624, 2022, 1491, 9314, 2321, 8817, 51378, 6786, 51129, 5579, 10298, 25, 92140, 3099, 6271, 7474, 6423, 133, 6667, 80310
GO Biological processes	synapse organization	GO:0050808	7.18707e-05	0	49	29.8185	124	ACTG1, ITPKA, LAMB2, NEUROD2, SHISA6, ADD2, DLG3, SDK2, CACNB3, MAPT, IGSF9, ZC4H2, GRIN1, CAMK2B, TPBG, AGRN, SLIT1, DBN1, WNT7A, SEZ6L, NTN1, SLITRK5, ERBB2, C1QL3, PCDHB3, TUBA1A, ASIC2, SEMA3F, SYNPO, SPOCK2, DAB2IP, PCDHGC3, SIX4, ADGRB2, ABL1, NLGN3, TNR, ETV5, ABI2, WNT7B, MYOT, PALM, WNT5A, PLXND1, ABHD17A, CAMKV, CHCHD10, VSTM5, NGEF	71, 3706, 3913, 4761, 388336, 119, 1741, 54549, 784, 4137, 57549, 55906, 2902, 816, 7162, 375790, 6585, 1627, 7476, 23544, 9423, 26050, 2064, 389941, 56132, 7846, 40, 6405, 11346, 9806, 153090, 5098, 51804, 576, 25, 54413, 7143, 2119, 10152, 7477, 9499, 5064, 7474, 23129, 81926, 79012, 400916, 387804, 25791
GO Biological processes	negative regulation of cell communication	GO:0010648	7.24966e-05	0	113	82.9627	345	CHAC1, SKI, HEY2, VWC2, SKOR1, NKX2-1, LRP1, MAPK8IP2, IGFBP4, SOX9, SH2B3, PRDM16, SHISA2, ONECUT2, STUB1, LEMD3, AR, SHISA6, INPP5D, APC2, MAPT, SNAI1, RFX4, SIX3, ADGRA2, WNT5B, BMP4, LBH, GPATCH3, DLL1, PIK3R2, CNMD, DLX2, RUNX2, FOXO1, UBASH3B, BMP2, GATA2, NTN1, WNK2, HDAC3, SCRIB, HEYL, EREG, SARM1, MIDN, PRKN, ERBB2, CYP26A1, EMILIN1, IGFBP3, CTH, PPIF, TIMP2, LMBR1L, KLF4, NECAB2, PAK5, …	79094, 6497, 23493, 375567, 390598, 7080, 4035, 23542, 3487, 6662, 10019, 63976, 387914, 9480, 10273, 23592, 367, 388336, 3635, 10297, 4137, 6615, 5992, 6496, 25960, 81029, 652, 81606, 63906, 28514, 5296, 11061, 1746, 860, 2308, 84959, 650, 2624, 9423, 65268, 8841, 23513, 26508, 2069, 23098, 90007, 5071, 2064, 1592, 11117, 3486, 1491, 10105, 7077, 55716, 9314, 54550, 57144, 64321, 150, 5692, 5472…
GO Biological processes	cell projection organization	GO:0030030	7.38651e-05	0	139	105.808	440	AUTS2, PRDM12, TUBG1, PSD, NKX2-1, LRP1, FEZ1, MAPK8IP2, ITPKA, SCARF1, OBSL1, LHX2, LAMB2, CEP131, ONECUT2, RHOG, LHX1, MCF2, GPRIN1, COL25A1, CNP, FGFR1, LAMB1, UNC5A, WDR90, SEMA4B, MAPT, IGSF9, CPNE9, LYPLA2, PDLIM7, TCTEX1D2, RFX4, GRIN1, WHRN, CNTNAP1, CAMK2B, GNAO1, SHOX2, FGF13, AGRN, SLIT1, RND2, NUDCD3, CNTRL, MTSS1, DBN1, SEPTIN9, WNT7A, VEGFA, USP21, CCDC28B, NR2E1, LHX9, TEKT2, MT3, …	26053, 59335, 7283, 5662, 7080, 4035, 9638, 23542, 3706, 8578, 23363, 9355, 3913, 22994, 9480, 391, 3975, 4168, 114787, 84570, 1267, 2260, 3912, 90249, 197335, 10509, 4137, 57549, 151835, 11313, 9260, 255758, 5992, 2902, 25861, 8506, 816, 2775, 6474, 2258, 375790, 6585, 8153, 23386, 11064, 9788, 1627, 10801, 7476, 7422, 27005, 79140, 7101, 56956, 27285, 4504, 85300, 9423, 56896, 1944, 26050, 2351…
GO Biological processes	mesodermal cell differentiation	GO:0048333	7.47622e-05	0	8	2.16424	9	FOXC2, FGFR1, BMP4, SIX2, KLF4, TAL1, SFRP2, FOXF1	2303, 2260, 652, 10736, 9314, 6886, 6423, 2294
GO Biological processes	dorsal spinal cord development	GO:0021516	7.47622e-05	0	8	2.16424	9	GSX1, GSX2, LHX1, LMO4, PBX3, WNT1, UNCX, TAL1	219409, 170825, 3975, 8543, 5090, 7471, 340260, 6886
GO Biological processes	forebrain neuron fate commitment	GO:0021877	7.47622e-05	0	8	2.16424	9	NKX2-1, DLX2, GATA2, TBR1, SATB2, FEZF2, DLX1, PAX6	7080, 1746, 2624, 10716, 23314, 55079, 1745, 5080
GO Biological processes	positive regulation of cartilage development	GO:0061036	7.47622e-05	0	8	2.16424	9	ZBTB16, SOX9, BMP4, RUNX2, BMP2, FGF18, SOX5, WNT5A	7704, 6662, 652, 860, 650, 8817, 6660, 7474
GO Biological processes	axon extension	GO:0048675	7.51924e-05	0	20	8.89745	37	AUTS2, LRP1, LHX2, LAMB2, SEMA4B, MAPT, SLIT1, DBN1, VEGFA, MT3, NTN1, SEMA3F, ABL1, NLGN3, TNR, BARHL2, SEMA3D, WNT5A, NKX6-1, CXCL12	26053, 4035, 9355, 3913, 10509, 4137, 6585, 1627, 7422, 4504, 9423, 6405, 25, 54413, 7143, 343472, 223117, 7474, 4825, 6387
GO Biological processes	digestive tract morphogenesis	GO:0048546	7.57338e-05	0	11	3.60707	15	BMP4, SHOX2, SIX2, VANGL2, SOX17, SFRP1, WNT5A, SFRP2, FOXF1, OVOL2, SHH	652, 6474, 10736, 57216, 64321, 6422, 7474, 6423, 2294, 58495, 6469
GO Biological processes	positive regulation of angiogenesis	GO:0045766	7.73474e-05	0	24	11.5426	48	PGF, FOXC2, JMJD8, DLL1, VEGFA, NR2E1, GATA2, ENG, KLF4, FLT1, FGF18, ANGPT4, STIM1, ANGPTL4, PRKCB, PAK4, ABL1, MTDH, HK2, S100A1, WNT5A, SFRP2, ADM, SP1	5228, 2303, 339123, 28514, 7422, 7101, 2624, 2022, 9314, 2321, 8817, 51378, 6786, 51129, 5579, 10298, 25, 92140, 3099, 6271, 7474, 6423, 133, 6667
GO Biological processes	negative regulation of signaling	GO:0023057	8.33084e-05	0	113	83.2032	346	CHAC1, SKI, HEY2, VWC2, SKOR1, NKX2-1, LRP1, MAPK8IP2, IGFBP4, SOX9, SH2B3, PRDM16, SHISA2, ONECUT2, STUB1, LEMD3, AR, SHISA6, INPP5D, APC2, MAPT, SNAI1, RFX4, SIX3, ADGRA2, WNT5B, BMP4, LBH, GPATCH3, DLL1, PIK3R2, CNMD, DLX2, RUNX2, FOXO1, UBASH3B, BMP2, GATA2, NTN1, WNK2, HDAC3, SCRIB, HEYL, EREG, SARM1, MIDN, PRKN, ERBB2, CYP26A1, EMILIN1, IGFBP3, CTH, PPIF, TIMP2, LMBR1L, KLF4, NECAB2, PAK5, …	79094, 6497, 23493, 375567, 390598, 7080, 4035, 23542, 3487, 6662, 10019, 63976, 387914, 9480, 10273, 23592, 367, 388336, 3635, 10297, 4137, 6615, 5992, 6496, 25960, 81029, 652, 81606, 63906, 28514, 5296, 11061, 1746, 860, 2308, 84959, 650, 2624, 9423, 65268, 8841, 23513, 26508, 2069, 23098, 90007, 5071, 2064, 1592, 11117, 3486, 1491, 10105, 7077, 55716, 9314, 54550, 57144, 64321, 150, 5692, 5472…
GO Biological processes	urogenital system development	GO:0001655	8.4387e-05	0	46	27.6542	115	NUP160, TP73, ZBTB16, PGF, SOX9, LAMB2, FOXC2, AR, GDF11, CRIP1, PKD1, LHX1, FGFR1, BMP4, ASS1, DLL1, IRX2, MTSS1, VEGFA, BMP2, GATA2, HEYL, SIX2, CYP26A1, VANGL2, WNT6, TFAP2A, SOX17, GATA3, CRLF1, STAT1, ACE, SIX4, FEM1B, SFRP1, SMAD6, EMX2, AMH, WNT1, WNT7B, RARG, WNT5A, FOXF1, SHH, PDGFD, SOX8	23279, 7161, 7704, 5228, 6662, 3913, 2303, 367, 10220, 1396, 5310, 3975, 2260, 652, 445, 28514, 153572, 9788, 7422, 650, 2624, 26508, 10736, 1592, 57216, 7475, 7020, 64321, 2625, 9244, 6772, 1636, 51804, 10116, 6422, 4091, 2018, 268, 7471, 7477, 5916, 7474, 2294, 6469, 80310, 30812
GO Biological processes	chondrocyte development	GO:0002063	8.5251e-05	0	10	3.12613	13	COL12A1, SOX9, SHOX2, RUNX2, COL7A1, FGF18, COMP, AXIN2, RARG, SFRP2	1303, 6662, 6474, 860, 1294, 8817, 1311, 8313, 5916, 6423
GO Biological processes	aortic valve development	GO:0003176	8.5251e-05	0	10	3.12613	13	HEY2, SOX9, SNAI1, BMP4, HEYL, EMILIN1, GATA3, ELN, SMAD6, DLL4	23493, 6662, 6615, 652, 26508, 11117, 2625, 2006, 4091, 54567
GO Biological processes	embryonic eye morphogenesis	GO:0048048	8.5251e-05	0	10	3.12613	13	SIX3, TBX2, KDM2B, TFAP2A, FOXF2, MFAP2, ARID1A, RARG, PAX6, WNT5A	6496, 6909, 84678, 7020, 2295, 4237, 8289, 5916, 5080, 7474
GO Biological processes	neural crest cell migration	GO:0001755	8.5251e-05	0	10	3.12613	13	SEMA4B, PITX2, BMP4, ENG, SEMA3F, EFNB1, SEMA3D, OVOL2, SHH, SOX8	10509, 5308, 652, 2022, 6405, 1947, 223117, 58495, 6469, 30812
GO Biological processes	aortic valve morphogenesis	GO:0003180	8.5251e-05	0	10	3.12613	13	HEY2, SOX9, SNAI1, BMP4, HEYL, EMILIN1, GATA3, ELN, SMAD6, DLL4	23493, 6662, 6615, 652, 26508, 11117, 2625, 2006, 4091, 54567
GO Biological processes	regulation of chondrocyte differentiation	GO:0032330	8.5251e-05	0.001	10	3.12613	13	ZBTB16, SOX9, BMP4, SHOX2, RUNX2, SIX2, FGF18, SOX5, AXIN2, RARG	7704, 6662, 652, 6474, 860, 10736, 8817, 6660, 8313, 5916
GO Biological processes	axis specification	GO:0009798	8.65972e-05	0	18	7.69509	32	SKI, HEY2, LHX1, SIX3, PITX2, BMP4, DLL1, WNT7A, SIX2, WNT6, OTX2, SFRP1, SMAD6, WNT1, PAX6, WNT5A, NEUROG1, SHH	6497, 23493, 3975, 6496, 5308, 652, 28514, 7476, 10736, 7475, 5015, 6422, 4091, 7471, 5080, 7474, 4762, 6469
GO Biological processes	epithelial tube branching involved in lung morphogenesis	GO:0060441	8.82973e-05	0	9	2.64519	11	NKX2-1, SOX9, BMP4, VANGL2, CELSR1, WNT2, FOXF1, HHIP, SHH	7080, 6662, 652, 57216, 9620, 7472, 2294, 64399, 6469
GO Biological processes	regulation of epithelial tube formation	GO:1905276	8.82973e-05	0	9	2.64519	11	VANGL2, GATA3, CELSR1, SIX4, SFRP1, FZD2, WNT5A, SFRP2, GRHL3	57216, 2625, 9620, 51804, 6422, 2535, 7474, 6423, 57822
GO Biological processes	regulation of axonogenesis	GO:0050770	8.86096e-05	0	26	12.9855	54	LRP1, MCF2, SEMA4B, MAPT, GRIN1, SHOX2, FGF13, RND2, DBN1, WNT7A, VEGFA, MT3, NTN1, SEMA3F, TBR1, PLXNA2, NIN, ABL1, TNR, FEZF2, BARHL2, SEMA3D, WNT5A, PLXND1, NKX6-1, CXCL12	4035, 4168, 10509, 4137, 2902, 6474, 2258, 8153, 1627, 7476, 7422, 4504, 9423, 6405, 10716, 5362, 51199, 25, 7143, 55079, 343472, 223117, 7474, 23129, 4825, 6387
GO Biological processes	nephron epithelium development	GO:0072009	9.90421e-05	0	22	10.3403	43	PGF, SOX9, LAMB2, FOXC2, PKD1, LHX1, BMP4, DLL1, IRX2, MTSS1, VEGFA, BMP2, HEYL, SIX2, WNT6, GATA3, STAT1, SIX4, WNT1, WNT7B, SHH, SOX8	5228, 6662, 3913, 2303, 5310, 3975, 652, 28514, 153572, 9788, 7422, 650, 26508, 10736, 7475, 2625, 6772, 51804, 7471, 7477, 6469, 30812
GO Biological processes	epithelial to mesenchymal transition	GO:0001837	9.90421e-05	0	22	10.3403	43	HEY2, NKX2-1, SOX9, PHLDB1, SNAI1, BMP4, EOMES, BMP2, HEYL, ENG, S100A4, CRB2, FOXF2, DAB2IP, WNT2, AXIN2, SFRP1, LEF1, ADIPOR1, WNT5A, SFRP2, OVOL2	23493, 7080, 6662, 23187, 6615, 652, 8320, 650, 26508, 2022, 6275, 286204, 2295, 153090, 7472, 8313, 6422, 51176, 51094, 7474, 6423, 58495
GO Biological processes	muscle organ development	GO:0007517	0.000102288	0	42	24.7686	103	SKI, HEY2, TP73, ZFHX3, FOXC2, PKP2, MEIS1, MEF2D, FGFR1, ALX4, RBM24, BMP4, SHOX2, ASS1, EOMES, KCNAB1, DLL1, BMP2, PAXBP1, TBX2, HEYL, ENG, VANGL2, VAX1, ELN, FLNB, SPEG, POPDC3, DMD, WNT2, SIX4, FOS, FZD2, LEF1, EEF2, TCF12, DLL4, WNT5A, NEUROG1, USP2, SHH, SOX8	6497, 23493, 7161, 463, 2303, 5318, 4211, 4209, 2260, 60529, 221662, 652, 6474, 445, 8320, 7881, 28514, 650, 94104, 6909, 26508, 2022, 57216, 11023, 2006, 2317, 10290, 64208, 1756, 7472, 51804, 2353, 2535, 51176, 1938, 6938, 54567, 7474, 4762, 9099, 6469, 30812
GO Biological processes	embryonic skeletal system morphogenesis	GO:0048704	0.000114274	0	13	4.80943	20	FOXC2, LHX1, ALX4, BMP4, SHOX2, DLX2, RUNX2, SIX2, TFAP2A, DSCAML1, SATB2, SIX4, COL2A1	2303, 3975, 60529, 652, 6474, 1746, 860, 10736, 7020, 57453, 23314, 51804, 1280
GO Biological processes	regulation of cartilage development	GO:0061035	0.000114274	0	13	4.80943	20	ZBTB16, SOX9, BMP4, SHOX2, RUNX2, BMP2, SIX2, FGF18, CTSK, SOX5, AXIN2, RARG, WNT5A	7704, 6662, 652, 6474, 860, 650, 10736, 8817, 1513, 6660, 8313, 5916, 7474
GO Biological processes	regulation of signaling	GO:0023051	0.000120638	0	246	204.882	852	HAX1, CHAC1, AUTS2, SKI, HEY2, TP73, VWC2, VAMP1, PSD, SKOR1, NKX2-1, SH3BGRL, LRP1, MAPK8IP2, ABR, VIP, ITPKA, ADAM8, IGFBP4, NMT1, SOX9, SH2B3, NEUROD2, GALR1, PRDM16, SHISA2, ONECUT2, STUB1, LEMD3, AR, SHISA6, GDF11, FRMPD1, RHOG, INPP5D, GSX2, APC2, MCF2, P2RY6, RNF220, TAC1, DLG3, DENND1A, CACNG4, FGFR1, TRIM39, CACNB3, MAPT, ITPKB, PLEKHJ1, ADORA2B, PLEKHG5, JMJD8, IQSEC1, DUSP15, MCF2L2, S…	10456, 79094, 26053, 6497, 23493, 7161, 375567, 6843, 5662, 390598, 7080, 6451, 4035, 23542, 29, 7432, 3706, 101, 3487, 4836, 6662, 10019, 4761, 2587, 63976, 387914, 9480, 10273, 23592, 367, 388336, 10220, 22844, 391, 3635, 170825, 10297, 4168, 5031, 55182, 6863, 1741, 57706, 27092, 2260, 56658, 784, 4137, 3707, 55111, 136, 57449, 339123, 9922, 128853, 23101, 6615, 5992, 2902, 6496, 144717, 8506,…
GO Biological processes	roof of mouth development	GO:0060021	0.00012067	0	17	7.21415	30	SKI, PRDM16, GDF11, ALX4, SNAI1, WNT7A, TBX2, TFAP2A, VAX1, FOXF2, SATB2, DLX5, FZD2, COL2A1, LEF1, WNT5A, SHH	6497, 63976, 10220, 60529, 6615, 7476, 6909, 7020, 11023, 2295, 23314, 1749, 2535, 1280, 51176, 7474, 6469
GO Biological processes	regulation of extent of cell growth	GO:0061387	0.00012067	0	17	7.21415	30	LRP1, SEMA4B, MAPT, FGF13, RND2, DBN1, VEGFA, MT3, NTN1, SEMA3F, ABL1, TNR, BARHL2, SEMA3D, WNT5A, NKX6-1, CXCL12	4035, 10509, 4137, 2258, 8153, 1627, 7422, 4504, 9423, 6405, 25, 7143, 343472, 223117, 7474, 4825, 6387
GO Biological processes	nephron tubule development	GO:0072080	0.000123538	0	20	9.13792	38	PGF, SOX9, PKD1, LHX1, BMP4, DLL1, IRX2, MTSS1, VEGFA, BMP2, HEYL, SIX2, WNT6, GATA3, STAT1, SIX4, WNT1, WNT7B, SHH, SOX8	5228, 6662, 5310, 3975, 652, 28514, 153572, 9788, 7422, 650, 26508, 10736, 7475, 2625, 6772, 51804, 7471, 7477, 6469, 30812
GO Biological processes	renal tubule development	GO:0061326	0.000123538	0	20	9.13792	38	PGF, SOX9, PKD1, LHX1, BMP4, DLL1, IRX2, MTSS1, VEGFA, BMP2, HEYL, SIX2, WNT6, GATA3, STAT1, SIX4, WNT1, WNT7B, SHH, SOX8	5228, 6662, 5310, 3975, 652, 28514, 153572, 9788, 7422, 650, 26508, 10736, 7475, 2625, 6772, 51804, 7471, 7477, 6469, 30812
GO Biological processes	telencephalon development	GO:0021537	0.000123972	0	37	21.1615	88	SKI, NKX2-1, LRP1, FEZ1, SLC32A1, LHX2, GSX2, LHX1, LAMB1, RFX4, GRIN1, SIX3, BMP4, FGF13, SLIT1, EOMES, NR2E1, DLX2, BMP2, SLITRK5, KDM2B, LHX6, TBR1, DAB2IP, NIN, DLX5, TNR, EMX2, LEF1, FEZF2, DLX1, UNCX, PAX6, WNT5A, ARX, CXCL12, SHH	6497, 7080, 4035, 9638, 140679, 9355, 170825, 3975, 3912, 5992, 2902, 6496, 652, 2258, 6585, 8320, 7101, 1746, 650, 26050, 84678, 26468, 10716, 153090, 51199, 1749, 7143, 2018, 51176, 55079, 1745, 340260, 5080, 7474, 170302, 6387, 6469
GO Biological processes	nephron development	GO:0072006	0.000124676	0	25	12.5045	52	NUP160, PGF, SOX9, LAMB2, FOXC2, PKD1, LHX1, BMP4, DLL1, IRX2, MTSS1, VEGFA, BMP2, HEYL, SIX2, VANGL2, WNT6, GATA3, STAT1, SIX4, WNT1, WNT7B, SHH, PDGFD, SOX8	23279, 5228, 6662, 3913, 2303, 5310, 3975, 652, 28514, 153572, 9788, 7422, 650, 26508, 10736, 57216, 7475, 2625, 6772, 51804, 7471, 7477, 6469, 80310, 30812
GO Biological processes	regulation of neural precursor cell proliferation	GO:2000177	0.000126699	0	15	6.01179	25	LHX2, LHX1, INSM1, SIX3, VEGFA, NR2E1, FOXO1, GATA2, KDM2B, VAX1, NES, PAX6, DLL4, WNT5A, SHH	9355, 3975, 3642, 6496, 7422, 7101, 2308, 2624, 84678, 11023, 10763, 5080, 54567, 7474, 6469
GO Biological processes	plasma membrane bounded cell projection organization	GO:0120036	0.000137042	0	136	104.365	434	AUTS2, PRDM12, TUBG1, PSD, NKX2-1, LRP1, FEZ1, MAPK8IP2, ITPKA, SCARF1, OBSL1, LHX2, LAMB2, CEP131, ONECUT2, RHOG, LHX1, MCF2, GPRIN1, COL25A1, CNP, FGFR1, LAMB1, UNC5A, WDR90, SEMA4B, MAPT, IGSF9, CPNE9, LYPLA2, PDLIM7, TCTEX1D2, RFX4, GRIN1, WHRN, CNTNAP1, CAMK2B, GNAO1, SHOX2, FGF13, AGRN, SLIT1, RND2, NUDCD3, CNTRL, MTSS1, DBN1, SEPTIN9, WNT7A, VEGFA, USP21, CCDC28B, NR2E1, LHX9, TEKT2, MT3, …	26053, 59335, 7283, 5662, 7080, 4035, 9638, 23542, 3706, 8578, 23363, 9355, 3913, 22994, 9480, 391, 3975, 4168, 114787, 84570, 1267, 2260, 3912, 90249, 197335, 10509, 4137, 57549, 151835, 11313, 9260, 255758, 5992, 2902, 25861, 8506, 816, 2775, 6474, 2258, 375790, 6585, 8153, 23386, 11064, 9788, 1627, 10801, 7476, 7422, 27005, 79140, 7101, 56956, 27285, 4504, 85300, 9423, 56896, 1944, 26050, 2351…
GO Biological processes	nervous system process	GO:0050877	0.000137982	0	78	54.1061	225	PDE1B, CABP1, PRDM12, KCNAB2, MEIS2, MAPK8IP2, ABR, VIP, AAAS, MIP, LAMB2, NEUROD2, SHISA6, GSX2, SCNN1A, TAC1, FSCN2, CACNG4, FGFR1, CACNB3, MAPT, GRIN1, SIX3, WHRN, CNTNAP1, TSHZ3, FGF13, KCNAB1, HPS1, WNT7A, NR2E1, P2RX3, NIPSNAP1, IGDCC3, CPLX3, PRKN, TPP1, GRIN2C, SLC12A5, GM2A, PAK5, KCNA2, ASIC2, TFAP2A, MYO1A, CLRN1, OPN1SW, EIF4EBP2, SYNPO, NKX6-2, LHX8, TAS1R1, TBR1, PROK2, KCNJ10, COMP…	5153, 9478, 59335, 8514, 4212, 23542, 29, 7432, 8086, 4284, 3913, 4761, 388336, 170825, 6337, 6863, 25794, 27092, 2260, 784, 4137, 2902, 6496, 25861, 8506, 57616, 2258, 7881, 3257, 7476, 7101, 5024, 8508, 9543, 594855, 5071, 1200, 2905, 57468, 2760, 57144, 3737, 40, 7020, 4640, 7401, 611, 1979, 11346, 84504, 431707, 80835, 10716, 60675, 3766, 1311, 41, 5090, 25, 1121, 54413, 5923, 7143, 2353, 113…
GO Biological processes	epidermis development	GO:0008544	0.000140004	0	30	16.1116	67	HEY2, SOX9, LHX2, PKP2, KRT7, FGFR1, ALX4, SNAI1, WHRN, PITX2, BMP4, DLL1, ADAM9, SCRIB, EREG, VANGL2, KLF4, COL7A1, CLRN1, CELSR1, CTSK, FLNB, PAX6, WNT5A, KAZN, GRHL3, OVOL2, PRKCH, MYCL, SHH	23493, 6662, 9355, 5318, 3855, 2260, 60529, 6615, 25861, 5308, 652, 28514, 8754, 23513, 2069, 57216, 9314, 1294, 7401, 9620, 1513, 2317, 5080, 7474, 23254, 57822, 58495, 5583, 4610, 6469
GO Biological processes	regulation of cell communication	GO:0010646	0.000153456	0	243	202.718	843	HAX1, CHAC1, AUTS2, SKI, HEY2, TP73, VWC2, VAMP1, PSD, SKOR1, NKX2-1, SH3BGRL, LRP1, MAPK8IP2, ABR, VIP, ITPKA, ADAM8, IGFBP4, NMT1, SOX9, SH2B3, NEUROD2, GALR1, PRDM16, SHISA2, ONECUT2, STUB1, LEMD3, AR, SHISA6, GDF11, FRMPD1, RHOG, INPP5D, GSX2, APC2, MCF2, P2RY6, RNF220, TAC1, DLG3, DENND1A, CACNG4, FGFR1, TRIM39, CACNB3, MAPT, ITPKB, ADORA2B, PLEKHG5, JMJD8, IQSEC1, DUSP15, MCF2L2, SNAI1, RFX…	10456, 79094, 26053, 6497, 23493, 7161, 375567, 6843, 5662, 390598, 7080, 6451, 4035, 23542, 29, 7432, 3706, 101, 3487, 4836, 6662, 10019, 4761, 2587, 63976, 387914, 9480, 10273, 23592, 367, 388336, 10220, 22844, 391, 3635, 170825, 10297, 4168, 5031, 55182, 6863, 1741, 57706, 27092, 2260, 56658, 784, 4137, 3707, 136, 57449, 339123, 9922, 128853, 23101, 6615, 5992, 2902, 6496, 8506, 26119, 25960, …
GO Biological processes	negative regulation of developmental growth	GO:0048640	0.000167964	0	16	6.73321	28	TP73, MEIS1, SEMA4B, BMP4, FGF13, MT3, NTN1, SEMA3F, SFRP1, TNR, SEMA3D, WWC1, WNT5A, WWC2, SFRP2, BCL11A	7161, 4211, 10509, 652, 2258, 4504, 9423, 6405, 6422, 7143, 223117, 23286, 7474, 80014, 6423, 53335
GO Biological processes	sprouting angiogenesis	GO:0002040	0.000174041	0	19	8.65698	36	PGF, FOXC2, JMJD8, ADGRA2, BMP4, DLL1, VEGFA, NR2E1, GATA2, ENG, KLF4, FLT1, FGF18, ABL1, LEF1, S100A1, DLL4, PIK3R3, NR4A1	5228, 2303, 339123, 25960, 652, 28514, 7422, 7101, 2624, 2022, 9314, 2321, 8817, 25, 51176, 6271, 54567, 8503, 3164
GO Biological processes	tissue migration	GO:0090130	0.000175661	0	35	19.9591	83	APOH, SOX9, FOXC2, TAC1, FGFR1, PLEKHG5, IQSEC1, ADGRA2, BMP4, WNT7A, VEGFA, NR2E1, ADAM9, GATA2, DOCK1, EMP2, KLF4, BCAR1, FGF18, ANGPT4, GATA3, CALR, RREB1, DAB2IP, STAT1, ABL1, ADIPOR1, DLL4, WNT5A, PIK3R3, FOXF1, PLXND1, FAT2, SP1, NR4A1	350, 6662, 2303, 6863, 2260, 57449, 9922, 25960, 652, 7476, 7422, 7101, 8754, 2624, 1793, 2013, 9314, 9564, 8817, 51378, 2625, 811, 6239, 153090, 6772, 25, 51094, 54567, 7474, 8503, 2294, 23129, 2196, 6667, 3164
GO Biological processes	regulation of cell growth	GO:0001558	0.00017999	0	41	24.5281	102	CDKN2C, KAZALD1, CDA, LRP1, IGFBP4, SEMA4B, MAPT, CPNE9, FGF13, RND2, DBN1, VEGFA, MT3, DNAJB2, NTN1, PRKN, ERBB2, KDM2B, IGFBP3, PAK5, APBB1, SOX17, BCAR1, SEMA3F, NPR1, RPS6KA1, PAK4, ABL1, SFRP1, TNR, LEF1, CYBA, ADIPOR1, BARHL2, SEMA3D, WNT5A, SFRP2, BCL11A, ARHGEF11, NKX6-1, CXCL12	1031, 81621, 978, 4035, 3487, 10509, 4137, 151835, 2258, 8153, 1627, 7422, 4504, 3300, 9423, 5071, 2064, 84678, 3486, 57144, 322, 64321, 9564, 6405, 4881, 6195, 10298, 25, 6422, 7143, 51176, 1535, 51094, 343472, 223117, 7474, 6423, 53335, 9826, 4825, 6387
GO Biological processes	epithelial cell migration	GO:0010631	0.000180773	0	34	19.2377	80	APOH, SOX9, FOXC2, TAC1, FGFR1, PLEKHG5, IQSEC1, ADGRA2, BMP4, WNT7A, VEGFA, NR2E1, ADAM9, GATA2, DOCK1, EMP2, KLF4, BCAR1, FGF18, ANGPT4, GATA3, CALR, RREB1, DAB2IP, STAT1, ABL1, ADIPOR1, DLL4, WNT5A, PIK3R3, PLXND1, FAT2, SP1, NR4A1	350, 6662, 2303, 6863, 2260, 57449, 9922, 25960, 652, 7476, 7422, 7101, 8754, 2624, 1793, 2013, 9314, 9564, 8817, 51378, 2625, 811, 6239, 153090, 6772, 25, 51094, 54567, 7474, 8503, 23129, 2196, 6667, 3164
GO Biological processes	epithelium migration	GO:0090132	0.000180773	0	34	19.2377	80	APOH, SOX9, FOXC2, TAC1, FGFR1, PLEKHG5, IQSEC1, ADGRA2, BMP4, WNT7A, VEGFA, NR2E1, ADAM9, GATA2, DOCK1, EMP2, KLF4, BCAR1, FGF18, ANGPT4, GATA3, CALR, RREB1, DAB2IP, STAT1, ABL1, ADIPOR1, DLL4, WNT5A, PIK3R3, PLXND1, FAT2, SP1, NR4A1	350, 6662, 2303, 6863, 2260, 57449, 9922, 25960, 652, 7476, 7422, 7101, 8754, 2624, 1793, 2013, 9314, 9564, 8817, 51378, 2625, 811, 6239, 153090, 6772, 25, 51094, 54567, 7474, 8503, 23129, 2196, 6667, 3164
GO Biological processes	olfactory bulb development	GO:0021772	0.000189735	0	11	3.84755	16	SKI, LHX2, GSX2, SLIT1, EOMES, NR2E1, DLX2, DLX5, UNCX, WNT5A, ARX	6497, 9355, 170825, 6585, 8320, 7101, 1746, 1749, 340260, 7474, 170302
GO Biological processes	olfactory lobe development	GO:0021988	0.000189735	0	11	3.84755	16	SKI, LHX2, GSX2, SLIT1, EOMES, NR2E1, DLX2, DLX5, UNCX, WNT5A, ARX	6497, 9355, 170825, 6585, 8320, 7101, 1746, 1749, 340260, 7474, 170302
GO Biological processes	mesodermal cell fate commitment	GO:0001710	0.000190865	0	6	1.44283	6	FOXC2, FGFR1, BMP4, SIX2, KLF4, SFRP2	2303, 2260, 652, 10736, 9314, 6423
GO Biological processes	ureter morphogenesis	GO:0072197	0.000190865	0	6	1.44283	6	SOX9, LHX1, BMP4, GATA3, EMX2, SOX8	6662, 3975, 652, 2625, 2018, 30812
GO Biological processes	spinal cord association neuron differentiation	GO:0021527	0.000190865	0	6	1.44283	6	GSX1, GSX2, LHX1, LMO4, WNT1, TAL1	219409, 170825, 3975, 8543, 7471, 6886
GO Biological processes	inner ear development	GO:0048839	0.00019454	0	28	14.9092	62	HEY2, ABR, SOX9, FGFR1, WHRN, BMP4, DLL1, BMP2, GATA2, NTN1, SCRIB, C1QTNF5, VANGL2, TFAP2A, GATA3, CLRN1, CELSR1, DLX5, SIX4, ZIC1, FZD2, COL2A1, WNT1, WNT5A, NEUROG1, GRHL3, MYCL, SHH	23493, 29, 6662, 2260, 25861, 652, 28514, 650, 2624, 9423, 23513, 114902, 57216, 7020, 2625, 7401, 9620, 1749, 51804, 7545, 2535, 1280, 7471, 7474, 4762, 57822, 4610, 6469
GO Biological processes	regulation of morphogenesis of an epithelium	GO:1905330	0.000194994	0	29	15.6307	65	SOX9, AR, LHX1, FGFR1, BMP4, WNT7A, VEGFA, TBX2, SIX2, VANGL2, PSMB4, GATA3, CELSR1, RREB1, STAT1, PSMD5, WNT2, SIX4, ABL1, SFRP1, RNF207, FZD2, ETV5, WNT1, WNT5A, SFRP2, GRHL3, SHH, SOX8	6662, 367, 3975, 2260, 652, 7476, 7422, 6909, 10736, 57216, 5692, 2625, 9620, 6239, 6772, 5711, 7472, 51804, 25, 6422, 388591, 2535, 2119, 7471, 7474, 6423, 57822, 6469, 30812
GO Biological processes	primary neural tube formation	GO:0014020	0.000197072	0	20	9.37839	39	SKI, LHX2, SHROOM3, BMP4, SCRIB, KDM2B, LMO4, VANGL2, CELSR1, ARID1A, ABL1, SFRP1, FZD2, SUFU, RARG, WNT5A, SFRP2, GRHL3, ADM, OVOL2	6497, 9355, 57619, 652, 23513, 84678, 8543, 57216, 9620, 8289, 25, 6422, 2535, 51684, 5916, 7474, 6423, 57822, 133, 58495
GO Biological processes	oligodendrocyte differentiation	GO:0048709	0.000197072	0	20	9.37839	39	CDKN2C, TP73, NKX2-1, NKX2-2, SOX9, GSX2, CNP, CNTNAP1, DLX2, ERBB2, PRDM8, NKX6-2, TSPAN2, KCNJ10, NLGN3, DLX1, PAX6, NKX6-1, SHH, SOX8	1031, 7161, 7080, 4821, 6662, 170825, 1267, 8506, 1746, 2064, 56978, 84504, 10100, 3766, 54413, 1745, 5080, 4825, 6469, 30812
GO Biological processes	mesonephros development	GO:0001823	0.000217003	0.001	21	10.0998	42	ZBTB16, PGF, SOX9, FOXC2, GDF11, PKD1, LHX1, FGFR1, BMP4, VEGFA, BMP2, SIX2, WNT6, GATA3, CRLF1, SIX4, SFRP1, SMAD6, WNT1, SHH, SOX8	7704, 5228, 6662, 2303, 10220, 5310, 3975, 2260, 652, 7422, 650, 10736, 7475, 2625, 9244, 51804, 6422, 4091, 7471, 6469, 30812
GO Biological processes	BMP signaling pathway	GO:0030509	0.000233644	0	22	10.8212	45	SKI, VWC2, SKOR1, LEMD3, BMP4, RUNX2, BMP2, ENG, ZNF423, CRB2, COMP, DLX5, ABL1, SFRP1, SMAD6, FAM83G, LEF1, AMH, DLX1, WNT1, WNT5A, SFRP2	6497, 375567, 390598, 23592, 652, 860, 650, 2022, 23090, 286204, 1311, 1749, 25, 6422, 4091, 644815, 51176, 268, 1745, 7471, 7474, 6423
GO Biological processes	semi-lunar valve development	GO:1905314	0.000235025	0	10	3.3666	14	HEY2, SOX9, SNAI1, BMP4, HEYL, EMILIN1, GATA3, ELN, SMAD6, DLL4	23493, 6662, 6615, 652, 26508, 11117, 2625, 2006, 4091, 54567
GO Biological processes	regulation of nitrogen compound metabolic process	GO:0051171	0.000235309	0	364	319.827	1330	HAX1, MAPRE3, PDE1B, CHAC1, NUP160, RBM4, AUTS2, SKI, CDKN2C, HEY2, TP73, ZFHX3, VWC2, PRDM12, SKOR1, SENP1, NKX2-1, SMG6, MEIS2, ZBTB16, CDA, LRP1, TFAP2C, NKX2-2, MAPK8IP2, PGF, VIP, ADAM8, IGFBP4, AAAS, SIRT7, SOX9, SH2B3, LHX2, BACE2, NEUROD2, GALR1, GSX1, PRDM16, ONECUT2, SRA1, FOXC2, STUB1, LEMD3, AR, GDF11, PKD1, RHOG, INPP5D, GSX2, PPM1D, LHX1, APC2, P2RY6, DLG3, MEIS1, HTATIP2, MEF2D, EB…	10456, 22924, 5153, 79094, 23279, 5936, 26053, 6497, 1031, 23493, 7161, 463, 375567, 59335, 390598, 29843, 7080, 23293, 4212, 7704, 978, 4035, 7022, 4821, 23542, 5228, 7432, 101, 3487, 8086, 51547, 6662, 10019, 9355, 25825, 4761, 2587, 219409, 63976, 9480, 10011, 2303, 10273, 23592, 367, 10220, 5310, 391, 3635, 170825, 8493, 3975, 10297, 5031, 1741, 4211, 10553, 4209, 64641, 2260, 56658, 60529, 4…
GO Biological processes	neuron projection extension	GO:1990138	0.000246988	0.001	23	11.5426	48	AUTS2, LRP1, LHX2, LAMB2, SEMA4B, MAPT, CPNE9, SLIT1, DBN1, VEGFA, MT3, NTN1, PRKN, SEMA3F, ABL1, NLGN3, TNR, BARHL2, SEMA3D, WNT5A, BCL11A, NKX6-1, CXCL12	26053, 4035, 9355, 3913, 10509, 4137, 151835, 6585, 1627, 7422, 4504, 9423, 5071, 6405, 25, 54413, 7143, 343472, 223117, 7474, 53335, 4825, 6387
GO Biological processes	developmental maturation	GO:0021700	0.000266091	0	30	16.5925	69	AP1M1, SCARF1, NEUROD2, GDF11, FGFR1, GRIN1, SIX3, CAMK2B, AGRN, VEGFA, SEZ6L, RUNX2, THBS3, BMP2, GATA2, EREG, LHX6, GATA3, CDC25B, NR4A2, DAB2IP, FEM1B, WNT1, PALM, TAL1, WNT5A, BCL11A, NKX6-1, RERE, SOX8	8907, 8578, 4761, 10220, 2260, 2902, 6496, 816, 375790, 7422, 23544, 860, 7059, 650, 2624, 2069, 26468, 2625, 994, 4929, 153090, 10116, 7471, 5064, 6886, 7474, 53335, 4825, 473, 30812
GO Biological processes	regulation of synapse structure or activity	GO:0050803	0.000266091	0	30	16.5925	69	ITPKA, NEUROD2, SHISA6, IGSF9, GRIN1, CAMK2B, TPBG, AGRN, SLIT1, DBN1, WNT7A, NTN1, SLITRK5, SLC17A6, C1QL3, TUBA1A, ASIC2, SEMA3F, DAB2IP, SIX4, ADGRB2, ABL1, NLGN3, ETV5, ABI2, WNT5A, ABHD17A, CAMKV, VSTM5, NGEF	3706, 4761, 388336, 57549, 2902, 816, 7162, 375790, 6585, 1627, 7476, 9423, 26050, 57084, 389941, 7846, 40, 6405, 153090, 51804, 576, 25, 54413, 2119, 10152, 7474, 81926, 79012, 387804, 25791
GO Biological processes	ear development	GO:0043583	0.000269572	0	29	15.8711	66	HEY2, ABR, SOX9, FGFR1, WHRN, BMP4, DLL1, BMP2, GATA2, NTN1, SCRIB, SIX2, C1QTNF5, VANGL2, TFAP2A, GATA3, CLRN1, CELSR1, DLX5, SIX4, ZIC1, FZD2, COL2A1, WNT1, WNT5A, NEUROG1, GRHL3, MYCL, SHH	23493, 29, 6662, 2260, 25861, 652, 28514, 650, 2624, 9423, 23513, 10736, 114902, 57216, 7020, 2625, 7401, 9620, 1749, 51804, 7545, 2535, 1280, 7471, 7474, 4762, 57822, 4610, 6469
GO Biological processes	regulation of synapse organization	GO:0050807	0.000269572	0	29	15.8711	66	ITPKA, NEUROD2, SHISA6, IGSF9, GRIN1, CAMK2B, TPBG, AGRN, SLIT1, DBN1, WNT7A, NTN1, SLITRK5, C1QL3, TUBA1A, ASIC2, SEMA3F, DAB2IP, SIX4, ADGRB2, ABL1, NLGN3, ETV5, ABI2, WNT5A, ABHD17A, CAMKV, VSTM5, NGEF	3706, 4761, 388336, 57549, 2902, 816, 7162, 375790, 6585, 1627, 7476, 9423, 26050, 389941, 7846, 40, 6405, 153090, 51804, 576, 25, 54413, 2119, 10152, 7474, 81926, 79012, 387804, 25791
GO Biological processes	cell surface receptor signaling pathway involved in heart development	GO:0061311	0.000276814	0	9	2.88566	12	HEY2, SNAI1, BMP4, BMP2, HEYL, VANGL2, SOX17, DLL4, WNT5A	23493, 6615, 652, 650, 26508, 57216, 64321, 54567, 7474
GO Biological processes	branching involved in blood vessel morphogenesis	GO:0001569	0.000276814	0.002	9	2.88566	12	FOXC2, VEGFA, ENG, ABL1, LEF1, DLL4, SFRP2, PLXND1, SHH	2303, 7422, 2022, 25, 51176, 54567, 6423, 23129, 6469
GO Biological processes	positive regulation of neural precursor cell proliferation	GO:2000179	0.000276814	0.001	9	2.88566	12	LHX2, LHX1, INSM1, VEGFA, NR2E1, NES, PAX6, DLL4, SHH	9355, 3975, 3642, 7422, 7101, 10763, 5080, 54567, 6469
GO Biological processes	prostate gland morphogenesis	GO:0060512	0.000276814	0	9	2.88566	12	SOX9, AR, CRIP1, BMP4, FEM1B, SFRP1, RARG, WNT5A, SHH	6662, 367, 1396, 652, 10116, 6422, 5916, 7474, 6469
GO Biological processes	spinal cord motor neuron differentiation	GO:0021522	0.000276814	0	9	2.88566	12	NKX2-2, ZC4H2, OLIG3, LMO4, NKX6-2, SUFU, PAX6, NKX6-1, SHH	4821, 55906, 167826, 8543, 84504, 51684, 5080, 4825, 6469
GO Biological processes	negative regulation of embryonic development	GO:0045992	0.000277966	0	7	1.92377	8	SNAI1, BMP4, TBX2, GATA3, SUFU, WNT5A, SFRP2	6615, 652, 6909, 2625, 51684, 7474, 6423
GO Biological processes	planar cell polarity pathway involved in neural tube closure	GO:0090179	0.000277966	0	7	1.92377	8	VANGL2, CELSR1, SFRP1, FZD2, WNT5A, SFRP2, GRHL3	57216, 9620, 6422, 2535, 7474, 6423, 57822
GO Biological processes	type B pancreatic cell differentiation	GO:0003309	0.000277966	0	7	1.92377	8	NKX2-2, INSM1, BMP4, DLL1, PAX6, WNT5A, NKX6-1	4821, 3642, 652, 28514, 5080, 7474, 4825
GO Biological processes	regulation of establishment of planar polarity involved in neural tube closure	GO:0090178	0.000277966	0	7	1.92377	8	VANGL2, CELSR1, SFRP1, FZD2, WNT5A, SFRP2, GRHL3	57216, 9620, 6422, 2535, 7474, 6423, 57822
GO Biological processes	embryonic skeletal system development	GO:0048706	0.000291886	0	16	6.97368	29	FOXC2, LHX1, ALX4, BMP4, SHOX2, DLX2, RUNX2, SIX2, TFAP2A, DSCAML1, SATB2, SIX4, COL2A1, DLX1, WNT5A, SHH	2303, 3975, 60529, 652, 6474, 1746, 860, 10736, 7020, 57453, 23314, 51804, 1280, 1745, 7474, 6469
GO Biological processes	astrocyte differentiation	GO:0048708	0.000291886	0	16	6.97368	29	LRP1, NKX2-2, SOX9, BACE2, LAMB2, MAPT, DLL1, NR2E1, MT3, BMP2, TSPAN2, ABL1, PAX6, TAL1, SHH, SOX8	4035, 4821, 6662, 25825, 3913, 4137, 28514, 7101, 4504, 650, 10100, 25, 5080, 6886, 6469, 30812
GO Biological processes	embryonic camera-type eye morphogenesis	GO:0048596	0.000304362	0	8	2.40472	10	SIX3, TBX2, KDM2B, TFAP2A, FOXF2, ARID1A, PAX6, WNT5A	6496, 6909, 84678, 7020, 2295, 8289, 5080, 7474
GO Biological processes	establishment of planar polarity of embryonic epithelium	GO:0042249	0.000304362	0	8	2.40472	10	VANGL2, FOXF2, CELSR1, SFRP1, FZD2, WNT5A, SFRP2, GRHL3	57216, 2295, 9620, 6422, 2535, 7474, 6423, 57822
GO Biological processes	GABAergic neuron differentiation	GO:0097154	0.000304362	0.001	8	2.40472	10	NKX2-1, DLX2, GATA2, LHX6, FEZF2, DLX1, HELT, ARX	7080, 1746, 2624, 26468, 55079, 1745, 391723, 170302
GO Biological processes	regulation of mesonephros development	GO:0061217	0.000304362	0	8	2.40472	10	SOX9, LHX1, BMP4, VEGFA, SIX2, GATA3, SIX4, SOX8	6662, 3975, 652, 7422, 10736, 2625, 51804, 30812
GO Biological processes	mesonephric tubule development	GO:0072164	0.000306375	0.001	20	9.61886	40	PGF, SOX9, FOXC2, GDF11, PKD1, LHX1, FGFR1, BMP4, VEGFA, BMP2, SIX2, WNT6, GATA3, CRLF1, SIX4, SFRP1, SMAD6, WNT1, SHH, SOX8	5228, 6662, 2303, 10220, 5310, 3975, 2260, 652, 7422, 650, 10736, 7475, 2625, 9244, 51804, 6422, 4091, 7471, 6469, 30812
GO Biological processes	mesonephric epithelium development	GO:0072163	0.000306375	0.001	20	9.61886	40	PGF, SOX9, FOXC2, GDF11, PKD1, LHX1, FGFR1, BMP4, VEGFA, BMP2, SIX2, WNT6, GATA3, CRLF1, SIX4, SFRP1, SMAD6, WNT1, SHH, SOX8	5228, 6662, 2303, 10220, 5310, 3975, 2260, 652, 7422, 650, 10736, 7475, 2625, 9244, 51804, 6422, 4091, 7471, 6469, 30812
GO Biological processes	columnar/cuboidal epithelial cell development	GO:0002066	0.000315586	0	12	4.56896	19	NKX2-2, FGFR1, INSM1, WHRN, BMP4, DLL1, SCRIB, CLRN1, RARG, PAX6, WNT5A, NKX6-1	4821, 2260, 3642, 25861, 652, 28514, 23513, 7401, 5916, 5080, 7474, 4825
GO Biological processes	regulation of animal organ morphogenesis	GO:2000027	0.00031916	0	34	19.7187	82	SOX9, FOXC2, AR, LHX1, FGFR1, BMP4, WNT7A, VEGFA, RUNX2, BMP2, TBX2, SIX2, ENG, VANGL2, WNT6, TFAP2A, PSMB4, GATA3, CELSR1, STAT1, PSMD5, WNT2, SIX4, ABL1, SFRP1, RNF207, FZD2, ETV5, WNT1, WNT5A, SFRP2, GRHL3, SHH, SOX8	6662, 2303, 367, 3975, 2260, 652, 7476, 7422, 860, 650, 6909, 10736, 2022, 57216, 7475, 7020, 5692, 2625, 9620, 6772, 5711, 7472, 51804, 25, 6422, 388591, 2535, 2119, 7471, 7474, 6423, 57822, 6469, 30812
GO Biological processes	digestive system development	GO:0055123	0.000329542	0	21	10.3403	43	NKX2-2, SLC4A2, PKD1, ALX4, BMP4, SHOX2, ASS1, TBX2, SIX2, VANGL2, SOX17, ZIC3, IGF2, FOXF2, SFRP1, WNT5A, SFRP2, FOXF1, OVOL2, FOXL1, SHH	4821, 6522, 5310, 60529, 652, 6474, 445, 6909, 10736, 57216, 64321, 7547, 3481, 2295, 6422, 7474, 6423, 2294, 58495, 2300, 6469
GO Biological processes	stem cell differentiation	GO:0048863	0.000330946	0	33	18.9973	79	TP73, SOX9, FOXC2, SEMA4B, RBM24, SIX3, PITX2, BMP4, LBH, EOMES, WNT7A, RUNX2, GATA2, TBX2, ENG, LMBR1L, SETD1A, SOX17, PSMB4, GATA3, SEMA3F, SOX5, PSMD5, ACE, EFNB1, ABL1, SFRP1, SEMA3D, TCF12, TAL1, OVOL2, SHH, SOX8	7161, 6662, 2303, 10509, 221662, 6496, 5308, 652, 81606, 8320, 7476, 860, 2624, 6909, 2022, 55716, 9739, 64321, 5692, 2625, 6405, 6660, 5711, 1636, 1947, 25, 6422, 223117, 6938, 6886, 58495, 6469, 30812
GO Biological processes	sensory perception	GO:0007600	0.000375201	0.001	41	25.2495	105	CABP1, PRDM12, VIP, MIP, LAMB2, SCNN1A, TAC1, FSCN2, FGFR1, CACNB3, GRIN1, SIX3, WHRN, HPS1, NR2E1, P2RX3, NIPSNAP1, CPLX3, KCNA2, ASIC2, TFAP2A, MYO1A, CLRN1, OPN1SW, TAS1R1, PROK2, KCNJ10, ASIC1, CHM, SLC52A3, FZD2, HMCN1, COL2A1, LEF1, TIMM10, RAX, CRYBB3, PAX6, DLL4, CXCL12, NR2F6	9478, 59335, 7432, 4284, 3913, 6337, 6863, 25794, 2260, 784, 2902, 6496, 25861, 3257, 7101, 5024, 8508, 594855, 3737, 40, 7020, 4640, 7401, 611, 80835, 60675, 3766, 41, 1121, 113278, 2535, 83872, 1280, 51176, 26519, 30062, 1417, 5080, 54567, 6387, 2063
GO Biological processes	Notch signaling pathway	GO:0007219	0.00037869	0	26	13.9474	58	CHAC1, HEY2, SOX9, FOXC2, GSX2, DTX3L, SNAI1, DLL1, DLX2, BMP2, GATA2, TBX2, HEYL, ZNF423, ANGPT4, NEUROD4, LLGL1, STAT1, WWP2, DLX1, WNT1, WWC1, ONECUT1, DLL4, GRIP2, PLXND1	79094, 23493, 6662, 2303, 170825, 151636, 6615, 28514, 1746, 650, 2624, 6909, 26508, 23090, 51378, 58158, 3996, 6772, 11060, 1745, 7471, 23286, 3175, 54567, 80852, 23129
GO Biological processes	regulation of primary metabolic process	GO:0080090	0.000382512	0	369	326.32	1357	HAX1, MAPRE3, PDE1B, CHAC1, NUP160, RBM4, AUTS2, SKI, CDKN2C, HEY2, TP73, ZFHX3, VWC2, PRDM12, SKOR1, SENP1, NKX2-1, SMG6, MEIS2, ZBTB16, CDA, LRP1, TFAP2C, NKX2-2, MAPK8IP2, PGF, VIP, ADAM8, IGFBP4, AAAS, SIRT7, SOX9, SH2B3, LHX2, BACE2, NEUROD2, GALR1, GSX1, PRDM16, ONECUT2, SRA1, FOXC2, STUB1, LEMD3, AR, GDF11, PKD1, RHOG, INPP5D, GSX2, PPM1D, LHX1, APC2, P2RY6, DLG3, MEIS1, HTATIP2, MEF2D, EB…	10456, 22924, 5153, 79094, 23279, 5936, 26053, 6497, 1031, 23493, 7161, 463, 375567, 59335, 390598, 29843, 7080, 23293, 4212, 7704, 978, 4035, 7022, 4821, 23542, 5228, 7432, 101, 3487, 8086, 51547, 6662, 10019, 9355, 25825, 4761, 2587, 219409, 63976, 9480, 10011, 2303, 10273, 23592, 367, 10220, 5310, 391, 3635, 170825, 8493, 3975, 10297, 5031, 1741, 4211, 10553, 4209, 64641, 2260, 56658, 60529, 4…
GO Biological processes	circulatory system process	GO:0003013	0.000392446	0	44	27.6542	115	HEY2, ABR, KCNJ5, VIP, SCN2B, FOXC2, AR, PKP2, TAC1, CACNG4, CACNB3, ADORA2B, PTGS1, FLI1, GNAO1, FGF13, DLL1, VEGFA, SERPING1, TBX2, KCNK15, HCN4, EMP2, ASIC2, RASL10B, ADRA2A, FOXN4, STIM1, ELN, NPR1, COMP, STAT1, CACNA1B, DMD, ACE, SNTA1, RNF207, CYBA, S100A1, DLL4, ADM, GRIP2, GRK2, CXCL12	23493, 29, 3762, 7432, 6327, 2303, 367, 5318, 6863, 27092, 784, 136, 5742, 2313, 2775, 2258, 28514, 7422, 710, 6909, 60598, 10021, 2013, 40, 91608, 150, 121643, 6786, 2006, 4881, 1311, 6772, 774, 1756, 1636, 6640, 388591, 1535, 6271, 54567, 133, 80852, 156, 6387
GO Biological processes	blood circulation	GO:0008015	0.000392446	0	44	27.6542	115	HEY2, ABR, KCNJ5, VIP, SCN2B, FOXC2, AR, PKP2, TAC1, CACNG4, CACNB3, ADORA2B, PTGS1, FLI1, GNAO1, FGF13, DLL1, VEGFA, SERPING1, TBX2, KCNK15, HCN4, EMP2, ASIC2, RASL10B, ADRA2A, FOXN4, STIM1, ELN, NPR1, COMP, STAT1, CACNA1B, DMD, ACE, SNTA1, RNF207, CYBA, S100A1, DLL4, ADM, GRIP2, GRK2, CXCL12	23493, 29, 3762, 7432, 6327, 2303, 367, 5318, 6863, 27092, 784, 136, 5742, 2313, 2775, 2258, 28514, 7422, 710, 6909, 60598, 10021, 2013, 40, 91608, 150, 121643, 6786, 2006, 4881, 1311, 6772, 774, 1756, 1636, 6640, 388591, 1535, 6271, 54567, 133, 80852, 156, 6387
GO Biological processes	negative regulation of transmembrane receptor protein serine/threonine kinase signaling pathway	GO:0090101	0.000393061	0.001	18	8.41651	35	SKI, VWC2, SKOR1, NKX2-1, PRDM16, ONECUT2, STUB1, LEMD3, EMILIN1, ABL1, SFRP1, SMAD6, ADAMTSL2, DLX1, WNT1, ONECUT1, WNT5A, SFRP2	6497, 375567, 390598, 7080, 63976, 9480, 10273, 23592, 11117, 25, 6422, 4091, 9719, 1745, 7471, 3175, 7474, 6423
GO Biological processes	regulation of signal transduction	GO:0009966	0.000394681	0	213	177.228	737	HAX1, CHAC1, AUTS2, SKI, HEY2, TP73, VWC2, PSD, SKOR1, NKX2-1, SH3BGRL, LRP1, MAPK8IP2, ABR, ADAM8, IGFBP4, NMT1, SOX9, SH2B3, NEUROD2, PRDM16, SHISA2, ONECUT2, STUB1, LEMD3, AR, SHISA6, GDF11, FRMPD1, RHOG, INPP5D, GSX2, APC2, MCF2, P2RY6, RNF220, DLG3, DENND1A, CACNG4, FGFR1, TRIM39, CACNB3, MAPT, ITPKB, ADORA2B, PLEKHG5, JMJD8, IQSEC1, DUSP15, MCF2L2, SNAI1, RFX4, GRIN1, SIX3, CNTNAP1, LDLRAP1…	10456, 79094, 26053, 6497, 23493, 7161, 375567, 5662, 390598, 7080, 6451, 4035, 23542, 29, 101, 3487, 4836, 6662, 10019, 4761, 63976, 387914, 9480, 10273, 23592, 367, 388336, 10220, 22844, 391, 3635, 170825, 10297, 4168, 5031, 55182, 1741, 57706, 27092, 2260, 56658, 784, 4137, 3707, 136, 57449, 339123, 9922, 128853, 23101, 6615, 5992, 2902, 6496, 8506, 26119, 25960, 81029, 652, 6474, 81606, 63906…
GO Biological processes	regulation of system process	GO:0044057	0.000400404	0	47	30.059	125	HEY2, TACR1, KCNJ5, VIP, GALR1, SCN2B, SHISA6, GSX2, PKP2, TAC1, CACNG4, FGFR1, CACNB3, ADORA2B, GRIN1, CAMK2B, GNAO1, TSHZ3, FGF13, WNT7A, FOXO1, P2RX3, TBX2, KCNK15, HCN4, EMP2, KLF4, ASIC2, ADRA2A, FOXN4, STIM1, NPR1, PROK2, CACNA1B, DMD, ACE, PBX3, SNTA1, NLGN3, TNR, RNF207, CYBA, S100A1, NEUROG1, HCRT, ADM, GRK2	23493, 6869, 3762, 7432, 2587, 6327, 388336, 170825, 5318, 6863, 27092, 2260, 784, 136, 2902, 816, 2775, 57616, 2258, 7476, 2308, 5024, 6909, 60598, 10021, 2013, 9314, 40, 150, 121643, 6786, 4881, 60675, 774, 1756, 1636, 5090, 6640, 54413, 7143, 388591, 1535, 6271, 4762, 3060, 133, 156
GO Biological processes	negative regulation of BMP signaling pathway	GO:0030514	0.000420985	0	11	4.08802	17	SKI, VWC2, SKOR1, LEMD3, ABL1, SFRP1, SMAD6, DLX1, WNT1, WNT5A, SFRP2	6497, 375567, 390598, 23592, 25, 6422, 4091, 1745, 7471, 7474, 6423
GO Biological processes	neural tube closure	GO:0001843	0.000432843	0.001	19	9.13792	38	SKI, LHX2, SHROOM3, BMP4, SCRIB, KDM2B, LMO4, VANGL2, CELSR1, ARID1A, ABL1, SFRP1, FZD2, SUFU, RARG, WNT5A, SFRP2, GRHL3, ADM	6497, 9355, 57619, 652, 23513, 84678, 8543, 57216, 9620, 8289, 25, 6422, 2535, 51684, 5916, 7474, 6423, 57822, 133
GO Biological processes	digestive tract development	GO:0048565	0.000465053	0	20	9.85934	41	NKX2-2, SLC4A2, PKD1, ALX4, BMP4, SHOX2, ASS1, TBX2, SIX2, VANGL2, SOX17, ZIC3, FOXF2, SFRP1, WNT5A, SFRP2, FOXF1, OVOL2, FOXL1, SHH	4821, 6522, 5310, 60529, 652, 6474, 445, 6909, 10736, 57216, 64321, 7547, 2295, 6422, 7474, 6423, 2294, 58495, 2300, 6469
GO Biological processes	neural tube formation	GO:0001841	0.000465053	0	20	9.85934	41	SKI, LHX2, SHROOM3, BMP4, SCRIB, KDM2B, LMO4, VANGL2, CELSR1, ARID1A, ABL1, SFRP1, FZD2, SUFU, RARG, WNT5A, SFRP2, GRHL3, ADM, OVOL2	6497, 9355, 57619, 652, 23513, 84678, 8543, 57216, 9620, 8289, 25, 6422, 2535, 51684, 5916, 7474, 6423, 57822, 133, 58495
GO Biological processes	nephron epithelium morphogenesis	GO:0072088	0.000487357	0	16	7.21415	30	PGF, SOX9, PKD1, LHX1, BMP4, IRX2, VEGFA, BMP2, SIX2, WNT6, GATA3, STAT1, SIX4, WNT1, SHH, SOX8	5228, 6662, 5310, 3975, 652, 153572, 7422, 650, 10736, 7475, 2625, 6772, 51804, 7471, 6469, 30812
GO Biological processes	renal tubule morphogenesis	GO:0061333	0.000487357	0.001	16	7.21415	30	PGF, SOX9, PKD1, LHX1, BMP4, IRX2, MTSS1, VEGFA, BMP2, SIX2, WNT6, GATA3, SIX4, WNT1, SHH, SOX8	5228, 6662, 5310, 3975, 652, 153572, 9788, 7422, 650, 10736, 7475, 2625, 51804, 7471, 6469, 30812
GO Biological processes	renal system development	GO:0072001	0.000503078	0	40	24.7686	103	NUP160, TP73, ZBTB16, PGF, SOX9, LAMB2, FOXC2, GDF11, PKD1, LHX1, FGFR1, BMP4, ASS1, DLL1, IRX2, MTSS1, VEGFA, BMP2, HEYL, SIX2, CYP26A1, VANGL2, WNT6, TFAP2A, SOX17, GATA3, CRLF1, STAT1, ACE, SIX4, SFRP1, SMAD6, EMX2, WNT1, WNT7B, WNT5A, FOXF1, SHH, PDGFD, SOX8	23279, 7161, 7704, 5228, 6662, 3913, 2303, 10220, 5310, 3975, 2260, 652, 445, 28514, 153572, 9788, 7422, 650, 26508, 10736, 1592, 57216, 7475, 7020, 64321, 2625, 9244, 6772, 1636, 51804, 6422, 4091, 2018, 7471, 7477, 7474, 2294, 6469, 80310, 30812
GO Biological processes	positive regulation of cellular component movement	GO:0051272	0.000514261	0	52	34.3874	143	TACR1, LRP1, FEZ1, PGF, ADAM8, SOX9, ONECUT2, FOXC2, P2RY6, TAC1, FGFR1, LAMB1, SEMA4B, IQSEC1, INSM1, SNAI1, ADGRA2, WNT5B, BMP4, WNT7A, VEGFA, ADAM9, BMP2, GATA2, NTN1, DOCK1, FLT1, ADRA2A, BCAR1, FGF18, ANGPT4, GATA3, SEMA3F, SPOCK2, SH3RF2, CALR, RREB1, DAB2IP, ABL1, RNF207, LEF1, CARMIL2, SEMA3D, VSIR, ONECUT1, WNT5A, PIK3R3, FOXF1, ARHGEF7, CXCL12, SP1, PDGFD	6869, 4035, 9638, 5228, 101, 6662, 9480, 2303, 5031, 6863, 2260, 3912, 10509, 9922, 3642, 6615, 25960, 81029, 652, 7476, 7422, 8754, 650, 2624, 9423, 1793, 2321, 150, 9564, 8817, 51378, 2625, 6405, 9806, 153769, 811, 6239, 153090, 25, 388591, 51176, 146206, 223117, 64115, 3175, 7474, 8503, 2294, 8874, 6387, 6667, 80310
GO Biological processes	embryonic camera-type eye development	GO:0031076	0.000553301	0	10	3.60707	15	SIX3, TBX2, KDM2B, TFAP2A, FOXF2, ARID1A, NES, RARG, PAX6, WNT5A	6496, 6909, 84678, 7020, 2295, 8289, 10763, 5916, 5080, 7474
GO Biological processes	endocardial cushion development	GO:0003197	0.000553301	0	10	3.60707	15	HEY2, SOX9, RBM24, SNAI1, BMP4, BMP2, TBX2, HEYL, ENG, FOXF1	23493, 6662, 221662, 6615, 652, 650, 6909, 26508, 2022, 2294
GO Biological processes	columnar/cuboidal epithelial cell differentiation	GO:0002065	0.000555748	0.001	17	7.93556	33	HEY2, NKX2-2, FGFR1, INSM1, WHRN, BMP4, DLL1, BMP2, SCRIB, CLRN1, ABL1, LEF1, RARG, PAX6, WNT5A, NKX6-1, MYCL	23493, 4821, 2260, 3642, 25861, 652, 28514, 650, 23513, 7401, 25, 51176, 5916, 5080, 7474, 4825, 4610
GO Biological processes	regulation of plasma membrane bounded cell projection organization	GO:0120035	0.000594306	0	66	46.1706	192	AUTS2, LRP1, FEZ1, ITPKA, SCARF1, OBSL1, RHOG, MCF2, FGFR1, SEMA4B, MAPT, CPNE9, TCTEX1D2, GRIN1, CAMK2B, SHOX2, FGF13, AGRN, RND2, DBN1, SEPTIN9, WNT7A, VEGFA, NR2E1, MT3, NTN1, SARM1, PRKN, KLF4, DGUOK, APBB1, GATA3, CLRN1, CUX1, SEMA3F, RREB1, RAP1GAP2, SF3A2, TBR1, PLXNA2, TBC1D30, DAB2IP, NIN, ABL1, SFRP1, NLGN3, TNR, TBC1D10A, CERS2, CARMIL2, FEZF2, BARHL2, SEMA3D, WNT1, ABI2, PALM, SDCCAG8…	26053, 4035, 9638, 3706, 8578, 23363, 391, 4168, 2260, 10509, 4137, 151835, 255758, 2902, 816, 6474, 2258, 375790, 8153, 1627, 10801, 7476, 7422, 7101, 4504, 9423, 23098, 5071, 9314, 1716, 322, 2625, 7401, 1523, 6405, 6239, 23108, 8175, 10716, 5362, 23329, 153090, 51199, 25, 6422, 54413, 7143, 83874, 29956, 146206, 55079, 343472, 223117, 7471, 10152, 5064, 10806, 7474, 6423, 53335, 23129, 8874, 4…
GO Biological processes	neuroblast proliferation	GO:0007405	0.000618738	0.001	12	4.80943	20	FGFR1, SIX3, FGF13, VEGFA, VAX1, NEUROD4, SOX5, LEF1, PAX6, HHIP, DAGLB, SHH	2260, 6496, 2258, 7422, 11023, 58158, 6660, 51176, 5080, 64399, 221955, 6469
GO Biological processes	ureteric bud development	GO:0001657	0.000656703	0.001	19	9.37839	39	PGF, SOX9, FOXC2, GDF11, LHX1, FGFR1, BMP4, VEGFA, BMP2, SIX2, WNT6, GATA3, CRLF1, SIX4, SFRP1, SMAD6, WNT1, SHH, SOX8	5228, 6662, 2303, 10220, 3975, 2260, 652, 7422, 650, 10736, 7475, 2625, 9244, 51804, 6422, 4091, 7471, 6469, 30812
GO Biological processes	tube closure	GO:0060606	0.000656703	0.001	19	9.37839	39	SKI, LHX2, SHROOM3, BMP4, SCRIB, KDM2B, LMO4, VANGL2, CELSR1, ARID1A, ABL1, SFRP1, FZD2, SUFU, RARG, WNT5A, SFRP2, GRHL3, ADM	6497, 9355, 57619, 652, 23513, 84678, 8543, 57216, 9620, 8289, 25, 6422, 2535, 51684, 5916, 7474, 6423, 57822, 133
GO Biological processes	negative regulation of cellular process	GO:0048523	0.000665955	0	325	285.44	1187	HAX1, CHAC1, RBM4, SKI, CDKN2C, HEY2, TP73, ZFHX3, VWC2, CBARP, SKOR1, SENP1, NKX2-1, SMG6, MEIS2, ZBTB16, CDA, LRP1, FEZ1, TFAP2C, NKX2-2, MAPK8IP2, ABR, APOH, VIP, ADAM8, IGFBP4, SIRT7, SOX9, SH2B3, LHX2, BACE2, NEUROD2, GSX1, PRDM16, SHISA2, ONECUT2, SRA1, FOXC2, STUB1, LEMD3, AR, SHISA6, GDF11, PKD1, INPP5D, PPM1D, LHX1, ADD2, PKP2, APC2, MCF2, P2RY6, DLG3, MEIS1, HTATIP2, FGFR1, TRIM39, PEX5…	10456, 79094, 5936, 6497, 1031, 23493, 7161, 463, 375567, 255057, 390598, 29843, 7080, 23293, 4212, 7704, 978, 4035, 9638, 7022, 4821, 23542, 29, 350, 7432, 101, 3487, 51547, 6662, 10019, 9355, 25825, 4761, 219409, 63976, 387914, 9480, 10011, 2303, 10273, 23592, 367, 388336, 10220, 5310, 3635, 8493, 3975, 119, 5318, 10297, 4168, 5031, 1741, 4211, 10553, 2260, 56658, 5830, 10509, 4137, 3707, 12493…
GO Biological processes	regulation of epithelial cell migration	GO:0010632	0.000687163	0.001	28	15.8711	66	APOH, SOX9, FOXC2, TAC1, FGFR1, IQSEC1, ADGRA2, BMP4, WNT7A, VEGFA, NR2E1, ADAM9, GATA2, DOCK1, EMP2, KLF4, BCAR1, FGF18, ANGPT4, GATA3, CALR, RREB1, DAB2IP, ABL1, ADIPOR1, DLL4, WNT5A, SP1	350, 6662, 2303, 6863, 2260, 9922, 25960, 652, 7476, 7422, 7101, 8754, 2624, 1793, 2013, 9314, 9564, 8817, 51378, 2625, 811, 6239, 153090, 25, 51094, 54567, 7474, 6667
GO Biological processes	regulation of axon extension	GO:0030516	0.000688231	0	15	6.73321	28	LRP1, SEMA4B, MAPT, DBN1, VEGFA, MT3, NTN1, SEMA3F, ABL1, TNR, BARHL2, SEMA3D, WNT5A, NKX6-1, CXCL12	4035, 10509, 4137, 1627, 7422, 4504, 9423, 6405, 25, 7143, 343472, 223117, 7474, 4825, 6387
GO Biological processes	regulation of cell projection organization	GO:0031344	0.00069817	0	66	46.411	193	AUTS2, LRP1, FEZ1, ITPKA, SCARF1, OBSL1, RHOG, MCF2, FGFR1, SEMA4B, MAPT, CPNE9, TCTEX1D2, GRIN1, CAMK2B, SHOX2, FGF13, AGRN, RND2, DBN1, SEPTIN9, WNT7A, VEGFA, NR2E1, MT3, NTN1, SARM1, PRKN, KLF4, DGUOK, APBB1, GATA3, CLRN1, CUX1, SEMA3F, RREB1, RAP1GAP2, SF3A2, TBR1, PLXNA2, TBC1D30, DAB2IP, NIN, ABL1, SFRP1, NLGN3, TNR, TBC1D10A, CERS2, CARMIL2, FEZF2, BARHL2, SEMA3D, WNT1, ABI2, PALM, SDCCAG8…	26053, 4035, 9638, 3706, 8578, 23363, 391, 4168, 2260, 10509, 4137, 151835, 255758, 2902, 816, 6474, 2258, 375790, 8153, 1627, 10801, 7476, 7422, 7101, 4504, 9423, 23098, 5071, 9314, 1716, 322, 2625, 7401, 1523, 6405, 6239, 23108, 8175, 10716, 5362, 23329, 153090, 51199, 25, 6422, 54413, 7143, 83874, 29956, 146206, 55079, 343472, 223117, 7471, 10152, 5064, 10806, 7474, 6423, 53335, 23129, 8874, 4…
GO Biological processes	epidermal cell differentiation	GO:0009913	0.000713943	0.001	21	10.8212	45	HEY2, PKP2, KRT7, FGFR1, WHRN, PITX2, BMP4, DLL1, ADAM9, SCRIB, EREG, KLF4, CLRN1, CTSK, FLNB, PAX6, WNT5A, KAZN, OVOL2, PRKCH, MYCL	23493, 5318, 3855, 2260, 25861, 5308, 652, 28514, 8754, 23513, 2069, 9314, 7401, 1513, 2317, 5080, 7474, 23254, 58495, 5583, 4610
GO Biological processes	mammary gland development	GO:0030879	0.000713943	0	21	10.8212	45	UPRT, SOX9, AR, BMP4, LBH, VEGFA, NTN1, SCRIB, TBX2, CAD, GATA3, RREB1, NCOR2, WNT2, LEF1, ETV5, WNT7B, HK2, WNT5A, FOXF1, KDM5B	139596, 6662, 367, 652, 81606, 7422, 9423, 23513, 6909, 790, 2625, 6239, 9612, 7472, 51176, 2119, 7477, 3099, 7474, 2294, 10765
GO Biological processes	transmembrane receptor protein serine/threonine kinase signaling pathway	GO:0007178	0.000715621	0.002	38	23.5662	98	SKI, VWC2, SKOR1, NKX2-1, PRDM16, ONECUT2, STUB1, LEMD3, GDF11, TGIF2, DUSP15, BMP4, ADAM9, RUNX2, BMP2, LTBP2, ENG, EMILIN1, ZNF423, CRB2, RBPMS, COMP, DLX5, ABL1, SFRP1, SMAD6, FOS, FAM83G, ADAMTSL2, LEF1, AMH, DLX1, WNT1, ONECUT1, WNT5A, SFRP2, OVOL2, SHH	6497, 375567, 390598, 7080, 63976, 9480, 10273, 23592, 10220, 60436, 128853, 652, 8754, 860, 650, 4053, 2022, 11117, 23090, 286204, 11030, 1311, 1749, 25, 6422, 4091, 2353, 644815, 9719, 51176, 268, 1745, 7471, 3175, 7474, 6423, 58495, 6469
GO Biological processes	positive regulation of cell motility	GO:2000147	0.000722821	0	50	33.1851	138	TACR1, LRP1, PGF, ADAM8, SOX9, ONECUT2, FOXC2, P2RY6, TAC1, FGFR1, LAMB1, SEMA4B, IQSEC1, INSM1, SNAI1, ADGRA2, WNT5B, BMP4, WNT7A, VEGFA, ADAM9, BMP2, GATA2, NTN1, DOCK1, FLT1, ADRA2A, BCAR1, FGF18, ANGPT4, GATA3, SEMA3F, SPOCK2, SH3RF2, CALR, RREB1, DAB2IP, ABL1, LEF1, CARMIL2, SEMA3D, VSIR, ONECUT1, WNT5A, PIK3R3, FOXF1, ARHGEF7, CXCL12, SP1, PDGFD	6869, 4035, 5228, 101, 6662, 9480, 2303, 5031, 6863, 2260, 3912, 10509, 9922, 3642, 6615, 25960, 81029, 652, 7476, 7422, 8754, 650, 2624, 9423, 1793, 2321, 150, 9564, 8817, 51378, 2625, 6405, 9806, 153769, 811, 6239, 153090, 25, 51176, 146206, 223117, 64115, 3175, 7474, 8503, 2294, 8874, 6387, 6667, 80310
GO Biological processes	regulation of neuron projection development	GO:0010975	0.000751003	0	52	34.8684	145	LRP1, FEZ1, ITPKA, SCARF1, OBSL1, MCF2, FGFR1, SEMA4B, MAPT, CPNE9, GRIN1, CAMK2B, SHOX2, FGF13, RND2, DBN1, WNT7A, VEGFA, NR2E1, MT3, NTN1, SARM1, PRKN, KLF4, DGUOK, APBB1, GATA3, CUX1, SEMA3F, RAP1GAP2, SF3A2, TBR1, PLXNA2, DAB2IP, NIN, ABL1, SFRP1, NLGN3, TNR, CERS2, FEZF2, BARHL2, SEMA3D, ABI2, WNT5A, SFRP2, BCL11A, PLXND1, NKX6-1, CXCL12, NEUROG3, NGEF	4035, 9638, 3706, 8578, 23363, 4168, 2260, 10509, 4137, 151835, 2902, 816, 6474, 2258, 8153, 1627, 7476, 7422, 7101, 4504, 9423, 23098, 5071, 9314, 1716, 322, 2625, 1523, 6405, 23108, 8175, 10716, 5362, 153090, 51199, 25, 6422, 54413, 7143, 29956, 55079, 343472, 223117, 10152, 7474, 6423, 53335, 23129, 4825, 6387, 50674, 25791
GO Biological processes	nephron morphogenesis	GO:0072028	0.000786511	0	16	7.45462	31	PGF, SOX9, PKD1, LHX1, BMP4, IRX2, VEGFA, BMP2, SIX2, WNT6, GATA3, STAT1, SIX4, WNT1, SHH, SOX8	5228, 6662, 5310, 3975, 652, 153572, 7422, 650, 10736, 7475, 2625, 6772, 51804, 7471, 6469, 30812
GO Biological processes	cell fate specification involved in pattern specification	GO:0060573	0.000797168	0.001	5	1.20236	5	SOX1, NKX6-2, SUFU, PAX6, NKX6-1	6656, 84504, 51684, 5080, 4825
GO Biological processes	ventral spinal cord interneuron specification	GO:0021521	0.000797168	0.001	5	1.20236	5	SOX1, NKX6-2, SUFU, PAX6, NKX6-1	6656, 84504, 51684, 5080, 4825
GO Biological processes	type B pancreatic cell proliferation	GO:0044342	0.000797168	0.002	5	1.20236	5	IGFBP4, IGFBP3, SFRP1, NKX6-1, NR4A1	3487, 3486, 6422, 4825, 3164
GO Biological processes	spinal cord motor neuron cell fate specification	GO:0021520	0.000797168	0	5	1.20236	5	OLIG3, NKX6-2, SUFU, PAX6, NKX6-1	167826, 84504, 51684, 5080, 4825
GO Biological processes	positive regulation of chondrocyte differentiation	GO:0032332	0.000797168	0.002	5	1.20236	5	ZBTB16, SOX9, RUNX2, FGF18, SOX5	7704, 6662, 860, 8817, 6660
GO Biological processes	tooth mineralization	GO:0034505	0.000797168	0	5	1.20236	5	FOXO1, WNT6, TFAP2A, STIM1, FAM20A	2308, 7475, 7020, 6786, 54757
GO Biological processes	negative regulation of myoblast differentiation	GO:0045662	0.000797168	0.002	5	1.20236	5	SOX9, SRA1, BMP4, DLL1, SOX8	6662, 10011, 652, 28514, 30812
GO Biological processes	specification of symmetry	GO:0009799	0.000866072	0	17	8.17604	34	PITX2, BMP4, EOMES, DLL1, TBX2, ENG, VANGL2, SOX17, ZIC3, FOXN4, TBR1, RNF207, SUFU, WNT5A, FOXF1, OVOL2, SHH	5308, 652, 8320, 28514, 6909, 2022, 57216, 64321, 7547, 121643, 10716, 388591, 51684, 7474, 2294, 58495, 6469
GO Biological processes	prostate gland epithelium morphogenesis	GO:0060740	0.000877063	0	8	2.64519	11	SOX9, AR, BMP4, FEM1B, SFRP1, RARG, WNT5A, SHH	6662, 367, 652, 10116, 6422, 5916, 7474, 6469
GO Biological processes	endocardial cushion morphogenesis	GO:0003203	0.000877063	0	8	2.64519	11	HEY2, SOX9, SNAI1, BMP4, BMP2, TBX2, HEYL, ENG	23493, 6662, 6615, 652, 650, 6909, 26508, 2022
GO Biological processes	cell fate commitment involved in formation of primary germ layer	GO:0060795	0.000877063	0	8	2.64519	11	FOXC2, FGFR1, BMP4, EOMES, SIX2, KLF4, SOX17, SFRP2	2303, 2260, 652, 8320, 10736, 9314, 64321, 6423
GO Biological processes	regulation of gastrulation	GO:0010470	0.000877063	0	8	2.64519	11	PHLDB1, LHX1, FGFR1, TGIF2, KLF4, OTX2, CRB2, SFRP2	23187, 3975, 2260, 60436, 9314, 5015, 286204, 6423
GO Biological processes	glandular epithelial cell development	GO:0002068	0.000877063	0	8	2.64519	11	NKX2-2, INSM1, BMP4, DLL1, RARG, PAX6, WNT5A, NKX6-1	4821, 3642, 652, 28514, 5916, 5080, 7474, 4825
GO Biological processes	regulation of localization	GO:0032879	0.000889104	0.003	192	159.914	665	HAX1, RBM4, TP73, TACR1, VAMP1, CABP1, CBARP, KCNAB2, NKX2-1, LRP1, FEZ1, MAPK8IP2, ABR, APOH, PGF, KCNJ5, VIP, ADAM8, AAAS, NMT1, SOX9, GALR1, SCN2B, CEP131, ONECUT2, FOXC2, AR, SHISA6, RHOG, GSX2, PKP2, P2RY6, TAC1, DLG3, CACNG4, FGFR1, LAMB1, CACNB3, SEMA4B, MAPT, ANKRD13B, ADORA2B, DTX3L, IQSEC1, INSM1, TCTEX1D2, SNAI1, GRIN1, SIRPB1, LDLRAP1, ADGRA2, SYT7, WNT5B, CAMK2B, GNAO1, SGIP1, BMP4, …	10456, 5936, 7161, 6869, 6843, 9478, 255057, 8514, 7080, 4035, 9638, 23542, 29, 350, 5228, 3762, 7432, 101, 8086, 4836, 6662, 2587, 6327, 22994, 9480, 2303, 367, 388336, 391, 170825, 5318, 5031, 6863, 1741, 27092, 2260, 3912, 784, 10509, 4137, 124930, 136, 151636, 9922, 3642, 255758, 6615, 2902, 10326, 26119, 25960, 9066, 81029, 816, 2775, 84251, 652, 10991, 55505, 2258, 91683, 8153, 7881, 28514,…
GO Biological processes	skeletal muscle organ development	GO:0060538	0.000928019	0.002	18	8.89745	37	SKI, MEF2D, RBM24, SHOX2, ASS1, EOMES, KCNAB1, DLL1, HEYL, VAX1, ELN, FLNB, POPDC3, SIX4, FOS, EEF2, SHH, SOX8	6497, 4209, 221662, 6474, 445, 8320, 7881, 28514, 26508, 11023, 2006, 2317, 64208, 51804, 2353, 1938, 6469, 30812
GO Biological processes	negative regulation of cell growth	GO:0030308	0.000928019	0.002	18	8.89745	37	CDKN2C, CDA, SEMA4B, FGF13, MT3, DNAJB2, NTN1, APBB1, SOX17, SEMA3F, NPR1, SFRP1, TNR, ADIPOR1, SEMA3D, WNT5A, SFRP2, BCL11A	1031, 978, 10509, 2258, 4504, 3300, 9423, 322, 64321, 6405, 4881, 6422, 7143, 51094, 223117, 7474, 6423, 53335
GO Biological processes	gland morphogenesis	GO:0022612	0.000928019	0	18	8.89745	37	SOX9, AR, CRIP1, FGFR1, BMP4, NTN1, SCRIB, TBX2, RPS6KA1, FEM1B, SFRP1, ETV5, RARG, PAX6, WNT5A, PLXND1, KDM5B, SHH	6662, 367, 1396, 2260, 652, 9423, 23513, 6909, 6195, 10116, 6422, 2119, 5916, 5080, 7474, 23129, 10765, 6469
GO Biological processes	negative regulation of vasculature development	GO:1901343	0.00097267	0	14	6.25226	26	HEY2, APOH, BMP4, STAB1, CNMD, EFNA3, EMILIN1, KLF4, ANGPT4, NPR1, DAB2IP, STAT1, ADGRB2, DLL4	23493, 350, 652, 23166, 11061, 1944, 11117, 9314, 51378, 4881, 153090, 6772, 576, 54567
GO Biological processes	regulation of epithelial to mesenchymal transition	GO:0010717	0.00097267	0.001	14	6.25226	26	NKX2-1, PHLDB1, SNAI1, BMP4, BMP2, ENG, CRB2, DAB2IP, AXIN2, SFRP1, LEF1, ADIPOR1, SFRP2, OVOL2	7080, 23187, 6615, 652, 650, 2022, 286204, 153090, 8313, 6422, 51176, 51094, 6423, 58495
GO Biological processes	limb development	GO:0060173	0.00097282	0.001	26	14.6688	61	SKI, ZBTB16, SOX9, FGFR1, ALX4, MBNL1, PITX2, BMP4, SHOX2, WNT7A, RUNX2, TBX2, TFAP2A, PLXNA2, COMP, DLX5, COL2A1, FBXW4, LEF1, RAX, RARG, SP8, WNT5A, AFF3, SFRP2, SHH	6497, 7704, 6662, 2260, 60529, 4154, 5308, 652, 6474, 7476, 860, 6909, 7020, 5362, 1311, 1749, 1280, 6468, 51176, 30062, 5916, 221833, 7474, 3899, 6423, 6469
GO Biological processes	appendage development	GO:0048736	0.00097282	0.001	26	14.6688	61	SKI, ZBTB16, SOX9, FGFR1, ALX4, MBNL1, PITX2, BMP4, SHOX2, WNT7A, RUNX2, TBX2, TFAP2A, PLXNA2, COMP, DLX5, COL2A1, FBXW4, LEF1, RAX, RARG, SP8, WNT5A, AFF3, SFRP2, SHH	6497, 7704, 6662, 2260, 60529, 4154, 5308, 652, 6474, 7476, 860, 6909, 7020, 5362, 1311, 1749, 1280, 6468, 51176, 30062, 5916, 221833, 7474, 3899, 6423, 6469
GO Biological processes	endothelial cell migration	GO:0043542	0.00097282	0	26	14.6688	61	APOH, FOXC2, FGFR1, PLEKHG5, ADGRA2, BMP4, WNT7A, VEGFA, NR2E1, GATA2, EMP2, KLF4, BCAR1, FGF18, ANGPT4, GATA3, CALR, DAB2IP, STAT1, ABL1, DLL4, WNT5A, PIK3R3, PLXND1, SP1, NR4A1	350, 2303, 2260, 57449, 25960, 652, 7476, 7422, 7101, 2624, 2013, 9314, 9564, 8817, 51378, 2625, 811, 153090, 6772, 25, 54567, 7474, 8503, 23129, 6667, 3164
GO Biological processes	positive regulation of locomotion	GO:0040017	0.000973924	0	51	34.3874	143	TACR1, LRP1, PGF, ADAM8, SOX9, ONECUT2, FOXC2, P2RY6, TAC1, FGFR1, LAMB1, SEMA4B, IQSEC1, INSM1, SNAI1, ADGRA2, WNT5B, BMP4, WNT7A, VEGFA, ADAM9, BMP2, GATA2, NTN1, DOCK1, FLT1, ADRA2A, BCAR1, FGF18, ANGPT4, GATA3, SEMA3F, SPOCK2, SH3RF2, CALR, RREB1, DAB2IP, ABL1, LEF1, CARMIL2, VPS4A, SEMA3D, VSIR, ONECUT1, WNT5A, PIK3R3, FOXF1, ARHGEF7, CXCL12, SP1, PDGFD	6869, 4035, 5228, 101, 6662, 9480, 2303, 5031, 6863, 2260, 3912, 10509, 9922, 3642, 6615, 25960, 81029, 652, 7476, 7422, 8754, 650, 2624, 9423, 1793, 2321, 150, 9564, 8817, 51378, 2625, 6405, 9806, 153769, 811, 6239, 153090, 25, 51176, 146206, 27183, 223117, 64115, 3175, 7474, 8503, 2294, 8874, 6387, 6667, 80310
GO Biological processes	positive regulation of cell morphogenesis involved in differentiation	GO:0010770	0.00100391	0.001	20	10.3403	43	LRP1, ITPKA, OBSL1, MAPT, CAMK2B, SHOX2, RND2, DBN1, VEGFA, NTN1, DOCK1, CUX1, CALR, RREB1, PLXNA2, NIN, ABL1, PLXND1, ARHGEF7, CXCL12	4035, 3706, 23363, 4137, 816, 6474, 8153, 1627, 7422, 9423, 1793, 1523, 811, 6239, 5362, 51199, 25, 23129, 8874, 6387
GO Biological processes	embryonic forelimb morphogenesis	GO:0035115	0.00101644	0.002	6	1.6833	7	ALX4, SHOX2, WNT7A, RUNX2, TFAP2A, SHH	60529, 6474, 7476, 860, 7020, 6469
GO Biological processes	type B pancreatic cell development	GO:0003323	0.00101644	0	6	1.6833	7	NKX2-2, INSM1, BMP4, DLL1, WNT5A, NKX6-1	4821, 3642, 652, 28514, 7474, 4825
GO Biological processes	lens morphogenesis in camera-type eye	GO:0002089	0.00101644	0	6	1.6833	7	SKI, MEIS1, SIX3, BMP4, SOX1, ABI2	6497, 4211, 6496, 652, 6656, 10152
GO Biological processes	olfactory bulb interneuron differentiation	GO:0021889	0.00101644	0.001	6	1.6833	7	GSX2, SLIT1, DLX5, UNCX, WNT5A, ARX	170825, 6585, 1749, 340260, 7474, 170302
GO Biological processes	regulation of odontogenesis	GO:0042481	0.00101644	0.003	6	1.6833	7	BMP4, RUNX2, BMP2, WNT6, TFAP2A, SHH	652, 860, 650, 7475, 7020, 6469
GO Biological processes	negative chemotaxis	GO:0050919	0.00101644	0.001	6	1.6833	7	SEMA4B, SLIT1, NTN1, SEMA3F, SEMA3D, WNT5A	10509, 6585, 9423, 6405, 223117, 7474
GO Biological processes	regulation of transcription involved in cell fate commitment	GO:0060850	0.00101644	0.001	6	1.6833	7	DLX2, SOX17, NKX6-2, DLX1, PAX6, NKX6-1	1746, 64321, 84504, 1745, 5080, 4825
GO Biological processes	negative regulation of growth	GO:0045926	0.00102564	0.001	23	12.5045	52	CDKN2C, TP73, CDA, MEIS1, SEMA4B, BMP4, FGF13, MT3, DNAJB2, NTN1, APBB1, SOX17, SEMA3F, NPR1, SFRP1, TNR, ADIPOR1, SEMA3D, WWC1, WNT5A, WWC2, SFRP2, BCL11A	1031, 7161, 978, 4211, 10509, 652, 2258, 4504, 3300, 9423, 322, 64321, 6405, 4881, 6422, 7143, 51094, 223117, 23286, 7474, 80014, 6423, 53335
GO Biological processes	axon extension involved in axon guidance	GO:0048846	0.00102656	0	7	2.16424	9	SEMA4B, SLIT1, VEGFA, SEMA3F, SEMA3D, WNT5A, CXCL12	10509, 6585, 7422, 6405, 223117, 7474, 6387
GO Biological processes	regulation of branching involved in ureteric bud morphogenesis	GO:0090189	0.00102656	0	7	2.16424	9	SOX9, LHX1, BMP4, VEGFA, SIX2, SIX4, SOX8	6662, 3975, 652, 7422, 10736, 51804, 30812
GO Biological processes	enteroendocrine cell differentiation	GO:0035883	0.00102656	0.001	7	2.16424	9	NKX2-2, INSM1, BMP4, DLL1, PAX6, WNT5A, NKX6-1	4821, 3642, 652, 28514, 5080, 7474, 4825
GO Biological processes	establishment of planar polarity involved in neural tube closure	GO:0090177	0.00102656	0.001	7	2.16424	9	VANGL2, CELSR1, SFRP1, FZD2, WNT5A, SFRP2, GRHL3	57216, 9620, 6422, 2535, 7474, 6423, 57822
GO Biological processes	neuron projection extension involved in neuron projection guidance	GO:1902284	0.00102656	0	7	2.16424	9	SEMA4B, SLIT1, VEGFA, SEMA3F, SEMA3D, WNT5A, CXCL12	10509, 6585, 7422, 6405, 223117, 7474, 6387
GO Biological processes	nephron tubule morphogenesis	GO:0072078	0.00111231	0.001	15	6.97368	29	PGF, SOX9, PKD1, LHX1, BMP4, IRX2, VEGFA, BMP2, SIX2, WNT6, GATA3, SIX4, WNT1, SHH, SOX8	5228, 6662, 5310, 3975, 652, 153572, 7422, 650, 10736, 7475, 2625, 51804, 7471, 6469, 30812
GO Biological processes	mesenchymal cell proliferation	GO:0010463	0.00113049	0.001	12	5.0499	21	SOX9, FGFR1, BMP4, SHOX2, VEGFA, BMP2, SIX2, STAT1, WNT2, WNT5A, FOXF1, SHH	6662, 2260, 652, 6474, 7422, 650, 10736, 6772, 7472, 7474, 2294, 6469
GO Biological processes	neural retina development	GO:0003407	0.00113049	0.001	12	5.0499	21	SOX9, LHX1, SDK2, SIX3, DLX2, TFAP2A, FOXN4, NEUROD4, MEGF11, DLX1, DLL4, SOX8	6662, 3975, 54549, 6496, 1746, 7020, 121643, 58158, 84465, 1745, 54567, 30812
GO Biological processes	heart valve development	GO:0003170	0.00113049	0.002	12	5.0499	21	HEY2, SOX9, SNAI1, BMP4, SHOX2, BMP2, HEYL, EMILIN1, GATA3, ELN, SMAD6, DLL4	23493, 6662, 6615, 652, 6474, 650, 26508, 11117, 2625, 2006, 4091, 54567
GO Biological processes	response to external stimulus	GO:0009605	0.00113378	0	147	119.033	495	RBM4, AP1M1, PRDM12, NKX2-1, MEIS2, LRP1, FEZ1, ABR, APOH, PGF, ADAM8, NMT1, SOX9, PITPNM1, SCARF1, SH2B3, LHX2, LAMB2, PKD1, RHOG, PPM1D, LHX1, TAC1, CNP, FGFR1, SHROOM3, CACNB3, UNC5A, SEMA4B, MPEG1, ADORA2B, CSF2RB, CAPN2, DTX3L, PLEKHG5, IGSF9, LYPLA2, PDLIM7, TARBP2, GRIN1, WHRN, ADGRA2, SGIP1, BMP4, SLC38A3, AGRN, ASS1, STAB1, SLIT1, GPATCH3, VEGFA, LHX9, ADAM9, MT3, FOXO1, UBASH3B, P2RX3, …	5936, 8907, 59335, 7080, 4212, 4035, 9638, 29, 350, 5228, 101, 4836, 6662, 9600, 8578, 10019, 9355, 3913, 5310, 391, 8493, 3975, 6863, 1267, 2260, 57619, 784, 90249, 10509, 219972, 136, 1439, 824, 151636, 57449, 57549, 11313, 9260, 6895, 2902, 25861, 25960, 84251, 652, 10991, 375790, 445, 23166, 6585, 63906, 7422, 56956, 8754, 4504, 2308, 84959, 5024, 10949, 1111, 650, 710, 9423, 56896, 1944, 235…
GO Biological processes	cranial skeletal system development	GO:1904888	0.0011582	0.003	10	3.84755	16	FOXC2, LHX1, BMP4, DLX2, RUNX2, SIX2, TFAP2A, SH3PXD2B, SIX4, NEUROG1	2303, 3975, 652, 1746, 860, 10736, 7020, 285590, 51804, 4762
GO Biological processes	developmental induction	GO:0031128	0.0011582	0	10	3.84755	16	NKX2-1, SOX9, AR, FGFR1, SIX3, BMP4, BMP2, WNT2, WNT1, SOX8	7080, 6662, 367, 2260, 6496, 652, 650, 7472, 7471, 30812
GO Biological processes	segmentation	GO:0035282	0.00122694	0	16	7.69509	32	FOXC2, LHX1, BMP4, DLL1, IRX2, PRKDC, CRB2, SEMA3F, PLXNA2, AXIN2, SFRP1, LEF1, WNT5A, NEUROG1, SFRP2, FOXF1	2303, 3975, 652, 28514, 153572, 5591, 286204, 6405, 5362, 8313, 6422, 51176, 7474, 4762, 6423, 2294
GO Biological processes	determination of left/right symmetry	GO:0007368	0.00122694	0.001	16	7.69509	32	PITX2, EOMES, DLL1, TBX2, ENG, VANGL2, SOX17, ZIC3, FOXN4, TBR1, RNF207, SUFU, WNT5A, FOXF1, OVOL2, SHH	5308, 8320, 28514, 6909, 2022, 57216, 64321, 7547, 121643, 10716, 388591, 51684, 7474, 2294, 58495, 6469
GO Biological processes	skeletal muscle tissue development	GO:0007519	0.00131256	0.002	17	8.41651	35	SKI, MEF2D, RBM24, SHOX2, EOMES, KCNAB1, DLL1, HEYL, VAX1, ELN, FLNB, POPDC3, SIX4, FOS, EEF2, SHH, SOX8	6497, 4209, 221662, 6474, 8320, 7881, 28514, 26508, 11023, 2006, 2317, 64208, 51804, 2353, 1938, 6469, 30812
GO Biological processes	transmembrane receptor protein tyrosine kinase signaling pathway	GO:0007169	0.00131973	0.001	62	44.0063	183	ACTG1, LRP1, PGF, IGFBP4, SOX9, SH2B3, SHISA2, FOXC2, STUB1, AR, FGFR1, GRIN1, ADGRA2, DLL1, PIK3R2, MTSS1, VEGFA, CNMD, MT3, RUNX2, FOXO1, UBASH3B, BMP2, FGF22, EFNA3, POLR2E, EREG, MATK, DOCK1, ERBB2, PDK2, EMILIN1, IGFBP3, FLT1, OTX2, ADRA2A, BCAR1, FGF18, ANGPT4, IGF2, GATA3, EIF4EBP2, PID1, GIT1, DAB2IP, KL, PRKCB, EFNB1, ABL1, TNK2, CYBA, ADIPOR1, DDIT4, WNT1, WNT5A, PIK3R3, GFRA2, ARHGEF7,…	71, 4035, 5228, 3487, 6662, 10019, 387914, 2303, 10273, 367, 2260, 2902, 25960, 28514, 5296, 9788, 7422, 11061, 4504, 860, 2308, 84959, 650, 27006, 1944, 5434, 2069, 4145, 1793, 2064, 5164, 11117, 3486, 2321, 5015, 150, 9564, 8817, 51378, 3481, 2625, 1979, 55022, 28964, 153090, 9365, 5579, 1947, 25, 10188, 1535, 51094, 54541, 7471, 7474, 8503, 2675, 8874, 51232, 64399, 80310, 25791
GO Biological processes	positive regulation of signaling	GO:0023056	0.00133322	0	127	101.239	421	HAX1, AUTS2, SKI, TP73, SH3BGRL, LRP1, MAPK8IP2, VIP, ADAM8, IGFBP4, NMT1, SOX9, SH2B3, NEUROD2, GALR1, AR, GDF11, RHOG, GSX2, P2RY6, RNF220, TAC1, CACNG4, FGFR1, TRIM39, CACNB3, ITPKB, ADORA2B, PLEKHG5, JMJD8, DUSP15, GRIN1, CNTNAP1, LDLRAP1, ADGRA2, SYT7, BMP4, SHOX2, TSHZ3, SYT12, DLL1, PIK3R2, S100A13, WNT7A, VEGFA, NR2E1, SH3RF3, ADAM9, MT3, P2RX3, BMP2, WNK2, FGF22, HDAC3, SCRIB, EREG, SARM…	10456, 26053, 6497, 7161, 6451, 4035, 23542, 7432, 101, 3487, 4836, 6662, 10019, 4761, 2587, 367, 10220, 391, 170825, 5031, 55182, 6863, 27092, 2260, 56658, 784, 3707, 136, 57449, 339123, 128853, 2902, 8506, 26119, 25960, 9066, 652, 6474, 57616, 91683, 28514, 5296, 6284, 7476, 7422, 7101, 344558, 8754, 4504, 5024, 650, 65268, 27006, 8841, 23513, 2069, 23098, 5071, 2064, 2013, 2022, 2905, 3486, 14…
GO Biological processes	regulation of blood circulation	GO:1903522	0.00134218	0	25	14.1878	59	HEY2, KCNJ5, SCN2B, PKP2, TAC1, CACNG4, CACNB3, GNAO1, FGF13, TBX2, KCNK15, HCN4, ASIC2, ADRA2A, FOXN4, STIM1, NPR1, CACNA1B, DMD, ACE, SNTA1, RNF207, S100A1, ADM, GRK2	23493, 3762, 6327, 5318, 6863, 27092, 784, 2775, 2258, 6909, 60598, 10021, 40, 150, 121643, 6786, 4881, 774, 1756, 1636, 6640, 388591, 6271, 133, 156
GO Biological processes	epithelial cell proliferation	GO:0050673	0.00136647	0.003	44	29.0971	121	APOH, PGF, VIP, IGFBP4, SOX9, AR, FGFR1, LAMB1, BMP4, MTSS1, WNT7A, VEGFA, CNMD, BMP2, GATA2, EREG, ERBB2, IGFBP3, FLT1, PRKDC, FGF18, ANGPT4, GATA3, RREB1, RPS6KA1, DAB2IP, STAT1, DLX5, WNT2, SIX4, SFRP1, PURA, CYBA, PAX6, DLL4, WNT5A, SFRP2, OVOL2, NKX6-1, CXCL12, SP1, KDM5B, NR4A1, SHH	350, 5228, 7432, 3487, 6662, 367, 2260, 3912, 652, 9788, 7476, 7422, 11061, 650, 2624, 2069, 2064, 3486, 2321, 5591, 8817, 51378, 2625, 6239, 6195, 153090, 6772, 1749, 7472, 51804, 6422, 5813, 1535, 5080, 54567, 7474, 6423, 58495, 4825, 6387, 6667, 10765, 3164, 6469
GO Biological processes	homophilic cell adhesion via plasma membrane adhesion molecules	GO:0007156	0.00137591	0.002	13	5.77132	24	PKD1, SDK2, IGSF9, PCDHB3, DSCAML1, CELSR1, PCDH19, PCDHGC3, HMCN1, VSTM2L, DCHS2, MYOT, FAT2	5310, 54549, 57549, 56132, 57453, 9620, 57526, 5098, 83872, 128434, 54798, 9499, 2196
GO Biological processes	embryonic limb morphogenesis	GO:0030326	0.001434	0.001	20	10.5808	44	SKI, ZBTB16, FGFR1, ALX4, MBNL1, BMP4, SHOX2, WNT7A, RUNX2, TBX2, TFAP2A, DLX5, FBXW4, LEF1, RARG, SP8, WNT5A, AFF3, SFRP2, SHH	6497, 7704, 2260, 60529, 4154, 652, 6474, 7476, 860, 6909, 7020, 1749, 6468, 51176, 5916, 221833, 7474, 3899, 6423, 6469
GO Biological processes	embryonic appendage morphogenesis	GO:0035113	0.001434	0.001	20	10.5808	44	SKI, ZBTB16, FGFR1, ALX4, MBNL1, BMP4, SHOX2, WNT7A, RUNX2, TBX2, TFAP2A, DLX5, FBXW4, LEF1, RARG, SP8, WNT5A, AFF3, SFRP2, SHH	6497, 7704, 2260, 60529, 4154, 652, 6474, 7476, 860, 6909, 7020, 1749, 6468, 51176, 5916, 221833, 7474, 3899, 6423, 6469
GO Biological processes	positive regulation of cell communication	GO:0010647	0.00144046	0	126	100.517	418	HAX1, AUTS2, SKI, TP73, SH3BGRL, LRP1, MAPK8IP2, VIP, ADAM8, IGFBP4, NMT1, SOX9, SH2B3, NEUROD2, GALR1, AR, GDF11, RHOG, GSX2, P2RY6, RNF220, TAC1, CACNG4, FGFR1, TRIM39, CACNB3, ITPKB, ADORA2B, PLEKHG5, JMJD8, DUSP15, GRIN1, CNTNAP1, LDLRAP1, ADGRA2, SYT7, BMP4, SHOX2, TSHZ3, SYT12, DLL1, PIK3R2, S100A13, WNT7A, VEGFA, NR2E1, SH3RF3, ADAM9, MT3, P2RX3, BMP2, WNK2, FGF22, HDAC3, EREG, SARM1, PRKN…	10456, 26053, 6497, 7161, 6451, 4035, 23542, 7432, 101, 3487, 4836, 6662, 10019, 4761, 2587, 367, 10220, 391, 170825, 5031, 55182, 6863, 27092, 2260, 56658, 784, 3707, 136, 57449, 339123, 128853, 2902, 8506, 26119, 25960, 9066, 652, 6474, 57616, 91683, 28514, 5296, 6284, 7476, 7422, 7101, 344558, 8754, 4504, 5024, 650, 65268, 27006, 8841, 2069, 23098, 5071, 2064, 2013, 2022, 2905, 3486, 1491, 101…
GO Biological processes	kidney development	GO:0001822	0.0014915	0.001	37	23.5662	98	NUP160, TP73, ZBTB16, PGF, SOX9, LAMB2, FOXC2, GDF11, PKD1, LHX1, FGFR1, BMP4, ASS1, DLL1, IRX2, MTSS1, VEGFA, BMP2, HEYL, SIX2, CYP26A1, VANGL2, WNT6, TFAP2A, SOX17, GATA3, CRLF1, STAT1, ACE, SIX4, SFRP1, SMAD6, WNT1, WNT7B, SHH, PDGFD, SOX8	23279, 7161, 7704, 5228, 6662, 3913, 2303, 10220, 5310, 3975, 2260, 652, 445, 28514, 153572, 9788, 7422, 650, 26508, 10736, 1592, 57216, 7475, 7020, 64321, 2625, 9244, 6772, 1636, 51804, 6422, 4091, 7471, 7477, 6469, 80310, 30812
GO Biological processes	cell surface receptor signaling pathway involved in cell-cell signaling	GO:1905114	0.00155018	0	60	42.5635	177	SKI, LRP1, MAPK8IP2, IGFBP4, SOX9, SHISA2, SHISA6, PKD1, APC2, RNF220, CACNB3, GRIN1, SIX3, ADGRA2, WNT5B, GNAO1, BMP4, WNT7A, FOXO1, P2RX3, BMP2, WNK2, PRKN, GRIN2C, CAMK2A, VANGL2, LMBR1L, WNT6, KLF4, LYPD6, SOX17, PSMB4, GATA3, CELSR1, TLE2, SOX7, NR4A2, DAB2IP, DLX5, PSMD5, WNT2, ABL1, AXIN2, SFRP1, NLGN3, HIC1, FZD2, FBXW4, LEF1, TNRC6A, WNT1, WNT7B, RARG, WNT5A, HCRT, SFRP2, GRHL3, BRD7, FO…	6497, 4035, 23542, 3487, 6662, 387914, 388336, 5310, 10297, 55182, 784, 2902, 6496, 25960, 81029, 2775, 652, 7476, 2308, 5024, 650, 65268, 5071, 2905, 815, 57216, 55716, 7475, 9314, 130574, 64321, 5692, 2625, 9620, 7089, 83595, 4929, 153090, 1749, 5711, 7472, 25, 8313, 6422, 54413, 3090, 2535, 6468, 51176, 27327, 7471, 7477, 5916, 7474, 3060, 6423, 57822, 29117, 2300, 6469
GO Biological processes	positive regulation of mesenchymal cell proliferation	GO:0002053	0.00156716	0.002	9	3.3666	14	SOX9, FGFR1, SHOX2, VEGFA, STAT1, WNT2, WNT5A, FOXF1, SHH	6662, 2260, 6474, 7422, 6772, 7472, 7474, 2294, 6469
GO Biological processes	glandular epithelial cell differentiation	GO:0002067	0.00156716	0.001	9	3.3666	14	NKX2-2, INSM1, BMP4, DLL1, BMP2, RARG, PAX6, WNT5A, NKX6-1	4821, 3642, 652, 28514, 650, 5916, 5080, 7474, 4825
GO Biological processes	positive regulation of embryonic development	GO:0040019	0.00156716	0	9	3.3666	14	AR, PHLDB1, LHX1, OTX2, GATA3, WNT2, SIX4, WNT1, SHH	367, 23187, 3975, 5015, 2625, 7472, 51804, 7471, 6469
GO Biological processes	cartilage development involved in endochondral bone morphogenesis	GO:0060351	0.00156716	0.001	9	3.3666	14	COL12A1, SOX9, SHOX2, THBS3, COL7A1, COMP, AXIN2, COL2A1, RARG	1303, 6662, 6474, 7059, 1294, 1311, 8313, 1280, 5916
GO Biological processes	positive regulation of kidney development	GO:0090184	0.00156716	0.001	9	3.3666	14	SOX9, LHX1, BMP4, VEGFA, GATA3, SIX4, SHH, PDGFD, SOX8	6662, 3975, 652, 7422, 2625, 51804, 6469, 80310, 30812
GO Biological processes	mesenchymal cell development	GO:0014031	0.0015782	0.003	14	6.49273	27	HEY2, SOX9, FOXC2, SEMA4B, PITX2, BMP4, HEYL, ENG, SEMA3F, EFNB1, SEMA3D, OVOL2, SHH, SOX8	23493, 6662, 2303, 10509, 5308, 652, 26508, 2022, 6405, 1947, 223117, 58495, 6469, 30812
GO Biological processes	heart valve morphogenesis	GO:0003179	0.00158362	0	11	4.56896	19	HEY2, SOX9, SNAI1, BMP4, BMP2, HEYL, EMILIN1, GATA3, ELN, SMAD6, DLL4	23493, 6662, 6615, 652, 650, 26508, 11117, 2625, 2006, 4091, 54567
GO Biological processes	neuroepithelial cell differentiation	GO:0060563	0.00158362	0.004	11	4.56896	19	HEY2, FGFR1, INSM1, WHRN, DLL1, BMP2, SCRIB, CLRN1, ABL1, LEF1, MYCL	23493, 2260, 3642, 25861, 28514, 650, 23513, 7401, 25, 51176, 4610
GO Biological processes	regulation of kidney development	GO:0090183	0.00158362	0.001	11	4.56896	19	SOX9, LHX1, BMP4, VEGFA, SIX2, GATA3, STAT1, SIX4, SHH, PDGFD, SOX8	6662, 3975, 652, 7422, 10736, 2625, 6772, 51804, 6469, 80310, 30812
GO Biological processes	neuromuscular process controlling balance	GO:0050885	0.00158362	0.002	11	4.56896	19	ABR, CNTNAP1, IGDCC3, TPP1, GRIN2C, GM2A, CLRN1, NKX6-2, ABL1, TNR, NEUROG1	29, 8506, 9543, 1200, 2905, 2760, 7401, 84504, 25, 7143, 4762
GO Biological processes	smooth muscle cell differentiation	GO:0051145	0.00158362	0.001	11	4.56896	19	HEY2, SOX9, BMP4, VEGFA, EREG, ENG, CTH, COMP, ADM, FOXF1, SHH	23493, 6662, 652, 7422, 2069, 2022, 1491, 1311, 133, 2294, 6469
GO Biological processes	regulation of cellular metabolic process	GO:0031323	0.00168148	0	379	341.47	1420	HAX1, MAPRE3, PDE1B, CHAC1, NUP160, RBM4, AUTS2, SKI, CDKN2C, HEY2, TP73, ZFHX3, VWC2, PRDM12, SKOR1, SENP1, NKX2-1, SMG6, MEIS2, ZBTB16, CDA, LRP1, FEZ1, TFAP2C, NKX2-2, MAPK8IP2, PGF, VIP, ADAM8, IGFBP4, AAAS, SIRT7, SOX9, SH2B3, LHX2, BACE2, NEUROD2, GALR1, GSX1, PRDM16, ONECUT2, SRA1, FOXC2, STUB1, LEMD3, AR, GDF11, PKD1, RHOG, INPP5D, GSX2, PPM1D, LHX1, P2RY6, DLG3, MEIS1, HTATIP2, MEF2D, EB…	10456, 22924, 5153, 79094, 23279, 5936, 26053, 6497, 1031, 23493, 7161, 463, 375567, 59335, 390598, 29843, 7080, 23293, 4212, 7704, 978, 4035, 9638, 7022, 4821, 23542, 5228, 7432, 101, 3487, 8086, 51547, 6662, 10019, 9355, 25825, 4761, 2587, 219409, 63976, 9480, 10011, 2303, 10273, 23592, 367, 10220, 5310, 391, 3635, 170825, 8493, 3975, 5031, 1741, 4211, 10553, 4209, 64641, 2260, 56658, 60529, 41…
GO Biological processes	respiratory system development	GO:0060541	0.00178676	0.002	25	14.4283	60	SKI, NKX2-1, SOX9, PKD1, FGFR1, BMP4, ASS1, KCNAB1, VEGFA, HS6ST1, VANGL2, ZIC3, FGF18, CELSR1, DLX5, WNT2, SIX4, ADAMTSL2, LEF1, WNT7B, RARG, WNT5A, FOXF1, HHIP, SHH	6497, 7080, 6662, 5310, 2260, 652, 445, 7881, 7422, 9394, 57216, 7547, 8817, 9620, 1749, 7472, 51804, 9719, 51176, 7477, 5916, 7474, 2294, 64399, 6469
GO Biological processes	metanephros development	GO:0001656	0.00185831	0.003	16	7.93556	33	SOX9, LAMB2, FOXC2, GDF11, PKD1, LHX1, BMP4, IRX2, SIX2, SOX17, GATA3, STAT1, SIX4, WNT7B, SHH, SOX8	6662, 3913, 2303, 10220, 5310, 3975, 652, 153572, 10736, 64321, 2625, 6772, 51804, 7477, 6469, 30812
GO Biological processes	determination of bilateral symmetry	GO:0009855	0.00185831	0.003	16	7.93556	33	PITX2, EOMES, DLL1, TBX2, ENG, VANGL2, SOX17, ZIC3, FOXN4, TBR1, RNF207, SUFU, WNT5A, FOXF1, OVOL2, SHH	5308, 8320, 28514, 6909, 2022, 57216, 64321, 7547, 121643, 10716, 388591, 51684, 7474, 2294, 58495, 6469
GO Biological processes	appendage morphogenesis	GO:0035107	0.0019062	0.003	23	12.9855	54	SKI, ZBTB16, SOX9, FGFR1, ALX4, MBNL1, BMP4, SHOX2, WNT7A, RUNX2, TBX2, TFAP2A, PLXNA2, DLX5, COL2A1, FBXW4, LEF1, RARG, SP8, WNT5A, AFF3, SFRP2, SHH	6497, 7704, 6662, 2260, 60529, 4154, 652, 6474, 7476, 860, 6909, 7020, 5362, 1749, 1280, 6468, 51176, 5916, 221833, 7474, 3899, 6423, 6469
GO Biological processes	limb morphogenesis	GO:0035108	0.0019062	0.003	23	12.9855	54	SKI, ZBTB16, SOX9, FGFR1, ALX4, MBNL1, BMP4, SHOX2, WNT7A, RUNX2, TBX2, TFAP2A, PLXNA2, DLX5, COL2A1, FBXW4, LEF1, RARG, SP8, WNT5A, AFF3, SFRP2, SHH	6497, 7704, 6662, 2260, 60529, 4154, 652, 6474, 7476, 860, 6909, 7020, 5362, 1749, 1280, 6468, 51176, 5916, 221833, 7474, 3899, 6423, 6469
GO Biological processes	negative regulation of angiogenesis	GO:0016525	0.00194833	0.003	12	5.29038	22	APOH, STAB1, CNMD, EFNA3, EMILIN1, KLF4, ANGPT4, NPR1, DAB2IP, STAT1, ADGRB2, DLL4	350, 23166, 11061, 1944, 11117, 9314, 51378, 4881, 153090, 6772, 576, 54567
GO Biological processes	negative regulation of blood vessel morphogenesis	GO:2000181	0.00194833	0.003	12	5.29038	22	APOH, STAB1, CNMD, EFNA3, EMILIN1, KLF4, ANGPT4, NPR1, DAB2IP, STAT1, ADGRB2, DLL4	350, 23166, 11061, 1944, 11117, 9314, 51378, 4881, 153090, 6772, 576, 54567
GO Biological processes	cell-cell signaling by wnt	GO:0198738	0.0019733	0.001	53	37.0326	154	SKI, LRP1, MAPK8IP2, IGFBP4, SOX9, SHISA2, SHISA6, PKD1, APC2, RNF220, SIX3, ADGRA2, WNT5B, GNAO1, WNT7A, FOXO1, BMP2, WNK2, PRKN, CAMK2A, VANGL2, LMBR1L, WNT6, KLF4, LYPD6, SOX17, PSMB4, GATA3, CELSR1, TLE2, SOX7, NR4A2, DAB2IP, DLX5, PSMD5, WNT2, ABL1, AXIN2, SFRP1, HIC1, FZD2, FBXW4, LEF1, TNRC6A, WNT1, WNT7B, RARG, WNT5A, SFRP2, GRHL3, BRD7, FOXL1, SHH	6497, 4035, 23542, 3487, 6662, 387914, 388336, 5310, 10297, 55182, 6496, 25960, 81029, 2775, 7476, 2308, 650, 65268, 5071, 815, 57216, 55716, 7475, 9314, 130574, 64321, 5692, 2625, 9620, 7089, 83595, 4929, 153090, 1749, 5711, 7472, 25, 8313, 6422, 3090, 2535, 6468, 51176, 27327, 7471, 7477, 5916, 7474, 6423, 57822, 29117, 2300, 6469
GO Biological processes	Wnt signaling pathway	GO:0016055	0.0019733	0.001	53	37.0326	154	SKI, LRP1, MAPK8IP2, IGFBP4, SOX9, SHISA2, SHISA6, PKD1, APC2, RNF220, SIX3, ADGRA2, WNT5B, GNAO1, WNT7A, FOXO1, BMP2, WNK2, PRKN, CAMK2A, VANGL2, LMBR1L, WNT6, KLF4, LYPD6, SOX17, PSMB4, GATA3, CELSR1, TLE2, SOX7, NR4A2, DAB2IP, DLX5, PSMD5, WNT2, ABL1, AXIN2, SFRP1, HIC1, FZD2, FBXW4, LEF1, TNRC6A, WNT1, WNT7B, RARG, WNT5A, SFRP2, GRHL3, BRD7, FOXL1, SHH	6497, 4035, 23542, 3487, 6662, 387914, 388336, 5310, 10297, 55182, 6496, 25960, 81029, 2775, 7476, 2308, 650, 65268, 5071, 815, 57216, 55716, 7475, 9314, 130574, 64321, 5692, 2625, 9620, 7089, 83595, 4929, 153090, 1749, 5711, 7472, 25, 8313, 6422, 3090, 2535, 6468, 51176, 27327, 7471, 7477, 5916, 7474, 6423, 57822, 29117, 2300, 6469
GO Biological processes	cardiac chamber morphogenesis	GO:0003206	0.00198708	0.002	18	9.37839	39	HEY2, FOXC2, PKP2, BMP4, SHOX2, TBX2, HEYL, ENG, VANGL2, GATA3, WNT2, SMAD6, FZD2, DLL4, WNT5A, SFRP2, FOXF1, OVOL2	23493, 2303, 5318, 652, 6474, 6909, 26508, 2022, 57216, 2625, 7472, 4091, 2535, 54567, 7474, 6423, 2294, 58495
GO Biological processes	kidney morphogenesis	GO:0060993	0.00198708	0.002	18	9.37839	39	PGF, SOX9, PKD1, LHX1, BMP4, IRX2, VEGFA, BMP2, SIX2, VANGL2, WNT6, GATA3, STAT1, SIX4, WNT1, WNT7B, SHH, SOX8	5228, 6662, 5310, 3975, 652, 153572, 7422, 650, 10736, 57216, 7475, 2625, 6772, 51804, 7471, 7477, 6469, 30812
GO Biological processes	Rho protein signal transduction	GO:0007266	0.00200766	0.005	19	10.0998	42	ABR, RHOG, MCF2, PLEKHG5, MCF2L2, RND2, NTN1, VANGL2, ADRA2A, RHOT2, CELSR1, ARHGEF17, ABL1, RASGRF1, ARHGEF11, ARHGEF7, DNMBP, RND3, NGEF	29, 391, 4168, 57449, 23101, 8153, 9423, 57216, 150, 89941, 9620, 9828, 25, 5923, 9826, 8874, 23268, 390, 25791
GO Biological processes	regulation of response to stimulus	GO:0048583	0.00203628	0.001	259	225.803	939	HAX1, ACTG1, CHAC1, NUP160, AUTS2, SKI, HEY2, TP73, VWC2, ACOX2, PSD, SKOR1, NKX2-1, SH3BGRL, LRP1, MAPK8IP2, ABR, APOH, PGF, ADAM8, IGFBP4, AAAS, NMT1, SOX9, SCARF1, SH2B3, NEUROD2, GALR1, PRDM16, SHISA2, ONECUT2, FOXC2, STUB1, LEMD3, AR, SHISA6, GDF11, FRMPD1, RHOG, INPP5D, GSX2, APC2, MCF2, P2RY6, RNF220, TAC1, DLG3, DENND1A, CACNG4, FGFR1, TRIM39, CACNB3, SEMA4B, MAPT, ITPKB, ADORA2B, DTX3L, …	10456, 71, 79094, 23279, 26053, 6497, 23493, 7161, 375567, 8309, 5662, 390598, 7080, 6451, 4035, 23542, 29, 350, 5228, 101, 3487, 8086, 4836, 6662, 8578, 10019, 4761, 2587, 63976, 387914, 9480, 2303, 10273, 23592, 367, 388336, 10220, 22844, 391, 3635, 170825, 10297, 4168, 5031, 55182, 6863, 1741, 57706, 27092, 2260, 56658, 784, 10509, 4137, 3707, 136, 151636, 57449, 339123, 9922, 128853, 23101, 6…
GO Biological processes	embryonic cranial skeleton morphogenesis	GO:0048701	0.00208946	0.006	8	2.88566	12	FOXC2, LHX1, BMP4, DLX2, RUNX2, SIX2, TFAP2A, SIX4	2303, 3975, 652, 1746, 860, 10736, 7020, 51804
GO Biological processes	regulation of axon guidance	GO:1902667	0.00208946	0.005	8	2.88566	12	SEMA4B, VEGFA, SEMA3F, TBR1, FEZF2, SEMA3D, WNT5A, CXCL12	10509, 7422, 6405, 10716, 55079, 223117, 7474, 6387
GO Biological processes	cellular response to endogenous stimulus	GO:0071495	0.0021828	0.004	110	87.0507	362	SKI, VWC2, TSHR, SKOR1, NKX2-1, LRP1, PGF, SOX9, PRDM16, SHISA2, ONECUT2, FOXC2, STUB1, LEMD3, AR, LHX1, P2RY6, TAC1, FGFR1, MAPT, CAPN2, DUSP15, GRIN1, BMP4, AGRN, ASS1, LBH, PIK3R2, WNT7A, CDC6, NR2E1, ADAM9, MT3, RUNX2, FOXO1, P2RX3, BMP2, FGF22, HEYL, POLR2E, LTBP2, CLEC3B, PRKN, ERBB2, HCN4, CAD, ENG, PDK2, EMILIN1, CAMK2A, HCN2, KLF4, ATG7, OTX2, ZNF423, ADRA2A, NR3C1, PRKDC, CRB2, NR5A2, B…	6497, 375567, 7253, 390598, 7080, 4035, 5228, 6662, 63976, 387914, 9480, 2303, 10273, 23592, 367, 3975, 5031, 6863, 2260, 4137, 824, 128853, 2902, 652, 375790, 445, 81606, 5296, 7476, 990, 7101, 8754, 4504, 860, 2308, 5024, 650, 27006, 26508, 5434, 4053, 7123, 5071, 2064, 10021, 790, 2022, 5164, 11117, 815, 610, 9314, 10533, 5015, 23090, 150, 2908, 5591, 286204, 2494, 9564, 8817, 3481, 2625, 1979…
GO Biological processes	regulation of mesenchymal cell proliferation	GO:0010464	0.00220848	0.001	10	4.08802	17	SOX9, FGFR1, BMP4, SHOX2, VEGFA, STAT1, WNT2, WNT5A, FOXF1, SHH	6662, 2260, 652, 6474, 7422, 6772, 7472, 7474, 2294, 6469
GO Biological processes	positive regulation of cell migration	GO:0030335	0.00226294	0.001	47	32.2232	134	LRP1, PGF, ADAM8, SOX9, ONECUT2, FOXC2, P2RY6, TAC1, FGFR1, LAMB1, SEMA4B, IQSEC1, INSM1, SNAI1, ADGRA2, WNT5B, BMP4, WNT7A, VEGFA, ADAM9, BMP2, GATA2, DOCK1, FLT1, ADRA2A, BCAR1, FGF18, ANGPT4, GATA3, SEMA3F, SH3RF2, CALR, RREB1, DAB2IP, ABL1, LEF1, CARMIL2, SEMA3D, VSIR, ONECUT1, WNT5A, PIK3R3, FOXF1, ARHGEF7, CXCL12, SP1, PDGFD	4035, 5228, 101, 6662, 9480, 2303, 5031, 6863, 2260, 3912, 10509, 9922, 3642, 6615, 25960, 81029, 652, 7476, 7422, 8754, 650, 2624, 1793, 2321, 150, 9564, 8817, 51378, 2625, 6405, 153769, 811, 6239, 153090, 25, 51176, 146206, 223117, 64115, 3175, 7474, 8503, 2294, 8874, 6387, 6667, 80310
GO Biological processes	positive regulation of signal transduction	GO:0009967	0.00230039	0	112	88.9745	370	HAX1, AUTS2, SKI, TP73, SH3BGRL, LRP1, MAPK8IP2, ADAM8, IGFBP4, NMT1, SOX9, SH2B3, NEUROD2, AR, GDF11, RHOG, GSX2, P2RY6, RNF220, CACNG4, FGFR1, TRIM39, CACNB3, ITPKB, ADORA2B, PLEKHG5, JMJD8, DUSP15, GRIN1, CNTNAP1, LDLRAP1, ADGRA2, BMP4, SHOX2, DLL1, PIK3R2, S100A13, WNT7A, VEGFA, SH3RF3, ADAM9, MT3, P2RX3, BMP2, WNK2, FGF22, HDAC3, EREG, SARM1, PRKN, ERBB2, EMP2, ENG, IGFBP3, CTH, PPIF, TIMP2,…	10456, 26053, 6497, 7161, 6451, 4035, 23542, 101, 3487, 4836, 6662, 10019, 4761, 367, 10220, 391, 170825, 5031, 55182, 27092, 2260, 56658, 784, 3707, 136, 57449, 339123, 128853, 2902, 8506, 26119, 25960, 652, 6474, 28514, 5296, 6284, 7476, 7422, 344558, 8754, 4504, 5024, 650, 65268, 27006, 8841, 2069, 23098, 5071, 2064, 2013, 2022, 3486, 1491, 10105, 7077, 6275, 57216, 2321, 3665, 54550, 130574, …
GO Biological processes	response to chemical	GO:0042221	0.00236553	0.002	279	245.522	1021	HAX1, ACTG1, PDE1B, CHAC1, RBM4, SKI, TP73, ZFHX3, VWC2, UPRT, TSHR, SKOR1, NKX2-1, MEIS2, LRP1, FEZ1, NKX2-2, ABR, PGF, SLC32A1, ADAM8, SOX9, SLC6A17, SH2B3, LHX2, LAMB2, NEUROD2, GALR1, SCN2B, PRDM16, SHISA2, ONECUT2, SRA1, FOXC2, STUB1, LEMD3, AR, OSCP1, CRIP1, SLC6A2, RHOG, INPP5D, LHX1, MCF2, P2RY6, TAC1, CNP, CACNG4, MAT2A, FGFR1, CACNB3, UNC5A, SEMA4B, MAPT, ITPKB, CSF2RB, CAPN2, PLEKHG5, …	10456, 71, 5153, 79094, 5936, 6497, 7161, 463, 375567, 139596, 7253, 390598, 7080, 4212, 4035, 9638, 4821, 29, 5228, 140679, 101, 6662, 388662, 10019, 9355, 3913, 4761, 2587, 6327, 63976, 387914, 9480, 10011, 2303, 10273, 23592, 367, 127700, 1396, 6530, 391, 3635, 3975, 4168, 5031, 6863, 1267, 27092, 4144, 2260, 784, 90249, 10509, 4137, 3707, 1439, 824, 57449, 57549, 128853, 5742, 151835, 11313, …
GO Biological processes	response to transforming growth factor beta	GO:0071559	0.00246854	0.003	29	17.7949	74	SKI, ZFHX3, NKX2-1, SOX9, PRDM16, ONECUT2, STUB1, LEMD3, DUSP15, WNT7A, ADAM9, LTBP2, CLEC3B, ENG, EMILIN1, NR3C1, SOX5, WNT2, SFRP1, SMAD6, FOS, ADAMTSL2, DLX1, WNT1, ONECUT1, WNT5A, FNDC4, OVOL2, PDGFD	6497, 463, 7080, 6662, 63976, 9480, 10273, 23592, 128853, 7476, 8754, 4053, 7123, 2022, 11117, 2908, 6660, 7472, 6422, 4091, 2353, 9719, 1745, 7471, 3175, 7474, 64838, 58495, 80310
GO Biological processes	regulation of BMP signaling pathway	GO:0030510	0.00263406	0.001	15	7.45462	31	SKI, VWC2, SKOR1, LEMD3, BMP4, ENG, ZNF423, CRB2, ABL1, SFRP1, SMAD6, DLX1, WNT1, WNT5A, SFRP2	6497, 375567, 390598, 23592, 652, 2022, 23090, 286204, 25, 6422, 4091, 1745, 7471, 7474, 6423
GO Biological processes	ossification	GO:0001503	0.00269723	0.002	40	26.6923	111	SKI, KAZALD1, ZBTB16, SOX9, FOXC2, TAC1, MEF2D, MN1, PDLIM7, SNAI1, BMP4, SHOX2, RUNX2, THBS3, BMP2, CLEC3B, SIX2, IGFBP3, TFAP2A, SH3PXD2B, FGF18, IGF2, INPPL1, CTSK, COMP, SATB2, KL, DLX5, AXIN2, SFRP1, SMAD6, COL2A1, LEF1, SUFU, WNT7B, SBDS, WNT5A, SFRP2, SHH, SOX8	6497, 81621, 7704, 6662, 2303, 6863, 4209, 4330, 9260, 6615, 652, 6474, 860, 7059, 650, 7123, 10736, 3486, 7020, 285590, 8817, 3481, 3636, 1513, 1311, 23314, 9365, 1749, 8313, 6422, 4091, 1280, 51176, 51684, 7477, 51119, 7474, 6423, 6469, 30812
GO Biological processes	regulation of cell fate commitment	GO:0010453	0.00269847	0.004	7	2.40472	10	AR, FGFR1, BMP4, LMO4, SOX17, NKX6-2, SFRP2	367, 2260, 652, 8543, 64321, 84504, 6423
GO Biological processes	somatic stem cell division	GO:0048103	0.00269847	0.001	7	2.40472	10	FGFR1, FGF13, LBH, WNT7A, VANGL2, SOX5, LEF1	2260, 2258, 81606, 7476, 57216, 6660, 51176
GO Biological processes	trachea development	GO:0060438	0.00269847	0.002	7	2.40472	10	SOX9, BMP4, LEF1, WNT7B, RARG, FOXF1, SHH	6662, 652, 51176, 7477, 5916, 2294, 6469
GO Biological processes	endochondral ossification	GO:0001958	0.00269847	0.002	7	2.40472	10	MEF2D, BMP4, RUNX2, FGF18, INPPL1, DLX5, COL2A1	4209, 652, 860, 8817, 3636, 1749, 1280
GO Biological processes	forelimb morphogenesis	GO:0035136	0.00269847	0.001	7	2.40472	10	ZBTB16, ALX4, SHOX2, WNT7A, RUNX2, TFAP2A, SHH	7704, 60529, 6474, 7476, 860, 7020, 6469
GO Biological processes	regulation of extracellular matrix organization	GO:1903053	0.00269847	0.004	7	2.40472	10	LRP1, SOX9, PHLDB1, EMILIN1, ABL1, CARMIL2, AEBP1	4035, 6662, 23187, 11117, 25, 146206, 165
GO Biological processes	replacement ossification	GO:0036075	0.00269847	0.002	7	2.40472	10	MEF2D, BMP4, RUNX2, FGF18, INPPL1, DLX5, COL2A1	4209, 652, 860, 8817, 3636, 1749, 1280
GO Biological processes	specification of animal organ identity	GO:0010092	0.00269847	0	7	2.40472	10	AR, FGFR1, BMP4, BMP2, TBR1, WNT2, AXIN2	367, 2260, 652, 650, 10716, 7472, 8313
GO Biological processes	phenol-containing compound biosynthetic process	GO:0046189	0.00269847	0.003	7	2.40472	10	INSM1, PMEL, GATA3, NR4A2, PNMT, WNT5A, GPR37	3642, 6490, 2625, 4929, 5409, 7474, 2861
GO Biological processes	regulation of endothelial cell migration	GO:0010594	0.00270817	0.001	21	11.7831	49	APOH, FOXC2, FGFR1, ADGRA2, BMP4, WNT7A, VEGFA, NR2E1, GATA2, EMP2, KLF4, BCAR1, FGF18, ANGPT4, GATA3, CALR, DAB2IP, ABL1, DLL4, WNT5A, SP1	350, 2303, 2260, 25960, 652, 7476, 7422, 7101, 2624, 2013, 9314, 9564, 8817, 51378, 2625, 811, 153090, 25, 54567, 7474, 6667
GO Biological processes	positive regulation of cell adhesion	GO:0045785	0.00275588	0.004	31	19.4782	81	ZFHX3, VWC2, ZBTB16, ADAM8, MIP, FOXC2, ITPKB, SIRPB1, VEGFA, ADAM9, DOCK1, ERBB2, EMP2, EMILIN1, AFDN, IGF2, GATA3, SPOCK2, CALR, RREB1, EFNB1, ABL1, SFRP1, FRMD5, VSIR, WNT5A, SFRP2, FOXF1, ARHGEF7, CXCL12, SHH	463, 375567, 7704, 101, 4284, 2303, 3707, 10326, 7422, 8754, 1793, 2064, 2013, 11117, 4301, 3481, 2625, 9806, 811, 6239, 1947, 25, 6422, 84978, 64115, 7474, 6423, 2294, 8874, 6387, 6469
GO Biological processes	negative regulation of cell morphogenesis involved in differentiation	GO:0010771	0.00276207	0.001	11	4.80943	20	MCF2, SEMA4B, FGF13, MT3, NTN1, SEMA3F, NLGN3, TNR, SEMA3D, WNT5A, NGEF	4168, 10509, 2258, 4504, 9423, 6405, 54413, 7143, 223117, 7474, 25791
GO Biological processes	negative regulation of cellular component movement	GO:0051271	0.00276276	0.004	27	16.3521	68	NKX2-1, LRP1, ABR, APOH, SEMA4B, ENG, EMILIN1, IGFBP3, AFDN, KLF4, ANGPT4, GATA3, SEMA3F, CALR, IDH2, DAB2IP, CYGB, SFRP1, CERS2, ADIPOR1, FRMD5, SEMA3D, DLL4, WNT5A, SFRP2, CXCL12, SHH	7080, 4035, 29, 350, 10509, 2022, 11117, 3486, 4301, 9314, 51378, 2625, 6405, 811, 3418, 153090, 114757, 6422, 29956, 51094, 84978, 223117, 54567, 7474, 6423, 6387, 6469
GO Biological processes	behavior	GO:0007610	0.00293014	0.002	54	38.4755	160	PDE1B, ZFHX3, NKX2-1, MEIS2, MAPK8IP2, VIP, AAAS, NEUROD2, TAC1, CNP, MEIS1, MAPT, CAPN2, GRIN1, SIX3, GNAO1, SGIP1, FGF13, KCNAB1, SEZ6L, NR2E1, P2RX3, SLITRK5, PRKN, SLC12A5, GM2A, PAK5, KCNA2, EIF4EBP2, SYNPO, CELSR1, LHX8, ASIC4, TBR1, NR4A2, KCNJ10, ASIC1, CACNA1B, PBX3, NLGN3, RASGRF1, TNR, FOS, ZIC1, UBE2Q1, ETV5, FEZF2, TAL1, NEUROG1, HCRT, HELT, CXCL12, USP2, GPR37	5153, 463, 7080, 4212, 23542, 7432, 8086, 4761, 6863, 1267, 4211, 4137, 824, 2902, 6496, 2775, 84251, 2258, 7881, 23544, 7101, 5024, 26050, 5071, 57468, 2760, 57144, 3737, 1979, 11346, 9620, 431707, 55515, 10716, 4929, 3766, 41, 774, 5090, 54413, 5923, 7143, 2353, 7545, 55585, 2119, 55079, 6886, 4762, 3060, 391723, 6387, 9099, 2861
GO Biological processes	regulation of macromolecule metabolic process	GO:0060255	0.00297708	0.002	374	338.825	1409	HAX1, MAPRE3, CHAC1, NUP160, RBM4, AUTS2, RPL23A, SKI, CDKN2C, HEY2, TP73, ZFHX3, VWC2, PRDM12, SKOR1, SENP1, NKX2-1, SMG6, MEIS2, ZBTB16, LRP1, TFAP2C, NKX2-2, MAPK8IP2, PGF, VIP, ADAM8, IGFBP4, AAAS, SIRT7, SOX9, SH2B3, LHX2, BACE2, NEUROD2, GALR1, GSX1, PRDM16, ONECUT2, SRA1, FOXC2, STUB1, LEMD3, AR, GDF11, CRIP1, PKD1, RHOG, INPP5D, GSX2, PPM1D, LHX1, APC2, P2RY6, DLG3, MEIS1, HTATIP2, MEF2D,…	10456, 22924, 79094, 23279, 5936, 26053, 6147, 6497, 1031, 23493, 7161, 463, 375567, 59335, 390598, 29843, 7080, 23293, 4212, 7704, 4035, 7022, 4821, 23542, 5228, 7432, 101, 3487, 8086, 51547, 6662, 10019, 9355, 25825, 4761, 2587, 219409, 63976, 9480, 10011, 2303, 10273, 23592, 367, 10220, 1396, 5310, 391, 3635, 170825, 8493, 3975, 10297, 5031, 1741, 4211, 10553, 4209, 64641, 2260, 56658, 60529, …
GO Biological processes	negative regulation of gene expression	GO:0010629	0.00305489	0.002	153	127.209	529	CHAC1, NUP160, RBM4, RPL23A, SKI, HEY2, ZFHX3, SKOR1, NKX2-1, SMG6, MEIS2, ZBTB16, TFAP2C, VIP, AAAS, SIRT7, SOX9, LHX2, GSX1, PRDM16, FOXC2, AR, PPM1D, LHX1, FGFR1, MAPT, RBM24, TGIF2, INSM1, SNAI1, TARBP2, SIX3, BMP4, TSHZ3, CNOT8, LBH, EOMES, IRX2, NUDT16L1, VEGFA, NR2E1, LHX9, DLX2, MT3, RUNX2, FOXO1, HES6, HNRNPA0, BMP2, SERPING1, GATA2, PAXBP1, OLIG3, HDAC3, TBX2, H1-0, HEYL, POLR2E, EREG, …	79094, 23279, 5936, 6147, 6497, 23493, 463, 390598, 7080, 23293, 4212, 7704, 7022, 7432, 8086, 51547, 6662, 9355, 219409, 63976, 2303, 367, 8493, 3975, 2260, 4137, 221662, 60436, 3642, 6615, 6895, 6496, 652, 57616, 9337, 81606, 8320, 153572, 84309, 7422, 7101, 56956, 1746, 4504, 860, 2308, 55502, 10949, 650, 710, 2624, 94104, 167826, 8841, 6909, 3005, 26508, 5434, 2069, 10736, 5071, 6181, 84678, …
GO Biological processes	dopaminergic neuron differentiation	GO:0071542	0.00308439	0.004	9	3.60707	15	VEGFA, OTX2, NR4A2, WNT2, SFRP1, WNT1, WNT5A, SFRP2, SHH	7422, 5015, 4929, 7472, 6422, 7471, 7474, 6423, 6469
GO Biological processes	proteoglycan metabolic process	GO:0006029	0.00319264	0.003	12	5.53085	23	HS6ST1, CNMD, BMP2, VANGL2, SPOCK2, NCAN, B3GAT2, NDST4, SGSH, COL2A1, B3GALT6, FOXL1	9394, 11061, 650, 57216, 9806, 1463, 135152, 64579, 6448, 1280, 126792, 2300
GO Biological processes	multicellular organismal response to stress	GO:0033555	0.00319264	0.001	12	5.53085	23	TACR1, MAPK8IP2, NEUROD2, SLC6A2, TAC1, CAPN2, NR2E1, P2RX3, ASIC4, NR4A2, ASIC1, CACNA1B	6869, 23542, 4761, 6530, 6863, 824, 7101, 5024, 55515, 4929, 41, 774
GO Biological processes	striated muscle tissue development	GO:0014706	0.00320553	0.002	35	22.8448	95	SKI, HEY2, TP73, OBSL1, FOXC2, PKP2, MEIS1, MEF2D, FGFR1, RBM24, BMP4, SHOX2, EOMES, KCNAB1, DLL1, VEGFA, BMP2, TBX2, HEYL, ENG, VAX1, ELN, CALR, ARID1A, FLNB, POPDC3, WNT2, SIX4, FOS, LEF1, EEF2, DLL4, WNT5A, SHH, SOX8	6497, 23493, 7161, 23363, 2303, 5318, 4211, 4209, 2260, 221662, 652, 6474, 8320, 7881, 28514, 7422, 650, 6909, 26508, 2022, 11023, 2006, 811, 8289, 2317, 64208, 7472, 51804, 2353, 51176, 1938, 54567, 7474, 6469, 30812
GO Biological processes	auditory receptor cell development	GO:0060117	0.00332656	0.005	4	0.961886	4	FGFR1, WHRN, SCRIB, CLRN1	2260, 25861, 23513, 7401
GO Biological processes	planar cell polarity pathway involved in axis elongation	GO:0003402	0.00332656	0.001	4	0.961886	4	VANGL2, SFRP1, WNT5A, SFRP2	57216, 6422, 7474, 6423
GO Biological processes	intramembranous ossification	GO:0001957	0.00332656	0.006	4	0.961886	4	MN1, FGF18, CTSK, AXIN2	4330, 8817, 1513, 8313
GO Biological processes	regulation of retina development in camera-type eye	GO:1902866	0.00332656	0.004	4	0.961886	4	SIX3, DLX2, DLX1, DLL4	6496, 1746, 1745, 54567
GO Biological processes	Wnt signaling pathway involved in heart development	GO:0003306	0.00332656	0.001	4	0.961886	4	BMP2, VANGL2, SOX17, WNT5A	650, 57216, 64321, 7474
GO Biological processes	amacrine cell differentiation	GO:0035881	0.00332656	0.003	4	0.961886	4	DLX2, FOXN4, NEUROD4, DLX1	1746, 121643, 58158, 1745
GO Biological processes	anterior/posterior axon guidance	GO:0033564	0.00332656	0	4	0.961886	4	LHX1, UNC5A, LHX9, NTN1	3975, 90249, 56956, 9423
GO Biological processes	regulation of prostatic bud formation	GO:0060685	0.00332656	0.002	4	0.961886	4	AR, BMP4, WNT5A, SHH	367, 652, 7474, 6469
GO Biological processes	regulation of photoreceptor cell differentiation	GO:0046532	0.00332656	0.005	4	0.961886	4	SOX9, DLX2, DLX1, SOX8	6662, 1746, 1745, 30812
GO Biological processes	negative regulation of photoreceptor cell differentiation	GO:0046533	0.00332656	0.005	4	0.961886	4	SOX9, DLX2, DLX1, SOX8	6662, 1746, 1745, 30812
GO Biological processes	forebrain dorsal/ventral pattern formation	GO:0021798	0.00332656	0.005	4	0.961886	4	NKX2-1, GSX2, SIX3, PAX6	7080, 170825, 6496, 5080
GO Biological processes	cartilage morphogenesis	GO:0060536	0.00332656	0.004	4	0.961886	4	COL12A1, SNAI1, COL7A1, WNT7B	1303, 6615, 1294, 7477
GO Biological processes	anterior head development	GO:0097065	0.00332656	0.001	4	0.961886	4	SOX9, LHX1, SSBP3, COL2A1	6662, 3975, 23648, 1280
GO Biological processes	direct ossification	GO:0036072	0.00332656	0.006	4	0.961886	4	MN1, FGF18, CTSK, AXIN2	4330, 8817, 1513, 8313
GO Biological processes	regulation of neural retina development	GO:0061074	0.00332656	0.004	4	0.961886	4	SIX3, DLX2, DLX1, DLL4	6496, 1746, 1745, 54567
GO Biological processes	branching involved in prostate gland morphogenesis	GO:0060442	0.00332656	0.001	4	0.961886	4	BMP4, FEM1B, SFRP1, SHH	652, 10116, 6422, 6469
GO Biological processes	regulation of respiratory gaseous exchange	GO:0043576	0.00337086	0.005	6	1.92377	8	GSX2, GRIN1, TSHZ3, NR4A2, PBX3, NLGN3	170825, 2902, 57616, 4929, 5090, 54413
GO Biological processes	lens fiber cell differentiation	GO:0070306	0.00337086	0.004	6	1.92377	8	SIX3, WNT5B, WNT7A, ABI2, WNT7B, KDM5B	6496, 81029, 7476, 10152, 7477, 10765
GO Biological processes	lateral sprouting from an epithelium	GO:0060601	0.00337086	0.002	6	1.92377	8	AR, BMP4, VANGL2, CELSR1, WNT5A, SHH	367, 652, 57216, 9620, 7474, 6469
GO Biological processes	negative regulation of animal organ morphogenesis	GO:0110111	0.00337086	0.003	6	1.92377	8	FOXC2, BMP4, TBX2, GATA3, STAT1, WNT5A	2303, 652, 6909, 2625, 6772, 7474
GO Biological processes	nephron tubule formation	GO:0072079	0.00337086	0.006	6	1.92377	8	SOX9, IRX2, WNT6, GATA3, SIX4, SOX8	6662, 153572, 7475, 2625, 51804, 30812
GO Biological processes	morphogenesis of an epithelial fold	GO:0060571	0.00337086	0.002	6	1.92377	8	AR, BMP4, WNT2, WNT5A, OVOL2, SHH	367, 652, 7472, 7474, 58495, 6469
GO Biological processes	positive regulation of mesonephros development	GO:0061213	0.00337086	0.005	6	1.92377	8	SOX9, LHX1, VEGFA, GATA3, SIX4, SOX8	6662, 3975, 7422, 2625, 51804, 30812
GO Biological processes	sensory perception of taste	GO:0050909	0.00337086	0.005	6	1.92377	8	SCNN1A, P2RX3, ASIC2, TAS1R1, ASIC1, LEF1	6337, 5024, 40, 80835, 41, 51176
GO Biological processes	cerebral cortex GABAergic interneuron differentiation	GO:0021892	0.00337086	0.004	6	1.92377	8	NKX2-1, DLX2, LHX6, FEZF2, DLX1, ARX	7080, 1746, 26468, 55079, 1745, 170302
GO Biological processes	cochlea morphogenesis	GO:0090103	0.00337086	0.002	6	1.92377	8	SOX9, VANGL2, FZD2, WNT5A, NEUROG1, GRHL3	6662, 57216, 2535, 7474, 4762, 57822
GO Biological processes	regulation of axon extension involved in axon guidance	GO:0048841	0.00337086	0.002	6	1.92377	8	SEMA4B, VEGFA, SEMA3F, SEMA3D, WNT5A, CXCL12	10509, 7422, 6405, 223117, 7474, 6387
GO Biological processes	actin filament-based process	GO:0030029	0.00352849	0.005	59	43.0444	179	HAX1, ACTG1, AUTS2, LRP1, ABR, KCNJ5, ITPKA, OBSL1, SCN2B, RHOG, ADD2, PKP2, TAC1, FSCN2, SHROOM3, IQSEC1, PDLIM7, ALKBH4, FGF13, RND2, MTSS1, DBN1, FMNL3, PRKN, HCN4, EMP2, VANGL2, SH3PXD2B, ADRA2A, BCAR1, CLRN1, SYNPO, ELN, INPPL1, CELSR1, CALR, LLGL1, CAPZA2, EHBP1, FLNB, ARHGEF17, DMD, SIX4, ABL1, SNTA1, SFRP1, AIF1L, RNF207, CARMIL2, VPS4A, FRMD5, ABI2, MYO19, TPM3, GRHL3, ARHGEF11, PAWR, CX…	10456, 71, 26053, 4035, 29, 3762, 3706, 23363, 6327, 391, 119, 5318, 6863, 25794, 57619, 9922, 9260, 54784, 2258, 8153, 9788, 1627, 91010, 5071, 10021, 2013, 57216, 285590, 150, 9564, 7401, 11346, 2006, 3636, 9620, 811, 3996, 830, 23301, 2317, 9828, 1756, 51804, 25, 6640, 6422, 83543, 388591, 146206, 27183, 84978, 10152, 80179, 7170, 57822, 9826, 5074, 6387, 390
GO Biological processes	vascular smooth muscle cell development	GO:0097084	0.00363782	0.004	5	1.44283	6	HEY2, VEGFA, ENG, COMP, ADM	23493, 7422, 2022, 1311, 133
GO Biological processes	amelogenesis	GO:0097186	0.00363782	0.008	5	1.44283	6	FOXO1, STIM1, FAM20A, CSF3R, RELT	2308, 6786, 54757, 1441, 84957
GO Biological processes	catecholamine biosynthetic process	GO:0042423	0.00363782	0.005	5	1.44283	6	INSM1, GATA3, NR4A2, PNMT, GPR37	3642, 2625, 4929, 5409, 2861
GO Biological processes	collateral sprouting	GO:0048668	0.00363782	0.005	5	1.44283	6	LRP1, FGF13, RND2, NIN, ABL1	4035, 2258, 8153, 51199, 25
GO Biological processes	positive regulation of transcription from RNA polymerase II promoter involved in cellular response to chemical stimulus	GO:1901522	0.00363782	0.003	5	1.44283	6	VEGFA, MT3, RUNX2, BMP2, DLX5	7422, 4504, 860, 650, 1749
GO Biological processes	catechol-containing compound biosynthetic process	GO:0009713	0.00363782	0.005	5	1.44283	6	INSM1, GATA3, NR4A2, PNMT, GPR37	3642, 2625, 4929, 5409, 2861
GO Biological processes	glial cell fate commitment	GO:0021781	0.00363782	0.002	5	1.44283	6	NKX2-2, SOX9, PAX6, TAL1, SOX8	4821, 6662, 5080, 6886, 30812
GO Biological processes	uterus development	GO:0060065	0.00363782	0.001	5	1.44283	6	LHX1, WNT7A, GATA3, WNT5A, KDM5B	3975, 7476, 2625, 7474, 10765
GO Biological processes	asymmetric cell division	GO:0008356	0.00363782	0.007	5	1.44283	6	ZBTB16, FGF13, SOX5, ETV5, PAX6	7704, 2258, 6660, 2119, 5080
GO Biological processes	commitment of neuronal cell to specific neuron type in forebrain	GO:0021902	0.00363782	0.002	5	1.44283	6	GATA2, TBR1, SATB2, FEZF2, PAX6	2624, 10716, 23314, 55079, 5080
GO Biological processes	rostrocaudal neural tube patterning	GO:0021903	0.00363782	0.005	5	1.44283	6	SSBP3, KDM2B, SOX17, WNT1, PAX6	23648, 84678, 64321, 7471, 5080
GO Biological processes	regulation of cell adhesion	GO:0030155	0.00374394	0.007	49	34.6279	144	ZFHX3, VWC2, ZBTB16, LRP1, ADAM8, SOX9, MIP, SH2B3, ONECUT2, FOXC2, PKD1, ITPKB, SIRPB1, BMP4, ASS1, DLL1, VEGFA, ADAM9, UBASH3B, BMP2, DOCK1, ERBB2, EMP2, EMILIN1, AFDN, KLF4, IGF2, GATA3, SPOCK2, CALR, RREB1, PLXNA2, EFNB1, ABL1, SFRP1, TNR, LEF1, FRMD5, VSIR, WNT1, ONECUT1, WNT5A, SFRP2, FOXF1, PLXND1, ARHGEF7, PAWR, CXCL12, SHH	463, 375567, 7704, 4035, 101, 6662, 4284, 10019, 9480, 2303, 5310, 3707, 10326, 652, 445, 28514, 7422, 8754, 84959, 650, 1793, 2064, 2013, 11117, 4301, 9314, 3481, 2625, 9806, 811, 6239, 5362, 1947, 25, 6422, 7143, 51176, 84978, 64115, 7471, 3175, 7474, 6423, 2294, 23129, 8874, 5074, 6387, 6469
GO Biological processes	endothelial cell proliferation	GO:0001935	0.00375163	0.003	20	11.3022	47	APOH, PGF, VIP, FGFR1, BMP4, VEGFA, CNMD, BMP2, GATA2, FLT1, FGF18, ANGPT4, STAT1, WNT2, CYBA, DLL4, WNT5A, CXCL12, SP1, NR4A1	350, 5228, 7432, 2260, 652, 7422, 11061, 650, 2624, 2321, 8817, 51378, 6772, 7472, 1535, 54567, 7474, 6387, 6667, 3164
GO Biological processes	regulation of endothelial cell proliferation	GO:0001936	0.00384903	0.006	19	10.5808	44	APOH, PGF, VIP, FGFR1, BMP4, VEGFA, CNMD, BMP2, GATA2, FLT1, FGF18, STAT1, WNT2, CYBA, DLL4, WNT5A, CXCL12, SP1, NR4A1	350, 5228, 7432, 2260, 652, 7422, 11061, 650, 2624, 2321, 8817, 6772, 7472, 1535, 54567, 7474, 6387, 6667, 3164
GO Biological processes	positive regulation of developmental growth	GO:0048639	0.00384903	0.004	19	10.5808	44	HEY2, LRP1, FGFR1, MAPT, CPNE9, AGRN, RND2, DLL1, DBN1, VEGFA, NTN1, TBX2, PRKN, SH3PXD2B, PRKDC, IGF2, WNT2, ARX, CXCL12	23493, 4035, 2260, 4137, 151835, 375790, 8153, 28514, 1627, 7422, 9423, 6909, 5071, 285590, 5591, 3481, 7472, 170302, 6387
GO Biological processes	outflow tract morphogenesis	GO:0003151	0.00387472	0.007	15	7.69509	32	HEY2, FOXC2, PITX2, BMP4, VEGFA, TBX2, HEYL, ENG, SOX17, ELN, SMAD6, FZD2, WNT5A, SFRP2, PLXND1	23493, 2303, 5308, 652, 7422, 6909, 26508, 2022, 64321, 2006, 4091, 2535, 7474, 6423, 23129
GO Biological processes	cell maturation	GO:0048469	0.00391948	0.005	18	9.85934	41	SCARF1, GDF11, FGFR1, SIX3, AGRN, VEGFA, RUNX2, GATA2, EREG, LHX6, GATA3, CDC25B, NR4A2, FEM1B, TAL1, BCL11A, NKX6-1, SOX8	8578, 10220, 2260, 6496, 375790, 7422, 860, 2624, 2069, 26468, 2625, 994, 4929, 10116, 6886, 53335, 4825, 30812
GO Biological processes	pituitary gland development	GO:0021983	0.00392074	0.003	10	4.32849	18	NKX2-1, GSX1, SIX3, PITX2, BMP4, BMP2, GATA2, PAX6, SOX3, WNT5A	7080, 219409, 6496, 5308, 652, 650, 2624, 5080, 6658, 7474
GO Biological processes	regulation of gliogenesis	GO:0014013	0.0039488	0.001	17	9.13792	38	SKI, TP73, LRP1, NKX2-2, GSX2, NR2E1, DLX2, BMP2, NKX6-2, IDH2, CERS2, ETV5, DLX1, PRKCH, NKX6-1, SHH, SOX8	6497, 7161, 4035, 4821, 170825, 7101, 1746, 650, 84504, 3418, 29956, 2119, 1745, 5583, 4825, 6469, 30812
GO Biological processes	skin development	GO:0043588	0.00416836	0.004	24	14.4283	60	SOX9, LHX2, PKD1, PKP2, KRT7, ALX4, SNAI1, DLL1, ADAM9, SLITRK5, EREG, VANGL2, CELSR1, CTSK, FLNB, COMP, SUFU, PAX6, WNT5A, KAZN, GRHL3, OVOL2, PRKCH, SHH	6662, 9355, 5310, 5318, 3855, 60529, 6615, 28514, 8754, 26050, 2069, 57216, 9620, 1513, 2317, 1311, 51684, 5080, 7474, 23254, 57822, 58495, 5583, 6469
GO Biological processes	pri-miRNA transcription by RNA polymerase II	GO:0061614	0.00429067	0.001	8	3.12613	13	SOX9, BMP4, BMP2, GATA2, KLF4, NR3C1, SMAD6, FOS	6662, 652, 650, 2624, 9314, 2908, 4091, 2353
GO Biological processes	cerebral cortex neuron differentiation	GO:0021895	0.00429067	0.004	8	3.12613	13	NKX2-1, EOMES, NR2E1, DLX2, LHX6, FEZF2, DLX1, ARX	7080, 8320, 7101, 1746, 26468, 55079, 1745, 170302
GO Biological processes	axis elongation	GO:0003401	0.00429067	0.002	8	3.12613	13	SOX9, BMP4, VANGL2, SIX4, SFRP1, WNT5A, SFRP2, SHH	6662, 652, 57216, 51804, 6422, 7474, 6423, 6469
GO Biological processes	negative regulation of Notch signaling pathway	GO:0045746	0.00429067	0.009	8	3.12613	13	CHAC1, HEY2, DLL1, DLX2, GATA2, WWP2, DLX1, DLL4	79094, 23493, 28514, 1746, 2624, 11060, 1745, 54567
GO Biological processes	negative regulation of biological process	GO:0048519	0.00429919	0.003	358	324.637	1350	HAX1, CHAC1, NUP160, RBM4, RPL23A, SKI, CDKN2C, HEY2, TP73, ZFHX3, VWC2, CABP1, CBARP, SKOR1, SENP1, NKX2-1, SMG6, MEIS2, ZBTB16, CDA, LRP1, FEZ1, TFAP2C, NKX2-2, MAPK8IP2, ABR, APOH, VIP, ADAM8, IGFBP4, AAAS, SIRT7, SOX9, SH2B3, LHX2, BACE2, NEUROD2, GSX1, PRDM16, SHISA2, ONECUT2, SRA1, FOXC2, STUB1, LEMD3, AR, SHISA6, GDF11, PKD1, INPP5D, PPM1D, LHX1, ADD2, PKP2, APC2, MCF2, P2RY6, TAC1, DLG3, …	10456, 79094, 23279, 5936, 6147, 6497, 1031, 23493, 7161, 463, 375567, 9478, 255057, 390598, 29843, 7080, 23293, 4212, 7704, 978, 4035, 9638, 7022, 4821, 23542, 29, 350, 7432, 101, 3487, 8086, 51547, 6662, 10019, 9355, 25825, 4761, 219409, 63976, 387914, 9480, 10011, 2303, 10273, 23592, 367, 388336, 10220, 5310, 3635, 8493, 3975, 119, 5318, 10297, 4168, 5031, 6863, 1741, 4211, 10553, 2260, 56658,…
GO Biological processes	muscle tissue development	GO:0060537	0.00440272	0.003	36	24.0472	100	SKI, HEY2, TP73, SOX9, OBSL1, FOXC2, PKP2, MEIS1, MEF2D, FGFR1, RBM24, BMP4, SHOX2, EOMES, KCNAB1, DLL1, VEGFA, BMP2, TBX2, HEYL, ENG, VAX1, ELN, CALR, ARID1A, FLNB, POPDC3, WNT2, SIX4, FOS, LEF1, EEF2, DLL4, WNT5A, SHH, SOX8	6497, 23493, 7161, 6662, 23363, 2303, 5318, 4211, 4209, 2260, 221662, 652, 6474, 8320, 7881, 28514, 7422, 650, 6909, 26508, 2022, 11023, 2006, 811, 8289, 2317, 64208, 7472, 51804, 2353, 51176, 1938, 54567, 7474, 6469, 30812
GO Biological processes	cellular response to stimulus	GO:0051716	0.00443194	0.004	413	378.983	1576	HAX1, ACTG1, PDE1B, CHAC1, NUP160, RBM4, AUTS2, SKI, HEY2, TP73, TACR1, VWC2, AP1M1, PSD, RAB33A, TSHR, SKOR1, SENP1, NKX2-1, SH3BGRL, CDA, LRP1, FEZ1, NKX2-2, MAPK8IP2, ABR, PGF, VIP, ITPKA, ADAM8, IGFBP4, AAAS, NMT1, SOX9, PITPNM1, SCARF1, MCTS1, SH2B3, INPP5A, LAMB2, NEUROD2, GALR1, PRDM16, SHISA2, ONECUT2, SRA1, FOXC2, STUB1, LEMD3, AR, SHISA6, GDF11, FRMPD1, CRIP1, PKD1, RHOG, INPP5D, GSX2, …	10456, 71, 5153, 79094, 23279, 5936, 26053, 6497, 23493, 7161, 6869, 375567, 8907, 5662, 9363, 7253, 390598, 29843, 7080, 6451, 978, 4035, 9638, 4821, 23542, 29, 5228, 7432, 3706, 101, 3487, 8086, 4836, 6662, 9600, 8578, 28985, 10019, 3632, 3913, 4761, 2587, 63976, 387914, 9480, 10011, 2303, 10273, 23592, 367, 388336, 10220, 22844, 1396, 5310, 391, 3635, 170825, 8493, 3975, 10297, 4168, 5031, 551…
GO Biological processes	cellular response to transforming growth factor beta stimulus	GO:0071560	0.00445627	0.005	27	16.833	70	SKI, NKX2-1, SOX9, PRDM16, ONECUT2, STUB1, LEMD3, DUSP15, WNT7A, ADAM9, LTBP2, CLEC3B, ENG, EMILIN1, NR3C1, SOX5, WNT2, SFRP1, SMAD6, FOS, ADAMTSL2, DLX1, WNT1, ONECUT1, WNT5A, OVOL2, PDGFD	6497, 7080, 6662, 63976, 9480, 10273, 23592, 128853, 7476, 8754, 4053, 7123, 2022, 11117, 2908, 6660, 7472, 6422, 4091, 2353, 9719, 1745, 7471, 3175, 7474, 58495, 80310
GO Biological processes	cellular nitrogen compound biosynthetic process	GO:0044271	0.00447883	0.004	314	281.833	1172	HAX1, MAPRE3, CHAC1, NUP160, RBM4, AUTS2, RPL23A, SKI, HEY2, TP73, ZFHX3, VWC2, PRDM12, UPRT, SKOR1, SENP1, NKX2-1, SMG6, MEIS2, ZBTB16, CDA, TFAP2C, NKX2-2, ADAM8, AAAS, SIRT7, SOX9, MCTS1, LHX2, NEUROD2, GALR1, GSX1, PRDM16, MRPL16, ONECUT2, SRA1, FOXC2, LEMD3, AR, PKD1, RHOG, GSX2, PPM1D, LHX1, CNP, MEIS1, HTATIP2, MEF2D, EBF2, FGFR1, ALX4, RBM24, TGIF2, EIF4G3, ADORA2B, DTX3L, JMJD8, INSM1, F…	10456, 22924, 79094, 23279, 5936, 26053, 6147, 6497, 23493, 7161, 463, 375567, 59335, 139596, 390598, 29843, 7080, 23293, 4212, 7704, 978, 7022, 4821, 101, 8086, 51547, 6662, 28985, 9355, 4761, 2587, 219409, 63976, 54948, 9480, 10011, 2303, 23592, 367, 5310, 391, 170825, 8493, 3975, 1267, 4211, 10553, 4209, 64641, 2260, 60529, 221662, 60436, 8672, 136, 151636, 339123, 3642, 2313, 8128, 4330, 6615…
GO Biological processes	regulation of epithelial cell proliferation	GO:0050678	0.00454708	0.005	38	25.7305	107	APOH, PGF, VIP, SOX9, AR, FGFR1, LAMB1, BMP4, MTSS1, WNT7A, VEGFA, CNMD, BMP2, GATA2, EREG, ERBB2, FLT1, PRKDC, FGF18, GATA3, RREB1, DAB2IP, STAT1, DLX5, WNT2, SIX4, SFRP1, CYBA, PAX6, DLL4, WNT5A, SFRP2, OVOL2, CXCL12, SP1, KDM5B, NR4A1, SHH	350, 5228, 7432, 6662, 367, 2260, 3912, 652, 9788, 7476, 7422, 11061, 650, 2624, 2069, 2064, 2321, 5591, 8817, 2625, 6239, 153090, 6772, 1749, 7472, 51804, 6422, 1535, 5080, 54567, 7474, 6423, 58495, 6387, 6667, 10765, 3164, 6469
GO Biological processes	cardiac chamber development	GO:0003205	0.00459831	0.002	22	12.9855	54	HEY2, FOXC2, PKP2, BMP4, SHOX2, TBX2, HEYL, ENG, LMO4, VANGL2, GATA3, ARID1A, WNT2, SMAD6, FZD2, SUFU, DLL4, WNT5A, SFRP2, FOXF1, PLXND1, OVOL2	23493, 2303, 5318, 652, 6474, 6909, 26508, 2022, 8543, 57216, 2625, 8289, 7472, 4091, 2535, 51684, 54567, 7474, 6423, 2294, 23129, 58495
GO Biological processes	detection of abiotic stimulus	GO:0009582	0.0050062	0.003	12	5.77132	24	TACR1, PRDM12, NMT1, PITPNM1, PKD1, TAC1, CACNB3, WHRN, ASIC2, OPN1SW, CXCL12, NR2F6	6869, 59335, 4836, 9600, 5310, 6863, 784, 25861, 40, 611, 6387, 2063
GO Biological processes	embryonic pattern specification	GO:0009880	0.0050062	0.003	12	5.77132	24	ZBTB16, LHX1, DLL1, WNT7A, SEMA3F, SATB2, EFNB1, SMAD6, WNT1, WNT5A, NEUROG1, SHH	7704, 3975, 28514, 7476, 6405, 23314, 1947, 4091, 7471, 7474, 4762, 6469
GO Biological processes	branching involved in ureteric bud morphogenesis	GO:0001658	0.0050062	0.007	12	5.77132	24	PGF, SOX9, LHX1, BMP4, VEGFA, BMP2, SIX2, WNT6, SIX4, WNT1, SHH, SOX8	5228, 6662, 3975, 652, 7422, 650, 10736, 7475, 51804, 7471, 6469, 30812
GO Biological processes	negative regulation of cellular response to transforming growth factor beta stimulus	GO:1903845	0.0050062	0.003	12	5.77132	24	SKI, NKX2-1, PRDM16, ONECUT2, STUB1, LEMD3, EMILIN1, SMAD6, ADAMTSL2, DLX1, WNT1, ONECUT1	6497, 7080, 63976, 9480, 10273, 23592, 11117, 4091, 9719, 1745, 7471, 3175
GO Biological processes	forebrain cell migration	GO:0021885	0.0050062	0.006	12	5.77132	24	NKX2-1, LAMB1, FGF13, SLIT1, NR2E1, LHX6, DAB2IP, TNR, EMX2, FEZF2, ARX, CXCL12	7080, 3912, 2258, 6585, 7101, 26468, 153090, 7143, 2018, 55079, 170302, 6387
GO Biological processes	retina development in camera-type eye	GO:0060041	0.00519272	0.007	19	10.8212	45	SKI, SOX9, LHX2, LAMB2, LHX1, SDK2, TGIF2, SIX3, DLL1, NR2E1, DLX2, TFAP2A, FOXN4, NEUROD4, MEGF11, DLX1, PAX6, DLL4, SOX8	6497, 6662, 9355, 3913, 3975, 54549, 60436, 6496, 28514, 7101, 1746, 7020, 121643, 58158, 84465, 1745, 5080, 54567, 30812
GO Biological processes	organ growth	GO:0035265	0.00519272	0.003	19	10.8212	45	HEY2, TP73, COL12A1, SOX9, FOXC2, AR, MEIS1, FGFR1, DLL1, THBS3, TBX2, COL7A1, COMP, WNT2, WWC1, RARG, WWC2, ARX, SHH	23493, 7161, 1303, 6662, 2303, 367, 4211, 2260, 28514, 7059, 6909, 1294, 1311, 7472, 23286, 5916, 80014, 170302, 6469
GO Biological processes	regulation of synapse assembly	GO:0051963	0.00531533	0.007	13	6.49273	27	GRIN1, TPBG, AGRN, SLIT1, WNT7A, NTN1, SLITRK5, ASIC2, SIX4, ADGRB2, NLGN3, WNT5A, VSTM5	2902, 7162, 375790, 6585, 7476, 9423, 26050, 40, 51804, 576, 54413, 7474, 387804
GO Biological processes	mesonephric tubule morphogenesis	GO:0072171	0.00531533	0.003	13	6.49273	27	PGF, SOX9, LHX1, BMP4, VEGFA, BMP2, SIX2, WNT6, GATA3, SIX4, WNT1, SHH, SOX8	5228, 6662, 3975, 652, 7422, 650, 10736, 7475, 2625, 51804, 7471, 6469, 30812
GO Biological processes	somatic stem cell population maintenance	GO:0035019	0.00531533	0.006	13	6.49273	27	SKI, SOX9, PRDM16, LBH, WNT7A, NR2E1, GATA2, POLR2E, SIX2, VANGL2, KLF4, ZIC3, SFRP1	6497, 6662, 63976, 81606, 7476, 7101, 2624, 5434, 10736, 57216, 9314, 7547, 6422
GO Biological processes	fibroblast proliferation	GO:0048144	0.00531533	0.008	13	6.49273	27	SKI, CDC6, EREG, PRKDC, C1QL4, DAB2IP, WNT2, SFRP1, WNT1, WNT7B, WNT5A, PAWR, PDGFD	6497, 990, 2069, 5591, 338761, 153090, 7472, 6422, 7471, 7477, 7474, 5074, 80310
GO Biological processes	stem cell development	GO:0048864	0.00531533	0.006	13	6.49273	27	SOX9, FOXC2, SEMA4B, PITX2, BMP4, WNT7A, ENG, SEMA3F, EFNB1, SEMA3D, OVOL2, SHH, SOX8	6662, 2303, 10509, 5308, 652, 7476, 2022, 6405, 1947, 223117, 58495, 6469, 30812
GO Biological processes	ureteric bud morphogenesis	GO:0060675	0.00531533	0.003	13	6.49273	27	PGF, SOX9, LHX1, BMP4, VEGFA, BMP2, SIX2, WNT6, GATA3, SIX4, WNT1, SHH, SOX8	5228, 6662, 3975, 652, 7422, 650, 10736, 7475, 2625, 51804, 7471, 6469, 30812
GO Biological processes	cell-cell adhesion via plasma-membrane adhesion molecules	GO:0098742	0.00547262	0.008	17	9.37839	39	PKD1, SDK2, IGSF9, BMP2, PCDHB3, KLF4, CRB2, DSCAML1, CELSR1, PCDH19, PCDHGC3, HMCN1, VSTM2L, DCHS2, MYOT, CLDN10, FAT2	5310, 54549, 57549, 650, 56132, 9314, 286204, 57453, 9620, 57526, 5098, 83872, 128434, 54798, 9499, 9071, 2196
GO Biological processes	artery development	GO:0060840	0.00548609	0.007	14	7.21415	30	HEY2, LRP1, FOXC2, BMP4, VEGFA, TBX2, ENG, COMP, SMAD6, SUFU, DLL4, FOXF1, PLXND1, SHH	23493, 4035, 2303, 652, 7422, 6909, 2022, 1311, 4091, 51684, 54567, 2294, 23129, 6469
GO Biological processes	somite development	GO:0061053	0.00555337	0.006	15	7.93556	33	FOXC2, LHX1, DLL1, PRKDC, CRB2, PLXNA2, SIX4, AXIN2, SFRP1, LEF1, WNT1, WNT5A, SFRP2, FOXF1, SHH	2303, 3975, 28514, 5591, 286204, 5362, 51804, 8313, 6422, 51176, 7471, 7474, 6423, 2294, 6469
GO Biological processes	negative regulation of axonogenesis	GO:0050771	0.00557328	0.001	9	3.84755	16	MCF2, SEMA4B, FGF13, MT3, NTN1, SEMA3F, TNR, SEMA3D, WNT5A	4168, 10509, 2258, 4504, 9423, 6405, 7143, 223117, 7474
GO Biological processes	metanephric nephron development	GO:0072210	0.00557328	0.004	9	3.84755	16	SOX9, LAMB2, PKD1, LHX1, BMP4, IRX2, SIX2, STAT1, SOX8	6662, 3913, 5310, 3975, 652, 153572, 10736, 6772, 30812
GO Biological processes	negative regulation of locomotion	GO:0040013	0.00558585	0.006	27	17.0735	71	NKX2-1, LRP1, ABR, APOH, SEMA4B, ENG, EMILIN1, IGFBP3, AFDN, KLF4, ANGPT4, GATA3, SEMA3F, CALR, IDH2, DAB2IP, CYGB, SFRP1, CERS2, ADIPOR1, FRMD5, SEMA3D, DLL4, WNT5A, SFRP2, CXCL12, SHH	7080, 4035, 29, 350, 10509, 2022, 11117, 3486, 4301, 9314, 51378, 2625, 6405, 811, 3418, 153090, 114757, 6422, 29956, 51094, 84978, 223117, 54567, 7474, 6423, 6387, 6469
GO Biological processes	regulation of transmembrane receptor protein serine/threonine kinase signaling pathway	GO:0090092	0.00558585	0.007	27	17.0735	71	SKI, VWC2, SKOR1, NKX2-1, PRDM16, ONECUT2, STUB1, LEMD3, GDF11, BMP4, BMP2, ENG, EMILIN1, ZNF423, CRB2, RBPMS, ABL1, SFRP1, SMAD6, ADAMTSL2, DLX1, WNT1, ONECUT1, WNT5A, SFRP2, OVOL2, SHH	6497, 375567, 390598, 7080, 63976, 9480, 10273, 23592, 10220, 652, 650, 2022, 11117, 23090, 286204, 11030, 25, 6422, 4091, 9719, 1745, 7471, 3175, 7474, 6423, 58495, 6469
GO Biological processes	regulation of metabolic process	GO:0019222	0.00573531	0.004	407	374.174	1556	HAX1, MAPRE3, PDE1B, CHAC1, NUP160, RBM4, AUTS2, RPL23A, SKI, CDKN2C, HEY2, TP73, ZFHX3, VWC2, PRDM12, TSHR, SKOR1, SENP1, NKX2-1, SMG6, MEIS2, ZBTB16, CDA, LRP1, FEZ1, TFAP2C, NKX2-2, MAPK8IP2, PGF, VIP, ADAM8, IGFBP4, AAAS, SIRT7, SOX9, SH2B3, LHX2, BACE2, NEUROD2, GALR1, GSX1, PRDM16, ONECUT2, SRA1, FOXC2, STUB1, LEMD3, AR, GDF11, CRIP1, PKD1, RHOG, INPP5D, GSX2, PPM1D, LHX1, APC2, P2RY6, DLG3…	10456, 22924, 5153, 79094, 23279, 5936, 26053, 6147, 6497, 1031, 23493, 7161, 463, 375567, 59335, 7253, 390598, 29843, 7080, 23293, 4212, 7704, 978, 4035, 9638, 7022, 4821, 23542, 5228, 7432, 101, 3487, 8086, 51547, 6662, 10019, 9355, 25825, 4761, 2587, 219409, 63976, 9480, 10011, 2303, 10273, 23592, 367, 10220, 1396, 5310, 391, 3635, 170825, 8493, 3975, 10297, 5031, 1741, 4211, 10553, 4209, 6464…
GO Biological processes	negative regulation of axon extension	GO:0030517	0.00592747	0.004	7	2.64519	11	SEMA4B, MT3, NTN1, SEMA3F, TNR, SEMA3D, WNT5A	10509, 4504, 9423, 6405, 7143, 223117, 7474
GO Biological processes	embryonic hindlimb morphogenesis	GO:0035116	0.00592747	0.004	7	2.64519	11	ZBTB16, ALX4, BMP4, WNT7A, RARG, AFF3, SHH	7704, 60529, 652, 7476, 5916, 3899, 6469
GO Biological processes	inner ear auditory receptor cell differentiation	GO:0042491	0.00592747	0.003	7	2.64519	11	HEY2, FGFR1, WHRN, DLL1, SCRIB, CLRN1, MYCL	23493, 2260, 25861, 28514, 23513, 7401, 4610
GO Biological processes	sensory perception of chemical stimulus	GO:0007606	0.00592747	0.005	7	2.64519	11	SCNN1A, P2RX3, ASIC2, TAS1R1, ASIC1, FZD2, LEF1	6337, 5024, 40, 80835, 41, 2535, 51176
GO Biological processes	regulation of heart contraction	GO:0008016	0.00597343	0.006	22	13.2259	55	HEY2, KCNJ5, SCN2B, PKP2, TAC1, CACNG4, CACNB3, GNAO1, FGF13, TBX2, KCNK15, HCN4, FOXN4, STIM1, NPR1, CACNA1B, DMD, SNTA1, RNF207, S100A1, ADM, GRK2	23493, 3762, 6327, 5318, 6863, 27092, 784, 2775, 2258, 6909, 60598, 10021, 121643, 6786, 4881, 774, 1756, 6640, 388591, 6271, 133, 156
GO Biological processes	positive regulation of epithelial cell migration	GO:0010634	0.00628228	0.008	21	12.5045	52	SOX9, FOXC2, TAC1, FGFR1, IQSEC1, ADGRA2, BMP4, WNT7A, VEGFA, ADAM9, GATA2, DOCK1, BCAR1, FGF18, ANGPT4, GATA3, CALR, RREB1, ABL1, WNT5A, SP1	6662, 2303, 6863, 2260, 9922, 25960, 652, 7476, 7422, 8754, 2624, 1793, 9564, 8817, 51378, 2625, 811, 6239, 25, 7474, 6667
GO Biological processes	RNA metabolic process	GO:0016070	0.00630251	0.002	293	262.835	1093	HAX1, MAPRE3, RBM4, AUTS2, RPL23A, SKI, HEY2, TP73, ZFHX3, VWC2, PRDM12, SKOR1, SENP1, NKX2-1, SMG6, MEIS2, ZBTB16, TFAP2C, ELAC2, NKX2-2, VIP, ADAM8, SIRT7, SOX9, LHX2, NEUROD2, GALR1, GSX1, PRDM16, ONECUT2, SRA1, FOXC2, LEMD3, AR, PKD1, RHOG, GSX2, PPM1D, LHX1, TRMT12, MEIS1, HTATIP2, MEF2D, EBF2, FGFR1, ALX4, COIL, MAPT, RBM24, TGIF2, MBNL1, DTX3L, GEMIN6, INSM1, FLI1, MN1, SNAI1, RFX4, TARBP2…	10456, 22924, 5936, 26053, 6147, 6497, 23493, 7161, 463, 375567, 59335, 390598, 29843, 7080, 23293, 4212, 7704, 7022, 60528, 4821, 7432, 101, 51547, 6662, 9355, 4761, 2587, 219409, 63976, 9480, 10011, 2303, 23592, 367, 5310, 391, 170825, 8493, 3975, 55039, 4211, 10553, 4209, 64641, 2260, 60529, 8161, 4137, 221662, 60436, 4154, 151636, 79833, 3642, 2313, 4330, 6615, 5992, 6895, 2902, 6496, 1820, 5…
GO Biological processes	negative regulation of myeloid cell differentiation	GO:0045638	0.00651489	0.003	10	4.56896	19	MEIS2, ZBTB16, INPP5D, MEIS1, ITPKB, DLL1, UBASH3B, GATA2, SFRP1, TAL1	4212, 7704, 3635, 4211, 3707, 28514, 84959, 2624, 6422, 6886
GO Biological processes	lung morphogenesis	GO:0060425	0.00651489	0.007	10	4.56896	19	NKX2-1, SOX9, BMP4, VANGL2, CELSR1, WNT2, WNT7B, FOXF1, HHIP, SHH	7080, 6662, 652, 57216, 9620, 7472, 7477, 2294, 64399, 6469
GO Biological processes	small GTPase mediated signal transduction	GO:0007264	0.00654099	0.01	44	31.2613	130	AUTS2, PSD, RAB33A, ABR, RHOG, MCF2, DENND1A, ITPKB, PLEKHG5, IQSEC1, RASL12, MCF2L2, RND2, PIK3R2, RAPGEF5, NTN1, DOCK1, TIMP2, VANGL2, ADRA2A, RHOT2, CELSR1, RREB1, RAP1GAP2, RIT1, DAB2IP, ARHGEF17, ABL1, CHM, RALGAPA2, RASGRF1, RFXANK, STARD8, TNK2, KSR2, ARAP3, ABI2, RAB34, ARHGEF11, ARHGEF7, RASSF1, DNMBP, RND3, NGEF	26053, 5662, 9363, 29, 391, 4168, 57706, 3707, 57449, 9922, 51285, 23101, 8153, 5296, 9771, 9423, 1793, 7077, 57216, 150, 89941, 9620, 6239, 23108, 6016, 153090, 9828, 25, 1121, 57186, 5923, 8625, 9754, 10188, 283455, 64411, 10152, 83871, 9826, 8874, 11186, 23268, 390, 25791
GO Biological processes	hindbrain development	GO:0030902	0.00659571	0.003	20	11.7831	49	NEUROD2, GSX2, LHX1, GRIN1, WHRN, DLL1, WNT7A, SEZ6L, GATA2, SCRIB, KDM2B, TBR1, PLXNA2, CLP1, ABL1, LEF1, WNT1, RERE, NEUROG3, SHH	4761, 170825, 3975, 2902, 25861, 28514, 7476, 23544, 2624, 23513, 84678, 10716, 5362, 10978, 25, 51176, 7471, 473, 50674, 6469
GO Biological processes	regulation of Rho protein signal transduction	GO:0035023	0.00715685	0.007	11	5.29038	22	ABR, MCF2, PLEKHG5, MCF2L2, ARHGEF17, ABL1, RASGRF1, ARHGEF11, ARHGEF7, DNMBP, NGEF	29, 4168, 57449, 23101, 9828, 25, 5923, 9826, 8874, 23268, 25791
GO Biological processes	telencephalon cell migration	GO:0022029	0.00715685	0.005	11	5.29038	22	NKX2-1, LAMB1, FGF13, SLIT1, NR2E1, LHX6, DAB2IP, TNR, FEZF2, ARX, CXCL12	7080, 3912, 2258, 6585, 7101, 26468, 153090, 7143, 55079, 170302, 6387
GO Biological processes	regulation of sprouting angiogenesis	GO:1903670	0.00715685	0.003	11	5.29038	22	FOXC2, JMJD8, DLL1, VEGFA, NR2E1, GATA2, KLF4, FGF18, ABL1, S100A1, DLL4	2303, 339123, 28514, 7422, 7101, 2624, 9314, 8817, 25, 6271, 54567
GO Biological processes	positive regulation of gliogenesis	GO:0014015	0.00715685	0.006	11	5.29038	22	TP73, LRP1, NKX2-2, GSX2, BMP2, NKX6-2, ETV5, PRKCH, NKX6-1, SHH, SOX8	7161, 4035, 4821, 170825, 650, 84504, 2119, 5583, 4825, 6469, 30812
GO Biological processes	synapse assembly	GO:0007416	0.00718056	0.004	18	10.3403	43	ADD2, SDK2, GRIN1, TPBG, AGRN, SLIT1, WNT7A, NTN1, SLITRK5, PCDHB3, ASIC2, SPOCK2, SIX4, ADGRB2, NLGN3, WNT5A, PLXND1, VSTM5	119, 54549, 2902, 7162, 375790, 6585, 7476, 9423, 26050, 56132, 40, 9806, 51804, 576, 54413, 7474, 23129, 387804
GO Biological processes	negative regulation of metabolic process	GO:0009892	0.00719164	0.009	220	193.099	803	CHAC1, NUP160, RBM4, RPL23A, SKI, CDKN2C, HEY2, ZFHX3, SKOR1, SENP1, NKX2-1, SMG6, MEIS2, ZBTB16, CDA, LRP1, FEZ1, TFAP2C, VIP, AAAS, SIRT7, SOX9, SH2B3, LHX2, BACE2, NEUROD2, GSX1, PRDM16, FOXC2, AR, INPP5D, PPM1D, LHX1, DLG3, FGFR1, TRIM39, MAPT, ANKRD13B, RBM24, TGIF2, EIF4G3, DTX3L, INSM1, SNAI1, TARBP2, SIX3, BMP4, TSHZ3, CNOT8, LBH, EOMES, IRX2, PIK3R2, NUDT16L1, CDC6, VEGFA, NR2E1, LHX9, D…	79094, 23279, 5936, 6147, 6497, 1031, 23493, 463, 390598, 29843, 7080, 23293, 4212, 7704, 978, 4035, 9638, 7022, 7432, 8086, 51547, 6662, 10019, 9355, 25825, 4761, 219409, 63976, 2303, 367, 3635, 8493, 3975, 1741, 2260, 56658, 4137, 124930, 221662, 60436, 8672, 151636, 3642, 6615, 6895, 6496, 652, 57616, 9337, 81606, 8320, 153572, 5296, 84309, 990, 7422, 7101, 56956, 1746, 4504, 860, 2308, 84959,…
GO Biological processes	regulation of myeloid cell differentiation	GO:0045637	0.00721464	0.005	23	14.1878	59	HAX1, SENP1, MEIS2, ZBTB16, INPP5D, MEIS1, ITPKB, DLL1, UBASH3B, GATA2, PRXL2A, IRF7, SETD1A, CSF3R, PRKCB, STAT1, SFRP1, FOS, ASH2L, LEF1, TNRC6A, RARG, TAL1	10456, 29843, 4212, 7704, 3635, 4211, 3707, 28514, 84959, 2624, 84293, 3665, 9739, 1441, 5579, 6772, 6422, 2353, 9070, 51176, 27327, 5916, 6886
GO Biological processes	muscle cell proliferation	GO:0033002	0.00721464	0.004	23	14.1878	59	HEY2, TP73, VIP, FOXC2, P2RY6, MEIS1, MEF2D, FGFR1, LDLRAP1, BMP4, PAXBP1, TBX2, EREG, IGFBP3, KLF4, PRKDC, ELN, NPR1, STAT1, WNT2, CYBA, SHH, PDGFD	23493, 7161, 7432, 2303, 5031, 4211, 4209, 2260, 26119, 652, 94104, 6909, 2069, 3486, 9314, 5591, 2006, 4881, 6772, 7472, 1535, 6469, 80310
GO Biological processes	muscle cell differentiation	GO:0042692	0.00742537	0.01	34	23.0853	96	ACTG1, RBM4, SKI, HEY2, SOX9, OBSL1, RBM24, CAPN2, TARBP2, BMP4, SHOX2, DLL1, FLNC, VEGFA, BMP2, HDAC3, TBX2, EREG, ENG, CTH, IGF2, CALR, BHLHE41, ARID1A, SPEG, COMP, POPDC3, DMD, SIX4, ABL1, WNT1, ADM, FOXF1, SHH	71, 5936, 6497, 23493, 6662, 23363, 221662, 824, 6895, 652, 6474, 28514, 2318, 7422, 650, 8841, 6909, 2069, 2022, 1491, 3481, 811, 79365, 8289, 10290, 1311, 64208, 1756, 51804, 25, 7471, 133, 2294, 6469
GO Biological processes	negative regulation of MAPK cascade	GO:0043409	0.00743237	0.008	17	9.61886	40	SH2B3, BMP4, PIK3R2, FOXO1, WNK2, HDAC3, PRKN, EMILIN1, KLF4, SH3RF2, C1QL4, PEBP1, DAB2IP, ABL1, SFRP1, CDK5RAP3, SFRP2	10019, 652, 5296, 2308, 65268, 8841, 5071, 11117, 9314, 153769, 338761, 5037, 153090, 25, 6422, 80279, 6423
GO Biological processes	muscle tissue morphogenesis	GO:0060415	0.00757106	0.002	12	6.01179	25	HEY2, FOXC2, PKP2, BMP4, SHOX2, BMP2, ENG, VANGL2, WNT2, FZD2, DLL4, WNT5A	23493, 2303, 5318, 652, 6474, 650, 2022, 57216, 7472, 2535, 54567, 7474
GO Biological processes	somitogenesis	GO:0001756	0.00757106	0.004	12	6.01179	25	FOXC2, LHX1, DLL1, PRKDC, CRB2, PLXNA2, AXIN2, SFRP1, LEF1, WNT5A, SFRP2, FOXF1	2303, 3975, 28514, 5591, 286204, 5362, 8313, 6422, 51176, 7474, 6423, 2294
GO Biological processes	mammary gland epithelium development	GO:0061180	0.00757106	0.009	12	6.01179	25	AR, LBH, NTN1, SCRIB, GATA3, RREB1, WNT2, ETV5, WNT7B, WNT5A, FOXF1, KDM5B	367, 81606, 9423, 23513, 2625, 6239, 7472, 2119, 7477, 7474, 2294, 10765
GO Biological processes	neural crest cell development	GO:0014032	0.00757106	0.006	12	6.01179	25	SOX9, FOXC2, SEMA4B, PITX2, BMP4, ENG, SEMA3F, EFNB1, SEMA3D, OVOL2, SHH, SOX8	6662, 2303, 10509, 5308, 652, 2022, 6405, 1947, 223117, 58495, 6469, 30812
GO Biological processes	muscle organ morphogenesis	GO:0048644	0.00757106	0.002	12	6.01179	25	HEY2, FOXC2, PKP2, BMP4, SHOX2, BMP2, ENG, VANGL2, WNT2, FZD2, DLL4, WNT5A	23493, 2303, 5318, 652, 6474, 650, 2022, 57216, 7472, 2535, 54567, 7474
GO Biological processes	negative regulation of epithelial cell proliferation	GO:0050680	0.00763923	0.006	16	8.89745	37	APOH, SOX9, AR, BMP4, MTSS1, CNMD, EREG, FLT1, GATA3, DAB2IP, STAT1, SFRP1, PAX6, DLL4, WNT5A, SFRP2	350, 6662, 367, 652, 9788, 11061, 2069, 2321, 2625, 153090, 6772, 6422, 5080, 54567, 7474, 6423
GO Biological processes	negative regulation of cell-cell adhesion	GO:0022408	0.00777177	0.012	15	8.17604	34	SH2B3, BMP4, ASS1, VEGFA, UBASH3B, BMP2, ERBB2, KLF4, ABL1, TNR, VSIR, WNT1, PAWR, CXCL12, SHH	10019, 652, 445, 7422, 84959, 650, 2064, 9314, 25, 7143, 64115, 7471, 5074, 6387, 6469
GO Biological processes	diencephalon development	GO:0021536	0.00777177	0.009	15	8.17604	34	NKX2-1, GSX1, SIX3, PITX2, BMP4, BMP2, GATA2, NR4A2, WNT1, RAX, PAX6, SOX3, WNT5A, ARX, SHH	7080, 219409, 6496, 5308, 652, 650, 2624, 4929, 7471, 30062, 5080, 6658, 7474, 170302, 6469
GO Biological processes	neural crest cell differentiation	GO:0014033	0.00777758	0.005	13	6.73321	28	SOX9, FOXC2, SEMA4B, PITX2, BMP4, ENG, SEMA3F, EFNB1, SFRP1, SEMA3D, OVOL2, SHH, SOX8	6662, 2303, 10509, 5308, 652, 2022, 6405, 1947, 6422, 223117, 58495, 6469, 30812
GO Biological processes	negative regulation of hemopoiesis	GO:1903707	0.00777758	0.003	13	6.73321	28	MEIS2, ZBTB16, INPP5D, MEIS1, ITPKB, BMP4, DLL1, UBASH3B, GATA2, ERBB2, SFRP1, TAL1, SHH	4212, 7704, 3635, 4211, 3707, 652, 28514, 84959, 2624, 2064, 6422, 6886, 6469
GO Biological processes	positive regulation of animal organ morphogenesis	GO:0110110	0.0078324	0.009	14	7.45462	31	SOX9, AR, LHX1, FGFR1, BMP4, VEGFA, BMP2, ENG, WNT6, TFAP2A, GATA3, WNT2, SIX4, SOX8	6662, 367, 3975, 2260, 652, 7422, 650, 2022, 7475, 7020, 2625, 7472, 51804, 30812
GO Biological processes	retina morphogenesis in camera-type eye	GO:0060042	0.00791011	0.013	8	3.3666	14	SOX9, LHX1, SDK2, DLL1, TFAP2A, FOXN4, MEGF11, SOX8	6662, 3975, 54549, 28514, 7020, 121643, 84465, 30812
GO Biological processes	neural tube patterning	GO:0021532	0.00791011	0.007	8	3.3666	14	BMP4, SSBP3, KDM2B, SOX17, SUFU, WNT1, PAX6, SHH	652, 23648, 84678, 64321, 51684, 7471, 5080, 6469
GO Biological processes	negative regulation of muscle tissue development	GO:1901862	0.00791011	0.017	8	3.3666	14	TP73, MEIS1, BMP4, DLL1, BMP2, SIX4, LEF1, SHH	7161, 4211, 652, 28514, 650, 51804, 51176, 6469
GO Biological processes	hair cell differentiation	GO:0035315	0.00791011	0.01	8	3.3666	14	HEY2, FGFR1, WHRN, PITX2, DLL1, SCRIB, CLRN1, MYCL	23493, 2260, 25861, 5308, 28514, 23513, 7401, 4610
GO Biological processes	regulation of transcription regulatory region DNA binding	GO:2000677	0.00791011	0.007	8	3.3666	14	HEY2, LHX2, H1-0, ZNF593, KLF4, GATA3, DOT1L, PAX6	23493, 9355, 3005, 51042, 9314, 2625, 84444, 5080
GO Biological processes	metanephric epithelium development	GO:0072207	0.00808438	0.005	6	2.16424	9	SOX9, LAMB2, PKD1, STAT1, WNT7B, SOX8	6662, 3913, 5310, 6772, 7477, 30812
GO Biological processes	regulation of smooth muscle cell differentiation	GO:0051150	0.00808438	0.003	6	2.16424	9	HEY2, BMP4, EREG, ENG, CTH, SHH	23493, 652, 2069, 2022, 1491, 6469
GO Biological processes	metanephric nephron epithelium development	GO:0072243	0.00808438	0.005	6	2.16424	9	SOX9, LAMB2, PKD1, STAT1, WNT7B, SOX8	6662, 3913, 5310, 6772, 7477, 30812
GO Biological processes	cardiac atrium morphogenesis	GO:0003209	0.00808438	0.006	6	2.16424	9	HEY2, SHOX2, ENG, WNT2, DLL4, WNT5A	23493, 6474, 2022, 7472, 54567, 7474
GO Biological processes	renal vesicle development	GO:0072087	0.00808438	0.01	6	2.16424	9	SOX9, LHX1, BMP4, SIX2, STAT1, SOX8	6662, 3975, 652, 10736, 6772, 30812
GO Biological processes	negative regulation of epithelial to mesenchymal transition	GO:0010719	0.00808438	0.007	6	2.16424	9	NKX2-1, DAB2IP, SFRP1, ADIPOR1, SFRP2, OVOL2	7080, 153090, 6422, 51094, 6423, 58495
GO Biological processes	regulation of fibroblast growth factor receptor signaling pathway	GO:0040036	0.00808438	0.008	6	2.16424	9	SHISA2, RUNX2, OTX2, GATA3, WNT5A, HHIP	387914, 860, 5015, 2625, 7474, 64399
GO Biological processes	renal vesicle morphogenesis	GO:0072077	0.00808438	0.01	6	2.16424	9	SOX9, LHX1, BMP4, SIX2, STAT1, SOX8	6662, 3975, 652, 10736, 6772, 30812
GO Biological processes	proximal/distal pattern formation	GO:0009954	0.00808438	0.013	6	2.16424	9	SIX3, DLL1, IRX2, DLX2, DLX1, SP8	6496, 28514, 153572, 1746, 1745, 221833
GO Biological processes	midbrain dopaminergic neuron differentiation	GO:1904948	0.00808438	0.005	6	2.16424	9	NR4A2, WNT2, SFRP1, WNT1, WNT5A, SFRP2	4929, 7472, 6422, 7471, 7474, 6423
GO Biological processes	trans-synaptic signaling	GO:0099537	0.00852742	0.007	58	43.7658	182	VAMP1, MAPK8IP2, ABR, SLC32A1, ITPKA, RPH3A, NEUROD2, SCN2B, SHISA6, SLC6A2, TAC1, CNP, CACNG4, CACNB3, MAPT, ADORA2B, PLEKHG5, GRIN1, SYT7, CAMK2B, TSHZ3, SYT12, TSPOAP1, DBN1, WNT7A, NR2E1, P2RX3, SLITRK5, SCRIB, CPLX3, PRKN, SLC17A6, GRIN2C, PCDHB3, SLC12A5, CAMK2A, ASIC2, EIF4EBP2, SYNPO, GIT1, KCNJ10, PDE7B, PRKCB, ASIC1, CACNA1B, ABL1, NLGN3, RASGRF1, TNR, KCNB1, KCNN1, ETV5, RIMBP2, PTPRN2…	6843, 23542, 29, 140679, 3706, 22895, 4761, 6327, 388336, 6530, 6863, 1267, 27092, 784, 4137, 136, 57449, 2902, 9066, 816, 57616, 91683, 9256, 1627, 7476, 7101, 5024, 26050, 23513, 594855, 5071, 57084, 2905, 56132, 57468, 815, 40, 1979, 11346, 28964, 3766, 27115, 5579, 41, 774, 25, 54413, 5923, 7143, 3745, 3780, 2119, 23504, 5799, 3060, 8525, 2572, 221955
GO Biological processes	reproductive system development	GO:0061458	0.00902625	0.009	40	28.3757	118	HEY2, NKX2-1, TFAP2C, SOX9, AR, CRIP1, PKD1, LHX1, GJB1, SNAI1, BMP4, EOMES, WNT7A, VEGFA, HS6ST1, LHX9, GATA2, EREG, IGF2, GATA3, FOXF2, LHX8, ARID1A, WNT2, SIX4, FEM1B, SFRP1, UBE2Q1, LEF1, AMH, WNT7B, RARG, WNT5A, NEUROG1, SFRP2, ADM, OVOL2, KDM5B, SHH, SOX8	23493, 7080, 7022, 6662, 367, 1396, 5310, 3975, 2705, 6615, 652, 8320, 7476, 7422, 9394, 56956, 2624, 2069, 3481, 2625, 2295, 431707, 8289, 7472, 51804, 10116, 6422, 55585, 51176, 268, 7477, 5916, 7474, 4762, 6423, 133, 58495, 10765, 6469, 30812
GO Biological processes	sensory perception of light stimulus	GO:0050953	0.00903081	0.016	19	11.3022	47	CABP1, MIP, LAMB2, FSCN2, SIX3, WHRN, HPS1, NR2E1, CPLX3, CLRN1, OPN1SW, KCNJ10, CHM, HMCN1, COL2A1, RAX, CRYBB3, PAX6, DLL4	9478, 4284, 3913, 25794, 6496, 25861, 3257, 7101, 594855, 7401, 611, 3766, 1121, 83872, 1280, 30062, 1417, 5080, 54567
GO Biological processes	negative regulation of cell motility	GO:2000146	0.00910694	0.013	23	14.4283	60	NKX2-1, LRP1, ABR, APOH, ENG, EMILIN1, IGFBP3, AFDN, KLF4, ANGPT4, GATA3, CALR, IDH2, DAB2IP, CYGB, SFRP1, CERS2, ADIPOR1, FRMD5, DLL4, SFRP2, CXCL12, SHH	7080, 4035, 29, 350, 2022, 11117, 3486, 4301, 9314, 51378, 2625, 811, 3418, 153090, 114757, 6422, 29956, 51094, 84978, 54567, 6423, 6387, 6469
GO Biological processes	anterior/posterior axis specification	GO:0009948	0.00934772	0.01	9	4.08802	17	SKI, HEY2, LHX1, BMP4, SIX2, OTX2, WNT5A, NEUROG1, SHH	6497, 23493, 3975, 652, 10736, 5015, 7474, 4762, 6469
GO Biological processes	negative regulation of macromolecule metabolic process	GO:0010605	0.00944994	0.014	200	175.063	728	CHAC1, NUP160, RBM4, RPL23A, SKI, CDKN2C, HEY2, ZFHX3, SKOR1, SENP1, NKX2-1, SMG6, MEIS2, ZBTB16, LRP1, TFAP2C, VIP, AAAS, SIRT7, SOX9, SH2B3, LHX2, BACE2, NEUROD2, GSX1, PRDM16, FOXC2, AR, INPP5D, PPM1D, LHX1, FGFR1, TRIM39, MAPT, ANKRD13B, RBM24, TGIF2, DTX3L, INSM1, SNAI1, TARBP2, SIX3, BMP4, TSHZ3, CNOT8, LBH, EOMES, IRX2, PIK3R2, NUDT16L1, CDC6, VEGFA, NR2E1, LHX9, DLX2, MT3, RUNX2, FOXO1, U…	79094, 23279, 5936, 6147, 6497, 1031, 23493, 463, 390598, 29843, 7080, 23293, 4212, 7704, 4035, 7022, 7432, 8086, 51547, 6662, 10019, 9355, 25825, 4761, 219409, 63976, 2303, 367, 3635, 8493, 3975, 2260, 56658, 4137, 124930, 221662, 60436, 151636, 3642, 6615, 6895, 6496, 652, 57616, 9337, 81606, 8320, 153572, 5296, 84309, 990, 7422, 7101, 56956, 1746, 4504, 860, 2308, 84959, 55502, 10949, 650, 710…
GO Biological processes	synaptic signaling	GO:0099536	0.00965861	0.009	58	44.0063	183	VAMP1, MAPK8IP2, ABR, SLC32A1, ITPKA, RPH3A, NEUROD2, SCN2B, SHISA6, SLC6A2, TAC1, CNP, CACNG4, CACNB3, MAPT, ADORA2B, PLEKHG5, GRIN1, SYT7, CAMK2B, TSHZ3, SYT12, TSPOAP1, DBN1, WNT7A, NR2E1, P2RX3, SLITRK5, SCRIB, CPLX3, PRKN, SLC17A6, GRIN2C, PCDHB3, SLC12A5, CAMK2A, ASIC2, EIF4EBP2, SYNPO, GIT1, KCNJ10, PDE7B, PRKCB, ASIC1, CACNA1B, ABL1, NLGN3, RASGRF1, TNR, KCNB1, KCNN1, ETV5, RIMBP2, PTPRN2…	6843, 23542, 29, 140679, 3706, 22895, 4761, 6327, 388336, 6530, 6863, 1267, 27092, 784, 4137, 136, 57449, 2902, 9066, 816, 57616, 91683, 9256, 1627, 7476, 7101, 5024, 26050, 23513, 594855, 5071, 57084, 2905, 56132, 57468, 815, 40, 1979, 11346, 28964, 3766, 27115, 5579, 41, 774, 25, 54413, 5923, 7143, 3745, 3780, 2119, 23504, 5799, 3060, 8525, 2572, 221955
GO Biological processes	regulation of muscle cell differentiation	GO:0051147	0.00991883	0.01	17	9.85934	41	RBM4, HEY2, RBM24, CAPN2, TARBP2, BMP4, SHOX2, DLL1, BMP2, HDAC3, EREG, ENG, CTH, IGF2, BHLHE41, ABL1, SHH	5936, 23493, 221662, 824, 6895, 652, 6474, 28514, 650, 8841, 2069, 2022, 1491, 3481, 79365, 25, 6469
GO Biological processes	anatomical structure maturation	GO:0071695	0.00991883	0.01	17	9.85934	41	SCARF1, GRIN1, SIX3, AGRN, THBS3, BMP2, EREG, GATA3, CDC25B, NR4A2, FEM1B, WNT1, TAL1, WNT5A, BCL11A, NKX6-1, RERE	8578, 2902, 6496, 375790, 7059, 650, 2069, 2625, 994, 4929, 10116, 7471, 6886, 7474, 53335, 4825, 473
GO Cellular componens	nuclear chromatin	GO:0000790	2.34482e-14	0	111	58.6628	242	HEY2, TP73, ZFHX3, NKX2-1, MEIS2, TFAP2C, NKX2-2, SIRT7, SOX9, LHX2, NEUROD2, GSX1, ONECUT2, FOXC2, AR, GSX2, LHX1, MEIS1, MEF2D, EBF2, ALX4, TGIF2, FLI1, RFX4, SIX3, PITX2, SHOX2, TSHZ3, EOMES, IRX2, NR2E1, LHX9, DLX2, RUNX2, FOXO1, HES6, OLIG3, TBX2, H1-0, HEYL, SIX2, LHX6, MAFA, SOX1, KLF4, IRF7, SETD1A, ATF7, OTX2, TFAP2A, SOX17, NR3C1, NR5A2, EBF1, FOXN4, GATA3, VAX1, FOXF2, NEUROD4, NKX6-2,…	23493, 7161, 463, 7080, 4212, 7022, 4821, 51547, 6662, 9355, 4761, 219409, 9480, 2303, 367, 170825, 3975, 4211, 4209, 64641, 60529, 60436, 2313, 5992, 6496, 5308, 6474, 57616, 8320, 153572, 7101, 56956, 1746, 860, 2308, 55502, 167826, 6909, 3005, 26508, 10736, 26468, 389692, 6656, 9314, 3665, 9739, 11016, 5015, 7020, 64321, 2908, 2494, 1879, 121643, 2625, 11023, 2295, 58158, 84504, 11279, 431707,…
GO Cellular componens	chromatin	GO:0000785	6.64445e-12	0	118	68.1167	281	HEY2, TP73, ZFHX3, NKX2-1, MEIS2, TFAP2C, NKX2-2, SIRT7, SOX9, LHX2, NEUROD2, GSX1, ONECUT2, FOXC2, AR, GSX2, LHX1, MEIS1, MEF2D, EBF2, ALX4, TGIF2, CAPN2, FLI1, SNAI1, RFX4, SIX3, PITX2, SHOX2, TSHZ3, EOMES, IRX2, NR2E1, LHX9, DLX2, RUNX2, FOXO1, HES6, CHEK1, OLIG3, TBX2, H1-0, HEYL, SIX2, LHX6, MAFA, SOX1, KLF4, IRF7, SETD1A, ATF7, OTX2, TFAP2A, SOX17, NR3C1, NR5A2, EBF1, FOXN4, GATA3, VAX1, FO…	23493, 7161, 463, 7080, 4212, 7022, 4821, 51547, 6662, 9355, 4761, 219409, 9480, 2303, 367, 170825, 3975, 4211, 4209, 64641, 60529, 60436, 824, 2313, 6615, 5992, 6496, 5308, 6474, 57616, 8320, 153572, 7101, 56956, 1746, 860, 2308, 55502, 1111, 167826, 6909, 3005, 26508, 10736, 26468, 389692, 6656, 9314, 3665, 9739, 11016, 5015, 7020, 64321, 2908, 2494, 1879, 121643, 2625, 11023, 2295, 58158, 8450…
GO Cellular componens	plasma membrane	GO:0005886	1.20205e-10	0	320	244.348	1008	HAX1, ACTG1, TACR1, VWC2, VAMP1, CABP1, AP1M1, CBARP, PSD, RAB33A, TSHR, CNNM1, KCNAB2, ZBTB16, LRP1, FEZ1, MAPK8IP2, ABR, KCNJ5, SLC32A1, ADAM8, NMT1, CD93, SLC6A17, SLC4A2, PITPNM1, SCARF1, MIP, MCTS1, RPH3A, SH2B3, INPP5A, BACE2, GALR1, ARRDC2, UBE2QL1, SCN2B, AIG1, SRA1, AR, KCNN3, OSCP1, SHISA6, FRMPD1, SLC6A2, PKD1, RHOG, INPP5D, ADD2, PKP2, APC2, SCNN1A, P2RY6, GJB1, GPRIN1, COL25A1, TAC1,…	10456, 71, 6869, 375567, 6843, 9478, 8907, 255057, 5662, 9363, 7253, 26507, 8514, 7704, 4035, 9638, 23542, 29, 3762, 140679, 101, 4836, 22918, 388662, 6522, 9600, 8578, 4284, 28985, 22895, 10019, 3632, 25825, 2587, 27106, 134111, 6327, 51390, 10011, 367, 3782, 127700, 388336, 22844, 6530, 5310, 391, 3635, 119, 5318, 10297, 6337, 5031, 2705, 114787, 84570, 6863, 27112, 1267, 1741, 57706, 54549, 27…
GO Cellular componens	cell periphery	GO:0071944	1.24516e-10	0	326	249.923	1031	HAX1, ACTG1, TACR1, VWC2, VAMP1, CABP1, AP1M1, CBARP, PSD, RAB33A, TSHR, CNNM1, KCNAB2, ZBTB16, LRP1, FEZ1, MAPK8IP2, ABR, KCNJ5, SLC32A1, ADAM8, NMT1, CD93, SLC6A17, SLC4A2, PITPNM1, SCARF1, MIP, MCTS1, RPH3A, SH2B3, INPP5A, BACE2, GALR1, ARRDC2, UBE2QL1, SCN2B, AIG1, SRA1, AR, KCNN3, OSCP1, SHISA6, PHLDB1, FRMPD1, SLC6A2, PKD1, RHOG, INPP5D, ADD2, PKP2, APC2, SCNN1A, P2RY6, GJB1, GPRIN1, COL25A…	10456, 71, 6869, 375567, 6843, 9478, 8907, 255057, 5662, 9363, 7253, 26507, 8514, 7704, 4035, 9638, 23542, 29, 3762, 140679, 101, 4836, 22918, 388662, 6522, 9600, 8578, 4284, 28985, 22895, 10019, 3632, 25825, 2587, 27106, 134111, 6327, 51390, 10011, 367, 3782, 127700, 388336, 23187, 22844, 6530, 5310, 391, 3635, 119, 5318, 10297, 6337, 5031, 2705, 114787, 84570, 6863, 27112, 1267, 1741, 57706, 54…
GO Cellular componens	nuclear chromosome part	GO:0044454	1.96444e-09	0	119	74.1769	306	HEY2, TP73, ZFHX3, NKX2-1, MEIS2, TFAP2C, NKX2-2, SIRT7, SOX9, LHX2, NEUROD2, GSX1, ONECUT2, FOXC2, AR, GSX2, LHX1, NUF2, MEIS1, MEF2D, EBF2, ALX4, TGIF2, FLI1, RFX4, SIX3, POLE4, PITX2, SHOX2, TSHZ3, MCM4, EOMES, IRX2, NR2E1, LHX9, DLX2, RUNX2, FOXO1, HES6, OLIG3, TBX2, H1-0, HEYL, SIX2, LHX6, MAFA, SOX1, KLF4, IRF7, P3H4, SETD1A, ATF7, OTX2, TFAP2A, SOX17, NR3C1, PRKDC, NR5A2, EBF1, FOXN4, GATA…	23493, 7161, 463, 7080, 4212, 7022, 4821, 51547, 6662, 9355, 4761, 219409, 9480, 2303, 367, 170825, 3975, 83540, 4211, 4209, 64641, 60529, 60436, 2313, 5992, 6496, 56655, 5308, 6474, 57616, 4173, 8320, 153572, 7101, 56956, 1746, 860, 2308, 55502, 167826, 6909, 3005, 26508, 10736, 26468, 389692, 6656, 9314, 3665, 10609, 9739, 11016, 5015, 7020, 64321, 2908, 5591, 2494, 1879, 121643, 2625, 11023, 2…
GO Cellular componens	nuclear chromosome	GO:0000228	2.73275e-09	0	121	76.1162	314	HEY2, TP73, ZFHX3, TUBG1, NKX2-1, MEIS2, TFAP2C, NKX2-2, SIRT7, SOX9, LHX2, NEUROD2, GSX1, ONECUT2, FOXC2, AR, GSX2, LHX1, NUF2, MEIS1, MEF2D, EBF2, ALX4, TGIF2, FLI1, RFX4, SIX3, POLE4, PITX2, SHOX2, TSHZ3, MCM4, EOMES, IRX2, NR2E1, LHX9, DLX2, RUNX2, FOXO1, HES6, CHEK1, OLIG3, TBX2, H1-0, HEYL, SIX2, LHX6, MAFA, SOX1, KLF4, IRF7, P3H4, SETD1A, ATF7, OTX2, TFAP2A, SOX17, NR3C1, PRKDC, NR5A2, EBF…	23493, 7161, 463, 7283, 7080, 4212, 7022, 4821, 51547, 6662, 9355, 4761, 219409, 9480, 2303, 367, 170825, 3975, 83540, 4211, 4209, 64641, 60529, 60436, 2313, 5992, 6496, 56655, 5308, 6474, 57616, 4173, 8320, 153572, 7101, 56956, 1746, 860, 2308, 55502, 1111, 167826, 6909, 3005, 26508, 10736, 26468, 389692, 6656, 9314, 3665, 10609, 9739, 11016, 5015, 7020, 64321, 2908, 5591, 2494, 1879, 121643, 26…
GO Cellular componens	extracellular matrix	GO:0031012	4.63666e-07	0	50	26.4225	109	VWC2, KAZALD1, COL12A1, APOH, LAMB2, COL25A1, LAMB1, HAPLN4, WNT5B, AGRN, WNT7A, VEGFA, THBS3, SERPING1, NTN1, HAPLN2, LTBP2, CLEC3B, EMILIN1, TIMP2, S100A4, WNT6, COL7A1, SPOCK2, ELN, CALR, MFAP2, NCAN, ADAMTS8, COMP, HAPLN3, WNT2, SFRP1, TNR, C17orf58, ADAMTS5, LRRC3C, ADAMTSL2, HMCN1, COL2A1, ADAMTS10, AEBP1, HMCN2, COL9A1, SDC3, WNT5A, SFRP2, HPSE2, CXCL12, SHH	375567, 81621, 1303, 350, 3913, 84570, 3912, 404037, 81029, 375790, 7476, 7422, 7059, 710, 9423, 60484, 4053, 7123, 11117, 7077, 6275, 7475, 1294, 9806, 2006, 811, 4237, 1463, 11095, 1311, 145864, 7472, 6422, 7143, 284018, 11096, 100505591, 9719, 83872, 1280, 81794, 165, 256158, 1297, 9672, 7474, 6423, 60495, 6387, 6469
GO Cellular componens	plasma membrane part	GO:0044459	1.02958e-06	0	170	125.325	517	TACR1, VWC2, VAMP1, CABP1, PSD, TSHR, KCNAB2, LRP1, KCNJ5, ADAM8, SLC6A17, SLC4A2, PITPNM1, MIP, RPH3A, GALR1, SCN2B, OSCP1, SHISA6, SLC6A2, PKD1, ADD2, APC2, SCNN1A, P2RY6, GJB1, COL25A1, DLG3, DENND1A, CACNG4, FGFR1, SHROOM3, CACNB3, UNC5A, SEMA4B, MAPT, ADORA2B, CSF2RB, CAPN2, MFSD12, ZC4H2, GRIN1, SIRPB1, WHRN, CNTNAP1, LDLRAP1, SYT7, GNAO1, SGIP1, SLC38A3, TPBG, FGF13, STAB1, KCNAB1, DLL1, P…	6869, 375567, 6843, 9478, 5662, 7253, 8514, 4035, 3762, 101, 388662, 6522, 9600, 4284, 22895, 2587, 6327, 127700, 388336, 6530, 5310, 119, 10297, 6337, 5031, 2705, 84570, 1741, 57706, 27092, 2260, 57619, 784, 90249, 10509, 4137, 136, 1439, 824, 126321, 55906, 2902, 10326, 25861, 8506, 26119, 9066, 2775, 84251, 10991, 7162, 2258, 23166, 7881, 28514, 5034, 3787, 1627, 9394, 8754, 123591, 5024, 4007…
GO Cellular componens	chromosomal part	GO:0044427	4.07884e-06	0	137	98.9026	408	NUP160, HEY2, TP73, ZFHX3, NKX2-1, SMG6, MEIS2, TFAP2C, NKX2-2, SIRT7, SOX9, LHX2, NEUROD2, GSX1, ONECUT2, FOXC2, AR, GSX2, LHX1, NUF2, MEIS1, MEF2D, EBF2, ALX4, TGIF2, CAPN2, FLI1, SNAI1, RFX4, SIX3, POLE4, PITX2, ZNF276, SHOX2, TSHZ3, MCM4, EOMES, IRX2, NR2E1, LHX9, DLX2, RUNX2, FOXO1, HES6, CHEK1, OLIG3, TBX2, H1-0, HEYL, SIX2, LHX6, MAFA, SOX1, KLF4, IRF7, P3H4, SETD1A, CDT1, ATF7, OTX2, TFAP…	23279, 23493, 7161, 463, 7080, 23293, 4212, 7022, 4821, 51547, 6662, 9355, 4761, 219409, 9480, 2303, 367, 170825, 3975, 83540, 4211, 4209, 64641, 60529, 60436, 824, 2313, 6615, 5992, 6496, 56655, 5308, 92822, 6474, 57616, 4173, 8320, 153572, 7101, 56956, 1746, 860, 2308, 55502, 1111, 167826, 6909, 3005, 26508, 10736, 26468, 389692, 6656, 9314, 3665, 10609, 9739, 81620, 11016, 5015, 7020, 64321, 2…
GO Cellular componens	transcription factor complex	GO:0005667	8.76226e-06	0	46	25.6953	106	HAX1, SKI, ZFHX3, SKOR1, NKX2-1, SOX9, SRA1, LHX1, MEIS1, ALX4, SIX3, PITX2, RUNX2, HES6, SSBP3, TBX2, SIX2, LMO4, SOX1, KLF4, AIP, SOX17, PRKDC, NR5A2, FOXF2, TLE2, SOX7, NR4A2, NCOA6, SATB2, PBX3, SIX4, SMAD6, FOS, SNAPC4, LEF1, CREG1, RARG, TCF12, SOX3, TAL1, FOXF1, HELT, MXD3, NR4A1, SOX8	10456, 6497, 463, 390598, 7080, 6662, 10011, 3975, 4211, 60529, 6496, 5308, 860, 55502, 23648, 6909, 10736, 8543, 6656, 9314, 9049, 64321, 5591, 2494, 2295, 7089, 83595, 4929, 23054, 23314, 5090, 51804, 4091, 2353, 6621, 51176, 8804, 5916, 6938, 6658, 6886, 2294, 391723, 83463, 3164, 30812
GO Cellular componens	collagen-containing extracellular matrix	GO:0062023	2.36581e-05	0	39	21.3319	88	VWC2, KAZALD1, COL12A1, APOH, LAMB2, COL25A1, LAMB1, WNT5B, AGRN, THBS3, SERPING1, NTN1, LTBP2, CLEC3B, EMILIN1, TIMP2, S100A4, COL7A1, ELN, CALR, MFAP2, ADAMTS8, COMP, WNT2, SFRP1, TNR, C17orf58, ADAMTS5, HMCN1, COL2A1, ADAMTS10, AEBP1, HMCN2, COL9A1, SDC3, WNT5A, SFRP2, CXCL12, SHH	375567, 81621, 1303, 350, 3913, 84570, 3912, 81029, 375790, 7059, 710, 9423, 4053, 7123, 11117, 7077, 6275, 1294, 2006, 811, 4237, 11095, 1311, 7472, 6422, 7143, 284018, 11096, 83872, 1280, 81794, 165, 256158, 1297, 9672, 7474, 6423, 6387, 6469
GO Cellular componens	chromosome	GO:0005694	4.00157e-05	0	143	108.114	446	NUP160, HEY2, TP73, ZFHX3, TUBG1, NKX2-1, SMG6, MEIS2, TFAP2C, NKX2-2, SIRT7, SOX9, LHX2, NEUROD2, GSX1, ONECUT2, FOXC2, AR, GSX2, LHX1, NUF2, MEIS1, MEF2D, EBF2, ALX4, TGIF2, CAPN2, FLI1, SNAI1, RFX4, SIX3, POLE4, PITX2, ZNF276, SHOX2, TSHZ3, MCM4, EOMES, IRX2, NR2E1, LHX9, DLX2, CCDC137, RUNX2, FOXO1, HES6, CHEK1, OLIG3, TBX2, H1-0, HEYL, SIX2, KDM2B, LHX6, MAFA, SOX1, KLF4, IRF7, P3H4, SETD1A,…	23279, 23493, 7161, 463, 7283, 7080, 23293, 4212, 7022, 4821, 51547, 6662, 9355, 4761, 219409, 9480, 2303, 367, 170825, 3975, 83540, 4211, 4209, 64641, 60529, 60436, 824, 2313, 6615, 5992, 6496, 56655, 5308, 92822, 6474, 57616, 4173, 8320, 153572, 7101, 56956, 1746, 339230, 860, 2308, 55502, 1111, 167826, 6909, 3005, 26508, 10736, 84678, 26468, 389692, 6656, 9314, 3665, 10609, 9739, 81620, 11016,…
GO Cellular componens	intrinsic component of plasma membrane	GO:0031226	5.72761e-05	0	103	73.9345	305	TACR1, VWC2, VAMP1, TSHR, KCNAB2, LRP1, KCNJ5, ADAM8, SLC6A17, MIP, GALR1, SCN2B, SHISA6, SLC6A2, PKD1, SCNN1A, P2RY6, COL25A1, DLG3, CACNG4, FGFR1, UNC5A, SEMA4B, ADORA2B, CSF2RB, MFSD12, GRIN1, SIRPB1, CNTNAP1, SYT7, SLC38A3, TPBG, STAB1, KCNAB1, DLL1, KCNS1, HS6ST1, ADAM9, TMEM266, P2RX3, BMP2, EFNA3, SCRIB, IGDCC3, KCNK15, EREG, CPLX3, TMEM150A, ERBB2, HCN4, SLC17A6, EMILIN1, GRIN2C, PCDHB3, …	6869, 375567, 6843, 7253, 8514, 4035, 3762, 101, 388662, 4284, 2587, 6327, 388336, 6530, 5310, 6337, 5031, 84570, 1741, 27092, 2260, 90249, 10509, 136, 1439, 126321, 2902, 10326, 8506, 9066, 10991, 7162, 23166, 7881, 28514, 3787, 9394, 8754, 123591, 5024, 650, 1944, 23513, 9543, 60598, 2069, 594855, 129303, 2064, 10021, 57084, 11117, 2905, 56132, 57468, 610, 7781, 55716, 2321, 57535, 3737, 40, 15…
GO Cellular componens	neuron projection	GO:0043005	7.55519e-05	0	114	83.8733	346	ACTG1, AUTS2, VAMP1, CBARP, PSD, CNNM1, SKOR1, KCNAB2, LRP1, FEZ1, ABR, SLC32A1, VIP, ITPKA, RPH3A, KCNN3, SHISA6, SLC6A2, GPRIN1, TAC1, DLG3, DENND1A, FSCN2, UNC5A, MAPT, CAPN2, IGSF9, PTGS1, GRIN1, WHRN, CNTNAP1, LDLRAP1, SYT7, CAMK2B, GNAO1, TSHZ3, FGF13, TSPOAP1, ASS1, KLHL14, KCNAB1, DBN1, MT3, TMEM266, P2RX3, ATCAY, SYNJ2, DPYSL5, SARM1, CPLX3, PRKN, ZDHHC5, CAD, SLC17A6, N4BP3, CAMK2A, TIM…	71, 26053, 6843, 255057, 5662, 26507, 390598, 8514, 4035, 9638, 29, 140679, 7432, 3706, 22895, 3782, 388336, 6530, 114787, 6863, 1741, 57706, 25794, 90249, 4137, 824, 57549, 5742, 2902, 25861, 8506, 26119, 9066, 816, 2775, 57616, 2258, 9256, 445, 57565, 7881, 1627, 4504, 123591, 5024, 85300, 8871, 56896, 23098, 594855, 5071, 25921, 790, 57084, 23138, 815, 7077, 6275, 7781, 10533, 54550, 322, 5520…
GO Cellular componens	plasma membrane bounded cell projection	GO:0120025	7.8152e-05	0	160	124.598	514	HAX1, ACTG1, AUTS2, TACR1, VAMP1, TUBG1, CBARP, PSD, CNNM1, SKOR1, KCNAB2, LRP1, FEZ1, ABR, SLC32A1, VIP, ITPKA, RPH3A, CEP131, KCNN3, SHISA6, SLC6A2, PKD1, APC2, SCNN1A, GPRIN1, TAC1, CNP, DLG3, DENND1A, FSCN2, DRC7, UNC5A, MAPT, CAPN2, PLEKHG5, IGSF9, PTGS1, PDLIM7, TCTEX1D2, GRIN1, WHRN, CNTNAP1, LDLRAP1, ADGRA2, SYT7, CAMK2B, GNAO1, TSHZ3, FGF13, TSPOAP1, ASS1, KLHL14, KCNAB1, CNTRL, MTSS1, D…	10456, 71, 26053, 6869, 6843, 7283, 255057, 5662, 26507, 390598, 8514, 4035, 9638, 29, 140679, 7432, 3706, 22895, 22994, 3782, 388336, 6530, 5310, 10297, 6337, 114787, 6863, 1267, 1741, 57706, 25794, 84229, 90249, 4137, 824, 57449, 57549, 5742, 9260, 255758, 2902, 25861, 8506, 26119, 25960, 9066, 816, 2775, 57616, 2258, 9256, 445, 57565, 7881, 11064, 9788, 1627, 10801, 27285, 4504, 123591, 5024, …
GO Cellular componens	cell projection	GO:0042995	0.000150021	0	163	128.719	531	HAX1, ACTG1, AUTS2, TACR1, VAMP1, TUBG1, CBARP, PSD, CNNM1, SKOR1, KCNAB2, LRP1, FEZ1, ABR, SLC32A1, VIP, ITPKA, RPH3A, CEP131, KCNN3, SHISA6, SLC6A2, PKD1, RHOG, APC2, SCNN1A, GPRIN1, TAC1, CNP, DLG3, DENND1A, FSCN2, DRC7, UNC5A, MAPT, CAPN2, PLEKHG5, IGSF9, PTGS1, PDLIM7, TCTEX1D2, GRIN1, WHRN, CNTNAP1, LDLRAP1, ADGRA2, SYT7, CAMK2B, GNAO1, TSHZ3, FGF13, TSPOAP1, ASS1, KLHL14, KCNAB1, CNTRL, MT…	10456, 71, 26053, 6869, 6843, 7283, 255057, 5662, 26507, 390598, 8514, 4035, 9638, 29, 140679, 7432, 3706, 22895, 22994, 3782, 388336, 6530, 5310, 391, 10297, 6337, 114787, 6863, 1267, 1741, 57706, 25794, 84229, 90249, 4137, 824, 57449, 57549, 5742, 9260, 255758, 2902, 25861, 8506, 26119, 25960, 9066, 816, 2775, 57616, 2258, 9256, 445, 57565, 7881, 11064, 9788, 1627, 10801, 27285, 4504, 123591, 5…
GO Cellular componens	integral component of plasma membrane	GO:0005887	0.000277415	0	96	70.5408	291	TACR1, VWC2, VAMP1, TSHR, KCNAB2, LRP1, KCNJ5, ADAM8, SLC6A17, MIP, GALR1, SCN2B, SHISA6, SLC6A2, PKD1, SCNN1A, P2RY6, COL25A1, DLG3, CACNG4, FGFR1, SEMA4B, ADORA2B, CSF2RB, MFSD12, GRIN1, SIRPB1, CNTNAP1, SYT7, SLC38A3, TPBG, STAB1, KCNAB1, DLL1, KCNS1, HS6ST1, TMEM266, P2RX3, BMP2, SCRIB, IGDCC3, KCNK15, EREG, TMEM150A, ERBB2, HCN4, SLC17A6, EMILIN1, GRIN2C, PCDHB3, SLC12A5, HCN2, SLC30A3, LMBR…	6869, 375567, 6843, 7253, 8514, 4035, 3762, 101, 388662, 4284, 2587, 6327, 388336, 6530, 5310, 6337, 5031, 84570, 1741, 27092, 2260, 10509, 136, 1439, 126321, 2902, 10326, 8506, 9066, 10991, 7162, 23166, 7881, 28514, 3787, 9394, 123591, 5024, 650, 23513, 9543, 60598, 2069, 129303, 2064, 10021, 57084, 11117, 2905, 56132, 57468, 610, 7781, 55716, 2321, 57535, 3737, 40, 150, 6490, 6786, 611, 6405, 2…
GO Cellular componens	basolateral plasma membrane	GO:0016323	0.000574064	0.001	22	11.3932	47	TSHR, LRP1, SLC4A2, OSCP1, PKD1, P2RY6, DLG3, LDLRAP1, SLC38A3, ADAM9, SCRIB, ERBB2, GM2A, PIANP, VANGL2, ADRA2A, MYO1A, KCNJ10, MEGF11, MYO1D, PALM, SLC7A5	7253, 4035, 6522, 127700, 5310, 5031, 1741, 26119, 10991, 8754, 23513, 2064, 2760, 196500, 57216, 150, 4640, 3766, 84465, 4642, 5064, 8140
GO Cellular componens	neuron part	GO:0097458	0.000602267	0	141	111.993	462	ACTG1, PDE1B, AUTS2, VAMP1, CABP1, CBARP, PSD, CNNM1, SKOR1, KCNAB2, LRP1, FEZ1, MAPK8IP2, ABR, SLC32A1, VIP, ITPKA, SLC6A17, RPH3A, KCNN3, SHISA6, SLC6A2, ADD2, GPRIN1, TAC1, DLG3, DENND1A, FSCN2, CACNG4, UNC5A, MAPT, CAPN2, PLEKHG5, IGSF9, PTGS1, GRIN1, WHRN, CNTNAP1, LDLRAP1, SYT7, CAMK2B, GNAO1, TSHZ3, FGF13, SYT12, TSPOAP1, ASS1, KLHL14, KCNAB1, DBN1, WNT7A, SEZ6L, MT3, TMEM266, P2RX3, SH2D5…	71, 5153, 26053, 6843, 9478, 255057, 5662, 26507, 390598, 8514, 4035, 9638, 23542, 29, 140679, 7432, 3706, 388662, 22895, 3782, 388336, 6530, 119, 114787, 6863, 1741, 57706, 25794, 27092, 90249, 4137, 824, 57449, 57549, 5742, 2902, 25861, 8506, 26119, 9066, 816, 2775, 57616, 2258, 91683, 9256, 445, 57565, 7881, 1627, 7476, 23544, 4504, 123591, 5024, 400745, 85300, 8871, 56896, 23513, 23098, 59485…
GO Cellular componens	lateral plasma membrane	GO:0016328	0.00166787	0.001	9	3.39372	14	PKD1, GJB1, FGF13, C1QTNF5, VANGL2, MYO1A, DMD, SNTA1, KCNB1	5310, 2705, 2258, 114902, 57216, 4640, 1756, 6640, 3745
GO Cellular componens	receptor complex	GO:0043235	0.00172433	0.002	29	17.4534	72	VWC2, TSHR, LRP1, SHISA6, DLG3, CACNG4, FGFR1, CSF2RB, GRIN1, P2RX3, BMP2, SLITRK5, SCRIB, ERBB2, ENG, EMILIN1, GRIN2C, FLT1, AIP, ADRA2A, CRLF1, NPR1, PLXNA2, CSF3R, PTPRN2, KCTD16, PLXND1, GFRA2, GPR37	375567, 7253, 4035, 388336, 1741, 27092, 2260, 1439, 2902, 5024, 650, 26050, 23513, 2064, 2022, 11117, 2905, 2321, 9049, 150, 9244, 4881, 5362, 1441, 5799, 57528, 23129, 2675, 2861
GO Cellular componens	cell junction	GO:0030054	0.00315842	0.006	105	83.3884	344	ACTG1, TP73, VWC2, VAMP1, CABP1, CBARP, SENP1, KCNAB2, LRP1, ABR, SLC6A17, SLC4A2, MIP, RPH3A, OBSL1, SHISA6, RHOG, PKP2, GJB1, DLG3, DENND1A, SDK2, SHROOM3, CAPN2, PLEKHG5, IGSF9, PDLIM7, ZC4H2, GRIN1, WHRN, CNTNAP1, SYT7, CAMK2B, FGF13, AGRN, SYT12, NRN1, DLL1, P4HB, DBN1, FLNC, VEGFA, ADAM9, SH2D5, ATCAY, SCRIB, SARM1, CPLX3, RPLP2, SLC17A6, ENG, GRIN2C, C1QTNF5, CAMK2A, PIANP, VANGL2, AFDN, S…	71, 7161, 375567, 6843, 9478, 255057, 29843, 8514, 4035, 29, 388662, 6522, 4284, 22895, 23363, 388336, 391, 5318, 2705, 1741, 57706, 54549, 57619, 824, 57449, 57549, 9260, 55906, 2902, 25861, 8506, 9066, 816, 2258, 375790, 91683, 51299, 28514, 5034, 1627, 2318, 7422, 8754, 400745, 85300, 23513, 23098, 594855, 6181, 57084, 2022, 2905, 114902, 815, 196500, 57216, 4301, 7781, 2321, 3737, 130574, 285…
GO Cellular componens	plasma membrane region	GO:0098590	0.00354104	0.003	83	63.9958	264	CABP1, PSD, TSHR, LRP1, SLC4A2, PITPNM1, MIP, RPH3A, OSCP1, SHISA6, SLC6A2, PKD1, ADD2, APC2, SCNN1A, P2RY6, DLG3, DENND1A, CACNG4, SHROOM3, CACNB3, UNC5A, MAPT, ZC4H2, GRIN1, WHRN, CNTNAP1, LDLRAP1, SYT7, SLC38A3, DLL1, DBN1, ADAM9, P2RX3, SH2D5, NIPSNAP1, SCRIB, CPLX3, ERBB2, EMP2, GRIN2C, C1QTNF5, CAMK2A, GM2A, PIANP, VANGL2, APBB1, KCNA2, ADRA2A, CRB2, LAMP5, MYO1A, KLHDC8B, STIM1, OPN1SW, SY…	9478, 5662, 7253, 4035, 6522, 9600, 4284, 22895, 127700, 388336, 6530, 5310, 119, 10297, 6337, 5031, 1741, 57706, 27092, 57619, 784, 90249, 4137, 55906, 2902, 25861, 8506, 26119, 9066, 10991, 28514, 1627, 8754, 5024, 400745, 8508, 23513, 594855, 2064, 2013, 2905, 114902, 815, 2760, 196500, 57216, 322, 3737, 150, 286204, 24141, 4640, 200942, 6786, 611, 11346, 3766, 84465, 9365, 4642, 1756, 8884, 6…
GO Cellular componens	extracellular matrix component	GO:0044420	0.00417884	0.001	10	4.36335	18	COL12A1, LAMB2, LAMB1, EMILIN1, COL7A1, ELN, MFAP2, TNR, COL2A1, ADAMTS10	1303, 3913, 3912, 11117, 1294, 2006, 4237, 7143, 1280, 81794
GO Cellular componens	synapse	GO:0045202	0.00441242	0.005	110	88.7214	366	ACTG1, VWC2, VAMP1, CABP1, CBARP, PSD, KCNAB2, MAPK8IP2, ABR, SLC32A1, ITPKA, SLC6A17, RPH3A, LAMB2, SCN2B, SHISA6, SLC6A2, ADD2, APC2, TAC1, CNP, DLG3, DENND1A, SDK2, CACNG4, CACNB3, SEMA4B, MAPT, ADORA2B, PLEKHG5, IGSF9, ZC4H2, GRIN1, WHRN, CNTNAP1, SYT7, CAMK2B, AGRN, SYT12, TSPOAP1, NRN1, DBN1, WNT7A, MT3, P2RX3, SH2D5, ATCAY, SYNJ2, NIPSNAP1, SLITRK5, SCRIB, SARM1, CPLX3, PRKN, CAD, SLC17A6,…	71, 375567, 6843, 9478, 255057, 5662, 8514, 23542, 29, 140679, 3706, 388662, 22895, 3913, 6327, 388336, 6530, 119, 10297, 6863, 1267, 1741, 57706, 54549, 27092, 784, 10509, 4137, 136, 57449, 57549, 55906, 2902, 25861, 8506, 9066, 816, 375790, 91683, 9256, 51299, 1627, 7476, 4504, 5024, 400745, 85300, 8871, 8508, 26050, 23513, 23098, 594855, 5071, 790, 57084, 2905, 56132, 57468, 815, 7846, 7781, 5…
GO Cellular componens	cation channel complex	GO:0034703	0.00511813	0.004	22	13.09	54	VWC2, KCNAB2, KCNJ5, SCN2B, SHISA6, PKD1, SCNN1A, DLG3, CACNG4, CACNB3, GRIN1, KCNAB1, KCNS1, HCN4, GRIN2C, HCN2, KCNA2, SMDT1, CACNA1B, KCNB1, KCNN1, KCNH4	375567, 8514, 3762, 6327, 388336, 5310, 6337, 1741, 27092, 784, 2902, 7881, 3787, 10021, 2905, 610, 3737, 91689, 774, 3745, 3780, 23415
GO Cellular componens	axon	GO:0030424	0.00611428	0.002	58	43.1487	178	ACTG1, AUTS2, CBARP, KCNAB2, LRP1, FEZ1, ABR, SLC32A1, GPRIN1, TAC1, DLG3, MAPT, IGSF9, GRIN1, WHRN, CNTNAP1, LDLRAP1, SYT7, TSHZ3, FGF13, TSPOAP1, KCNAB1, DBN1, MT3, P2RX3, ATCAY, SYNJ2, SARM1, CPLX3, CAD, N4BP3, TIMP2, ATG7, NECAB2, APBB1, OTX2, KCNA2, LAMP5, DSCAML1, BAG2, NAV1, LLGL1, TERF2, GIT1, DAB2IP, NIN, PRKCB, STAT1, MYO1D, RASGRF1, KCNB1, VSTM2L, MYOT, PALM, PTPRN2, VSTM5, GAD2, NGEF	71, 26053, 255057, 8514, 4035, 9638, 29, 140679, 114787, 6863, 1741, 4137, 57549, 2902, 25861, 8506, 26119, 9066, 57616, 2258, 9256, 7881, 1627, 4504, 5024, 85300, 8871, 23098, 594855, 790, 23138, 7077, 10533, 54550, 322, 5015, 3737, 24141, 57453, 9532, 89796, 3996, 7014, 28964, 153090, 51199, 5579, 6772, 4642, 5923, 3745, 128434, 9499, 5064, 5799, 387804, 2572, 25791
GO Cellular componens	neurotransmitter receptor complex	GO:0098878	0.00622081	0.008	7	2.66649	11	VWC2, SHISA6, DLG3, CACNG4, GRIN1, SCRIB, GRIN2C	375567, 388336, 1741, 27092, 2902, 23513, 2905
GO Cellular componens	ionotropic glutamate receptor complex	GO:0008328	0.00622081	0.008	7	2.66649	11	VWC2, SHISA6, DLG3, CACNG4, GRIN1, SCRIB, GRIN2C	375567, 388336, 1741, 27092, 2902, 23513, 2905
GO Cellular componens	endocytic vesicle membrane	GO:0030666	0.00785416	0.012	18	10.4236	43	LRP1, SCARF1, CACNG4, SYT7, WNT5B, CAMK2B, SGIP1, STAB1, WNT7A, CAMK2A, WNT6, CALR, FZD2, CYBA, WNT1, WNT7B, WNT5A, RAB34	4035, 8578, 27092, 9066, 81029, 816, 84251, 23166, 7476, 815, 7475, 811, 2535, 1535, 7471, 7477, 7474, 83871
GO Cellular componens	plasma membrane protein complex	GO:0098797	0.00805625	0.005	37	25.6953	106	VWC2, KCNAB2, LRP1, KCNJ5, ADAM8, SCN2B, SHISA6, APC2, GJB1, DLG3, CACNG4, CACNB3, CSF2RB, GRIN1, GNAO1, SGIP1, KCNAB1, KCNS1, BMP2, SCRIB, HCN4, EMILIN1, GRIN2C, HCN2, KCNA2, GNG7, GNG11, CACNA1B, DMD, SNTA1, KCNB1, TNK2, CYBA, KCNN1, KCNH4, GNG5, SLC7A5	375567, 8514, 4035, 3762, 101, 6327, 388336, 10297, 2705, 1741, 27092, 784, 1439, 2902, 2775, 84251, 7881, 3787, 650, 23513, 10021, 11117, 2905, 610, 3737, 2788, 2791, 774, 1756, 6640, 3745, 10188, 1535, 3780, 23415, 2787, 8140
GO Cellular componens	somatodendritic compartment	GO:0036477	0.00808874	0.008	75	58.6628	242	PDE1B, PSD, CNNM1, SKOR1, LRP1, FEZ1, MAPK8IP2, ABR, SLC32A1, VIP, ITPKA, RPH3A, KCNN3, SHISA6, SLC6A2, TAC1, DLG3, DENND1A, CACNG4, UNC5A, MAPT, CAPN2, IGSF9, GRIN1, WHRN, SYT7, GNAO1, FGF13, ASS1, KLHL14, KCNAB1, DBN1, SEZ6L, MT3, TMEM266, P2RX3, ATCAY, DPYSL5, SARM1, ZDHHC5, CAD, N4BP3, CAMK2A, TIMP2, NECAB2, APBB1, MAP1S, KCNA2, ASIC2, GCHFR, LAMP5, OSBP2, SYNPO, BAG2, FLNB, DAB2IP, NIN, STAT…	5153, 5662, 26507, 390598, 4035, 9638, 23542, 29, 140679, 7432, 3706, 22895, 3782, 388336, 6530, 6863, 1741, 57706, 27092, 90249, 4137, 824, 57549, 2902, 25861, 9066, 2775, 2258, 445, 57565, 7881, 1627, 23544, 4504, 123591, 5024, 85300, 56896, 23098, 25921, 790, 23138, 815, 7077, 54550, 322, 55201, 3737, 40, 2644, 24141, 23762, 11346, 9532, 2317, 153090, 51199, 6772, 114757, 774, 4642, 25, 3745, …
GO Cellular componens	integral component of synaptic vesicle membrane	GO:0030285	0.00843448	0.014	6	2.18167	9	VAMP1, SLC32A1, SLC6A17, SLC17A6, SLC30A3, PTPRN2	6843, 140679, 388662, 57084, 7781, 5799
GO Molecular functions	DNA-binding transcription factor activity	GO:0003700	3.29275e-24	0	142	67.0607	279	SKI, HEY2, TP73, ZFHX3, PRDM12, SKOR1, NKX2-1, MEIS2, ZBTB16, TFAP2C, NKX2-2, SOX9, LHX2, NEUROD2, GSX1, ONECUT2, FOXC2, AR, GSX2, LHX1, MEIS1, MEF2D, EBF2, ALX4, TGIF2, INSM1, FLI1, SNAI1, RFX4, SIX3, ARID3A, POLE4, PITX2, SHOX2, TSHZ3, CNOT8, EOMES, IRX2, NR2E1, LHX9, DLX2, RUNX2, FOXO1, HES6, GATA2, PAXBP1, OLIG3, TBX2, HEYL, SIX2, PRKN, LMO4, LHX6, MAFA, ZNF593, SOX1, ZBTB2, KLF4, IRF7, ZBTB6…	6497, 23493, 7161, 463, 59335, 390598, 7080, 4212, 7704, 7022, 4821, 6662, 9355, 4761, 219409, 9480, 2303, 367, 170825, 3975, 4211, 4209, 64641, 60529, 60436, 3642, 2313, 6615, 5992, 6496, 1820, 56655, 5308, 6474, 57616, 9337, 8320, 153572, 7101, 56956, 1746, 860, 2308, 55502, 2624, 94104, 167826, 6909, 26508, 10736, 5071, 8543, 26468, 389692, 51042, 6656, 57621, 9314, 3665, 10773, 11016, 5015, 7…
GO Molecular functions	DNA-binding transcription factor activity, RNA polymerase II-specific	GO:0000981	9.92773e-24	0	129	58.8884	245	SKI, HEY2, TP73, ZFHX3, PRDM12, SKOR1, NKX2-1, MEIS2, ZBTB16, TFAP2C, NKX2-2, SOX9, LHX2, NEUROD2, GSX1, ONECUT2, FOXC2, AR, GSX2, LHX1, MEIS1, MEF2D, EBF2, ALX4, TGIF2, INSM1, FLI1, SNAI1, RFX4, SIX3, ARID3A, PITX2, SHOX2, TSHZ3, EOMES, IRX2, NR2E1, LHX9, DLX2, RUNX2, FOXO1, HES6, GATA2, OLIG3, TBX2, HEYL, SIX2, PRKN, LHX6, MAFA, ZNF593, SOX1, ZBTB2, KLF4, IRF7, ZBTB6, ATF7, OTX2, TFAP2A, SOX17,…	6497, 23493, 7161, 463, 59335, 390598, 7080, 4212, 7704, 7022, 4821, 6662, 9355, 4761, 219409, 9480, 2303, 367, 170825, 3975, 4211, 4209, 64641, 60529, 60436, 3642, 2313, 6615, 5992, 6496, 1820, 5308, 6474, 57616, 8320, 153572, 7101, 56956, 1746, 860, 2308, 55502, 2624, 167826, 6909, 26508, 10736, 5071, 26468, 389692, 51042, 6656, 57621, 9314, 3665, 10773, 11016, 5015, 7020, 64321, 2908, 2494, 18…
GO Molecular functions	transcription regulator activity	GO:0140110	2.27865e-19	0	167	91.8179	382	SKI, HEY2, TP73, ZFHX3, PRDM12, SKOR1, NKX2-1, MEIS2, ZBTB16, TFAP2C, NKX2-2, SOX9, LHX2, NEUROD2, GSX1, PRDM16, ONECUT2, SRA1, FOXC2, AR, GSX2, LHX1, MEIS1, HTATIP2, MEF2D, EBF2, ALX4, TGIF2, INSM1, FLI1, SNAI1, RFX4, SIX3, ARID3A, POLE4, PITX2, SHOX2, TSHZ3, CNOT8, EOMES, IRX2, USP21, NR2E1, LHX9, DLX2, RUNX2, FOXO1, HES6, GATA2, PAXBP1, OLIG3, HDAC3, TBX2, HEYL, SIX2, PRKN, LMO4, LHX6, MAFA, Z…	6497, 23493, 7161, 463, 59335, 390598, 7080, 4212, 7704, 7022, 4821, 6662, 9355, 4761, 219409, 63976, 9480, 10011, 2303, 367, 170825, 3975, 4211, 10553, 4209, 64641, 60529, 60436, 3642, 2313, 6615, 5992, 6496, 1820, 56655, 5308, 6474, 57616, 9337, 8320, 153572, 27005, 7101, 56956, 1746, 860, 2308, 55502, 2624, 94104, 167826, 8841, 6909, 26508, 10736, 5071, 8543, 26468, 389692, 51042, 6656, 57621,…
GO Molecular functions	DNA-binding transcription activator activity, RNA polymerase II-specific	GO:0001228	2.26666e-18	0	66	24.7572	103	TP73, MEIS2, TFAP2C, SOX9, LHX2, NEUROD2, GSX1, ONECUT2, FOXC2, AR, MEIS1, MEF2D, EBF2, ALX4, FLI1, RFX4, SIX3, ARID3A, EOMES, NR2E1, DLX2, RUNX2, GATA2, TBX2, HEYL, SIX2, MAFA, SOX1, KLF4, OTX2, TFAP2A, SOX17, NR3C1, NR5A2, EBF1, ZIC3, GATA3, FOXF2, RREB1, TBR1, NR4A2, SATB2, STAT1, DLX5, PBX3, SIX4, FOS, ZIC1, EBF3, LEF1, ETV5, FEZF2, BARHL2, RAX, ONECUT1, TCF12, PAX6, GRHL3, FOXF1, OVOL2, MYCL…	7161, 4212, 7022, 6662, 9355, 4761, 219409, 9480, 2303, 367, 4211, 4209, 64641, 60529, 2313, 5992, 6496, 1820, 8320, 7101, 1746, 860, 2624, 6909, 26508, 10736, 389692, 6656, 9314, 5015, 7020, 64321, 2908, 2494, 1879, 7547, 2625, 2295, 6239, 10716, 4929, 23314, 6772, 1749, 5090, 51804, 2353, 7545, 253738, 51176, 2119, 55079, 343472, 30062, 3175, 6938, 5080, 57822, 2294, 58495, 4610, 6667, 3164, 50…
GO Molecular functions	RNA polymerase II regulatory region sequence-specific DNA binding	GO:0000977	1.185e-17	0	103	48.5529	202	HEY2, TP73, ZFHX3, PRDM12, NKX2-1, MEIS2, ZBTB16, TFAP2C, NKX2-2, SOX9, LHX2, NEUROD2, GSX1, ONECUT2, FOXC2, AR, LHX1, MEIS1, MEF2D, EBF2, ALX4, INSM1, FLI1, SNAI1, RFX4, SIX3, ARID3A, PITX2, EOMES, NR2E1, LHX9, DLX2, RUNX2, HES6, GATA2, PAXBP1, TBX2, HEYL, SIX2, KDM2B, LHX6, MAFA, SOX1, ZBTB2, KLF4, IRF7, ZBTB6, OTX2, TFAP2A, NR3C1, NR5A2, ZIC3, GATA3, VAX1, FOXF2, CUX1, NKX6-2, KLF8, LHX8, BHLH…	23493, 7161, 463, 59335, 7080, 4212, 7704, 7022, 4821, 6662, 9355, 4761, 219409, 9480, 2303, 367, 3975, 4211, 4209, 64641, 60529, 3642, 2313, 6615, 5992, 6496, 1820, 5308, 8320, 7101, 56956, 1746, 860, 55502, 2624, 94104, 6909, 26508, 10736, 84678, 26468, 389692, 6656, 57621, 9314, 3665, 10773, 5015, 7020, 2908, 2494, 7547, 2625, 11023, 2295, 1523, 84504, 11279, 431707, 79365, 6239, 10716, 4929, …
GO Molecular functions	RNA polymerase II regulatory region DNA binding	GO:0001012	2.04207e-17	0	104	49.5144	206	HEY2, TP73, ZFHX3, PRDM12, NKX2-1, MEIS2, ZBTB16, TFAP2C, NKX2-2, SOX9, LHX2, NEUROD2, GSX1, ONECUT2, FOXC2, AR, LHX1, MEIS1, MEF2D, EBF2, ALX4, INSM1, FLI1, SNAI1, RFX4, SIX3, ARID3A, PITX2, EOMES, NR2E1, LHX9, DLX2, RUNX2, HES6, GATA2, PAXBP1, TBX2, HEYL, SIX2, KDM2B, LHX6, MAFA, SOX1, ZBTB2, KLF4, IRF7, ZBTB6, OTX2, TFAP2A, NR3C1, NR5A2, ZIC3, GATA3, VAX1, FOXF2, CUX1, NKX6-2, KLF8, LHX8, BHLH…	23493, 7161, 463, 59335, 7080, 4212, 7704, 7022, 4821, 6662, 9355, 4761, 219409, 9480, 2303, 367, 3975, 4211, 4209, 64641, 60529, 3642, 2313, 6615, 5992, 6496, 1820, 5308, 8320, 7101, 56956, 1746, 860, 55502, 2624, 94104, 6909, 26508, 10736, 84678, 26468, 389692, 6656, 57621, 9314, 3665, 10773, 5015, 7020, 2908, 2494, 7547, 2625, 11023, 2295, 1523, 84504, 11279, 431707, 79365, 6239, 10716, 4929, …
GO Molecular functions	sequence-specific DNA binding	GO:0043565	9.98897e-17	0	131	69.4643	289	HEY2, TP73, ZFHX3, PRDM12, NKX2-1, SMG6, MEIS2, ZBTB16, TFAP2C, NKX2-2, SOX9, LHX2, NEUROD2, GSX1, PRDM16, ONECUT2, FOXC2, AR, CRIP1, GSX2, LHX1, MEIS1, MEF2D, EBF2, ALX4, MAPT, INSM1, FLI1, SNAI1, RFX4, SIX3, ARID3A, PITX2, SHOX2, MCM4, EOMES, IRX2, CDC6, NR2E1, LHX9, DLX2, RUNX2, FOXO1, CHCHD2, HES6, GATA2, PAXBP1, TBX2, H1-0, HEYL, SIX2, PRKN, KDM2B, LMO4, LHX6, MAFA, SOX1, ZBTB2, KLF4, IRF7, …	23493, 7161, 463, 59335, 7080, 23293, 4212, 7704, 7022, 4821, 6662, 9355, 4761, 219409, 63976, 9480, 2303, 367, 1396, 170825, 3975, 4211, 4209, 64641, 60529, 4137, 3642, 2313, 6615, 5992, 6496, 1820, 5308, 6474, 4173, 8320, 153572, 990, 7101, 56956, 1746, 860, 2308, 51142, 55502, 2624, 94104, 6909, 3005, 26508, 10736, 5071, 84678, 8543, 26468, 389692, 6656, 57621, 9314, 3665, 10773, 5015, 7020, 6…
GO Molecular functions	transcription regulatory region sequence-specific DNA binding	GO:0000976	1.04863e-15	0	106	53.1198	221	HEY2, TP73, ZFHX3, PRDM12, NKX2-1, MEIS2, ZBTB16, TFAP2C, NKX2-2, SOX9, LHX2, NEUROD2, GSX1, ONECUT2, FOXC2, AR, LHX1, MEIS1, MEF2D, EBF2, ALX4, INSM1, FLI1, SNAI1, RFX4, SIX3, ARID3A, PITX2, EOMES, NR2E1, LHX9, DLX2, RUNX2, HES6, GATA2, PAXBP1, TBX2, HEYL, SIX2, PRKN, KDM2B, LMO4, LHX6, MAFA, SOX1, ZBTB2, KLF4, IRF7, ZBTB6, OTX2, TFAP2A, NR3C1, NR5A2, ZIC3, FOXN4, GATA3, VAX1, FOXF2, CUX1, NKX6-…	23493, 7161, 463, 59335, 7080, 4212, 7704, 7022, 4821, 6662, 9355, 4761, 219409, 9480, 2303, 367, 3975, 4211, 4209, 64641, 60529, 3642, 2313, 6615, 5992, 6496, 1820, 5308, 8320, 7101, 56956, 1746, 860, 55502, 2624, 94104, 6909, 26508, 10736, 5071, 84678, 8543, 26468, 389692, 6656, 57621, 9314, 3665, 10773, 5015, 7020, 2908, 2494, 7547, 121643, 2625, 11023, 2295, 1523, 84504, 11279, 431707, 79365,…
GO Molecular functions	sequence-specific double-stranded DNA binding	GO:1990837	1.25234e-15	0	113	58.1674	242	HEY2, TP73, ZFHX3, PRDM12, NKX2-1, MEIS2, ZBTB16, TFAP2C, NKX2-2, SOX9, LHX2, NEUROD2, GSX1, ONECUT2, FOXC2, AR, CRIP1, LHX1, MEIS1, MEF2D, EBF2, ALX4, MAPT, INSM1, FLI1, SNAI1, RFX4, SIX3, ARID3A, PITX2, MCM4, EOMES, CDC6, NR2E1, LHX9, DLX2, RUNX2, HES6, GATA2, PAXBP1, TBX2, H1-0, HEYL, SIX2, PRKN, KDM2B, LMO4, LHX6, MAFA, SOX1, ZBTB2, KLF4, IRF7, ZBTB6, OTX2, TFAP2A, NR3C1, NR5A2, ZIC3, FOXN4, …	23493, 7161, 463, 59335, 7080, 4212, 7704, 7022, 4821, 6662, 9355, 4761, 219409, 9480, 2303, 367, 1396, 3975, 4211, 4209, 64641, 60529, 4137, 3642, 2313, 6615, 5992, 6496, 1820, 5308, 4173, 8320, 990, 7101, 56956, 1746, 860, 55502, 2624, 94104, 6909, 3005, 26508, 10736, 5071, 84678, 8543, 26468, 389692, 6656, 57621, 9314, 3665, 10773, 5015, 7020, 2908, 2494, 7547, 121643, 2625, 11023, 2295, 1523,…
GO Molecular functions	regulatory region nucleic acid binding	GO:0001067	1.8657e-15	0	116	60.571	252	HEY2, TP73, ZFHX3, PRDM12, NKX2-1, MEIS2, ZBTB16, TFAP2C, NKX2-2, SOX9, LHX2, NEUROD2, GSX1, ONECUT2, FOXC2, AR, LHX1, MEIS1, MEF2D, EBF2, ALX4, MBNL1, INSM1, FLI1, SNAI1, RFX4, SIX3, ARID3A, PITX2, EOMES, NR2E1, LHX9, DLX2, RUNX2, HES6, GATA2, PAXBP1, TBX2, HEYL, SIX2, PRKN, KDM2B, LMO4, LHX6, MAFA, SOX1, ZBTB2, KLF4, IRF7, ZBTB6, OTX2, TFAP2A, SOX17, NR3C1, NR5A2, ZIC3, FOXN4, GATA3, VAX1, FOXF…	23493, 7161, 463, 59335, 7080, 4212, 7704, 7022, 4821, 6662, 9355, 4761, 219409, 9480, 2303, 367, 3975, 4211, 4209, 64641, 60529, 4154, 3642, 2313, 6615, 5992, 6496, 1820, 5308, 8320, 7101, 56956, 1746, 860, 55502, 2624, 94104, 6909, 26508, 10736, 5071, 84678, 8543, 26468, 389692, 6656, 57621, 9314, 3665, 10773, 5015, 7020, 64321, 2908, 2494, 7547, 121643, 2625, 11023, 2295, 1523, 84504, 11279, 4…
GO Molecular functions	transcription regulatory region DNA binding	GO:0044212	3.84738e-15	0	115	60.3306	251	HEY2, TP73, ZFHX3, PRDM12, NKX2-1, MEIS2, ZBTB16, TFAP2C, NKX2-2, SOX9, LHX2, NEUROD2, GSX1, ONECUT2, FOXC2, AR, LHX1, MEIS1, MEF2D, EBF2, ALX4, INSM1, FLI1, SNAI1, RFX4, SIX3, ARID3A, PITX2, EOMES, NR2E1, LHX9, DLX2, RUNX2, HES6, GATA2, PAXBP1, TBX2, HEYL, SIX2, PRKN, KDM2B, LMO4, LHX6, MAFA, SOX1, ZBTB2, KLF4, IRF7, ZBTB6, OTX2, TFAP2A, SOX17, NR3C1, NR5A2, ZIC3, FOXN4, GATA3, VAX1, FOXF2, CUX1…	23493, 7161, 463, 59335, 7080, 4212, 7704, 7022, 4821, 6662, 9355, 4761, 219409, 9480, 2303, 367, 3975, 4211, 4209, 64641, 60529, 3642, 2313, 6615, 5992, 6496, 1820, 5308, 8320, 7101, 56956, 1746, 860, 55502, 2624, 94104, 6909, 26508, 10736, 5071, 84678, 8543, 26468, 389692, 6656, 57621, 9314, 3665, 10773, 5015, 7020, 64321, 2908, 2494, 7547, 121643, 2625, 11023, 2295, 1523, 84504, 11279, 431707,…
GO Molecular functions	double-stranded DNA binding	GO:0003690	3.0083e-14	0	118	63.936	266	HEY2, TP73, ZFHX3, PRDM12, NKX2-1, MEIS2, ZBTB16, TFAP2C, NKX2-2, SOX9, LHX2, NEUROD2, GSX1, ONECUT2, FOXC2, AR, CRIP1, LHX1, MEIS1, MEF2D, EBF2, ALX4, MAPT, INSM1, FLI1, SNAI1, RFX4, SIX3, ARID3A, PITX2, MCM4, EOMES, CDC6, NR2E1, LHX9, DLX2, RUNX2, HES6, GATA2, PAXBP1, TBX2, H1-0, HEYL, SIX2, PRKN, KDM2B, LMO4, LHX6, MAFA, SOX1, ZBTB2, KLF4, IRF7, ZBTB6, OTX2, TFAP2A, NR3C1, PRKDC, NR5A2, ZIC3, …	23493, 7161, 463, 59335, 7080, 4212, 7704, 7022, 4821, 6662, 9355, 4761, 219409, 9480, 2303, 367, 1396, 3975, 4211, 4209, 64641, 60529, 4137, 3642, 2313, 6615, 5992, 6496, 1820, 5308, 4173, 8320, 990, 7101, 56956, 1746, 860, 55502, 2624, 94104, 6909, 3005, 26508, 10736, 5071, 84678, 8543, 26468, 389692, 6656, 57621, 9314, 3665, 10773, 5015, 7020, 2908, 5591, 2494, 7547, 121643, 2625, 11023, 2295,…
GO Molecular functions	RNA polymerase II proximal promoter sequence-specific DNA binding	GO:0000978	3.95316e-13	0	74	34.612	144	TP73, ZFHX3, NKX2-1, MEIS2, TFAP2C, NKX2-2, SOX9, LHX2, NEUROD2, GSX1, ONECUT2, FOXC2, AR, MEIS1, MEF2D, EBF2, INSM1, FLI1, SNAI1, RFX4, PITX2, DLX2, RUNX2, GATA2, PAXBP1, TBX2, HEYL, SIX2, KDM2B, MAFA, SOX1, ZBTB2, KLF4, IRF7, OTX2, TFAP2A, NR3C1, NR5A2, ZIC3, GATA3, VAX1, NKX6-2, KLF8, BHLHE41, RREB1, TBR1, NR4A2, SATB2, STAT1, DLX5, SIX4, SMAD6, EMX2, FOS, ZIC1, SMARCB1, EBF3, LEF1, FEZF2, DLX…	7161, 463, 7080, 4212, 7022, 4821, 6662, 9355, 4761, 219409, 9480, 2303, 367, 4211, 4209, 64641, 3642, 2313, 6615, 5992, 5308, 1746, 860, 2624, 94104, 6909, 26508, 10736, 84678, 389692, 6656, 57621, 9314, 3665, 5015, 7020, 2908, 2494, 7547, 2625, 11023, 84504, 11279, 79365, 6239, 10716, 4929, 23314, 6772, 1749, 51804, 4091, 2018, 2353, 7545, 6598, 253738, 51176, 55079, 1745, 30062, 644524, 6938, …
GO Molecular functions	proximal promoter sequence-specific DNA binding	GO:0000987	3.66222e-12	0	74	35.8138	149	TP73, ZFHX3, NKX2-1, MEIS2, TFAP2C, NKX2-2, SOX9, LHX2, NEUROD2, GSX1, ONECUT2, FOXC2, AR, MEIS1, MEF2D, EBF2, INSM1, FLI1, SNAI1, RFX4, PITX2, DLX2, RUNX2, GATA2, PAXBP1, TBX2, HEYL, SIX2, KDM2B, MAFA, SOX1, ZBTB2, KLF4, IRF7, OTX2, TFAP2A, NR3C1, NR5A2, ZIC3, GATA3, VAX1, NKX6-2, KLF8, BHLHE41, RREB1, TBR1, NR4A2, SATB2, STAT1, DLX5, SIX4, SMAD6, EMX2, FOS, ZIC1, SMARCB1, EBF3, LEF1, FEZF2, DLX…	7161, 463, 7080, 4212, 7022, 4821, 6662, 9355, 4761, 219409, 9480, 2303, 367, 4211, 4209, 64641, 3642, 2313, 6615, 5992, 5308, 1746, 860, 2624, 94104, 6909, 26508, 10736, 84678, 389692, 6656, 57621, 9314, 3665, 5015, 7020, 2908, 2494, 7547, 2625, 11023, 84504, 11279, 79365, 6239, 10716, 4929, 23314, 6772, 1749, 51804, 4091, 2018, 2353, 7545, 6598, 253738, 51176, 55079, 1745, 30062, 644524, 6938, …
GO Molecular functions	DNA binding	GO:0003677	8.74748e-10	0	178	121.863	507	HEY2, TP73, ZFHX3, PRDM12, NKX2-1, SMG6, MEIS2, ZBTB16, TFAP2C, NKX2-2, SOX9, LHX2, NEUROD2, GSX1, PRDM16, ONECUT2, SRA1, FOXC2, LEMD3, AR, RAD54L2, CRIP1, GSX2, LHX1, MEIS1, MEF2D, EBF2, ALX4, MAPT, TGIF2, INSM1, FLI1, SNAI1, RFX4, SIX3, ARID3A, POLE4, PITX2, PHC3, ZNF276, SHOX2, TSHZ3, MCM4, EOMES, IRX2, CDC6, NR2E1, LHX9, DLX2, RUNX2, FOXO1, CHCHD2, HES6, GATA2, SSBP3, PAXBP1, OLIG3, TBX2, H1-…	23493, 7161, 463, 59335, 7080, 23293, 4212, 7704, 7022, 4821, 6662, 9355, 4761, 219409, 63976, 9480, 10011, 2303, 23592, 367, 23132, 1396, 170825, 3975, 4211, 4209, 64641, 60529, 4137, 60436, 3642, 2313, 6615, 5992, 6496, 1820, 56655, 5308, 80012, 92822, 6474, 57616, 4173, 8320, 153572, 990, 7101, 56956, 1746, 860, 2308, 51142, 55502, 2624, 23648, 94104, 167826, 6909, 3005, 26508, 5434, 10736, 50…
GO Molecular functions	DNA-binding transcription repressor activity, RNA polymerase II-specific	GO:0001227	5.183e-07	0	36	16.8253	70	HEY2, ZFHX3, ZBTB16, TFAP2C, GSX1, INSM1, SNAI1, IRX2, NR2E1, FOXO1, HES6, TBX2, HEYL, PRKN, ZBTB2, ZBTB6, TFAP2A, GATA3, VAX1, NKX6-2, KLF8, BHLHE41, EMX2, HIC1, PURA, AEBP1, FEZF2, PAX6, BCL11A, HELT, ARX, OVOL2, NKX6-1, MXD3, NEUROG3, NR2F6	23493, 463, 7704, 7022, 219409, 3642, 6615, 153572, 7101, 2308, 55502, 6909, 26508, 5071, 57621, 10773, 7020, 2625, 11023, 84504, 11279, 79365, 2018, 3090, 5813, 165, 55079, 5080, 53335, 391723, 170302, 58495, 4825, 83463, 50674, 2063
GO Molecular functions	signaling receptor binding	GO:0005102	4.86334e-06	0	106	72.8294	303	CHAC1, LRP1, PGF, VIP, IGFBP4, PITPNM1, SH2B3, LAMB2, STUB1, AR, SHISA6, GDF11, TAC1, DLG3, CACNG4, FGFR1, LAMB1, SEMA4B, MAPT, GRIN1, SIX3, LDLRAP1, WNT5B, GNAO1, BMP4, FGF13, TSPOAP1, SLIT1, DLL1, P4HB, PIK3R2, S100A13, MTSS1, WNT7A, VEGFA, ADAM9, BMP2, FGF22, EFNA3, EREG, PRKN, ERBB2, EMP2, ENG, EMILIN1, CAMK2A, TIMP2, S100A4, WNT6, NECAB2, AIP, ADRA2A, FGF18, ANGPT4, IGF2, GATA3, SNX4, SEMA3F…	79094, 4035, 5228, 7432, 3487, 9600, 10019, 3913, 10273, 367, 388336, 10220, 6863, 1741, 27092, 2260, 3912, 10509, 4137, 2902, 6496, 26119, 81029, 2775, 652, 2258, 9256, 6585, 28514, 5034, 5296, 6284, 9788, 7476, 7422, 8754, 650, 27006, 1944, 2069, 5071, 2064, 2013, 2022, 11117, 815, 7077, 6275, 7475, 54550, 9049, 150, 8817, 51378, 3481, 2625, 8723, 6405, 9244, 811, 8289, 11095, 4929, 60675, 2305…
GO Molecular functions	calmodulin binding	GO:0005516	9.43926e-06	0	23	9.8548	41	PDE1B, ITPKA, MIP, KCNN3, ADD2, ITPKB, RASL12, GRIN1, SYT7, CAMK2B, CAMK2A, CTH, MYO1A, EWSR1, REM1, RIT1, EDF1, MYO1D, SNTA1, KCNN1, AEBP1, MKNK2, CAMKV	5153, 3706, 4284, 3782, 119, 3707, 51285, 2902, 9066, 816, 815, 1491, 4640, 2130, 28954, 6016, 8721, 4642, 6640, 3780, 165, 2872, 79012
GO Molecular functions	receptor ligand activity	GO:0048018	6.96594e-05	0	30	15.6235	65	PGF, VIP, GDF11, SEMA4B, MAPT, BMP4, FGF13, WNT7A, VEGFA, BMP2, FGF22, EREG, FGF18, IGF2, SEMA3F, CRLF1, KL, WNT2, CMTM3, AMH, SEMA3D, WNT1, WNT7B, WNT5A, HCRT, SFRP2, ADM, CXCL12, SHH, PDGFD	5228, 7432, 10220, 10509, 4137, 652, 2258, 7476, 7422, 650, 27006, 2069, 8817, 3481, 6405, 9244, 9365, 7472, 123920, 268, 223117, 7471, 7477, 7474, 3060, 6423, 133, 6387, 6469, 80310
GO Molecular functions	receptor regulator activity	GO:0030545	0.000137285	0	32	17.5463	73	PGF, VIP, GDF11, SEMA4B, MAPT, BMP4, FGF13, WNT7A, VEGFA, BMP2, FGF22, EREG, LYPD6, FGF18, ANGPT4, IGF2, SEMA3F, CRLF1, KL, WNT2, CMTM3, AMH, SEMA3D, WNT1, WNT7B, WNT5A, HCRT, SFRP2, ADM, CXCL12, SHH, PDGFD	5228, 7432, 10220, 10509, 4137, 652, 2258, 7476, 7422, 650, 27006, 2069, 130574, 8817, 51378, 3481, 6405, 9244, 9365, 7472, 123920, 268, 223117, 7471, 7477, 7474, 3060, 6423, 133, 6387, 6469, 80310
GO Molecular functions	calcium ion binding	GO:0005509	0.000180508	0.001	49	30.7662	128	TLL1, CABP1, LRP1, RCN2, ADAM8, CD93, PITPNM1, RPH3A, RHBDL3, CAPN2, GRIN1, SYT7, AGRN, SYT12, STAB1, SLIT1, DLL1, S100A13, THBS3, LTBP2, CLEC3B, CALML4, GPD2, PCDHB3, S100A4, NECAB2, CRB2, RHOT2, EFCAB5, STIM1, SPOCK2, CELSR1, CALR, NCAN, PCDH19, NDUFAB1, COMP, NIN, CACNA1B, PCDHGC3, AIF1L, HMCN1, VWCE, HMCN2, DCHS2, S100A1, DLL4, FAT2, SHH	7092, 9478, 4035, 5955, 101, 22918, 9600, 22895, 162494, 824, 2902, 9066, 375790, 91683, 23166, 6585, 28514, 6284, 7059, 4053, 7123, 91860, 2820, 56132, 6275, 54550, 286204, 89941, 374786, 6786, 9806, 9620, 811, 1463, 57526, 4706, 1311, 51199, 774, 5098, 83543, 83872, 220001, 256158, 54798, 6271, 54567, 2196, 6469
GO Molecular functions	Rho guanyl-nucleotide exchange factor activity	GO:0005089	0.000188911	0	11	3.84578	16	ABR, MCF2, PLEKHG5, MCF2L2, DOCK1, ARHGEF17, RASGRF1, ARHGEF11, ARHGEF7, DNMBP, NGEF	29, 4168, 57449, 23101, 1793, 9828, 5923, 9826, 8874, 23268, 25791
GO Molecular functions	chromatin binding	GO:0003682	0.000324396	0.001	58	38.6981	161	AUTS2, PRDM12, NKX2-2, SIRT7, SOX9, LHX2, FOXC2, AR, DHX30, MEIS1, EBF2, PHF13, INSM1, FLI1, NAP1L4, ARID3A, TSHZ3, EOMES, MSL1, DLX2, RUNX2, FOXO1, GATA2, HDAC3, H1-0, KLF4, CDT1, APBB1, TFAP2A, NR5A2, FOXN4, VAX1, ARID1A, NCOA6, SATB2, PRKCB, STAT1, NCOR2, NCAPH2, SMAD6, FOS, SMARCB1, ASH2L, LEF1, FEZF2, DLX1, ONECUT1, SMARCD1, PAX6, TAL1, NEUROG1, GRHL3, CBX4, ARX, OVOL2, NKX6-1, RERE, NEUROG3	26053, 59335, 4821, 51547, 6662, 9355, 2303, 367, 22907, 4211, 64641, 148479, 3642, 2313, 4676, 1820, 57616, 8320, 339287, 1746, 860, 2308, 2624, 8841, 3005, 9314, 81620, 322, 7020, 2494, 121643, 11023, 8289, 23054, 23314, 5579, 6772, 9612, 29781, 4091, 2353, 6598, 9070, 51176, 55079, 1745, 3175, 6602, 5080, 6886, 4762, 57822, 8535, 170302, 58495, 4825, 473, 50674
GO Molecular functions	glycosaminoglycan binding	GO:0005539	0.000368557	0	24	12.4988	52	APOH, PGF, COL25A1, FGFR1, HAPLN4, BMP4, AGRN, STAB1, SLIT1, VEGFA, THBS3, HAPLN2, LTBP2, CLEC3B, ENG, SPOCK2, NCAN, ADAMTS8, COMP, HAPLN3, SFRP1, ADAMTS5, SGSH, SHH	350, 5228, 84570, 2260, 404037, 652, 375790, 23166, 6585, 7422, 7059, 60484, 4053, 7123, 2022, 9806, 1463, 11095, 1311, 145864, 6422, 11096, 6448, 6469
GO Molecular functions	SMAD binding	GO:0046332	0.000616007	0	12	4.80722	20	SKI, SKOR1, PRDM16, STUB1, BMP2, RANBP3, AXIN2, SMAD6, FOS, PURA, TCF12, PAX6	6497, 390598, 63976, 10273, 650, 8498, 8313, 4091, 2353, 5813, 6938, 5080
GO Molecular functions	steroid hormone receptor activity	GO:0003707	0.000708635	0.001	9	3.12469	13	AR, NR2E1, NR3C1, NR5A2, NR4A2, LEF1, RARG, NR4A1, NR2F6	367, 7101, 2908, 2494, 4929, 51176, 5916, 3164, 2063
GO Molecular functions	HMG box domain binding	GO:0071837	0.00101381	0.001	6	1.68253	7	ALX4, GATA3, DLX5, TCF12, PAX6, SP1	60529, 2625, 1749, 6938, 5080, 6667
GO Molecular functions	enhancer binding	GO:0035326	0.00142554	0.002	20	10.5759	44	NKX2-1, ZBTB16, SOX9, LHX1, FLI1, SIX3, GATA2, LMO4, IRF7, NR5A2, FOXN4, GATA3, BHLHE41, PBX3, SMARCB1, LEF1, TCF12, TAL1, ARX, NR2F6	7080, 7704, 6662, 3975, 2313, 6496, 2624, 8543, 3665, 2494, 121643, 2625, 79365, 5090, 6598, 51176, 6938, 6886, 170302, 2063
GO Molecular functions	transcription factor binding	GO:0008134	0.00160938	0	65	46.8704	195	SKI, HEY2, TP73, MEIS2, NKX2-2, SOX9, LHX2, PRDM16, AR, MEF2D, SIX3, PITX2, EOMES, DLL1, RUNX2, FOXO1, CHCHD2, HES6, GATA2, PAXBP1, HDAC3, TBX2, HEYL, SIX2, LMO4, KLF4, ATG7, SETD1A, APBB1, ATF7, AIP, SOX17, PRKDC, GATA3, FOXF2, CALR, BHLHE41, TLE2, ARID1A, TBR1, NR4A2, NCOA6, EDF1, PRKCB, STAT1, NCOR2, WWP2, OASL, FOS, PURA, MTDH, SMARCB1, CDK5RAP3, LEF1, SUFU, CREG1, RARG, TCF12, PAX6, TAL1, BR…	6497, 23493, 7161, 4212, 4821, 6662, 9355, 63976, 367, 4209, 6496, 5308, 8320, 28514, 860, 2308, 51142, 55502, 2624, 94104, 8841, 6909, 26508, 10736, 8543, 9314, 10533, 9739, 322, 11016, 9049, 64321, 5591, 2625, 2295, 811, 79365, 7089, 8289, 10716, 4929, 23054, 8721, 5579, 6772, 9612, 11060, 8638, 2353, 5813, 92140, 6598, 80279, 51176, 51684, 8804, 5916, 6938, 5080, 6886, 29117, 6667, 3164, 473, …
GO Molecular functions	enhancer sequence-specific DNA binding	GO:0001158	0.00197632	0.004	18	9.37408	39	NKX2-1, ZBTB16, SOX9, LHX1, FLI1, SIX3, GATA2, LMO4, IRF7, NR5A2, FOXN4, GATA3, BHLHE41, PBX3, SMARCB1, TAL1, ARX, NR2F6	7080, 7704, 6662, 3975, 2313, 6496, 2624, 8543, 3665, 2494, 121643, 2625, 79365, 5090, 6598, 6886, 170302, 2063
GO Molecular functions	actin binding	GO:0003779	0.00240021	0.001	33	20.9114	87	SLC6A2, ADD2, FSCN2, SHROOM3, MAPT, PDLIM7, ALKBH4, CAMK2B, MTSS1, DBN1, FLNC, FMNL3, PRKN, S100A4, TMEM201, AFDN, MAP1S, MYO1A, SYNPO, INPPL1, PLEC, CAPZA2, FLNB, MYO1D, DMD, ABL1, SNTA1, AIF1L, EEF2, MYO19, MYOT, TPM3, PAWR	6530, 119, 25794, 57619, 4137, 9260, 54784, 816, 9788, 1627, 2318, 91010, 5071, 6275, 199953, 4301, 55201, 4640, 11346, 3636, 5339, 830, 2317, 4642, 1756, 25, 6640, 83543, 1938, 80179, 9499, 7170, 5074
GO Molecular functions	G protein-coupled receptor binding	GO:0001664	0.00253106	0	23	13.2199	55	STUB1, TAC1, WNT5B, GNAO1, WNT7A, PRKN, WNT6, NECAB2, ADRA2A, PROK2, STAT1, ACE, WNT2, SFRP1, WNT1, WNT7B, PALM, WNT5A, HCRT, ADM, ARHGEF11, GRK2, CXCL12	10273, 6863, 81029, 2775, 7476, 5071, 7475, 54550, 150, 60675, 6772, 1636, 7472, 6422, 7471, 7477, 5064, 7474, 3060, 133, 9826, 156, 6387
GO Molecular functions	extracellular matrix structural constituent	GO:0005201	0.0027831	0.002	17	8.89336	37	COL12A1, LAMB2, COL25A1, LAMB1, AGRN, THBS3, LTBP2, EMILIN1, COL7A1, ELN, MFAP2, COMP, HMCN1, COL2A1, AEBP1, HMCN2, COL9A1	1303, 3913, 84570, 3912, 375790, 7059, 4053, 11117, 1294, 2006, 4237, 1311, 83872, 1280, 165, 256158, 1297
GO Molecular functions	hyaluronic acid binding	GO:0005540	0.00363004	0.004	5	1.44217	6	HAPLN4, STAB1, HAPLN2, NCAN, HAPLN3	404037, 23166, 60484, 1463, 145864
GO Molecular functions	metal ion transmembrane transporter activity	GO:0046873	0.00388038	0.006	35	23.0747	96	KCNAB2, KCNJ5, SLC6A17, SCN2B, KCNN3, SLC6A2, PKD1, SCNN1A, FAM155B, CACNG4, CACNB3, GRIN1, TSPOAP1, KCNAB1, KCNS1, KCNK15, HCN4, GRIN2C, SLC12A5, HCN2, SLC30A3, KCNA2, ASIC2, SLC30A2, ASIC4, KCNJ10, SLC5A11, ASIC1, CACNA1B, SLC5A6, SLC6A11, KCNB1, SLC8B1, KCNN1, KCNH4	8514, 3762, 388662, 6327, 3782, 6530, 5310, 6337, 27112, 27092, 784, 2902, 9256, 7881, 3787, 60598, 10021, 2905, 57468, 610, 7781, 3737, 40, 7780, 55515, 3766, 115584, 41, 774, 8884, 6538, 3745, 80024, 3780, 23415
GO Molecular functions	SH3 domain binding	GO:0017124	0.0039213	0.007	16	8.41263	35	SH3BGRL, INPP5D, DENND1A, MAPT, CNTNAP1, SGIP1, ADAM9, SYNJ2, PRKN, DOCK1, BCAR1, INPPL1, DAB2IP, ABL1, CYBA, ABI2	6451, 3635, 57706, 4137, 8506, 84251, 8754, 8871, 5071, 1793, 9564, 3636, 153090, 25, 1535, 10152
GO Molecular functions	frizzled binding	GO:0005109	0.00427766	0.006	8	3.12469	13	WNT5B, WNT7A, WNT6, WNT2, SFRP1, WNT1, WNT7B, WNT5A	81029, 7476, 7475, 7472, 6422, 7471, 7477, 7474
GO Molecular functions	cation channel activity	GO:0005261	0.00442711	0.003	27	16.8253	70	KCNAB2, KCNJ5, SCN2B, KCNN3, PKD1, SCNN1A, FAM155B, CACNG4, CACNB3, GRIN1, TSPOAP1, KCNAB1, KCNS1, P2RX3, KCNK15, HCN4, GRIN2C, HCN2, KCNA2, ASIC2, ASIC4, KCNJ10, ASIC1, CACNA1B, KCNB1, KCNN1, KCNH4	8514, 3762, 6327, 3782, 5310, 6337, 27112, 27092, 784, 2902, 9256, 7881, 3787, 5024, 60598, 10021, 2905, 610, 3737, 40, 55515, 3766, 41, 774, 3745, 3780, 23415
GO Molecular functions	signaling receptor activity	GO:0038023	0.00523062	0.005	54	39.4192	164	TACR1, TSHR, LRP1, CD93, SCARF1, GALR1, AR, PKD1, P2RY6, FGFR1, UNC5A, ADORA2B, CSF2RB, GRIN1, CNTNAP1, ADGRA2, NR2E1, P2RX3, EFNA3, VAC14, ERBB2, ENG, GRIN2C, LMBR1L, FLT1, ADRA2A, NR3C1, NR5A2, OPN1SW, CRLF1, PAQR9, CELSR1, TAS1R1, NPR1, NR4A2, PLXNA2, CSF3R, ADGRB2, NLGN3, ADGRD2, FZD2, HMCN1, LEF1, ADIPOR1, MYOT, PTPRN2, RARG, PLXND1, GFRA2, GPR78, CRIM1, NR4A1, GPR37, NR2F6	6869, 7253, 4035, 22918, 8578, 2587, 367, 5310, 5031, 2260, 90249, 136, 1439, 2902, 8506, 25960, 7101, 5024, 1944, 55697, 2064, 2022, 2905, 55716, 2321, 150, 2908, 2494, 611, 9244, 344838, 9620, 80835, 4881, 4929, 5362, 1441, 576, 54413, 347088, 2535, 83872, 51176, 51094, 9499, 5799, 5916, 23129, 2675, 27201, 51232, 3164, 2861, 2063
GO Molecular functions	Ras guanyl-nucleotide exchange factor activity	GO:0005088	0.00529338	0.004	13	6.48975	27	ABR, MCF2, DENND1A, PLEKHG5, MCF2L2, RAPGEF5, DOCK1, ARHGEF17, RASGRF1, ARHGEF11, ARHGEF7, DNMBP, NGEF	29, 4168, 57706, 57449, 23101, 9771, 1793, 9828, 5923, 9826, 8874, 23268, 25791
GO Molecular functions	transcription corepressor activity	GO:0003714	0.005312	0.006	24	14.662	61	SKI, SKOR1, MEIS2, NEUROD2, LHX1, LHX9, OLIG3, HDAC3, HEYL, BHLHE41, TLE2, SFMBT2, NCOR2, SUFU, AEBP1, CBFA2T3, CREG1, SOX3, CBX4, PAWR, MXD4, BRD7, KDM5B, RERE	6497, 390598, 4212, 4761, 3975, 56956, 167826, 8841, 26508, 79365, 7089, 57713, 9612, 51684, 165, 863, 8804, 6658, 8535, 5074, 10608, 29117, 10765, 473
GO Molecular functions	ligand-gated cation channel activity	GO:0099094	0.00649252	0.006	10	4.56686	19	KCNJ5, SCNN1A, GRIN1, P2RX3, HCN4, GRIN2C, HCN2, ASIC2, KCNJ10, ASIC1	3762, 6337, 2902, 5024, 10021, 2905, 610, 40, 3766, 41
GO Molecular functions	integrin binding	GO:0005178	0.00773769	0.008	15	8.17227	34	LAMB2, LAMB1, P4HB, ADAM9, EMP2, EMILIN1, TIMP2, IGF2, CALR, ADAMTS8, COMP, ADAMTS5, FRMD5, SFRP2, CXCL12	3913, 3912, 5034, 8754, 2013, 11117, 7077, 3481, 811, 11095, 1311, 11096, 84978, 6423, 6387
GO Molecular functions	beta-catenin binding	GO:0008013	0.00774637	0.01	13	6.73011	28	SOX9, AR, APC2, FOXO1, PRKN, KLF4, SETD1A, SOX17, NR4A2, AXIN2, ASH2L, LEF1, SUFU	6662, 367, 10297, 2308, 5071, 9314, 9739, 64321, 4929, 8313, 9070, 51176, 51684

## Sheet: Genomatix_CpH
	GO-Term	GO-Term id	P-value	Adjusted p-value	# Genes (observed)	# Genes (expected)	# Genes (total)	List of observed genes	Gene ids
GO Biological processes	multicellular organismal process	GO:0032501	4.78839e-08	0	98	65.5838	1584	ACTG1, CACNA1H, CLRN1, TP73, STIM1, ASH2L, VSTM2L, S100A13, FMNL3, KSR2, SEMA3F, LHX9, LEF1, ADAM9, MT3, ELN, NKX6-2, NMT1, INPPL1, HES6, SCARF1, BARHL2, INKA1, CELF3, OBSL1, LLGL1, MFAP2, NTN1, SLITRK5, TAS1R1, SHISA2, TBX2, NCAN, CEP131, NEGR1, FOXC2, POLR2E, PCDH19, SHISA6, SIX2, CRIP1, RHOG, PRKN, SOX3, PLXNA2, ERBB2, RFLNA, HCN4, SBDS, CSF3R, TPP1, SPEG, GJB1, EMILIN1, GPD2, PIK3R3, CAMK2A, …	71, 8912, 7401, 7161, 6786, 9070, 128434, 6284, 91010, 283455, 6405, 56956, 51176, 8754, 4504, 2006, 84504, 4836, 3636, 55502, 8578, 343472, 389119, 11189, 23363, 3996, 4237, 9423, 26050, 80835, 387914, 6909, 1463, 22994, 257194, 2303, 5434, 57526, 388336, 10736, 1396, 391, 5071, 6658, 5362, 2064, 144347, 10021, 51119, 1441, 1200, 10290, 2705, 11117, 2820, 8503, 815, 1491, 27092, 23705, 84465, 22…
GO Biological processes	system development	GO:0048731	1.24004e-07	0	78	47.6145	1150	CACNA1H, CLRN1, TP73, STIM1, ASH2L, VSTM2L, FMNL3, SEMA3F, LHX9, LEF1, ADAM9, MT3, ELN, NKX6-2, INPPL1, HES6, SCARF1, BARHL2, INKA1, OBSL1, LLGL1, MFAP2, NTN1, SLITRK5, TBX2, NCAN, NEGR1, FOXC2, PCDH19, SIX2, CRIP1, RHOG, PRKN, SOX3, PLXNA2, ERBB2, RFLNA, SBDS, CSF3R, TPP1, SPEG, GJB1, EMILIN1, GPD2, PIK3R3, CAMK2A, CTH, MEGF11, FGFR1, EBF2, NIN, LMBR1L, ALX4, KLF4, WDR7, FOXF1, MAPT, SEMA4B, ACE…	8912, 7401, 7161, 6786, 9070, 128434, 91010, 6405, 56956, 51176, 8754, 4504, 2006, 84504, 3636, 55502, 8578, 343472, 389119, 23363, 3996, 4237, 9423, 26050, 6909, 1463, 257194, 2303, 57526, 10736, 1396, 391, 5071, 6658, 5362, 2064, 144347, 51119, 1441, 1200, 10290, 2705, 11117, 2820, 8503, 815, 1491, 84465, 2260, 64641, 51199, 55716, 60529, 9314, 23335, 2294, 4137, 10509, 1636, 145864, 5090, 5697…
GO Biological processes	multicellular organism development	GO:0007275	1.91081e-07	0	83	52.6243	1271	CACNA1H, CLRN1, TP73, STIM1, ASH2L, VSTM2L, FMNL3, SEMA3F, LHX9, LEF1, ADAM9, MT3, ELN, NKX6-2, NMT1, INPPL1, HES6, SCARF1, BARHL2, INKA1, OBSL1, LLGL1, MFAP2, NTN1, SLITRK5, SHISA2, TBX2, NCAN, CEP131, NEGR1, FOXC2, PCDH19, SIX2, CRIP1, RHOG, PRKN, SOX3, PLXNA2, ERBB2, RFLNA, SBDS, CSF3R, TPP1, SPEG, GJB1, EMILIN1, GPD2, PIK3R3, CAMK2A, CTH, CADM1, MEGF11, FGFR1, EBF2, NIN, LMBR1L, ALX4, KLF4, W…	8912, 7401, 7161, 6786, 9070, 128434, 91010, 6405, 56956, 51176, 8754, 4504, 2006, 84504, 4836, 3636, 55502, 8578, 343472, 389119, 23363, 3996, 4237, 9423, 26050, 387914, 6909, 1463, 22994, 257194, 2303, 57526, 10736, 1396, 391, 5071, 6658, 5362, 2064, 144347, 51119, 1441, 1200, 10290, 2705, 11117, 2820, 8503, 815, 1491, 23705, 84465, 2260, 64641, 51199, 55716, 60529, 9314, 23335, 2294, 4137, 105…
GO Biological processes	anatomical structure development	GO:0048856	3.55559e-07	0	86	56.1023	1355	ACTG1, CACNA1H, CLRN1, TP73, STIM1, ASH2L, VSTM2L, S100A13, FLNC, FMNL3, SEMA3F, LHX9, LEF1, ADAM9, MT3, ELN, NKX6-2, NMT1, INPPL1, HES6, SCARF1, BARHL2, INKA1, OBSL1, LLGL1, MFAP2, NTN1, SLITRK5, SHISA2, TBX2, NCAN, CEP131, NEGR1, FOXC2, PCDH19, SIX2, CRIP1, RHOG, PRKN, SOX3, PLXNA2, ERBB2, RFLNA, SBDS, CSF3R, TPP1, SPEG, GJB1, EMILIN1, GPD2, PIK3R3, CAMK2A, CTH, CADM1, MEGF11, FGFR1, EBF2, NIN,…	71, 8912, 7401, 7161, 6786, 9070, 128434, 6284, 2318, 91010, 6405, 56956, 51176, 8754, 4504, 2006, 84504, 4836, 3636, 55502, 8578, 343472, 389119, 23363, 3996, 4237, 9423, 26050, 387914, 6909, 1463, 22994, 257194, 2303, 57526, 10736, 1396, 391, 5071, 6658, 5362, 2064, 144347, 51119, 1441, 1200, 10290, 2705, 11117, 2820, 8503, 815, 1491, 23705, 84465, 2260, 64641, 51199, 55716, 60529, 9314, 23335,…
GO Biological processes	anatomical structure morphogenesis	GO:0009653	4.67842e-07	0	53	27.782	671	ACTG1, CACNA1H, CLRN1, STIM1, VSTM2L, S100A13, FMNL3, SEMA3F, LHX9, LEF1, ADAM9, MT3, ELN, INPPL1, BARHL2, OBSL1, LLGL1, MFAP2, NTN1, SLITRK5, TBX2, FOXC2, SIX2, CRIP1, RHOG, PRKN, PLXNA2, ERBB2, RFLNA, CSF3R, EMILIN1, PIK3R3, MEGF11, FGFR1, NIN, ALX4, KLF4, FOXF1, MAPT, SEMA4B, MBNL1, EFNB1, ADGRB2, JMJD8, FLI1, SH3PXD2B, CRB2, WHRN, PITX2, ZIC3, ADGRA2, FGF18, ANGPT4	71, 8912, 7401, 6786, 128434, 6284, 91010, 6405, 56956, 51176, 8754, 4504, 2006, 3636, 343472, 23363, 3996, 4237, 9423, 26050, 6909, 2303, 10736, 1396, 391, 5071, 5362, 2064, 144347, 1441, 11117, 8503, 84465, 2260, 51199, 60529, 9314, 2294, 4137, 10509, 4154, 1947, 576, 339123, 2313, 285590, 286204, 25861, 5308, 7547, 25960, 8817, 51378
GO Biological processes	regulation of multicellular organismal process	GO:0051239	3.4555e-06	0	54	30.3491	733	CACNA1H, TP73, STIM1, ASH2L, KSR2, SEMA3F, LEF1, ADAM9, MT3, NKX6-2, HES6, SCARF1, BARHL2, OBSL1, MFAP2, NTN1, SLITRK5, TBX2, NEGR1, FOXC2, POLR2E, SHISA6, SIX2, PRKN, SOX3, PLXNA2, ERBB2, RFLNA, HCN4, CSF3R, EMILIN1, CAMK2A, CTH, CACNG4, CADM1, FGFR1, EBF2, NIN, KLF4, CACNA1B, MAPT, SEMA4B, ACE, PBX3, ADGRB2, SNTA1, JMJD8, SH3PXD2B, CRB2, LDLRAP1, SYT7, ADGRA2, FGF18, ANGPT4	8912, 7161, 6786, 9070, 283455, 6405, 51176, 8754, 4504, 84504, 55502, 8578, 343472, 23363, 4237, 9423, 26050, 6909, 257194, 2303, 5434, 388336, 10736, 5071, 6658, 5362, 2064, 144347, 10021, 1441, 11117, 815, 1491, 27092, 23705, 2260, 64641, 51199, 9314, 774, 4137, 10509, 1636, 5090, 576, 6640, 339123, 285590, 286204, 26119, 9066, 25960, 8817, 51378
GO Biological processes	developmental process	GO:0032502	4.38944e-06	0	87	59.9942	1449	ACTG1, CACNA1H, CLRN1, TP73, STIM1, ASH2L, VSTM2L, S100A13, FLNC, FMNL3, SEMA3F, LHX9, LEF1, ADAM9, MT3, ELN, NKX6-2, NMT1, INPPL1, HES6, SCARF1, BARHL2, INKA1, OBSL1, LLGL1, MFAP2, NTN1, SLITRK5, SHISA2, TBX2, NCAN, CEP131, NEGR1, FOXC2, POLR2E, PCDH19, SIX2, CRIP1, RHOG, PRKN, SOX3, PLXNA2, ERBB2, RFLNA, SBDS, CSF3R, TPP1, SPEG, GJB1, EMILIN1, GPD2, PIK3R3, CAMK2A, CTH, CADM1, MEGF11, FGFR1, EB…	71, 8912, 7401, 7161, 6786, 9070, 128434, 6284, 2318, 91010, 6405, 56956, 51176, 8754, 4504, 2006, 84504, 4836, 3636, 55502, 8578, 343472, 389119, 23363, 3996, 4237, 9423, 26050, 387914, 6909, 1463, 22994, 257194, 2303, 5434, 57526, 10736, 1396, 391, 5071, 6658, 5362, 2064, 144347, 51119, 1441, 1200, 10290, 2705, 11117, 2820, 8503, 815, 1491, 23705, 84465, 2260, 64641, 51199, 55716, 60529, 9314, …
GO Biological processes	mesoderm formation	GO:0001707	6.01913e-06	0	7	0.786674	19	LEF1, FOXC2, SIX2, FGFR1, KLF4, FOXF1, CRB2	51176, 2303, 10736, 2260, 9314, 2294, 286204
GO Biological processes	mesoderm morphogenesis	GO:0048332	6.01913e-06	0	7	0.786674	19	LEF1, FOXC2, SIX2, FGFR1, KLF4, FOXF1, CRB2	51176, 2303, 10736, 2260, 9314, 2294, 286204
GO Biological processes	regulation of anatomical structure morphogenesis	GO:0022603	6.86702e-06	0	28	11.5931	280	STIM1, S100A13, FMNL3, SEMA3F, ADAM9, MT3, BARHL2, OBSL1, NTN1, TBX2, FOXC2, SIX2, RHOG, PRKN, PLXNA2, ERBB2, EMILIN1, FGFR1, NIN, KLF4, MAPT, SEMA4B, ADGRB2, JMJD8, CRB2, ADGRA2, FGF18, ANGPT4	6786, 6284, 91010, 6405, 8754, 4504, 343472, 23363, 9423, 6909, 2303, 10736, 391, 5071, 5362, 2064, 11117, 2260, 51199, 9314, 4137, 10509, 576, 339123, 286204, 25960, 8817, 51378
GO Biological processes	mesodermal cell differentiation	GO:0048333	1.25473e-05	0	5	0.372635	9	FOXC2, SIX2, FGFR1, KLF4, FOXF1	2303, 10736, 2260, 9314, 2294
GO Biological processes	cell motility	GO:0048870	1.77213e-05	0	33	15.6507	378	CLRN1, FMNL3, SEMA3F, LEF1, ADAM9, FRMD5, BARHL2, CELF3, NTN1, SDC3, FOXC2, SIX2, RHOG, PLXNA2, ERBB2, SBDS, CSF3R, EMILIN1, PIK3R3, CAMK2A, DRC7, FGFR1, KLF4, FOXF1, SEMA4B, ACE, EFNB1, PLEKHG5, CRB2, PITX2, ADGRA2, FGF18, ANGPT4	7401, 91010, 6405, 51176, 8754, 84978, 343472, 11189, 9423, 9672, 2303, 10736, 391, 5362, 2064, 51119, 1441, 11117, 8503, 815, 84229, 2260, 9314, 2294, 10509, 1636, 1947, 57449, 286204, 5308, 25960, 8817, 51378
GO Biological processes	localization of cell	GO:0051674	1.77213e-05	0	33	15.6507	378	CLRN1, FMNL3, SEMA3F, LEF1, ADAM9, FRMD5, BARHL2, CELF3, NTN1, SDC3, FOXC2, SIX2, RHOG, PLXNA2, ERBB2, SBDS, CSF3R, EMILIN1, PIK3R3, CAMK2A, DRC7, FGFR1, KLF4, FOXF1, SEMA4B, ACE, EFNB1, PLEKHG5, CRB2, PITX2, ADGRA2, FGF18, ANGPT4	7401, 91010, 6405, 51176, 8754, 84978, 343472, 11189, 9423, 9672, 2303, 10736, 391, 5362, 2064, 51119, 1441, 11117, 8503, 815, 84229, 2260, 9314, 2294, 10509, 1636, 1947, 57449, 286204, 5308, 25960, 8817, 51378
GO Biological processes	circulatory system development	GO:0072359	2.17117e-05	0	27	11.6345	281	TP73, STIM1, FMNL3, LEF1, ELN, OBSL1, SLITRK5, TBX2, FOXC2, CRIP1, ERBB2, SPEG, EMILIN1, PIK3R3, CTH, FGFR1, KLF4, FOXF1, ADGRB2, JMJD8, SH3PXD2B, CRB2, PITX2, ZIC3, ADGRA2, FGF18, ANGPT4	7161, 6786, 91010, 51176, 2006, 23363, 26050, 6909, 2303, 1396, 2064, 10290, 11117, 8503, 1491, 2260, 9314, 2294, 576, 339123, 285590, 286204, 5308, 7547, 25960, 8817, 51378
GO Biological processes	movement of cell or subcellular component	GO:0006928	3.1091e-05	0	39	20.5363	496	CLRN1, VSTM2L, FMNL3, SEMA3F, LHX9, LEF1, ADAM9, FRMD5, BARHL2, CELF3, NTN1, SDC3, CEP131, FOXC2, SIX2, RHOG, PLXNA2, ERBB2, HCN4, SBDS, CSF3R, EMILIN1, PIK3R3, CAMK2A, DRC7, FGFR1, KLF4, FOXF1, MAPT, SEMA4B, ACE, EFNB1, SNTA1, PLEKHG5, CRB2, PITX2, ADGRA2, FGF18, ANGPT4	7401, 128434, 91010, 6405, 56956, 51176, 8754, 84978, 343472, 11189, 9423, 9672, 22994, 2303, 10736, 391, 5362, 2064, 10021, 51119, 1441, 11117, 8503, 815, 84229, 2260, 9314, 2294, 4137, 10509, 1636, 1947, 6640, 57449, 286204, 5308, 25960, 8817, 51378
GO Biological processes	mesodermal cell fate commitment	GO:0001710	3.97232e-05	0	4	0.248423	6	FOXC2, SIX2, FGFR1, KLF4	2303, 10736, 2260, 9314
GO Biological processes	regulation of multicellular organismal development	GO:2000026	4.94591e-05	0.001	39	20.9504	506	TP73, STIM1, ASH2L, SEMA3F, LEF1, MT3, NKX6-2, HES6, SCARF1, BARHL2, OBSL1, NTN1, SLITRK5, TBX2, NEGR1, FOXC2, SIX2, PRKN, SOX3, PLXNA2, ERBB2, RFLNA, CSF3R, EMILIN1, CAMK2A, CTH, FGFR1, NIN, KLF4, MAPT, SEMA4B, ACE, ADGRB2, JMJD8, SH3PXD2B, CRB2, ADGRA2, FGF18, ANGPT4	7161, 6786, 9070, 6405, 51176, 4504, 84504, 55502, 8578, 343472, 23363, 9423, 26050, 6909, 257194, 2303, 10736, 5071, 6658, 5362, 2064, 144347, 1441, 11117, 815, 1491, 2260, 51199, 9314, 4137, 10509, 1636, 576, 339123, 285590, 286204, 25960, 8817, 51378
GO Biological processes	locomotion	GO:0040011	6.08865e-05	0	35	18.0935	437	CLRN1, VSTM2L, FMNL3, SEMA3F, LHX9, LEF1, ADAM9, FRMD5, BARHL2, CELF3, NTN1, SDC3, FOXC2, SIX2, RHOG, PLXNA2, ERBB2, SBDS, CSF3R, EMILIN1, PIK3R3, CAMK2A, DRC7, FGFR1, KLF4, FOXF1, SEMA4B, ACE, EFNB1, PLEKHG5, CRB2, PITX2, ADGRA2, FGF18, ANGPT4	7401, 128434, 91010, 6405, 56956, 51176, 8754, 84978, 343472, 11189, 9423, 9672, 2303, 10736, 391, 5362, 2064, 51119, 1441, 11117, 8503, 815, 84229, 2260, 9314, 2294, 10509, 1636, 1947, 57449, 286204, 5308, 25960, 8817, 51378
GO Biological processes	pattern specification process	GO:0007389	6.27828e-05	0	16	5.3411	129	SEMA3F, LEF1, NKX6-2, HES6, TBX2, FOXC2, SIX2, PLXNA2, FGFR1, ALX4, FOXF1, PBX3, EFNB1, CRB2, PITX2, ZIC3	6405, 51176, 84504, 55502, 6909, 2303, 10736, 5362, 2260, 60529, 2294, 5090, 1947, 286204, 5308, 7547
GO Biological processes	anatomical structure formation involved in morphogenesis	GO:0048646	8.26622e-05	0	26	11.8415	286	ACTG1, CACNA1H, STIM1, FMNL3, LEF1, ADAM9, OBSL1, TBX2, FOXC2, SIX2, PLXNA2, ERBB2, CSF3R, EMILIN1, PIK3R3, MEGF11, FGFR1, KLF4, FOXF1, ADGRB2, JMJD8, CRB2, WHRN, ADGRA2, FGF18, ANGPT4	71, 8912, 6786, 91010, 51176, 8754, 23363, 6909, 2303, 10736, 5362, 2064, 1441, 11117, 8503, 84465, 2260, 9314, 2294, 576, 339123, 286204, 25861, 25960, 8817, 51378
GO Biological processes	embryonic organ morphogenesis	GO:0048562	8.62656e-05	0	12	3.31231	80	CLRN1, MFAP2, NTN1, TBX2, FOXC2, SIX2, FGFR1, ALX4, FOXF1, CRB2, WHRN, ZIC3	7401, 4237, 9423, 6909, 2303, 10736, 2260, 60529, 2294, 286204, 25861, 7547
GO Biological processes	cell adhesion	GO:0007155	9.30795e-05	0	24	10.558	255	ACTG1, VSTM2L, LEF1, ADAM9, FRMD5, INPPL1, SCARF1, NTN1, NCAN, NEGR1, FOXC2, PCDH19, PLXNA2, ERBB2, CSF3R, EMILIN1, CADM1, MEGF11, KLF4, FOXF1, HAPLN3, EFNB1, HAPLN4, CRB2	71, 128434, 51176, 8754, 84978, 3636, 8578, 9423, 1463, 257194, 2303, 57526, 5362, 2064, 1441, 11117, 23705, 84465, 9314, 2294, 145864, 1947, 404037, 286204
GO Biological processes	cardiovascular system development	GO:0072358	9.43163e-05	0	20	7.94955	192	STIM1, FMNL3, LEF1, SLITRK5, TBX2, FOXC2, ERBB2, SPEG, EMILIN1, PIK3R3, CTH, FGFR1, KLF4, FOXF1, ADGRB2, JMJD8, CRB2, ADGRA2, FGF18, ANGPT4	6786, 91010, 51176, 26050, 6909, 2303, 2064, 10290, 11117, 8503, 1491, 2260, 9314, 2294, 576, 339123, 286204, 25960, 8817, 51378
GO Biological processes	regulation of developmental growth	GO:0048638	9.76948e-05	0	12	3.35372	81	TP73, SEMA3F, MT3, BARHL2, NTN1, TBX2, FOXC2, PRKN, FGFR1, MAPT, SEMA4B, SH3PXD2B	7161, 6405, 4504, 343472, 9423, 6909, 2303, 5071, 2260, 4137, 10509, 285590
GO Biological processes	biological adhesion	GO:0022610	9.91013e-05	0	24	10.5994	256	ACTG1, VSTM2L, LEF1, ADAM9, FRMD5, INPPL1, SCARF1, NTN1, NCAN, NEGR1, FOXC2, PCDH19, PLXNA2, ERBB2, CSF3R, EMILIN1, CADM1, MEGF11, KLF4, FOXF1, HAPLN3, EFNB1, HAPLN4, CRB2	71, 128434, 51176, 8754, 84978, 3636, 8578, 9423, 1463, 257194, 2303, 57526, 5362, 2064, 1441, 11117, 23705, 84465, 9314, 2294, 145864, 1947, 404037, 286204
GO Biological processes	ameboidal-type cell migration	GO:0001667	0.000126332	0	14	4.51302	109	SEMA3F, ADAM9, FOXC2, PIK3R3, FGFR1, KLF4, SEMA4B, EFNB1, PLEKHG5, CRB2, PITX2, ADGRA2, FGF18, ANGPT4	6405, 8754, 2303, 8503, 2260, 9314, 10509, 1947, 57449, 286204, 5308, 25960, 8817, 51378
GO Biological processes	regionalization	GO:0003002	0.000126332	0	14	4.51302	109	SEMA3F, LEF1, NKX6-2, HES6, FOXC2, SIX2, PLXNA2, FGFR1, ALX4, FOXF1, PBX3, CRB2, PITX2, ZIC3	6405, 51176, 84504, 55502, 2303, 10736, 5362, 2260, 60529, 2294, 5090, 286204, 5308, 7547
GO Biological processes	cell differentiation	GO:0030154	0.000127454	0	60	39.4165	952	ACTG1, CACNA1H, CLRN1, TP73, ASH2L, VSTM2L, FLNC, SEMA3F, LHX9, LEF1, ADAM9, MT3, NKX6-2, HES6, SCARF1, BARHL2, OBSL1, LLGL1, NTN1, SLITRK5, TBX2, CEP131, NEGR1, FOXC2, SIX2, RHOG, PRKN, SOX3, PLXNA2, ERBB2, RFLNA, CSF3R, TPP1, SPEG, CAMK2A, CTH, CADM1, FGFR1, EBF2, NIN, LMBR1L, KLF4, WDR7, FOXF1, MAPT, SEMA4B, ACE, PBX3, PRDM8, MBNL1, EFNB1, FLI1, SH3PXD2B, CRB2, WHRN, PITX2, ZIC3, ADGRA2, FGF18…	71, 8912, 7401, 7161, 9070, 128434, 2318, 6405, 56956, 51176, 8754, 4504, 84504, 55502, 8578, 343472, 23363, 3996, 9423, 26050, 6909, 22994, 257194, 2303, 10736, 391, 5071, 6658, 5362, 2064, 144347, 1441, 1200, 10290, 815, 1491, 23705, 2260, 64641, 51199, 55716, 9314, 23335, 2294, 4137, 10509, 1636, 5090, 56978, 4154, 1947, 2313, 285590, 286204, 25861, 5308, 7547, 25960, 8817, 2063
GO Biological processes	cellular developmental process	GO:0048869	0.000132458	0	62	41.2383	996	ACTG1, CACNA1H, CLRN1, TP73, ASH2L, VSTM2L, S100A13, FLNC, FMNL3, SEMA3F, LHX9, LEF1, ADAM9, MT3, NKX6-2, HES6, SCARF1, BARHL2, OBSL1, LLGL1, NTN1, SLITRK5, TBX2, CEP131, NEGR1, FOXC2, SIX2, RHOG, PRKN, SOX3, PLXNA2, ERBB2, RFLNA, CSF3R, TPP1, SPEG, CAMK2A, CTH, CADM1, FGFR1, EBF2, NIN, LMBR1L, KLF4, WDR7, FOXF1, MAPT, SEMA4B, ACE, PBX3, PRDM8, MBNL1, EFNB1, FLI1, SH3PXD2B, CRB2, WHRN, PITX2, ZIC…	71, 8912, 7401, 7161, 9070, 128434, 6284, 2318, 91010, 6405, 56956, 51176, 8754, 4504, 84504, 55502, 8578, 343472, 23363, 3996, 9423, 26050, 6909, 22994, 257194, 2303, 10736, 391, 5071, 6658, 5362, 2064, 144347, 1441, 1200, 10290, 815, 1491, 23705, 2260, 64641, 51199, 55716, 9314, 23335, 2294, 4137, 10509, 1636, 5090, 56978, 4154, 1947, 2313, 285590, 286204, 25861, 5308, 7547, 25960, 8817, 2063
GO Biological processes	cell migration	GO:0016477	0.000156919	0	29	14.45	349	FMNL3, SEMA3F, LEF1, ADAM9, FRMD5, BARHL2, NTN1, SDC3, FOXC2, SIX2, RHOG, PLXNA2, SBDS, CSF3R, EMILIN1, PIK3R3, CAMK2A, FGFR1, KLF4, FOXF1, SEMA4B, ACE, EFNB1, PLEKHG5, CRB2, PITX2, ADGRA2, FGF18, ANGPT4	91010, 6405, 51176, 8754, 84978, 343472, 9423, 9672, 2303, 10736, 391, 5362, 51119, 1441, 11117, 8503, 815, 2260, 9314, 2294, 10509, 1636, 1947, 57449, 286204, 5308, 25960, 8817, 51378
GO Biological processes	cell development	GO:0048468	0.00015826	0	40	22.8549	552	ACTG1, CLRN1, TP73, VSTM2L, FLNC, SEMA3F, LHX9, LEF1, MT3, NKX6-2, HES6, SCARF1, BARHL2, OBSL1, LLGL1, NTN1, SLITRK5, NEGR1, FOXC2, RHOG, PRKN, SOX3, PLXNA2, ERBB2, RFLNA, CAMK2A, FGFR1, NIN, KLF4, MAPT, SEMA4B, PBX3, PRDM8, EFNB1, FLI1, WHRN, PITX2, ADGRA2, FGF18, NR2F6	71, 7401, 7161, 128434, 2318, 6405, 56956, 51176, 4504, 84504, 55502, 8578, 343472, 23363, 3996, 9423, 26050, 257194, 2303, 391, 5071, 6658, 5362, 2064, 144347, 815, 2260, 51199, 9314, 4137, 10509, 5090, 56978, 1947, 2313, 25861, 5308, 25960, 8817, 2063
GO Biological processes	nervous system development	GO:0007399	0.000161337	0	47	28.5687	690	CLRN1, TP73, VSTM2L, SEMA3F, LHX9, LEF1, MT3, NKX6-2, HES6, SCARF1, BARHL2, INKA1, OBSL1, LLGL1, NTN1, SLITRK5, TBX2, NCAN, NEGR1, PCDH19, RHOG, PRKN, SOX3, PLXNA2, ERBB2, TPP1, GJB1, CAMK2A, FGFR1, NIN, KLF4, MAPT, SEMA4B, HAPLN3, PBX3, PRDM8, MBNL1, EFNB1, ADGRB2, HAPLN4, CRB2, WHRN, PITX2, RGS9, ZIC3, ADGRA2, NR2F6	7401, 7161, 128434, 6405, 56956, 51176, 4504, 84504, 55502, 8578, 343472, 389119, 23363, 3996, 9423, 26050, 6909, 1463, 257194, 57526, 391, 5071, 6658, 5362, 2064, 1200, 2705, 815, 2260, 51199, 9314, 4137, 10509, 145864, 5090, 56978, 4154, 1947, 576, 404037, 286204, 25861, 5308, 8787, 7547, 25960, 2063
GO Biological processes	anterior/posterior pattern specification	GO:0009952	0.000242323	0	10	2.64985	64	LEF1, HES6, FOXC2, SIX2, PLXNA2, ALX4, FOXF1, PBX3, CRB2, ZIC3	51176, 55502, 2303, 10736, 5362, 60529, 2294, 5090, 286204, 7547
GO Biological processes	regulation of developmental process	GO:0050793	0.000247067	0	43	25.7532	622	TP73, STIM1, ASH2L, S100A13, FMNL3, SEMA3F, LEF1, ADAM9, MT3, NKX6-2, HES6, SCARF1, BARHL2, OBSL1, NTN1, SLITRK5, TBX2, NEGR1, FOXC2, SIX2, RHOG, PRKN, SOX3, PLXNA2, ERBB2, RFLNA, CSF3R, EMILIN1, CAMK2A, CTH, FGFR1, NIN, KLF4, MAPT, SEMA4B, ACE, ADGRB2, JMJD8, SH3PXD2B, CRB2, ADGRA2, FGF18, ANGPT4	7161, 6786, 9070, 6284, 91010, 6405, 51176, 8754, 4504, 84504, 55502, 8578, 343472, 23363, 9423, 26050, 6909, 257194, 2303, 10736, 391, 5071, 6658, 5362, 2064, 144347, 1441, 11117, 815, 1491, 2260, 51199, 9314, 4137, 10509, 1636, 576, 339123, 285590, 286204, 25960, 8817, 51378
GO Biological processes	auditory receptor cell development	GO:0060117	0.000267213	0.001	3	0.165616	4	CLRN1, FGFR1, WHRN	7401, 2260, 25861
GO Biological processes	axon development	GO:0061564	0.000300554	0	17	6.70743	162	VSTM2L, SEMA3F, LHX9, MT3, SCARF1, BARHL2, LLGL1, NTN1, SLITRK5, RHOG, PLXNA2, ERBB2, NIN, KLF4, MAPT, SEMA4B, EFNB1	128434, 6405, 56956, 4504, 8578, 343472, 3996, 9423, 26050, 391, 5362, 2064, 51199, 9314, 4137, 10509, 1947
GO Biological processes	mesoderm development	GO:0007498	0.000312698	0.002	7	1.36633	33	LEF1, FOXC2, SIX2, FGFR1, KLF4, FOXF1, CRB2	51176, 2303, 10736, 2260, 9314, 2294, 286204
GO Biological processes	mesenchyme development	GO:0060485	0.000337426	0.002	11	3.27091	79	SEMA3F, LEF1, TBX2, FOXC2, SIX2, FGFR1, FOXF1, SEMA4B, EFNB1, CRB2, PITX2	6405, 51176, 6909, 2303, 10736, 2260, 2294, 10509, 1947, 286204, 5308
GO Biological processes	animal organ morphogenesis	GO:0009887	0.000413652	0	25	12.3384	298	CLRN1, STIM1, LHX9, LEF1, ELN, INPPL1, MFAP2, NTN1, TBX2, FOXC2, SIX2, CRIP1, RFLNA, CSF3R, MEGF11, FGFR1, ALX4, FOXF1, FLI1, SH3PXD2B, CRB2, WHRN, PITX2, ZIC3, FGF18	7401, 6786, 56956, 51176, 2006, 3636, 4237, 9423, 6909, 2303, 10736, 1396, 144347, 1441, 84465, 2260, 60529, 2294, 2313, 285590, 286204, 25861, 5308, 7547, 8817
GO Biological processes	chemotaxis	GO:0006935	0.000474687	0.002	16	6.3348	153	VSTM2L, SEMA3F, LHX9, LEF1, NTN1, RHOG, PLXNA2, ERBB2, SBDS, CSF3R, FGFR1, SEMA4B, EFNB1, PLEKHG5, ADGRA2, FGF18	128434, 6405, 56956, 51176, 9423, 391, 5362, 2064, 51119, 1441, 2260, 10509, 1947, 57449, 25960, 8817
GO Biological processes	animal organ development	GO:0048513	0.000509818	0	52	34.241	827	CACNA1H, CLRN1, TP73, STIM1, ASH2L, SEMA3F, LHX9, LEF1, ADAM9, MT3, ELN, NKX6-2, INPPL1, BARHL2, OBSL1, MFAP2, NTN1, SLITRK5, TBX2, FOXC2, PCDH19, SIX2, CRIP1, SOX3, PLXNA2, ERBB2, RFLNA, SBDS, CSF3R, SPEG, EMILIN1, GPD2, MEGF11, FGFR1, EBF2, NIN, LMBR1L, ALX4, KLF4, WDR7, FOXF1, SEMA4B, ACE, PBX3, EFNB1, FLI1, SH3PXD2B, CRB2, WHRN, PITX2, ZIC3, FGF18	8912, 7401, 7161, 6786, 9070, 6405, 56956, 51176, 8754, 4504, 2006, 84504, 3636, 343472, 23363, 4237, 9423, 26050, 6909, 2303, 57526, 10736, 1396, 6658, 5362, 2064, 144347, 51119, 1441, 10290, 11117, 2820, 84465, 2260, 64641, 51199, 55716, 60529, 9314, 23335, 2294, 10509, 1636, 5090, 1947, 2313, 285590, 286204, 25861, 5308, 7547, 8817
GO Biological processes	taxis	GO:0042330	0.000510968	0.002	16	6.3762	154	VSTM2L, SEMA3F, LHX9, LEF1, NTN1, RHOG, PLXNA2, ERBB2, SBDS, CSF3R, FGFR1, SEMA4B, EFNB1, PLEKHG5, ADGRA2, FGF18	128434, 6405, 56956, 51176, 9423, 391, 5362, 2064, 51119, 1441, 2260, 10509, 1947, 57449, 25960, 8817
GO Biological processes	sprouting angiogenesis	GO:0002040	0.000550311	0	7	1.49054	36	LEF1, FOXC2, PIK3R3, KLF4, JMJD8, ADGRA2, FGF18	51176, 2303, 8503, 9314, 339123, 25960, 8817
GO Biological processes	formation of primary germ layer	GO:0001704	0.000550311	0	7	1.49054	36	LEF1, FOXC2, SIX2, FGFR1, KLF4, FOXF1, CRB2	51176, 2303, 10736, 2260, 9314, 2294, 286204
GO Biological processes	mesenchyme morphogenesis	GO:0072132	0.000629738	0	5	0.74527	18	LEF1, TBX2, FOXC2, FGFR1, FOXF1	51176, 6909, 2303, 2260, 2294
GO Biological processes	glycerol-3-phosphate metabolic process	GO:0006072	0.000654463	0	3	0.207019	5	GPD1, GPD2, GPAT2	2819, 2820, 150763
GO Biological processes	paraxial mesoderm development	GO:0048339	0.000654463	0.002	3	0.207019	5	LEF1, FOXC2, FGFR1	51176, 2303, 2260
GO Biological processes	alditol phosphate metabolic process	GO:0052646	0.000654463	0	3	0.207019	5	GPD1, GPD2, GPAT2	2819, 2820, 150763
GO Biological processes	cell morphogenesis involved in neuron differentiation	GO:0048667	0.000658961	0	18	7.82534	189	CLRN1, VSTM2L, SEMA3F, LHX9, MT3, BARHL2, OBSL1, LLGL1, NTN1, SLITRK5, RHOG, PLXNA2, ERBB2, NIN, MAPT, SEMA4B, EFNB1, WHRN	7401, 128434, 6405, 56956, 4504, 343472, 23363, 3996, 9423, 26050, 391, 5362, 2064, 51199, 4137, 10509, 1947, 25861
GO Biological processes	neuron projection development	GO:0031175	0.000668488	0.001	24	12.0071	290	CLRN1, VSTM2L, SEMA3F, LHX9, MT3, SCARF1, BARHL2, OBSL1, LLGL1, NTN1, SLITRK5, NEGR1, RHOG, PRKN, PLXNA2, ERBB2, CAMK2A, FGFR1, NIN, KLF4, MAPT, SEMA4B, EFNB1, WHRN	7401, 128434, 6405, 56956, 4504, 8578, 343472, 23363, 3996, 9423, 26050, 257194, 391, 5071, 5362, 2064, 815, 2260, 51199, 9314, 4137, 10509, 1947, 25861
GO Biological processes	positive regulation of multicellular organismal process	GO:0051240	0.000684357	0.003	32	18.0521	436	TP73, STIM1, KSR2, LEF1, ADAM9, NKX6-2, SCARF1, OBSL1, MFAP2, NTN1, SLITRK5, TBX2, NEGR1, FOXC2, POLR2E, PRKN, PLXNA2, CTH, CADM1, FGFR1, EBF2, NIN, KLF4, MAPT, ADGRB2, JMJD8, SH3PXD2B, CRB2, LDLRAP1, ADGRA2, FGF18, ANGPT4	7161, 6786, 283455, 51176, 8754, 84504, 8578, 23363, 4237, 9423, 26050, 6909, 257194, 2303, 5434, 5071, 5362, 1491, 23705, 2260, 64641, 51199, 9314, 4137, 576, 339123, 285590, 286204, 26119, 25960, 8817, 51378
GO Biological processes	neuron development	GO:0048666	0.000690268	0	26	13.4977	326	CLRN1, VSTM2L, SEMA3F, LHX9, MT3, SCARF1, BARHL2, OBSL1, LLGL1, NTN1, SLITRK5, NEGR1, RHOG, PRKN, PLXNA2, ERBB2, CAMK2A, FGFR1, NIN, KLF4, MAPT, SEMA4B, PBX3, EFNB1, WHRN, NR2F6	7401, 128434, 6405, 56956, 4504, 8578, 343472, 23363, 3996, 9423, 26050, 257194, 391, 5071, 5362, 2064, 815, 2260, 51199, 9314, 4137, 10509, 5090, 1947, 25861, 2063
GO Biological processes	regulation of cell motility	GO:2000145	0.000714333	0	20	9.23307	223	SEMA3F, LEF1, ADAM9, FRMD5, NTN1, FOXC2, RHOG, PLXNA2, ERBB2, EMILIN1, PIK3R3, CAMK2A, FGFR1, KLF4, FOXF1, SEMA4B, ACE, ADGRA2, FGF18, ANGPT4	6405, 51176, 8754, 84978, 9423, 2303, 391, 5362, 2064, 11117, 8503, 815, 2260, 9314, 2294, 10509, 1636, 25960, 8817, 51378
GO Biological processes	blood vessel morphogenesis	GO:0048514	0.000730356	0.001	16	6.58322	159	STIM1, FMNL3, LEF1, TBX2, FOXC2, ERBB2, EMILIN1, PIK3R3, FGFR1, KLF4, FOXF1, ADGRB2, JMJD8, ADGRA2, FGF18, ANGPT4	6786, 91010, 51176, 6909, 2303, 2064, 11117, 8503, 2260, 9314, 2294, 576, 339123, 25960, 8817, 51378
GO Biological processes	cell fate commitment involved in formation of primary germ layer	GO:0060795	0.000742293	0.001	4	0.455443	11	FOXC2, SIX2, FGFR1, KLF4	2303, 10736, 2260, 9314
GO Biological processes	negative regulation of axon extension	GO:0030517	0.000742293	0.002	4	0.455443	11	SEMA3F, MT3, NTN1, SEMA4B	6405, 4504, 9423, 10509
GO Biological processes	regulation of vasculature development	GO:1901342	0.0007856	0	11	3.60214	87	STIM1, FOXC2, ERBB2, EMILIN1, CTH, KLF4, ADGRB2, JMJD8, ADGRA2, FGF18, ANGPT4	6786, 2303, 2064, 11117, 1491, 9314, 576, 339123, 25960, 8817, 51378
GO Biological processes	regulation of axon extension	GO:0030516	0.00080616	0.002	6	1.15931	28	SEMA3F, MT3, BARHL2, NTN1, MAPT, SEMA4B	6405, 4504, 343472, 9423, 4137, 10509
GO Biological processes	skeletal system development	GO:0001501	0.00080874	0	14	5.38251	130	INPPL1, NCAN, FOXC2, SIX2, RFLNA, SBDS, FGFR1, ALX4, HAPLN3, HAPLN4, FLI1, SH3PXD2B, PITX2, FGF18	3636, 1463, 2303, 10736, 144347, 51119, 2260, 60529, 145864, 404037, 2313, 285590, 5308, 8817
GO Biological processes	regulation of cellular component movement	GO:0051270	0.000951079	0	21	10.144	245	SEMA3F, LEF1, ADAM9, FRMD5, NTN1, FOXC2, RHOG, PLXNA2, ERBB2, HCN4, EMILIN1, PIK3R3, CAMK2A, FGFR1, KLF4, FOXF1, SEMA4B, ACE, ADGRA2, FGF18, ANGPT4	6405, 51176, 8754, 84978, 9423, 2303, 391, 5362, 2064, 10021, 11117, 8503, 815, 2260, 9314, 2294, 10509, 1636, 25960, 8817, 51378
GO Biological processes	axonogenesis	GO:0007409	0.000998256	0.001	15	6.12778	148	VSTM2L, SEMA3F, LHX9, MT3, BARHL2, LLGL1, NTN1, SLITRK5, RHOG, PLXNA2, ERBB2, NIN, MAPT, SEMA4B, EFNB1	128434, 6405, 56956, 4504, 343472, 3996, 9423, 26050, 391, 5362, 2064, 51199, 4137, 10509, 1947
GO Biological processes	angiogenesis	GO:0001525	0.00101647	0.001	14	5.50672	133	STIM1, FMNL3, LEF1, FOXC2, ERBB2, EMILIN1, PIK3R3, FGFR1, KLF4, ADGRB2, JMJD8, ADGRA2, FGF18, ANGPT4	6786, 91010, 51176, 2303, 2064, 11117, 8503, 2260, 9314, 576, 339123, 25960, 8817, 51378
GO Biological processes	regulation of angiogenesis	GO:0045765	0.00110419	0.001	10	3.1881	77	STIM1, FOXC2, ERBB2, EMILIN1, KLF4, ADGRB2, JMJD8, ADGRA2, FGF18, ANGPT4	6786, 2303, 2064, 11117, 9314, 576, 339123, 25960, 8817, 51378
[truncated: 186 more rows]

## Sheet: Metascape_CpG
GroupID	Category	Term	Description	LogP	Log(q-value)	InTerm_InList	Genes	Symbols
[truncated: 267 more rows]

## Sheet: Metascape_CpH
GroupID	Category	Term	Description	LogP	Log(q-value)	InTerm_InList	Genes	Symbols
[truncated: 154 more rows]

[truncated: 1 more sheets: input gene lists]
