# Supplementary material for: DNA Methylation Regulates Transcription Factor-Specific Neurodevelopmental but Not Sexually Dimorphic Gene Expression Dynamics in Zebra Finch Telencephalon
Source: Front Cell Dev Biol. 2021 Mar 19;9:583555. doi: 10.3389/fcell.2021.583555 (PMC8017237; doi:10.3389/fcell.2021.583555)
Supplement: Supplementary Data Sheet 2 — Gene lists and functional enrichment of Z-linked genes according to timing of dosage compensation. [file Data_Sheet_2.XLSX]

## Sheet: Table S17
Table S17: Gene lists of Z-linked genes that are either never dosage compensated, dosage compensated from birth, or that acquire dosage compensation and functional enrichment analysis of these gene lists using Genomatix and Metascape

## Sheet: Genelist_no_dosage_comp
gene	gene.symbol	Source.of.gene.symbol
ENSTGUG00000000013	KATNAL2	Uniprot
ENSTGUG00000000034	SMAD7	STRING
ENSTGUG00000000044	RPL17	NCBI gene
ENSTGUG00000000058	ACAA2	Uniprot
ENSTGUG00000000071
ENSTGUG00000000072
ENSTGUG00000000103	TRIM14	Uniprot
ENSTGUG00000000114	CLTA	NCBI gene
ENSTGUG00000000132	PCGF3	HGNC Symbol
ENSTGUG00000000178	ATP5ME	Uniprot
ENSTGUG00000000237	THAP1	Uniprot
ENSTGUG00000000365	ADAMTS19	HGNC Symbol
ENSTGUG00000000422	SYK	HGNC Symbol
ENSTGUG00000000524	ERCC6L2	HGNC Symbol
ENSTGUG00000000552	FANCC	HGNC Symbol
ENSTGUG00000000590	FBP2	HGNC Symbol
ENSTGUG00000000623	GAS1	Biomart_human_ortholog
ENSTGUG00000000649	MRPL50	STRING
ENSTGUG00000000687	MBLAC2	HGNC Symbol
ENSTGUG00000000694	ADGRV1	HGNC Symbol
ENSTGUG00000000742	ARSK	HGNC Symbol
ENSTGUG00000000808	TMC1	HGNC Symbol
ENSTGUG00000000835	C9orf85	HGNC Symbol
ENSTGUG00000000836	ABHD17B	HGNC Symbol
ENSTGUG00000000881	SMC5	HGNC Symbol
ENSTGUG00000000892	FAM174A	Biomart_human_ortholog
ENSTGUG00000000970	PJA2	STRING
ENSTGUG00000000989	WDR36	HGNC Symbol
ENSTGUG00000001003	STARD4	HGNC Symbol
ENSTGUG00000001076	PTAR1	HGNC Symbol
ENSTGUG00000001103	CSNK1G3	Biomart_human_ortholog
ENSTGUG00000001145	LOX	HGNC Symbol
ENSTGUG00000001248	INIP	NCBI gene
ENSTGUG00000001250	KIAA1958	Uniprot
ENSTGUG00000001297	SVEP1	HGNC Symbol
ENSTGUG00000001358
ENSTGUG00000001359
ENSTGUG00000001360	CAAP1	Uniprot
ENSTGUG00000001364	PLAA	HGNC Symbol
ENSTGUG00000001416	TBC1D2	HGNC Symbol
ENSTGUG00000001529	MCCC2	HGNC Symbol
ENSTGUG00000001546	SERF1A	Biomart_human_ortholog
ENSTGUG00000001559	MARVELD2	HGNC Symbol
ENSTGUG00000001586	PSTPIP2	HGNC Symbol
ENSTGUG00000001598	SIGLEC15	HGNC Symbol
ENSTGUG00000001711	NUDT2	HGNC Symbol
ENSTGUG00000001715
ENSTGUG00000001729	DCTN3	NCBI gene
ENSTGUG00000001748	GALT	HGNC Symbol
ENSTGUG00000001772	FANCG	HGNC Symbol
ENSTGUG00000001775	STOML2	HGNC Symbol
ENSTGUG00000001819
ENSTGUG00000001822	TAF1C	STRING
ENSTGUG00000001823	HINT2	HGNC Symbol
ENSTGUG00000001841	RGP1	HGNC Symbol
ENSTGUG00000001849	LOC100220412	Uniprot
ENSTGUG00000001852	CREB3	Biomart_human_ortholog
ENSTGUG00000001853	TLN1	HGNC Symbol
ENSTGUG00000001886
ENSTGUG00000001890	ARHGEF39	HGNC Symbol
ENSTGUG00000001893	MRPL17	HGNC Symbol
ENSTGUG00000001933	ADAMTS12	HGNC Symbol
ENSTGUG00000001950	AMACR	HGNC Symbol
ENSTGUG00000001960	RAD1	HGNC Symbol
ENSTGUG00000001974	AGXT2	HGNC Symbol
ENSTGUG00000002005	CAPSL	HGNC Symbol
ENSTGUG00000002030	NADK2	Uniprot
ENSTGUG00000002053
ENSTGUG00000002197	C7	HGNC Symbol
ENSTGUG00000002337	MRPS30	HGNC Symbol
ENSTGUG00000002416	PELO	Uniprot
ENSTGUG00000002441	NDUFS4	NCBI gene
ENSTGUG00000002462	GPX8	HGNC Symbol
ENSTGUG00000002480	MTREX	Uniprot
ENSTGUG00000002548	DDX4	Biomart_human_ortholog
ENSTGUG00000002565
ENSTGUG00000002597	SETD9	HGNC Symbol
ENSTGUG00000002687	ERCC8	HGNC Symbol
ENSTGUG00000002776	HTR1A	Uniprot
ENSTGUG00000002779	RNF180	HGNC Symbol
ENSTGUG00000002827	CENPK	HGNC Symbol
ENSTGUG00000002856	TRAPPC13	HGNC Symbol
ENSTGUG00000003137	RMI1	HGNC Symbol
ENSTGUG00000003155	C9orf64	HGNC Symbol
ENSTGUG00000003162
ENSTGUG00000003199	IDNK	HGNC Symbol
ENSTGUG00000003227	TLE1	HGNC Symbol
ENSTGUG00000003403	CEP78	HGNC Symbol
ENSTGUG00000003503	GCNT1	HGNC Symbol
ENSTGUG00000003634	CMYA5	Biomart_human_ortholog
ENSTGUG00000003755	YTHDC2	Uniprot
ENSTGUG00000003802	DMGDH	HGNC Symbol
ENSTGUG00000003818	ARSB	HGNC Symbol
ENSTGUG00000003968	TBCA	NCBI gene
ENSTGUG00000003972	WDR41	HGNC Symbol
ENSTGUG00000004200	FXN	HGNC Symbol
ENSTGUG00000004248	HACD4	Uniprot
ENSTGUG00000004421	ADAMTSL1	Biomart_human_ortholog
ENSTGUG00000004482	BNC2	HGNC Symbol
ENSTGUG00000004492	CCDC171	Uniprot
ENSTGUG00000004583	FREM1	HGNC Symbol
ENSTGUG00000004621	ZDHHC21	HGNC Symbol
ENSTGUG00000005138	RCL1	HGNC Symbol
ENSTGUG00000005550	DOCK8	Uniprot
ENSTGUG00000005666
ENSTGUG00000005705	PTCD2	HGNC Symbol
ENSTGUG00000005840	TMEM171	HGNC Symbol
ENSTGUG00000005846	FOXD2	Biomart_human_ortholog
ENSTGUG00000006074	ANKRD31	STRING
ENSTGUG00000006132	MED18	HGNC Symbol
ENSTGUG00000006336	TMEM38B	HGNC Symbol
ENSTGUG00000006403	KLF4	Biomart_human_ortholog
ENSTGUG00000006484
ENSTGUG00000006496	MEGF10	HGNC Symbol
ENSTGUG00000006641	FBN2	Uniprot
ENSTGUG00000006814	COX7C	NCBI gene
ENSTGUG00000006943	ATG10	Uniprot
ENSTGUG00000006971	ACOT12	Biomart_human_ortholog
ENSTGUG00000006990
ENSTGUG00000006994	ZCCHC9	Uniprot
ENSTGUG00000007120	ANKRD34B	HGNC Symbol
ENSTGUG00000007121	FAM151B	HGNC Symbol
ENSTGUG00000007133	EMC4	Biomart_human_ortholog
ENSTGUG00000007138	TOMM5	STRING
ENSTGUG00000007146	TRMT10B	Uniprot
ENSTGUG00000007191	GRHPR	Uniprot
ENSTGUG00000017529	AK6 CINAP	Uniprot
ENSTGUG00000017531	CCDC125	HGNC Symbol
ENSTGUG00000017532	ZFYVE16	Biomart_human_ortholog
ENSTGUG00000017541	ATG12	HGNC Symbol
ENSTGUG00000017554	RPS23	NCBI gene
ENSTGUG00000018192

## Sheet: Genelist_dosage_birth
gene	gene.symbol	Source.of.gene.symbol
ENSTGUG00000000016	SMAD2	Uniprot
ENSTGUG00000000028	ZBTB7C	HGNC Symbol
ENSTGUG00000000035	DYM	Uniprot
ENSTGUG00000000091	SHB	Biomart_human_ortholog
ENSTGUG00000000135
ENSTGUG00000000238	JUND	STRING
ENSTGUG00000000265	KCMF1	HGNC Symbol
ENSTGUG00000000293	PSD3	Uniprot
ENSTGUG00000000304
ENSTGUG00000000336
ENSTGUG00000000395	HINT1	NCBI gene
ENSTGUG00000000645	PLPPR1	HGNC Symbol
ENSTGUG00000000650	ALDOB	HGNC Symbol
ENSTGUG00000001006	NREP	Biomart_human_ortholog
ENSTGUG00000001081	KIAA0586	Biomart_human_ortholog
ENSTGUG00000001185	CHD1	NCBI gene
ENSTGUG00000001233	AKAP2	NCBI gene
ENSTGUG00000001649	CELF4	HGNC Symbol
ENSTGUG00000001683	UBE2R2	NCBI gene
ENSTGUG00000001704	DCAF12	HGNC Symbol
ENSTGUG00000001708	UBAP1	HGNC Symbol
ENSTGUG00000001760	VCP	HGNC Symbol
ENSTGUG00000001785	UNC13B	HGNC Symbol
ENSTGUG00000001809	RUSC2	HGNC Symbol
ENSTGUG00000001815	TESK1	Uniprot
ENSTGUG00000001872	TPM2	HGNC Symbol
ENSTGUG00000001875	APH1A	HGNC Symbol
ENSTGUG00000001898	IL16	Uniprot
ENSTGUG00000001909	ZFR	HGNC Symbol
ENSTGUG00000001918	SUB1	Uniprot
ENSTGUG00000002032	SLC1A3	HGNC Symbol
ENSTGUG00000002044
ENSTGUG00000002045
ENSTGUG00000002046
ENSTGUG00000002047	NIPBL	STRING
ENSTGUG00000002114	EGFLAM	HGNC Symbol
ENSTGUG00000002137	FYB1	Biomart_human_ortholog
ENSTGUG00000002227	PLCXD3	HGNC Symbol
ENSTGUG00000002273	ZNF131	HGNC Symbol
ENSTGUG00000002452	SNX18	Uniprot
ENSTGUG00000002601	MIER3	HGNC Symbol
ENSTGUG00000002716	ZSWIM6	HGNC Symbol
ENSTGUG00000002730	KIF2A	HGNC Symbol
ENSTGUG00000002955	MAST4	Uniprot
ENSTGUG00000003138	HNRNPK	HGNC Symbol
ENSTGUG00000003203	FRMD3	HGNC Symbol
ENSTGUG00000004114	SV2C	HGNC Symbol
ENSTGUG00000004208	TJP2	HGNC Symbol
ENSTGUG00000005287	RFX3	Uniprot
ENSTGUG00000005669	MAP1B	HGNC Symbol
ENSTGUG00000005729	TNPO1	Uniprot
ENSTGUG00000005768	BBOX1	HGNC Symbol
ENSTGUG00000005779	FIBIN	HGNC Symbol
ENSTGUG00000006229	PCSK1	Uniprot
ENSTGUG00000006349	LOC100228044	Uniprot
ENSTGUG00000006352	ZNF462	HGNC Symbol
ENSTGUG00000006435	LMNB1	HGNC Symbol
ENSTGUG00000006537	PRRC1	Uniprot
ENSTGUG00000006824
ENSTGUG00000006826	EDIL3	HGNC Symbol
ENSTGUG00000007005	CKMT2	Uniprot
ENSTGUG00000007164	SLC25A51	Uniprot
ENSTGUG00000007188	ZBTB5	HGNC Symbol
ENSTGUG00000017482	RAX	NCBI gene
ENSTGUG00000017484	GRP	Biomart_human_ortholog
ENSTGUG00000017485	SEC11C	Uniprot
ENSTGUG00000017487	ZNF532	HGNC Symbol
ENSTGUG00000017488	MALT1	HGNC Symbol
ENSTGUG00000017489	ALPK2	Biomart_human_ortholog
ENSTGUG00000017490	NEDD4L	HGNC Symbol
ENSTGUG00000017491	ATP8B1	Uniprot
ENSTGUG00000017495	NARS	HGNC Symbol
ENSTGUG00000017497
ENSTGUG00000017501	ONECUT2	HGNC Symbol
ENSTGUG00000017503
ENSTGUG00000017504	ST8SIA3	HGNC Symbol
ENSTGUG00000017505	WDR7	HGNC Symbol
ENSTGUG00000017510	TXNL1	HGNC Symbol

## Sheet: Genelist_dosage_acquired
gene	gene.symbol	Source.of.gene.symbol
ENSTGUG00000000006	PIAS2	HGNC Symbol
ENSTGUG00000000014	HDHD2	Biomart_human_ortholog
ENSTGUG00000000030	CTIF	Uniprot
ENSTGUG00000000033	SMAD7	Biomart_human_ortholog
ENSTGUG00000000043	C18orf32	Biomart_human_ortholog
ENSTGUG00000000053	MYO5B	Uniprot
ENSTGUG00000000061	LIPG	HGNC Symbol
ENSTGUG00000000082	LNPEP	Biomart_human_ortholog
ENSTGUG00000000096	RNF38	HGNC Symbol
ENSTGUG00000000113	NANS	HGNC Symbol
ENSTGUG00000000120	GNE	Uniprot
ENSTGUG00000000131	CPLX1	HGNC Symbol
ENSTGUG00000000133	SLC49A3	Uniprot
ENSTGUG00000000146	PIGG	HGNC Symbol
ENSTGUG00000000154	GAK	HGNC Symbol
ENSTGUG00000000170	TMEM175	Uniprot
ENSTGUG00000000179	PDE6B	Uniprot
ENSTGUG00000000203
ENSTGUG00000000205	IDUA	HGNC Symbol
ENSTGUG00000000214	SLC26A1	HGNC Symbol
ENSTGUG00000000242	RNF170	HGNC Symbol
ENSTGUG00000000245	HOOK3	HGNC Symbol
ENSTGUG00000000273	FNTA	HGNC Symbol
ENSTGUG00000000279	FUT10	HGNC Symbol
ENSTGUG00000000280	NRG1	HGNC Symbol
ENSTGUG00000000287	LPL	HGNC Symbol
ENSTGUG00000000307	NIPSNAP3A	STRING
ENSTGUG00000000310	ABCA1	HGNC Symbol
ENSTGUG00000000337	SLC44A1	HGNC Symbol
ENSTGUG00000000343	SLC27A6	HGNC Symbol
ENSTGUG00000000362	ISOC1	HGNC Symbol
ENSTGUG00000000380	CHSY3	HGNC Symbol
ENSTGUG00000000399	LYRM7	HGNC Symbol
ENSTGUG00000000400	CDC42SE2	HGNC Symbol
ENSTGUG00000000401	SPTLC1	HGNC Symbol
ENSTGUG00000000414	ROR2	HGNC Symbol
ENSTGUG00000000417	NFIL3	HGNC Symbol
ENSTGUG00000000418	AUH	HGNC Symbol
ENSTGUG00000000429	DIRAS2	HGNC Symbol
ENSTGUG00000000433	GADD45G	Biomart_human_ortholog
ENSTGUG00000000434	SEMA4D	HGNC Symbol
ENSTGUG00000000440	SECISBP2	Uniprot
ENSTGUG00000000446	CKS2	HGNC Symbol
ENSTGUG00000000448	SHC3	HGNC Symbol
ENSTGUG00000000465	S1PR3	HGNC Symbol
ENSTGUG00000000467	NXNL2	HGNC Symbol
ENSTGUG00000000468	SPIN1	Uniprot
ENSTGUG00000000471	MFSD14B	Biomart_human_ortholog
ENSTGUG00000000475
ENSTGUG00000000478	CNTNAP4	STRING
ENSTGUG00000000500	PRXL2C	Uniprot
ENSTGUG00000000501	CDC14B	HGNC Symbol
ENSTGUG00000000508	HABP4	HGNC Symbol
ENSTGUG00000000513	ZNF367	HGNC Symbol
ENSTGUG00000000518	SLC35D2	HGNC Symbol
ENSTGUG00000000522
ENSTGUG00000000532	PTCH1	HGNC Symbol
ENSTGUG00000000565	C9orf3	HGNC Symbol
ENSTGUG00000000579	FBP1	HGNC Symbol
ENSTGUG00000000598	CTSL	Uniprot
ENSTGUG00000000603
ENSTGUG00000000606	DAPK1	STRING
ENSTGUG00000000624	TUT7	Uniprot
ENSTGUG00000000630	ISCA1	HGNC Symbol
ENSTGUG00000000636	SLC30A5	HGNC Symbol
ENSTGUG00000000659	TMEM246	HGNC Symbol
ENSTGUG00000000661	GRIN3A	HGNC Symbol
ENSTGUG00000000669	TMEM161B	HGNC Symbol
ENSTGUG00000000676	MEF2C	HGNC Symbol
ENSTGUG00000000683	CETN3	NCBI gene
ENSTGUG00000000690	POLR3G	STRING
ENSTGUG00000000692	LYSMD3	Uniprot
ENSTGUG00000000705	ARRDC3	HGNC Symbol
ENSTGUG00000000713	NR2F1	HGNC Symbol
ENSTGUG00000000715	FAM172A	HGNC Symbol
ENSTGUG00000000720	KIAA0825	Uniprot
ENSTGUG00000000723
ENSTGUG00000000725	SLF1	STRING
ENSTGUG00000000728	MCTP1	HGNC Symbol
ENSTGUG00000000732	TTC37	Biomart_human_ortholog
ENSTGUG00000000739
ENSTGUG00000000748	PCSK5	HGNC Symbol
ENSTGUG00000000761	OSTF1	HGNC Symbol
ENSTGUG00000000766	NMRK1	HGNC Symbol
ENSTGUG00000000768	CARNMT1	HGNC Symbol
ENSTGUG00000000785	RORB	HGNC Symbol
ENSTGUG00000000789
ENSTGUG00000000800	ALDH1A1	HGNC Symbol
ENSTGUG00000000824	ZFAND5	NCBI gene
ENSTGUG00000000830	GDA	HGNC Symbol
ENSTGUG00000000841	CEMIP2	Uniprot
ENSTGUG00000000853	TRPM3	HGNC Symbol
ENSTGUG00000000888	MAMDC2	HGNC Symbol
ENSTGUG00000000894	ST8SIA4	HGNC Symbol
ENSTGUG00000000903	PAM	HGNC Symbol
ENSTGUG00000000926	GIN1	HGNC Symbol
ENSTGUG00000000931	PPIP5K2	HGNC Symbol
ENSTGUG00000000948	C5orf30	HGNC Symbol
ENSTGUG00000000953	NUDT12	HGNC Symbol
ENSTGUG00000000956	EFNA5	Uniprot
ENSTGUG00000000960
ENSTGUG00000000961	FBXL17	Biomart_human_ortholog
ENSTGUG00000000963	FER	Uniprot
ENSTGUG00000000974	MAN2A1	HGNC Symbol
ENSTGUG00000000985	SLC25A46	HGNC Symbol
ENSTGUG00000000999	CAMK4	Biomart_human_ortholog
ENSTGUG00000001008	EPB41L4A	HGNC Symbol
ENSTGUG00000001015	APC	HGNC Symbol
ENSTGUG00000001019	SRP19	NCBI gene
ENSTGUG00000001029	REEP5	NCBI gene
ENSTGUG00000001035	DCP2	Biomart_human_ortholog
ENSTGUG00000001036	MCC	HGNC Symbol
ENSTGUG00000001066	APBA1	HGNC Symbol
ENSTGUG00000001089	RHOBTB3	NCBI gene
ENSTGUG00000001100	ZNF608	HGNC Symbol
ENSTGUG00000001104	CEP120	HGNC Symbol
ENSTGUG00000001115	PRDM6	HGNC Symbol
ENSTGUG00000001116	PPIC	NCBI gene
ENSTGUG00000001121	SNX24	NCBI gene
ENSTGUG00000001125	SNX2	HGNC Symbol
ENSTGUG00000001137	SNCAIP	HGNC Symbol
ENSTGUG00000001151	SRFBP1	Biomart_human_ortholog
ENSTGUG00000001152	PRR16	HGNC Symbol
ENSTGUG00000001154	HSD17B4	HGNC Symbol
ENSTGUG00000001165	CCNH	HGNC Symbol
ENSTGUG00000001169	RASA1	HGNC Symbol
ENSTGUG00000001184	RGMB	HGNC Symbol
ENSTGUG00000001223	RIOK2	HGNC Symbol
ENSTGUG00000001228	PALM2	HGNC Symbol
ENSTGUG00000001243	SNX30	HGNC Symbol
ENSTGUG00000001254	HSDL2	Uniprot
ENSTGUG00000001262	PTBP3	HGNC Symbol
ENSTGUG00000001267	SUSD1	HGNC Symbol
ENSTGUG00000001274	UGCG	HGNC Symbol
ENSTGUG00000001275	GNG10	HGNC Symbol
ENSTGUG00000001277	DNAJC25	STRING
ENSTGUG00000001279	ECPAS	Uniprot
ENSTGUG00000001288	SMC2	Uniprot
ENSTGUG00000001289	PTGR1	HGNC Symbol
ENSTGUG00000001294	TXN	NCBI gene
ENSTGUG00000001301	MUSK	HGNC Symbol
ENSTGUG00000001307	LPAR1	HGNC Symbol
ENSTGUG00000001314	TOPORS	HGNC Symbol
ENSTGUG00000001316	GRAMD2B	HGNC Symbol
ENSTGUG00000001320	ALDH7A1	HGNC Symbol
ENSTGUG00000001334
ENSTGUG00000001335	FEM1C	NCBI gene
ENSTGUG00000001336	CCDC112	Biomart_human_ortholog
ENSTGUG00000001338	PGGT1B	HGNC Symbol
ENSTGUG00000001340	TRIM36	HGNC Symbol
ENSTGUG00000001344	KCNN2	HGNC Symbol
ENSTGUG00000001349	ELAVL2	HGNC Symbol
ENSTGUG00000001371	IFT74	HGNC Symbol
ENSTGUG00000001382	TEK	HGNC Symbol
ENSTGUG00000001401	C9orf72	HGNC Symbol
ENSTGUG00000001404	LINGO2	HGNC Symbol
ENSTGUG00000001408	CORO2A	HGNC Symbol
ENSTGUG00000001421	ELP1	HGNC Symbol
ENSTGUG00000001441	APTX	HGNC Symbol
ENSTGUG00000001446	DNAJA1	NCBI gene
ENSTGUG00000001458	SMU1	HGNC Symbol
ENSTGUG00000001463	B4GALT1	HGNC Symbol
ENSTGUG00000001469	XPA	HGNC Symbol
ENSTGUG00000001472	NCBP1	HGNC Symbol
ENSTGUG00000001482	TSTD2	HGNC Symbol
ENSTGUG00000001486	TMOD1	HGNC Symbol
ENSTGUG00000001492	TDRD7	HGNC Symbol
ENSTGUG00000001497	DGKQ	HGNC Symbol
ENSTGUG00000001505	ACO1	HGNC Symbol
ENSTGUG00000001516	DDX58	HGNC Symbol
ENSTGUG00000001526	MTAP	Uniprot
ENSTGUG00000001538
ENSTGUG00000001540	BDP1	Biomart_human_ortholog
ENSTGUG00000001548	SMN1	Biomart_human_ortholog
ENSTGUG00000001554	GTF2H2	Biomart_human_ortholog
ENSTGUG00000001564	ST8SIA5	HGNC Symbol
ENSTGUG00000001571	LOXHD1	Uniprot
ENSTGUG00000001575	RNF165	HGNC Symbol
ENSTGUG00000001578	C18orf25	HGNC Symbol
ENSTGUG00000001579	HAUS1	HGNC Symbol
ENSTGUG00000001582	ATP5F1A	Uniprot
ENSTGUG00000001587	EPG5	HGNC Symbol
ENSTGUG00000001601	SLC14A1	Biomart_human_ortholog
ENSTGUG00000001615	SETBP1	HGNC Symbol
ENSTGUG00000001618	SYT4	NCBI gene
ENSTGUG00000001623	RIT2	HGNC Symbol
ENSTGUG00000001626	PIK3C3	HGNC Symbol
ENSTGUG00000001647	CELF3	Biomart_human_ortholog
ENSTGUG00000001654	KIAA1328	HGNC Symbol
ENSTGUG00000001655	TPGS2	HGNC Symbol
ENSTGUG00000001664	PINLYP	Biomart_human_ortholog
ENSTGUG00000001667	AQP3	HGNC Symbol
ENSTGUG00000001674	NOL6	HGNC Symbol
ENSTGUG00000001689	UBAP2	HGNC Symbol
ENSTGUG00000001701	LOC105760863	Uniprot
ENSTGUG00000001710	KIF24	Biomart_human_ortholog
ENSTGUG00000001716
ENSTGUG00000001718	FAM219A	HGNC Symbol
ENSTGUG00000001720	DNAI1	HGNC Symbol
ENSTGUG00000001727	RPP25L	Uniprot
ENSTGUG00000001747	SIGMAR1	HGNC Symbol
ENSTGUG00000001751	CNTFR	HGNC Symbol
ENSTGUG00000001753	IL11RA	HGNC Symbol
ENSTGUG00000001754	PHF24	HGNC Symbol
ENSTGUG00000001758	DNAJB5	HGNC Symbol
ENSTGUG00000001774	PIGO	HGNC Symbol
ENSTGUG00000001778	FAM214B	Uniprot
ENSTGUG00000001784
ENSTGUG00000001808	LOC100221408	Uniprot
ENSTGUG00000001811
ENSTGUG00000001820	TMEM8B	Uniprot
ENSTGUG00000001828	NPR2	HGNC Symbol
ENSTGUG00000001845	GBA2	HGNC Symbol
ENSTGUG00000001879	CA9	Biomart_human_ortholog
ENSTGUG00000001884	HSH2D	Biomart_human_ortholog
ENSTGUG00000001888
ENSTGUG00000001894	CCBE1	HGNC Symbol
ENSTGUG00000001901	PDZD2	Biomart_human_ortholog
ENSTGUG00000001905	GOLPH3	HGNC Symbol
ENSTGUG00000001907	MTMR12	HGNC Symbol
ENSTGUG00000001921	NPR3	Uniprot
ENSTGUG00000001925	TARS	HGNC Symbol
ENSTGUG00000001946	RXFP3	HGNC Symbol
ENSTGUG00000001957	RAI14	HGNC Symbol
ENSTGUG00000001961	BRIX1	HGNC Symbol
ENSTGUG00000001971	DNAJC21	HGNC Symbol
ENSTGUG00000001979	PRLR	HGNC Symbol
ENSTGUG00000001981	SPEF2	HGNC Symbol
ENSTGUG00000002015	LMBRD2	HGNC Symbol
ENSTGUG00000002027	SKP2	HGNC Symbol
ENSTGUG00000002031	RANBP3L	HGNC Symbol
ENSTGUG00000002055
ENSTGUG00000002057
ENSTGUG00000002058
ENSTGUG00000002059	C5orf42	STRING
ENSTGUG00000002069	NUP155	HGNC Symbol
ENSTGUG00000002097	WDR70	HGNC Symbol
ENSTGUG00000002113	GDNF	HGNC Symbol
ENSTGUG00000002116	LIFR	HGNC Symbol
ENSTGUG00000002125
ENSTGUG00000002126	RICTOR	HGNC Symbol
ENSTGUG00000002156	DAB2	HGNC Symbol
ENSTGUG00000002171	TTC33	HGNC Symbol
ENSTGUG00000002173	PRKAA1	HGNC Symbol
ENSTGUG00000002186	RPL37	NCBI gene
ENSTGUG00000002229	OXCT1	Uniprot
ENSTGUG00000002256	C5orf51	Uniprot
ENSTGUG00000002262	FBXO4	HGNC Symbol
ENSTGUG00000002265	GHR	HGNC Symbol
ENSTGUG00000002272	CCDC152	HGNC Symbol
ENSTGUG00000002277	NIM1K	HGNC Symbol
ENSTGUG00000002279	HMGCS1	HGNC Symbol
ENSTGUG00000002290	TMEM267	Uniprot
ENSTGUG00000002291	C5orf34	HGNC Symbol
ENSTGUG00000002299	PAIP1	Uniprot
ENSTGUG00000002303	NNT	HGNC Symbol
ENSTGUG00000002333	FGF10	HGNC Symbol
ENSTGUG00000002345	HCN1	HGNC Symbol
ENSTGUG00000002355	PARP8	HGNC Symbol
ENSTGUG00000002375	ISL1	HGNC Symbol
ENSTGUG00000002382	ITGA1	HGNC Symbol
ENSTGUG00000002421	MOCS2	NCBI gene
ENSTGUG00000002425	FST	HGNC Symbol
ENSTGUG00000002448	ARL15	HGNC Symbol
ENSTGUG00000002453	ESM1	HGNC Symbol
ENSTGUG00000002464	DHX29	Uniprot
ENSTGUG00000002528	PLPP1	HGNC Symbol
ENSTGUG00000002534	SLC38A9	HGNC Symbol
ENSTGUG00000002569	IL6ST	HGNC Symbol
ENSTGUG00000002579	ANKRD55	HGNC Symbol
ENSTGUG00000002592	MAP3K1	HGNC Symbol
ENSTGUG00000002607	GPBP1	HGNC Symbol
ENSTGUG00000002609	PLK2	HGNC Symbol
ENSTGUG00000002626	RAB3C	HGNC Symbol
ENSTGUG00000002630	PDE4D	HGNC Symbol
ENSTGUG00000002670	DEPDC1B	HGNC Symbol
ENSTGUG00000002681	ELOVL7	HGNC Symbol
ENSTGUG00000002710	NDUFAF2	HGNC Symbol
ENSTGUG00000002715	SMIM15	Uniprot
ENSTGUG00000002749	DIMT1	HGNC Symbol
ENSTGUG00000002759	IPO11	HGNC Symbol
ENSTGUG00000002772	LRRC70	STRING
ENSTGUG00000002783	RGS7BP	HGNC Symbol
ENSTGUG00000002785	SREK1IP1	Uniprot
ENSTGUG00000002790	CWC27	HGNC Symbol
ENSTGUG00000002799	ADAMTS6	HGNC Symbol
ENSTGUG00000002834	PPWD1	HGNC Symbol
ENSTGUG00000002847	TRIM23	HGNC Symbol
ENSTGUG00000002864	SGTB	HGNC Symbol
ENSTGUG00000002870	NLN	HGNC Symbol
ENSTGUG00000002890	ERBIN	HGNC Symbol
ENSTGUG00000002935	SREK1	Uniprot
ENSTGUG00000002982	PIK3R1	HGNC Symbol
ENSTGUG00000003022	GOLM1	HGNC Symbol
ENSTGUG00000003031	NAA35	HGNC Symbol
ENSTGUG00000003066	AGTPBP1	STRING
ENSTGUG00000003071
ENSTGUG00000003077	NTRK2	HGNC Symbol
ENSTGUG00000003157	KIF27	Biomart_human_ortholog
ENSTGUG00000003163	UBQLN1	Uniprot
ENSTGUG00000003264	TLE4	Uniprot
ENSTGUG00000003373	PSAT1	HGNC Symbol
ENSTGUG00000003414	LOC100230245	Uniprot
ENSTGUG00000003433	VPS13A	Uniprot
ENSTGUG00000003484	PRUNE2	STRING
ENSTGUG00000003493
ENSTGUG00000003494
ENSTGUG00000003505	RFK	HGNC Symbol
ENSTGUG00000003543	SERINC5	HGNC Symbol
ENSTGUG00000003565	THBS4	HGNC Symbol
ENSTGUG00000003611	MTX3	HGNC Symbol
ENSTGUG00000003674	TENT2	Uniprot
ENSTGUG00000003711	HOMER1	HGNC Symbol
ENSTGUG00000003723	JMY	HGNC Symbol
ENSTGUG00000003844	LHFPL2	HGNC Symbol
ENSTGUG00000003846	SCAMP1	NCBI gene
ENSTGUG00000003895	AP3B1	HGNC Symbol
ENSTGUG00000003995	PDE8B	HGNC Symbol
ENSTGUG00000004021	AGGF1	HGNC Symbol
ENSTGUG00000004054	CRHBP	HGNC Symbol
ENSTGUG00000004084	F2RL1	HGNC Symbol
ENSTGUG00000004085	IQGAP2	HGNC Symbol
ENSTGUG00000004113	F2RL2	HGNC Symbol
ENSTGUG00000004178	PIP5K1B	HGNC Symbol
ENSTGUG00000004262	FOCAD	HGNC Symbol
ENSTGUG00000004299	MLLT3	HGNC Symbol
ENSTGUG00000004321	SLC24A2	HGNC Symbol
ENSTGUG00000004334	RPS6	NCBI gene
ENSTGUG00000004350	DENND4C	HGNC Symbol
ENSTGUG00000004399	PLIN2	HGNC Symbol
ENSTGUG00000004417	HAUS6	Biomart_human_ortholog
ENSTGUG00000004435	ADAMTSL1	STRING
ENSTGUG00000004460	SH3GL2	HGNC Symbol
ENSTGUG00000004514
ENSTGUG00000004519	PSIP1	HGNC Symbol
ENSTGUG00000004548	SNAPC3	HGNC Symbol
ENSTGUG00000004554	TTC39B	HGNC Symbol
ENSTGUG00000004639	NFIB	HGNC Symbol
ENSTGUG00000004679	MPDZ	Uniprot
ENSTGUG00000004701	LURAP1L	Uniprot
ENSTGUG00000004704	TYRP1	HGNC Symbol
ENSTGUG00000004740	PTPRD	NCBI gene
ENSTGUG00000004875	KDM4C	Biomart_human_ortholog
ENSTGUG00000004885	GLDC	HGNC Symbol
ENSTGUG00000004941	UHRF2	HGNC Symbol
ENSTGUG00000004973
ENSTGUG00000004976	KIAA2026	Biomart_human_ortholog
ENSTGUG00000004990	ERMP1	HGNC Symbol
ENSTGUG00000005013	RIC1	HGNC Symbol
ENSTGUG00000005041	RLN3	Biomart_human_ortholog
ENSTGUG00000005043	JAK2	HGNC Symbol
ENSTGUG00000005155	AK3	NCBI gene
ENSTGUG00000005189	CDC37L1	HGNC Symbol
ENSTGUG00000005214	SLC1A1	HGNC Symbol
ENSTGUG00000005266	GLIS3	Uniprot
ENSTGUG00000005339	PUM3	HGNC Symbol
ENSTGUG00000005386	VLDLR	HGNC Symbol
ENSTGUG00000005460	SMARCA2	HGNC Symbol
ENSTGUG00000005515	DMRT2	HGNC Symbol
ENSTGUG00000005531
ENSTGUG00000005549	KANK1	Biomart_human_ortholog
ENSTGUG00000005631	CBWD1	Uniprot
ENSTGUG00000005644	PGM5	HGNC Symbol
ENSTGUG00000005691	MRPS27	HGNC Symbol
ENSTGUG00000005717	ZNF366	HGNC Symbol
ENSTGUG00000005780	FCHO2	HGNC Symbol
ENSTGUG00000005853	BTF3	NCBI gene
ENSTGUG00000005875	ANKRA2	HGNC Symbol
ENSTGUG00000005903	UTP15	HGNC Symbol
ENSTGUG00000005929	ARHGEF28	Biomart_human_ortholog
ENSTGUG00000005945	ENC1	HGNC Symbol
ENSTGUG00000005948	HEXB	HGNC Symbol
ENSTGUG00000005985	GFM2	HGNC Symbol
ENSTGUG00000006033	NSA2	NCBI gene
ENSTGUG00000006055	FAM169A	HGNC Symbol
ENSTGUG00000006080
ENSTGUG00000006083	HMGCR	HGNC Symbol
ENSTGUG00000006135	COL4A3BP	HGNC Symbol
ENSTGUG00000006177	POLK	HGNC Symbol
ENSTGUG00000006217	ANKDD1B	Biomart_human_ortholog
ENSTGUG00000006224	POC5	Biomart_human_ortholog
ENSTGUG00000006246	CAST	HGNC Symbol
ENSTGUG00000006284	CDC25B	Biomart_human_ortholog
ENSTGUG00000006307	FSD1L	Uniprot
ENSTGUG00000006322	FKTN	HGNC Symbol
ENSTGUG00000006372	RAD23B	HGNC Symbol
ENSTGUG00000006427	PHAX	Uniprot
ENSTGUG00000006493	C5orf63	Biomart_human_ortholog
ENSTGUG00000006546	SLC12A2	HGNC Symbol
ENSTGUG00000006787	FN3KRP	NCBI gene
ENSTGUG00000006883	VCAN	HGNC Symbol
ENSTGUG00000006911	XRCC4	Uniprot
ENSTGUG00000006923	TMEM167A	Uniprot
ENSTGUG00000006935	ATP6AP1L	HGNC Symbol
ENSTGUG00000006949	SSBP2	Biomart
ENSTGUG00000007035
ENSTGUG00000007037	RASGRF2	Uniprot
ENSTGUG00000007066	MSH3	Biomart_human_ortholog
ENSTGUG00000007102
ENSTGUG00000007110	DHFR	Uniprot
ENSTGUG00000007123
ENSTGUG00000007137
ENSTGUG00000007140	FRMPD1	STRING
ENSTGUG00000007150	DCAF10	HGNC Symbol
ENSTGUG00000007169	POLR1E	HGNC Symbol
ENSTGUG00000007203
ENSTGUG00000007211	ZCCHC7	Biomart_human_ortholog
ENSTGUG00000007250	MELK	HGNC Symbol
ENSTGUG00000017479	CPLX4	HGNC Symbol
ENSTGUG00000017517	RNF20	HGNC Symbol
ENSTGUG00000017523	LOC100228588	Uniprot
ENSTGUG00000017526	RAD17	HGNC Symbol
ENSTGUG00000017539	LSM5	Uniprot
ENSTGUG00000017540	CDO1	HGNC Symbol
ENSTGUG00000017542	AP3S1	HGNC Symbol
ENSTGUG00000017543	LVRN	HGNC Symbol
ENSTGUG00000017544	ARL14EPL	Biomart_human_ortholog
ENSTGUG00000017546	COMMD10	HGNC Symbol
ENSTGUG00000017547	SEMA6A	HGNC Symbol
ENSTGUG00000017550	DTWD2	HGNC Symbol
ENSTGUG00000017551	DMXL1	HGNC Symbol
ENSTGUG00000017552	TNFAIP8	HGNC Symbol
ENSTGUG00000017738	SNORD58	RFAM
ENSTGUG00000017761	SNORA47	RFAM
ENSTGUG00000018125	CFAP53	Uniprot
ENSTGUG00000018193
ENSTGUG00000018223	SELENOP	Biomart_human_ortholog
ENSTGUG00000018671	SCARNA8	RFAM

## Sheet: Genomatix_ no_dosage_comp
GO-Term	GO-Term id	P-value	Adjusted p-value	# Genes (observed)	# Genes (expected)	# Genes (total)	List of observed genes	Gene ids
glyoxylate metabolic process	GO:0046487	0.00157	0.001	2	0.0624876	6	GRHPR, AGXT2	9380, 64902
serotonin secretion	GO:0001820	0.00218	0.002	2	0.0729022	7	HTR1A, SYK	3350, 6850
oxidative phosphorylation	GO:0006119	0.00267	0.003	5	0.958143	92	ATP5ME, FXN, COX7C, STOML2, NDUFS4	521, 2395, 1350, 30968, 4724
detection of mechanical stimulus involved in sensory perception of sound	GO:0050910	0.00289	0.004	2	0.0833168	8	TMC1, ADGRV1	117531, 84059
neurotransmitter metabolic process	GO:0042133	0.00322	0.003	5	0.999802	96	KLF4, DMGDH, HTR1A, RNF180, AGXT2	9314, 29958, 3350, 285671, 64902
serotonin metabolic process	GO:0042428	0.00458	0.006	2	0.104146	10	HTR1A, RNF180	3350, 285671
serotonin transport	GO:0006837	0.00556	0.005	2	0.114561	11	HTR1A, SYK	3350, 6850
monocarboxylic acid metabolic process	GO:0032787	0.0056	0.005	10	3.90548	375	STARD4, ACAA2, AMACR, IDNK, GRHPR, HACD4, ACOT12, AGXT2, MCCC2, PLAA	134429, 10449, 23600, 414328, 9380, 401494, 134526, 64902, 64087, 9373
protein lipidation	GO:0006497	0.00632	0.007	4	0.739437	71	ABHD17B, ATG12, ATG10, ZDHHC21	51104, 9140, 83734, 340481
response to laminar fluid shear stress	GO:0034616	0.00662	0.006	2	0.124975	12	KLF4, SMAD7	9314, 4092
lipoprotein biosynthetic process	GO:0042158	0.00697	0.009	4	0.760266	73	ABHD17B, ATG12, ATG10, ZDHHC21	51104, 9140, 83734, 340481
primary amino compound metabolic process	GO:1901160	0.00778	0.008	2	0.13539	13	HTR1A, RNF180	3350, 285671
interstrand cross-link repair	GO:0036297	0.00878	0.009	3	0.426999	41	FANCC, FANCG, ERCC6L2	2176, 2189, 375748
mitochondrial ATP synthesis coupled proton transport	GO:0042776	0.00901	0.013	2	0.145804	14	ATP5ME, STOML2	521, 30968

## Sheet: Genomatix_dosage_birth
GO-Term	GO-Term id	P-value	Adjusted p-value	# Genes (observed)	# Genes (expected)	# Genes (total)	List of observed genes	Gene ids
negative regulation of mRNA splicing, via spliceosome	GO:0048025	0.00432	0.002	2	0.0996826	15	CELF4, HNRNPK	56853, 3190
NLS-bearing protein import into nucleus	GO:0006607	0.00555	0.004	2	0.112974	17	FYB1, TNPO1	2533, 3842
pancreas development	GO:0031016	0.00575	0.007	3	0.365503	55	SMAD2, RFX3, ONECUT2	4087, 5991, 9480
negative regulation of RNA splicing	GO:0033119	0.00692	0.007	2	0.126265	19	CELF4, HNRNPK	56853, 3190
negative regulation of mRNA processing	GO:0050686	0.00842	0.008	2	0.139556	21	CELF4, HNRNPK	56853, 3190
positive regulation of transcription by RNA polymerase II	GO:0045944	0.00885	0.006	11	4.90438	738	JUND, NIPBL, ZNF131, ZNF462, SMAD2, RFX3, SUB1, RAX, ONECUT2, HNRNPK, ZBTB7C	3727, 25836, 7690, 58499, 4087, 5991, 10923, 30062, 9480, 3190, 201501

## Sheet: Genomatix_dosage_acquired
GO-Term	GO-Term id	P-value	Adjusted p-value	# Genes (observed)	# Genes (expected)	# Genes (total)	List of observed genes	Gene ids
ciliary neurotrophic factor-mediated signaling pathway	GO:0070120	4.52e-05	0	3	0.107122	3	IL6ST, CNTFR, LIFR	3572, 1271, 3977
thrombin-activated receptor signaling pathway	GO:0070493	5.14e-05	0	4	0.24995	7	F2RL1, DGKQ, IQGAP2, F2RL2	2150, 1609, 10788, 2151
protein geranylgeranylation	GO:0018344	0.000428	0	3	0.178536	5	FNTA, MUSK, PGGT1B	2339, 4593, 5229
activation of transmembrane receptor protein tyrosine kinase activity	GO:0007171	0.000432	0.001	4	0.392779	11	DGKQ, NRG1, EFNA5, PRLR	1609, 3084, 1946, 5618
positive regulation of peptidyl-tyrosine phosphorylation	GO:0050731	0.000687	0	12	4.03491	113	ISL1, DGKQ, SEMA4D, THBS4, RICTOR, NRG1, FGF10, GHR, IL6ST, NTRK2, EFNA5, JAK2	3670, 1609, 10507, 7060, 253260, 3084, 2255, 2690, 3572, 4915, 1946, 3717
protein prenylation	GO:0018342	0.000833	0	3	0.214243	6	FNTA, MUSK, PGGT1B	2339, 4593, 5229
prenylation	GO:0097354	0.000833	0	3	0.214243	6	FNTA, MUSK, PGGT1B	2339, 4593, 5229
growth hormone receptor signaling pathway	GO:0060396	0.0012	0	4	0.499901	14	GHR, PIK3R1, PRLR, JAK2	2690, 5295, 5618, 3717
pyridine-containing compound catabolic process	GO:0072526	0.00127	0.001	2	0.0714144	2	MTAP, NUDT12	4507, 83594
trans-synaptic signaling by neuropeptide	GO:0099540	0.00127	0.001	2	0.0714144	2	NTRK2, SYT4	4915, 6860
interleukin-11-mediated signaling pathway	GO:0038154	0.00127	0	2	0.0714144	2	IL6ST, IL11RA	3572, 3590
oncostatin-M-mediated signaling pathway	GO:0038165	0.00127	0.001	2	0.0714144	2	IL6ST, LIFR	3572, 3977
neurotransmitter receptor metabolic process	GO:0045213	0.00127	0.002	2	0.0714144	2	FNTA, NRG1	2339, 3084
leukemia inhibitory factor signaling pathway	GO:0048861	0.00127	0.001	2	0.0714144	2	IL6ST, LIFR	3572, 3977
synaptic signaling via neuropeptide	GO:0099538	0.00127	0.001	2	0.0714144	2	NTRK2, SYT4	4915, 6860
glucosylceramide metabolic process	GO:0006678	0.00142	0	3	0.24995	7	PRKAA1, UGCG, GBA2	5562, 7357, 57704
activation of Janus kinase activity	GO:0042976	0.00142	0	3	0.24995	7	GHR, PRLR, JAK2	2690, 5618, 3717
retinal rod cell development	GO:0046548	0.00142	0.005	3	0.24995	7	TOPORS, RORB, NTRK2	10210, 6096, 4915
cellular response to growth hormone stimulus	GO:0071378	0.0016	0	4	0.535608	15	GHR, PIK3R1, PRLR, JAK2	2690, 5295, 5618, 3717
chondroitin sulfate catabolic process	GO:0030207	0.00221	0.002	3	0.285658	8	HEXB, IDUA, VCAN	3074, 3425, 1462
JAK-STAT cascade involved in growth hormone signaling pathway	GO:0060397	0.00221	0.001	3	0.285658	8	GHR, PRLR, JAK2	2690, 5618, 3717
positive regulation of rRNA processing	GO:2000234	0.00221	0.003	3	0.285658	8	DIMT1, UTP15, RIOK2	27292, 84135, 55781
positive regulation of ribosome biogenesis	GO:0090070	0.00221	0.003	3	0.285658	8	DIMT1, UTP15, RIOK2	27292, 84135, 55781
neural crest cell differentiation	GO:0014033	0.00278	0.001	8	2.42809	68	ISL1, MEF2C, SEMA4D, NRG1, GDNF, FBXL17, SEMA6A, FAM172A	3670, 4208, 10507, 3084, 2668, 64839, 57556, 83989
interleukin-1 beta production	GO:0032611	0.00282	0.005	5	0.999802	28	ISL1, F2RL1, S1PR3, ABCA1, JAK2	3670, 2150, 1903, 19, 3717
sphingolipid metabolic process	GO:0006665	0.00284	0	11	4.14204	116	HEXB, PRKAA1, PLPP1, SERINC5, COL4A3BP, ELOVL7, ST8SIA5, UGCG, SPTLC1, GBA2, ST8SIA4	3074, 5562, 8611, 256987, 10087, 79993, 29906, 7357, 10558, 57704, 7903
disaccharide metabolic process	GO:0005984	0.00323	0.003	3	0.321365	9	FBP1, B4GALT1, IDUA	2203, 2683, 3425
retinal cone cell differentiation	GO:0042670	0.00323	0.004	3	0.321365	9	TOPORS, HCN1, RORB	10210, 348980, 6096
retinal cone cell development	GO:0046549	0.00323	0.004	3	0.321365	9	TOPORS, HCN1, RORB	10210, 348980, 6096
regulation of systemic arterial blood pressure by circulatory renin-angiotensin	GO:0001991	0.00323	0.002	3	0.321365	9	F2RL1, C9orf3, PCSK5	2150, 84909, 5125
membrane lipid metabolic process	GO:0006643	0.00344	0.001	13	5.49891	154	HEXB, PRKAA1, PIGG, PLPP1, SERINC5, COL4A3BP, PIGO, ELOVL7, ST8SIA5, UGCG, SPTLC1, GBA2, ST8SIA4	3074, 5562, 54872, 8611, 256987, 10087, 84720, 79993, 29906, 7357, 10558, 57704, 7903
trans-synaptic signaling by BDNF	GO:0099191	0.00368	0.004	2	0.107122	3	NTRK2, SYT4	4915, 6860
trans-synaptic signaling by BDNF, modulating synaptic transmission	GO:0099183	0.00368	0.004	2	0.107122	3	NTRK2, SYT4	4915, 6860
embryonic genitalia morphogenesis	GO:0030538	0.00368	0.002	2	0.107122	3	FGF10, ROR2	2255, 4920
renal response to blood flow involved in circulatory renin-angiotensin regulation of systemic arterial blood pressure	GO:0001999	0.00368	0.005	2	0.107122	3	F2RL1, PCSK5	2150, 5125
renin secretion into blood stream	GO:0002001	0.00368	0.005	2	0.107122	3	F2RL1, PCSK5	2150, 5125
negative regulation of toll-like receptor 3 signaling pathway	GO:0034140	0.00368	0.004	2	0.107122	3	F2RL1, UBQLN1	2150, 29979
glucosylceramide biosynthetic process	GO:0006679	0.00368	0.005	2	0.107122	3	PRKAA1, UGCG	5562, 7357
regulation of Ras protein signal transduction	GO:0046578	0.00378	0.003	14	6.21305	174	FBP1, RASGRF2, F2RL1, RASA1, NRG1, FGF10, KANK1, ARHGEF28, CDC42SE2, LPAR1, RIT2, ABCA1, F2RL2, JAK2	2203, 5924, 2150, 5921, 3084, 2255, 23189, 64283, 56990, 1902, 6014, 19, 2151, 3717
glycosphingolipid biosynthetic process	GO:0006688	0.00405	0.003	4	0.678437	19	PRKAA1, ST8SIA5, UGCG, ST8SIA4	5562, 29906, 7357, 7903
regulation of rRNA processing	GO:2000232	0.00449	0.003	3	0.357072	10	DIMT1, UTP15, RIOK2	27292, 84135, 55781
positive regulation of Ras protein signal transduction	GO:0046579	0.00499	0.002	6	1.60682	45	F2RL1, NRG1, FGF10, LPAR1, F2RL2, JAK2	2150, 3084, 2255, 1902, 2151, 3717
membrane lipid biosynthetic process	GO:0046467	0.0055	0.002	10	3.89208	109	PRKAA1, PIGG, PLPP1, COL4A3BP, PIGO, ELOVL7, ST8SIA5, UGCG, SPTLC1, ST8SIA4	5562, 54872, 8611, 10087, 84720, 79993, 29906, 7357, 10558, 7903
sphingolipid biosynthetic process	GO:0030148	0.00601	0.001	8	2.74945	77	PRKAA1, PLPP1, COL4A3BP, ELOVL7, ST8SIA5, UGCG, SPTLC1, ST8SIA4	5562, 8611, 10087, 79993, 29906, 7357, 10558, 7903
commissural neuron axon guidance	GO:0071679	0.00602	0.004	3	0.392779	11	NFIB, GDNF, PTCH1	4781, 2668, 5727
glycosphingolipid metabolic process	GO:0006687	0.0062	0.004	6	1.67824	47	HEXB, PRKAA1, ST8SIA5, UGCG, GBA2, ST8SIA4	3074, 5562, 29906, 7357, 57704, 7903
ceramide metabolic process	GO:0006672	0.00634	0.003	7	2.21385	62	HEXB, PRKAA1, COL4A3BP, UGCG, SPTLC1, GBA2, ST8SIA4	3074, 5562, 10087, 7357, 10558, 57704, 7903
positive regulation of JAK-STAT cascade	GO:0046427	0.00669	0.008	5	1.21404	34	ISL1, GHR, IL6ST, PRLR, JAK2	3670, 2690, 3572, 5618, 3717
interleukin-1 production	GO:0032612	0.00669	0.009	5	1.21404	34	ISL1, F2RL1, S1PR3, ABCA1, JAK2	3670, 2150, 1903, 19, 3717
eye photoreceptor cell differentiation	GO:0001754	0.00669	0.013	5	1.21404	34	TOPORS, HCN1, RORB, NTRK2, AGTPBP1	10210, 348980, 6096, 4915, 23287
peptidyl-tyrosine phosphorylation	GO:0018108	0.00726	0.011	18	9.53382	267	TEK, ISL1, DGKQ, SEMA4D, THBS4, RICTOR, NRG1, FGF10, GHR, ROR2, MELK, IL6ST, MUSK, NTRK2, FER, EFNA5, PRLR, JAK2	7010, 3670, 1609, 10507, 7060, 253260, 3084, 2255, 2690, 4920, 9833, 3572, 4593, 4915, 2241, 1946, 5618, 3717
regulation of histone H2B ubiquitination	GO:2001166	0.00727	0.006	2	0.142829	4	RNF20, WDR70	56254, 55100
alkanesulfonate metabolic process	GO:0019694	0.00727	0.009	2	0.142829	4	CDO1, GHR	1036, 2690
regulation of Cdc42 protein signal transduction	GO:0032489	0.00727	0.006	2	0.142829	4	RIT2, ABCA1	6014, 19
positive regulation of epithelial cell proliferation involved in wound healing	GO:0060054	0.00727	0.008	2	0.142829	4	B4GALT1, FGF10	2683, 2255
taurine metabolic process	GO:0019530	0.00727	0.009	2	0.142829	4	CDO1, GHR	1036, 2690
disaccharide biosynthetic process	GO:0046351	0.00727	0.006	2	0.142829	4	FBP1, B4GALT1	2203, 2683
penetration of zona pellucida	GO:0007341	0.00727	0.007	2	0.142829	4	HEXB, B4GALT1	3074, 2683
type II pneumocyte differentiation	GO:0060510	0.00727	0.006	2	0.142829	4	NFIB, FGF10	4781, 2255
urea transport	GO:0015840	0.00727	0.01	2	0.142829	4	SLC14A1, AQP3	6563, 360
myeloid dendritic cell cytokine production	GO:0002372	0.00727	0.008	2	0.142829	4	DDX58, CAMK4	23586, 814
positive regulation of STAT cascade	GO:1904894	0.00758	0.009	5	1.24975	35	ISL1, GHR, IL6ST, PRLR, JAK2	3670, 2690, 3572, 5618, 3717
oligosaccharide metabolic process	GO:0009311	0.00758	0.007	5	1.24975	35	HEXB, FBP1, B4GALT1, IDUA, ST8SIA4	3074, 2203, 2683, 3425, 7903
interleukin-6-mediated signaling pathway	GO:0070102	0.00781	0.009	3	0.428486	12	IL6ST, FER, JAK2	3572, 2241, 3717
positive regulation of cholesterol transport	GO:0032376	0.00781	0.008	3	0.428486	12	LIPG, PTCH1, ABCA1	9388, 5727, 19
cellular response to cholesterol	GO:0071397	0.00781	0.011	3	0.428486	12	HMGCS1, PTCH1, ABCA1	3157, 5727, 19
regulation of ribosome biogenesis	GO:0090069	0.00781	0.003	3	0.428486	12	DIMT1, UTP15, RIOK2	27292, 84135, 55781
regulation of cholesterol storage	GO:0010885	0.00781	0.01	3	0.428486	12	TTC39B, LPL, ABCA1	158219, 4023, 19
positive regulation of sterol transport	GO:0032373	0.00781	0.008	3	0.428486	12	LIPG, PTCH1, ABCA1	9388, 5727, 19
peptidyl-tyrosine modification	GO:0018212	0.00811	0.011	18	9.64094	270	TEK, ISL1, DGKQ, SEMA4D, THBS4, RICTOR, NRG1, FGF10, GHR, ROR2, MELK, IL6ST, MUSK, NTRK2, FER, EFNA5, PRLR, JAK2	7010, 3670, 1609, 10507, 7060, 253260, 3084, 2255, 2690, 4920, 9833, 3572, 4593, 4915, 2241, 1946, 5618, 3717
positive regulation of protein ubiquitination	GO:0031398	0.00812	0.009	8	2.89228	81	TOPORS, UBQLN1, ARRDC3, FBXO4, SMAD7, CDC14B, RNF20, SKP2	10210, 29979, 57561, 26272, 4092, 8555, 56254, 6502
regulation of Rho protein signal transduction	GO:0035023	0.0082	0.006	9	3.49931	98	RASGRF2, F2RL1, KANK1, ARHGEF28, CDC42SE2, LPAR1, RIT2, ABCA1, F2RL2	5924, 2150, 23189, 64283, 56990, 1902, 6014, 19, 2151
specification of animal organ identity	GO:0010092	0.00826	0.012	4	0.821266	23	ISL1, MEF2C, FGF10, GDNF	3670, 4208, 2255, 2668
enzyme linked receptor protein signaling pathway	GO:0007167	0.00854	0.008	39	26.3519	738	TEK, ZFAND5, CCBE1, PTPRD, PRKAA1, DGKQ, LNPEP, RASA1, FNTA, SH3GL2, NPR2, APC, NRG1, FST, FGF10, GHR, ITGA1, KANK1, ARHGEF28, ROR2, PIK3R1, NCBP1, SHC3, IL6ST, RNF165, MUSK, ESM1, SMAD7, DAB2, RGMB, NTRK2, SEMA6A, FER, ERBIN, EFNA5, LIFR, AP3S1, PRLR, JAK2	7010, 7763, 147372, 5789, 5562, 1609, 4012, 5921, 2339, 6456, 4882, 324, 3084, 10468, 2255, 2690, 3672, 23189, 64283, 4920, 5295, 4686, 53358, 3572, 494470, 4593, 11082, 4092, 1601, 285704, 4915, 57556, 2241, 55914, 1946, 3977, 1176, 5618, 3717
glycolipid metabolic process	GO:0006664	0.00873	0.007	8	2.92799	82	HEXB, PRKAA1, PIGG, PIGO, ST8SIA5, UGCG, GBA2, ST8SIA4	3074, 5562, 54872, 84720, 29906, 7357, 57704, 7903
glycolipid biosynthetic process	GO:0009247	0.00923	0.009	6	1.82107	51	PRKAA1, PIGG, PIGO, ST8SIA5, UGCG, ST8SIA4	5562, 54872, 84720, 29906, 7357, 7903
liposaccharide metabolic process	GO:1903509	0.00937	0.007	8	2.9637	83	HEXB, PRKAA1, PIGG, PIGO, ST8SIA5, UGCG, GBA2, ST8SIA4	3074, 5562, 54872, 84720, 29906, 7357, 57704, 7903
tyrosine phosphorylation of STAT protein	GO:0007260	0.00961	0.01	5	1.32117	37	ISL1, GHR, IL6ST, FER, JAK2	3670, 2690, 3572, 2241, 3717
regulation of neurotransmitter receptor activity	GO:0099601	0.00961	0.008	5	1.32117	37	MEF2C, DAPK1, FNTA, CRHBP, HOMER1	4208, 1612, 2339, 1393, 9456

## Sheet: Metascape_no_dosage_comp
GroupID	Category	Term	Description	LogP	Log(q-value)	InTerm_InList	Genes	Symbols
1_Summary	GO Cellular Components	GO:0098798	mitochondrial protein complex	-2.85987	0	8/203	521,1350,4724,10884,54534,63875,64087,401505,2395,30968	ATP5ME,COX7C,NDUFS4,MRPS30,MRPL50,MRPL17,MCCC2,TOMM5,FXN,STOML2
1_Member	GO Cellular Components	GO:0098798	mitochondrial protein complex	-2.85987	0	8/203	521,1350,4724,10884,54534,63875,64087,401505	ATP5ME,COX7C,NDUFS4,MRPS30,MRPL50,MRPL17,MCCC2,TOMM5
1_Member	GO Biological Processes	GO:0006119	oxidative phosphorylation	-2.34927	0	5/102	521,1350,2395,4724,30968	ATP5ME,COX7C,FXN,NDUFS4,STOML2
2_Summary	GO Molecular Functions	GO:0016790	thiolester hydrolase activity	-2.55264	0	3/27	10449,51104,134526	ACAA2,ABHD17B,ACOT12
2_Member	GO Molecular Functions	GO:0016790	thiolester hydrolase activity	-2.55264	0	3/27	10449,51104,134526	ACAA2,ABHD17B,ACOT12
3_Summary	GO Biological Processes	GO:0042133	neurotransmitter metabolic process	-2.46198	0	5/96	3350,9314,29958,64902,285671	HTR1A,KLF4,DMGDH,AGXT2,RNF180
3_Member	GO Biological Processes	GO:0042133	neurotransmitter metabolic process	-2.46198	0	5/96	3350,9314,29958,64902,285671	HTR1A,KLF4,DMGDH,AGXT2,RNF180
4_Summary	GO Biological Processes	GO:0051445	regulation of meiotic cell cycle	-2.37935	0	3/31	5810,64848,256006	RAD1,YTHDC2,ANKRD31
4_Member	GO Biological Processes	GO:0051445	regulation of meiotic cell cycle	-2.37935	0	3/31	5810,64848,256006	RAD1,YTHDC2,ANKRD31
5_Summary	GO Cellular Components	GO:0005759	mitochondrial matrix	-2.33809	0	10/358	318,2395,10449,10884,29958,54534,63875,64087,64902,133686	NUDT2,FXN,ACAA2,MRPS30,DMGDH,MRPL50,MRPL17,MCCC2,AGXT2,NADK2
5_Member	GO Cellular Components	GO:0005759	mitochondrial matrix	-2.33809	0	10/358	318,2395,10449,10884,29958,54534,63875,64087,64902,133686	NUDT2,FXN,ACAA2,MRPS30,DMGDH,MRPL50,MRPL17,MCCC2,AGXT2,NADK2
6_Summary	GO Biological Processes	GO:0006497	protein lipidation	-2.17429	0	4/71	9140,51104,83734,340481	ATG12,ABHD17B,ATG10,ZDHHC21
6_Member	GO Biological Processes	GO:0006497	protein lipidation	-2.17429	0	4/71	9140,51104,83734,340481	ATG12,ABHD17B,ATG10,ZDHHC21
6_Member	GO Biological Processes	GO:0042158	lipoprotein biosynthetic process	-2.13198	0	4/73	9140,51104,83734,340481	ATG12,ABHD17B,ATG10,ZDHHC21
7_Summary	GO Biological Processes	GO:0030282	bone mineralization	-2.0129	0	4/79	2201,4015,55151,84059	FBN2,LOX,TMEM38B,ADGRV1
7_Member	GO Biological Processes	GO:0030282	bone mineralization	-2.0129	0	4/79	2201,4015,55151,84059	FBN2,LOX,TMEM38B,ADGRV1

## Sheet: Metascape_dosage_birth
GroupID	Category	Term	Description	LogP	Log(q-value)	InTerm_InList	Genes	Symbols
1_Summary	GO Biological Processes	GO:0021675	nerve development	-2.41604	0	3/51	5205,6507,10497	ATP8B1,SLC1A3,UNC13B
1_Member	GO Biological Processes	GO:0021675	nerve development	-2.41604	0	3/51	5205,6507,10497	ATP8B1,SLC1A3,UNC13B
2_Summary	GO Molecular Functions	GO:0001228	DNA-binding transcription activator activity, RNA polymerase II-specific	-2.41281	0	6/243	3190,3727,4087,7690,9480,30062,5991,10923	HNRNPK,JUND,SMAD2,ZNF131,ONECUT2,RAX,RFX3,SUB1
2_Member	GO Molecular Functions	GO:0001228	DNA-binding transcription activator activity, RNA polymerase II-specific	-2.41281	0	6/243	3190,3727,4087,7690,9480,30062	HNRNPK,JUND,SMAD2,ZNF131,ONECUT2,RAX
2_Member	GO Biological Processes	GO:0031016	pancreas development	-2.3234	0	3/55	4087,5991,9480	SMAD2,RFX3,ONECUT2
2_Member	GO Molecular Functions	GO:0000978	RNA polymerase II proximal promoter sequence-specific DNA binding	-2.14067	0	7/365	3190,3727,4087,5991,9480,10923,30062	HNRNPK,JUND,SMAD2,RFX3,ONECUT2,SUB1,RAX
2_Member	GO Molecular Functions	GO:0000987	proximal promoter sequence-specific DNA binding	-2.04886	0	7/380	3190,3727,4087,5991,9480,10923,30062	HNRNPK,JUND,SMAD2,RFX3,ONECUT2,SUB1,RAX
3_Summary	GO Cellular Components	GO:1905368	peptidase complex	-2.06711	0	3/68	7415,9352,90701	VCP,TXNL1,SEC11C
3_Member	GO Cellular Components	GO:1905368	peptidase complex	-2.06711	0	3/68	7415,9352,90701	VCP,TXNL1,SEC11C

## Sheet: Metascape_dosage_acquired
GroupID	Category	Term	Description	LogP	Log(q-value)	InTerm_InList	Genes	Symbols
1_Summary	GO Molecular Functions	GO:0004897	ciliary neurotrophic factor receptor activity	-4.35054	-0.422835	3/3	1271,3572,3977,2690,3590,5618	CNTFR,IL6ST,LIFR,GHR,IL11RA,PRLR
1_Member	GO Molecular Functions	GO:0004897	ciliary neurotrophic factor receptor activity	-4.35054	-0.422835	3/3	1271,3572,3977	CNTFR,IL6ST,LIFR
1_Member	GO Biological Processes	GO:0070120	ciliary neurotrophic factor-mediated signaling pathway	-4.35054	-0.422835	3/3	1271,3572,3977	CNTFR,IL6ST,LIFR
1_Member	GO Molecular Functions	GO:0004896	cytokine receptor activity	-2.4624	0	6/42	1271,2690,3572,3590,3977,5618	CNTFR,GHR,IL6ST,IL11RA,LIFR,PRLR
2_Summary	GO Biological Processes	GO:0070493	thrombin-activated receptor signaling pathway	-4.29598	-0.422835	4/7	1609,2150,2151,10788	DGKQ,F2RL1,F2RL2,IQGAP2
2_Member	GO Biological Processes	GO:0070493	thrombin-activated receptor signaling pathway	-4.29598	-0.422835	4/7	1609,2150,2151,10788	DGKQ,F2RL1,F2RL2,IQGAP2
3_Summary	GO Biological Processes	GO:0018344	protein geranylgeranylation	-3.37382	0	3/5	2339,4593,5229	FNTA,MUSK,PGGT1B
3_Member	GO Biological Processes	GO:0018344	protein geranylgeranylation	-3.37382	0	3/5	2339,4593,5229	FNTA,MUSK,PGGT1B
3_Member	GO Biological Processes	GO:0018342	protein prenylation	-3.08439	0	3/6	2339,4593,5229	FNTA,MUSK,PGGT1B
3_Member	GO Biological Processes	GO:0097354	prenylation	-3.08439	0	3/6	2339,4593,5229	FNTA,MUSK,PGGT1B
4_Summary	GO Biological Processes	GO:0007171	activation of transmembrane receptor protein tyrosine kinase activity	-3.3709	0	4/11	1609,1946,3084,5618,10507,57556	DGKQ,EFNA5,NRG1,PRLR,SEMA4D,SEMA6A
4_Member	GO Biological Processes	GO:0007171	activation of transmembrane receptor protein tyrosine kinase activity	-3.3709	0	4/11	1609,1946,3084,5618	DGKQ,EFNA5,NRG1,PRLR
4_Member	GO Molecular Functions	GO:0030297	transmembrane receptor protein tyrosine kinase activator activity	-2.85294	0	3/7	1609,1946,3084	DGKQ,EFNA5,NRG1
4_Member	GO Molecular Functions	GO:0030546	receptor activator activity	-2.49585	0	3/9	1609,1946,3084	DGKQ,EFNA5,NRG1
4_Member	GO Molecular Functions	GO:0045499	chemorepellent activity	-2.23471	0	4/21	1946,3084,10507,57556	EFNA5,NRG1,SEMA4D,SEMA6A
5_Summary	GO Biological Processes	GO:0050731	positive regulation of peptidyl-tyrosine phosphorylation	-3.10761	0	12/115	1609,1946,2255,2690,3084,3572,3670,3717,4915,7060,10507,253260,2150,4593,4920,5295,7010,2241,5618,9833,8395	DGKQ,EFNA5,FGF10,GHR,NRG1,IL6ST,ISL1,JAK2,NTRK2,THBS4,SEMA4D,RICTOR,F2RL1,MUSK,ROR2,PIK3R1,TEK,FER,PRLR,MELK,PIP5K1B
5_Member	GO Biological Processes	GO:0050731	positive regulation of peptidyl-tyrosine phosphorylation	-3.10761	0	12/115	1609,1946,2255,2690,3084,3572,3670,3717,4915,7060,10507,253260	DGKQ,EFNA5,FGF10,GHR,NRG1,IL6ST,ISL1,JAK2,NTRK2,THBS4,SEMA4D,RICTOR
5_Member	GO Biological Processes	GO:0014068	positive regulation of phosphatidylinositol 3-kinase signaling	-2.60639	0	8/67	2150,3717,4593,4915,4920,5295,7010,10507	F2RL1,JAK2,MUSK,NTRK2,ROR2,PIK3R1,TEK,SEMA4D
5_Member	GO Biological Processes	GO:0018108	peptidyl-tyrosine phosphorylation	-2.41138	0	18/252	1609,1946,2241,2255,2690,3084,3572,3670,3717,4593,4915,4920,5618,7010,7060,9833,10507,253260	DGKQ,EFNA5,FER,FGF10,GHR,NRG1,IL6ST,ISL1,JAK2,MUSK,NTRK2,ROR2,PRLR,TEK,THBS4,MELK,SEMA4D,RICTOR
5_Member	GO Biological Processes	GO:0018212	peptidyl-tyrosine modification	-2.35763	0	18/255	1609,1946,2241,2255,2690,3084,3572,3670,3717,4593,4915,4920,5618,7010,7060,9833,10507,253260	DGKQ,EFNA5,FER,FGF10,GHR,NRG1,IL6ST,ISL1,JAK2,MUSK,NTRK2,ROR2,PRLR,TEK,THBS4,MELK,SEMA4D,RICTOR
5_Member	GO Biological Processes	GO:0014066	regulation of phosphatidylinositol 3-kinase signaling	-2.27369	0	9/92	2150,3717,4593,4915,4920,5295,7010,8395,10507	F2RL1,JAK2,MUSK,NTRK2,ROR2,PIK3R1,TEK,PIP5K1B,SEMA4D
6_Summary	GO Biological Processes	GO:0048934	peripheral nervous system neuron differentiation	-3.08439	0	3/6	3670,4915,91137	ISL1,NTRK2,SLC25A46
6_Member	GO Biological Processes	GO:0048934	peripheral nervous system neuron differentiation	-3.08439	0	3/6	3670,4915,91137	ISL1,NTRK2,SLC25A46
6_Member	GO Biological Processes	GO:0048935	peripheral nervous system neuron development	-3.08439	0	3/6	3670,4915,91137	ISL1,NTRK2,SLC25A46
7_Summary	GO Biological Processes	GO:0035023	regulation of Rho protein signal transduction	-3.0178	0	8/58	19,1902,2150,2151,5924,6014,23189,56990,2203,2255,3084,3717,5921	ABCA1,LPAR1,F2RL1,F2RL2,RASGRF2,RIT2,KANK1,CDC42SE2,FBP1,FGF10,NRG1,JAK2,RASA1
7_Member	GO Biological Processes	GO:0035023	regulation of Rho protein signal transduction	-3.0178	0	8/58	19,1902,2150,2151,5924,6014,23189,56990	ABCA1,LPAR1,F2RL1,F2RL2,RASGRF2,RIT2,KANK1,CDC42SE2
7_Member	GO Biological Processes	GO:0046578	regulation of Ras protein signal transduction	-2.93097	0	13/137	19,1902,2150,2151,2203,2255,3084,3717,5921,5924,6014,23189,56990	ABCA1,LPAR1,F2RL1,F2RL2,FBP1,FGF10,NRG1,JAK2,RASA1,RASGRF2,RIT2,KANK1,CDC42SE2
7_Member	GO Biological Processes	GO:0046579	positive regulation of Ras protein signal transduction	-2.21585	0	6/47	1902,2150,2151,2255,3084,3717	LPAR1,F2RL1,F2RL2,FGF10,NRG1,JAK2
8_Summary	GO Biological Processes	GO:0032611	interleukin-1 beta production	-2.94974	0	6/34	19,1903,2150,3670,3717,4023,158219,23586	ABCA1,S1PR3,F2RL1,ISL1,JAK2,LPL,TTC39B,DDX58
8_Member	GO Biological Processes	GO:0032611	interleukin-1 beta production	-2.94974	0	6/34	19,1903,2150,3670,3717,4023	ABCA1,S1PR3,F2RL1,ISL1,JAK2,LPL
8_Member	GO Biological Processes	GO:0032612	interleukin-1 production	-2.57217	0	6/40	19,1903,2150,3670,3717,4023	ABCA1,S1PR3,F2RL1,ISL1,JAK2,LPL
8_Member	GO Biological Processes	GO:0010885	regulation of cholesterol storage	-2.11221	0	3/12	19,4023,158219	ABCA1,LPL,TTC39B
8_Member	GO Biological Processes	GO:2000778	positive regulation of interleukin-6 secretion	-2.00973	0	3/13	2150,4023,23586	F2RL1,LPL,DDX58
9_Summary	GO Biological Processes	GO:0006678	glucosylceramide metabolic process	-2.85294	0	3/7	5562,7357,57704,3074,7903,8611,10087,10558,29906,79993,256987,54872,84720	PRKAA1,UGCG,GBA2,HEXB,ST8SIA4,PLPP1,CERT1,SPTLC1,ST8SIA5,ELOVL7,SERINC5,PIGG,PIGO
9_Member	GO Biological Processes	GO:0006678	glucosylceramide metabolic process	-2.85294	0	3/7	5562,7357,57704	PRKAA1,UGCG,GBA2
9_Member	GO Biological Processes	GO:0006672	ceramide metabolic process	-2.44724	0	8/71	3074,5562,7357,7903,8611,10087,10558,57704	HEXB,PRKAA1,UGCG,ST8SIA4,PLPP1,CERT1,SPTLC1,GBA2
9_Member	GO Biological Processes	GO:0006665	sphingolipid metabolic process	-2.33547	0	11/124	3074,5562,7357,7903,8611,10087,10558,29906,57704,79993,256987	HEXB,PRKAA1,UGCG,ST8SIA4,PLPP1,CERT1,SPTLC1,ST8SIA5,GBA2,ELOVL7,SERINC5
9_Member	GO Biological Processes	GO:0006643	membrane lipid metabolic process	-2.31221	0	13/161	3074,5562,7357,7903,8611,10087,10558,29906,54872,57704,79993,84720,256987	HEXB,PRKAA1,UGCG,ST8SIA4,PLPP1,CERT1,SPTLC1,ST8SIA5,PIGG,GBA2,ELOVL7,PIGO,SERINC5
9_Member	GO Biological Processes	GO:0006688	glycosphingolipid biosynthetic process	-2.23471	0	4/21	5562,7357,7903,29906	PRKAA1,UGCG,ST8SIA4,ST8SIA5
9_Member	GO Biological Processes	GO:0046467	membrane lipid biosynthetic process	-2.13537	0	10/114	5562,7357,7903,8611,10087,10558,29906,54872,79993,84720	PRKAA1,UGCG,ST8SIA4,PLPP1,CERT1,SPTLC1,ST8SIA5,PIGG,ELOVL7,PIGO
9_Member	GO Biological Processes	GO:0030148	sphingolipid biosynthetic process	-2.06836	0	8/82	5562,7357,7903,8611,10087,10558,29906,79993	PRKAA1,UGCG,ST8SIA4,PLPP1,CERT1,SPTLC1,ST8SIA5,ELOVL7
10_Summary	GO Biological Processes	GO:0046548	retinal rod cell development	-2.85294	0	3/7	4915,6096,10210,348980,23287	NTRK2,RORB,TOPORS,HCN1,AGTPBP1
10_Member	GO Biological Processes	GO:0046548	retinal rod cell development	-2.85294	0	3/7	4915,6096,10210	NTRK2,RORB,TOPORS
10_Member	GO Biological Processes	GO:0042670	retinal cone cell differentiation	-2.49585	0	3/9	6096,10210,348980	RORB,TOPORS,HCN1
10_Member	GO Biological Processes	GO:0046549	retinal cone cell development	-2.49585	0	3/9	6096,10210,348980	RORB,TOPORS,HCN1
10_Member	GO Biological Processes	GO:0001754	eye photoreceptor cell differentiation	-2.18146	0	5/34	4915,6096,10210,23287,348980	NTRK2,RORB,TOPORS,AGTPBP1,HCN1
11_Summary	GO Biological Processes	GO:0042976	activation of Janus kinase activity	-2.85294	0	3/7	2690,3717,5618,5295,1514,4012,3572,3670	GHR,JAK2,PRLR,PIK3R1,CTSL,LNPEP,IL6ST,ISL1
11_Member	GO Biological Processes	GO:0042976	activation of Janus kinase activity	-2.85294	0	3/7	2690,3717,5618	GHR,JAK2,PRLR
11_Member	GO Biological Processes	GO:0060396	growth hormone receptor signaling pathway	-2.80341	0	4/15	2690,3717,5295,5618	GHR,JAK2,PIK3R1,PRLR
11_Member	GO Biological Processes	GO:0071378	cellular response to growth hormone stimulus	-2.69072	0	4/16	2690,3717,5295,5618	GHR,JAK2,PIK3R1,PRLR
11_Member	GO Biological Processes	GO:0060397	JAK-STAT cascade involved in growth hormone signaling pathway	-2.49585	0	3/9	2690,3717,5618	GHR,JAK2,PRLR
11_Member	GO Cellular Components	GO:0031904	endosome lumen	-2.15971	0	4/22	1514,3717,4012,5618	CTSL,JAK2,LNPEP,PRLR
11_Member	GO Biological Processes	GO:0046427	positive regulation of JAK-STAT cascade	-2.12709	0	5/35	2690,3572,3670,3717,5618	GHR,IL6ST,ISL1,JAK2,PRLR
11_Member	GO Biological Processes	GO:1904894	positive regulation of STAT cascade	-2.0747	0	5/36	2690,3572,3670,3717,5618	GHR,IL6ST,ISL1,JAK2,PRLR
12_Summary	GO Molecular Functions	GO:0017046	peptide hormone binding	-2.81489	0	6/36	1393,2690,4882,4883,5295,5618,320,4012,5125,5229,5480,10283,23398,57486,206338,1719,10087,216	CRHBP,GHR,NPR2,NPR3,PIK3R1,PRLR,APBA1,LNPEP,PCSK5,PGGT1B,PPIC,CWC27,PPWD1,NLN,LVRN,DHFR,CERT1,ALDH1A1
12_Member	GO Molecular Functions	GO:0017046	peptide hormone binding	-2.81489	0	6/36	1393,2690,4882,4883,5295,5618	CRHBP,GHR,NPR2,NPR3,PIK3R1,PRLR
12_Member	GO Molecular Functions	GO:0042277	peptide binding	-2.58237	0	15/186	320,1393,2690,4012,4882,4883,5125,5229,5295,5480,5618,10283,23398,57486,206338	APBA1,CRHBP,GHR,LNPEP,NPR2,NPR3,PCSK5,PGGT1B,PIK3R1,PPIC,PRLR,CWC27,PPWD1,NLN,LVRN
12_Member	GO Molecular Functions	GO:0033218	amide binding	-2.49499	0	17/228	320,1393,1719,2690,4012,4882,4883,5125,5229,5295,5480,5618,10087,10283,23398,57486,206338	APBA1,CRHBP,DHFR,GHR,LNPEP,NPR2,NPR3,PCSK5,PGGT1B,PIK3R1,PPIC,PRLR,CERT1,CWC27,PPWD1,NLN,LVRN
12_Member	GO Molecular Functions	GO:0042562	hormone binding	-2.02446	0	7/67	216,1393,2690,4882,4883,5295,5618	ALDH1A1,CRHBP,GHR,NPR2,NPR3,PIK3R1,PRLR
13_Summary	GO Biological Processes	GO:0005984	disaccharide metabolic process	-2.66039	0	3/8	2203,2683,3425,1462,3074,7903	FBP1,B4GALT1,IDUA,VCAN,HEXB,ST8SIA4
13_Member	GO Biological Processes	GO:0005984	disaccharide metabolic process	-2.66039	0	3/8	2203,2683,3425	FBP1,B4GALT1,IDUA
13_Member	GO Biological Processes	GO:0030207	chondroitin sulfate catabolic process	-2.66039	0	3/8	1462,3074,3425	VCAN,HEXB,IDUA
13_Member	GO Biological Processes	GO:0009311	oligosaccharide metabolic process	-2.0747	0	5/36	2203,2683,3074,3425,7903	FBP1,B4GALT1,HEXB,IDUA,ST8SIA4
14_Summary	GO Molecular Functions	GO:0008494	translation activator activity	-2.66039	0	3/8	9811,10605,54505,1719	CTIF,PAIP1,DHX29,DHFR
14_Member	GO Molecular Functions	GO:0008494	translation activator activity	-2.66039	0	3/8	9811,10605,54505	CTIF,PAIP1,DHX29
14_Member	GO Molecular Functions	GO:0090079	translation regulator activity, nucleic acid binding	-2.31431	0	4/20	1719,9811,10605,54505	DHFR,CTIF,PAIP1,DHX29
15_Summary	GO Biological Processes	GO:0014033	neural crest cell differentiation	-2.60639	0	8/67	2668,3084,3670,4208,10507,57556,64839,83989,2255	GDNF,NRG1,ISL1,MEF2C,SEMA4D,SEMA6A,FBXL17,FAM172A,FGF10
15_Member	GO Biological Processes	GO:0014033	neural crest cell differentiation	-2.60639	0	8/67	2668,3084,3670,4208,10507,57556,64839,83989	GDNF,NRG1,ISL1,MEF2C,SEMA4D,SEMA6A,FBXL17,FAM172A
15_Member	GO Biological Processes	GO:0010092	specification of animal organ identity	-2.02181	0	4/24	2255,2668,3670,4208	FGF10,GDNF,ISL1,MEF2C
16_Summary	GO Biological Processes	GO:0001991	regulation of systemic arterial blood pressure by circulatory renin-angiotensin	-2.49585	0	3/9	2150,5125,84909	F2RL1,PCSK5,AOPEP
16_Member	GO Biological Processes	GO:0001991	regulation of systemic arterial blood pressure by circulatory renin-angiotensin	-2.49585	0	3/9	2150,5125,84909	F2RL1,PCSK5,AOPEP
17_Summary	GO Biological Processes	GO:0090070	positive regulation of ribosome biogenesis	-2.49585	0	3/9	27292,55781,84135	DIMT1,RIOK2,UTP15
17_Member	GO Biological Processes	GO:0090070	positive regulation of ribosome biogenesis	-2.49585	0	3/9	27292,55781,84135	DIMT1,RIOK2,UTP15
17_Member	GO Biological Processes	GO:2000234	positive regulation of rRNA processing	-2.49585	0	3/9	27292,55781,84135	DIMT1,RIOK2,UTP15
17_Member	GO Biological Processes	GO:2000232	regulation of rRNA processing	-2.11221	0	3/12	27292,55781,84135	DIMT1,RIOK2,UTP15
18_Summary	GO Biological Processes	GO:0071679	commissural neuron axon guidance	-2.22567	0	3/11	2668,4781,5727,19,3157	GDNF,NFIB,PTCH1,ABCA1,HMGCS1
18_Member	GO Biological Processes	GO:0071679	commissural neuron axon guidance	-2.22567	0	3/11	2668,4781,5727	GDNF,NFIB,PTCH1
18_Member	GO Biological Processes	GO:0071397	cellular response to cholesterol	-2.00973	0	3/13	19,3157,5727	ABCA1,HMGCS1,PTCH1
19_Summary	GO Biological Processes	GO:0030279	negative regulation of ossification	-2.21585	0	6/47	4092,4208,5727,6096,10507,202151	SMAD7,MEF2C,PTCH1,RORB,SEMA4D,RANBP3L
19_Member	GO Biological Processes	GO:0030279	negative regulation of ossification	-2.21585	0	6/47	4092,4208,5727,6096,10507,202151	SMAD7,MEF2C,PTCH1,RORB,SEMA4D,RANBP3L
20_Summary	GO Biological Processes	GO:0046928	regulation of neurotransmitter secretion	-2.06836	0	8/82	320,4208,6860,9627,10815,79772,116443,339302,4915,6505	APBA1,MEF2C,SYT4,SNCAIP,CPLX1,MCTP1,GRIN3A,CPLX4,NTRK2,SLC1A1
20_Member	GO Biological Processes	GO:0046928	regulation of neurotransmitter secretion	-2.06836	0	8/82	320,4208,6860,9627,10815,79772,116443,339302	APBA1,MEF2C,SYT4,SNCAIP,CPLX1,MCTP1,GRIN3A,CPLX4
20_Member	GO Biological Processes	GO:0014047	glutamate secretion	-2.0242	0	5/37	320,4915,6505,6860,10815	APBA1,NTRK2,SLC1A1,SYT4,CPLX1

[truncated: 1 more sheets: input gene lists]
